# Supplementary material for: Roblonski: A Material-Efficient Robo-Fluidic Toolbox for Rapid Photochemical Characterization
Source: ACS Cent Sci. 2026 Feb 6;12(3):333–44. doi: 10.1021/acscentsci.5c02027 (PMC13022720; doi:10.1021/acscentsci.5c02027)
Supplement: Supplementary file 2 [file oc5c02027_si_002.zip]

Archive with 1,559 entries (1,436 files):
- BeerLambertStudy/
- BeerLambertStudy/automated ferrocene beer lambert.opju
- BeerLambertStudy/automated perylene beer lambert.opju
- BeerLambertStudy/automated rhodamine b beer lambert.opju
- BeerLambertStudy/automated rubpy beer lambert.opju
- BeerLambertStudy/automated znpc beer lambert.opju
- BeerLambertStudy/BLEC Day-to-day comparison.xlsx
- BeerLambertStudy/manual ferrocene beer lambert.opju
- BeerLambertStudy/manual perylene beer lambert.opju
- BeerLambertStudy/manual rhodamine b beer lambert.opju
- BeerLambertStudy/manual rubpy pf beer lambert.opju
- BeerLambertStudy/manual znpc beer lambert.opju
- BeerLambertStudy/Manual_BLEC_ferrocene_cyclohexane_duplicate_May12_2025.opju
- BeerLambertStudy/Manual_BLEC_perylene_cyclohexane_duplicate_May12_2025.opju
- BeerLambertStudy/Manual_BLEC_rhodamineB_methanol_duplicate_May14_2025.opju
- BeerLambertStudy/Manual_BLEC_Rubpy_mecn_Triplicate_May12_2025.opju
- BeerLambertStudy/Manual_BLEC_ZnPc_pyridine_duplicate_May14_2025.opju
- BeerLambertStudy/Raw Data (Automataed)/
- BeerLambertStudy/Raw Data (Automataed)/BLEC Study (2025 Jun 12)/
- BeerLambertStudy/Raw Data (Automataed)/BLEC Study (2025 Jun 12)/Ferrocene1/
- BeerLambertStudy/Raw Data (Automataed)/BLEC Study (2025 Jun 12)/Ferrocene1/blec_Ferrocene1__12062025_aABS_i6_eCHK_d669e+00_t-1_m0_v0.csv
- BeerLambertStudy/Raw Data (Automataed)/BLEC Study (2025 Jun 12)/Ferrocene1/blec_Ferrocene1__12062025_aABS_i6_eEXP_s0_d669e+00_t250-0_m7_v175-0.csv
- BeerLambertStudy/Raw Data (Automataed)/BLEC Study (2025 Jun 12)/Ferrocene1/blec_Ferrocene1__12062025_aABS_i6_eEXP_s1_d669e+00_t250-0_m7_v175-0.csv
- BeerLambertStudy/Raw Data (Automataed)/BLEC Study (2025 Jun 12)/Ferrocene1/blec_Ferrocene1__12062025_aABS_i6_eEXP_s2_d669e+00_t250-0_m7_v175-0.csv
- BeerLambertStudy/Raw Data (Automataed)/BLEC Study (2025 Jun 12)/Ferrocene1/blec_Ferrocene1__12062025_aABS_i6_eEXP_s3_d669e+00_t250-0_m7_v175-0.csv
- BeerLambertStudy/Raw Data (Automataed)/BLEC Study (2025 Jun 12)/Ferrocene1/blec_Ferrocene1__12062025_aABS_i6_eEXP_s4_d669e+00_t250-0_m7_v175-0.csv
- BeerLambertStudy/Raw Data (Automataed)/BLEC Study (2025 Jun 12)/Ferrocene1/blec_Ferrocene1__12062025_aABS_i6_eEXP_s5_d669e+00_t250-0_m7_v175-0.csv
- BeerLambertStudy/Raw Data (Automataed)/BLEC Study (2025 Jun 12)/Ferrocene1/blec_Ferrocene1__12062025_aABS_i6_eEXP_s6_d669e+00_t250-0_m7_v175-0.csv
- BeerLambertStudy/Raw Data (Automataed)/BLEC Study (2025 Jun 12)/Ferrocene1/blec_Ferrocene1__12062025_aABS_i6_eREF_d669e+00_t-1_m0_v0.csv
- BeerLambertStudy/Raw Data (Automataed)/BLEC Study (2025 Jun 12)/Ferrocene1/Ferrocene1_abs_summary.csv
- BeerLambertStudy/Raw Data (Automataed)/BLEC Study (2025 Jun 12)/Ferrocene1/spec_post_Ferrocene1.exp
- BeerLambertStudy/Raw Data (Automataed)/BLEC Study (2025 Jun 12)/Ferrocene1/spec_pre_Ferrocene1.exp
- BeerLambertStudy/Raw Data (Automataed)/BLEC Study (2025 Jun 12)/Ferrocene2/
- BeerLambertStudy/Raw Data (Automataed)/BLEC Study (2025 Jun 12)/Ferrocene2/blec_Ferrocene2__12062025_aABS_i7_eCHK_d669e+00_t-1_m0_v0.csv
- BeerLambertStudy/Raw Data (Automataed)/BLEC Study (2025 Jun 12)/Ferrocene2/blec_Ferrocene2__12062025_aABS_i7_eEXP_s0_d669e+00_t250-0_m7_v175-0.csv
- BeerLambertStudy/Raw Data (Automataed)/BLEC Study (2025 Jun 12)/Ferrocene2/blec_Ferrocene2__12062025_aABS_i7_eEXP_s1_d669e+00_t250-0_m7_v175-0.csv
- BeerLambertStudy/Raw Data (Automataed)/BLEC Study (2025 Jun 12)/Ferrocene2/blec_Ferrocene2__12062025_aABS_i7_eEXP_s2_d669e+00_t250-0_m7_v175-0.csv
- BeerLambertStudy/Raw Data (Automataed)/BLEC Study (2025 Jun 12)/Ferrocene2/blec_Ferrocene2__12062025_aABS_i7_eEXP_s3_d669e+00_t250-0_m7_v175-0.csv
- BeerLambertStudy/Raw Data (Automataed)/BLEC Study (2025 Jun 12)/Ferrocene2/blec_Ferrocene2__12062025_aABS_i7_eEXP_s4_d669e+00_t250-0_m7_v175-0.csv
- BeerLambertStudy/Raw Data (Automataed)/BLEC Study (2025 Jun 12)/Ferrocene2/blec_Ferrocene2__12062025_aABS_i7_eEXP_s5_d669e+00_t250-0_m7_v175-0.csv
- BeerLambertStudy/Raw Data (Automataed)/BLEC Study (2025 Jun 12)/Ferrocene2/blec_Ferrocene2__12062025_aABS_i7_eEXP_s6_d669e+00_t250-0_m7_v175-0.csv
- BeerLambertStudy/Raw Data (Automataed)/BLEC Study (2025 Jun 12)/Ferrocene2/blec_Ferrocene2__12062025_aABS_i7_eREF_d669e+00_t-1_m0_v0.csv
- BeerLambertStudy/Raw Data (Automataed)/BLEC Study (2025 Jun 12)/Ferrocene2/Ferrocene2_abs_summary.csv
- BeerLambertStudy/Raw Data (Automataed)/BLEC Study (2025 Jun 12)/Ferrocene2/spec_post_Ferrocene2.exp
- BeerLambertStudy/Raw Data (Automataed)/BLEC Study (2025 Jun 12)/Ferrocene2/spec_pre_Ferrocene2.exp
- BeerLambertStudy/Raw Data (Automataed)/BLEC Study (2025 Jun 12)/Ferrocene3/
- BeerLambertStudy/Raw Data (Automataed)/BLEC Study (2025 Jun 12)/Ferrocene3/blec_Ferrocene3__12062025_aABS_i8_eCHK_d669e+00_t-1_m0_v0.csv
- BeerLambertStudy/Raw Data (Automataed)/BLEC Study (2025 Jun 12)/Ferrocene3/blec_Ferrocene3__12062025_aABS_i8_eEXP_s0_d669e+00_t250-0_m7_v175-0.csv
- BeerLambertStudy/Raw Data (Automataed)/BLEC Study (2025 Jun 12)/Ferrocene3/blec_Ferrocene3__12062025_aABS_i8_eEXP_s1_d669e+00_t250-0_m7_v175-0.csv
- BeerLambertStudy/Raw Data (Automataed)/BLEC Study (2025 Jun 12)/Ferrocene3/blec_Ferrocene3__12062025_aABS_i8_eEXP_s2_d669e+00_t250-0_m7_v175-0.csv
- BeerLambertStudy/Raw Data (Automataed)/BLEC Study (2025 Jun 12)/Ferrocene3/blec_Ferrocene3__12062025_aABS_i8_eEXP_s3_d669e+00_t250-0_m7_v175-0.csv
- BeerLambertStudy/Raw Data (Automataed)/BLEC Study (2025 Jun 12)/Ferrocene3/blec_Ferrocene3__12062025_aABS_i8_eEXP_s4_d669e+00_t250-0_m7_v175-0.csv
- BeerLambertStudy/Raw Data (Automataed)/BLEC Study (2025 Jun 12)/Ferrocene3/blec_Ferrocene3__12062025_aABS_i8_eEXP_s5_d669e+00_t250-0_m7_v175-0.csv
- BeerLambertStudy/Raw Data (Automataed)/BLEC Study (2025 Jun 12)/Ferrocene3/blec_Ferrocene3__12062025_aABS_i8_eEXP_s6_d669e+00_t250-0_m7_v175-0.csv
- BeerLambertStudy/Raw Data (Automataed)/BLEC Study (2025 Jun 12)/Ferrocene3/blec_Ferrocene3__12062025_aABS_i8_eREF_d669e+00_t-1_m0_v0.csv
- BeerLambertStudy/Raw Data (Automataed)/BLEC Study (2025 Jun 12)/Ferrocene3/Ferrocene3_abs_summary.csv
- BeerLambertStudy/Raw Data (Automataed)/BLEC Study (2025 Jun 12)/Ferrocene3/spec_post_Ferrocene3.exp
- BeerLambertStudy/Raw Data (Automataed)/BLEC Study (2025 Jun 12)/Ferrocene3/spec_pre_Ferrocene3.exp
- BeerLambertStudy/Raw Data (Automataed)/BLEC Study (2025 Jun 12)/Perylene1/
- BeerLambertStudy/Raw Data (Automataed)/BLEC Study (2025 Jun 12)/Perylene1/blec_Perylene1__12062025_aABS_i9_eCHK_d380e-02_t-1_m0_v0.csv
- BeerLambertStudy/Raw Data (Automataed)/BLEC Study (2025 Jun 12)/Perylene1/blec_Perylene1__12062025_aABS_i9_eEXP_s0_d380e-02_t250-0_m7_v175-0.csv
- BeerLambertStudy/Raw Data (Automataed)/BLEC Study (2025 Jun 12)/Perylene1/blec_Perylene1__12062025_aABS_i9_eEXP_s1_d380e-02_t250-0_m7_v175-0.csv
- BeerLambertStudy/Raw Data (Automataed)/BLEC Study (2025 Jun 12)/Perylene1/blec_Perylene1__12062025_aABS_i9_eEXP_s2_d380e-02_t250-0_m7_v175-0.csv
- BeerLambertStudy/Raw Data (Automataed)/BLEC Study (2025 Jun 12)/Perylene1/blec_Perylene1__12062025_aABS_i9_eEXP_s3_d380e-02_t250-0_m7_v175-0.csv
- BeerLambertStudy/Raw Data (Automataed)/BLEC Study (2025 Jun 12)/Perylene1/blec_Perylene1__12062025_aABS_i9_eEXP_s4_d380e-02_t250-0_m7_v175-0.csv
- BeerLambertStudy/Raw Data (Automataed)/BLEC Study (2025 Jun 12)/Perylene1/blec_Perylene1__12062025_aABS_i9_eEXP_s5_d380e-02_t250-0_m7_v175-0.csv
- BeerLambertStudy/Raw Data (Automataed)/BLEC Study (2025 Jun 12)/Perylene1/blec_Perylene1__12062025_aABS_i9_eEXP_s6_d380e-02_t250-0_m7_v175-0.csv
- BeerLambertStudy/Raw Data (Automataed)/BLEC Study (2025 Jun 12)/Perylene1/blec_Perylene1__12062025_aABS_i9_eREF_d380e-02_t-1_m0_v0.csv
- BeerLambertStudy/Raw Data (Automataed)/BLEC Study (2025 Jun 12)/Perylene1/Perylene1_abs_summary.csv
- BeerLambertStudy/Raw Data (Automataed)/BLEC Study (2025 Jun 12)/Perylene1/spec_post_Perylene1.exp
- BeerLambertStudy/Raw Data (Automataed)/BLEC Study (2025 Jun 12)/Perylene1/spec_pre_Perylene1.exp
- BeerLambertStudy/Raw Data (Automataed)/BLEC Study (2025 Jun 12)/Perylene2/
- BeerLambertStudy/Raw Data (Automataed)/BLEC Study (2025 Jun 12)/Perylene2/blec_Perylene2__12062025_aABS_i10_eREF_d380e-02_t-1_m0_v0.csv
- BeerLambertStudy/Raw Data (Automataed)/BLEC Study (2025 Jun 12)/Perylene2/blec_Perylene2__13062025_aABS_i10_eCHK_d380e-02_t-1_m0_v0.csv
- BeerLambertStudy/Raw Data (Automataed)/BLEC Study (2025 Jun 12)/Perylene2/blec_Perylene2__13062025_aABS_i10_eEXP_s0_d380e-02_t250-0_m7_v175-0.csv
- BeerLambertStudy/Raw Data (Automataed)/BLEC Study (2025 Jun 12)/Perylene2/blec_Perylene2__13062025_aABS_i10_eEXP_s1_d380e-02_t250-0_m7_v175-0.csv
- BeerLambertStudy/Raw Data (Automataed)/BLEC Study (2025 Jun 12)/Perylene2/blec_Perylene2__13062025_aABS_i10_eEXP_s2_d380e-02_t250-0_m7_v175-0.csv
- BeerLambertStudy/Raw Data (Automataed)/BLEC Study (2025 Jun 12)/Perylene2/blec_Perylene2__13062025_aABS_i10_eEXP_s3_d380e-02_t250-0_m7_v175-0.csv
- BeerLambertStudy/Raw Data (Automataed)/BLEC Study (2025 Jun 12)/Perylene2/blec_Perylene2__13062025_aABS_i10_eEXP_s4_d380e-02_t250-0_m7_v175-0.csv
- BeerLambertStudy/Raw Data (Automataed)/BLEC Study (2025 Jun 12)/Perylene2/blec_Perylene2__13062025_aABS_i10_eEXP_s5_d380e-02_t250-0_m7_v175-0.csv
- BeerLambertStudy/Raw Data (Automataed)/BLEC Study (2025 Jun 12)/Perylene2/blec_Perylene2__13062025_aABS_i10_eEXP_s6_d380e-02_t250-0_m7_v175-0.csv
- BeerLambertStudy/Raw Data (Automataed)/BLEC Study (2025 Jun 12)/Perylene2/blec_Perylene2__13062025_aABS_i10_eREF_d380e-02_t-1_m0_v0.csv
- BeerLambertStudy/Raw Data (Automataed)/BLEC Study (2025 Jun 12)/Perylene2/Perylene2_abs_summary.csv
- BeerLambertStudy/Raw Data (Automataed)/BLEC Study (2025 Jun 12)/Perylene2/spec_post_Perylene2.exp
- BeerLambertStudy/Raw Data (Automataed)/BLEC Study (2025 Jun 12)/Perylene2/spec_pre_Perylene2.exp
- BeerLambertStudy/Raw Data (Automataed)/BLEC Study (2025 Jun 12)/Perylene3/
- BeerLambertStudy/Raw Data (Automataed)/BLEC Study (2025 Jun 12)/Perylene3/blec_Perylene3__13062025_aABS_i11_eCHK_d380e-02_t-1_m0_v0.csv
- BeerLambertStudy/Raw Data (Automataed)/BLEC Study (2025 Jun 12)/Perylene3/blec_Perylene3__13062025_aABS_i11_eEXP_s0_d380e-02_t250-0_m7_v175-0.csv
- BeerLambertStudy/Raw Data (Automataed)/BLEC Study (2025 Jun 12)/Perylene3/blec_Perylene3__13062025_aABS_i11_eEXP_s1_d380e-02_t250-0_m7_v175-0.csv
- BeerLambertStudy/Raw Data (Automataed)/BLEC Study (2025 Jun 12)/Perylene3/blec_Perylene3__13062025_aABS_i11_eEXP_s2_d380e-02_t250-0_m7_v175-0.csv
- BeerLambertStudy/Raw Data (Automataed)/BLEC Study (2025 Jun 12)/Perylene3/blec_Perylene3__13062025_aABS_i11_eEXP_s3_d380e-02_t250-0_m7_v175-0.csv
- BeerLambertStudy/Raw Data (Automataed)/BLEC Study (2025 Jun 12)/Perylene3/blec_Perylene3__13062025_aABS_i11_eEXP_s4_d380e-02_t250-0_m7_v175-0.csv
- BeerLambertStudy/Raw Data (Automataed)/BLEC Study (2025 Jun 12)/Perylene3/blec_Perylene3__13062025_aABS_i11_eEXP_s5_d380e-02_t250-0_m7_v175-0.csv
- BeerLambertStudy/Raw Data (Automataed)/BLEC Study (2025 Jun 12)/Perylene3/blec_Perylene3__13062025_aABS_i11_eEXP_s6_d380e-02_t250-0_m7_v175-0.csv
- BeerLambertStudy/Raw Data (Automataed)/BLEC Study (2025 Jun 12)/Perylene3/blec_Perylene3__13062025_aABS_i11_eREF_d380e-02_t-1_m0_v0.csv
- BeerLambertStudy/Raw Data (Automataed)/BLEC Study (2025 Jun 12)/Perylene3/Perylene3_abs_summary.csv
- BeerLambertStudy/Raw Data (Automataed)/BLEC Study (2025 Jun 12)/Perylene3/spec_post_Perylene3.exp
- BeerLambertStudy/Raw Data (Automataed)/BLEC Study (2025 Jun 12)/Perylene3/spec_pre_Perylene3.exp
- BeerLambertStudy/Raw Data (Automataed)/BLEC Study (2025 Jun 12)/RhodamineB1/
- BeerLambertStudy/Raw Data (Automataed)/BLEC Study (2025 Jun 12)/RhodamineB1/blec_RhodamineB1__13062025_aABS_i12_eCHK_d900e-03_t-1_m0_v0.csv
- BeerLambertStudy/Raw Data (Automataed)/BLEC Study (2025 Jun 12)/RhodamineB1/blec_RhodamineB1__13062025_aABS_i12_eEXP_s0_d900e-03_t250-0_m7_v175-0.csv
- BeerLambertStudy/Raw Data (Automataed)/BLEC Study (2025 Jun 12)/RhodamineB1/blec_RhodamineB1__13062025_aABS_i12_eEXP_s1_d900e-03_t250-0_m7_v175-0.csv
- BeerLambertStudy/Raw Data (Automataed)/BLEC Study (2025 Jun 12)/RhodamineB1/blec_RhodamineB1__13062025_aABS_i12_eEXP_s2_d900e-03_t250-0_m7_v175-0.csv
- BeerLambertStudy/Raw Data (Automataed)/BLEC Study (2025 Jun 12)/RhodamineB1/blec_RhodamineB1__13062025_aABS_i12_eEXP_s3_d900e-03_t250-0_m7_v175-0.csv
- BeerLambertStudy/Raw Data (Automataed)/BLEC Study (2025 Jun 12)/RhodamineB1/blec_RhodamineB1__13062025_aABS_i12_eEXP_s4_d900e-03_t250-0_m7_v175-0.csv
- BeerLambertStudy/Raw Data (Automataed)/BLEC Study (2025 Jun 12)/RhodamineB1/blec_RhodamineB1__13062025_aABS_i12_eEXP_s5_d900e-03_t250-0_m7_v175-0.csv
- BeerLambertStudy/Raw Data (Automataed)/BLEC Study (2025 Jun 12)/RhodamineB1/blec_RhodamineB1__13062025_aABS_i12_eEXP_s6_d900e-03_t250-0_m7_v175-0.csv
- BeerLambertStudy/Raw Data (Automataed)/BLEC Study (2025 Jun 12)/RhodamineB1/blec_RhodamineB1__13062025_aABS_i12_eREF_d900e-03_t-1_m0_v0.csv
- BeerLambertStudy/Raw Data (Automataed)/BLEC Study (2025 Jun 12)/RhodamineB1/RhodamineB1_abs_summary.csv
- BeerLambertStudy/Raw Data (Automataed)/BLEC Study (2025 Jun 12)/RhodamineB1/spec_post_RhodamineB1.exp
- BeerLambertStudy/Raw Data (Automataed)/BLEC Study (2025 Jun 12)/RhodamineB1/spec_pre_RhodamineB1.exp
- BeerLambertStudy/Raw Data (Automataed)/BLEC Study (2025 Jun 12)/RhodamineB2/
- BeerLambertStudy/Raw Data (Automataed)/BLEC Study (2025 Jun 12)/RhodamineB2/blec_RhodamineB2__13062025_aABS_i13_eCHK_d900e-03_t-1_m0_v0.csv
- BeerLambertStudy/Raw Data (Automataed)/BLEC Study (2025 Jun 12)/RhodamineB2/blec_RhodamineB2__13062025_aABS_i13_eEXP_s0_d900e-03_t250-0_m7_v175-0.csv
- BeerLambertStudy/Raw Data (Automataed)/BLEC Study (2025 Jun 12)/RhodamineB2/blec_RhodamineB2__13062025_aABS_i13_eEXP_s1_d900e-03_t250-0_m7_v175-0.csv
- BeerLambertStudy/Raw Data (Automataed)/BLEC Study (2025 Jun 12)/RhodamineB2/blec_RhodamineB2__13062025_aABS_i13_eEXP_s2_d900e-03_t250-0_m7_v175-0.csv
- BeerLambertStudy/Raw Data (Automataed)/BLEC Study (2025 Jun 12)/RhodamineB2/blec_RhodamineB2__13062025_aABS_i13_eEXP_s3_d900e-03_t250-0_m7_v175-0.csv
- BeerLambertStudy/Raw Data (Automataed)/BLEC Study (2025 Jun 12)/RhodamineB2/blec_RhodamineB2__13062025_aABS_i13_eEXP_s4_d900e-03_t250-0_m7_v175-0.csv
- BeerLambertStudy/Raw Data (Automataed)/BLEC Study (2025 Jun 12)/RhodamineB2/blec_RhodamineB2__13062025_aABS_i13_eEXP_s5_d900e-03_t250-0_m7_v175-0.csv
- BeerLambertStudy/Raw Data (Automataed)/BLEC Study (2025 Jun 12)/RhodamineB2/blec_RhodamineB2__13062025_aABS_i13_eEXP_s6_d900e-03_t250-0_m7_v175-0.csv
- BeerLambertStudy/Raw Data (Automataed)/BLEC Study (2025 Jun 12)/RhodamineB2/blec_RhodamineB2__13062025_aABS_i13_eREF_d900e-03_t-1_m0_v0.csv
- BeerLambertStudy/Raw Data (Automataed)/BLEC Study (2025 Jun 12)/RhodamineB2/RhodamineB2_abs_summary.csv
- BeerLambertStudy/Raw Data (Automataed)/BLEC Study (2025 Jun 12)/RhodamineB2/spec_post_RhodamineB2.exp
- BeerLambertStudy/Raw Data (Automataed)/BLEC Study (2025 Jun 12)/RhodamineB2/spec_pre_RhodamineB2.exp
- BeerLambertStudy/Raw Data (Automataed)/BLEC Study (2025 Jun 12)/RhodamineB3/
- BeerLambertStudy/Raw Data (Automataed)/BLEC Study (2025 Jun 12)/RhodamineB3/blec_RhodamineB3__13062025_aABS_i14_eCHK_d900e-03_t-1_m0_v0.csv
- BeerLambertStudy/Raw Data (Automataed)/BLEC Study (2025 Jun 12)/RhodamineB3/blec_RhodamineB3__13062025_aABS_i14_eEXP_s0_d900e-03_t250-0_m7_v175-0.csv
- BeerLambertStudy/Raw Data (Automataed)/BLEC Study (2025 Jun 12)/RhodamineB3/blec_RhodamineB3__13062025_aABS_i14_eEXP_s1_d900e-03_t250-0_m7_v175-0.csv
- BeerLambertStudy/Raw Data (Automataed)/BLEC Study (2025 Jun 12)/RhodamineB3/blec_RhodamineB3__13062025_aABS_i14_eEXP_s2_d900e-03_t250-0_m7_v175-0.csv
- BeerLambertStudy/Raw Data (Automataed)/BLEC Study (2025 Jun 12)/RhodamineB3/blec_RhodamineB3__13062025_aABS_i14_eEXP_s3_d900e-03_t250-0_m7_v175-0.csv
- BeerLambertStudy/Raw Data (Automataed)/BLEC Study (2025 Jun 12)/RhodamineB3/blec_RhodamineB3__13062025_aABS_i14_eEXP_s4_d900e-03_t250-0_m7_v175-0.csv
- BeerLambertStudy/Raw Data (Automataed)/BLEC Study (2025 Jun 12)/RhodamineB3/blec_RhodamineB3__13062025_aABS_i14_eEXP_s5_d900e-03_t250-0_m7_v175-0.csv
- BeerLambertStudy/Raw Data (Automataed)/BLEC Study (2025 Jun 12)/RhodamineB3/blec_RhodamineB3__13062025_aABS_i14_eEXP_s6_d900e-03_t250-0_m7_v175-0.csv
- BeerLambertStudy/Raw Data (Automataed)/BLEC Study (2025 Jun 12)/RhodamineB3/blec_RhodamineB3__13062025_aABS_i14_eREF_d900e-03_t-1_m0_v0.csv
- BeerLambertStudy/Raw Data (Automataed)/BLEC Study (2025 Jun 12)/RhodamineB3/RhodamineB3_abs_summary.csv
- BeerLambertStudy/Raw Data (Automataed)/BLEC Study (2025 Jun 12)/RhodamineB3/spec_post_RhodamineB3.exp
- BeerLambertStudy/Raw Data (Automataed)/BLEC Study (2025 Jun 12)/RhodamineB3/spec_pre_RhodamineB3.exp
- BeerLambertStudy/Raw Data (Automataed)/BLEC Study (2025 Jun 12)/Rubpy1/
- BeerLambertStudy/Raw Data (Automataed)/BLEC Study (2025 Jun 12)/Rubpy1/blec_Rubpy1__12062025_aABS_i3_eCHK_d105e-01_t-1_m0_v0.csv
- BeerLambertStudy/Raw Data (Automataed)/BLEC Study (2025 Jun 12)/Rubpy1/blec_Rubpy1__12062025_aABS_i3_eEXP_s0_d105e-01_t250-0_m7_v175-0.csv
- BeerLambertStudy/Raw Data (Automataed)/BLEC Study (2025 Jun 12)/Rubpy1/blec_Rubpy1__12062025_aABS_i3_eEXP_s1_d105e-01_t250-0_m7_v175-0.csv
- BeerLambertStudy/Raw Data (Automataed)/BLEC Study (2025 Jun 12)/Rubpy1/blec_Rubpy1__12062025_aABS_i3_eEXP_s2_d105e-01_t250-0_m7_v175-0.csv
- BeerLambertStudy/Raw Data (Automataed)/BLEC Study (2025 Jun 12)/Rubpy1/blec_Rubpy1__12062025_aABS_i3_eEXP_s3_d105e-01_t250-0_m7_v175-0.csv
- BeerLambertStudy/Raw Data (Automataed)/BLEC Study (2025 Jun 12)/Rubpy1/blec_Rubpy1__12062025_aABS_i3_eEXP_s4_d105e-01_t250-0_m7_v175-0.csv
- BeerLambertStudy/Raw Data (Automataed)/BLEC Study (2025 Jun 12)/Rubpy1/blec_Rubpy1__12062025_aABS_i3_eEXP_s5_d105e-01_t250-0_m7_v175-0.csv
- BeerLambertStudy/Raw Data (Automataed)/BLEC Study (2025 Jun 12)/Rubpy1/blec_Rubpy1__12062025_aABS_i3_eEXP_s6_d105e-01_t250-0_m7_v175-0.csv
- BeerLambertStudy/Raw Data (Automataed)/BLEC Study (2025 Jun 12)/Rubpy1/blec_Rubpy1__12062025_aABS_i3_eREF_d105e-01_t-1_m0_v0.csv
- BeerLambertStudy/Raw Data (Automataed)/BLEC Study (2025 Jun 12)/Rubpy1/Rubpy1_abs_summary.csv
- BeerLambertStudy/Raw Data (Automataed)/BLEC Study (2025 Jun 12)/Rubpy1/spec_post_Rubpy1.exp
- BeerLambertStudy/Raw Data (Automataed)/BLEC Study (2025 Jun 12)/Rubpy1/spec_pre_Rubpy1.exp
- BeerLambertStudy/Raw Data (Automataed)/BLEC Study (2025 Jun 12)/Rubpy2/
- BeerLambertStudy/Raw Data (Automataed)/BLEC Study (2025 Jun 12)/Rubpy2/blec_Rubpy2__12062025_aABS_i4_eCHK_d105e-01_t-1_m0_v0.csv
- BeerLambertStudy/Raw Data (Automataed)/BLEC Study (2025 Jun 12)/Rubpy2/blec_Rubpy2__12062025_aABS_i4_eEXP_s0_d105e-01_t250-0_m7_v175-0.csv
- BeerLambertStudy/Raw Data (Automataed)/BLEC Study (2025 Jun 12)/Rubpy2/blec_Rubpy2__12062025_aABS_i4_eEXP_s1_d105e-01_t250-0_m7_v175-0.csv
- BeerLambertStudy/Raw Data (Automataed)/BLEC Study (2025 Jun 12)/Rubpy2/blec_Rubpy2__12062025_aABS_i4_eEXP_s2_d105e-01_t250-0_m7_v175-0.csv
- BeerLambertStudy/Raw Data (Automataed)/BLEC Study (2025 Jun 12)/Rubpy2/blec_Rubpy2__12062025_aABS_i4_eEXP_s3_d105e-01_t250-0_m7_v175-0.csv
- BeerLambertStudy/Raw Data (Automataed)/BLEC Study (2025 Jun 12)/Rubpy2/blec_Rubpy2__12062025_aABS_i4_eEXP_s4_d105e-01_t250-0_m7_v175-0.csv
- BeerLambertStudy/Raw Data (Automataed)/BLEC Study (2025 Jun 12)/Rubpy2/blec_Rubpy2__12062025_aABS_i4_eEXP_s5_d105e-01_t250-0_m7_v175-0.csv
- BeerLambertStudy/Raw Data (Automataed)/BLEC Study (2025 Jun 12)/Rubpy2/blec_Rubpy2__12062025_aABS_i4_eEXP_s6_d105e-01_t250-0_m7_v175-0.csv
- BeerLambertStudy/Raw Data (Automataed)/BLEC Study (2025 Jun 12)/Rubpy2/blec_Rubpy2__12062025_aABS_i4_eREF_d105e-01_t-1_m0_v0.csv
- BeerLambertStudy/Raw Data (Automataed)/BLEC Study (2025 Jun 12)/Rubpy2/Rubpy2_abs_summary.csv
- BeerLambertStudy/Raw Data (Automataed)/BLEC Study (2025 Jun 12)/Rubpy2/spec_post_Rubpy2.exp
- BeerLambertStudy/Raw Data (Automataed)/BLEC Study (2025 Jun 12)/Rubpy2/spec_pre_Rubpy2.exp
- BeerLambertStudy/Raw Data (Automataed)/BLEC Study (2025 Jun 12)/Rubpy3/
- BeerLambertStudy/Raw Data (Automataed)/BLEC Study (2025 Jun 12)/Rubpy3/blec_Rubpy3__12062025_aABS_i5_eCHK_d105e-01_t-1_m0_v0.csv
- BeerLambertStudy/Raw Data (Automataed)/BLEC Study (2025 Jun 12)/Rubpy3/blec_Rubpy3__12062025_aABS_i5_eEXP_s0_d105e-01_t250-0_m7_v175-0.csv
- BeerLambertStudy/Raw Data (Automataed)/BLEC Study (2025 Jun 12)/Rubpy3/blec_Rubpy3__12062025_aABS_i5_eEXP_s1_d105e-01_t250-0_m7_v175-0.csv
- BeerLambertStudy/Raw Data (Automataed)/BLEC Study (2025 Jun 12)/Rubpy3/blec_Rubpy3__12062025_aABS_i5_eEXP_s2_d105e-01_t250-0_m7_v175-0.csv
- BeerLambertStudy/Raw Data (Automataed)/BLEC Study (2025 Jun 12)/Rubpy3/blec_Rubpy3__12062025_aABS_i5_eEXP_s3_d105e-01_t250-0_m7_v175-0.csv
- BeerLambertStudy/Raw Data (Automataed)/BLEC Study (2025 Jun 12)/Rubpy3/blec_Rubpy3__12062025_aABS_i5_eEXP_s4_d105e-01_t250-0_m7_v175-0.csv
- BeerLambertStudy/Raw Data (Automataed)/BLEC Study (2025 Jun 12)/Rubpy3/blec_Rubpy3__12062025_aABS_i5_eEXP_s5_d105e-01_t250-0_m7_v175-0.csv
- BeerLambertStudy/Raw Data (Automataed)/BLEC Study (2025 Jun 12)/Rubpy3/blec_Rubpy3__12062025_aABS_i5_eEXP_s6_d105e-01_t250-0_m7_v175-0.csv
- BeerLambertStudy/Raw Data (Automataed)/BLEC Study (2025 Jun 12)/Rubpy3/blec_Rubpy3__12062025_aABS_i5_eREF_d105e-01_t-1_m0_v0.csv
- BeerLambertStudy/Raw Data (Automataed)/BLEC Study (2025 Jun 12)/Rubpy3/Rubpy3_abs_summary.csv
- BeerLambertStudy/Raw Data (Automataed)/BLEC Study (2025 Jun 12)/Rubpy3/spec_post_Rubpy3.exp
- BeerLambertStudy/Raw Data (Automataed)/BLEC Study (2025 Jun 12)/Rubpy3/spec_pre_Rubpy3.exp
- BeerLambertStudy/Raw Data (Automataed)/BLEC Study (2025 Jun 12)/ZnPc1/
- BeerLambertStudy/Raw Data (Automataed)/BLEC Study (2025 Jun 12)/ZnPc1/blec_ZnPc1__13062025_aABS_i15_eCHK_d400e-03_t-1_m0_v0.csv
- BeerLambertStudy/Raw Data (Automataed)/BLEC Study (2025 Jun 12)/ZnPc1/blec_ZnPc1__13062025_aABS_i15_eEXP_s0_d400e-03_t250-0_m7_v175-0.csv
- BeerLambertStudy/Raw Data (Automataed)/BLEC Study (2025 Jun 12)/ZnPc1/blec_ZnPc1__13062025_aABS_i15_eEXP_s1_d400e-03_t250-0_m7_v175-0.csv
- BeerLambertStudy/Raw Data (Automataed)/BLEC Study (2025 Jun 12)/ZnPc1/blec_ZnPc1__13062025_aABS_i15_eEXP_s2_d400e-03_t250-0_m7_v175-0.csv
- BeerLambertStudy/Raw Data (Automataed)/BLEC Study (2025 Jun 12)/ZnPc1/blec_ZnPc1__13062025_aABS_i15_eEXP_s3_d400e-03_t250-0_m7_v175-0.csv
- BeerLambertStudy/Raw Data (Automataed)/BLEC Study (2025 Jun 12)/ZnPc1/blec_ZnPc1__13062025_aABS_i15_eEXP_s4_d400e-03_t250-0_m7_v175-0.csv
- BeerLambertStudy/Raw Data (Automataed)/BLEC Study (2025 Jun 12)/ZnPc1/blec_ZnPc1__13062025_aABS_i15_eEXP_s5_d400e-03_t250-0_m7_v175-0.csv
- BeerLambertStudy/Raw Data (Automataed)/BLEC Study (2025 Jun 12)/ZnPc1/blec_ZnPc1__13062025_aABS_i15_eEXP_s6_d400e-03_t250-0_m7_v175-0.csv
- BeerLambertStudy/Raw Data (Automataed)/BLEC Study (2025 Jun 12)/ZnPc1/blec_ZnPc1__13062025_aABS_i15_eREF_d400e-03_t-1_m0_v0.csv
- BeerLambertStudy/Raw Data (Automataed)/BLEC Study (2025 Jun 12)/ZnPc1/spec_post_ZnPc1.exp
- BeerLambertStudy/Raw Data (Automataed)/BLEC Study (2025 Jun 12)/ZnPc1/spec_pre_ZnPc1.exp
- BeerLambertStudy/Raw Data (Automataed)/BLEC Study (2025 Jun 12)/ZnPc1/ZnPc1_abs_summary.csv
- BeerLambertStudy/Raw Data (Automataed)/BLEC Study (2025 Jun 12)/ZnPc2/
- BeerLambertStudy/Raw Data (Automataed)/BLEC Study (2025 Jun 12)/ZnPc2/blec_ZnPc2__13062025_aABS_i16_eCHK_d400e-03_t-1_m0_v0.csv
- BeerLambertStudy/Raw Data (Automataed)/BLEC Study (2025 Jun 12)/ZnPc2/blec_ZnPc2__13062025_aABS_i16_eEXP_s0_d400e-03_t250-0_m7_v175-0.csv
- BeerLambertStudy/Raw Data (Automataed)/BLEC Study (2025 Jun 12)/ZnPc2/blec_ZnPc2__13062025_aABS_i16_eEXP_s1_d400e-03_t250-0_m7_v175-0.csv
- BeerLambertStudy/Raw Data (Automataed)/BLEC Study (2025 Jun 12)/ZnPc2/blec_ZnPc2__13062025_aABS_i16_eEXP_s2_d400e-03_t250-0_m7_v175-0.csv
- BeerLambertStudy/Raw Data (Automataed)/BLEC Study (2025 Jun 12)/ZnPc2/blec_ZnPc2__13062025_aABS_i16_eEXP_s3_d400e-03_t250-0_m7_v175-0.csv
- BeerLambertStudy/Raw Data (Automataed)/BLEC Study (2025 Jun 12)/ZnPc2/blec_ZnPc2__13062025_aABS_i16_eEXP_s4_d400e-03_t250-0_m7_v175-0.csv
- BeerLambertStudy/Raw Data (Automataed)/BLEC Study (2025 Jun 12)/ZnPc2/blec_ZnPc2__13062025_aABS_i16_eEXP_s5_d400e-03_t250-0_m7_v175-0.csv
- BeerLambertStudy/Raw Data (Automataed)/BLEC Study (2025 Jun 12)/ZnPc2/blec_ZnPc2__13062025_aABS_i16_eEXP_s6_d400e-03_t250-0_m7_v175-0.csv
- BeerLambertStudy/Raw Data (Automataed)/BLEC Study (2025 Jun 12)/ZnPc2/blec_ZnPc2__13062025_aABS_i16_eREF_d400e-03_t-1_m0_v0.csv
- BeerLambertStudy/Raw Data (Automataed)/BLEC Study (2025 Jun 12)/ZnPc2/spec_post_ZnPc2.exp
- BeerLambertStudy/Raw Data (Automataed)/BLEC Study (2025 Jun 12)/ZnPc2/spec_pre_ZnPc2.exp
- BeerLambertStudy/Raw Data (Automataed)/BLEC Study (2025 Jun 12)/ZnPc2/ZnPc2_abs_summary.csv
- BeerLambertStudy/Raw Data (Automataed)/BLEC Study (2025 Jun 12)/ZnPc3/
- BeerLambertStudy/Raw Data (Automataed)/BLEC Study (2025 Jun 12)/ZnPc3/blec_ZnPc3__13062025_aABS_i17_eCHK_d400e-03_t-1_m0_v0.csv
- BeerLambertStudy/Raw Data (Automataed)/BLEC Study (2025 Jun 12)/ZnPc3/blec_ZnPc3__13062025_aABS_i17_eEXP_s0_d400e-03_t250-0_m7_v175-0.csv
- BeerLambertStudy/Raw Data (Automataed)/BLEC Study (2025 Jun 12)/ZnPc3/blec_ZnPc3__13062025_aABS_i17_eEXP_s1_d400e-03_t250-0_m7_v175-0.csv
- BeerLambertStudy/Raw Data (Automataed)/BLEC Study (2025 Jun 12)/ZnPc3/blec_ZnPc3__13062025_aABS_i17_eEXP_s2_d400e-03_t250-0_m7_v175-0.csv
- BeerLambertStudy/Raw Data (Automataed)/BLEC Study (2025 Jun 12)/ZnPc3/blec_ZnPc3__13062025_aABS_i17_eEXP_s3_d400e-03_t250-0_m7_v175-0.csv
- BeerLambertStudy/Raw Data (Automataed)/BLEC Study (2025 Jun 12)/ZnPc3/blec_ZnPc3__13062025_aABS_i17_eEXP_s4_d400e-03_t250-0_m7_v175-0.csv
- BeerLambertStudy/Raw Data (Automataed)/BLEC Study (2025 Jun 12)/ZnPc3/blec_ZnPc3__13062025_aABS_i17_eEXP_s5_d400e-03_t250-0_m7_v175-0.csv
- BeerLambertStudy/Raw Data (Automataed)/BLEC Study (2025 Jun 12)/ZnPc3/blec_ZnPc3__13062025_aABS_i17_eEXP_s6_d400e-03_t250-0_m7_v175-0.csv
- BeerLambertStudy/Raw Data (Automataed)/BLEC Study (2025 Jun 12)/ZnPc3/blec_ZnPc3__13062025_aABS_i17_eREF_d400e-03_t-1_m0_v0.csv
- BeerLambertStudy/Raw Data (Automataed)/BLEC Study (2025 Jun 12)/ZnPc3/spec_post_ZnPc3.exp
- BeerLambertStudy/Raw Data (Automataed)/BLEC Study (2025 Jun 12)/ZnPc3/spec_pre_ZnPc3.exp
- BeerLambertStudy/Raw Data (Automataed)/BLEC Study (2025 Jun 12)/ZnPc3/ZnPc3_abs_summary.csv
- BeerLambertStudy/Raw Data (Automataed)/BLEC Study (2025 Jun 12)/ZnTPP1/
- BeerLambertStudy/Raw Data (Automataed)/BLEC Study (2025 Jun 12)/ZnTPP1/blec_ZnTPP1__12062025_aABS_i0_eCHK_d300e-03_t-1_m0_v0.csv
- BeerLambertStudy/Raw Data (Automataed)/BLEC Study (2025 Jun 12)/ZnTPP1/blec_ZnTPP1__12062025_aABS_i0_eEXP_s0_d300e-03_t250-0_m7_v175-0.csv
- BeerLambertStudy/Raw Data (Automataed)/BLEC Study (2025 Jun 12)/ZnTPP1/blec_ZnTPP1__12062025_aABS_i0_eEXP_s1_d300e-03_t250-0_m7_v175-0.csv
- BeerLambertStudy/Raw Data (Automataed)/BLEC Study (2025 Jun 12)/ZnTPP1/blec_ZnTPP1__12062025_aABS_i0_eEXP_s2_d300e-03_t250-0_m7_v175-0.csv
- BeerLambertStudy/Raw Data (Automataed)/BLEC Study (2025 Jun 12)/ZnTPP1/blec_ZnTPP1__12062025_aABS_i0_eEXP_s3_d300e-03_t250-0_m7_v175-0.csv
- BeerLambertStudy/Raw Data (Automataed)/BLEC Study (2025 Jun 12)/ZnTPP1/blec_ZnTPP1__12062025_aABS_i0_eEXP_s4_d300e-03_t250-0_m7_v175-0.csv
- BeerLambertStudy/Raw Data (Automataed)/BLEC Study (2025 Jun 12)/ZnTPP1/blec_ZnTPP1__12062025_aABS_i0_eEXP_s5_d300e-03_t250-0_m7_v175-0.csv
- BeerLambertStudy/Raw Data (Automataed)/BLEC Study (2025 Jun 12)/ZnTPP1/blec_ZnTPP1__12062025_aABS_i0_eEXP_s6_d300e-03_t250-0_m7_v175-0.csv
- BeerLambertStudy/Raw Data (Automataed)/BLEC Study (2025 Jun 12)/ZnTPP1/blec_ZnTPP1__12062025_aABS_i0_eREF_d300e-03_t-1_m0_v0.csv
- BeerLambertStudy/Raw Data (Automataed)/BLEC Study (2025 Jun 12)/ZnTPP1/spec_post_ZnTPP1.exp
- BeerLambertStudy/Raw Data (Automataed)/BLEC Study (2025 Jun 12)/ZnTPP1/spec_pre_ZnTPP1.exp
- BeerLambertStudy/Raw Data (Automataed)/BLEC Study (2025 Jun 12)/ZnTPP1/ZnTPP1_abs_summary.csv
- BeerLambertStudy/Raw Data (Automataed)/BLEC Study (2025 Jun 12)/ZnTPP2/
- BeerLambertStudy/Raw Data (Automataed)/BLEC Study (2025 Jun 12)/ZnTPP2/blec_ZnTPP2__12062025_aABS_i1_eCHK_d300e-03_t-1_m0_v0.csv
- BeerLambertStudy/Raw Data (Automataed)/BLEC Study (2025 Jun 12)/ZnTPP2/blec_ZnTPP2__12062025_aABS_i1_eEXP_s0_d300e-03_t250-0_m7_v175-0.csv
- BeerLambertStudy/Raw Data (Automataed)/BLEC Study (2025 Jun 12)/ZnTPP2/blec_ZnTPP2__12062025_aABS_i1_eEXP_s1_d300e-03_t250-0_m7_v175-0.csv
- BeerLambertStudy/Raw Data (Automataed)/BLEC Study (2025 Jun 12)/ZnTPP2/blec_ZnTPP2__12062025_aABS_i1_eEXP_s2_d300e-03_t250-0_m7_v175-0.csv
- BeerLambertStudy/Raw Data (Automataed)/BLEC Study (2025 Jun 12)/ZnTPP2/blec_ZnTPP2__12062025_aABS_i1_eEXP_s3_d300e-03_t250-0_m7_v175-0.csv
- BeerLambertStudy/Raw Data (Automataed)/BLEC Study (2025 Jun 12)/ZnTPP2/blec_ZnTPP2__12062025_aABS_i1_eEXP_s4_d300e-03_t250-0_m7_v175-0.csv
- BeerLambertStudy/Raw Data (Automataed)/BLEC Study (2025 Jun 12)/ZnTPP2/blec_ZnTPP2__12062025_aABS_i1_eEXP_s5_d300e-03_t250-0_m7_v175-0.csv
- BeerLambertStudy/Raw Data (Automataed)/BLEC Study (2025 Jun 12)/ZnTPP2/blec_ZnTPP2__12062025_aABS_i1_eEXP_s6_d300e-03_t250-0_m7_v175-0.csv
- BeerLambertStudy/Raw Data (Automataed)/BLEC Study (2025 Jun 12)/ZnTPP2/blec_ZnTPP2__12062025_aABS_i1_eREF_d300e-03_t-1_m0_v0.csv
- BeerLambertStudy/Raw Data (Automataed)/BLEC Study (2025 Jun 12)/ZnTPP2/spec_post_ZnTPP2.exp
- BeerLambertStudy/Raw Data (Automataed)/BLEC Study (2025 Jun 12)/ZnTPP2/spec_pre_ZnTPP2.exp
- BeerLambertStudy/Raw Data (Automataed)/BLEC Study (2025 Jun 12)/ZnTPP2/ZnTPP2_abs_summary.csv
- BeerLambertStudy/Raw Data (Automataed)/BLEC Study (2025 Jun 12)/ZnTPP3/
- BeerLambertStudy/Raw Data (Automataed)/BLEC Study (2025 Jun 12)/ZnTPP3/blec_ZnTPP3__12062025_aABS_i2_eCHK_d300e-03_t-1_m0_v0.csv
- BeerLambertStudy/Raw Data (Automataed)/BLEC Study (2025 Jun 12)/ZnTPP3/blec_ZnTPP3__12062025_aABS_i2_eEXP_s0_d300e-03_t250-0_m7_v175-0.csv
- BeerLambertStudy/Raw Data (Automataed)/BLEC Study (2025 Jun 12)/ZnTPP3/blec_ZnTPP3__12062025_aABS_i2_eEXP_s1_d300e-03_t250-0_m7_v175-0.csv
- BeerLambertStudy/Raw Data (Automataed)/BLEC Study (2025 Jun 12)/ZnTPP3/blec_ZnTPP3__12062025_aABS_i2_eEXP_s2_d300e-03_t250-0_m7_v175-0.csv
- BeerLambertStudy/Raw Data (Automataed)/BLEC Study (2025 Jun 12)/ZnTPP3/blec_ZnTPP3__12062025_aABS_i2_eEXP_s3_d300e-03_t250-0_m7_v175-0.csv
- BeerLambertStudy/Raw Data (Automataed)/BLEC Study (2025 Jun 12)/ZnTPP3/blec_ZnTPP3__12062025_aABS_i2_eEXP_s4_d300e-03_t250-0_m7_v175-0.csv
- BeerLambertStudy/Raw Data (Automataed)/BLEC Study (2025 Jun 12)/ZnTPP3/blec_ZnTPP3__12062025_aABS_i2_eEXP_s5_d300e-03_t250-0_m7_v175-0.csv
- BeerLambertStudy/Raw Data (Automataed)/BLEC Study (2025 Jun 12)/ZnTPP3/blec_ZnTPP3__12062025_aABS_i2_eEXP_s6_d300e-03_t250-0_m7_v175-0.csv
- BeerLambertStudy/Raw Data (Automataed)/BLEC Study (2025 Jun 12)/ZnTPP3/blec_ZnTPP3__12062025_aABS_i2_eREF_d300e-03_t-1_m0_v0.csv
- BeerLambertStudy/Raw Data (Automataed)/BLEC Study (2025 Jun 12)/ZnTPP3/spec_post_ZnTPP3.exp
- BeerLambertStudy/Raw Data (Automataed)/BLEC Study (2025 Jun 12)/ZnTPP3/spec_pre_ZnTPP3.exp
- BeerLambertStudy/Raw Data (Automataed)/BLEC Study (2025 Jun 12)/ZnTPP3/ZnTPP3_abs_summary.csv
- BeerLambertStudy/Raw Data (Automataed)/BLEC Study (2025 Jun 13)/
- BeerLambertStudy/Raw Data (Automataed)/BLEC Study (2025 Jun 13)/Ferrocene1/
- BeerLambertStudy/Raw Data (Automataed)/BLEC Study (2025 Jun 13)/Ferrocene1/blec_Ferrocene1__13062025_aABS_i3_eCHK_d669e+00_t-1_m0_v0.csv
- BeerLambertStudy/Raw Data (Automataed)/BLEC Study (2025 Jun 13)/Ferrocene1/blec_Ferrocene1__13062025_aABS_i3_eEXP_s0_d669e+00_t250-0_m7_v175-0.csv
- BeerLambertStudy/Raw Data (Automataed)/BLEC Study (2025 Jun 13)/Ferrocene1/blec_Ferrocene1__13062025_aABS_i3_eEXP_s1_d669e+00_t250-0_m7_v175-0.csv
- BeerLambertStudy/Raw Data (Automataed)/BLEC Study (2025 Jun 13)/Ferrocene1/blec_Ferrocene1__13062025_aABS_i3_eEXP_s2_d669e+00_t250-0_m7_v175-0.csv
- BeerLambertStudy/Raw Data (Automataed)/BLEC Study (2025 Jun 13)/Ferrocene1/blec_Ferrocene1__13062025_aABS_i3_eEXP_s3_d669e+00_t250-0_m7_v175-0.csv
- BeerLambertStudy/Raw Data (Automataed)/BLEC Study (2025 Jun 13)/Ferrocene1/blec_Ferrocene1__13062025_aABS_i3_eEXP_s4_d669e+00_t250-0_m7_v175-0.csv
- BeerLambertStudy/Raw Data (Automataed)/BLEC Study (2025 Jun 13)/Ferrocene1/blec_Ferrocene1__13062025_aABS_i3_eEXP_s5_d669e+00_t250-0_m7_v175-0.csv
- BeerLambertStudy/Raw Data (Automataed)/BLEC Study (2025 Jun 13)/Ferrocene1/blec_Ferrocene1__13062025_aABS_i3_eEXP_s6_d669e+00_t250-0_m7_v175-0.csv
- BeerLambertStudy/Raw Data (Automataed)/BLEC Study (2025 Jun 13)/Ferrocene1/blec_Ferrocene1__13062025_aABS_i3_eREF_d669e+00_t-1_m0_v0.csv
- BeerLambertStudy/Raw Data (Automataed)/BLEC Study (2025 Jun 13)/Ferrocene1/Ferrocene1_abs_summary.csv
- BeerLambertStudy/Raw Data (Automataed)/BLEC Study (2025 Jun 13)/Ferrocene1/spec_post_Ferrocene1.exp
- BeerLambertStudy/Raw Data (Automataed)/BLEC Study (2025 Jun 13)/Ferrocene1/spec_pre_Ferrocene1.exp
- BeerLambertStudy/Raw Data (Automataed)/BLEC Study (2025 Jun 13)/Ferrocene2/
- BeerLambertStudy/Raw Data (Automataed)/BLEC Study (2025 Jun 13)/Ferrocene2/blec_Ferrocene2__13062025_aABS_i4_eCHK_d669e+00_t-1_m0_v0.csv
- BeerLambertStudy/Raw Data (Automataed)/BLEC Study (2025 Jun 13)/Ferrocene2/blec_Ferrocene2__13062025_aABS_i4_eEXP_s0_d669e+00_t250-0_m7_v175-0.csv
- BeerLambertStudy/Raw Data (Automataed)/BLEC Study (2025 Jun 13)/Ferrocene2/blec_Ferrocene2__13062025_aABS_i4_eEXP_s1_d669e+00_t250-0_m7_v175-0.csv
- BeerLambertStudy/Raw Data (Automataed)/BLEC Study (2025 Jun 13)/Ferrocene2/blec_Ferrocene2__13062025_aABS_i4_eEXP_s2_d669e+00_t250-0_m7_v175-0.csv
- BeerLambertStudy/Raw Data (Automataed)/BLEC Study (2025 Jun 13)/Ferrocene2/blec_Ferrocene2__13062025_aABS_i4_eEXP_s3_d669e+00_t250-0_m7_v175-0.csv
- BeerLambertStudy/Raw Data (Automataed)/BLEC Study (2025 Jun 13)/Ferrocene2/blec_Ferrocene2__13062025_aABS_i4_eEXP_s4_d669e+00_t250-0_m7_v175-0.csv
- BeerLambertStudy/Raw Data (Automataed)/BLEC Study (2025 Jun 13)/Ferrocene2/blec_Ferrocene2__13062025_aABS_i4_eEXP_s5_d669e+00_t250-0_m7_v175-0.csv
- BeerLambertStudy/Raw Data (Automataed)/BLEC Study (2025 Jun 13)/Ferrocene2/blec_Ferrocene2__13062025_aABS_i4_eEXP_s6_d669e+00_t250-0_m7_v175-0.csv
- BeerLambertStudy/Raw Data (Automataed)/BLEC Study (2025 Jun 13)/Ferrocene2/blec_Ferrocene2__13062025_aABS_i4_eREF_d669e+00_t-1_m0_v0.csv
- BeerLambertStudy/Raw Data (Automataed)/BLEC Study (2025 Jun 13)/Ferrocene2/Ferrocene2_abs_summary.csv
- BeerLambertStudy/Raw Data (Automataed)/BLEC Study (2025 Jun 13)/Ferrocene2/spec_post_Ferrocene2.exp
- BeerLambertStudy/Raw Data (Automataed)/BLEC Study (2025 Jun 13)/Ferrocene2/spec_pre_Ferrocene2.exp
- BeerLambertStudy/Raw Data (Automataed)/BLEC Study (2025 Jun 13)/Ferrocene3/
- BeerLambertStudy/Raw Data (Automataed)/BLEC Study (2025 Jun 13)/Ferrocene3/blec_Ferrocene3__13062025_aABS_i5_eCHK_d669e+00_t-1_m0_v0.csv
- BeerLambertStudy/Raw Data (Automataed)/BLEC Study (2025 Jun 13)/Ferrocene3/blec_Ferrocene3__13062025_aABS_i5_eEXP_s0_d669e+00_t250-0_m7_v175-0.csv
- BeerLambertStudy/Raw Data (Automataed)/BLEC Study (2025 Jun 13)/Ferrocene3/blec_Ferrocene3__13062025_aABS_i5_eEXP_s1_d669e+00_t250-0_m7_v175-0.csv
- BeerLambertStudy/Raw Data (Automataed)/BLEC Study (2025 Jun 13)/Ferrocene3/blec_Ferrocene3__13062025_aABS_i5_eEXP_s2_d669e+00_t250-0_m7_v175-0.csv
- BeerLambertStudy/Raw Data (Automataed)/BLEC Study (2025 Jun 13)/Ferrocene3/blec_Ferrocene3__13062025_aABS_i5_eEXP_s3_d669e+00_t250-0_m7_v175-0.csv
- BeerLambertStudy/Raw Data (Automataed)/BLEC Study (2025 Jun 13)/Ferrocene3/blec_Ferrocene3__13062025_aABS_i5_eEXP_s4_d669e+00_t250-0_m7_v175-0.csv
- BeerLambertStudy/Raw Data (Automataed)/BLEC Study (2025 Jun 13)/Ferrocene3/blec_Ferrocene3__13062025_aABS_i5_eEXP_s5_d669e+00_t250-0_m7_v175-0.csv
- BeerLambertStudy/Raw Data (Automataed)/BLEC Study (2025 Jun 13)/Ferrocene3/blec_Ferrocene3__13062025_aABS_i5_eEXP_s6_d669e+00_t250-0_m7_v175-0.csv
- BeerLambertStudy/Raw Data (Automataed)/BLEC Study (2025 Jun 13)/Ferrocene3/blec_Ferrocene3__13062025_aABS_i5_eREF_d669e+00_t-1_m0_v0.csv
- BeerLambertStudy/Raw Data (Automataed)/BLEC Study (2025 Jun 13)/Ferrocene3/Ferrocene3_abs_summary.csv
- BeerLambertStudy/Raw Data (Automataed)/BLEC Study (2025 Jun 13)/Ferrocene3/spec_post_Ferrocene3.exp
- BeerLambertStudy/Raw Data (Automataed)/BLEC Study (2025 Jun 13)/Ferrocene3/spec_pre_Ferrocene3.exp
- BeerLambertStudy/Raw Data (Automataed)/BLEC Study (2025 Jun 13)/Perylene1/
- BeerLambertStudy/Raw Data (Automataed)/BLEC Study (2025 Jun 13)/Perylene1/blec_Perylene1__13062025_aABS_i9_eCHK_d380e-02_t-1_m0_v0.csv
- BeerLambertStudy/Raw Data (Automataed)/BLEC Study (2025 Jun 13)/Perylene1/blec_Perylene1__13062025_aABS_i9_eEXP_s0_d380e-02_t250-0_m7_v175-0.csv
- BeerLambertStudy/Raw Data (Automataed)/BLEC Study (2025 Jun 13)/Perylene1/blec_Perylene1__13062025_aABS_i9_eEXP_s1_d380e-02_t250-0_m7_v175-0.csv
- BeerLambertStudy/Raw Data (Automataed)/BLEC Study (2025 Jun 13)/Perylene1/blec_Perylene1__13062025_aABS_i9_eEXP_s2_d380e-02_t250-0_m7_v175-0.csv
- BeerLambertStudy/Raw Data (Automataed)/BLEC Study (2025 Jun 13)/Perylene1/blec_Perylene1__13062025_aABS_i9_eEXP_s3_d380e-02_t250-0_m7_v175-0.csv
[truncated: 1,259 more entries]
