# Supplementary material for: Roblonski: A Material-Efficient Robo-Fluidic Toolbox for Rapid Photochemical Characterization
Source: ACS Cent Sci. 2026 Feb 6;12(3):333–44. doi: 10.1021/acscentsci.5c02027 (PMC13022720; doi:10.1021/acscentsci.5c02027)
Supplement: Supplementary file 2 [file oc5c02027_si_002.zip › BeerLambertStudy/BLEC Day-to-day comparison.xlsx]

## Sheet: 12th
Ferrocene	Concentration	6.692	4.46357	2.9772	1.98579	1.32453	0.88346	0.589268	6.692	4.46357	2.9772	1.98579	1.32453	0.88346	0.589268	6.692	4.46357	2.9772	1.98579	1.32453	0.88346	0.589268	0
	Signal	59.8843	42.2433	28.1219	20.9371	15.9763	13.1787	9.99202	60.227	40.1288	26.3473	16.8382	10.8036	6.5827	4.04804	62.8904	41.4458	26.5024	16.3574	14.5608	5.46115	4.98942	0
	Signal	434.396	433.62	434.396	433.62	432.843	434.396	434.396	436.724	441.378	435.172	435.172	434.396	432.843	435.948	441.378	441.378	441.378	440.602	441.378	441.378	432.067
	Signal	59.3405	41.4998	27.5285	20.2386	15.068	12.6863	9.45627	60.227	40.0538	26.285	16.8124	10.7006	6.26278	4.02075	62.6995	40.7601	26.0281	16.0737	14.1645	5.33033	4.40009
Perylene	Concentration	0.038	0.025346	0.0169058	0.0112762	0.00752122	0.00501666	0.00334611	0.038	0.025346	0.0169058	0.0112762	0.00752122	0.00501666	0.00334611	0.038	0.025346	0.0169058	0.0112762	0.00752122	0.00501666	0.00334611	0
	Signal	45.5226	29.0019	18.7675	12.1324	7.60713	4.13825	2.54857	44.925	30.6133	19.4994	11.455	8.45109	34.6436	2.65057	44.6232	29.9106	20.0277	10.7827	6.92414	3.85141	2.67757	0
	Signal	383.797	383.797	383.797	383.797	385.358	385.358	385.358	383.797	383.797	383.016	384.578	385.358	385.358	384.578	383.016	383.016	383.016	380.673	381.454	379.892	380.673
	Signal	43.2095	27.5436	17.9022	11.0619	6.15057	3.08013	1.9718	43.0165	28.9655	18.3626	10.5015	8.26355	31.795	1.86337	43.6551	28.9187	19.4907	10.7827	6.92399	3.79306	2.67757
	Signal	80.9705	52.7315	33.6055	20.8717	12.4135	6.58494	3.39182	80.2521	53.0312	33.7877	20.1281	12.7138	33.0107	3.08376	81.7939	52.9493	34.6042	20.517	12.2452	5.78013	3.9293	0
	Signal	404.073	404.073	404.852	404.073	404.852	404.852	398.619	404.073	404.073	404.073	404.073	403.294	404.073	405.631	404.073	404.073	404.852	404.073	402.515	400.177	407.967
	Signal	80.555	52.5004	33.2003	20.705	12.1325	6.36551	2.91718	79.9315	52.8242	33.6751	20.0396	12.7138	32.8782	2.89471	81.5533	52.7061	34.2124	20.4209	12.1753	5.63486	3.28935
	Signal	102.033	65.9982	41.8804	25.0759	14.5743	8.315	3.79981	102.384	67.9463	43.1627	25.9826	17.364	35.737	4.24958	104.245	68.5383	44.2647	26.6843	15.6774	7.99775	5.31235	0
	Signal	429.738	429.738	429.738	429.738	429.738	429.738	424.3	429.738	429.738	429.738	429.738	429.738	428.185	429.738	429.738	429.738	429.738	429.738	429.738	429.738	429.738
	Signal	81.8249	53.5759	33.9743	20.2633	12.3159	7.15903	3.79399	81.3858	54.4032	34.6018	21.1215	14.0884	35.3351	3.4659	83.8958	54.6971	36.0834	21.279	12.7166	6.28289	4.74904
	Signal	103.642	67.074	42.6349	25.5449	14.9059	8.56692	4.07847	103.875	68.8627	43.7271	26.301	17.529	35.7695	4.35018	105.613	69.5346	44.7983	27.1129	15.8482	8.07196	5.31235	0
	Signal	430.514	430.514	431.291	431.291	431.291	431.291	432.843	430.514	430.514	430.514	430.514	430.514	431.291	431.291	430.514	430.514	430.514	430.514	430.514	430.514	429.738
	Signal	102.033	65.9982	41.8804	25.0759	14.5743	8.315	3.71076	102.384	67.9463	43.1627	25.9826	17.364	35.7362	4.24958	104.245	68.5383	44.2647	26.6843	15.6774	7.99775	5.31235
RhodamineB	Concentration	0.009	0.006003	0.00400401	0.00267067	0.00178134	0.00118816	0.0007925	0.009	0.006003	0.00400401	0.00267067	0.00178134	0.00118816	0.0007925	0.009	0.006003	0.00400401	0.00267067	0.00178134	0.00118816	0.0007925	0
	Signal	97.5343	64.6351	42.6617	27.4119	18.3072	12.3969	8.13644	97.726	64.9402	42.9417	28.3898	19.1608	12.2584	8.40371	98.2197	65.0461	42.9725	28.455	18.6844	12.0095	8.06035	0
	Signal	540.044	540.81	540.81	540.044	539.278	542.342	543.108	540.044	540.81	540.81	540.81	540.044	541.576	540.81	540.044	540.044	540.044	539.278	540.044	540.044	540.044
	Signal	97.5104	64.6351	42.6617	27.4038	18.2943	12.3394	8.07326	97.6957	64.9402	42.9417	28.3898	19.1584	12.2574	8.40371	98.1661	64.9977	42.9061	28.3034	18.656	11.9697	8.04352
Rubpy	Concentration	0.0821373	0.0547856	0.036542	0.0243736	0.0162572	0.0108435	0.00723265	0.0816428	0.0544558	0.0363221	0.0242268	0.0161593	0.0107783	0.00718911	0.0813249	0.0542438	0.0361806	0.0241325	0.0160964	0.0107363	0.00716112	0
	Signal	99.7917	67.5045	44.0592	28.6186	18.2254	11.3562	7.26904	98.6147	66.2284	42.4151	27.2278	17.3229	10.6852	6.76868	98.1948	64.3247	42.0394	27.0263	16.7186	10.8019	6.51659	0
	Signal	446.029	446.029	445.254	446.029	446.029	447.579	450.678	446.029	446.029	445.254	446.804	446.029	445.254	451.452	446.029	446.029	446.804	446.029	446.804	446.804	447.579
	Signal	99.6694	67.4322	43.9672	28.5789	18.196	11.346	7.05894	98.6088	66.167	42.2956	27.2278	17.3008	10.6192	6.63657	98.125	64.2812	42.0394	27.0133	16.7186	10.8019	6.50973
ZnPc	Concentration	0.004	0.002668	0.00177956	0.00118697	0.000791707	0.000528069	0.000352222	0.004	0.002668	0.00177956	0.00118697	0.000791707	0.000528069	0.000352222	0.004	0.002668	0.00177956	0.00118697	0.000791707	0.000528069	0.000352222	0
	Signal	93.9033	61.1194	40.2974	26.7839	18.1389	11.7794	8.32898	93.8746	61.8429	40.7746	27.0373	17.6298	12.0083	8.3255	94.562	61.5866	40.6496	26.7314	18.2239	11.6909	8.4157	0
	Signal	669.251	669.251	669.251	669.251	670.004	670.004	670.758	669.251	669.251	669.251	669.251	670.004	670.758	670.758	669.251	669.251	669.251	669.251	669.251	669.251	668.497
	Signal	93.9033	61.1194	40.2974	26.7839	18.0741	11.7127	8.19954	93.8746	61.8429	40.7746	27.0373	17.6155	11.858	8.15369	94.562	61.5866	40.6496	26.7314	18.2239	11.6909	8.39891
ZnTPP	Concentration	0.003	0.002001	0.00133467	0.000890225	0.00059378	0.000396052	0.000264167	0.003	0.002001	0.00133467	0.000890225	0.00059378	0.000396052	0.000264167	0.003	0.002001	0.00133467	0.000890225	0.00059378	0.000396052	0.000264167	0
	Signal	102.747	67.5063	45.9429	30.5813	20.7032	14.798	9.96149	103.439	68.8369	46.2552	30.6881	21.373	14.4657	11.7156	102.889	68.6448	45.9506	30.2678	20.0949	13.4084	9.30606	0
	Signal	418.859	418.859	419.637	419.637	419.637	419.637	419.637	418.859	418.859	418.859	418.859	418.859	419.637	418.082	418.859	418.859	418.859	418.859	419.637	419.637	419.637
	Signal	100.127	64.1748	43.4163	28.6758	19.1206	13.7669	9.38146	100.706	65.8094	44.1205	29.2656	20.4064	13.7462	11.6392	100.291	65.4185	43.8024	29.0705	18.6068	12.645	8.73183
	Signal	8.2931	5.53467	4.19493	3.18096	3.28007	3.07679	2.90034	8.22883	6.00165	4.67847	3.89423	3.67798	3.01613	4.52652	9.06215	5.69747	4.17019	3.61365	3.18168	2.87528	2.99806	0
	Signal	543.874	544.64	543.874	541.576	542.342	543.108	542.342	546.171	543.874	549.998	549.998	546.937	549.998	549.998	545.406	545.406	549.233	549.998	549.998	549.998	549.998
	Signal	8.29267	5.53467	4.18825	3.08347	3.16703	3.01131	2.62428	8.14698	5.99502	4.24958	3.52147	3.61618	2.50318	4.11922	9.02951	5.69715	4.0766	3.35378	2.9902	2.69337	2.87

## Sheet: 13th
Ferrocene	Concentration	6.692	4.46357	2.9772	1.98579	1.32453	0.88346	0.589268	6.692	4.46357	2.9772	1.98579	1.32453	0.88346	0.589268	6.692	4.46357	2.9772	1.98579	1.32453	0.88346	0.589268	0
	Signal	60.9787	41.1751	25.9219	16.9682	9.91896	7.77498	3.11333	60.1341	39.7401	24.8772	15.123	8.55436	5.01687	2.35035	61.7352	40.1263	25.4379	15.9936	9.55369	5.57926	2.78673	0
	Signal	441.378	441.378	432.067	441.378	441.378	441.378	441.378	441.378	435.948	434.396	436.724	441.378	441.378	434.396	437.499	438.275	434.396	435.172	435.172	435.948	436.724
	Signal	60.4447	40.5092	25.1383	16.8643	9.04061	7.47882	2.80444	60.0726	39.7246	24.712	15.123	8.42519	4.74386	2.19798	61.7168	40.0813	25.3004	15.9171	9.49968	5.57087	2.78673
Perylene	Concentration	0.038	0.025346	0.0169058	0.0112762	0.00752122	0.00501666	0.00334611	0.038	0.025346	0.0169058	0.0112762	0.00752122	0.00501666	0.00334611	0.038	0.025346	0.0169058	0.0112762	0.00752122	0.00501666	0.00334611	0
	Signal	46.3084	30.0385	20.5275	12.136	6.57196	3.8631	2.63258	46.3556	29.6046	18.1793	10.6074	5.47619	21.8948	2.54067	42.5631	29.161	21.9681	15.5281	7.05606	7.02701	8.45308	0
	Signal	383.016	383.016	383.016	383.797	383.797	383.797	383.016	383.797	383.016	385.358	384.578	383.016	378.33	376.767	383.016	383.016	382.235	380.673	382.235	383.797	381.454
	Signal	44.6756	28.7096	19.6817	11.3424	5.95078	3.439	2.27465	44.6883	28.3889	17.3627	9.19137	5.1767	21.1418	1.94154	41.2672	28.1262	21.4243	15.5281	6.92059	6.28356	8.41799
	Signal	82.3114	52.4379	35.7538	21.3247	12.0492	7.15415	4.52064	82.3699	53.3327	33.8629	19.5815	14.8754	22.6874	8.63928	74.0296	49.771	36.8708	26.0896	15.2701	12.1688	12.0204	0
	Signal	404.073	404.073	404.073	404.073	404.852	404.852	403.294	404.073	404.073	404.073	404.073	406.409	407.967	400.177	403.294	403.294	403.294	404.073	402.515	404.852	403.294
	Signal	81.8648	52.2417	35.4786	21.2628	11.8269	6.92041	4.52064	81.8097	53.1376	33.7234	19.5275	13.4743	19.2596	7.96374	74.0296	49.771	36.8708	25.9338	15.1509	11.979	12.0204
	Signal	102.611	66.4936	44.3952	25.8039	14.4249	8.58768	4.65992	104.153	67.6072	43.6122	25.2864	13.8756	24.9121	5.13515	64.0112	42.9116	32.0416	22.1453	11.6655	10.5651	11.3815	0
	Signal	429.738	429.738	429.738	429.738	429.738	429.738	429.738	429.738	429.738	429.738	429.738	429.738	424.3	429.738	429.738	429.738	429.738	429.738	429.738	428.961	429.738
	Signal	81.7131	52.5305	34.4843	20.0624	11.2011	6.11631	3.19135	83.8524	54.3277	34.7975	19.7878	10.4909	24.8819	4.741	57.633	39.0705	29.1946	20.2788	10.4111	9.68762	10.397
	Signal	104.147	67.62	45.1174	26.2003	14.6613	8.69544	4.72573	105.75	68.6231	44.3789	25.7364	14.1193	24.8819	5.37831	64.0112	42.9116	32.0416	22.2758	11.6974	10.5651	11.4242	0
	Signal	430.514	430.514	430.514	430.514	430.514	430.514	430.514	430.514	430.514	430.514	430.514	430.514	425.077	432.067	429.738	429.738	429.738	430.514	430.514	428.961	430.514
	Signal	102.611	66.4936	44.3952	25.8039	14.4249	8.58768	4.65992	104.153	67.6072	43.6122	25.2864	13.8756	24.803	5.13515	64.0112	42.9116	32.0416	22.1453	11.6655	10.5142	11.3815
RhodamineB	Concentration	0.009	0.006003	0.00400401	0.00267067	0.00178134	0.00118816	0.0007925	0.009	0.006003	0.00400401	0.00267067	0.00178134	0.00118816	0.0007925	0.009	0.006003	0.00400401	0.00267067	0.00178134	0.00118816	0.0007925	0
	Signal	96.666	63.3692	42.1486	27.5604	18.2114	11.5271	7.9489	96.7496	64.2957	42.4024	27.665	18.0959	11.9035	7.92228	97.875	64.9037	42.4064	28.3891	18.5833	12.2158	7.89811	0
	Signal	540.044	540.044	540.81	539.278	539.278	538.511	537.745	540.044	540.81	540.044	540.81	540.81	540.044	540.044	540.044	540.81	540.044	540.044	540.044	540.044	539.278
	Signal	96.5882	63.2537	42.1486	27.395	18.0824	11.434	7.69935	96.7234	64.2957	42.3843	27.665	18.0959	11.895	7.89551	97.8639	64.9037	42.398	28.3419	18.5512	12.2086	7.77173
Rubpy	Concentration	0.0924719	0.0616788	0.0411398	0.0274403	0.0183027	0.0122079	0.00814267	0.0907817	0.0605515	0.0403879	0.0269387	0.0179681	0.0119848	0.00799384	0.0847269	0.0565129	0.0376941	0.025142	0.0167697	0.0111854	0.00746068	0
	Signal	100.451	68.259	44.6503	28.83	18.0197	11.321	7.03308	100.741	65.8083	42.2676	26.4813	16.6222	10.0331	5.80347	98.1715	64.6057	41.944	27.3043	17.5755	13.0146	6.76416	0
	Signal	444.479	444.479	444.479	445.254	445.254	446.804	447.579	444.479	445.254	445.254	446.804	448.354	449.903	442.153	445.254	445.254	444.479	446.804	445.254	451.452	446.029
	Signal	99.7918	67.5686	44.2513	28.6937	17.9797	11.321	7.01446	99.9737	65.4908	42.0639	26.4813	16.5426	9.80433	5.3727	97.6985	64.3803	41.6121	27.3043	17.5388	12.2125	6.75756
ZnPc	Concentration	0.004	0.002668	0.00177956	0.00118697	0.000791707	0.000528069	0.000352222	0.004	0.002668	0.00177956	0.00118697	0.000791707	0.000528069	0.000352222	0.004	0.002668	0.00177956	0.00118697	0.000791707	0.000528069	0.000352222	0
	Signal	65.077	41.9772	24.127	17.2635	12.1162	7.00929	4.06118	68.1538	45.2556	31.0048	21.524	17.2251	11.7198	6.56612	70.3333	46.6165	31.3831	20.8142	13.9965	9.44394	24.4562	0
	Signal	668.497	668.497	673.019	668.497	668.497	668.497	669.251	669.251	668.497	668.497	668.497	670.004	670.004	670.758	669.251	669.251	669.251	669.251	669.251	670.758	668.497
	Signal	65.0091	41.9434	21.9403	17.2421	12.0825	6.98211	4.06118	68.1538	45.036	30.9775	21.4851	17.1926	11.7014	6.53902	70.3333	46.6165	31.3831	20.8142	13.9965	9.349	24.4387
ZnTPP	Concentration	0.003	0.002001	0.00133467	0.000890225	0.00059378	0.000396052	0.000264167	0.003	0.002001	0.00133467	0.000890225	0.00059378	0.000396052	0.000264167	0.003	0.002001	0.00133467	0.000890225	0.00059378	0.000396052	0.000264167	0
	Signal	104.04	68.8813	50.7118	30.5575	21.1227	14.0481	10.7713	103.546	69.7139	45.7702	33.7916	21.1106	12.8471	9.99516	107.238	69.0722	46.5364	33.789	20.8786	14.0973	9.70791	0
	Signal	418.859	418.859	419.637	418.859	418.859	419.637	419.637	418.859	418.859	418.859	418.859	419.637	418.859	419.637	418.859	418.859	418.859	419.637	419.637	419.637	419.637
	Signal	101.007	65.7691	48.1511	29.098	20.36	13.3958	10.3035	100.769	66.4172	43.3089	32.1837	19.8846	12.4444	9.42414	103.968	65.6152	43.9004	31.8662	18.8828	12.5614	8.97755
	Signal	9.56543	6.80832	9.42116	4.16236	3.8127	4.1364	4.6437	8.79107	7.44758	4.70203	6.99803	4.26331	2.97847	3.64683	11.6323	6.77671	4.90071	6.39429	3.73657	3.10589	3.66866	0
	Signal	543.874	543.108	540.81	540.81	540.81	540.81	540.044	546.171	548.468	548.468	549.233	548.468	549.998	549.233	543.108	546.937	549.233	549.998	549.233	548.468	540.044
	Signal	9.56126	6.70963	9.20516	4.03474	3.55475	3.80672	4.11099	8.74511	6.90764	4.14244	6.10068	3.85	2.4293	2.9086	11.5202	6.65071	4.71306	6.06766	3.02251	2.80284	3.29095

## Sheet: Comp
Ferrocene	Concentration	6.692	4.46357	2.9772	1.98579	1.32453	0.88346	0.589268	6.692	4.46357	2.9772	1.98579	1.32453	0.88346	0.589268	6.692	4.46357	2.9772	1.98579	1.32453	0.88346	0.589268	0
	S-12	59.8843	42.2433	28.1219	20.9371	15.9763	13.1787	9.99202	60.227	40.1288	26.3473	16.8382	10.8036	6.5827	4.04804	62.8904	41.4458	26.5024	16.3574	14.5608	5.46115	4.98942	0
	S-13	60.9787	41.1751	25.9219	16.9682	9.91896	7.77498	3.11333	60.1341	39.7401	24.8772	15.123	8.55436	5.01687	2.35035	61.7352	40.1263	25.4379	15.9936	9.55369	5.57926	2.78673	0
Perylene	Concentration	0.038	0.025346	0.0169058	0.0112762	0.00752122	0.00501666	0.00334611	0.038	0.025346	0.0169058	0.0112762	0.00752122	0.00501666	0.00334611	0.038	0.025346	0.0169058	0.0112762	0.00752122	0.00501666	0.00334611	0
	S-12	45.5226	29.0019	18.7675	12.1324	7.60713	4.13825	2.54857	44.925	30.6133	19.4994	11.455	8.45109	34.6436	2.65057	44.6232	29.9106	20.0277	10.7827	6.92414	3.85141	2.67757	0
	S-13	46.3084	30.0385	20.5275	12.136	6.57196	3.8631	2.63258	46.3556	29.6046	18.1793	10.6074	5.47619	21.8948	2.54067	42.5631	29.161	21.9681	15.5281	7.05606	7.02701	8.45308	0
	S-12	80.9705	52.7315	33.6055	20.8717	12.4135	6.58494	3.39182	80.2521	53.0312	33.7877	20.1281	12.7138	33.0107	3.08376	81.7939	52.9493	34.6042	20.517	12.2452	5.78013	3.9293	0
	S-13	82.3114	52.4379	35.7538	21.3247	12.0492	7.15415	4.52064	82.3699	53.3327	33.8629	19.5815	14.8754	22.6874	8.63928	74.0296	49.771	36.8708	26.0896	15.2701	12.1688	12.0204	0
	S-12	102.033	65.9982	41.8804	25.0759	14.5743	8.315	3.79981	102.384	67.9463	43.1627	25.9826	17.364	35.737	4.24958	104.245	68.5383	44.2647	26.6843	15.6774	7.99775	5.31235	0
	S-13	102.611	66.4936	44.3952	25.8039	14.4249	8.58768	4.65992	104.153	67.6072	43.6122	25.2864	13.8756	24.9121	5.13515	64.0112	42.9116	32.0416	22.1453	11.6655	10.5651	11.3815	0
	S-12	103.642	67.074	42.6349	25.5449	14.9059	8.56692	4.07847	103.875	68.8627	43.7271	26.301	17.529	35.7695	4.35018	105.613	69.5346	44.7983	27.1129	15.8482	8.07196	5.31235	0
	S-13	104.147	67.62	45.1174	26.2003	14.6613	8.69544	4.72573	105.75	68.6231	44.3789	25.7364	14.1193	24.8819	5.37831	64.0112	42.9116	32.0416	22.2758	11.6974	10.5651	11.4242	0
RhodamineB	Concentration	0.009	0.006003	0.00400401	0.00267067	0.00178134	0.00118816	0.0007925	0.009	0.006003	0.00400401	0.00267067	0.00178134	0.00118816	0.0007925	0.009	0.006003	0.00400401	0.00267067	0.00178134	0.00118816	0.0007925	0
	S-12	97.5343	64.6351	42.6617	27.4119	18.3072	12.3969	8.13644	97.726	64.9402	42.9417	28.3898	19.1608	12.2584	8.40371	98.2197	65.0461	42.9725	28.455	18.6844	12.0095	8.06035	0
	S-13	96.666	63.3692	42.1486	27.5604	18.2114	11.5271	7.9489	96.7496	64.2957	42.4024	27.665	18.0959	11.9035	7.92228	97.875	64.9037	42.4064	28.3891	18.5833	12.2158	7.89811	0
Rubpy	Concentration	0.0821373	0.0547856	0.036542	0.0243736	0.0162572	0.0108435	0.00723265	0.0816428	0.0544558	0.0363221	0.0242268	0.0161593	0.0107783	0.00718911	0.0813249	0.0542438	0.0361806	0.0241325	0.0160964	0.0107363	0.00716112	0
	S-12	99.7917	67.5045	44.0592	28.6186	18.2254	11.3562	7.26904	98.6147	66.2284	42.4151	27.2278	17.3229	10.6852	6.76868	98.1948	64.3247	42.0394	27.0263	16.7186	10.8019	6.51659	0
	S-13	100.451	68.259	44.6503	28.83	18.0197	11.321	7.03308	100.741	65.8083	42.2676	26.4813	16.6222	10.0331	5.80347	98.1715	64.6057	41.944	27.3043	17.5755	13.0146	6.76416	0
ZnPc	Concentration	0.004	0.002668	0.00177956	0.00118697	0.000791707	0.000528069	0.000352222	0.004	0.002668	0.00177956	0.00118697	0.000791707	0.000528069	0.000352222	0.004	0.002668	0.00177956	0.00118697	0.000791707	0.000528069	0.000352222	0
	S-12	93.9033	61.1194	40.2974	26.7839	18.1389	11.7794	8.32898	93.8746	61.8429	40.7746	27.0373	17.6298	12.0083	8.3255	94.562	61.5866	40.6496	26.7314	18.2239	11.6909	8.4157	0
	S-13	65.077	41.9772	24.127	17.2635	12.1162	7.00929	4.06118	68.1538	45.2556	31.0048	21.524	17.2251	11.7198	6.56612	70.3333	46.6165	31.3831	20.8142	13.9965	9.44394	24.4562	0
ZnTPP	Concentration	0.003	0.002001	0.00133467	0.000890225	0.00059378	0.000396052	0.000264167	0.003	0.002001	0.00133467	0.000890225	0.00059378	0.000396052	0.000264167	0.003	0.002001	0.00133467	0.000890225	0.00059378	0.000396052	0.000264167	0
	S-12	102.747	67.5063	45.9429	30.5813	20.7032	14.798	9.96149	103.439	68.8369	46.2552	30.6881	21.373	14.4657	11.7156	102.889	68.6448	45.9506	30.2678	20.0949	13.4084	9.30606	0
	S-13	104.04	68.8813	50.7118	30.5575	21.1227	14.0481	10.7713	103.546	69.7139	45.7702	33.7916	21.1106	12.8471	9.99516	107.238	69.0722	46.5364	33.789	20.8786	14.0973	9.70791	0
	S-12	8.2931	5.53467	4.19493	3.18096	3.28007	3.07679	2.90034	8.22883	6.00165	4.67847	3.89423	3.67798	3.01613	4.52652	9.06215	5.69747	4.17019	3.61365	3.18168	2.87528	2.99806	0
	S-13	9.56543	6.80832	9.42116	4.16236	3.8127	4.1364	4.6437	8.79107	7.44758	4.70203	6.99803	4.26331	2.97847	3.64683	11.6323	6.77671	4.90071	6.39429	3.73657	3.10589	3.66866	0
