# Supplementary material for: Roblonski: A Material-Efficient Robo-Fluidic Toolbox for Rapid Photochemical Characterization
Source: ACS Cent Sci. 2026 Feb 6;12(3):333–44. doi: 10.1021/acscentsci.5c02027 (PMC13022720; doi:10.1021/acscentsci.5c02027)
Supplement: Supplementary file 2 [file oc5c02027_si_002.zip › BeerLambertStudy/Raw Data (Automataed)/BLEC Study (2025 Jun 12)/Ferrocene1/blec_Ferrocene1__12062025_aABS_i6_eCHK_d669e+00_t-1_m0_v0.csv]

name	C:/Users/cbe.mabolha.shared/Documents/Gilson Spectroscopy Project\BLEC Study (2025 Jun 12)\Ferrocene1\blec_Ferrocene1__12062025_aABS_i6_eCHK_d669e+00_t-1_m0_v0.csv
2025-06-12 20:40:39.470634
count	30
interval	0.1 (Sec)
integration_time	40000 (uSec)
NLC=False	DCC=False	WCAL=-5	Slit=S5
Conc_0=6.692	FRAC=1.0	Conc_(6;None)=6.692
wavelength (nm)	dark reference (int)	light reference (int)	abs (mOD)
W	D	L	S
344.6678771972656	1603.1666666666667	1678.2	37.245177816918726
345.45221902608614	1590.2666666666667	1666.2	43.47572796386873
346.236489003635	1586.7	1663.5	47.77278179600073
347.02068712774695	1585.7333333333333	1662.1333333333334	46.98032160062925
347.8048133962569	1585.6	2394.8333333333335	57.93828289434681
348.5888678069997	1586.2666666666667	2407.4333333333334	55.79387324053429
349.3728503578101	1587.0666666666666	2421.766666666667	57.59323332494303
350.15676104652283	1587.3	2433.366666666667	56.864130652126576
350.94059987097285	1588.3666666666666	2442.9666666666667	57.26174346447417
351.72436682899485	1587.0666666666666	2450.5666666666666	56.51674994075438
352.5080619184237	1587.0	2455.3	57.0189042496077
353.2916851370942	1585.6666666666667	2456.4666666666667	55.5951670023907
354.0752364828412	1585.1	2463.8333333333335	56.55870034466772
354.8587159534994	1586.7333333333333	2464.7	55.37345076281603
355.6421235469038	1585.9666666666667	2468.5666666666666	56.63036714444992
356.42545926088906	1586.7	2471.266666666667	56.384082322718115
357.20872309329	1586.6333333333334	2467.133333333333	53.06183818184478
357.9919150419415	1586.7666666666667	2470.1	56.804237779974564
358.77503510467835	1586.5	2458.3	55.357342808797696
359.5580832793353	1586.5	2454.366666666667	55.49230776387453
360.34105956374725	1586.4666666666667	2449.7	56.30623720737261
361.12396395574893	1585.4333333333334	2448.3333333333335	58.8580004439781
361.9067964531752	1586.5333333333333	2445.766666666667	57.200805476780026
362.6895570538609	1586.9	2444.5	55.85583156047506
363.47224575564076	1586.9	2442.4666666666667	56.65247314225358
364.2548625563497	1586.9	2440.9	57.82730759225128
365.0374074538224	1586.8	2439.2	57.826998614074256
365.8198804458938	1586.3	2440.0333333333333	60.820793684888216
366.6022815303986	1586.6	2438.266666666667	61.48810799418638
367.3846107051717	1586.7	2436.0333333333333	60.43373054882473
368.1668679680479	1586.4	2436.0333333333333	58.535084588481986
368.9490533168619	1586.5666666666666	2443.1	60.93790442019503
369.7311667494487	1586.9666666666667	2444.9666666666667	56.96154615809527
370.5132082636429	1587.0666666666666	2454.5666666666666	61.30151603032634
371.2951778572795	1587.1333333333334	2457.3	61.69384118968793
372.07707552819323	1587.1333333333334	2462.0	64.20588501842965
372.8589012742189	1586.6666666666667	2469.2	61.63465983448421
373.6406550931913	1586.0	2475.8333333333335	64.58880973860089
374.4223369829453	1585.8	2484.6	62.70207446030801
375.2039469413157	1587.0	2491.5	63.51663836137125
375.9854849661373	1586.4	2484.9333333333334	64.53146267853113
376.7669510552448	1586.8333333333333	2492.1666666666665	63.71284479257329
377.5483452064732	1587.0333333333333	2492.1	64.88302262422052
378.3296674176572	1587.1333333333334	2509.366666666667	67.92897454284062
379.11091768663164	1586.5	2515.9666666666667	69.47208251924108
379.89209601123133	1586.5666666666666	2523.3	68.61647517595053
380.67320238929113	1586.2666666666667	2522.8	71.41111747325938
381.45423681864577	1585.8666666666666	2525.233333333333	69.5823283299212
382.23519929713007	1586.6666666666667	2531.6666666666665	69.31235096370116
383.01608982257886	1586.1666666666667	2546.766666666667	71.36721137070244
383.796908392827	1586.8666666666666	2556.7	71.7900681122501
384.57765500570923	1586.4333333333334	2555.0	72.54523216640537
385.3583296590604	1586.0	2548.6	72.71475929795903
386.1389323507153	1587.2333333333333	2558.366666666667	75.6774154146896
386.91946307850884	1586.9333333333334	2567.3	76.71048633595397
387.69992184027564	1587.3333333333333	2584.3	77.25429701079719
388.48030863385065	1586.4333333333334	2607.6666666666665	76.0259317079732
389.2606234570687	1586.5666666666666	2596.0	77.64944251923737
390.04086630776453	1586.4666666666667	2584.7	78.70873462509593
390.82103718377294	1587.1333333333334	2589.733333333333	80.11789878000049
391.6011360829288	1586.7333333333333	2595.4333333333334	76.4087698080552
392.3811630030669	1587.5333333333333	2622.233333333333	78.25044395178716
393.161117942022	1587.0	2665.0666666666666	77.79230906972671
393.941000897629	1585.7666666666667	2715.233333333333	83.19353022205055
394.72081186772266	1585.8666666666666	2718.6	80.55344182435634
395.5005508501378	1586.9	2706.9666666666667	81.71149648228453
396.28021784270925	1586.9	2711.1	88.36375184223542
397.0598128432718	1587.1	2718.133333333333	83.3610821712208
397.83933584966024	1587.3	2719.266666666667	83.93647872366138
398.6187868597095	1586.5333333333333	2733.9666666666667	85.18506744313784
399.3981658712542	1586.6	2756.4	87.6234402784111
400.1774728821293	1586.3666666666666	2776.9	87.64359775343043
400.9567078901696	1586.8666666666666	2797.233333333333	85.7636547629885
401.7358708932098	1586.9666666666667	2803.5666666666666	90.27366487174467
402.5149618890848	1586.9333333333334	2782.633333333333	87.71284849833496
403.2939808756294	1586.7333333333333	2794.3333333333335	89.23706518893226
404.07292785067847	1587.1666666666667	2817.3	89.24341789733417
404.8518028120667	1587.1	2836.233333333333	90.48519152204992
405.630605757629	1587.0333333333333	2836.0333333333333	92.06910082686112
406.4093366852001	1586.6666666666667	2830.3333333333335	92.56674244107701
407.1879955926149	1586.4333333333334	2834.4666666666667	92.75129147521257
407.9665824777082	1586.7666666666667	2849.8333333333335	93.46524057730696
408.74509733831474	1586.4666666666667	2864.633333333333	90.43197543453357
409.52354017226935	1587.2	2879.0666666666666	93.44723528469775
410.3019109774069	1586.4	2877.766666666667	94.65701116432449
411.08020975156217	1586.8333333333333	2894.3333333333335	94.70126326609035
411.8584364925699	1586.9666666666667	2919.7	95.58954353861876
412.6365911982651	1586.6666666666667	2948.133333333333	97.77746871422401
413.4146738664823	1587.0333333333333	2967.4333333333334	96.82612378973435
414.19268449505654	1586.3666666666666	2995.7	95.62792409824426
414.97062308182257	1586.7	3036.733333333333	97.94454180042742
415.74848962461516	1587.1333333333334	3076.5333333333333	96.95375374452465
416.52628412126916	1586.5666666666666	3148.5666666666666	100.25934437904648
417.3040065696194	1586.7333333333333	3218.366666666667	96.16979984500603
418.0816569675006	1586.7	3216.1666666666665	97.74593032284513
418.8592353127476	1586.8	3207.8333333333335	99.46041960592181
419.63674160319533	1587.0333333333333	3213.3	98.1513423376407
420.4141758366785	1585.9	3253.0	99.21074620975885
421.1915380110319	1586.3666666666666	3267.8333333333335	97.65536862093174
421.9688281240904	1587.1666666666667	3266.233333333333	98.92570525490964
422.7460461736888	1586.8333333333333	3321.4333333333334	98.46090961567481
423.52319215766187	1587.3	3393.6	100.99852956919291
424.3002660738445	1586.7666666666667	3475.4	102.25271007878457
425.0772679200714	1587.5	3611.266666666667	101.42564061403017
425.8541976941775	1586.8333333333333	3754.766666666667	100.98905935352188
426.6310553939975	1587.1333333333334	3825.0333333333333	102.90736213736533
427.40784101736625	1586.9	3876.0666666666666	103.1520885248289
428.18455456211865	1587.2666666666667	3999.2	104.0462104063872
428.96119602608934	1586.3666666666666	4191.733333333334	103.56452786686805
429.7377654071133	1587.3666666666666	4402.466666666666	105.67181601909866
430.5142627030252	1586.8666666666666	4522.733333333334	104.82052906807289
431.29068791166	1586.6333333333334	4678.2	107.28545926491492
432.06704103085235	1587.0	4790.5	104.99465179160796
432.8433220584372	1586.9666666666667	4886.433333333333	107.26753775238713
433.6195309922492	1586.6333333333334	4946.066666666667	107.01540959344705
434.3956678301234	1586.7333333333333	4990.9	106.5852902264805
435.1717325698944	1586.3	4996.566666666667	104.05437390587467
435.9477252093971	1586.8666666666666	5022.066666666667	106.43121722324481
436.72364574646633	1586.6	5070.0	106.23328067467038
437.49949417893686	1586.5333333333333	5120.166666666667	104.96371236274287
438.27527050464346	1586.0	5230.933333333333	106.05812467964728
439.0509747214211	1586.6333333333334	5391.4	103.8248763148641
439.8266068271044	1585.8333333333333	5662.4	105.70136726884913
440.6021668195283	1587.2666666666667	6037.133333333333	105.65432720480243
441.37765469652754	1586.7666666666667	6508.466666666666	108.3157975006444
442.1530704559369	1586.6666666666667	6997.166666666667	107.29763205236367
442.9284140955914	1586.4666666666667	7442.4	107.69576268977518
443.7036856133256	1587.0	7753.333333333333	108.18299200771084
444.47888500697445	1586.5	7921.633333333333	108.09621669469634
445.2540122743727	1586.8	7968.0	107.47829349750855
446.0290674133552	1586.7333333333333	7902.8	106.30383006938015
446.8040504217568	1586.1333333333334	7814.1	106.8827200222188
447.5789612974122	1586.6	7726.1	105.90667400677417
448.35380003815635	1587.4	7684.9	106.62432533497055
449.1285666418239	1586.4	7649.533333333334	105.7506253631808
449.90326110624983	1586.8333333333333	7653.8	106.12564190936448
450.67788342926883	1586.9333333333334	7670.066666666667	105.37533201552887
451.4524336087157	1587.1666666666667	7687.466666666666	103.91094981952143
452.22691164242536	1587.1333333333334	7740.3	105.12457396208363
453.00131752823256	1586.5333333333333	7794.066666666667	103.90930718579001
453.7756512639721	1587.1666666666667	7869.366666666667	103.15283405286652
454.5499128474788	1586.8666666666666	7937.433333333333	103.1192535457139
455.32410227658755	1586.5666666666666	7989.533333333334	103.33072652972142
456.09821954913303	1586.3333333333333	7999.266666666666	102.55445212348118
456.8722646629501	1587.0333333333333	7978.766666666666	101.79440337187762
457.6462376158736	1586.7	7902.466666666666	101.93985634986065
458.4201384057383	1586.2666666666667	7806.5	100.89222487708048
459.1939670303791	1586.8	7673.733333333334	99.89129913962184
459.96772348763074	1587.0666666666666	7536.533333333334	99.45165570052806
460.741407775328	1587.6	7403.1	100.14253596818166
461.51501989130577	1587.1	7259.433333333333	97.94485407115694
462.2885598333988	1586.5333333333333	7145.5	98.82242151626099
463.0620275994419	1586.8333333333333	7050.866666666667	97.46608329737771
463.83542318726995	1587.0333333333333	6987.633333333333	97.20295994094747
464.6087465947177	1586.9	6932.7	95.85922315059527
465.38199781962	1587.1333333333334	6909.133333333333	94.88823634802658
466.1551768598116	1586.6666666666667	6912.6	95.44606181319863
466.92828371312737	1586.4333333333334	6924.5	93.70349224234398
467.7013183774021	1587.5	6956.6	94.23347802534563
468.4742808504707	1587.1333333333334	6995.8	92.86061787234866
469.24717113016777	1586.2	7052.366666666667	92.30645563949561
470.0199892143283	1586.8333333333333	7118.6	90.92714181238533
470.792735100787	1585.7666666666667	7200.166666666667	92.1295338909309
471.5654087873788	1586.1666666666667	7266.466666666666	91.09762986869944
472.33801027193834	1587.4666666666667	7329.833333333333	89.92285961306965
473.11053955230057	1587.1333333333334	7410.733333333334	89.57509370644061
473.88299662630027	1586.5	7473.633333333333	89.55324763565953
474.65538149177223	1587.0333333333333	7523.033333333334	87.79991376354005
475.4276941465513	1587.3333333333333	7547.133333333333	86.50938699047227
476.1999345884722	1587.1666666666667	7564.666666666667	85.7123774061881
476.97210281536985	1587.4	7571.4	86.50902406629102
477.74419882507897	1587.5666666666666	7553.366666666667	85.3692186297633
478.51622261543446	1587.0333333333333	7513.4	83.08018510435193
479.2881741842711	1587.0666666666666	7483.533333333334	83.02721701681655
480.06005352942367	1586.6666666666667	7437.4	81.84481854542892
480.831860648727	1586.5666666666666	7396.4	82.45521824369997
481.60359554001593	1586.9333333333334	7351.8	80.75003330648497
482.37525820112523	1587.2666666666667	7303.1	80.25186993928608
483.14684862988975	1586.8666666666666	7251.1	79.31876829347186
483.91836682414424	1587.2666666666667	7208.866666666667	78.56982018694546
484.68981278172356	1586.3333333333333	7154.8	77.63249490046775
485.46118650046253	1586.3333333333333	7122.4	77.86739755299209
486.23248797819593	1586.8333333333333	7076.933333333333	76.30346838439222
487.0037172127586	1587.6333333333334	7039.466666666666	74.05861966166927
487.7748742019853	1586.8	7010.666666666667	74.24711408207945
488.54595894371096	1586.6333333333334	6968.966666666666	73.6884023537868
489.31697143577026	1586.4	6927.933333333333	73.28401836506012
490.08791167599804	1587.5666666666666	6888.366666666667	71.70190792012637
490.8587796622292	1585.9666666666667	6871.266666666666	72.23455121886403
491.6295753922984	1587.3666666666666	6840.166666666667	71.12092848831283
492.4002988640406	1586.8666666666666	6814.633333333333	71.05061791110529
493.17095007529053	1587.1333333333334	6782.066666666667	70.76404847646174
493.94152902388305	1587.1333333333334	6745.166666666667	69.83170137900512
494.71203570765294	1587.0	6718.033333333334	68.83980860725688
495.482470124435	1586.7666666666667	6679.4	67.93762879233425
496.25283227206404	1587.2666666666667	6654.2	67.1820838223371
497.02312214837485	1586.5666666666666	6629.333333333333	66.6359038652838
497.7933397512024	1587.4	6592.666666666667	65.85441204987858
498.56348507838123	1586.9	6587.366666666667	66.57011709671144
499.3335581277464	1587.1333333333334	6572.0	64.49156176154023
500.10355889713264	1587.3666666666666	6551.433333333333	64.13685336960168
500.8734873843747	1587.2666666666667	6548.1	64.22249957749187
501.6433435873074	1587.3	6553.8	63.49529897327368
502.4131275037657	1586.9666666666667	6554.033333333334	62.78979359639253
503.1828391315842	1586.6666666666667	6567.366666666667	62.41695456093652
503.95247846859786	1586.6666666666667	6575.666666666667	60.743979520279304
504.72204551264144	1587.1333333333334	6613.666666666667	61.24452280491098
505.49154026154974	1587.2666666666667	6646.8	60.46042326582669
506.2609627131576	1586.8333333333333	6689.266666666666	59.37178649685763
507.03031286529983	1586.9666666666667	6735.233333333334	59.12139353712049
507.7995907158112	1587.5	6787.966666666666	59.190585901957085
508.5687962625266	1586.8333333333333	6860.9	58.03037647394568
509.33792950328075	1587.1666666666667	6927.9	58.03609294595917
510.1069904359085	1586.9666666666667	6994.3	56.573059543155054
510.8759790582447	1587.3	7097.133333333333	57.74016584788838
511.6448953681241	1587.1666666666667	7183.566666666667	57.26088217491591
512.4137393633815	1586.8	7278.7	56.08752757171609
513.1825110418519	1586.6666666666667	7384.5	56.875139504171685
513.9512104013698	1587.0	7483.366666666667	55.87481130795176
514.7198374397702	1587.3333333333333	7597.5	55.751140842621155
515.4883921548881	1586.9666666666667	7698.4	55.10794174660506
516.2568745445578	1587.2333333333333	7805.733333333334	55.402002821161965
517.0252846066146	1586.8	7912.2	54.96778098076703
517.793622338893	1586.2	7993.9	53.52781126417659
518.561887739228	1586.7	8095.5	54.067286728918
519.3300808054544	1587.3333333333333	8189.233333333334	54.20404904242238
520.0982015354069	1586.7	8286.166666666666	52.834207480768576
520.8662499269203	1586.6333333333334	8385.766666666666	53.164981406162475
521.6342259778296	1586.7333333333333	8467.133333333333	52.264867033802005
522.4021296859694	1586.7	8556.766666666666	52.88607740818033
523.1699610491747	1586.6666666666667	8618.4	51.747905082853734
523.9377200652801	1587.1333333333334	8691.0	52.16803941301732
524.7054067321207	1587.0666666666666	8747.8	51.122704162006684
525.4730210475309	1587.6	8825.733333333334	52.2584458453747
526.2405630093459	1587.1	8882.633333333333	51.44406345634468
527.0080326154003	1587.0666666666666	8934.766666666666	50.93462307973502
527.7754298635291	1586.8	8998.633333333333	51.785562690168916
528.5427547515668	1587.3333333333333	9023.766666666666	51.18294065380083
529.3100072773485	1587.1333333333334	9070.233333333334	51.292558577494695
530.077187438709	1587.8	9113.033333333333	50.979181290671676
530.8442952334829	1586.9333333333334	9147.733333333334	50.705436459728766
531.6113306595051	1586.7666666666667	9185.4	49.92876502018808
532.3782937146104	1586.7	9228.333333333334	49.87118004926606
533.1451843966338	1586.8	9266.6	49.80095652165643
533.9120027034099	1586.4333333333334	9307.4	50.232658901917105
534.6787486327736	1587.0	9349.566666666668	49.64201155497143
535.4454221825597	1586.6666666666667	9383.933333333332	49.46212406702988
536.212023350603	1586.8666666666666	9408.233333333334	50.288785333538016
536.9785521347383	1587.0333333333333	9431.8	49.79645082414736
537.7450085328004	1587.1	9455.2	48.782774349773824
538.5113925426242	1587.4333333333334	9484.166666666666	49.19265158820101
539.2777041620444	1586.7	9508.5	49.173143470300836
540.0439433888959	1587.1	9528.033333333333	48.62339610243042
540.8101102210134	1587.0333333333333	9561.733333333334	49.108319720425214
541.5762046562318	1587.4	9583.666666666666	48.9964855875922
542.3422266923859	1587.1666666666667	9580.9	47.972119451324744
543.1081763273105	1587.5	9592.6	48.05359628316586
543.8740535588404	1586.2666666666667	9599.766666666666	48.369718871096616
544.6398583848105	1587.5	9621.866666666667	49.741514509733406
545.4055908030555	1586.0	9622.766666666666	48.60623407541013
546.1712508114102	1587.1666666666667	9635.266666666666	48.82758268199241
546.9368384077096	1587.0	9635.766666666666	48.501405930343296
547.7023535897882	1586.8333333333333	9622.133333333333	48.12021262177856
548.4677963554811	1586.7	9633.833333333334	48.63655600536001
549.2331667026231	1587.1666666666667	9645.233333333334	48.215285456451646
549.9984646290487	1586.4666666666667	9636.533333333333	48.177547375790105
550.7636901325931	1587.2333333333333	9636.233333333334	47.97535348101443
551.5288432110908	1587.2333333333333	9624.633333333333	47.941954354164814
552.2939238623768	1586.7	9631.366666666667	48.03885642568383
553.0589320842859	1587.3	9621.3	47.29382380962606
553.8238678746528	1587.0333333333333	9608.9	47.6713987350585
554.5887312313124	1587.2	9626.666666666666	48.41178009989101
555.3535221520995	1587.0333333333333	9612.9	47.65031333051186
556.1182406348488	1587.5666666666666	9620.666666666666	47.88456854743138
556.8828866773954	1587.4	9621.566666666668	48.10927419815818
557.6474602775738	1587.6666666666667	9639.033333333333	48.93539468349517
558.411961433219	1586.1333333333334	9651.2	47.85627639468726
559.1763901421657	1587.2666666666667	9634.4	47.848512124946815
559.9407464022488	1586.9	9635.466666666667	46.82459524961471
560.7050302113031	1587.1666666666667	9647.633333333333	47.45822234272864
561.4692415671633	1587.4666666666667	9669.033333333333	47.98299757687353
562.2333804676643	1587.2	9679.633333333333	48.006773545650375
562.997446910641	1586.9	9693.266666666666	47.295815516036726
563.7614408939281	1587.3	9713.566666666668	48.115782887835636
564.5253624153604	1587.4666666666667	9737.166666666666	47.89809246339084
565.2892114727728	1586.9	9761.366666666667	47.355452589724884
566.0529880639999	1586.6	9793.233333333334	47.690620091784716
566.8166921868768	1586.4333333333334	9813.433333333332	47.74847501795894
567.5803238392382	1586.3	9802.866666666667	47.122730548176584
568.3438830189189	1586.9	9824.533333333333	47.95603539231898
569.1073697237535	1587.1666666666667	9850.066666666668	47.70519300230462
569.8707839515772	1586.5	9864.533333333333	47.26970850541079
570.6341257002246	1586.8	9873.866666666667	47.21332928211931
571.3973949675305	1586.9666666666667	9893.1	48.83503978359978
572.1605917513298	1586.3333333333333	9910.633333333333	48.69307345141206
572.9237160494572	1586.9333333333334	9907.633333333333	47.79572368989546
573.6867678597476	1587.1	9924.533333333333	47.23142673896165
574.4497471800358	1587.0	9918.333333333334	47.26989789105363
575.2126540081566	1587.6666666666667	9946.933333333332	46.561013661031545
575.9754883419448	1587.2333333333333	9951.466666666667	46.39699632350969
576.7382501792351	1587.2	9967.9	46.79302870823115
577.5009395178625	1586.5	9985.933333333332	46.62719987460461
578.2635563556619	1587.2666666666667	10013.966666666667	47.141481997111484
579.0261006904677	1587.7666666666667	10012.733333333334	46.78413658607169
579.7885725201152	1587.5333333333333	10031.8	47.90995196924655
580.5509718424388	1587.1666666666667	10037.9	47.27676030253901
581.3132986552736	1587.1666666666667	10057.366666666667	47.781605650176395
582.0755529564542	1586.8	10074.633333333333	47.560590967237424
582.8377347438156	1587.0666666666666	10086.6	46.87054348624325
583.5998440151925	1585.9	10102.266666666666	46.36778491462757
584.3618807684197	1586.9	10132.1	46.97028061220044
585.123845001332	1587.6666666666667	10170.933333333332	46.5006019465543
585.8857367117644	1586.8333333333333	10198.866666666667	46.69404725165158
586.6475558975515	1586.7333333333333	10238.933333333332	46.95712578320122
587.4093025565281	1586.9333333333334	10289.5	47.111262387269385
588.1709766865292	1587.6666666666667	10322.533333333333	46.52311098977888
588.9325782853895	1585.7666666666667	10395.466666666667	46.982337115020684
589.6941073509438	1586.8	10427.633333333333	45.93491795318224
590.4555638810269	1586.8	10498.933333333332	46.821121192886444
591.2169478734736	1587.1666666666667	10562.9	46.01705724202872
591.9782593261189	1587.2333333333333	10636.733333333334	45.37462016420751
592.7394982367973	1587.6333333333334	10729.966666666667	46.54994111611076
593.5006646033439	1587.2666666666667	10817.966666666667	46.00134212456445
594.2617584235933	1586.8333333333333	10920.9	46.892529899828844
595.0227796953804	1586.4	11016.633333333333	46.586047983959645
595.78372841654	1586.6666666666667	11128.266666666666	46.981737751406826
596.544604584907	1586.9	11211.7	46.00255784121932
597.3054081983161	1587.8333333333333	11323.066666666668	45.579580328201274
598.0661392546021	1586.5	11467.666666666666	46.690431605937455
598.8267977515999	1587.0666666666666	11592.166666666666	46.52776878944759
599.5873836871442	1587.9	11713.3	45.660280508887986
600.34789705907	1586.8	11828.066666666668	46.351899822433644
601.1083378652119	1586.8333333333333	11956.433333333332	46.19545062822622
601.8687061034049	1587.1666666666667	12083.666666666666	45.8425478519504
602.6290017714836	1586.9666666666667	12208.133333333333	45.58412328546896
603.3892248672829	1586.9666666666667	12349.866666666667	46.05245237757674
604.1493753886377	1587.6	12489.233333333334	46.250723469224425
604.9094533333828	1586.5333333333333	12610.1	45.60912087377685
605.6694586993528	1586.9	12765.8	46.482278152482436
606.4293914843829	1587.3	12908.0	46.6847297607021
607.1892516863076	1587.6333333333334	13059.566666666668	45.69047458870087
607.9490393029618	1587.1666666666667	13205.2	46.57496653769593
608.7087543321802	1586.9	13341.266666666666	46.207799243935945
609.4683967717978	1586.7666666666667	13481.733333333334	46.22304958475021
610.2279666196492	1587.6	13630.2	46.241541129266054
610.9874638735695	1586.8333333333333	13751.2	46.47861192662077
611.7468885313933	1586.0666666666666	13865.833333333334	45.94576065156202
612.5062405909555	1586.8	13976.666666666666	45.80994249457112
613.2655200500909	1586.6666666666667	14102.0	45.487677786443065
614.0247269066342	1586.5666666666666	14255.2	45.96081227805225
614.7838611584203	1587.0333333333333	14369.166666666666	45.64877878508418
615.5429228032841	1586.9666666666667	14484.633333333333	45.79365864281363
616.3019118390603	1587.3333333333333	14585.866666666667	46.294130997569695
617.0608282635836	1587.2	14680.9	46.27854377340315
617.8196720746892	1586.7666666666667	14781.566666666668	45.970387010114976
618.5784432702114	1586.5666666666666	14841.266666666666	45.46500690319521
619.3371418479854	1587.1666666666667	14922.766666666666	46.00868747734405
620.0957678058459	1586.9666666666667	14990.1	45.62142154989713
620.8543211416277	1587.0333333333333	15039.5	45.65778145574946
621.6128018531655	1587.0666666666666	15103.666666666666	45.503139469880956
622.3712099382943	1587.1	15174.133333333333	46.072389852342525
623.1295453948488	1586.9	15205.733333333334	45.373217902558075
623.8878082206638	1587.1333333333334	15232.4	45.17696823642768
624.6459984135743	1586.4333333333334	15299.466666666667	46.819034721620014
625.4041159714149	1586.8666666666666	15360.666666666666	46.77653569352053
626.1621608920203	1586.8	15412.533333333333	45.75493106870053
626.9201331732256	1586.5666666666666	15430.5	45.66710575020081
627.6780328128656	1586.8	15450.666666666666	45.12957559440377
628.4358598087749	1587.6666666666667	15526.9	45.647072939378546
629.1936141587885	1587.1333333333334	15572.933333333332	45.82489128281438
629.9512958607411	1587.0	15620.966666666667	46.80300203617612
630.7089049124675	1586.8666666666666	15637.433333333332	46.455573268014916
631.4664413118026	1586.4333333333334	15650.533333333333	46.565344008766814
632.2239050565811	1586.7333333333333	15665.6	45.775085281056064
632.9812961446379	1587.0	15711.866666666667	46.69845031718669
633.7386145738079	1586.1333333333334	15696.366666666667	46.10223467427495
634.4958603419257	1586.5	15724.933333333332	46.661405404108606
635.2530334468262	1586.9666666666667	15707.0	46.02630164001789
636.0101338863443	1587.4333333333334	15698.033333333333	45.61297252204313
636.7671616583146	1587.2666666666667	15685.433333333332	46.343752165453935
637.5241167605723	1586.9	15686.366666666667	46.99888018067573
638.2809991909518	1586.9333333333334	15667.4	46.51050217740924
639.037808947288	1586.5	15662.133333333333	47.27669293690899
639.7945460274159	1586.8	15647.633333333333	47.020537396447075
640.5512104291702	1586.5666666666666	15620.033333333333	46.51876726429073
641.3078021503857	1586.3	15574.2	46.00398858485024
642.0643211888971	1587.8	15533.466666666667	46.29877397897044
642.8207675425394	1587.1333333333334	15526.533333333333	46.06662087478418
643.5771412091474	1586.4333333333334	15524.766666666666	45.99181786530159
644.3334421865558	1586.6666666666667	15483.033333333333	45.1605176547703
645.0896704725996	1586.6	15474.933333333332	45.14525305209838
645.8458260651132	1587.1666666666667	15449.2	45.612353491990895
646.6019089619319	1586.9666666666667	15399.166666666666	44.7936158376822
647.3579191608902	1586.5666666666666	15398.766666666666	45.58563716540835
648.1138566598231	1587.2	15381.0	45.702220832468065
648.8697214565653	1586.5	15362.9	45.88220548045397
649.6255135489516	1586.6666666666667	15360.5	46.50610657255338
650.3812329348169	1586.6333333333334	15337.933333333332	46.13207500943565
651.1368796119959	1586.7	15374.3	45.9304190457153
651.8924535783235	1586.7333333333333	15384.533333333333	45.02554150965581
652.6479548316345	1586.3333333333333	15362.7	45.485413403176054
653.4033833697637	1586.8	15337.133333333333	45.673273959872446
654.1587391905458	1586.6666666666667	15314.533333333333	45.568184640981904
654.9140222918159	1586.6666666666667	15348.866666666667	46.668222979253294
655.6692326714084	1586.8666666666666	15344.2	45.882612257105976
656.4243703271585	1586.5666666666666	15326.533333333333	45.854784219936874
657.1794352569008	1586.9	15336.966666666667	45.40645517134206
657.9344274584702	1586.7666666666667	15368.233333333334	45.02583993919978
658.6893469297014	1587.3666666666666	15410.966666666667	45.328571028583546
659.4441936684294	1586.3666666666666	15416.866666666667	44.58385830843677
660.1989676724888	1587.7333333333333	15454.433333333332	45.020258599821396
660.9536689397146	1586.4666666666667	15499.166666666666	45.63715342051553
661.7082974679414	1586.7333333333333	15529.866666666667	45.04698497653235
662.4628532550042	1586.7666666666667	15533.433333333332	45.736731282360225
663.2173362987378	1586.9666666666667	15573.766666666666	45.9479742320629
663.9717465969768	1586.8666666666666	15656.433333333332	46.23940753200629
664.7260841475563	1586.6	15711.133333333333	45.4539932641462
665.480348948311	1587.1	15770.166666666666	45.36504336684673
666.2345409970756	1587.0	15839.033333333333	44.89484870317891
666.988660291685	1586.8333333333333	15900.4	44.35203589165716
667.742706829974	1586.5333333333333	15977.066666666668	44.81335039016192
668.4966806097776	1587.6333333333334	16034.966666666667	44.73107967680168
669.2505816289303	1586.9	16126.2	44.39234917754687
670.0044098852671	1586.3	16244.466666666667	45.47940412556076
670.7581653766227	1587.2	16319.033333333333	44.91485292729979
671.511848100832	1586.9333333333334	16398.7	45.40328641093824
672.2654580557298	1586.7666666666667	16476.933333333334	44.735165647782246
673.0189952391509	1586.8	16590.033333333333	44.685962104350885
673.7724596489301	1586.8	16692.733333333334	44.64002487783796
674.5258512829022	1586.6666666666667	16808.933333333334	45.283513787768456
675.279170138902	1586.1333333333334	16918.166666666668	44.71791430812701
676.0324162147645	1587.3666666666666	17055.966666666667	45.31598795001828
676.7855895083242	1586.9666666666667	17176.233333333334	44.77550404602244
677.5386900174161	1586.5333333333333	17293.433333333334	45.29209492747106
678.2917177398749	1587.1	17421.533333333333	45.43528948732696
679.0446726735356	1587.2666666666667	17559.8	44.805271112201495
679.797554816233	1587.2666666666667	17650.066666666666	45.19367870814373
680.5503641658016	1587.5333333333333	17743.866666666665	44.9716908320678
681.3031007200765	1587.3666666666666	17852.8	45.501142966557595
682.0557644768925	1587.1	17966.0	45.558473617116334
682.8083554340842	1586.8333333333333	18087.333333333332	45.08781990831121
683.5608735894867	1587.3333333333333	18202.3	45.544657112554056
684.3133189409347	1587.1	18317.333333333332	45.145777847184284
685.0656914862628	1586.9666666666667	18436.533333333333	44.79181843557659
685.8179912233061	1586.7	18552.7	44.9296655586345
686.5702181498993	1587.0333333333333	18696.433333333334	45.498845095833396
687.3223722638772	1587.1	18812.933333333334	45.18499964932282
688.0744535630747	1586.1666666666667	18957.3	45.11590379372308
688.8264620453265	1587.0666666666666	19099.433333333334	45.05898779637649
689.5783977084674	1586.7	19249.133333333335	45.86924645825795
690.3302605503324	1585.7333333333333	19352.9	45.543435015060666
691.082050568756	1586.8666666666666	19471.9	45.526328113446134
691.8337677615733	1586.2333333333333	19544.666666666668	44.97957445353312
692.585412126619	1587.3	19638.7	45.38767763835886
693.3369836617278	1587.3666666666666	19676.666666666668	44.7903199113365
694.0884823647348	1586.8666666666666	19793.633333333335	45.236295992885495
694.8399082334745	1587.1333333333334	19849.566666666666	45.02064830806408
695.5912612657819	1585.9666666666667	19904.4	44.29331078289221
696.3425414594917	1587.1	19998.4	43.895464895351566
697.0937488124388	1587.1666666666667	20101.233333333334	44.25342884148913
697.8448833224579	1586.8666666666666	20149.966666666667	43.83094150216009
698.5959449873841	1586.7666666666667	20236.133333333335	44.61265904645284
699.3469338050518	1587.7333333333333	20305.5	44.74439065078649
700.0978497732962	1587.2	20278.833333333332	43.52419209551706
700.8486928899517	1586.5333333333333	20303.6	44.35193921172114
701.5994631528534	1587.4666666666667	20332.833333333332	44.434549816887326
702.3501605598362	1586.8666666666666	20331.633333333335	44.625153681942386
703.1007851087347	1586.9333333333334	20318.766666666666	43.97891055260132
703.8513367973837	1586.7	20326.133333333335	44.67620169177443
704.6018156236181	1587.2	20336.933333333334	44.81981361269128
705.3522215852728	1586.5	20317.033333333333	44.2370632984558
706.1025546801824	1586.7666666666667	20300.166666666668	43.15640900176787
706.8528149061818	1587.1	20338.266666666666	44.11403342302866
707.603002261106	1586.5666666666666	20332.533333333333	43.86797591928006
708.3531167427894	1586.4333333333334	20336.933333333334	44.02425110341986
709.1031583490673	1586.8333333333333	20316.566666666666	44.694574934946914
709.8531270777742	1586.7333333333333	20257.333333333332	44.609061616998474
710.6030229267449	1586.6666666666667	20225.833333333332	44.987974894953076
711.3528458938142	1587.6666666666667	20164.066666666666	44.70222376402459
712.1025959768172	1586.5666666666666	20127.066666666666	44.859195138585065
712.8522731735884	1587.0333333333333	20035.833333333332	44.3435269538316
713.6018774819628	1586.5	19949.166666666668	44.10856230550026
714.351408899775	1587.2666666666667	19864.733333333334	43.85688750234394
715.1008674248601	1587.4666666666667	19764.233333333334	43.02524111530965
715.8502530550527	1586.8333333333333	19654.166666666668	42.94797213932174
716.5995657881876	1587.2666666666667	19596.766666666666	44.25025812194971
717.3488056220998	1586.7666666666667	19499.2	44.251232303526294
718.097972554624	1587.4	19400.833333333332	44.233877535941794
718.8470665835949	1586.9333333333334	19287.4	44.00952284039723
719.5960877068475	1586.8333333333333	19200.666666666668	44.39211969604214
720.3450359222164	1587.2	19115.133333333335	43.391020615040404
721.0939112275368	1587.5333333333333	19078.1	44.379578785545874
721.842713620643	1586.5333333333333	19032.933333333334	43.52177232038793
722.5914430993702	1586.6	19030.4	44.27690670111257
723.340099661553	1586.7333333333333	18988.833333333332	44.70846209262905
724.0886833050263	1587.3666666666666	18954.666666666668	44.991394870218436
724.837194027625	1587.2333333333333	18878.466666666667	44.06895154663723
725.5856318271836	1587.0666666666666	18873.533333333333	44.30240261999828
726.3339967015373	1586.6666666666667	18850.4	44.348036671714475
727.0822886485207	1587.1666666666667	18805.6	44.42805188212329
727.8305076659686	1586.8	18750.2	44.016727770294736
728.5786537517159	1586.8	18698.6	44.400944787647646
729.3267269035974	1587.1	18677.166666666668	44.28308256571783
730.0747271194479	1586.8333333333333	18635.433333333334	44.50654368562073
730.822654397102	1586.9	18618.733333333334	44.15072496639389
731.5705087343949	1587.4333333333334	18629.2	45.466597070574274
732.3182901291611	1586.4666666666667	18595.666666666668	44.4001280021739
733.0659985792356	1587.0666666666666	18537.9	44.7333911545839
733.8136340824532	1587.0666666666666	18484.966666666667	43.97284236526067
734.5611966366486	1586.8666666666666	18457.066666666666	44.01939187965641
735.3086862396566	1586.9333333333334	18413.333333333332	43.89816368904018
736.056102889312	1586.0333333333333	18414.7	43.760625578000635
736.8034465834498	1586.7666666666667	18449.766666666666	44.38894889322477
737.5507173199047	1587.5	18469.2	45.01484212662126
738.2979150965115	1587.1333333333334	18449.233333333334	43.87065302512383
739.045039911105	1586.1333333333334	18453.833333333332	44.125048976330774
739.79209176152	1586.4333333333334	18458.6	43.52621026055462
740.5390706455914	1587.0	18485.066666666666	44.061505050781676
741.285976561154	1587.1666666666667	18498.966666666667	44.208615085539044
742.0328095060426	1586.8333333333333	18458.7	43.591525563211945
742.7795694780918	1587.8	18429.066666666666	43.59881397140425
743.5262564751367	1586.8	18401.666666666668	44.416888121907384
744.272870495012	1587.2666666666667	18377.433333333334	44.19731920935574
745.0194115355524	1587.3	18337.2	44.022141413587086
745.765879594593	1587.1	18345.566666666666	44.87593454352617
746.5122746699683	1586.3	18335.333333333332	45.03485042679134
747.2585967595134	1587.9	18317.5	44.752189926311516
748.0048458610628	1587.0	18308.266666666666	43.309704038478216
748.7510219724516	1586.8	18344.3	44.38369554051858
749.4971250915144	1586.8333333333333	18387.633333333335	45.036788439644965
750.243155216086	1586.2666666666667	18363.333333333332	44.34544338758415
750.9891123440015	1587.0666666666666	18423.3	44.557569783158485
751.7349964730954	1586.7	18494.733333333334	44.819454571021275
752.4808076012027	1586.9	18503.2	44.04182963393339
753.2265457261582	1587.9	18554.9	44.44836007089956
753.9722108457964	1586.8333333333333	18621.433333333334	44.27584318138331
754.7178029579526	1586.2333333333333	18673.6	44.6574258342562
755.4633220604613	1587.2	18733.933333333334	45.36723770631042
756.2087681511574	1586.6333333333334	18767.166666666668	45.01326169158104
756.9541412278757	1587.3333333333333	18804.033333333333	44.456979217736745
757.699441288451	1586.5	18843.333333333332	44.14841949709987
758.4446683307182	1587.2	18882.266666666666	43.544822313542525
759.1898223525119	1586.8666666666666	18919.366666666665	43.68967890486536
759.9349033516671	1587.4	18967.4	43.70406746757964
760.6799113260186	1587.2666666666667	19034.066666666666	43.75283852414075
761.424846273401	1587.3	19122.0	43.954936118885286
762.1697081916495	1586.8333333333333	19213.2	44.5126387259264
762.9144970785986	1587.4333333333334	19251.4	44.5163743774409
763.6592129320832	1587.2333333333333	19292.933333333334	44.02026298968557
764.4038557499381	1587.6333333333334	19338.8	44.00358509458955
765.1484255299982	1587.8666666666666	19368.933333333334	43.825740815146816
765.8929222700982	1587.5	19440.533333333333	43.57803509376232
766.637345968073	1586.9	19538.466666666667	44.52300655640722
767.3816966217572	1586.7666666666667	19611.533333333333	43.99655810355482
768.1259742289859	1587.1666666666667	19696.333333333332	44.025803683672784
768.8701787875938	1587.1	19821.866666666665	44.30418685176344
769.6143102954156	1587.1	19910.466666666667	44.30437807196553
770.3583687502863	1586.6	19961.4	44.0953473994473
771.1023541500406	1587.1666666666667	19998.233333333334	43.382230650398164
771.8462664925133	1587.3333333333333	20054.3	43.667825157305046
772.5901057755393	1587.5333333333333	20162.933333333334	43.71507093229889
773.3338719969533	1586.4333333333334	20257.633333333335	43.89585182428601
774.0775651545903	1586.6333333333334	20367.4	44.14921338390042
774.8211852462848	1586.7666666666667	20429.033333333333	44.100448384328445
775.5647322698719	1586.6	20540.333333333332	44.253583840680285
776.3082062231862	1586.9	20659.866666666665	44.87970310978335
777.0516071040627	1586.6333333333334	20755.633333333335	44.150208211268605
777.7949349103361	1586.6666666666667	20841.766666666666	43.954101162258794
778.5381896398412	1586.9	20948.166666666668	43.2418733603728
779.281371290413	1587.7	21051.933333333334	43.02276341042834
780.024479859886	1586.5	21180.866666666665	43.67404883759622
780.7675153460953	1586.9	21297.6	43.80572162658344
781.5104777468754	1587.0	21382.266666666666	42.87450478958573
782.2533670600615	1587.1	21470.3	42.912287170013464
782.996183283488	1587.0333333333333	21579.866666666665	42.74890931860935
783.73892641499	1586.6666666666667	21717.233333333334	42.57806032319932
784.4815964524023	1587.3666666666666	21844.8	43.26323861790329
785.2241933935596	1586.7	21928.5	43.03531423499658
785.9667172362967	1586.2	22037.166666666668	43.345746195289735
786.7091679784486	1586.6666666666667	22110.4	43.445239017526404
787.4515456178499	1586.6333333333334	22200.066666666666	43.556113006884345
788.1938501523355	1586.4666666666667	22303.233333333334	43.2859603734103
788.9360815797401	1586.7333333333333	22411.833333333332	43.74523237475858
789.6782398978987	1586.6	22519.3	43.13124702506197
790.420325104646	1586.5	22633.333333333332	42.680476499414524
791.1623371978169	1587.0	22760.766666666666	42.94499144790617
791.9042761752461	1586.9666666666667	22877.4	43.63721881892529
792.6461420347684	1587.0	22960.3	43.63448526085527
793.3879347742187	1586.3333333333333	23071.266666666666	43.394560833227814
794.1296543914318	1586.5666666666666	23130.566666666666	43.011198614240556
794.8713008842426	1587.1666666666667	23255.566666666666	43.149239026823
795.6128742504857	1587.1666666666667	23374.4	43.38547784128434
796.354374487996	1586.6	23485.833333333332	43.68622725256265
797.0958015946084	1587.0	23596.433333333334	43.77469911850027
797.8371555681575	1586.6666666666667	23672.1	42.15403260319193
798.5784364064783	1586.6	23826.3	42.84740822983022
799.3196441074057	1587.0666666666666	23969.533333333333	43.1041933591668
800.0607786687742	1587.1	24058.2	43.52327112113207
800.8018400884189	1587.0333333333333	24164.966666666667	43.58449676067068
801.5428283641745	1586.8666666666666	24267.1	43.679034586584855
802.2837434938757	1587.4666666666667	24342.566666666666	42.563381173191964
803.0245854753575	1586.9666666666667	24463.933333333334	42.61481599330298
803.7653543064547	1587.4333333333334	24589.9	42.77737197056323
804.5060499850019	1586.6	24692.033333333333	43.17596614014022
805.2466725088342	1587.0666666666666	24723.0	42.69066475494461
805.9872218757862	1587.0333333333333	24829.166666666668	42.55305597791145
806.7276980836928	1587.3666666666666	24964.9	43.036799597407644
807.4681011303886	1587.3	25085.1	43.19574088830746
808.2084310137088	1587.0666666666666	25151.066666666666	42.653187644925985
808.948687731488	1587.4333333333334	25282.9	41.91045894750525
809.688871281561	1586.5333333333333	25347.2	41.96217045855947
810.4289816617627	1587.1	25433.466666666667	41.52589737847551
811.1690188699278	1587.4333333333334	25554.033333333333	42.534043711894526
811.9089829038911	1586.4333333333334	25571.266666666666	42.69314691284672
812.6488737614875	1587.4333333333334	25645.233333333334	42.94420549381174
813.3886914405518	1586.4666666666667	25800.7	42.8624730577777
814.1284359389189	1586.9666666666667	25873.633333333335	42.45068055406098
814.8681072544233	1586.4333333333334	25967.066666666666	43.0078886691716
815.6077053849002	1587.2	26037.166666666668	42.75163333619763
816.3472303281842	1586.9333333333334	26098.3	43.19261030124489
817.0866820821101	1586.8	26147.7	43.14790000390194
817.8260606445127	1587.0	26194.233333333334	43.05729469686994
818.5653660132269	1587.2666666666667	26318.533333333333	43.444498414333005
819.3045981860876	1586.8666666666666	26428.333333333332	43.83000691957475
820.0437571609293	1586.9	26581.5	44.245365772014125
820.7828429355872	1587.1	26666.4	43.38203411044325
821.5218555078957	1586.9666666666667	26744.533333333333	43.08377454753637
822.26079487569	1586.6666666666667	26834.1	42.25470602514753
822.9996610368046	1587.4	26956.933333333334	43.05506820361658
823.7384539890745	1586.3666666666666	27037.2	43.210735817480035
824.4771737303345	1586.8	27098.666666666668	43.27128418137194
825.2158202584193	1587.0333333333333	27171.266666666666	43.373889133050284
825.9543935711638	1587.0666666666666	27240.533333333333	43.489633023665746
826.6928936664028	1586.7	27308.5	43.17413767333527
827.4313205419711	1587.1	27373.166666666668	42.8657867568878
828.1696741957036	1587.3666666666666	27446.733333333334	42.956206776815876
828.907954625435	1586.8333333333333	27537.6	42.74796011465558
829.646161829	1586.3666666666666	27627.4	42.74866414019812
830.3842958042337	1586.9333333333334	27680.466666666667	41.805924318948925
831.1223565489707	1586.8333333333333	27803.233333333334	42.85153869546082
831.8603440610459	1586.0333333333333	27894.766666666666	42.34274645220145
832.598258338294	1587.0	27995.1	42.98990047728294
833.3360993785501	1587.0666666666666	28021.866666666665	43.35554770373864
834.0738671796487	1586.9666666666667	28102.8	43.12819416672926
834.8115617394246	1586.9666666666667	28206.233333333334	42.34609435211866
835.5491830557129	1586.3333333333333	28300.433333333334	41.43522672068706
836.2867311263482	1587.0	28409.833333333332	42.11390104920046
837.0242059491653	1586.2666666666667	28493.933333333334	41.15333851017019
837.7616075219992	1586.7666666666667	28540.633333333335	41.309069274363424
838.4989358426844	1586.7666666666667	28555.166666666668	41.305196504264174
839.2361909090561	1586.2333333333333	28629.266666666666	42.04046830208918
839.9733727189487	1586.3333333333333	28680.7	41.69386684088687
840.7104812701973	1587.1333333333334	28769.933333333334	41.81355848256089
841.4475165606366	1586.7333333333333	28917.2	42.107232334247634
842.1844785881015	1586.9666666666667	29034.2	42.097533541245284
842.9213673504267	1587.0333333333333	29133.966666666667	41.72173316453701
843.6581828454471	1587.0666666666666	29195.833333333332	41.64559731561132
844.3949250709974	1586.4666666666667	29302.0	42.16798297080722
845.1315940249126	1586.5	29399.266666666666	42.417034696501304
845.8681897050272	1587.1	29489.233333333334	43.3227112019812
846.6047121091764	1586.8	29627.3	43.77295621981958
847.3411612351948	1586.5333333333333	29717.666666666668	43.208872419181276
848.0775370809172	1587.0333333333333	29783.1	43.495662450245774
848.8138396441784	1586.3	29844.6	43.50193316555572
849.5500689228132	1587.0	29859.666666666668	42.2658584204886
850.2862249146566	1586.8	29928.6	41.89706874294914
851.0223076175432	1586.7333333333333	30094.966666666667	42.770804451984425
851.7583170293079	1586.4666666666667	30270.6	42.021878631974424
852.4942531477856	1586.5666666666666	30359.333333333332	41.82060792490131
853.2301159708109	1587.0	30387.566666666666	42.481069539729326
853.9659054962187	1586.8	30370.633333333335	41.80815971249044
854.7016217218439	1587.0333333333333	30423.5	41.94530879755186
855.4372646455213	1586.7333333333333	30560.266666666666	41.924633146212095
856.1728342650856	1586.8333333333333	30629.5	41.89726579692062
856.9083305783716	1586.7666666666667	30726.533333333333	41.53310204850166
857.6437535832143	1586.7	30844.866666666665	41.80924589336952
858.3791032774483	1586.9333333333334	30955.0	41.536004362623245
859.1143796589085	1587.3666666666666	30945.0	40.89813301091849
859.8495827254299	1586.7	31032.966666666667	41.089950494171816
860.5847124748469	1587.2	31087.1	41.455159566768465
861.3197689049947	1587.3666666666666	31215.533333333333	41.49637960605181
862.0547520137079	1586.9	31353.2	40.9960145606409
862.7896617988213	1587.2333333333333	31454.666666666668	40.56513680948335
863.5244982581698	1586.4	31583.566666666666	40.44378255262148
864.2592613895882	1586.3	31645.433333333334	40.95984608102427
864.9939511909114	1586.6333333333334	31635.066666666666	40.95449410984805
865.728567659974	1587.0	31666.033333333333	40.430899128940695
866.4631107946109	1587.1666666666667	31761.033333333333	41.412020275176346
867.197580592657	1587.0666666666666	31847.633333333335	41.15288447072265
867.931977051947	1587.1333333333334	31994.366666666665	41.53734442083918
868.6663001703158	1586.5666666666666	31982.8	41.315252331947434
869.4005499455982	1586.9	32013.0	41.562671179458704
870.1347263756289	1586.8333333333333	32044.066666666666	41.784893971165666
870.8688294582428	1586.5666666666666	32175.833333333332	42.36764008938107
871.6028591912748	1586.5666666666666	32300.566666666666	41.86347070265075
872.3368155725594	1586.6333333333334	32458.3	41.906508282407124
873.0706985999318	1587.1	32560.966666666667	41.78555322383404
873.8045082712266	1586.9	32709.833333333332	41.91963482336058
874.5382445842787	1586.9	32813.03333333333	42.205211019064684
875.2719075369228	1586.8666666666666	32909.76666666667	42.03266011800288
876.0054971269938	1587.1333333333334	32966.23333333333	41.047047240462504
876.7390133523264	1587.1333333333334	33132.26666666667	40.76053340696583
877.4724562107556	1586.9333333333334	33342.26666666667	40.3476632915481
878.2058257001161	1586.9666666666667	33571.0	39.954618531217285
878.9391218182427	1586.8333333333333	33717.76666666667	39.9677837210646
879.6723445629702	1587.4333333333334	33777.4	40.378850641934164
880.4054939321335	1587.0	33892.666666666664	40.49729977126744
881.1385699235674	1587.3	34106.4	40.89327064668905
881.8715725351066	1587.2	34268.166666666664	41.17108265716292
882.604501764586	1587.6	34421.333333333336	41.25518936368864
883.3373576098403	1587.5666666666666	34611.3	41.01541592354547
884.0701400687044	1586.7333333333333	34768.333333333336	40.45965535438486
884.8028491390132	1586.8666666666666	34922.166666666664	39.84796194188565
885.5354848186014	1587.0333333333333	35036.53333333333	39.379363505403354
886.2680471053038	1587.2	35155.36666666667	39.04820363263137
887.0005359969554	1587.2333333333333	35308.066666666666	39.11733554555444
887.7329514913906	1586.5333333333333	35419.73333333333	38.90605886933285
888.4652935864447	1587.1666666666667	35666.333333333336	38.935190707198934
889.1975622799522	1586.8333333333333	35885.03333333333	39.124299623727865
889.929757569748	1587.4333333333334	36144.53333333333	39.54297346045902
890.6618794536669	1586.3	36314.433333333334	39.85331523728728
891.3939279295437	1586.6333333333334	36397.63333333333	39.47287785091334
892.1259029952132	1587.3666666666666	36441.73333333333	39.14912253874477
892.8578046485103	1586.9	36616.7	39.61895529071766
893.5896328872698	1586.5666666666666	36813.7	39.749011807372774
894.3213877093264	1586.6333333333334	37107.933333333334	40.30903459962356
895.0530691125149	1585.7	37425.166666666664	40.42780979758669
895.7846770946703	1586.5666666666666	37668.96666666667	40.8927090487382
896.5162116536272	1586.8	37779.433333333334	41.648310301049314
897.2476727872206	1587.4333333333334	37828.833333333336	41.59257399191951
897.9790604932853	1586.8333333333333	37914.26666666667	41.77824561969078
898.7103747696559	1586.5666666666666	38008.1	41.67020817502713
899.4416156141674	1586.7333333333333	38154.066666666666	42.05376285010483
900.1727830246544	1586.8	38330.73333333333	41.898854102530905
900.9038769989521	1586.7333333333333	38629.13333333333	42.476184201277306
901.634897534895	1586.6666666666667	38824.5	42.76982341093841
902.365844630318	1585.5333333333333	39105.03333333333	44.00055203220212
903.0967182830558	1587.1666666666667	39254.36666666667	43.89724321206974
903.8275184909435	1587.2666666666667	39421.76666666667	43.6790705394396
904.5582452518156	1586.8333333333333	39663.2	43.13358951036042
905.288898563507	1587.0333333333333	39929.833333333336	43.43487453437488
906.0194784238527	1587.4	40078.6	43.381792330415166
906.7499848306873	1587.1333333333334	40295.4	43.63063475525013
907.4804177818455	1586.9	40544.333333333336	43.98763231581809
908.2107772751625	1586.3666666666666	40753.86666666667	44.86704128595746
908.9410633084728	1587.7	40921.73333333333	46.10108919966892
909.6712758796114	1587.0	40975.0	46.15420151082056
910.4014149864129	1586.9	41080.3	47.01528877741178
911.1314806267123	1586.8	41247.8	47.61283698585661
911.8614727983444	1586.2333333333333	41336.0	47.164205847761004
912.5913914991438	1586.5	41550.4	48.05099461579346
913.3212367269456	1586.7333333333333	41635.03333333333	47.406173357544084
914.0510084795844	1586.6	41775.2	48.420493112652274
914.7807067548952	1586.2666666666667	41888.933333333334	48.234198721210745
915.5103315507125	1587.3333333333333	41919.5	47.560071023219706
916.2398828648716	1586.8666666666666	42052.23333333333	48.09826482857171
916.9693606952068	1587.1333333333334	42148.166666666664	48.077977374557854
917.6987650395532	1587.2666666666667	42297.4	48.36695569970989
918.4280958957455	1587.6666666666667	42432.566666666666	48.85885444397759
919.1573532616186	1587.1	42619.23333333333	49.54493096130914
919.8865371350073	1587.3666666666666	42720.63333333333	49.899266890202746
920.6156475137464	1586.4333333333334	42748.6	49.69806869296696
921.3446843956707	1586.6666666666667	42788.3	49.28066711590659
922.0736477786149	1587.1666666666667	42648.13333333333	49.121022904053746
922.802537660414	1587.0	42612.36666666667	48.909769004829634
923.5313540389027	1587.0	42657.066666666666	48.67122948381159
924.2600969119159	1586.7333333333333	42652.13333333333	48.38379700577173
924.9887662772883	1586.6	42614.1	47.841740388599575
925.7173621328548	1587.0	42597.433333333334	47.69019700031125
926.4458844764501	1586.6333333333334	42596.13333333333	47.925034932948606
927.1743333059092	1586.4333333333334	42387.76666666667	47.59294157983464
927.9027086190666	1586.9333333333334	42064.26666666667	47.23787603374251
928.6310104137575	1586.4666666666667	41615.36666666667	46.868495188926055
929.3592386878165	1587.3	41071.26666666667	46.595913491342735
930.0873934390784	1586.1666666666667	40402.9	46.685787456901025
930.815474665378	1587.0333333333333	39641.566666666666	47.2306674119813
931.5434823645503	1586.3	38684.7	47.23232979552792
932.2714165344298	1586.0666666666666	37522.433333333334	46.36794824645914
932.9992771728516	1586.5333333333333	36390.2	45.559267707220066
933.7270642776504	1587.0333333333333	35268.6	44.73780779482688
934.4547778466609	1586.3333333333333	34207.6	44.2459657611606
935.1824178777181	1586.4333333333334	33376.76666666667	43.99170522438316
935.9099843686568	1586.8	32713.633333333335	43.844287398437075
936.6374773173115	1586.4333333333334	32166.933333333334	43.20214573100113
937.3648967215174	1587.0666666666666	31798.8	42.54450086422005
938.0922425791092	1586.6666666666667	31612.566666666666	43.01708494073622
938.8195148879216	1587.2666666666667	31679.966666666667	42.35472123722791
939.5467136457895	1586.7	31873.3	41.836767225694174
940.2738388505477	1586.6333333333334	32185.433333333334	42.132685655976815
941.000890500031	1586.7666666666667	32590.166666666668	41.624532128078535
941.7278685920743	1586.5333333333333	33178.46666666667	41.661017938110504
942.4547731245123	1586.5333333333333	33822.5	41.76517591964653
943.1816040951798	1586.0333333333333	34537.6	41.66295477909167
943.9083615019116	1586.6333333333334	35261.5	41.080912021338605
944.6350453425426	1587.5333333333333	35978.8	41.160601610433645
945.3616556149077	1586.6333333333334	36769.26666666667	40.85909387257877
946.0881923168415	1587.1	37480.566666666666	40.299899644163595
946.8146554461789	1586.4333333333334	38221.9	40.50170801162129
947.5410450007547	1586.9333333333334	38994.1	40.60945086570008
948.2673609784038	1586.4666666666667	39741.86666666667	40.7195294067646
948.9936033769609	1586.8666666666666	40555.933333333334	40.925754817531846
949.7197721942608	1586.4666666666667	41334.86666666667	40.8182801605635
950.4458674281384	1587.0333333333333	42127.0	40.4801684004207
951.1718890764284	1587.1333333333334	42854.1	40.487475778351495
951.8978371369658	1586.9	43549.26666666667	40.3814636771363
952.6237116075853	1586.7333333333333	44221.63333333333	40.38391390653718
953.3495124861216	1586.7333333333333	44769.63333333333	40.38583066477685
954.0752397704097	1586.6333333333334	45344.4	40.44776505873825
954.8008934582843	1586.9666666666667	45899.666666666664	41.02600064289127
955.5264735475803	1587.1	46414.8	41.05450899664252
956.2519800361324	1587.3	46870.23333333333	40.82515953328117
956.9774129217755	1586.4666666666667	47272.8	39.94994974977345
957.7027722023442	1586.8	47733.96666666667	39.64636818961568
958.4280578756737	1587.1	48097.333333333336	40.210318125644626
959.1532699395985	1586.6333333333334	48324.066666666666	40.442882694295804
959.8784083919536	1586.5	48578.933333333334	40.227134988064584
960.6034732305736	1586.0666666666666	48821.433333333334	39.57410280140989
961.3284644532936	1587.1666666666667	49102.066666666666	39.12466406674408
962.053382057948	1587.2666666666667	49448.03333333333	38.97777030141553
962.7782260423721	1586.9333333333334	49710.433333333334	38.872287489694834
963.5029964044004	1586.9666666666667	49965.0	39.373677723844544
964.2276931418677	1586.4	50162.9	39.581560880404226
964.952316252609	1586.9666666666667	50310.6	40.17740737738858
965.6768657344589	1586.6	50357.1	40.70609947156001
966.4013415852523	1587.1	50442.3	40.82608759668751
967.1257438028242	1586.3333333333333	50389.066666666666	39.69880921917642
967.8500723850091	1586.7	50471.26666666667	39.79698895979282
968.574327329642	1586.6	50508.9	39.41443875651463
969.2985086345576	1586.4666666666667	50659.066666666666	39.50870985590026
970.0226162975908	1587.7	50592.23333333333	39.24495985243854
970.7466503165765	1587.0333333333333	50432.86666666667	38.99665773288404
971.4706106893493	1587.1666666666667	50414.5	39.00400832810513
972.1944974137441	1586.9333333333334	50264.333333333336	38.91303820186069
972.9183104875957	1587.3333333333333	50014.066666666666	38.863177418648995
973.6420499087391	1587.1666666666667	49705.53333333333	38.17144007180758
974.3657156750087	1586.8333333333333	49488.63333333333	37.82070641067194
975.0893077842397	1586.3333333333333	49302.7	37.938873343769295
975.8128262342667	1586.2333333333333	49267.933333333334	38.690629312285225
976.5362710229247	1586.5	49197.03333333333	38.66934925798622
977.2596421480483	1587.6	49144.03333333333	39.15652926203435
977.9829396074724	1586.9	48998.36666666667	38.496409332006635
978.7061633990318	1586.3333333333333	48799.76666666667	38.80306122743744
979.4293135205613	1586.6666666666667	48480.2	38.42356339530506
980.1523899698958	1586.5666666666666	48318.9	38.73451506169172
980.87539274487	1586.6333333333334	48246.566666666666	38.72953971739798
981.5983218433189	1586.3333333333333	48209.9	38.846017271387126
982.3211772630771	1586.3333333333333	48255.833333333336	39.227495333954906
983.0439590019795	1587.4	48346.2	38.64897234061302
983.7666670578608	1586.7	48437.26666666667	38.58196379003141
984.4893014285559	1585.8666666666666	48431.23333333333	38.453730892274535
985.2118621118997	1587.0666666666666	48462.2	38.71846247577717
985.9343491057269	1586.6333333333334	48437.3	38.81089764275701
986.6567624078724	1587.0	48288.23333333333	38.434223236407014
987.3791020161709	1586.9666666666667	48160.666666666664	38.5531112430704
988.1013679284573	1586.8	48063.333333333336	38.364102955900535
988.8235601425663	1586.8666666666666	48113.96666666667	38.74790530992712
989.5456786563328	1586.6	48181.066666666666	38.22798725838898
990.2677234675917	1587.4333333333334	48246.933333333334	38.534242947299454
990.9896945741776	1587.5	48265.76666666667	38.5227873035299
991.7115919739255	1587.3	48087.76666666667	38.32713709635706
992.4334156646702	1586.8	47801.7	37.78027427368114
993.1551656442463	1587.1666666666667	47406.23333333333	37.79832669180885
993.8768419104888	1586.8	47013.8	37.33043101840069
994.5984444612325	1586.0666666666666	46694.13333333333	37.35109261161228
995.3199732943121	1587.6333333333334	46452.166666666664	37.562163552764254
996.0414284075626	1586.6666666666667	46201.86666666667	37.69441457222252
996.7628097988187	1586.5666666666666	45957.86666666667	37.31891470703042
997.4841174659151	1587.1	45746.666666666664	37.07393071467185
998.2053514066869	1586.6333333333334	45421.9	36.40474957749409
998.9265116189687	1587.0	44960.13333333333	36.555318179721425
999.6475981005952	1587.1333333333334	44385.96666666667	37.2092266334666
1000.3686108494015	1587.5	43869.2	37.47334171501863
1001.0895498632223	1587.6333333333334	43529.36666666667	37.58741232735032
1001.8104151398923	1586.6333333333334	43171.36666666667	37.61168859103442
1002.5312066772464	1587.0666666666666	42819.8	38.11392159431568
1003.2519244731194	1587.2333333333333	42474.933333333334	38.21779067869678
1003.9725685253462	1586.4666666666667	42160.86666666667	38.056429531907064
1004.6931388317614	1586.3	41803.666666666664	38.39944298899164
1005.4136353902	1586.9333333333334	41382.8	38.783515265887075
1006.1340581984969	1587.0333333333333	40831.933333333334	39.42047679218619
1006.8544072544867	1587.8	40200.96666666667	39.46378641381506
1007.5746825560042	1587.2666666666667	39576.166666666664	39.460764818547936
1008.2948841008844	1587.2666666666667	39038.1	39.33718780594591
1009.0150118869618	1587.1333333333334	38538.86666666667	39.0660323803574
1009.7350659120716	1587.2333333333333	38201.2	39.15848741188444
1010.4550461740483	1586.8666666666666	37860.933333333334	39.14153700958038
1011.174952670727	1586.9	37468.933333333334	39.05837462460332
1011.8947853999423	1587.2666666666667	37072.433333333334	39.244555688253655
1012.614544359529	1587.1	36533.3	39.60110655724824
1013.334229547322	1587.0	35933.63333333333	39.28475194609877
1014.0538409611561	1587.0333333333333	35278.03333333333	39.81616070101735
1014.7733785988661	1587.7666666666667	34626.1	40.017557512428986
1015.4928424582868	1587.3333333333333	34064.36666666667	39.959529923404084
1016.2122325372529	1587.1666666666667	33592.8	40.23094310878363
1016.9315488335994	1586.5	33174.03333333333	40.42089960394158
1017.6507913451611	1586.3333333333333	32806.73333333333	40.11456075730667
1018.3699600697728	1587.0	32419.3	40.0302489428186
1019.0890550052692	1587.2333333333333	32011.8	39.82006295092838
1019.8080761494851	1586.8	31454.866666666665	39.82732443278077
1020.5270235002555	1587.0666666666666	30818.533333333333	39.54976576459462
1021.2458970554151	1586.5333333333333	30129.066666666666	40.23140501205902
1021.9646968127987	1586.9333333333334	29492.0	40.3885106993482
1022.6834227702411	1586.6333333333334	28966.4	41.20249003727327
1023.4020749255772	1586.7666666666667	28467.4	40.70378404514292
1024.1206532766416	1586.3333333333333	28100.466666666667	41.1787639124102
1024.8391578212693	1587.3	27757.933333333334	40.62094209366269
1025.5575885572953	1587.4	27401.733333333334	40.46114319796673
1026.2759454825539	1587.5666666666666	26972.9	40.18198122392432
1026.9942285948803	1587.7	26436.4	40.61911888948151
1027.7124378921092	1587.2	25838.666666666668	39.99084600586088
1028.4305733720753	1587.3666666666666	25220.233333333334	40.49523666864016
1029.1486350326138	1587.1333333333334	24656.933333333334	40.283726906208834
1029.866622871559	1587.8	24121.133333333335	39.79458576789417
1030.584536886746	1587.2333333333333	23699.966666666667	39.984620536143254
1031.3023770760096	1586.3333333333333	23336.366666666665	40.22263450875693
1032.0201434371845	1586.4	23020.433333333334	40.09266995150804
1032.7378359681059	1587.0666666666666	22695.666666666668	39.982073358593524
1033.455454666608	1587.2666666666667	22306.833333333332	39.57202658806591
1034.1729995305259	1587.0	21860.966666666667	39.12034347797167
1034.8904705576945	1587.2	21364.133333333335	39.7362841880357
1035.6078677459486	1587.7333333333333	20824.366666666665	39.46030924284944
1036.3251910931228	1586.7333333333333	20339.533333333333	39.97943707845068
1037.042440597052	1587.0	19844.1	39.44409271688271
1037.7596162555712	1586.6333333333334	19423.7	39.58901263355962
1038.4767180665153	1586.2666666666667	19067.533333333333	39.758664308876625
1039.1937460277186	1587.3333333333333	18759.3	38.86690766166366
1039.9107001370162	1586.5	18475.4	39.19322104880938
1040.627580392243	1586.4666666666667	18199.833333333332	38.88844026968197
1041.3443867912338	1587.3333333333333	17854.566666666666	38.426776276252696
1042.0611193318232	1587.1333333333334	17476.2	38.43044737520216
1042.7777780118463	1587.3666666666666	17036.2	39.14814589574583
1043.4943628291376	1586.8666666666666	16587.2	38.821719771243274
1044.2108737815322	1587.3	16153.833333333334	39.22927359108295
1044.9273108668647	1587.3333333333333	15793.5	39.0193437538269
1045.64367408297	1587.3333333333333	15455.233333333334	39.27750665225481
1046.359963427683	1587.1	15171.733333333334	38.928656069687136
1047.0761788988382	1587.6666666666667	14935.0	38.292500735479365
1047.7923204942708	1587.0666666666666	14684.566666666668	38.56727944735553
1048.5083882118154	1586.8333333333333	14398.433333333332	38.411507835401736
1049.224382049307	1586.8333333333333	14105.033333333333	38.953916990402575
1049.9403020045802	1586.3666666666666	13781.433333333332	39.354870271133805
1050.6561480754697	1586.4666666666667	13446.333333333334	38.818214899604015
1051.3719202598106	1586.8333333333333	13112.433333333332	38.247824983658425
1052.0876185554378	1587.2	12849.066666666668	39.49617672648131
1052.8032429601856	1586.2	12590.333333333334	39.44020072924971
1053.5187934718892	1586.8333333333333	12402.5	40.3100061672516
1054.2342700883835	1587.0666666666666	12227.133333333333	39.503034277225844
1054.949672807503	1587.1	12070.4	39.12192739939579
1055.6650016270826	1586.5666666666666	11907.733333333334	39.260084758768
1056.3802565449573	1586.7	11688.5	39.50772239317419
1057.0954375589617	1586.8333333333333	11484.133333333333	39.471627850414464
1057.8105446669308	1587.0333333333333	11248.4	39.528948390306184
1058.5255778666992	1586.6666666666667	11015.9	39.89209113864967
1059.240537156102	1586.9	10796.966666666667	39.9111113855951
1059.9554225329737	1586.9	10603.166666666666	40.02814765582423
1060.6702339951491	1586.9	10455.433333333332	39.49011952476564
1061.3849715404633	1587.0333333333333	10324.0	39.88601035765508
1062.0996351667509	1587.5333333333333	10191.966666666667	38.629832749158766
1062.8142248718468	1587.0666666666666	10098.9	39.31712785061702
1063.528740653586	1586.5666666666666	9949.466666666667	40.145534948820064
1064.2431825098029	1586.9666666666667	9762.433333333332	39.296612222521794
1064.9575504383324	1587.4666666666667	9559.066666666668	39.030502777443424
1065.6718444370097	1586.4	9358.466666666667	39.03152664431681
1066.386064503669	1586.5	9183.033333333333	38.428644369080395
1067.1002106361457	1586.6	9051.733333333334	39.51648289475574
1067.8142828322743	1587.6666666666667	8917.533333333333	39.15525416125676
1068.5282810898898	1587.0333333333333	8828.133333333333	40.17068925560656
1069.2422054068265	1586.9666666666667	8730.033333333333	38.90945286121187
1069.95605578092	1586.8	8630.633333333333	39.21103075012129
1070.6698322100044	1587.4666666666667	8506.6	40.55722122496285
1071.383534691915	1586.3333333333333	8332.0	40.491210827876394
1072.0971632244864	1586.6666666666667	8145.233333333334	39.08736852123461
1072.8107178055534	1586.9333333333334	7997.566666666667	39.109561136093134
1073.524198432951	1586.1666666666667	7861.3	38.71358773650534
1074.2376051045137	1587.2333333333333	7763.6	39.17941078201402
1074.9509378180765	1587.2333333333333	7670.3	39.34470595433976
1075.6641965714741	1586.5666666666666	7587.2	38.732871334510854
1076.3773813625414	1586.7333333333333	7491.2	38.706497880140894
1077.0904921891133	1586.1	7387.366666666667	39.38081933546637
1077.8035290490245	1586.9	7264.566666666667	39.21178197853778
1078.51649194011	1587.3	7131.3	39.26949593572618
1079.2293808602042	1587.1	7009.466666666666	39.17736159684656
1079.9421958071423	1587.1333333333334	6895.833333333333	40.64859685811245
1080.6549367787588	1586.9333333333334	6788.566666666667	38.980080620803676
1081.367603772889	1587.5	6723.433333333333	39.98703851926687
1082.080196787367	1586.4333333333334	6668.133333333333	38.83946550330798
1082.7927158200282	1586.5666666666666	6595.1	39.93060176061173
1083.5051608687072	1586.9	6483.233333333334	38.644666914067585
1084.217531931239	1587.0333333333333	6370.733333333334	39.08047149476117
1084.9298290054578	1587.2	6256.1	39.30911388646051
1085.6420520891993	1586.5	6152.966666666666	38.878737870287424
1086.3542011802977	1586.8	6077.533333333334	40.44886421001372
1087.0662762765878	1586.7	6012.566666666667	39.56321516285116
1087.7782773759047	1587.2666666666667	5963.0	40.27028831416361
1088.4902044760831	1587.9666666666667	5885.433333333333	40.17764503429365
1089.202057574958	1586.6333333333334	5808.6	40.55821993683567
1089.9138366703637	1587.1	5703.366666666667	39.319507389431024
1090.6255417601355	1587.0333333333333	5618.966666666666	39.22908849850366
1091.337172842108	1587.7333333333333	5528.7	38.97064379081281
1092.048729914116	1587.3333333333333	5477.4	41.039668089605684
1092.7602129739944	1586.9	5428.766666666666	39.165063618909215
1093.471622019578	1587.1666666666667	5389.833333333333	40.18034913756638
1094.1829570487016	1586.2	5314.1	39.64910181123066
1094.8942180592	1587.1666666666667	5225.166666666667	38.87951883334558
1095.605405048908	1586.1666666666667	5143.633333333333	40.32336366846813
1096.3165180156604	1586.7333333333333	5073.7	41.064417875457
1097.027556957292	1587.1666666666667	5028.633333333333	39.601895252736746
1097.7385218716379	1586.4666666666667	4990.333333333333	38.65858056750289
1098.4494127565324	1586.9333333333334	4947.6	40.741860563766004
1099.1602296098106	1586.6333333333334	4859.3	38.30198464521556
1099.8709724293074	1586.3666666666666	4778.6	40.18174071569088
1100.5816412128574	1586.7666666666667	4699.133333333333	38.52027328813658
1101.2922359582956	1586.5666666666666	4664.2	40.42337968595037
1102.0027566634565	1585.9333333333334	4620.066666666667	40.067359246429014
1102.7132033261753	1586.6	4569.366666666667	40.5989136454178
1103.4235759442865	1586.9666666666667	4489.5	38.32573295015921
1104.1338745156252	1587.0	4424.266666666666	40.01420261891702
1104.844099038026	1586.1333333333334	4373.066666666667	39.72329677634543
1105.5542495093239	1586.4	4340.066666666667	40.105013187662124
1106.2643259273534	1586.3	4289.266666666666	39.51313197267582
1106.9743282899494	1587.9666666666667	4217.866666666667	41.10544133757204
1107.684256594947	1587.2666666666667	4134.366666666667	40.09650637084454
1108.394110840181	1587.6333333333334	4076.9333333333334	39.57334721894859
1109.1038910234856	1586.9333333333334	4034.4	40.30157776510596
1109.8135971426964	1586.7333333333333	3976.5666666666666	39.26083019393448
1110.5232291956477	1586.7666666666667	3896.0	39.59721128757718
1111.2327871801745	1586.5333333333333	3842.1	40.98660848302759
1111.9422710941117	1586.5333333333333	3795.633333333333	41.68964269575853
1112.6516809352938	1587.0	3747.5333333333333	41.323676305820904
1113.3610167015559	1586.7666666666667	3689.9	40.55442127265247
1114.0702783907325	1586.6	3627.1	40.10692475173684
1114.7794660006589	1586.9666666666667	3581.0	38.374367742260326
1115.4885795291696	1587.0333333333333	3547.233333333333	40.15963066042773
1116.1976189740992	1587.4333333333334	3506.6	40.92752455222558
1116.906584333283	1586.2333333333333	3457.366666666667	41.47702387475384
1117.6154756045555	1586.4	3423.733333333333	42.712858512224734
1118.3242927857516	1586.4	3384.8333333333335	40.668834044854805
1119.0330358747062	1586.5333333333333	3343.2	40.985776271583624
1119.741704869254	1587.7333333333333	3297.866666666667	41.8305524880019
1120.4502997672296	1586.4333333333334	3265.8333333333335	42.530294103355594
1121.1588205664682	1586.0	1664.3333333333333	46.57962896408014
1121.8672672648045	1586.0333333333333	1662.5666666666666	41.657579635423886
1122.5756398600731	1586.0666666666666	1662.5666666666666	40.42865705560787
1123.2839383501089	1585.4333333333334	1662.3333333333333	41.03515593869206
