# Supplementary material for: Roblonski: A Material-Efficient Robo-Fluidic Toolbox for Rapid Photochemical Characterization
Source: ACS Cent Sci. 2026 Feb 6;12(3):333–44. doi: 10.1021/acscentsci.5c02027 (PMC13022720; doi:10.1021/acscentsci.5c02027)
Supplement: Supplementary file 2 [file oc5c02027_si_002.zip › BeerLambertStudy/Raw Data (Automataed)/BLEC Study (2025 Jun 12)/Ferrocene1/blec_Ferrocene1__12062025_aABS_i6_eEXP_s0_d669e+00_t250-0_m7_v175-0.csv]

name	C:/Users/cbe.mabolha.shared/Documents/Gilson Spectroscopy Project\BLEC Study (2025 Jun 12)\Ferrocene1\blec_Ferrocene1__12062025_aABS_i6_eEXP_s0_d669e+00_t250-0_m7_v175-0.csv
2025-06-12 20:43:42.811256
mix_iter=7	mix_disp=175.0
droplet_volume=50.0	working_volume=250.0
dilution_scheme=Fractional(value=0.3333333333333333)	n_dil=6
calibration=Calibration(y = f(x); f(x) = -0.244 + 0.9765x; s.t. y > 0.0; Set Feb 4	2025 from "Manuscript Figures Data.xlsx")
count	30
interval	0.1 (Sec)
integration_time	40000 (uSec)
NLC=False	DCC=False	WCAL=-5	Slit=S5
Conc_0=6.692	nFRAC=1.0	nConc_(6;0)=6.692	aFRAC=0.9999999999999999	aConc_(6;0)=6.691999999999999
wavelength (nm)	dark reference (int)	light reference (int)	abs (mOD)
W	D	L	S
344.6678771972656	1602.1666666666667	1678.6666666666667	43.13714665212152
345.45221902608614	1589.8333333333333	1665.8	43.45566423287792
346.236489003635	1586.9666666666667	1662.3	45.54402558616212
347.02068712774695	1585.1333333333334	1661.5333333333333	45.50492034017811
347.8048133962569	1586.0	2398.5	59.64700647471998
348.5888678069997	1586.6333333333334	2412.0	58.99284848078974
349.3728503578101	1586.9	2424.5	57.774725679492946
350.15676104652283	1587.3666666666666	2437.1	58.80071648184169
350.94059987097285	1587.7666666666667	2443.6	57.83007574142037
351.72436682899485	1586.9666666666667	2452.1	55.774487368299106
352.5080619184237	1586.2333333333333	2455.733333333333	55.873161119965395
353.2916851370942	1585.8	2461.9666666666667	57.300911496575424
354.0752364828412	1585.9	2464.233333333333	55.76087673203055
354.8587159534994	1586.0333333333333	2467.4333333333334	55.08751945757491
355.6421235469038	1586.0666666666666	2472.266666666667	56.459122148431206
356.42545926088906	1586.7333333333333	2471.1666666666665	56.989973736177205
357.20872309329	1587.1666666666667	2471.9333333333334	55.06835089067699
357.9919150419415	1587.0666666666666	2470.3	57.895957102617
358.77503510467835	1587.1	2462.233333333333	55.92204421664573
359.5580832793353	1586.4333333333334	2458.3333333333335	58.587705008504756
360.34105956374725	1586.6666666666667	2451.9333333333334	56.12690358440533
361.12396395574893	1586.0666666666666	2449.5666666666666	59.25594133087612
361.9067964531752	1586.7	2446.4	57.37895930567076
362.6895570538609	1586.5666666666666	2449.5	58.10699695369708
363.47224575564076	1586.7333333333333	2446.5	57.4318538324962
364.2548625563497	1587.0	2443.8333333333335	59.4401163857719
365.0374074538224	1587.3	2442.733333333333	58.05239040434294
365.8198804458938	1587.7	2438.3333333333335	57.197667810213325
366.6022815303986	1586.9	2435.9	58.99181117866175
367.3846107051717	1586.8333333333333	2441.3333333333335	62.05017851829579
368.1668679680479	1586.6	2436.1666666666665	59.672401371310855
368.9490533168619	1587.0666666666666	2445.3333333333335	61.38825386172843
369.7311667494487	1586.7666666666667	2451.6	64.7761475629906
370.5132082636429	1586.7	2454.133333333333	59.235855486772
371.2951778572795	1586.3666666666666	2461.366666666667	62.37704559441845
372.07707552819323	1587.7333333333333	2464.1666666666665	61.06798992417106
372.8589012742189	1586.7333333333333	2467.8	61.158141914352385
373.6406550931913	1586.4666666666667	2476.9	61.89035960660526
374.4223369829453	1585.9	2483.7	63.16866335454213
375.2039469413157	1587.1	2491.2	63.34306235462432
375.9854849661373	1586.6666666666667	2486.4	63.56239253961635
376.7669510552448	1586.7333333333333	2490.8333333333335	65.75818953713754
377.5483452064732	1586.8333333333333	2498.4	68.12091379517129
378.3296674176572	1586.6666666666667	2512.233333333333	66.62366935124753
379.11091768663164	1587.0333333333333	2515.0	67.529588653781
379.89209601123133	1586.9333333333334	2522.366666666667	68.33925298779685
380.67320238929113	1586.2666666666667	2522.4666666666667	68.405337499556
381.45423681864577	1586.0333333333333	2528.9333333333334	71.53853971997972
382.23519929713007	1586.6	2533.2	70.04704258641362
383.01608982257886	1587.1666666666667	2547.766666666667	71.10086562453114
383.796908392827	1587.1	2561.4333333333334	72.71008043764877
384.57765500570923	1586.2333333333333	2559.1666666666665	72.77120602507988
385.3583296590604	1586.6666666666667	2547.8333333333335	69.26740849859449
386.1389323507153	1586.7333333333333	2555.2	75.46027258528011
386.91946307850884	1587.0	2567.366666666667	73.74301092810079
387.69992184027564	1587.1	2583.7	73.63882848499567
388.48030863385065	1586.9666666666667	2607.6666666666665	76.94893193157397
389.2606234570687	1586.4666666666667	2597.9	79.24709009936346
390.04086630776453	1586.5	2584.5	78.08601290067291
390.82103718377294	1586.5666666666666	2589.8333333333335	77.80974012177622
391.6011360829288	1586.7	2599.0333333333333	77.66237295162252
392.3811630030669	1586.8	2624.233333333333	78.64295025227129
393.161117942022	1587.0333333333333	2669.6	81.69448629915125
393.941000897629	1586.5333333333333	2707.5666666666666	78.89982258352836
394.72081186772266	1586.4666666666667	2719.8	81.7383232629692
395.5005508501378	1587.3666666666666	2706.3	80.49252421829733
396.28021784270925	1586.2666666666667	2709.133333333333	84.53089894274198
397.0598128432718	1586.9666666666667	2721.366666666667	84.18691212414048
397.83933584966024	1586.7666666666667	2723.6666666666665	88.1118961144875
398.6187868597095	1587.3666666666666	2734.9333333333334	85.49656594100911
399.3981658712542	1586.8333333333333	2753.866666666667	86.0805707963323
400.1774728821293	1586.8333333333333	2779.4	88.4442233233151
400.9567078901696	1586.9	2805.3	88.15599075585028
401.7358708932098	1587.2333333333333	2803.766666666667	88.75829786800504
402.5149618890848	1586.9333333333334	2788.1666666666665	89.58466379422575
403.2939808756294	1586.5	2797.633333333333	93.60866782327693
404.07292785067847	1586.7666666666667	2815.866666666667	88.76284206719939
404.8518028120667	1586.9666666666667	2828.233333333333	90.50510353517787
405.630605757629	1586.6	2839.1666666666665	92.79202939182602
406.4093366852001	1586.5666666666666	2825.6	90.6145400959957
407.1879955926149	1586.4666666666667	2832.7	92.92943779390237
407.9665824777082	1587.3666666666666	2846.6	91.20809666330318
408.74509733831474	1586.0333333333333	2867.0	92.2758983544035
409.52354017226935	1587.2333333333333	2879.1	94.71362400076072
410.3019109774069	1586.9	2881.733333333333	94.3044751677915
411.08020975156217	1587.1666666666667	2897.5666666666666	96.00782767437191
411.8584364925699	1587.6	2921.8333333333335	96.78254376686404
412.6365911982651	1586.9333333333334	2941.0666666666666	94.66013661318223
413.4146738664823	1586.6666666666667	2968.5666666666666	96.39438697493307
414.19268449505654	1586.8	2999.4	96.81266685672473
414.97062308182257	1587.0333333333333	3036.4666666666667	96.97743511113876
415.74848962461516	1586.6666666666667	3074.9	96.57698092169892
416.52628412126916	1586.3666666666666	3146.5	98.02724901491248
417.3040065696194	1587.1	3217.5333333333333	96.5039923944626
418.0816569675006	1586.4666666666667	3217.7	98.09416139172738
418.8592353127476	1587.0666666666666	3204.5	97.2054727599573
419.63674160319533	1586.9666666666667	3216.0333333333333	97.88416181216168
420.4141758366785	1587.0666666666666	3255.1	98.4510564056405
421.1915380110319	1586.8666666666666	3269.8333333333335	98.8518953890872
421.9688281240904	1587.0333333333333	3275.0333333333333	101.47930727487832
422.7460461736888	1586.9	3320.9	100.34650179795861
423.52319215766187	1586.8	3387.866666666667	99.53622716284048
424.3002660738445	1587.5666666666666	3471.133333333333	101.95992709012829
425.0772679200714	1586.8	3610.8	101.08737896410722
425.8541976941775	1586.8333333333333	3753.4333333333334	101.2445832680267
426.6310553939975	1586.6666666666667	3821.0333333333333	102.63945000045231
427.40784101736625	1586.7	3876.0	103.4100060957932
428.18455456211865	1586.9666666666667	4001.5666666666666	103.96208823050921
428.96119602608934	1587.4333333333334	4190.333333333333	103.83075153552876
429.7377654071133	1586.7	4405.2	105.35073389965515
430.5142627030252	1586.7666666666667	4518.433333333333	105.24201235103463
431.29068791166	1586.7666666666667	4663.833333333333	106.75705522796945
432.06704103085235	1586.7666666666667	4793.266666666666	106.6229098996188
432.8433220584372	1586.6666666666667	4879.666666666667	106.5391098481881
433.6195309922492	1586.5666666666666	4940.4	106.73766720062994
434.3956678301234	1586.6333333333334	4982.2	105.89458909086919
435.1717325698944	1586.6333333333334	4987.666666666667	105.64215617669745
435.9477252093971	1586.6333333333334	5019.033333333334	106.54039413341938
436.72364574646633	1586.4333333333334	5056.5	104.47222652481057
437.49949417893686	1586.5	5128.9	106.39471678007905
438.27527050464346	1586.9666666666667	5226.133333333333	105.91841648002813
439.0509747214211	1587.4333333333334	5401.933333333333	106.7455436482005
439.8266068271044	1587.5333333333333	5665.466666666666	105.53450264741626
440.6021668195283	1586.5	6030.366666666667	105.67040838070221
441.37765469652754	1586.6666666666667	6492.766666666666	107.85145561165076
442.1530704559369	1586.7	6991.0	107.93156690808136
442.9284140955914	1586.8	7427.933333333333	108.99189951869752
443.7036856133256	1585.9666666666667	7733.2	107.7582674861481
444.47888500697445	1586.2333333333333	7910.833333333333	108.15090899305545
445.2540122743727	1586.4333333333334	7947.333333333333	107.57890576950894
446.0290674133552	1586.9666666666667	7891.666666666667	107.7964325766078
446.8040504217568	1586.7333333333333	7799.633333333333	106.4794089564823
447.5789612974122	1586.7	7722.3	106.7575734296402
448.35380003815635	1587.0333333333333	7666.366666666667	105.46506220772379
449.1285666418239	1586.6333333333334	7643.966666666666	106.57643658181154
449.90326110624983	1586.6	7641.9	105.2744647099506
450.67788342926883	1586.8666666666666	7649.533333333334	104.74359938891826
451.4524336087157	1586.4666666666667	7682.733333333334	104.94005016932654
452.22691164242536	1586.2333333333333	7737.9	105.06065032603207
453.00131752823256	1586.6333333333334	7793.433333333333	104.11877357158548
453.7756512639721	1586.6666666666667	7867.3	104.09484022576433
454.5499128474788	1586.3333333333333	7938.566666666667	104.39384807120074
455.32410227658755	1587.0333333333333	7963.433333333333	102.47833342815944
456.09821954913303	1586.7666666666667	7987.733333333334	103.46187765657766
456.8722646629501	1587.0	7968.1	103.04561033520322
457.6462376158736	1586.7	7901.066666666667	103.19348595674802
458.4201384057383	1586.5333333333333	7791.866666666667	101.17385521442408
459.1939670303791	1587.2666666666667	7660.666666666667	100.73638922056315
459.96772348763074	1586.5666666666666	7528.166666666667	99.65481537974317
460.741407775328	1586.5333333333333	7386.833333333333	100.2019604996555
461.51501989130577	1586.3666666666666	7247.466666666666	98.9072853799571
462.2885598333988	1586.2333333333333	7130.466666666666	98.04601531965825
463.0620275994419	1587.5666666666666	7049.4	97.37741161857298
463.83542318726995	1587.7	6980.0	97.57900791587846
464.6087465947177	1586.6666666666667	6921.466666666666	94.99842863149483
465.38199781962	1586.1666666666667	6910.6	96.52410389133793
466.1551768598116	1586.9333333333334	6901.8	95.1730013009972
466.92828371312737	1586.6	6914.033333333334	94.54354924846258
467.7013183774021	1586.8	6952.266666666666	93.26673483090859
468.4742808504707	1586.7	6992.5	92.49781040955685
469.24717113016777	1586.8333333333333	7056.0	92.06677455555693
470.0199892143283	1586.8666666666666	7123.833333333333	92.44328616029183
470.792735100787	1586.6333333333334	7189.766666666666	91.31452412210196
471.5654087873788	1586.9333333333334	7270.666666666667	89.95411853150243
472.33801027193834	1587.1	7348.833333333333	90.36917087564018
473.11053955230057	1587.1333333333334	7419.366666666667	89.72377854087279
473.88299662630027	1587.0	7475.666666666667	88.30851566004284
474.65538149177223	1587.0666666666666	7529.2	88.25736964542368
475.4276941465513	1587.0333333333333	7564.433333333333	88.15183113759517
476.1999345884722	1587.0666666666666	7559.133333333333	85.99356843345132
476.97210281536985	1587.2333333333333	7573.333333333333	85.64990012231245
477.74419882507897	1586.2666666666667	7560.033333333334	85.20214492592206
478.51622261543446	1586.7666666666667	7525.8	84.4305877283413
479.2881741842711	1587.0333333333333	7499.933333333333	84.11108311872647
480.06005352942367	1587.0666666666666	7436.9	81.73319812442813
480.831860648727	1587.1666666666667	7408.1	82.45947581185233
481.60359554001593	1586.9666666666667	7361.033333333334	81.22184279848281
482.37525820112523	1586.6333333333334	7317.766666666666	80.3295382526661
483.14684862988975	1587.2	7264.833333333333	79.33986877329953
483.91836682414424	1587.3666666666666	7223.733333333334	79.68443149761869
484.68981278172356	1586.4666666666667	7168.133333333333	78.1388426325685
485.46118650046253	1587.1333333333334	7119.2	77.09072744101861
486.23248797819593	1586.6666666666667	7082.066666666667	77.02753024827338
487.0037172127586	1586.8333333333333	7045.133333333333	76.16979868711034
487.7748742019853	1586.9666666666667	7009.1	74.24448979594925
488.54595894371096	1586.6333333333334	6974.6	73.98339170488468
489.31697143577026	1587.2666666666667	6939.4	72.89234475866058
490.08791167599804	1587.6	6913.933333333333	73.61813905977404
490.8587796622292	1587.3666666666666	6869.9	71.72906269907818
491.6295753922984	1586.7666666666667	6855.166666666667	72.32440771616885
492.4002988640406	1586.5333333333333	6823.566666666667	70.6732800257822
493.17095007529053	1587.3666666666666	6789.966666666666	71.12581305386504
493.94152902388305	1587.3333333333333	6758.433333333333	69.33149819885222
494.71203570765294	1586.1	6718.933333333333	68.73434661672727
495.482470124435	1586.8666666666666	6691.133333333333	67.49829878612198
496.25283227206404	1586.8666666666666	6678.066666666667	67.85526798994547
497.02312214837485	1586.9666666666667	6645.2	66.66926779249471
497.7933397512024	1586.6	6620.0	66.56539662986037
498.56348507838123	1586.1333333333334	6599.166666666667	65.84842100710378
499.3335581277464	1586.5333333333333	6587.633333333333	65.33120115183613
500.10355889713264	1586.4	6564.466666666666	64.3369147698107
500.8734873843747	1586.3333333333333	6562.266666666666	64.46450610776083
501.6433435873074	1586.2333333333333	6566.7	63.66357256391891
502.4131275037657	1586.7333333333333	6552.033333333334	61.38090288518889
503.1828391315842	1587.0666666666666	6573.8	62.31564316587526
503.95247846859786	1587.2	6593.733333333334	61.2941915265649
504.72204551264144	1587.6333333333334	6617.333333333333	60.2035031244415
505.49154026154974	1586.2	6638.733333333334	59.165805182122256
506.2609627131576	1587.2333333333333	6693.233333333334	59.860707134474126
507.03031286529983	1587.4333333333334	6742.766666666666	58.55874239348503
507.7995907158112	1587.2666666666667	6805.2	58.555906632725524
508.5687962625266	1587.0666666666666	6871.3	59.252799713215204
509.33792950328075	1587.5	6936.8	58.20888685415407
510.1069904359085	1586.7666666666667	7018.233333333334	57.97976292455288
510.8759790582447	1587.2666666666667	7100.733333333334	57.04923405947815
511.6448953681241	1586.9666666666667	7199.2	57.45612027818665
512.4137393633815	1587.0333333333333	7286.1	57.11177041690828
513.1825110418519	1586.9	7391.266666666666	56.54814667554182
513.9512104013698	1588.2666666666667	7502.233333333334	55.741920198424886
514.7198374397702	1587.0666666666666	7617.466666666666	57.07109959976665
515.4883921548881	1586.9333333333334	7703.366666666667	54.74836293322796
516.2568745445578	1586.8	7814.666666666667	55.02809148711823
517.0252846066146	1586.5	7913.033333333334	53.73845472646884
517.793622338893	1587.2333333333333	8015.166666666667	54.21009840809653
518.561887739228	1586.8333333333333	8116.4	53.24965692319307
519.3300808054544	1587.3	8223.7	54.044820304009235
520.0982015354069	1586.9	8326.066666666668	54.02597736106489
520.8662499269203	1587.5333333333333	8415.866666666667	54.122258032366744
521.6342259778296	1587.1	8495.666666666666	52.72879257576843
522.4021296859694	1587.1333333333334	8567.8	51.813529440756405
523.1699610491747	1586.8	8655.666666666666	52.56506692866768
523.9377200652801	1587.3333333333333	8716.433333333332	51.562393089904916
524.7054067321207	1587.0333333333333	8775.766666666666	51.25347459062635
525.4730210475309	1587.3	8829.933333333332	51.62474270864605
526.2405630093459	1586.5666666666666	8892.2	52.04265490429733
527.0080326154003	1586.8666666666666	8961.366666666667	51.7366759373319
527.7754298635291	1587.2	9005.033333333333	50.564276201872204
528.5427547515668	1586.7	9040.666666666666	50.51161112858911
529.3100072773485	1586.8	9084.933333333332	50.857711434564436
530.077187438709	1586.4333333333334	9121.833333333334	50.071073163906355
530.8442952334829	1587.3666666666666	9179.0	49.48362057169084
531.6113306595051	1586.9666666666667	9213.6	50.82995701983892
532.3782937146104	1587.1333333333334	9239.3	49.95547248366023
533.1451843966338	1586.8333333333333	9284.433333333332	50.259193314679564
533.9120027034099	1587.3666666666666	9324.533333333333	49.623776948852466
534.6787486327736	1587.1666666666667	9368.366666666667	50.06691632627476
535.4454221825597	1586.9	9407.866666666667	49.135476637190514
536.212023350603	1586.7	9445.3	49.83992527362442
536.9785521347383	1586.8	9466.1	49.11654316301098
537.7450085328004	1586.7	9496.2	49.78951447893653
538.5113925426242	1586.7333333333333	9507.7	48.939218031772114
539.2777041620444	1587.0333333333333	9533.166666666666	48.66104656838979
540.0439433888959	1586.7333333333333	9561.633333333333	48.887554064976854
540.8101102210134	1587.2333333333333	9595.166666666666	49.08889494861584
541.5762046562318	1587.5666666666666	9602.033333333333	48.33124353340695
542.3422266923859	1587.6333333333334	9618.3	49.68090139749738
543.1081763273105	1587.6333333333334	9613.933333333332	48.58857897486205
543.8740535588404	1587.0	9632.266666666666	48.62233316119067
544.6398583848105	1587.1666666666667	9645.566666666668	49.30454814195025
545.4055908030555	1586.7666666666667	9649.8	48.31228374737475
546.1712508114102	1586.7666666666667	9653.6	49.00079068844146
546.9368384077096	1586.7	9666.766666666666	49.27894233273881
547.7023535897882	1586.9	9672.566666666668	48.976172760747716
548.4677963554811	1587.6	9662.433333333332	48.70265038760525
549.2331667026231	1586.7666666666667	9663.666666666666	48.683448380671145
549.9984646290487	1587.1333333333334	9660.166666666666	48.162829768274705
550.7636901325931	1587.0	9668.5	47.62546101210531
551.5288432110908	1586.3666666666666	9658.066666666668	47.53448035560747
552.2939238623768	1586.8666666666666	9649.2	47.26238835294455
553.0589320842859	1587.4	9637.266666666666	47.5021934291993
553.8238678746528	1586.5	9631.0	47.32091132039663
554.5887312313124	1586.8666666666666	9643.333333333334	48.15313412615828
555.3535221520995	1587.6	9637.566666666668	48.21635890199156
556.1182406348488	1587.0666666666666	9634.066666666668	47.81319822457558
556.8828866773954	1587.0333333333333	9638.833333333334	47.14930989592249
557.6474602775738	1586.8333333333333	9648.133333333333	47.56723222520196
558.411961433219	1587.3	9644.966666666667	47.650044733452646
559.1763901421657	1586.5333333333333	9648.1	47.79804818388023
559.9407464022488	1587.1	9651.766666666666	47.23393319010252
560.7050302113031	1586.4	9675.2	48.12553650189559
561.4692415671633	1587.1	9689.6	48.556672947790474
562.2333804676643	1586.8666666666666	9692.2	47.80036251545046
562.997446910641	1586.6333333333334	9721.166666666666	48.22512680434732
563.7614408939281	1587.3333333333333	9721.833333333334	46.9881730251642
564.5253624153604	1586.9333333333334	9757.466666666667	47.114833215884794
565.2892114727728	1586.7666666666667	9788.5	47.56906873781509
566.0529880639999	1586.5666666666666	9810.1	48.30457602323811
566.8166921868768	1588.1333333333334	9812.0	47.62821553449861
567.5803238392382	1587.0	9811.4	46.92233941488477
568.3438830189189	1587.2333333333333	9846.333333333334	47.97888563642334
569.1073697237535	1586.7666666666667	9862.066666666668	48.133584665531174
569.8707839515772	1587.4666666666667	9869.666666666666	47.669627118249885
570.6341257002246	1587.1	9881.666666666666	47.26357545906904
571.3973949675305	1587.1333333333334	9892.2	47.484254304515694
572.1605917513298	1586.9666666666667	9917.566666666668	48.9691094949377
572.9237160494572	1586.3666666666666	9920.5	47.94506283825805
573.6867678597476	1587.3666666666666	9929.866666666667	47.441068554119035
574.4497471800358	1587.1333333333334	9937.433333333332	47.87015923427564
575.2126540081566	1586.9666666666667	9952.6	46.8781651838067
575.9754883419448	1587.0333333333333	9959.866666666667	47.26142475289646
576.7382501792351	1586.7333333333333	9964.033333333333	47.16737803239614
577.5009395178625	1586.9666666666667	9971.933333333332	45.9130935227631
578.2635563556619	1586.7	10011.333333333334	47.09432334042783
579.0261006904677	1587.2	10027.4	46.94143531141781
579.7885725201152	1586.6333333333334	10045.366666666667	47.023506222037824
580.5509718424388	1587.1	10067.433333333332	46.73351043568024
581.3132986552736	1586.8	10094.9	47.664888811744916
582.0755529564542	1587.3	10102.933333333332	47.225927459347076
582.8377347438156	1587.5333333333333	10110.533333333333	46.57921861609429
583.5998440151925	1586.8	10127.233333333334	45.44439541628208
584.3618807684197	1586.3333333333333	10167.166666666666	46.756823639723905
585.123845001332	1587.4666666666667	10189.133333333333	46.348807943737306
585.8857367117644	1587.4	10222.766666666666	46.891296394398765
586.6475558975515	1586.6666666666667	10254.766666666666	46.92012712661615
587.4093025565281	1586.5666666666666	10294.066666666668	46.812630776309334
588.1709766865292	1586.6	10352.066666666668	47.85559693247337
588.9325782853895	1586.8666666666666	10398.8	47.352497901680515
589.6941073509438	1586.6666666666667	10467.933333333332	47.78923375604864
590.4555638810269	1587.0666666666666	10518.9	47.08404697214807
591.2169478734736	1586.6	10606.033333333333	46.90338907633684
591.9782593261189	1586.5	10679.9	46.67082993237912
592.7394982367973	1586.5333333333333	10761.333333333334	46.933002405483535
593.5006646033439	1586.2333333333333	10843.4	47.16285022845683
594.2617584235933	1586.8	10953.066666666668	46.61218804831372
595.0227796953804	1587.0	11042.633333333333	46.55961921527965
595.78372841654	1586.5	11148.833333333334	46.193378003609844
596.544604584907	1586.4333333333334	11259.566666666668	46.41248244304349
597.3054081983161	1586.3333333333333	11362.1	46.53596525853304
598.0661392546021	1586.6333333333334	11478.6	46.529093018466575
598.8267977515999	1586.5666666666666	11596.733333333334	46.6574630585832
599.5873836871442	1587.6333333333334	11742.533333333333	47.61357854480108
600.34789705907	1586.8	11875.766666666666	47.235937690138314
601.1083378652119	1586.6	11986.866666666667	45.525872686374356
601.8687061034049	1587.0333333333333	12149.0	46.33978669615142
602.6290017714836	1586.9333333333334	12277.566666666668	46.260463998949355
603.3892248672829	1586.7	12406.266666666666	45.97058072830284
604.1493753886377	1587.0	12546.966666666667	45.64758031584979
604.9094533333828	1587.0333333333333	12697.0	46.617029218109415
605.6694586993528	1586.3666666666666	12837.266666666666	47.4869601544815
606.4293914843829	1586.9	12957.366666666667	46.37839004316848
607.1892516863076	1586.6666666666667	13083.833333333334	46.20051218633854
607.9490393029618	1586.7333333333333	13218.966666666667	46.503872289772175
608.7087543321802	1587.1333333333334	13346.4	46.56417992022273
609.4683967717978	1587.3	13495.733333333334	46.97443841626896
610.2279666196492	1587.0333333333333	13638.733333333334	47.432919795844484
610.9874638735695	1586.1333333333334	13764.533333333333	46.44457495543051
611.7468885313933	1586.9	13922.933333333332	47.26729243050015
612.5062405909555	1586.6333333333334	14046.066666666668	46.95808924496221
613.2655200500909	1587.0333333333333	14165.166666666666	46.59540416843407
614.0247269066342	1587.1666666666667	14278.033333333333	46.16250141948234
614.7838611584203	1586.3666666666666	14397.666666666666	45.84676797110938
615.5429228032841	1586.8333333333333	14517.7	45.651023946292185
616.3019118390603	1586.1666666666667	14610.633333333333	45.782931933339285
617.0608282635836	1588.1666666666667	14703.4	47.19147290775603
617.8196720746892	1586.6666666666667	14782.1	46.64667156131791
618.5784432702114	1587.6666666666667	14866.666666666666	46.46304558789295
619.3371418479854	1587.2333333333333	14925.666666666666	45.678751625762864
620.0957678058459	1587.4333333333334	14995.266666666666	46.253837797172245
620.8543211416277	1587.5333333333333	15062.0	45.980299187321826
621.6128018531655	1586.8333333333333	15133.566666666668	45.610044275261615
622.3712099382943	1587.6333333333334	15203.333333333334	46.68809546713813
623.1295453948488	1587.4333333333334	15245.833333333334	46.75116012280252
623.8878082206638	1587.1	15322.5	46.58481239276925
624.6459984135743	1586.6333333333334	15374.233333333334	46.14871995903368
625.4041159714149	1586.5333333333333	15400.966666666667	45.396339695265866
626.1621608920203	1586.5666666666666	15460.133333333333	46.05242551150367
626.9201331732256	1586.9333333333334	15493.4	45.7512446699054
627.6780328128656	1586.7666666666667	15537.566666666668	45.912709281986686
628.4358598087749	1587.3333333333333	15535.633333333333	45.39335188250764
629.1936141587885	1587.5	15559.366666666667	45.3218494210519
629.9512958607411	1586.9666666666667	15607.866666666667	45.62707184802924
630.7089049124675	1586.5	15644.566666666668	45.76069428089206
631.4664413118026	1586.5666666666666	15701.333333333334	46.68918856511455
632.2239050565811	1587.9666666666667	15721.8	46.40153401776603
632.9812961446379	1586.8666666666666	15733.4	46.583073666590174
633.7386145738079	1586.9	15766.766666666666	46.74822972749782
634.4958603419257	1587.3	15752.6	46.38713838422747
635.2530334468262	1586.7	15733.8	46.27592201387297
636.0101338863443	1586.2333333333333	15723.233333333334	45.98738560046308
636.7671616583146	1586.9	15691.8	45.66775173173528
637.5241167605723	1587.3333333333333	15691.7	46.3964847116782
638.2809991909518	1586.4333333333334	15676.066666666668	46.38023286862434
639.037808947288	1587.1333333333334	15659.066666666668	46.02756389180753
639.7945460274159	1587.0333333333333	15680.2	46.41025206377644
640.5512104291702	1587.5333333333333	15639.433333333332	45.95819998421598
641.3078021503857	1587.2333333333333	15615.233333333334	45.64054964505903
642.0643211888971	1586.5	15604.366666666667	45.55948362329497
642.8207675425394	1587.1666666666667	15593.033333333333	46.08078355158822
643.5771412091474	1587.2333333333333	15561.3	46.32164571990666
644.3334421865558	1587.0333333333333	15537.533333333333	46.48391369904803
645.0896704725996	1587.1333333333334	15492.3	46.01263170945031
645.8458260651132	1586.9	15480.366666666667	46.73177633450042
646.6019089619319	1587.1333333333334	15470.0	45.69191756287235
647.3579191608902	1586.9333333333334	15442.733333333334	45.4286204975303
648.1138566598231	1587.3333333333333	15427.533333333333	45.76260423910752
648.8697214565653	1586.6333333333334	15400.966666666667	45.9869318411783
649.6255135489516	1586.5666666666666	15385.3	46.00095388384419
650.3812329348169	1586.7333333333333	15376.3	46.08690717886185
651.1368796119959	1586.7333333333333	15418.3	45.69155810293949
651.8924535783235	1586.6333333333334	15427.866666666667	46.00311301105115
652.6479548316345	1586.8333333333333	15381.0	45.406062311669785
653.4033833697637	1586.8	15373.866666666667	45.79342553636593
654.1587391905458	1586.8333333333333	15338.633333333333	45.623701646855444
654.9140222918159	1586.9666666666667	15379.266666666666	46.4824401459053
655.6692326714084	1586.8666666666666	15366.2	46.12418584394636
656.4243703271585	1586.7333333333333	15364.033333333333	45.50666751917871
657.1794352569008	1587.1333333333334	15370.233333333334	45.18335245089735
657.9344274584702	1587.4	15384.333333333334	44.86909906144471
658.6893469297014	1586.6333333333334	15433.966666666667	44.71910619606536
659.4441936684294	1586.7	15434.733333333334	45.18163480199378
660.1989676724888	1586.1666666666667	15462.466666666667	45.706606009954434
660.9536689397146	1587.5333333333333	15514.866666666667	46.636119310298064
661.7082974679414	1587.1	15510.4	45.74489844895496
662.4628532550042	1586.8666666666666	15552.466666666667	45.98467649881578
663.2173362987378	1587.1333333333334	15622.666666666666	45.89663949561227
663.9717465969768	1587.6333333333334	15697.466666666667	45.86865320242492
664.7260841475563	1586.7	15772.266666666666	45.84855208864171
665.480348948311	1586.8	15814.766666666666	45.31466616302137
666.2345409970756	1586.0	15883.1	45.37255590720404
666.988660291685	1586.3666666666666	15967.533333333333	45.26284700260198
667.742706829974	1587.5	16041.9	45.38241351016628
668.4966806097776	1586.8666666666666	16080.6	44.65000303168733
669.2505816289303	1586.1666666666667	16194.066666666668	45.38360271317196
670.0044098852671	1586.9333333333334	16262.666666666666	44.53364066646334
670.7581653766227	1586.9333333333334	16354.166666666666	45.118906363464205
671.511848100832	1586.8333333333333	16435.166666666668	45.16101018053407
672.2654580557298	1587.1666666666667	16544.5	44.96135604132182
673.0189952391509	1586.6	16680.366666666665	45.129944589904575
673.7724596489301	1587.1666666666667	16771.466666666667	45.68133237622945
674.5258512829022	1586.7	16881.433333333334	45.49969810649565
675.279170138902	1586.4666666666667	16982.366666666665	45.54785834830433
676.0324162147645	1587.0333333333333	17072.966666666667	45.20443238140042
676.7855895083242	1586.2333333333333	17173.2	44.89161892341488
677.5386900174161	1586.5333333333333	17300.4	45.20549777880911
678.2917177398749	1586.4333333333334	17414.0	44.59978303916626
679.0446726735356	1586.7	17565.366666666665	45.06546459587146
679.797554816233	1586.9666666666667	17667.2	44.71872687312477
680.5503641658016	1586.8333333333333	17787.066666666666	44.220545423963834
681.3031007200765	1585.9	17913.966666666667	45.18532031276749
682.0557644768925	1587.2666666666667	18003.5	44.99028239418482
682.8083554340842	1587.1	18114.966666666667	44.489701290518155
683.5608735894867	1587.1	18251.7	45.02473602759541
684.3133189409347	1586.7	18379.666666666668	45.024499558170575
685.0656914862628	1586.6666666666667	18504.666666666668	44.656005384555314
685.8179912233061	1586.7	18610.366666666665	44.8014006111936
686.5702181498993	1586.9666666666667	18728.433333333334	44.214370057894676
687.3223722638772	1586.8333333333333	18873.833333333332	43.56804740288727
688.0744535630747	1586.7666666666667	19058.533333333333	44.275694379292965
688.8264620453265	1586.3	19176.533333333333	44.185968693877726
689.5783977084674	1587.0333333333333	19271.666666666668	43.77294642442235
690.3302605503324	1586.9	19386.133333333335	44.59626707548067
691.082050568756	1587.2666666666667	19526.433333333334	45.35015859966125
691.8337677615733	1586.9	19602.633333333335	45.040961204436584
692.585412126619	1587.2	19684.733333333334	44.971974119300825
693.3369836617278	1587.1	19747.833333333332	45.27133574261876
694.0884823647348	1586.7666666666667	19790.833333333332	44.548476238475835
694.8399082334745	1586.7666666666667	19883.466666666667	44.9765681784862
695.5912612657819	1586.9	19965.366666666665	45.01996673495033
696.3425414594917	1586.9333333333334	20015.233333333334	44.431140850299286
697.0937488124388	1586.8	20082.366666666665	44.62431589296505
697.8448833224579	1587.0333333333333	20153.333333333332	44.387436402469554
698.5959449873841	1587.3333333333333	20213.566666666666	44.59866442034723
699.3469338050518	1587.4	20288.0	44.3227548518781
700.0978497732962	1586.5666666666666	20292.566666666666	44.670240140457885
700.8486928899517	1586.6333333333334	20321.833333333332	44.69711146297047
701.5994631528534	1586.9666666666667	20333.933333333334	44.63589807567656
702.3501605598362	1586.7666666666667	20349.533333333333	44.35099913428944
703.1007851087347	1586.8333333333333	20330.833333333332	44.036899632266504
703.8513367973837	1587.0	20363.766666666666	44.58607091194175
704.6018156236181	1586.4666666666667	20392.433333333334	44.43812419613307
705.3522215852728	1587.1666666666667	20415.9	44.59534877207765
706.1025546801824	1587.5	20444.066666666666	45.04520828327054
706.8528149061818	1587.4	20414.7	44.75147113870352
707.603002261106	1586.5666666666666	20396.266666666666	44.16463308208613
708.3531167427894	1586.9	20381.2	44.39976523883698
709.1031583490673	1587.0	20346.733333333334	44.79550202107921
709.8531270777742	1587.1666666666667	20303.933333333334	43.994770751245774
710.6030229267449	1586.8666666666666	20255.666666666668	44.25711556255358
711.3528458938142	1586.7333333333333	20200.366666666665	44.84426655807683
712.1025959768172	1586.9	20145.366666666665	44.70016774713213
712.8522731735884	1586.9333333333334	20046.2	44.12689784912712
713.6018774819628	1587.1	20003.4	44.658473036428035
714.351408899775	1586.8	19925.733333333334	44.518346478389894
715.1008674248601	1587.5666666666666	19851.8	44.638090504950696
715.8502530550527	1587.6333333333334	19701.733333333334	44.900280833878256
716.5995657881876	1586.3666666666666	19566.766666666666	45.19498265859529
717.3488056220998	1587.1333333333334	19427.366666666665	44.0013684051182
718.097972554624	1586.5666666666666	19376.1	44.300947254673204
718.8470665835949	1587.6	19314.833333333332	44.28399071576146
719.5960877068475	1586.8333333333333	19251.4	44.379514605489334
720.3450359222164	1587.4666666666667	19218.833333333332	43.99114685776724
721.0939112275368	1586.7	19198.3	44.20871186191778
721.842713620643	1587.1666666666667	19158.2	43.53039512871323
722.5914430993702	1586.4333333333334	19101.066666666666	43.45216489530532
723.340099661553	1587.2666666666667	19062.766666666666	44.13917141018439
724.0886833050263	1587.0333333333333	19000.8	43.892591524117435
724.837194027625	1587.5	18957.533333333333	43.467843125234204
725.5856318271836	1587.4	18900.5	43.27997445149183
726.3339967015373	1586.7333333333333	18868.6	43.68446864147788
727.0822886485207	1586.9	18861.733333333334	44.045277561561804
727.8305076659686	1586.9666666666667	18865.266666666666	44.94749476149436
728.5786537517159	1586.1333333333334	18813.233333333334	44.73880332854165
729.3267269035974	1587.1	18732.633333333335	44.59986393805052
730.0747271194479	1586.8666666666666	18674.4	45.08721742908749
730.822654397102	1586.9333333333334	18663.633333333335	44.5411913681327
731.5705087343949	1586.8666666666666	18631.4	44.54689824466328
732.3182901291611	1587.0666666666666	18569.433333333334	44.02943394310982
733.0659985792356	1586.4666666666667	18548.333333333332	44.800191883514955
733.8136340824532	1587.0	18552.8	44.13040896870229
734.5611966366486	1586.8	18566.466666666667	43.47951473193497
735.3086862396566	1586.6666666666667	18571.133333333335	43.895439124189494
736.056102889312	1586.7333333333333	18532.966666666667	44.156619742717226
736.8034465834498	1586.9666666666667	18516.933333333334	44.05930005437651
737.5507173199047	1586.4666666666667	18509.666666666668	43.980332499639424
738.2979150965115	1586.9666666666667	18514.733333333334	44.338956538702384
739.045039911105	1586.6	18494.066666666666	43.74206983556103
739.79209176152	1586.9333333333334	18502.333333333332	44.09544572124213
740.5390706455914	1587.1666666666667	18488.6	43.74997243803375
741.285976561154	1587.2333333333333	18513.633333333335	44.723666666527
742.0328095060426	1586.9	18508.5	44.87550746198147
742.7795694780918	1586.9333333333334	18534.933333333334	44.57181347148858
743.5262564751367	1587.1	18519.566666666666	44.235113730133136
744.272870495012	1587.4666666666667	18511.833333333332	44.6212499485244
745.0194115355524	1587.1666666666667	18448.9	45.350161032841086
745.765879594593	1586.5333333333333	18409.933333333334	45.19069754349169
746.5122746699683	1587.2333333333333	18388.633333333335	44.57752182660785
747.2585967595134	1587.5333333333333	18364.266666666666	44.14955030602224
748.0048458610628	1586.6333333333334	18385.733333333334	44.37869284861374
748.7510219724516	1587.3666666666666	18420.566666666666	44.53743840972906
749.4971250915144	1586.9	18456.333333333332	44.828537611608915
750.243155216086	1587.0666666666666	18442.666666666668	44.63784561030473
750.9891123440015	1587.0333333333333	18463.8	44.33277694697586
751.7349964730954	1586.8666666666666	18565.733333333334	44.71608342258308
752.4808076012027	1586.4	18586.833333333332	44.328978025176646
753.2265457261582	1587.4	18628.9	45.50979502320049
753.9722108457964	1586.8666666666666	18642.366666666665	44.92223930196621
754.7178029579526	1586.7666666666667	18688.433333333334	45.125900118142546
755.4633220604613	1586.9	18703.333333333332	44.655354656391566
756.2087681511574	1586.6666666666667	18767.1	45.327689027413825
756.9541412278757	1586.3666666666666	18805.766666666666	45.41835073593241
757.699441288451	1587.0666666666666	18856.8	44.87709552013622
758.4446683307182	1586.2666666666667	18936.733333333334	44.73392194251232
759.1898223525119	1586.9333333333334	18992.833333333332	43.95947875623337
759.9349033516671	1587.5	19058.066666666666	43.417243946615606
760.6799113260186	1587.3	19100.633333333335	43.62734548374655
761.424846273401	1587.1666666666667	19175.166666666668	44.530992940879635
762.1697081916495	1586.9333333333334	19228.4	45.12663860497727
762.9144970785986	1587.1666666666667	19285.1	45.71950178653114
763.6592129320832	1587.1333333333334	19324.633333333335	44.44321063914363
764.4038557499381	1586.9666666666667	19365.366666666665	43.600326939320254
765.1484255299982	1586.6333333333334	19422.9	43.59151494752695
765.8929222700982	1586.7666666666667	19461.933333333334	42.69934234648753
766.637345968073	1587.0333333333333	19552.166666666668	43.00107489589652
767.3816966217572	1587.1666666666667	19663.133333333335	44.250115382739324
768.1259742289859	1586.9	19733.6	43.43508655154096
768.8701787875938	1586.7666666666667	19854.966666666667	44.09689410361335
769.6143102954156	1587.6	19926.433333333334	43.74788832716293
770.3583687502863	1587.2	19985.3	43.87811434424345
771.1023541500406	1586.9333333333334	20055.533333333333	43.907386939442915
771.8462664925133	1587.0666666666666	20134.2	44.124585884758794
772.5901057755393	1586.9666666666667	20242.366666666665	43.91608557938772
773.3338719969533	1585.9	20323.233333333334	43.36900742809604
774.0775651545903	1586.8666666666666	20399.233333333334	43.268741458282534
774.8211852462848	1587.4666666666667	20493.533333333333	43.50772902739848
775.5647322698719	1586.7333333333333	20564.266666666666	42.82916383706491
776.3082062231862	1586.5	20651.4	43.429487408329656
777.0516071040627	1586.7	20745.333333333332	43.858431339398
777.7949349103361	1586.7333333333333	20842.966666666667	43.41433826117486
778.5381896398412	1587.4333333333334	20945.7	43.047392077074754
779.281371290413	1586.7333333333333	21085.266666666666	43.60760107258868
780.024479859886	1586.7666666666667	21182.366666666665	43.113563794089735
780.7675153460953	1586.8666666666666	21298.8	43.547026751792295
781.5104777468754	1586.9	21389.466666666667	42.8683827443753
782.2533670600615	1586.8333333333333	21498.4	43.09525332086215
782.996183283488	1587.2	21559.0	42.98744428304635
783.73892641499	1586.5666666666666	21639.433333333334	42.99685360442271
784.4815964524023	1587.5333333333333	21753.766666666666	43.316707225925676
785.2241933935596	1587.2333333333333	21869.833333333332	43.83481610180032
785.9667172362967	1587.4	21941.7	43.105701250044056
786.7091679784486	1587.0	22039.566666666666	43.06384501838857
787.4515456178499	1586.3333333333333	22153.866666666665	43.185429191719386
788.1938501523355	1587.2666666666667	22304.766666666666	43.28048931575328
788.9360815797401	1587.6333333333334	22434.266666666666	43.49961242365299
789.6782398978987	1587.1666666666667	22529.333333333332	43.67144694431735
790.420325104646	1587.6	22649.3	43.62428049304018
791.1623371978169	1586.4666666666667	22769.2	43.85026390033267
791.9042761752461	1587.8	22888.433333333334	43.59044111096372
792.6461420347684	1587.0666666666666	23003.1	44.23915208927815
793.3879347742187	1586.6333333333334	23145.266666666666	43.926016741775804
794.1296543914318	1586.9	23249.866666666665	43.337055299698214
794.8713008842426	1587.0666666666666	23329.4	43.3178368028201
795.6128742504857	1587.5333333333333	23442.3	43.38868850288824
796.354374487996	1586.8333333333333	23522.766666666666	42.83368459445279
797.0958015946084	1586.8333333333333	23602.733333333334	42.65279289050296
797.8371555681575	1586.8333333333333	23737.5	43.24210097936007
798.5784364064783	1586.8333333333333	23834.0	43.298630105999806
799.3196441074057	1586.7	23943.766666666666	42.7875280855581
800.0607786687742	1586.6333333333334	24068.6	42.88164879554093
800.8018400884189	1586.8666666666666	24123.933333333334	42.49795347439037
801.5428283641745	1587.1333333333334	24213.566666666666	41.79863853177531
802.2837434938757	1586.7333333333333	24346.466666666667	42.190332751737856
803.0245854753575	1587.0666666666666	24432.1	41.54492221528322
803.7653543064547	1586.9333333333334	24602.066666666666	42.523648955555444
804.5060499850019	1587.3333333333333	24740.133333333335	42.843579655676066
805.2466725088342	1586.7333333333333	24790.566666666666	42.17080271755751
805.9872218757862	1586.3	24903.066666666666	42.20397714961204
806.7276980836928	1586.6333333333334	25009.166666666668	41.8296246260765
807.4681011303886	1586.6666666666667	25160.266666666666	42.67829500332405
808.2084310137088	1587.1666666666667	25237.866666666665	42.43020084074243
808.948687731488	1586.8666666666666	25345.166666666668	42.83050616441037
809.688871281561	1586.4	25460.633333333335	43.14874476434053
810.4289816617627	1586.8666666666666	25547.6	43.06705750890867
811.1690188699278	1587.4	25641.6	43.61852154147406
811.9089829038911	1587.5333333333333	25602.966666666667	42.617369213156586
812.6488737614875	1586.6	25679.5	42.97064524826416
813.3886914405518	1587.1	25793.6	42.79766079269926
814.1284359389189	1586.7	25930.0	43.52532240656758
814.8681072544233	1587.4	26038.133333333335	43.42954801093145
815.6077053849002	1586.7333333333333	26133.533333333333	43.1179424455989
816.3472303281842	1586.7666666666667	26160.7	42.51790707873063
817.0866820821101	1586.8666666666666	26211.133333333335	43.214271288537844
817.8260606445127	1586.5666666666666	26310.933333333334	43.536855067939584
818.5653660132269	1587.3333333333333	26329.333333333332	42.7107430918456
819.3045981860876	1586.5666666666666	26440.833333333332	43.32267873614102
820.0437571609293	1586.7666666666667	26555.4	43.00266057867485
820.7828429355872	1587.2	26639.366666666665	42.23184525364263
821.5218555078957	1586.5666666666666	26734.2	42.48227821813197
822.26079487569	1587.4	26802.9	42.8719860892725
822.9996610368046	1587.1333333333334	26817.933333333334	42.187843980087074
823.7384539890745	1587.5	26930.233333333334	42.32392790653943
824.4771737303345	1587.5	27125.966666666667	43.21450266678684
825.2158202584193	1587.7666666666667	27303.5	43.461012493866846
825.9543935711638	1586.1333333333334	27407.566666666666	43.754223220789925
826.6928936664028	1587.2666666666667	27467.3	43.70690758167979
827.4313205419711	1586.8	27568.7	44.05235595864124
828.1696741957036	1587.0	27605.333333333332	43.49269444255021
828.907954625435	1587.1333333333334	27681.8	42.83631332519271
829.646161829	1586.6666666666667	27795.866666666665	42.62926321306049
830.3842958042337	1587.1666666666667	27867.9	42.68599858404882
831.1223565489707	1586.7	27920.3	42.71664721331735
831.8603440610459	1586.4666666666667	27952.866666666665	42.35321216350636
832.598258338294	1587.3666666666666	27998.033333333333	42.23515561558461
833.3360993785501	1587.3666666666666	28092.966666666667	42.65435934266153
834.0738671796487	1586.2666666666667	28225.166666666668	43.52988093419713
834.8115617394246	1586.3666666666666	28296.4	43.36064664423703
835.5491830557129	1586.7666666666667	28365.833333333332	42.7393792756995
836.2867311263482	1587.1	28415.9	43.00152755101694
837.0242059491653	1586.2	28485.733333333334	42.148500563827525
837.7616075219992	1586.6333333333334	28576.966666666667	43.38197353555795
838.4989358426844	1586.6333333333334	28616.8	43.44080469264213
839.2361909090561	1587.1333333333334	28676.5	42.84171314401245
839.9733727189487	1586.9666666666667	28763.733333333334	42.77216757322539
840.7104812701973	1587.4333333333334	28846.433333333334	42.97182647745828
841.4475165606366	1586.3666666666666	28983.8	42.82412052280352
842.1844785881015	1586.5666666666666	29102.9	43.36214649487961
842.9213673504267	1586.5	29185.0	43.54752953613292
843.6581828454471	1586.9333333333334	29256.866666666665	43.1662876015123
844.3949250709974	1587.0666666666666	29321.4	42.76015202408523
845.1315940249126	1586.7666666666667	29437.666666666668	42.95067339056908
845.8681897050272	1586.9	29582.766666666666	43.16678050911994
846.6047121091764	1587.2	29707.333333333332	43.05323007927179
847.3411612351948	1586.9666666666667	29794.7	42.50443614534578
848.0775370809172	1587.3666666666666	29833.2	42.03128993208788
848.8138396441784	1586.6666666666667	29931.633333333335	42.73776840989036
849.5500689228132	1587.0	29923.4	42.44760299199446
850.2862249146566	1586.4666666666667	29981.233333333334	42.25142328499643
851.0223076175432	1586.6	30080.566666666666	41.49898312871408
851.7583170293079	1586.5	30288.933333333334	41.83766148160976
852.4942531477856	1587.1666666666667	30443.933333333334	42.15970834668103
853.2301159708109	1587.0	30471.866666666665	42.036023467824634
853.9659054962187	1586.9333333333334	30523.333333333332	42.02575830036246
854.7016217218439	1586.2	30630.2	41.74706590767895
855.4372646455213	1587.2	30762.333333333332	41.88881361184563
856.1728342650856	1586.6	30857.766666666666	41.91719077418427
856.9083305783716	1586.6333333333334	30998.9	42.43600628846532
857.6437535832143	1586.9666666666667	31108.233333333334	42.43416482754833
858.3791032774483	1586.8333333333333	31146.3	41.617534472786446
859.1143796589085	1587.0	31163.2	41.67740173395842
859.8495827254299	1586.8333333333333	31251.933333333334	41.41479198943321
860.5847124748469	1586.7333333333333	31306.466666666667	41.64790312535936
861.3197689049947	1586.8	31437.733333333334	41.495848217477864
862.0547520137079	1586.9333333333334	31624.6	42.07768240347353
862.7896617988213	1587.0666666666666	31673.766666666666	41.972290808511985
863.5244982581698	1587.0333333333333	31760.366666666665	41.47401503847807
864.2592613895882	1586.2666666666667	31781.9	41.59327413764116
864.9939511909114	1586.9	31788.2	41.565039603237764
865.728567659974	1586.9666666666667	31892.733333333334	41.51403303184322
866.4631107946109	1586.8	32012.266666666666	40.824379200496715
867.197580592657	1586.3666666666666	32118.666666666668	41.37134953263295
867.931977051947	1586.6333333333334	32232.7	40.88314819049882
868.6663001703158	1586.0666666666666	32235.333333333332	41.09616491752902
869.4005499455982	1587.0333333333333	32238.633333333335	40.97037878978539
870.1347263756289	1587.6333333333334	32214.8	41.413672126124936
870.8688294582428	1586.5	32299.4	41.755020537934776
871.6028591912748	1586.6	32392.033333333333	41.03211448353544
872.3368155725594	1586.6666666666667	32553.266666666666	41.298403266320946
873.0706985999318	1586.3333333333333	32644.133333333335	41.43468408163183
873.8045082712266	1587.2666666666667	32760.233333333334	41.62610495800303
874.5382445842787	1586.9666666666667	32869.03333333333	41.26100004822006
875.2719075369228	1586.6333333333334	32997.63333333333	41.00991448733739
876.0054971269938	1587.1666666666667	33125.933333333334	40.99307484780689
876.7390133523264	1586.2666666666667	33247.46666666667	39.99134068018534
877.4724562107556	1586.9666666666667	33394.13333333333	40.030154767183845
878.2058257001161	1586.4333333333334	33579.23333333333	39.96349075489721
878.9391218182427	1586.5333333333333	33714.3	40.652724518275434
879.6723445629702	1586.8666666666666	33784.066666666666	40.24304781597624
880.4054939321335	1586.1666666666667	33879.26666666667	40.601915140970114
881.1385699235674	1587.3666666666666	34059.4	40.34935292251237
881.8715725351066	1586.5666666666666	34211.333333333336	39.953890900721476
882.604501764586	1586.3	34426.86666666667	40.04620156715012
883.3373576098403	1586.7666666666667	34598.7	39.52482957578405
884.0701400687044	1586.6	34780.333333333336	39.75491565638176
884.8028491390132	1586.3666666666666	34934.566666666666	39.4038115732317
885.5354848186014	1586.8	35075.8	39.26355121392905
886.2680471053038	1587.1	35143.46666666667	39.30855785727001
887.0005359969554	1586.9	35244.566666666666	38.78105744025041
887.7329514913906	1587.1	35406.166666666664	39.43276145152551
888.4652935864447	1586.8666666666666	35624.8	38.74128171296642
889.1975622799522	1587.0	35922.76666666667	38.58664483099094
889.929757569748	1587.1	36213.9	39.15300743517133
890.6618794536669	1586.7	36387.5	39.16529428742006
891.3939279295437	1587.1666666666667	36515.96666666667	40.02968803391009
892.1259029952132	1586.5666666666666	36549.9	40.279827414068635
892.8578046485103	1586.7666666666667	36708.166666666664	40.30287869367647
893.5896328872698	1586.9666666666667	36843.1	40.06811186024972
894.3213877093264	1586.3666666666666	37047.96666666667	40.25293473588856
895.0530691125149	1586.6333333333334	37319.833333333336	41.231758035864935
895.7846770946703	1586.4333333333334	37585.1	41.08527796995969
896.5162116536272	1587.0	37765.433333333334	41.80158183987599
897.2476727872206	1587.5	37887.066666666666	41.80049611865133
897.9790604932853	1586.9	38020.5	42.53390988230849
898.7103747696559	1587.6	38161.03333333333	42.78527149239255
899.4416156141674	1586.9333333333334	38393.4	42.720218121202336
900.1727830246544	1586.7	38656.03333333333	43.361949980676485
900.9038769989521	1587.1666666666667	38874.76666666667	43.76531291400443
901.634897534895	1587.9666666666667	39069.5	43.574522561711056
902.365844630318	1586.9	39219.066666666666	43.573499594500746
903.0967182830558	1587.4666666666667	39427.7	44.05639857557742
903.8275184909435	1586.8666666666666	39577.166666666664	44.605727952344324
904.5582452518156	1586.7666666666667	39772.1	44.8872500374685
905.288898563507	1587.2666666666667	39990.0	45.34294330691395
906.0194784238527	1586.3333333333333	40142.36666666667	45.77205054498619
906.7499848306873	1586.4	40404.9	46.00970414884077
907.4804177818455	1586.7666666666667	40687.3	46.29153666967338
908.2107772751625	1586.4666666666667	40843.7	46.67761845514267
908.9410633084728	1587.3333333333333	41023.933333333334	46.854902454764314
909.6712758796114	1585.9	41117.53333333333	47.035004910994196
910.4014149864129	1587.3333333333333	41193.13333333333	46.90371110663108
911.1314806267123	1586.7333333333333	41267.166666666664	46.771960464305664
911.8614727983444	1587.2333333333333	41413.96666666667	46.551343363715546
912.5913914991438	1586.8	41594.2	47.09346527273962
913.3212367269456	1586.1	41765.8	47.52447654336656
914.0510084795844	1587.0	41936.26666666667	47.8130503844824
914.7807067548952	1586.5333333333333	42016.066666666666	47.110862479853594
915.5103315507125	1587.0666666666666	42086.53333333333	47.76207509174548
916.2398828648716	1586.5	42120.6	47.10708708369337
916.9693606952068	1586.6333333333334	42230.3	47.11110508505217
917.6987650395532	1586.4333333333334	42425.03333333333	47.592528834428514
918.4280958957455	1586.5333333333333	42488.73333333333	48.06430326963346
919.1573532616186	1586.9	42556.03333333333	48.32236826829517
919.8865371350073	1586.8	42550.5	48.20000328001728
920.6156475137464	1586.6333333333334	42615.76666666667	47.947281067481036
921.3446843956707	1586.6666666666667	42709.96666666667	48.530946459148325
922.0736477786149	1587.1	42710.1	48.25703404687778
922.802537660414	1586.9	42733.0	48.06289396929034
923.5313540389027	1587.3	42769.26666666667	47.76703481224212
924.2600969119159	1586.9	42759.7	48.05467903415306
924.9887662772883	1586.7333333333333	42735.433333333334	48.05378807816502
925.7173621328548	1586.5666666666666	42664.26666666667	47.04136223108135
926.4458844764501	1586.9333333333334	42662.433333333334	47.46683584875018
927.1743333059092	1586.4333333333334	42408.1	46.895758863697
927.9027086190666	1587.0333333333333	42101.6	47.26691004084765
928.6310104137575	1587.2333333333333	41601.0	46.777602034976375
929.3592386878165	1586.4666666666667	41047.666666666664	47.74606202654735
930.0873934390784	1587.1333333333334	40370.1	47.649976268078696
930.815474665378	1587.1333333333334	39660.3	47.67617042670209
931.5434823645503	1586.6333333333334	38767.666666666664	47.56041996777783
932.2714165344298	1586.7666666666667	37629.13333333333	47.015096434957215
932.9992771728516	1586.4333333333334	36530.666666666664	46.31495448272595
933.7270642776504	1586.3	35381.833333333336	45.19119397681665
934.4547778466609	1587.0	34292.666666666664	44.30857828160333
935.1824178777181	1587.0	33413.73333333333	44.238817548027676
935.9099843686568	1586.7	32759.966666666667	43.800230647638365
936.6374773173115	1587.2	32258.333333333332	43.502833566841765
937.3648967215174	1586.1666666666667	31917.266666666666	43.4391677698173
938.0922425791092	1587.2	31696.7	42.77746327834618
938.8195148879216	1586.5666666666666	31775.666666666668	43.2703936222167
939.5467136457895	1586.0	31998.3	42.89561070603026
940.2738388505477	1587.3	32302.166666666668	42.81514168322921
941.000890500031	1587.0	32738.0	42.958589443758164
941.7278685920743	1586.7	33270.03333333333	42.18999628765404
942.4547731245123	1586.9333333333334	33878.13333333333	41.443526540201525
943.1816040951798	1586.0	34597.166666666664	41.79351373171179
943.9083615019116	1586.4333333333334	35398.6	41.33994099690648
944.6350453425426	1586.6333333333334	36204.833333333336	41.76991778372547
945.3616556149077	1587.1333333333334	37002.333333333336	41.71208867060294
946.0881923168415	1586.8333333333333	37733.63333333333	41.92510426303673
946.8146554461789	1586.5	38417.9	41.115518048012134
947.5410450007547	1586.8666666666666	39089.23333333333	40.453946493546034
948.2673609784038	1586.5333333333333	39875.73333333333	40.852325444536156
948.9936033769609	1586.5	40684.833333333336	41.56425971922923
949.7197721942608	1586.9333333333334	41414.066666666666	41.74569781005751
950.4458674281384	1586.9666666666667	42184.63333333333	41.88212292451196
951.1718890764284	1586.5666666666666	42969.066666666666	41.348295095394924
951.8978371369658	1587.4	43631.933333333334	40.547049707763044
952.6237116075853	1586.9	44223.46666666667	40.969155688621555
953.3495124861216	1587.0666666666666	44732.53333333333	40.83593262141625
954.0752397704097	1586.6	45256.4	40.733370824158406
954.8008934582843	1586.6333333333334	45782.1	40.886709726851784
955.5264735475803	1586.8	46387.76666666667	40.83838844719388
956.2519800361324	1586.8666666666666	46917.2	40.92635749928519
956.9774129217755	1587.1	47361.13333333333	40.91763833910511
957.7027722023442	1586.9	47799.4	40.71675988763562
958.4280578756737	1586.7333333333333	48136.333333333336	40.86227282807741
959.1532699395985	1587.0	48413.36666666667	40.15209899134927
959.8784083919536	1586.3666666666666	48667.433333333334	39.85245461371114
960.6034732305736	1586.7666666666667	48932.53333333333	39.23546621775196
961.3284644532936	1587.1666666666667	49245.76666666667	39.13916017101915
962.053382057948	1587.0333333333333	49592.1	38.919517297795814
962.7782260423721	1587.1	49891.933333333334	39.508997954617946
963.5029964044004	1587.3333333333333	50134.166666666664	39.79966415852693
964.2276931418677	1587.9	50311.73333333333	39.655438968342175
964.952316252609	1587.1333333333334	50425.53333333333	40.0469687390623
965.6768657344589	1587.5	50448.933333333334	40.161064749978344
966.4013415852523	1587.2333333333333	50424.933333333334	40.060247325946214
967.1257438028242	1587.1333333333334	50413.833333333336	39.5062682224765
967.8500723850091	1587.2333333333333	50438.63333333333	39.351017291219826
968.574327329642	1587.0666666666666	50501.6	38.552688055541196
969.2985086345576	1587.1666666666667	50651.566666666666	38.62785162761717
970.0226162975908	1587.1666666666667	50724.0	39.00222379427554
970.7466503165765	1586.4666666666667	50738.666666666664	39.42818585092123
971.4706106893493	1586.8	50739.5	39.291688022584076
972.1944974137441	1586.7	50575.833333333336	38.87829486581929
972.9183104875957	1587.2	50298.0	39.53436949210286
973.6420499087391	1586.3666666666666	49913.46666666667	38.903425669832686
974.3657156750087	1586.9666666666667	49683.833333333336	39.04000128147428
975.0893077842397	1586.7333333333333	49426.96666666667	39.0406271043736
975.8128262342667	1587.1333333333334	49380.7	38.626380450202845
976.5362710229247	1586.7	49337.9	38.82662410271403
977.2596421480483	1587.5	49277.0	38.97844961743924
977.9829396074724	1587.3666666666666	49129.066666666666	38.695618610780684
978.7061633990318	1587.6333333333334	48906.9	38.306451048172065
979.4293135205613	1587.0666666666666	48673.13333333333	38.41044070680282
980.1523899698958	1587.1333333333334	48414.03333333333	38.399334333169854
980.87539274487	1586.9666666666667	48381.8	39.048162023839886
981.5983218433189	1586.6333333333334	48422.76666666667	38.867774543439246
982.3211772630771	1587.2666666666667	48495.0	39.190254284358765
983.0439590019795	1586.9666666666667	48630.96666666667	39.62804185360968
983.7666670578608	1587.0	48657.0	39.06403369442656
984.4893014285559	1587.5	48605.833333333336	38.89574456654929
985.2118621118997	1586.5	48547.73333333333	39.16208741884216
985.9343491057269	1587.0333333333333	48447.13333333333	38.891576105338046
986.6567624078724	1586.4	48229.86666666667	38.87416135206598
987.3791020161709	1586.4	48125.9	38.979650155485224
988.1013679284573	1587.3666666666666	48101.333333333336	38.14455436582744
988.8235601425663	1586.0333333333333	48266.566666666666	38.90427568084217
989.5456786563328	1587.4666666666667	48392.73333333333	39.094214402360734
990.2677234675917	1587.4	48486.36666666667	39.53351518282733
990.9896945741776	1587.1666666666667	48358.066666666666	39.03520575506387
991.7115919739255	1586.7333333333333	48147.8	38.891046509949554
992.4334156646702	1586.9333333333334	47873.86666666667	38.5513296551078
993.1551656442463	1586.9	47482.0	38.37366762296288
993.8768419104888	1587.2	47135.03333333333	38.87357206399585
994.5984444612325	1587.4	46839.36666666667	38.67453409993052
995.3199732943121	1587.2333333333333	46531.46666666667	38.53462576909834
996.0414284075626	1587.2333333333333	46282.86666666667	38.263319601925495
996.7628097988187	1586.8333333333333	46060.6	37.43062212260389
997.4841174659151	1587.6666666666667	45788.6	37.071953435789084
998.2053514066869	1587.2333333333333	45470.1	37.56255565033423
998.9265116189687	1586.5666666666666	44990.13333333333	37.36527243363333
999.6475981005952	1586.7666666666667	44449.833333333336	37.7779990321519
1000.3686108494015	1587.1333333333334	43972.7	38.20609571945331
1001.0895498632223	1587.2333333333333	43690.4	38.765301851828305
1001.8104151398923	1587.5	43401.03333333333	38.976190804251885
1002.5312066772464	1587.6	43071.36666666667	39.1511297353741
1003.2519244731194	1587.1	42748.26666666667	39.0511838215435
1003.9725685253462	1586.9333333333334	42409.53333333333	38.659669757599445
1004.6931388317614	1586.9	42010.333333333336	38.57313102526184
1005.4136353902	1587.0333333333333	41492.666666666664	38.67471696155055
1006.1340581984969	1586.5666666666666	40890.46666666667	38.91517701595284
1006.8544072544867	1587.5	40215.833333333336	39.24118534528246
1007.5746825560042	1586.8666666666666	39615.5	39.70740699803035
1008.2948841008844	1587.4	39055.6	39.55419020509463
1009.0150118869618	1586.5333333333333	38563.833333333336	39.535760463222026
1009.7350659120716	1587.2	38230.3	39.76750029122245
1010.4550461740483	1586.9	37884.26666666667	39.57197889598502
1011.174952670727	1585.8	37511.9	39.46208919454886
1011.8947853999423	1587.0	37064.566666666666	39.433389580753115
1012.614544359529	1586.0666666666666	36530.36666666667	39.866206187985355
1013.334229547322	1587.0333333333333	35895.4	40.0689736394168
1014.0538409611561	1586.8	35236.26666666667	40.11952694243607
1014.7733785988661	1586.8	34582.96666666667	39.917193217948665
1015.4928424582868	1587.5333333333333	34063.6	40.06732988078253
1016.2122325372529	1586.3333333333333	33623.5	40.77325833998114
1016.9315488335994	1587.2333333333333	33205.8	40.87352178010193
1017.6507913451611	1586.5666666666666	32841.066666666666	40.44373893456369
1018.3699600697728	1586.8666666666666	32513.766666666666	40.956226099455556
1019.0890550052692	1586.9666666666667	32047.6	39.68319763255893
1019.8080761494851	1587.2666666666667	31497.133333333335	39.95259951562941
1020.5270235002555	1587.2333333333333	30859.066666666666	39.70829255965095
1021.2458970554151	1587.3	30112.866666666665	39.667801982399624
1021.9646968127987	1586.7333333333333	29416.033333333333	39.3438213856978
1022.6834227702411	1586.3666666666666	28910.7	40.82780707172029
1023.4020749255772	1587.1666666666667	28427.866666666665	41.04521429490662
1024.1206532766416	1587.9	28023.733333333334	40.30873403236822
1024.8391578212693	1586.0333333333333	27730.2	40.86597636043693
1025.5575885572953	1587.4333333333334	27402.566666666666	40.95129917764015
1026.2759454825539	1586.8	26958.233333333334	41.186982018570525
1026.9942285948803	1586.9333333333334	26376.766666666666	40.447743275998874
1027.7124378921092	1587.2	25823.533333333333	41.18636530158499
1028.4305733720753	1586.6666666666667	25243.4	41.36686209125473
1029.1486350326138	1586.9666666666667	24680.133333333335	41.5503723421135
1029.866622871559	1587.2	24169.8	41.11430406684599
1030.584536886746	1586.6666666666667	23750.033333333333	41.11791746655585
1031.3023770760096	1586.7333333333333	23385.2	40.868225750692254
1032.0201434371845	1586.5666666666666	23083.566666666666	41.37403185962149
1032.7378359681059	1586.6666666666667	22789.8	41.90764884067999
1033.455454666608	1586.9333333333334	22391.766666666666	41.511756804875226
1034.1729995305259	1587.2	21940.166666666668	41.805916982788986
1034.8904705576945	1587.5666666666666	21435.366666666665	41.870031371727556
1035.6078677459486	1587.0	20879.733333333334	41.50863115288396
1036.3251910931228	1586.4	20377.533333333333	41.909461294456825
1037.042440597052	1587.3	19892.6	41.35915502359554
1037.7596162555712	1587.1666666666667	19492.333333333332	41.68247047843882
1038.4767180665153	1586.9666666666667	19129.9	41.52127083298661
1039.1937460277186	1586.6333333333334	18822.266666666666	40.76555300237532
1039.9107001370162	1586.4333333333334	18562.233333333334	40.88490071839301
1040.627580392243	1587.4	18287.966666666667	41.215368794174026
1041.3443867912338	1587.2333333333333	17945.7	40.78178912054626
1042.0611193318232	1587.2666666666667	17540.366666666665	40.17814305653474
1042.7777780118463	1587.4	17117.133333333335	41.07511488002286
1043.4943628291376	1586.5666666666666	16630.566666666666	40.36388427063752
1044.2108737815322	1586.8333333333333	16240.666666666666	41.406812319720764
1044.9273108668647	1587.1666666666667	15881.833333333334	41.32979985185307
1045.64367408297	1586.9333333333334	15526.666666666666	40.51116271599575
1046.359963427683	1586.8333333333333	15239.633333333333	40.04307479885086
1047.0761788988382	1587.0333333333333	14999.966666666667	40.695482279360796
1047.7923204942708	1587.0333333333333	14744.6	40.716344353481816
1048.5083882118154	1586.9	14464.533333333333	40.230850462895226
1049.224382049307	1587.0666666666666	14171.266666666666	40.605625582443416
1049.9403020045802	1586.9	13837.6	40.46168788113492
1050.6561480754697	1586.8666666666666	13472.966666666667	39.65233927047492
1051.3719202598106	1586.3333333333333	13161.133333333333	40.69348743401254
1052.0876185554378	1586.9333333333334	12862.3	40.20234192597275
1052.8032429601856	1587.3333333333333	12633.133333333333	40.5675375581717
1053.5187934718892	1586.6333333333334	12416.666666666666	39.957840454208885
1054.2342700883835	1586.8333333333333	12258.233333333334	40.720483434757156
1054.949672807503	1587.3666666666666	12118.666666666666	41.08776516221449
1055.6650016270826	1586.7333333333333	11945.5	39.890029443444924
1056.3802565449573	1586.4666666666667	11736.533333333333	40.44455476134453
1057.0954375589617	1587.0	11517.033333333333	40.732635902033024
1057.8105446669308	1587.9666666666667	11292.8	40.08734256482336
1058.5255778666992	1587.3333333333333	11060.466666666667	40.16592994212579
1059.240537156102	1586.9	10830.5	40.01356928408534
1059.9554225329737	1586.8666666666666	10640.766666666666	39.74699843923738
1060.6702339951491	1587.1	10498.733333333334	40.68840863501998
1061.3849715404633	1586.4666666666667	10343.866666666667	39.79760759768531
1062.0996351667509	1586.7333333333333	10229.466666666667	40.48144284162099
1062.8142248718468	1587.1	10133.266666666666	40.490427385277336
1063.528740653586	1587.0333333333333	9967.3	39.14625719407015
1064.2431825098029	1586.5666666666666	9800.7	40.24811438645171
1064.9575504383324	1586.5	9598.666666666666	39.84844104498061
1065.6718444370097	1586.3	9403.2	39.809013331368554
1066.386064503669	1587.7333333333333	9220.0	39.9798225297176
1067.1002106361457	1587.2	9062.833333333334	39.963393269807355
1067.8142828322743	1585.9333333333334	8947.133333333333	39.383352921979295
1068.5282810898898	1586.3666666666666	8851.966666666667	39.27131251796675
1069.2422054068265	1586.6666666666667	8751.866666666667	40.122306794158014
1069.95605578092	1586.9	8638.433333333332	39.22688895820553
1070.6698322100044	1587.7	8512.266666666666	39.856516278903925
1071.383534691915	1587.1333333333334	8332.733333333334	39.97131543509876
1072.0971632244864	1586.3	8165.666666666667	39.56260879834256
1072.8107178055534	1587.2333333333333	8027.266666666666	40.38320820645963
1073.524198432951	1587.2	7883.566666666667	39.40957831861789
1074.2376051045137	1586.3666666666666	7781.5	40.24568812072262
1074.9509378180765	1586.8666666666666	7686.0	39.53510303933426
1075.6641965714741	1586.9333333333334	7596.833333333333	39.06291763948126
1076.3773813625414	1587.0333333333333	7508.933333333333	39.775197367083784
1077.0904921891133	1586.8666666666666	7403.466666666666	39.56104675260752
1077.8035290490245	1586.7	7278.133333333333	40.054295254324785
1078.51649194011	1586.8	7149.333333333333	40.11050713564471
1079.2293808602042	1586.3	7017.966666666666	38.53303194801051
1079.9421958071423	1587.5666666666666	6904.7	39.43166675492846
1080.6549367787588	1586.7333333333333	6824.7	40.787015123424986
1081.367603772889	1586.4333333333334	6740.666666666667	39.25997925237416
1082.080196787367	1586.7666666666667	6682.766666666666	39.24754090057478
1082.7927158200282	1585.9333333333334	6600.966666666666	39.62017150376943
1083.5051608687072	1587.1333333333334	6505.833333333333	39.35258222353477
1084.217531931239	1586.3666666666666	6374.433333333333	38.71582538958566
1084.9298290054578	1587.0	6252.8	38.932416160848604
1085.6420520891993	1586.4333333333334	6153.433333333333	38.81852586512386
1086.3542011802977	1586.9333333333334	6076.633333333333	39.98109265156271
1087.0662762765878	1587.3	6012.6	39.34640855020121
1087.7782773759047	1587.5333333333333	5955.3	38.53252505988528
1088.4902044760831	1586.3333333333333	5886.2	39.53788090690073
1089.202057574958	1586.6	5790.366666666667	39.793969638509125
1089.9138366703637	1587.1333333333334	5701.9	40.256043199948174
1090.6255417601355	1587.0333333333333	5614.0	40.28041526583767
1091.337172842108	1587.2	5531.2	38.9874671132218
1092.048729914116	1587.0666666666666	5471.1	39.33606045300598
1092.7602129739944	1586.9	5430.766666666666	40.42737106357591
1093.471622019578	1586.0	5380.3	40.097408591739466
1094.1829570487016	1586.6333333333334	5312.166666666667	39.69250563425518
1094.8942180592	1587.0	5233.466666666666	40.59901326450277
1095.605405048908	1587.2333333333333	5144.4	39.657594177429125
1096.3165180156604	1586.6666666666667	5079.433333333333	40.31019534335809
1097.027556957292	1586.5	5036.4	40.448308014509855
1097.7385218716379	1586.4	5000.1	39.18212996218611
1098.4494127565324	1586.5666666666666	4944.533333333334	39.44757449123726
1099.1602296098106	1587.5333333333333	4859.466666666666	39.12841627285109
1099.8709724293074	1587.2666666666667	4772.233333333334	38.26276572547913
1100.5816412128574	1586.2333333333333	4702.833333333333	39.6089725093738
1101.2922359582956	1586.6666666666667	4657.266666666666	39.842953712017774
1102.0027566634565	1586.8666666666666	4623.6	39.31585604321604
1102.7132033261753	1586.2333333333333	4565.166666666667	39.48123570830389
1103.4235759442865	1587.0333333333333	4496.066666666667	39.2590825576808
1104.1338745156252	1586.9	4427.5	39.98736977282575
1104.844099038026	1587.4333333333334	4375.233333333334	40.530498501032596
1105.5542495093239	1587.2333333333333	4342.066666666667	40.12756369607167
1106.2643259273534	1586.8333333333333	4292.966666666666	40.03336481968081
1106.9743282899494	1586.4	4215.133333333333	39.12531703974459
1107.684256594947	1587.0	4137.7	40.89693004078731
1108.394110840181	1587.1333333333334	4082.4333333333334	40.29411140111614
1109.1038910234856	1587.3333333333333	4033.0	39.24282062327691
1109.8135971426964	1587.1333333333334	3974.133333333333	39.03748158913582
1110.5232291956477	1586.6	3907.8	40.354280115376866
1111.2327871801745	1586.8666666666666	3838.633333333333	41.08035079845876
1111.9422710941117	1586.9	3791.9333333333334	40.2983333913859
1112.6516809352938	1586.8333333333333	3744.8333333333335	40.710987698195936
1113.3610167015559	1586.6666666666667	3687.366666666667	40.5204382482758
1114.0702783907325	1587.2	3631.266666666667	41.348069609165755
1114.7794660006589	1586.8666666666666	3585.4666666666667	40.11395204728367
1115.4885795291696	1586.9333333333334	3550.366666666667	39.823589887916334
1116.1976189740992	1587.1666666666667	3502.733333333333	39.83038491624626
1116.906584333283	1587.0	3462.1	42.91626921083295
1117.6154756045555	1587.3666666666666	3418.1	42.10731802371818
1118.3242927857516	1586.5666666666666	3381.8333333333335	41.107324128809154
1119.0330358747062	1586.1666666666667	3344.133333333333	40.628346353063435
1119.741704869254	1586.4	3299.9333333333334	41.836448747649264
1120.4502997672296	1586.9333333333334	3256.0333333333333	41.46814878670446
1121.1588205664682	1585.6333333333334	1662.3666666666666	41.95903318271876
1121.8672672648045	1586.1	1663.0	45.402051299935465
1122.5756398600731	1585.7	1660.7666666666667	29.316286007622086
1123.2839383501089	1585.7	1661.0	26.761718510931587
