# Supplementary material for: Roblonski: A Material-Efficient Robo-Fluidic Toolbox for Rapid Photochemical Characterization
Source: ACS Cent Sci. 2026 Feb 6;12(3):333–44. doi: 10.1021/acscentsci.5c02027 (PMC13022720; doi:10.1021/acscentsci.5c02027)
Supplement: Supplementary file 2 [file oc5c02027_si_002.zip › BeerLambertStudy/Raw Data (Automataed)/BLEC Study (2025 Jun 12)/Ferrocene1/blec_Ferrocene1__12062025_aABS_i6_eEXP_s1_d669e+00_t250-0_m7_v175-0.csv]

name	C:/Users/cbe.mabolha.shared/Documents/Gilson Spectroscopy Project\BLEC Study (2025 Jun 12)\Ferrocene1\blec_Ferrocene1__12062025_aABS_i6_eEXP_s1_d669e+00_t250-0_m7_v175-0.csv
2025-06-12 20:49:40.614577
mix_iter=7	mix_disp=175.0
droplet_volume=50.0	working_volume=250.0
dilution_scheme=Fractional(value=0.3333333333333333)	n_dil=6
calibration=Calibration(y = f(x); f(x) = -0.244 + 0.9765x; s.t. y > 0.0; Set Feb 4	2025 from "Manuscript Figures Data.xlsx")
count	30
interval	0.1 (Sec)
integration_time	40000 (uSec)
NLC=False	DCC=False	WCAL=-5	Slit=S5
Conc_0=6.692	nFRAC=0.6666666666666667	nConc_(6;1)=4.461333333333334	aFRAC=0.6670004966404938	aConc_(6;1)=4.463567323518184
wavelength (nm)	dark reference (int)	light reference (int)	abs (mOD)
W	D	L	S
344.6678771972656	1602.4	1677.4666666666667	42.08749471663394
345.45221902608614	1589.2333333333333	1664.6666666666667	37.666452906616954
346.236489003635	1586.9333333333334	1662.4	43.546470212440944
347.02068712774695	1585.4	1660.2	31.292358253899533
347.8048133962569	1585.5	2391.5666666666666	53.82997634314926
348.5888678069997	1586.5	2406.9333333333334	55.28559956228513
349.3728503578101	1587.6333333333334	2415.4	53.851953286008474
350.15676104652283	1587.4666666666667	2427.9	52.755250105730426
350.94059987097285	1587.8	2439.1666666666665	54.39960709588838
351.72436682899485	1587.1	2448.0333333333333	54.65146141990284
352.5080619184237	1586.4333333333334	2452.1	51.725660805424155
353.2916851370942	1586.1666666666667	2455.766666666667	53.26143573921468
354.0752364828412	1585.0	2460.0333333333333	49.818651283106014
354.8587159534994	1586.2333333333333	2460.3	50.564961344124214
355.6421235469038	1586.3666666666666	2465.3333333333335	50.80267826879674
356.42545926088906	1587.3666666666666	2468.4666666666667	52.374167365162286
357.20872309329	1587.2666666666667	2468.866666666667	52.379648673248724
357.9919150419415	1586.7666666666667	2464.766666666667	55.05291383020582
358.77503510467835	1586.5666666666666	2455.233333333333	49.43939261419428
359.5580832793353	1586.7666666666667	2455.6	55.048016654895
360.34105956374725	1586.2	2447.633333333333	51.84418311432474
361.12396395574893	1586.1333333333334	2445.9	53.56701113877024
361.9067964531752	1586.4666666666667	2444.366666666667	52.14713633960631
362.6895570538609	1586.9333333333334	2441.4333333333334	52.769202437823125
363.47224575564076	1586.8333333333333	2443.766666666667	54.78922044622947
364.2548625563497	1586.8333333333333	2439.133333333333	52.856503688142325
365.0374074538224	1586.5333333333333	2438.9666666666667	54.307849730281234
365.8198804458938	1586.9	2434.4	54.760970465978744
366.6022815303986	1586.6333333333334	2432.4333333333334	55.3446489285083
367.3846107051717	1586.7333333333333	2437.266666666667	58.13786128685205
368.1668679680479	1586.8666666666666	2437.0333333333333	56.047836049924726
368.9490533168619	1587.0333333333333	2439.4666666666667	53.88467321518554
369.7311667494487	1586.7666666666667	2445.2	55.77879606912746
370.5132082636429	1587.7666666666667	2454.366666666667	55.4649383096421
371.2951778572795	1586.7	2457.4666666666667	56.581117319327205
372.07707552819323	1586.2666666666667	2457.0666666666666	53.803870605025374
372.8589012742189	1586.9666666666667	2465.4	56.48547594392828
373.6406550931913	1586.8333333333333	2471.733333333333	56.026256290885776
374.4223369829453	1586.9	2482.5666666666666	57.682654934155565
375.2039469413157	1586.4666666666667	2488.4	55.919506128050934
375.9854849661373	1586.5666666666666	2480.733333333333	57.268629150403974
376.7669510552448	1587.0	2489.8	60.22426163236266
377.5483452064732	1586.4666666666667	2490.8333333333335	57.89362745425373
378.3296674176572	1586.5666666666666	2506.5333333333333	57.54482870081404
379.11091768663164	1586.2	2507.0	57.93804756937641
379.89209601123133	1586.3666666666666	2514.5333333333333	58.44449152826267
380.67320238929113	1585.8666666666666	2518.233333333333	59.67429196504933
381.45423681864577	1586.4666666666667	2522.1666666666665	60.58336792168205
382.23519929713007	1586.4333333333334	2526.266666666667	58.93697327106217
383.01608982257886	1586.9	2543.0333333333333	60.98712314407665
383.796908392827	1586.5333333333333	2552.5666666666666	63.236293796253186
384.57765500570923	1586.7333333333333	2557.266666666667	64.61374027308317
385.3583296590604	1586.8666666666666	2544.4666666666667	62.5772222533723
386.1389323507153	1587.1333333333334	2545.8333333333335	63.09327305581258
386.91946307850884	1586.5	2559.5666666666666	62.710170003340835
387.69992184027564	1586.5333333333333	2584.766666666667	66.0823583428287
388.48030863385065	1586.2666666666667	2604.766666666667	66.76442092716678
389.2606234570687	1586.2	2591.5	64.10964504902891
390.04086630776453	1586.1666666666667	2579.766666666667	65.36400519096003
390.82103718377294	1586.7666666666667	2586.6	65.44599375592902
391.6011360829288	1586.7666666666667	2592.9333333333334	66.67590468198257
392.3811630030669	1586.9333333333334	2624.4666666666667	68.33964869619304
393.161117942022	1586.3333333333333	2664.1666666666665	67.64801092590811
393.941000897629	1586.6666666666667	2709.366666666667	70.48778991611039
394.72081186772266	1587.1333333333334	2713.233333333333	69.396212876137
395.5005508501378	1585.8666666666666	2699.5666666666666	68.81609845937635
396.28021784270925	1586.3666666666666	2700.6666666666665	68.30436083543667
397.0598128432718	1586.8333333333333	2715.0333333333333	71.83735602960428
397.83933584966024	1586.7333333333333	2713.3333333333335	70.16252667949698
398.6187868597095	1586.8333333333333	2729.633333333333	72.60364379463583
399.3981658712542	1586.9333333333334	2744.4666666666667	71.2156817265119
400.1774728821293	1586.5333333333333	2774.6	74.31997020824663
400.9567078901696	1586.5333333333333	2800.733333333333	73.79239632020438
401.7358708932098	1586.6666666666667	2797.8333333333335	74.51859061444834
402.5149618890848	1586.7333333333333	2780.3	73.81721098510123
403.2939808756294	1586.4666666666667	2787.5666666666666	74.71347469173742
404.07292785067847	1586.2666666666667	2813.133333333333	73.99690919844986
404.8518028120667	1586.9333333333334	2831.9666666666667	76.06468852599849
405.630605757629	1586.6333333333334	2828.5666666666666	75.66132582029414
406.4093366852001	1587.1333333333334	2824.3	76.67737460561688
407.1879955926149	1586.2	2826.5666666666666	78.13444102193311
407.9665824777082	1586.5	2843.766666666667	77.19154278833301
408.74509733831474	1585.9	2862.733333333333	76.6286865294547
409.52354017226935	1586.5333333333333	2872.0666666666666	76.47801057247567
410.3019109774069	1587.5	2873.5666666666666	76.96713723521613
411.08020975156217	1586.6	2887.7	76.2736741006957
411.8584364925699	1586.4333333333334	2914.6666666666665	80.1479771232805
412.6365911982651	1586.6	2938.9	78.08429113756848
413.4146738664823	1586.7666666666667	2956.8333333333335	77.32976275499944
414.19268449505654	1586.7666666666667	2994.1	81.2144887285702
414.97062308182257	1586.2666666666667	3025.5333333333333	77.70720148149162
415.74848962461516	1586.8666666666666	3063.5	77.80502746287146
416.52628412126916	1586.5666666666666	3139.233333333333	79.8717429737115
417.3040065696194	1587.7333333333333	3217.3	80.81713612994015
418.0816569675006	1586.5333333333333	3214.233333333333	80.88686950081835
418.8592353127476	1588.0666666666666	3195.9	80.09879342742346
419.63674160319533	1586.0	3211.0666666666666	79.4877976452053
420.4141758366785	1587.8666666666666	3247.0333333333333	80.03190849509144
421.1915380110319	1587.2	3269.9666666666667	82.14553645717533
421.9688281240904	1586.8	3259.133333333333	81.76856214261171
422.7460461736888	1587.5333333333333	3316.0333333333333	81.8578063784442
423.52319215766187	1586.3666666666666	3382.866666666667	80.96899700971427
424.3002660738445	1586.6	3460.4333333333334	81.37311206746259
425.0772679200714	1586.4	3603.4666666666667	82.37668910981928
425.8541976941775	1586.1666666666667	3751.6666666666665	83.2230606809542
426.6310553939975	1586.7666666666667	3813.1666666666665	83.6280262264778
427.40784101736625	1587.1	3869.3	85.16716950979078
428.18455456211865	1586.8666666666666	3982.9333333333334	83.85850500019603
428.96119602608934	1586.5333333333333	4182.366666666667	85.41491996908776
429.7377654071133	1586.7333333333333	4387.1	85.78298807251602
430.5142627030252	1586.0666666666666	4512.1	86.82870871653023
431.29068791166	1587.0666666666666	4660.9	86.83736257055135
432.06704103085235	1586.3333333333333	4791.366666666667	87.38762335788478
432.8433220584372	1586.7333333333333	4877.866666666667	88.04009917697844
433.6195309922492	1586.8666666666666	4930.9	87.06985524548091
434.3956678301234	1586.5666666666666	4975.066666666667	87.5590790459754
435.1717325698944	1586.6	4989.8	86.11726250510831
435.9477252093971	1587.1333333333334	4998.1	86.23159291550185
436.72364574646633	1587.1	5056.633333333333	86.17861690340058
437.49949417893686	1586.7666666666667	5125.833333333333	86.9602371714146
438.27527050464346	1586.7	5210.966666666666	86.50756577258514
439.0509747214211	1586.8666666666666	5393.466666666666	86.01625188180999
439.8266068271044	1586.3333333333333	5654.9	86.11125980902281
440.6021668195283	1586.5	6025.933333333333	86.64792759709115
441.37765469652754	1586.9333333333334	6490.6	87.37656814232123
442.1530704559369	1586.5333333333333	6977.7	88.38474435584638
442.9284140955914	1586.1	7419.2	87.80613706198561
443.7036856133256	1586.3333333333333	7732.366666666667	88.16812357829755
444.47888500697445	1586.1666666666667	7905.166666666667	88.02109847602067
445.2540122743727	1586.7666666666667	7927.3	88.3665211540219
446.0290674133552	1586.8666666666666	7867.2	86.68173493336849
446.8040504217568	1586.7	7780.866666666667	86.74941554084498
447.5789612974122	1586.6666666666667	7702.0	86.57085066842319
448.35380003815635	1586.5666666666666	7655.6	86.66411106819739
449.1285666418239	1587.1333333333334	7612.466666666666	85.50457791987023
449.90326110624983	1586.0666666666666	7617.833333333333	84.93658939772173
450.67788342926883	1586.0333333333333	7637.1	86.14600407989069
451.4524336087157	1587.1333333333334	7663.566666666667	85.34806215121094
452.22691164242536	1586.3666666666666	7713.1	85.67538335793739
453.00131752823256	1586.8666666666666	7777.166666666667	84.84604620674658
453.7756512639721	1586.5333333333333	7851.666666666667	85.01628532504722
454.5499128474788	1586.5333333333333	7927.533333333334	85.23945809140196
455.32410227658755	1587.0	7963.466666666666	84.83460120065806
456.09821954913303	1586.6	7980.466666666666	84.45869544949808
456.8722646629501	1586.8666666666666	7952.266666666666	84.11332917427364
457.6462376158736	1586.8666666666666	7888.1	83.53358994911787
458.4201384057383	1587.4666666666667	7787.966666666666	83.23027047019404
459.1939670303791	1587.3333333333333	7668.4	83.78388628632403
459.96772348763074	1587.0333333333333	7518.433333333333	82.07866909802733
460.741407775328	1586.5	7376.533333333334	81.92264430683272
461.51501989130577	1586.5666666666666	7236.866666666667	81.53189316446237
462.2885598333988	1586.3	7122.633333333333	80.90836120768097
463.0620275994419	1586.4	7049.6	80.78043680129815
463.83542318726995	1586.6	6965.7	80.30494822762665
464.6087465947177	1587.6333333333334	6928.866666666667	79.8316689957443
465.38199781962	1586.4666666666667	6899.833333333333	78.89744167740717
466.1551768598116	1587.4	6884.466666666666	77.90302713841197
466.92828371312737	1586.7	6900.066666666667	77.59573662065775
467.7013183774021	1586.8	6939.133333333333	77.77275836793619
468.4742808504707	1586.9333333333334	6987.166666666667	77.44386996719953
469.24717113016777	1586.7333333333333	7040.7	76.74876603188245
470.0199892143283	1586.7666666666667	7112.533333333334	77.24324621257627
470.792735100787	1586.4666666666667	7186.966666666666	76.48329997067873
471.5654087873788	1587.5666666666666	7246.933333333333	74.59253286830246
472.33801027193834	1586.7666666666667	7331.933333333333	76.05441129266858
473.11053955230057	1586.3333333333333	7398.4	74.41230810063114
473.88299662630027	1587.0	7449.4	73.98234536190851
474.65538149177223	1586.7666666666667	7492.966666666666	73.59071761428164
475.4276941465513	1586.2666666666667	7531.533333333334	73.44455244219725
476.1999345884722	1587.2666666666667	7538.033333333334	72.63670510165099
476.97210281536985	1586.9666666666667	7543.166666666667	71.97038890397832
477.74419882507897	1587.6666666666667	7525.833333333333	71.29653302894387
478.51622261543446	1587.5	7500.1	70.93061775525406
479.2881741842711	1587.3	7464.3	69.69665669712164
480.06005352942367	1587.2	7422.866666666667	70.0604414778178
480.831860648727	1587.0666666666666	7374.966666666666	70.4705957745918
481.60359554001593	1586.7666666666667	7341.0	69.61711476292689
482.37525820112523	1586.3666666666666	7291.8	68.00232577857685
483.14684862988975	1586.5	7243.033333333334	69.15205446779261
483.91836682414424	1586.0666666666666	7199.166666666667	68.17874361805023
484.68981278172356	1587.7333333333333	7153.566666666667	67.74992644572781
485.46118650046253	1586.6	7104.233333333334	66.17305754426454
486.23248797819593	1586.6333333333334	7072.233333333334	67.21252996169618
487.0037172127586	1586.7	7024.133333333333	65.36467475634056
487.7748742019853	1586.9333333333334	7001.066666666667	64.83869580785985
488.54595894371096	1586.4333333333334	6963.0	64.98658208870883
489.31697143577026	1586.8333333333333	6931.2	64.85527170062709
490.08791167599804	1587.3666666666666	6889.166666666667	63.84875416951889
490.8587796622292	1586.8333333333333	6860.366666666667	63.22892792139112
491.6295753922984	1586.3666666666666	6825.8	63.08386665111287
492.4002988640406	1586.4666666666667	6801.066666666667	62.55042061304239
493.17095007529053	1586.2666666666667	6761.066666666667	61.41515090371144
493.94152902388305	1586.9	6727.8	60.550309987495616
494.71203570765294	1586.3333333333333	6708.0	60.18682402160036
495.482470124435	1587.1	6678.333333333333	60.40947178992083
496.25283227206404	1586.8666666666666	6655.266666666666	59.96312745858319
497.02312214837485	1586.9666666666667	6619.633333333333	58.47382306761229
497.7933397512024	1586.8	6599.4	59.495491236870876
498.56348507838123	1587.1666666666667	6580.3	57.78904490741865
499.3335581277464	1586.9	6565.366666666667	58.247079218781785
500.10355889713264	1587.2	6558.833333333333	59.0393830529292
500.8734873843747	1586.8666666666666	6548.766666666666	58.41853230944341
501.6433435873074	1586.4333333333334	6536.3	55.88132975841236
502.4131275037657	1587.3666666666666	6540.4	56.8115087038532
503.1828391315842	1586.6	6555.266666666666	56.45133118925503
503.95247846859786	1587.0	6575.466666666666	55.53223378395733
504.72204551264144	1587.0	6612.033333333334	56.34269606614194
505.49154026154974	1587.1	6629.4	55.725264687391395
506.2609627131576	1586.5666666666666	6676.166666666667	55.324861333793805
507.03031286529983	1586.7666666666667	6719.266666666666	54.90877161858528
507.7995907158112	1586.9333333333334	6777.066666666667	54.0033885272361
508.5687962625266	1587.0666666666666	6845.733333333334	54.07384130676254
509.33792950328075	1586.4666666666667	6917.366666666667	54.45633958709887
510.1069904359085	1586.0666666666666	7001.9	54.201053193386166
510.8759790582447	1587.3666666666666	7081.333333333333	52.83888464344835
511.6448953681241	1586.1666666666667	7178.833333333333	52.40001643573056
512.4137393633815	1587.5	7271.666666666667	52.87151368063724
513.1825110418519	1586.7	7366.9	51.87629818637734
513.9512104013698	1586.8333333333333	7468.6	52.62005664177541
514.7198374397702	1586.6666666666667	7574.5	52.30333600897559
515.4883921548881	1586.8	7680.933333333333	51.84047112783008
516.2568745445578	1586.7	7782.8	51.16128398412791
517.0252846066146	1586.5666666666666	7898.0	51.79781571262815
517.793622338893	1587.2333333333333	7998.866666666667	50.96431529730618
518.561887739228	1587.4333333333334	8100.766666666666	50.6774255389649
519.3300808054544	1587.3666666666666	8192.266666666666	49.974669916789125
520.0982015354069	1587.0333333333333	8295.866666666667	50.50538784939988
520.8662499269203	1586.9	8375.9	49.67014424782943
521.6342259778296	1587.0666666666666	8465.966666666667	48.615634413848525
522.4021296859694	1586.9333333333334	8557.133333333333	50.183945657917576
523.1699610491747	1586.5333333333333	8617.433333333332	49.71567490514766
523.9377200652801	1587.2333333333333	8682.333333333334	50.66540727671227
524.7054067321207	1587.1666666666667	8739.266666666666	49.89208115491421
525.4730210475309	1586.7666666666667	8804.7	49.091125128077536
526.2405630093459	1586.9666666666667	8867.366666666667	47.57250636897852
527.0080326154003	1586.8	8937.266666666666	48.57110238090313
527.7754298635291	1587.0666666666666	8984.766666666666	48.803281880824585
528.5427547515668	1587.0666666666666	9018.866666666667	48.63170791998317
529.3100072773485	1586.9666666666667	9058.133333333333	47.99909482078488
530.077187438709	1586.8333333333333	9100.966666666667	47.60578501242219
530.8442952334829	1586.6333333333334	9148.2	47.98676672924942
531.6113306595051	1586.9333333333334	9195.666666666666	49.357316352426594
532.3782937146104	1586.8	9221.7	48.607379223195366
533.1451843966338	1587.3	9275.7	48.86026856946483
533.9120027034099	1586.3333333333333	9299.133333333333	47.25871659359574
534.6787486327736	1586.8333333333333	9334.166666666666	47.74479750978441
535.4454221825597	1586.9	9376.933333333332	47.797978076692026
536.212023350603	1586.9666666666667	9402.3	48.67541032764765
536.9785521347383	1587.1333333333334	9428.3	48.26428191628827
537.7450085328004	1587.6666666666667	9462.766666666666	48.16758863142904
538.5113925426242	1587.1666666666667	9495.666666666666	47.35192897705443
539.2777041620444	1588.0666666666666	9522.6	47.619212287063796
540.0439433888959	1587.3333333333333	9540.533333333333	47.17227434626623
540.8101102210134	1586.9	9564.6	47.600005398150756
541.5762046562318	1586.4	9576.166666666666	47.758581960751876
542.3422266923859	1587.5	9589.733333333334	47.627450624462455
543.1081763273105	1586.4666666666667	9590.666666666666	47.58077501378737
543.8740535588404	1587.4333333333334	9615.266666666666	47.354327451990706
544.6398583848105	1587.5	9625.5	48.07696505080485
545.4055908030555	1586.7333333333333	9628.033333333333	46.734934189491035
546.1712508114102	1587.0	9634.766666666666	47.68590330252046
546.9368384077096	1586.9	9630.433333333332	46.98787246153212
547.7023535897882	1586.4	9638.266666666666	47.353361973424775
548.4677963554811	1587.7	9646.733333333334	46.92445984264078
549.2331667026231	1587.4	9629.633333333333	46.10223837204527
549.9984646290487	1587.1666666666667	9643.1	46.8014013876645
550.7636901325931	1587.4666666666667	9641.433333333332	46.7394001825041
551.5288432110908	1586.8	9643.366666666667	46.90960359694405
552.2939238623768	1587.2333333333333	9643.533333333333	46.70910016469763
553.0589320842859	1586.8	9624.833333333334	46.6647397955558
553.8238678746528	1586.8	9602.033333333333	46.127501620058304
554.5887312313124	1587.5	9598.6	46.619104295525005
555.3535221520995	1586.7333333333333	9598.1	46.36003855191698
556.1182406348488	1587.7666666666667	9608.533333333333	45.72480349576078
556.8828866773954	1587.1666666666667	9618.833333333334	46.67569496275497
557.6474602775738	1586.4333333333334	9614.8	46.43701430145776
558.411961433219	1586.7	9626.233333333334	46.5372766595579
559.1763901421657	1586.7	9607.633333333333	45.278870793626005
559.9407464022488	1587.1333333333334	9630.433333333332	45.671707669411084
560.7050302113031	1587.8666666666666	9655.733333333334	46.93417544896848
561.4692415671633	1587.1333333333334	9679.066666666668	46.88044643103788
562.2333804676643	1586.9	9684.733333333334	46.98180164698733
562.997446910641	1586.8666666666666	9696.0	47.428083032362224
563.7614408939281	1587.2	9692.933333333332	46.55952959895957
564.5253624153604	1587.2333333333333	9706.566666666668	46.691579099611765
565.2892114727728	1587.7333333333333	9723.533333333333	45.77844792325585
566.0529880639999	1587.0	9757.533333333333	46.82068469457442
566.8166921868768	1587.1	9800.866666666667	47.12987590502275
567.5803238392382	1587.2333333333333	9800.866666666667	45.673486452583795
568.3438830189189	1586.4	9809.333333333334	46.13166036540221
569.1073697237535	1586.6333333333334	9830.933333333332	45.58407749663899
569.8707839515772	1586.6333333333334	9844.566666666668	45.85917875151795
570.6341257002246	1587.0	9858.766666666666	45.93195300114553
571.3973949675305	1586.9	9880.066666666668	47.2175110292239
572.1605917513298	1587.1666666666667	9882.133333333333	45.3797193640552
572.9237160494572	1586.2	9896.233333333334	46.21240344217934
573.6867678597476	1587.2333333333333	9896.566666666668	45.18487949044714
574.4497471800358	1587.2333333333333	9925.0	46.02514909373955
575.2126540081566	1586.9	9936.766666666666	45.885420752016536
575.9754883419448	1586.5333333333333	9943.266666666666	46.02858599206333
576.7382501792351	1587.1	9938.066666666668	45.769240063951855
577.5009395178625	1586.9666666666667	9939.266666666666	44.93998187653185
578.2635563556619	1586.8666666666666	9982.766666666666	46.45406402784108
579.0261006904677	1587.4666666666667	9971.733333333334	46.15133954545786
579.7885725201152	1587.7333333333333	9985.866666666667	45.64182158635717
580.5509718424388	1586.7666666666667	10004.966666666667	45.38391078688501
581.3132986552736	1587.4333333333334	10034.033333333333	46.04932953860688
582.0755529564542	1587.3333333333333	10065.4	45.82162222128281
582.8377347438156	1587.3	10081.9	46.05525925141107
583.5998440151925	1587.2333333333333	10106.1	45.71670822583675
584.3618807684197	1586.6	10134.7	46.27281814364463
585.123845001332	1586.9666666666667	10154.3	46.1763701206023
585.8857367117644	1586.7	10188.966666666667	45.7335570918238
586.6475558975515	1587.1666666666667	10234.7	46.58861869951181
587.4093025565281	1587.1	10269.966666666667	45.97132129867886
588.1709766865292	1586.5	10320.966666666667	46.383332582671684
588.9325782853895	1587.4666666666667	10365.066666666668	46.212556207226505
589.6941073509438	1587.0333333333333	10428.766666666666	45.758945932119225
590.4555638810269	1586.8666666666666	10493.266666666666	46.393307443968204
591.2169478734736	1586.9333333333334	10559.333333333334	45.67646727646061
591.9782593261189	1586.3333333333333	10629.066666666668	45.007140670524464
592.7394982367973	1587.3666666666666	10712.033333333333	45.83682389701228
593.5006646033439	1587.0333333333333	10793.533333333333	44.96414363458528
594.2617584235933	1587.2666666666667	10896.433333333332	46.07294041090565
595.0227796953804	1587.1333333333334	10990.866666666667	45.02567616823279
595.78372841654	1587.4	11108.033333333333	45.44521681505262
596.544604584907	1587.0	11224.7	46.35522416792751
597.3054081983161	1586.4333333333334	11327.833333333334	45.43364627267258
598.0661392546021	1587.5	11455.066666666668	45.45814697686559
598.8267977515999	1586.7	11562.933333333332	45.4340164152076
599.5873836871442	1587.5666666666666	11673.966666666667	44.42920871999657
600.34789705907	1587.0333333333333	11800.3	44.81231360289725
601.1083378652119	1586.4	11946.1	45.395718733737745
601.8687061034049	1586.7333333333333	12084.066666666668	45.61654256302531
602.6290017714836	1587.2666666666667	12211.4	45.13961105318226
603.3892248672829	1586.4333333333334	12358.066666666668	46.18941026699764
604.1493753886377	1586.8666666666666	12516.966666666667	45.86007476185932
604.9094533333828	1586.8	12639.4	44.828830882651445
605.6694586993528	1587.1666666666667	12777.166666666666	44.91453047022766
606.4293914843829	1587.5666666666666	12921.8	45.49545256554801
607.1892516863076	1587.0	13050.4	45.00436656011071
607.9490393029618	1587.4333333333334	13184.966666666667	45.58332692887467
608.7087543321802	1586.9	13291.2	44.482794741763456
609.4683967717978	1586.9	13447.1	44.93558877356401
610.2279666196492	1586.5	13599.4	45.885113691936894
610.9874638735695	1586.9	13742.533333333333	45.264329548502424
611.7468885313933	1586.9	13854.533333333333	45.08943789223987
612.5062405909555	1586.5666666666666	13960.866666666667	45.2301935824454
613.2655200500909	1586.6333333333334	14087.0	45.293089650437324
614.0247269066342	1586.7666666666667	14218.366666666667	45.91567467530071
614.7838611584203	1587.2666666666667	14309.133333333333	45.29043545753737
615.5429228032841	1586.6	14448.9	45.48258110388298
616.3019118390603	1587.1	14553.633333333333	46.444526243364514
617.0608282635836	1587.3	14614.266666666666	45.181370460804104
617.8196720746892	1587.2333333333333	14717.266666666666	45.714493344719
618.5784432702114	1586.1333333333334	14780.6	44.891108792072224
619.3371418479854	1586.7666666666667	14887.333333333334	45.01957051098638
620.0957678058459	1586.3333333333333	14970.166666666666	44.95961343771804
620.8543211416277	1586.4666666666667	15008.833333333334	43.96591077036517
621.6128018531655	1586.8	15060.966666666667	43.943776745984515
622.3712099382943	1586.9333333333334	15120.1	44.32467051372942
623.1295453948488	1587.0333333333333	15197.4	44.70800496175655
623.8878082206638	1586.8	15249.633333333333	45.826366903708
624.6459984135743	1586.2666666666667	15284.6	45.08752280965735
625.4041159714149	1587.5666666666666	15373.766666666666	45.24023060966309
626.1621608920203	1587.3666666666666	15469.5	46.624586403963995
626.9201331732256	1586.2666666666667	15484.966666666667	46.14524374761701
627.6780328128656	1587.1666666666667	15486.233333333334	45.26222980248921
628.4358598087749	1586.7333333333333	15516.733333333334	45.38929715667826
629.1936141587885	1586.3666666666666	15528.9	45.15154835158176
629.9512958607411	1586.9	15572.1	45.217718948726365
630.7089049124675	1587.0333333333333	15609.7	44.73207438754542
631.4664413118026	1586.9333333333334	15624.633333333333	45.025799900979074
632.2239050565811	1587.0	15648.3	44.97586850243741
632.9812961446379	1586.8	15679.866666666667	44.86565074721256
633.7386145738079	1587.5333333333333	15709.733333333334	45.3765531342585
634.4958603419257	1587.0333333333333	15692.5	44.929938961638825
635.2530334468262	1586.9666666666667	15701.766666666666	45.448317912270156
636.0101338863443	1586.6	15684.466666666667	45.269893562204366
636.7671616583146	1586.6	15671.266666666666	44.750255203593966
637.5241167605723	1586.2666666666667	15649.366666666667	44.6342732406989
638.2809991909518	1586.2333333333333	15634.4	43.61307872938017
639.037808947288	1587.0333333333333	15619.533333333333	43.9495850435712
639.7945460274159	1586.9666666666667	15616.5	44.59694145836368
640.5512104291702	1586.2	15602.5	45.046680860636265
641.3078021503857	1586.5666666666666	15584.1	45.12179784771262
642.0643211888971	1586.6666666666667	15542.7	45.19990077815276
642.8207675425394	1586.4	15529.0	44.956668338011156
643.5771412091474	1587.0333333333333	15543.8	45.68569660568527
644.3334421865558	1587.5	15510.833333333334	44.790465469065
645.0896704725996	1586.6	15507.8	45.468036127326855
645.8458260651132	1586.7	15472.033333333333	45.37885390306574
646.6019089619319	1586.5333333333333	15432.366666666667	44.389398988783846
647.3579191608902	1586.7666666666667	15404.366666666667	45.235359310185146
648.1138566598231	1586.9	15346.133333333333	43.8413553618363
648.8697214565653	1586.5	15360.133333333333	45.23474338833837
649.6255135489516	1587.3	15348.7	45.09852686769913
650.3812329348169	1586.9	15321.833333333334	44.3278252070934
651.1368796119959	1586.9333333333334	15354.766666666666	45.54199240178875
651.8924535783235	1586.5666666666666	15339.7	45.316326435667726
652.6479548316345	1587.1333333333334	15301.466666666667	44.7347896585033
653.4033833697637	1586.7666666666667	15278.3	44.160804939167164
654.1587391905458	1586.8333333333333	15284.333333333334	44.46006699181028
654.9140222918159	1586.7	15294.0	44.66063476796733
655.6692326714084	1586.5666666666666	15295.3	43.75313323694696
656.4243703271585	1587.0	15319.966666666667	44.53068222530532
657.1794352569008	1587.2	15330.5	45.1646261976994
657.9344274584702	1586.5333333333333	15349.333333333334	44.52459710210486
658.6893469297014	1586.0333333333333	15388.466666666667	44.74328636641961
659.4441936684294	1586.3333333333333	15394.5	44.50645609639672
660.1989676724888	1586.5	15414.066666666668	43.75931889325957
660.9536689397146	1586.7	15452.033333333333	44.85588009118157
661.7082974679414	1586.8	15473.033333333333	44.789387226123885
662.4628532550042	1587.4	15518.266666666666	45.43593003240425
663.2173362987378	1587.1333333333334	15595.6	45.20852309816771
663.9717465969768	1586.8333333333333	15635.733333333334	44.713769825310514
664.7260841475563	1586.5666666666666	15705.666666666666	44.350196972094665
665.480348948311	1586.3	15745.166666666666	44.45233078239581
666.2345409970756	1587.4	15827.733333333334	44.30845581029544
666.988660291685	1587.0333333333333	15869.433333333332	43.97588192143575
667.742706829974	1587.1	15931.933333333332	43.95536769729595
668.4966806097776	1586.7666666666667	16022.533333333333	43.458990769484096
669.2505816289303	1587.2666666666667	16134.966666666667	44.25185665870706
670.0044098852671	1587.0	16213.6	44.05649944285993
670.7581653766227	1586.9666666666667	16293.233333333334	43.63991130375457
671.511848100832	1586.9	16410.766666666666	44.69043939717054
672.2654580557298	1587.0666666666666	16488.6	44.18159666808114
673.0189952391509	1586.5333333333333	16598.5	43.33852241292662
673.7724596489301	1587.0333333333333	16735.733333333334	43.9951814228214
674.5258512829022	1586.2	16850.5	44.79446972745399
675.279170138902	1586.5	16932.433333333334	44.14548232482489
676.0324162147645	1586.1	17021.7	44.38122290907147
676.7855895083242	1587.0333333333333	17152.033333333333	44.78717269791526
677.5386900174161	1586.7333333333333	17274.033333333333	43.92914576082158
678.2917177398749	1586.7333333333333	17393.3	43.66452747365266
679.0446726735356	1586.6	17519.133333333335	43.316563640454355
679.797554816233	1587.2	17639.8	43.572785702782156
680.5503641658016	1586.9666666666667	17758.033333333333	43.584395854577686
681.3031007200765	1587.2	17866.766666666666	43.73896439756564
682.0557644768925	1586.6333333333334	17939.1	43.073180425483685
682.8083554340842	1587.2333333333333	18085.933333333334	43.90218134112984
683.5608735894867	1586.6	18215.866666666665	43.481867844831655
684.3133189409347	1586.5	18354.966666666667	43.56407749104336
685.0656914862628	1587.0666666666666	18485.433333333334	43.092747533145335
685.8179912233061	1587.3	18626.133333333335	43.79130856680666
686.5702181498993	1586.3333333333333	18746.133333333335	43.696998160974495
687.3223722638772	1586.6	18843.7	43.48145601387544
688.0744535630747	1586.1333333333334	18980.466666666667	43.69839267178306
688.8264620453265	1587.1333333333334	19099.666666666668	43.45399051959154
689.5783977084674	1587.0333333333333	19226.066666666666	43.877495244948925
690.3302605503324	1587.1333333333334	19298.1	43.42706382526684
691.082050568756	1586.5333333333333	19399.0	43.83615096746639
691.8337677615733	1587.0333333333333	19483.1	43.920459579111345
692.585412126619	1586.9	19589.733333333334	43.879463706978036
693.3369836617278	1587.0666666666666	19678.166666666668	43.94544641812532
694.0884823647348	1587.3666666666666	19744.233333333334	43.65188242110737
694.8399082334745	1587.1333333333334	19846.1	43.68528317080325
695.5912612657819	1587.2666666666667	19929.0	44.291759005196695
696.3425414594917	1587.1	20010.366666666665	43.73943539005215
697.0937488124388	1586.4333333333334	20109.233333333334	43.97885776549164
697.8448833224579	1586.8	20194.4	44.21394316463559
698.5959449873841	1585.9	20244.133333333335	44.06361167785829
699.3469338050518	1586.7333333333333	20255.7	44.072136196068044
700.0978497732962	1587.2333333333333	20290.866666666665	44.562971517083724
700.8486928899517	1587.1666666666667	20309.333333333332	44.02248904210111
701.5994631528534	1586.1666666666667	20305.366666666665	43.72182936524403
702.3501605598362	1586.4333333333334	20318.866666666665	43.7397592779414
703.1007851087347	1586.3	20334.233333333334	44.010085469482114
703.8513367973837	1586.5	20362.0	44.08799578789191
704.6018156236181	1587.1666666666667	20347.766666666666	43.89428881322335
705.3522215852728	1586.6	20321.666666666668	42.84119583021998
706.1025546801824	1587.1333333333334	20335.966666666667	43.295818403814195
706.8528149061818	1586.9333333333334	20355.9	43.17541708506784
707.603002261106	1586.9	20326.433333333334	43.29195437630991
708.3531167427894	1586.5333333333333	20322.866666666665	43.00617416809355
709.1031583490673	1586.4	20294.566666666666	43.255432491344465
709.8531270777742	1586.8666666666666	20264.833333333332	43.88940769334416
710.6030229267449	1586.4	20227.8	44.32990233735336
711.3528458938142	1587.1666666666667	20132.666666666668	43.53632262532487
712.1025959768172	1586.4333333333334	20024.533333333333	43.10546413718407
712.8522731735884	1587.3666666666666	19927.433333333334	43.5815755189074
713.6018774819628	1586.8333333333333	19810.0	42.721602533507216
714.351408899775	1587.4333333333334	19753.666666666668	43.51367757505749
715.1008674248601	1587.1666666666667	19706.5	43.65689571027001
715.8502530550527	1586.6666666666667	19634.766666666666	43.96066383230312
716.5995657881876	1587.2	19505.766666666666	43.674778648259526
717.3488056220998	1586.6666666666667	19405.266666666666	43.383730939295745
718.097972554624	1586.7	19305.833333333332	43.03779810098071
718.8470665835949	1586.5666666666666	19229.0	43.11761818064158
719.5960877068475	1586.6	19191.633333333335	43.13945287543386
720.3450359222164	1586.8	19167.5	43.9004225076621
721.0939112275368	1587.2	19088.166666666668	43.11680673365437
721.842713620643	1586.8	19060.833333333332	44.10088682820141
722.5914430993702	1587.1666666666667	19012.7	43.01761923110406
723.340099661553	1586.9666666666667	18983.866666666665	44.214599195725995
724.0886833050263	1587.3666666666666	18941.3	44.28181527850057
724.837194027625	1587.3666666666666	18877.833333333332	43.174912078940274
725.5856318271836	1587.3	18795.033333333333	43.03636736397333
726.3339967015373	1587.1333333333334	18790.366666666665	42.54858871166354
727.0822886485207	1586.3333333333333	18770.633333333335	43.141791365325645
727.8305076659686	1587.3333333333333	18733.533333333333	42.76624636073104
728.5786537517159	1587.0333333333333	18694.6	43.18542365662127
729.3267269035974	1586.0666666666666	18603.966666666667	42.60665884888275
730.0747271194479	1587.1666666666667	18542.1	42.79461469289358
730.822654397102	1587.5	18532.733333333334	43.28353913270947
731.5705087343949	1587.2666666666667	18481.8	43.125738174911966
732.3182901291611	1586.5	18453.8	43.40376815902512
733.0659985792356	1586.6333333333334	18403.566666666666	42.97751647373283
733.8136340824532	1586.4666666666667	18361.833333333332	42.755104945191576
734.5611966366486	1587.4666666666667	18383.833333333332	42.952904791597625
735.3086862396566	1586.4666666666667	18409.1	43.300547551044076
736.056102889312	1586.6333333333334	18423.366666666665	43.47809340134381
736.8034465834498	1586.3	18437.333333333332	43.51430266912981
737.5507173199047	1587.2	18432.633333333335	43.96101926608705
738.2979150965115	1587.4333333333334	18406.766666666666	42.78106728493013
739.045039911105	1586.8	18455.366666666665	43.73809732432735
739.79209176152	1587.7333333333333	18454.066666666666	43.62270189157336
740.5390706455914	1586.6666666666667	18463.4	42.93108580310613
741.285976561154	1587.3333333333333	18461.9	43.58798256592307
742.0328095060426	1586.8666666666666	18429.866666666665	43.168590931916256
742.7795694780918	1587.0666666666666	18430.7	43.22289546185632
743.5262564751367	1587.4333333333334	18403.4	42.7644187907073
744.272870495012	1586.7333333333333	18357.433333333334	43.24794916864314
745.0194115355524	1587.1	18302.666666666668	43.46879333228663
745.765879594593	1587.0	18297.7	43.69473098596239
746.5122746699683	1586.8333333333333	18275.433333333334	43.63282369823844
747.2585967595134	1587.3666666666666	18235.033333333333	43.32370080517694
748.0048458610628	1586.9333333333334	18249.7	43.59255597834285
748.7510219724516	1586.7333333333333	18261.0	43.27500734105582
749.4971250915144	1586.9666666666667	18303.2	43.304280643766766
750.243155216086	1586.9	18324.033333333333	44.15609383555208
750.9891123440015	1587.1	18383.2	44.02442522300085
751.7349964730954	1586.8333333333333	18431.133333333335	44.470351564136934
752.4808076012027	1586.5333333333333	18483.1	44.00778158034743
753.2265457261582	1587.7	18495.2	43.80448209979236
753.9722108457964	1587.3333333333333	18552.133333333335	43.5412869625293
754.7178029579526	1586.8333333333333	18595.0	43.54682929104083
755.4633220604613	1587.1	18642.166666666668	43.12081250477951
756.2087681511574	1586.7	18714.5	43.66979173816334
756.9541412278757	1587.3666666666666	18747.6	43.611884292905856
757.699441288451	1586.8	18777.6	42.92752248264008
758.4446683307182	1586.5333333333333	18856.833333333332	43.568808305385936
759.1898223525119	1587.0666666666666	18915.4	43.263964077230234
759.9349033516671	1587.0333333333333	18956.4	42.45747042097612
760.6799113260186	1586.4666666666667	19029.6	42.7686364653866
761.424846273401	1586.4666666666667	19086.866666666665	41.734622358552166
762.1697081916495	1587.1666666666667	19174.5	42.37396399998749
762.9144970785986	1587.2666666666667	19230.633333333335	41.8918393577095
763.6592129320832	1586.4333333333334	19285.833333333332	42.469076379658475
764.4038557499381	1587.2333333333333	19315.133333333335	42.62340010598099
765.1484255299982	1586.6666666666667	19361.1	42.29334728309972
765.8929222700982	1587.0666666666666	19434.3	42.63085877091643
766.637345968073	1586.7666666666667	19529.133333333335	42.8945349311569
767.3816966217572	1587.2	19612.7	42.28634249769089
768.1259742289859	1586.7666666666667	19696.466666666667	42.15035597517009
768.8701787875938	1587.2666666666667	19793.733333333334	42.32868482125492
769.6143102954156	1586.3333333333333	19835.666666666668	41.96031682499441
770.3583687502863	1587.0333333333333	19901.233333333334	42.91887947616078
771.1023541500406	1586.3333333333333	19983.966666666667	43.75394824414962
771.8462664925133	1586.7	20068.0	43.651252868862706
772.5901057755393	1587.6	20181.5	42.52837625256396
773.3338719969533	1586.8333333333333	20287.666666666668	42.79034054889632
774.0775651545903	1586.9333333333334	20369.333333333332	42.22967484770335
774.8211852462848	1587.0333333333333	20427.333333333332	41.762509504822596
775.5647322698719	1586.6333333333334	20510.866666666665	42.05328046994389
776.3082062231862	1586.3666666666666	20589.333333333332	43.10362832638918
777.0516071040627	1587.5333333333333	20648.933333333334	42.645406391876556
777.7949349103361	1586.2	20760.033333333333	42.439335587685036
778.5381896398412	1587.0	20881.3	42.482810210376826
779.281371290413	1586.4333333333334	20973.433333333334	42.278514953771904
780.024479859886	1587.1	21071.866666666665	42.24570219231321
780.7675153460953	1586.9	21216.533333333333	42.80459906725688
781.5104777468754	1587.0333333333333	21336.8	43.272997397325064
782.2533670600615	1586.9666666666667	21396.266666666666	42.21070002281042
782.996183283488	1586.8333333333333	21477.233333333334	42.537805381180824
783.73892641499	1585.9333333333334	21580.233333333334	42.94059386382939
784.4815964524023	1587.5	21676.3	42.348419431728146
785.2241933935596	1586.2333333333333	21806.066666666666	41.99873382354822
785.9667172362967	1586.9333333333334	21946.7	42.05751266582802
786.7091679784486	1587.3666666666666	22049.3	42.087990370804924
787.4515456178499	1586.3333333333333	22184.6	43.36690599047471
788.1938501523355	1586.7666666666667	22283.233333333334	42.55612576309811
788.9360815797401	1586.4666666666667	22384.966666666667	42.8028419522438
789.6782398978987	1587.4	22453.066666666666	42.39331723754422
790.420325104646	1586.6	22572.366666666665	41.93867890471484
791.1623371978169	1587.2333333333333	22720.833333333332	42.93474810858726
791.9042761752461	1586.7333333333333	22813.566666666666	42.31011130977622
792.6461420347684	1587.0	22912.433333333334	42.26178608743013
793.3879347742187	1586.5666666666666	23063.0	41.98248671525342
794.1296543914318	1587.0333333333333	23173.033333333333	41.20836473445493
794.8713008842426	1586.9333333333334	23226.366666666665	40.778922809869925
795.6128742504857	1586.5	23378.3	41.67324690350058
796.354374487996	1586.8333333333333	23481.4	41.522562419750514
797.0958015946084	1587.0333333333333	23555.8	41.23120470899363
797.8371555681575	1586.2	23678.466666666667	41.253134269721556
798.5784364064783	1586.3333333333333	23786.9	40.635176049285725
799.3196441074057	1587.4666666666667	23929.033333333333	40.99547186392885
800.0607786687742	1587.2333333333333	24072.233333333334	41.761304574666866
800.8018400884189	1587.1333333333334	24163.6	41.826558921986525
801.5428283641745	1586.2	24217.766666666666	41.18554904942385
802.2837434938757	1586.6666666666667	24334.733333333334	42.00060163853236
803.0245854753575	1587.2333333333333	24414.666666666668	41.65391508228035
803.7653543064547	1587.3666666666666	24503.766666666666	41.39388540587277
804.5060499850019	1586.9666666666667	24623.466666666667	42.744244484192905
805.2466725088342	1586.7	24665.333333333332	42.68854449024327
805.9872218757862	1586.4666666666667	24761.3	42.586432952512475
806.7276980836928	1587.2666666666667	24900.566666666666	41.96359261208162
807.4681011303886	1586.9666666666667	25020.5	41.20202209151938
808.2084310137088	1586.7333333333333	25080.866666666665	41.552057088055754
808.948687731488	1587.3333333333333	25143.2	41.51487678411801
809.688871281561	1587.7333333333333	25191.366666666665	41.03624962338236
810.4289816617627	1586.8	25313.2	41.31996227277561
811.1690188699278	1586.9333333333334	25427.233333333334	41.692029947945706
811.9089829038911	1586.0666666666666	25482.2	42.60101409549302
812.6488737614875	1587.7333333333333	25596.366666666665	42.393984696318114
813.3886914405518	1586.7	25710.766666666666	41.396705744165125
814.1284359389189	1586.6666666666667	25838.4	40.833546795713296
814.8681072544233	1586.3333333333333	25954.433333333334	41.119318418833096
815.6077053849002	1587.0	26084.966666666667	41.33052420349547
816.3472303281842	1587.0333333333333	26124.866666666665	41.6228918229907
817.0866820821101	1586.7666666666667	26130.366666666665	41.58276907259468
817.8260606445127	1587.0666666666666	26214.766666666666	40.832801618512505
818.5653660132269	1586.9	26308.533333333333	41.11602840402285
819.3045981860876	1586.9333333333334	26426.7	42.12616845507653
820.0437571609293	1587.2	26540.7	42.07668452333462
820.7828429355872	1587.5666666666666	26640.166666666668	41.890493631075
821.5218555078957	1586.8666666666666	26772.033333333333	42.18197273560924
822.26079487569	1586.9333333333334	26836.833333333332	42.068419346743745
822.9996610368046	1586.7666666666667	26921.733333333334	42.22670571812239
823.7384539890745	1586.8333333333333	26949.2	41.56281269136091
824.4771737303345	1588.0333333333333	27066.2	41.477126652860555
825.2158202584193	1586.2333333333333	27163.9	41.48217603188494
825.9543935711638	1586.6333333333334	27223.666666666668	41.44164487148419
826.6928936664028	1586.5	27304.766666666666	41.71556466403404
827.4313205419711	1587.1333333333334	27392.533333333333	42.17315735976966
828.1696741957036	1586.9	27471.5	42.049989122481165
828.907954625435	1587.2	27519.0	41.54617579084005
829.646161829	1586.6333333333334	27590.566666666666	41.76956995426664
830.3842958042337	1587.0333333333333	27687.0	41.95452590264356
831.1223565489707	1586.8333333333333	27725.1	41.18365992756576
831.8603440610459	1586.5333333333333	27807.766666666666	41.66881796340502
832.598258338294	1586.4333333333334	27860.5	41.346295128016884
833.3360993785501	1587.4333333333334	27888.533333333333	40.88060716739052
834.0738671796487	1585.9333333333334	27985.1	41.6589450393981
834.8115617394246	1587.1666666666667	28097.3	41.41889747984471
835.5491830557129	1586.9666666666667	28163.1	41.69696193123175
836.2867311263482	1587.4666666666667	28204.0	41.56948559133713
837.0242059491653	1586.8666666666666	28341.133333333335	42.41872186275034
837.7616075219992	1587.2	28418.7	41.762098689144814
838.4989358426844	1586.7333333333333	28451.266666666666	42.06247754187401
839.2361909090561	1586.6666666666667	28467.566666666666	41.1477716577125
839.9733727189487	1587.2	28539.466666666667	41.558631865936896
840.7104812701973	1586.6333333333334	28668.6	41.45213043684279
841.4475165606366	1587.2	28874.133333333335	42.04041212838524
842.1844785881015	1587.2333333333333	28955.433333333334	41.697362959072976
842.9213673504267	1586.4	29048.133333333335	41.981859677121186
843.6581828454471	1586.5333333333333	29066.333333333332	42.534664358698414
844.3949250709974	1587.1	29144.633333333335	41.46844269647568
845.1315940249126	1586.4666666666667	29223.933333333334	41.4019565028989
845.8681897050272	1586.8666666666666	29328.233333333334	41.01728107583958
846.6047121091764	1587.2	29474.366666666665	41.42699962708098
847.3411612351948	1586.9666666666667	29603.0	40.89087703699403
848.0775370809172	1586.3333333333333	29700.066666666666	40.82447611316702
848.8138396441784	1586.9666666666667	29823.733333333334	41.21712705283308
849.5500689228132	1586.5	29847.066666666666	41.136225963050926
850.2862249146566	1586.7333333333333	29918.7	41.02132544651045
851.0223076175432	1586.8333333333333	30078.366666666665	41.79070799667459
851.7583170293079	1586.8	30240.4	41.12535245898199
852.4942531477856	1586.3	30320.9	41.194837710429084
853.2301159708109	1586.7666666666667	30321.9	40.89502402707356
853.9659054962187	1587.1	30400.366666666665	41.11332668033541
854.7016217218439	1586.7666666666667	30453.6	41.748237962945964
855.4372646455213	1586.2333333333333	30568.3	41.95403393015069
856.1728342650856	1586.8333333333333	30710.933333333334	41.870077237275524
856.9083305783716	1586.9666666666667	30889.833333333332	42.56486870345331
857.6437535832143	1586.4	30977.6	41.732624823329026
858.3791032774483	1587.3	31012.966666666667	41.636917476154736
859.1143796589085	1587.0333333333333	31000.7	41.190746126827875
859.8495827254299	1587.1	31119.433333333334	40.31090763126118
860.5847124748469	1586.2666666666667	31182.533333333333	40.94091328415686
861.3197689049947	1587.3333333333333	31306.1	40.979661229835656
862.0547520137079	1586.9666666666667	31476.8	40.90988488793669
862.7896617988213	1587.0333333333333	31567.566666666666	41.63012538102343
863.5244982581698	1587.2333333333333	31678.833333333332	41.542471353019
864.2592613895882	1586.8666666666666	31682.466666666667	41.24407646218754
864.9939511909114	1587.3333333333333	31641.8	40.778117665052214
865.728567659974	1586.6666666666667	31697.2	40.692179894922944
866.4631107946109	1586.8666666666666	31786.533333333333	40.954340877787125
867.197580592657	1587.0666666666666	31892.6	40.4570976892593
867.931977051947	1586.6	32052.333333333332	40.86750940871237
868.6663001703158	1586.3	32046.333333333332	40.66932198870645
869.4005499455982	1586.5	32060.666666666668	40.67771953217481
870.1347263756289	1586.5666666666666	32015.266666666666	40.08092953160616
870.8688294582428	1587.1	32094.433333333334	39.636229789505585
871.6028591912748	1586.5	32181.0	40.052647564895764
872.3368155725594	1586.2	32287.066666666666	39.614312358579255
873.0706985999318	1586.9	32382.466666666667	40.67508502133454
873.8045082712266	1587.0666666666666	32434.5	40.558052381641446
874.5382445842787	1586.7666666666667	32577.933333333334	41.09303994864662
875.2719075369228	1586.8666666666666	32747.133333333335	41.50433843859689
876.0054971269938	1586.6666666666667	32887.53333333333	41.61200923340327
876.7390133523264	1587.3666666666666	33040.46666666667	41.60781613195552
877.4724562107556	1586.7666666666667	33269.0	40.81350472769991
878.2058257001161	1586.9666666666667	33504.666666666664	40.4113005666332
878.9391218182427	1586.8333333333333	33681.9	40.34062320122697
879.6723445629702	1586.6333333333334	33757.36666666667	39.81734363855268
880.4054939321335	1586.9666666666667	33842.13333333333	39.62460656609111
881.1385699235674	1586.6333333333334	33981.9	39.406071116496186
881.8715725351066	1586.7333333333333	34175.8	39.983664638840395
882.604501764586	1586.9	34407.066666666666	39.19521094790373
883.3373576098403	1586.5	34645.9	39.75564582640925
884.0701400687044	1586.7333333333333	34784.76666666667	39.33255225640339
884.8028491390132	1586.1666666666667	34901.96666666667	39.088622652492546
885.5354848186014	1586.9	35039.166666666664	39.362213864145104
886.2680471053038	1585.9666666666667	35087.3	39.14816155240394
887.0005359969554	1586.4333333333334	35248.833333333336	39.264178362298054
887.7329514913906	1586.9	35362.23333333333	39.2046603037663
888.4652935864447	1586.1333333333334	35595.3	39.183921434393234
889.1975622799522	1586.6333333333334	35867.96666666667	39.26368519298294
889.929757569748	1587.1333333333334	36054.166666666664	38.90864216861759
890.6618794536669	1587.1333333333334	36241.9	39.31105756992035
891.3939279295437	1586.1	36344.03333333333	39.553763024185564
892.1259029952132	1586.6333333333334	36513.666666666664	40.0345360578751
892.8578046485103	1587.8333333333333	36752.6	40.38450958241433
893.5896328872698	1586.3666666666666	36920.63333333333	40.55471335105458
894.3213877093264	1587.2	37139.86666666667	40.501012756085686
895.0530691125149	1586.5666666666666	37427.833333333336	41.560701928804086
895.7846770946703	1586.1333333333334	37652.46666666667	40.66093502790495
896.5162116536272	1586.4	37763.5	40.577013380282736
897.2476727872206	1587.3333333333333	37807.8	40.511612550606024
897.9790604932853	1587.3333333333333	37959.1	40.702480112227505
898.7103747696559	1586.4333333333334	38138.566666666666	41.84136458364357
899.4416156141674	1586.8333333333333	38339.2	41.739133620484715
900.1727830246544	1586.8	38524.166666666664	42.02115183898346
900.9038769989521	1586.5333333333333	38827.833333333336	42.40075872891961
901.634897534895	1587.3333333333333	39082.833333333336	42.602857060581485
902.365844630318	1586.8333333333333	39269.13333333333	42.484374518924135
903.0967182830558	1586.5	39418.96666666667	43.21507185680872
903.8275184909435	1586.7333333333333	39497.3	43.39652255728286
904.5582452518156	1586.7	39709.166666666664	44.34489309222984
905.288898563507	1586.7333333333333	39825.46666666667	43.947776133792274
906.0194784238527	1586.8666666666666	40012.4	44.209919132564735
906.7499848306873	1586.9333333333334	40259.73333333333	44.08976005378957
907.4804177818455	1585.7666666666667	40467.666666666664	44.600004348015105
908.2107772751625	1587.0333333333333	40639.46666666667	44.549763300688504
908.9410633084728	1586.6666666666667	40837.86666666667	44.76380769525618
909.6712758796114	1586.4333333333334	40895.36666666667	44.89012938170485
910.4014149864129	1586.7333333333333	40990.833333333336	45.05622886140648
911.1314806267123	1586.7666666666667	41121.066666666666	45.42687879819564
911.8614727983444	1586.4	41285.36666666667	45.73200587698366
912.5913914991438	1586.5333333333333	41459.13333333333	46.07557428951434
913.3212367269456	1586.2333333333333	41608.53333333333	46.795673842667036
914.0510084795844	1586.6333333333334	41738.2	47.09127295850687
914.7807067548952	1586.0	41820.96666666667	46.91522498090799
915.5103315507125	1586.1	41958.7	48.12300595952125
916.2398828648716	1586.5	42122.7	47.982672401223766
916.9693606952068	1587.3333333333333	42238.4	48.16468582945782
917.6987650395532	1586.7666666666667	42283.53333333333	48.171473977215975
918.4280958957455	1587.5666666666666	42327.36666666667	48.31619692549132
919.1573532616186	1586.8	42368.4	47.848274382196394
919.8865371350073	1586.0	42358.36666666667	47.353398719433926
920.6156475137464	1586.6333333333334	42479.666666666664	47.80727018266327
921.3446843956707	1586.5666666666666	42481.833333333336	47.170315100394824
922.0736477786149	1586.6	42419.46666666667	47.1448930343721
922.802537660414	1585.8666666666666	42438.86666666667	47.526170997124275
923.5313540389027	1586.8333333333333	42448.2	46.83936038817365
924.2600969119159	1586.4	42518.03333333333	46.75407018044374
924.9887662772883	1586.2666666666667	42489.13333333333	46.5948937099841
925.7173621328548	1586.7	42475.73333333333	46.386923816374114
926.4458844764501	1586.7666666666667	42505.2	46.43599754506823
927.1743333059092	1586.3666666666666	42403.7	47.014428030345066
927.9027086190666	1586.2666666666667	42099.333333333336	46.882865348550226
928.6310104137575	1587.0666666666666	41663.36666666667	46.82203413755587
929.3592386878165	1586.7	41122.86666666667	46.0898043201518
930.0873934390784	1586.9	40444.23333333333	45.74093288899787
930.815474665378	1586.6	39661.666666666664	45.70924894354214
931.5434823645503	1587.0333333333333	38736.46666666667	45.12956010756514
932.2714165344298	1587.4333333333334	37588.1	44.65753071460591
932.9992771728516	1586.8666666666666	36454.666666666664	44.285905969559735
933.7270642776504	1587.0666666666666	35336.833333333336	44.551806792125475
934.4547778466609	1586.6	34289.46666666667	44.68382638436076
935.1824178777181	1586.9	33451.4	45.239629285592
935.9099843686568	1587.4	32721.866666666665	44.53665628742152
936.6374773173115	1586.9666666666667	32221.833333333332	44.10011904738002
937.3648967215174	1586.3333333333333	31849.966666666667	42.51796742296722
938.0922425791092	1586.7	31705.233333333334	42.33722813392581
938.8195148879216	1586.9	31770.133333333335	42.15734464576259
939.5467136457895	1586.2333333333333	31965.066666666666	42.34335765409741
940.2738388505477	1586.4666666666667	32218.7	42.24062972689153
941.000890500031	1586.2666666666667	32615.733333333334	42.02600802158378
941.7278685920743	1586.4666666666667	33136.46666666667	41.465647253599165
942.4547731245123	1586.6666666666667	33753.96666666667	40.84106495947366
943.1816040951798	1586.5	34494.8	40.7757187680866
943.9083615019116	1586.8333333333333	35255.36666666667	39.99199496151194
944.6350453425426	1586.9333333333334	36009.63333333333	40.076675895682946
945.3616556149077	1585.9333333333334	36803.23333333333	40.51537967773869
946.0881923168415	1585.9666666666667	37513.73333333333	39.906956090390025
946.8146554461789	1586.7	38242.3	40.090139336255895
947.5410450007547	1587.0333333333333	38973.333333333336	39.47271628662839
948.2673609784038	1586.6	39743.1	39.58180732418848
948.9936033769609	1586.7333333333333	40503.26666666667	40.29907940411873
949.7197721942608	1587.2333333333333	41202.46666666667	40.15295402494132
950.4458674281384	1586.7	41989.46666666667	40.6132491820705
951.1718890764284	1586.6666666666667	42739.933333333334	40.680442880575065
951.8978371369658	1586.9333333333334	43407.333333333336	40.381902859777284
952.6237116075853	1586.6	44016.73333333333	40.662381048429324
953.3495124861216	1586.5333333333333	44572.7	40.255049485737075
954.0752397704097	1586.7	45109.86666666667	39.428150790474774
954.8008934582843	1586.8	45749.86666666667	39.61913192726987
955.5264735475803	1586.2333333333333	46359.5	39.76506288761561
956.2519800361324	1587.5666666666666	46845.666666666664	39.01184658264108
956.9774129217755	1586.9333333333334	47304.8	39.14939960079604
957.7027722023442	1586.5666666666666	47774.03333333333	39.48552726367279
958.4280578756737	1586.5666666666666	48095.13333333333	39.53250933965557
959.1532699395985	1586.7333333333333	48245.96666666667	38.988015848899266
959.8784083919536	1587.3	48482.5	38.817239407269554
960.6034732305736	1587.4666666666667	48826.166666666664	38.50600449839032
961.3284644532936	1587.1	49152.933333333334	38.65113180600277
962.053382057948	1587.1666666666667	49492.833333333336	38.69039927515292
962.7782260423721	1586.9333333333334	49772.8	39.33804493143643
963.5029964044004	1586.9333333333334	50039.066666666666	39.41500505694608
964.2276931418677	1587.2333333333333	50217.166666666664	38.623047138455036
964.952316252609	1586.7666666666667	50378.13333333333	39.3614162793892
965.6768657344589	1586.6	50429.9	38.96991819601118
966.4013415852523	1586.1	50493.36666666667	38.852821738866744
967.1257438028242	1587.0	50527.23333333333	39.139639182171145
967.8500723850091	1587.2	50554.4	39.44297128281476
968.574327329642	1587.3666666666666	50476.7	39.37903485330046
969.2985086345576	1587.2333333333333	50536.46666666667	39.2525158242335
970.0226162975908	1587.2666666666667	50534.03333333333	39.19081440706418
970.7466503165765	1586.8333333333333	50469.566666666666	39.483186185896976
971.4706106893493	1586.7333333333333	50465.63333333333	38.93244904295575
972.1944974137441	1586.9666666666667	50333.933333333334	38.78610060202954
972.9183104875957	1587.1333333333334	50022.6	38.727085154858734
973.6420499087391	1587.9666666666667	49671.86666666667	38.463776994054484
974.3657156750087	1586.8333333333333	49427.8	38.03772383430168
975.0893077842397	1587.3	49203.0	38.54965548485393
975.8128262342667	1586.8666666666666	49125.4	38.60677632544667
976.5362710229247	1586.6666666666667	49021.86666666667	38.90563948114087
977.2596421480483	1586.9	48912.0	38.99163986356531
977.9829396074724	1586.8333333333333	48769.13333333333	38.8932622431335
978.7061633990318	1586.7333333333333	48598.7	38.96457585570573
979.4293135205613	1587.1333333333334	48373.76666666667	38.65874739570114
980.1523899698958	1587.4666666666667	48224.3	39.08571912965596
980.87539274487	1586.9	48105.5	39.26393467059704
981.5983218433189	1587.5666666666666	48094.7	39.01246054013348
982.3211772630771	1586.5333333333333	48188.933333333334	39.245126083317864
983.0439590019795	1586.9333333333334	48319.2	39.34461280221609
983.7666670578608	1587.1333333333334	48449.3	39.45369005566154
984.4893014285559	1586.4666666666667	48483.8	39.027083947666604
985.2118621118997	1587.2666666666667	48447.066666666666	38.58245444345923
985.9343491057269	1586.9666666666667	48352.53333333333	37.90882531847849
986.6567624078724	1586.7333333333333	48211.3	38.24084218438598
987.3791020161709	1585.8333333333333	48128.433333333334	38.34895901568632
988.1013679284573	1587.6333333333334	48101.73333333333	38.31063388214171
988.8235601425663	1587.2333333333333	48161.433333333334	38.728668464575975
989.5456786563328	1587.0666666666666	48233.4	38.3662441056559
990.2677234675917	1586.2333333333333	48288.5	38.69078873095111
990.9896945741776	1587.5	48185.0	38.13549276831428
991.7115919739255	1587.1666666666667	47981.4	38.34936054538001
992.4334156646702	1586.2666666666667	47617.13333333333	38.23817847939492
993.1551656442463	1587.6	47270.433333333334	38.67823580722114
993.8768419104888	1586.7	46919.53333333333	38.30477212712498
994.5984444612325	1586.4	46666.333333333336	37.8180473892436
995.3199732943121	1586.6	46471.26666666667	38.30549681272176
996.0414284075626	1586.8	46113.933333333334	37.58189541633575
996.7628097988187	1586.6666666666667	45858.3	37.595232577105634
997.4841174659151	1586.4666666666667	45626.03333333333	37.40326824624868
998.2053514066869	1586.9666666666667	45343.2	37.11251158410418
998.9265116189687	1586.2666666666667	44898.13333333333	37.52149549940073
999.6475981005952	1587.2	44327.5	37.91651899765682
1000.3686108494015	1586.4333333333334	43813.53333333333	38.0030037743125
1001.0895498632223	1586.8666666666666	43455.066666666666	37.79667068376436
1001.8104151398923	1587.0666666666666	43135.3	38.1712694845442
1002.5312066772464	1586.3333333333333	42774.333333333336	37.7291340137722
1003.2519244731194	1586.8666666666666	42479.566666666666	37.257578846031905
1003.9725685253462	1587.0333333333333	42202.6	37.7411586914705
1004.6931388317614	1586.4	41789.86666666667	37.87944161162646
1005.4136353902	1587.4	41278.066666666666	37.92399729759384
1006.1340581984969	1586.9	40709.46666666667	38.34257835554506
1006.8544072544867	1587.3	39997.46666666667	38.03967777916637
1007.5746825560042	1586.8	39387.0	38.14069125904859
1008.2948841008844	1586.8666666666666	38866.76666666667	38.79380968499059
1009.0150118869618	1586.8333333333333	38386.7	38.78288587021634
1009.7350659120716	1587.2666666666667	38030.1	38.801144797993295
1010.4550461740483	1587.6	37621.3	38.46961996083077
1011.174952670727	1586.9333333333334	37249.066666666666	38.64437498124654
1011.8947853999423	1587.2666666666667	36853.4	39.05082932862838
1012.614544359529	1586.3666666666666	36350.066666666666	39.281054215232565
1013.334229547322	1586.7666666666667	35799.1	39.90979943011111
1014.0538409611561	1587.0	35155.7	39.73034226224981
1014.7733785988661	1587.1333333333334	34501.9	39.57521013212197
1015.4928424582868	1586.8666666666666	34033.73333333333	39.348293308386
1016.2122325372529	1586.5666666666666	33622.13333333333	39.495157002737564
1016.9315488335994	1586.8666666666666	33217.4	39.76354072589455
1017.6507913451611	1587.4	32851.9	39.22486111703826
1018.3699600697728	1586.8666666666666	32517.7	39.286574652692764
1019.0890550052692	1587.3333333333333	32089.3	39.40025371964719
1019.8080761494851	1586.8333333333333	31550.833333333332	38.87405821145796
1020.5270235002555	1587.5333333333333	30937.7	39.841084396461504
1021.2458970554151	1587.3666666666666	30179.766666666666	39.73769280654861
1021.9646968127987	1586.8666666666666	29523.5	40.07237701882757
1022.6834227702411	1586.8333333333333	28952.433333333334	39.380793269880996
1023.4020749255772	1587.0666666666666	28496.633333333335	40.36203287517769
1024.1206532766416	1586.9	28132.3	40.26424578451078
1024.8391578212693	1586.3	27798.833333333332	39.675202006998965
1025.5575885572953	1586.7333333333333	27468.2	40.43403218874407
1026.2759454825539	1586.7333333333333	27050.233333333334	40.517479893891355
1026.9942285948803	1587.3	26463.433333333334	40.10982696771978
1027.7124378921092	1586.7	25894.3	40.27228698061708
1028.4305733720753	1587.3	25278.3	40.35287805483596
1029.1486350326138	1586.9666666666667	24696.733333333334	40.51732783882004
1029.866622871559	1586.8666666666666	24177.0	40.01573553006198
1030.584536886746	1586.7	23745.433333333334	40.033059974972154
1031.3023770760096	1587.4	23373.833333333332	40.341765729448404
1032.0201434371845	1587.1	23044.8	40.342375975634276
1032.7378359681059	1586.8666666666666	22701.766666666666	40.39073304503474
1033.455454666608	1586.5333333333333	22312.2	40.79875405145389
1034.1729995305259	1587.5	21871.8	40.7777864729906
1034.8904705576945	1587.3666666666666	21338.966666666667	40.625841324173514
1035.6078677459486	1587.3666666666666	20758.533333333333	39.74369817395496
1036.3251910931228	1586.8666666666666	20256.5	39.658552210952564
1037.042440597052	1586.4333333333334	19799.966666666667	40.16229953973567
1037.7596162555712	1586.9666666666667	19355.9	39.32410740273443
1038.4767180665153	1586.9333333333334	19008.5	39.35151977691766
1039.1937460277186	1586.1333333333334	18693.366666666665	38.94210463207793
1039.9107001370162	1586.6	18435.9	39.553056967784
1040.627580392243	1587.5333333333333	18167.433333333334	39.78220963485839
1041.3443867912338	1586.9	17834.566666666666	39.20494765738799
1042.0611193318232	1586.8666666666666	17434.066666666666	38.49569018561366
1042.7777780118463	1586.8333333333333	17025.066666666666	39.842804838544495
1043.4943628291376	1587.1	16547.266666666666	39.60126304362758
1044.2108737815322	1586.0	16136.7	39.66837048470599
1044.9273108668647	1586.6	15783.5	40.14962434647376
1045.64367408297	1586.3666666666666	15446.0	39.72301658027125
1046.359963427683	1586.5	15163.966666666667	38.48157093656181
1047.0761788988382	1586.7	14905.7	38.772037774289096
1047.7923204942708	1586.4333333333334	14661.466666666667	38.536151330764746
1048.5083882118154	1586.8333333333333	14387.666666666666	38.465058224654804
1049.224382049307	1587.4666666666667	14105.433333333332	39.11029716640509
1049.9403020045802	1586.5666666666666	13754.933333333332	38.914050873307
1050.6561480754697	1587.2333333333333	13414.166666666666	38.82420862195274
1051.3719202598106	1586.1666666666667	13097.333333333334	39.3885465632178
1052.0876185554378	1586.8666666666666	12818.133333333333	39.13325227477574
1052.8032429601856	1586.9666666666667	12556.8	38.702849344612254
1053.5187934718892	1586.7666666666667	12364.033333333333	39.04741435865387
1054.2342700883835	1586.7333333333333	12200.666666666666	39.27031153212825
1054.949672807503	1586.9	12064.2	38.55306212205672
1055.6650016270826	1586.6333333333334	11901.066666666668	38.939821089049964
1056.3802565449573	1587.0666666666666	11698.6	39.062018491895486
1057.0954375589617	1586.5666666666666	11468.866666666667	39.33864727556219
1057.8105446669308	1586.3666666666666	11253.033333333333	39.29636645810535
1058.5255778666992	1587.6333333333334	11012.3	38.70499543971904
1059.240537156102	1587.1666666666667	10792.5	39.06798215746214
1059.9554225329737	1587.0666666666666	10599.266666666666	38.48216880702343
1060.6702339951491	1586.3	10448.333333333334	39.513286353308345
1061.3849715404633	1587.6666666666667	10314.866666666667	38.97908222519632
1062.0996351667509	1586.6666666666667	10202.866666666667	38.06816624458179
1062.8142248718468	1587.2	10099.4	39.088273136350594
1063.528740653586	1587.0	9949.533333333333	38.71616792043176
1064.2431825098029	1586.7333333333333	9780.366666666667	39.55944483270791
1064.9575504383324	1586.9666666666667	9572.166666666666	37.63827982272887
1065.6718444370097	1586.4	9380.666666666666	38.77507558321869
1066.386064503669	1587.3666666666666	9191.3	37.86368154338267
1067.1002106361457	1587.5333333333333	9046.566666666668	38.266083381376966
1067.8142828322743	1586.4666666666667	8930.166666666666	38.23340168627939
1068.5282810898898	1586.6666666666667	8827.7	37.5910456509362
1069.2422054068265	1587.0	8729.533333333333	38.12403360875623
1069.95605578092	1587.2333333333333	8631.6	38.1677886008123
1070.6698322100044	1586.2	8484.8	37.90876243614874
1071.383534691915	1586.8	8317.333333333334	37.93797408520565
1072.0971632244864	1586.8	8152.566666666667	38.423016595727184
1072.8107178055534	1587.1333333333334	7994.3	38.33877002475986
1073.524198432951	1586.6333333333334	7866.933333333333	39.00040777967105
1074.2376051045137	1587.0	7771.033333333334	39.161885371362736
1074.9509378180765	1587.0	7677.8	38.70220420978781
1075.6641965714741	1586.9666666666667	7593.5	38.72733163989388
1076.3773813625414	1586.3666666666666	7492.933333333333	38.740334598467754
1077.0904921891133	1586.2333333333333	7384.8	38.53158296822469
1077.8035290490245	1586.5333333333333	7260.5	38.68595188564808
1078.51649194011	1587.0	7137.033333333334	40.0134901978868
1079.2293808602042	1586.9333333333334	7008.3	38.1428795531541
1079.9421958071423	1586.7333333333333	6889.7	39.350626720657516
1080.6549367787588	1586.5333333333333	6801.433333333333	39.50523655252967
1081.367603772889	1586.9333333333334	6731.833333333333	38.29149075811113
1082.080196787367	1586.6666666666667	6679.1	39.821220253655625
1082.7927158200282	1587.0333333333333	6603.633333333333	39.98356996515579
1083.5051608687072	1586.5666666666666	6492.733333333334	39.10252212154632
1084.217531931239	1587.1666666666667	6370.1	39.7565128361986
1084.9298290054578	1587.1333333333334	6248.0	39.06047840140022
1085.6420520891993	1586.4	6147.533333333334	38.80481301173248
1086.3542011802977	1586.8666666666666	6060.1	38.16972250072787
1087.0662762765878	1587.5333333333333	6005.0	38.28338695423945
1087.7782773759047	1586.5666666666666	5945.266666666666	38.119305574452234
1088.4902044760831	1586.9333333333334	5867.833333333333	39.01043702340904
1089.202057574958	1587.0666666666666	5772.9	36.93830138364645
1089.9138366703637	1586.7666666666667	5694.166666666667	39.22315153172111
1090.6255417601355	1587.0	5586.4	37.83792274405274
1091.337172842108	1587.1	5508.766666666666	38.33590562158685
1092.048729914116	1586.5	5462.966666666666	38.91374809050685
1092.7602129739944	1587.0333333333333	5418.733333333334	38.451605241572906
1093.471622019578	1586.8333333333333	5358.833333333333	37.918370405323174
1094.1829570487016	1586.6333333333334	5309.1	38.89230250795814
1094.8942180592	1586.3333333333333	5213.966666666666	38.83863514366714
1095.605405048908	1586.5666666666666	5139.733333333334	39.70434333898306
1096.3165180156604	1586.3	5070.833333333333	39.29888872201337
1097.027556957292	1586.3333333333333	5018.833333333333	37.97608730151045
1097.7385218716379	1587.2333333333333	4991.733333333334	40.150281590144026
1098.4494127565324	1587.2	4934.766666666666	39.2112836042946
1099.1602296098106	1586.4333333333334	4854.066666666667	39.76451727097166
1099.8709724293074	1587.0333333333333	4762.666666666667	37.76328204509502
1100.5816412128574	1586.6	4693.866666666667	39.16724371414243
1101.2922359582956	1585.9	4649.966666666666	38.509875493194116
1102.0027566634565	1586.9666666666667	4611.5	39.08891258593771
1102.7132033261753	1586.5666666666666	4564.2	38.68005786995234
1103.4235759442865	1586.2333333333333	4493.233333333334	39.44594171269962
1104.1338745156252	1587.4666666666667	4414.233333333334	38.05168485939522
1104.844099038026	1587.4333333333334	4364.033333333334	39.00459022018583
1105.5542495093239	1586.2333333333333	4332.133333333333	39.15520761659733
1106.2643259273534	1586.7333333333333	4282.8	39.20156653966192
1106.9743282899494	1587.3	4210.333333333333	38.35738874347975
1107.684256594947	1586.8333333333333	4123.066666666667	37.86588342628456
1108.394110840181	1587.3	4070.8	39.714828136704746
1109.1038910234856	1587.5333333333333	4023.2	39.11870685203109
1109.8135971426964	1586.5666666666666	3973.9666666666667	39.48197730532396
1110.5232291956477	1587.3	3895.266666666667	39.111769472764124
1111.2327871801745	1587.0	3833.5666666666666	39.33489957189231
1111.9422710941117	1586.7666666666667	3782.9666666666667	40.14996983472432
1112.6516809352938	1586.8333333333333	3738.4333333333334	39.25166255166358
1113.3610167015559	1586.9666666666667	3679.233333333333	38.682666161436046
1114.0702783907325	1586.7	3624.1666666666665	39.75661528703674
1114.7794660006589	1586.6666666666667	3579.3333333333335	40.008029396547556
1115.4885795291696	1586.6666666666667	3542.6666666666665	38.96895133174524
1116.1976189740992	1586.3	3496.366666666667	39.87573883379807
1116.906584333283	1586.2	3457.266666666667	39.49122543826017
1117.6154756045555	1586.5666666666666	3415.4666666666667	40.16752723818425
1118.3242927857516	1587.0666666666666	3380.8	41.74793628797508
1119.0330358747062	1586.5333333333333	3341.0333333333333	41.89216132817715
1119.741704869254	1586.6	3296.366666666667	40.787720874520616
1120.4502997672296	1586.5	3255.866666666667	41.7666024371066
1121.1588205664682	1586.4666666666667	1661.6666666666667	35.90259877620572
1121.8672672648045	1586.4333333333334	1662.7333333333333	47.25684330395185
1122.5756398600731	1585.9333333333334	1662.3666666666666	38.80562426459491
1123.2839383501089	1586.0333333333333	1661.7666666666667	40.22822814552896
