# Supplementary material for: Roblonski: A Material-Efficient Robo-Fluidic Toolbox for Rapid Photochemical Characterization
Source: ACS Cent Sci. 2026 Feb 6;12(3):333–44. doi: 10.1021/acscentsci.5c02027 (PMC13022720; doi:10.1021/acscentsci.5c02027)
Supplement: Supplementary file 2 [file oc5c02027_si_002.zip › BeerLambertStudy/Raw Data (Automataed)/BLEC Study (2025 Jun 12)/Ferrocene1/blec_Ferrocene1__12062025_aABS_i6_eEXP_s2_d669e+00_t250-0_m7_v175-0.csv]

name	C:/Users/cbe.mabolha.shared/Documents/Gilson Spectroscopy Project\BLEC Study (2025 Jun 12)\Ferrocene1\blec_Ferrocene1__12062025_aABS_i6_eEXP_s2_d669e+00_t250-0_m7_v175-0.csv
2025-06-12 20:55:38.457068
mix_iter=7	mix_disp=175.0
droplet_volume=50.0	working_volume=250.0
dilution_scheme=Fractional(value=0.3333333333333333)	n_dil=6
calibration=Calibration(y = f(x); f(x) = -0.244 + 0.9765x; s.t. y > 0.0; Set Feb 4	2025 from "Manuscript Figures Data.xlsx")
count	30
interval	0.1 (Sec)
integration_time	40000 (uSec)
NLC=False	DCC=False	WCAL=-5	Slit=S5
Conc_0=6.692	nFRAC=0.4444444444444445	nConc_(6;2)=2.9742222222222225	aFRAC=0.4448896625186653	aConc_(6;2)=2.9772016215749084
wavelength (nm)	dark reference (int)	light reference (int)	abs (mOD)
W	D	L	S
344.6678771972656	1602.0333333333333	1677.7666666666667	34.18903230506207
345.45221902608614	1590.3333333333333	1666.5333333333333	45.63085563284821
346.236489003635	1586.6333333333334	1662.1333333333334	40.77954540135429
347.02068712774695	1585.6333333333334	1660.7333333333333	42.91818700775997
347.8048133962569	1585.4333333333334	2392.133333333333	50.70860294574308
348.5888678069997	1586.1	2402.7	49.26198972198924
349.3728503578101	1586.8	2420.0666666666666	52.55114058154152
350.15676104652283	1587.6666666666667	2432.633333333333	51.60463022938551
350.94059987097285	1587.5333333333333	2437.2	48.53023893128622
351.72436682899485	1586.6333333333334	2449.133333333333	50.98261436909294
352.5080619184237	1586.5666666666666	2448.733333333333	49.551952458996475
353.2916851370942	1585.7666666666667	2453.7	48.30762298274294
354.0752364828412	1586.0333333333333	2457.4666666666667	47.30518582871059
354.8587159534994	1586.2666666666667	2464.5666666666666	51.64108794359243
355.6421235469038	1587.2	2467.9	48.35689586393912
356.42545926088906	1586.3666666666666	2469.866666666667	50.526233481708516
357.20872309329	1587.3333333333333	2467.9666666666667	50.88547540562817
357.9919150419415	1587.3333333333333	2468.0333333333333	52.34381697852861
358.77503510467835	1586.9333333333334	2461.233333333333	49.02798073602067
359.5580832793353	1586.2666666666667	2451.5333333333333	50.20826739350239
360.34105956374725	1586.5333333333333	2448.4333333333334	51.39823361767162
361.12396395574893	1586.3666666666666	2441.366666666667	48.569689509407006
361.9067964531752	1586.4	2443.5333333333333	50.33415722810951
362.6895570538609	1586.8	2440.6	49.42017755270109
363.47224575564076	1586.8333333333333	2441.7	50.03841230614375
364.2548625563497	1586.5	2441.4	52.8959382827809
365.0374074538224	1586.8	2436.3333333333335	50.122793217399916
365.8198804458938	1587.0	2436.4	51.14613129941902
366.6022815303986	1586.9	2430.2	47.307141543793065
367.3846107051717	1586.6	2434.9	50.909410169737804
368.1668679680479	1586.1666666666667	2432.8333333333335	49.65048061026306
368.9490533168619	1586.6666666666667	2439.0	52.413329241775855
369.7311667494487	1585.8666666666666	2445.133333333333	49.74803089172478
370.5132082636429	1586.7	2455.6	52.51667493210671
371.2951778572795	1586.3666666666666	2458.1666666666665	51.881690872938236
372.07707552819323	1586.6	2455.633333333333	50.2393674558417
372.8589012742189	1587.7333333333333	2460.2	52.2136695482558
373.6406550931913	1586.6666666666667	2471.8	50.66622928718645
374.4223369829453	1586.7	2483.866666666667	52.342146979288465
375.2039469413157	1586.9333333333334	2486.7	50.33475723445709
375.9854849661373	1586.5333333333333	2482.4333333333334	53.42469852254659
376.7669510552448	1587.2333333333333	2483.633333333333	52.37150610464289
377.5483452064732	1586.3333333333333	2490.5	52.832906367837104
378.3296674176572	1587.2	2506.2	52.42442274158309
379.11091768663164	1586.3	2510.2	53.49151498025677
379.89209601123133	1586.4333333333334	2515.4666666666667	52.91299090186939
380.67320238929113	1587.5	2522.0333333333333	57.5230562825936
381.45423681864577	1586.2333333333333	2520.366666666667	52.43098699706542
382.23519929713007	1585.8666666666666	2526.6	53.69133838303642
383.01608982257886	1586.7666666666667	2544.4	55.25148856510035
383.796908392827	1586.8	2552.9	57.13867177882822
384.57765500570923	1586.6666666666667	2555.4666666666667	56.25353961948102
385.3583296590604	1587.2333333333333	2543.0333333333333	56.22563327595009
386.1389323507153	1586.1	2552.3333333333335	56.54961441732797
386.91946307850884	1586.3666666666666	2559.5666666666666	56.01593102646553
387.69992184027564	1587.0	2585.4666666666667	56.43302959434657
388.48030863385065	1586.5666666666666	2607.4	58.898453371028126
389.2606234570687	1587.2666666666667	2592.8333333333335	58.6691027421061
390.04086630776453	1586.6333333333334	2577.9	58.12131617593376
390.82103718377294	1586.9666666666667	2583.5333333333333	59.13688664675862
391.6011360829288	1586.2	2592.5333333333333	57.913861960218995
392.3811630030669	1586.4666666666667	2619.4	58.256308856318974
393.161117942022	1586.6666666666667	2660.5	59.15094308358814
393.941000897629	1586.7333333333333	2706.766666666667	59.88496988787606
394.72081186772266	1586.6666666666667	2716.1666666666665	59.17085269461932
395.5005508501378	1587.4333333333334	2702.4	60.83354206111381
396.28021784270925	1586.1666666666667	2701.733333333333	60.738719189574596
397.0598128432718	1586.9	2713.5	61.26809920116929
397.83933584966024	1586.8	2713.0666666666666	60.54812274205746
398.6187868597095	1587.1333333333334	2728.0333333333333	60.32748967957561
399.3981658712542	1587.0	2744.2	60.14900168313888
400.1774728821293	1586.8666666666666	2773.3	62.34881167529261
400.9567078901696	1586.3333333333333	2796.0333333333333	63.47827959282421
401.7358708932098	1586.8	2796.8	62.81103625582748
402.5149618890848	1586.9666666666667	2785.266666666667	62.9264250099424
403.2939808756294	1586.2666666666667	2784.7	61.66406693189863
404.07292785067847	1586.6	2817.6666666666665	63.6257582918788
404.8518028120667	1586.4333333333334	2830.633333333333	65.62820120247565
405.630605757629	1586.6666666666667	2833.133333333333	63.47840737812241
406.4093366852001	1586.3333333333333	2821.9	64.93816128601821
407.1879955926149	1586.8666666666666	2826.9666666666667	63.951182072026796
407.9665824777082	1587.2333333333333	2840.3	64.02797430487244
408.74509733831474	1586.1	2862.2	63.95278043335405
409.52354017226935	1586.6666666666667	2875.9333333333334	65.39815475705885
410.3019109774069	1586.8	2876.766666666667	65.76444054598454
411.08020975156217	1586.7666666666667	2888.9333333333334	64.10638252680383
411.8584364925699	1587.0	2914.4333333333334	67.27771947076577
412.6365911982651	1586.2	2937.3	67.19150837348515
413.4146738664823	1586.9333333333334	2958.733333333333	65.91207915853448
414.19268449505654	1586.8333333333333	2989.2	65.82648134730898
414.97062308182257	1586.8666666666666	3030.8333333333335	67.11725652171693
415.74848962461516	1586.6666666666667	3065.9	66.55224766716633
416.52628412126916	1586.7	3138.5	67.397917441361
417.3040065696194	1586.4	3215.0666666666666	66.9571597277233
418.0816569675006	1586.6666666666667	3212.866666666667	67.51392240785589
418.8592353127476	1586.8333333333333	3195.733333333333	66.08386333485575
419.63674160319533	1586.5333333333333	3210.0666666666666	66.47891748218746
420.4141758366785	1587.4666666666667	3243.8333333333335	67.59256562732374
421.1915380110319	1586.9	3264.8333333333335	67.3280077842262
421.9688281240904	1587.0	3260.8333333333335	67.06212094598729
422.7460461736888	1586.8	3316.733333333333	68.07098112232595
423.52319215766187	1586.4	3382.3	67.58944603659867
424.3002660738445	1587.2	3463.1	67.10373207855855
425.0772679200714	1586.4666666666667	3603.8	68.92109587851269
425.8541976941775	1586.8333333333333	3755.0	68.82704354270072
426.6310553939975	1586.1333333333334	3814.1666666666665	69.76278773209025
427.40784101736625	1586.6333333333334	3869.4333333333334	69.86097348595196
428.18455456211865	1586.9	3985.3	69.78081370801034
428.96119602608934	1586.7333333333333	4179.466666666666	71.36149205465283
429.7377654071133	1587.1	4381.933333333333	70.76545087655707
430.5142627030252	1586.8333333333333	4510.266666666666	71.77436683734985
431.29068791166	1586.2	4656.066666666667	72.66428682310911
432.06704103085235	1586.6	4781.8	72.66271337896124
432.8433220584372	1586.9333333333334	4872.1	72.09622188339341
433.6195309922492	1586.9	4929.4	72.26963458609083
434.3956678301234	1586.1666666666667	4976.5	72.89550374073963
435.1717325698944	1586.6666666666667	4989.033333333334	72.7758445614441
435.9477252093971	1586.9	5006.7	72.04221876666331
436.72364574646633	1586.9	5047.966666666666	71.37009995266769
437.49949417893686	1586.8	5117.466666666666	71.40672485324728
438.27527050464346	1586.6	5214.066666666667	72.53579261489264
439.0509747214211	1586.7333333333333	5383.566666666667	71.8489899034676
439.8266068271044	1587.0	5650.133333333333	71.79793132446636
440.6021668195283	1587.2333333333333	6022.933333333333	72.12482395856479
441.37765469652754	1586.4	6479.4	72.88969486442605
442.1530704559369	1586.6333333333334	6975.033333333334	72.58388458109474
442.9284140955914	1586.6	7429.933333333333	74.99284015896299
443.7036856133256	1586.5333333333333	7735.166666666667	74.12756518451307
444.47888500697445	1587.0	7890.233333333334	73.57828720087177
445.2540122743727	1586.9333333333334	7924.766666666666	73.61950412514442
446.0290674133552	1586.6666666666667	7864.5	72.16218053213984
446.8040504217568	1586.2333333333333	7773.133333333333	72.27167524090012
447.5789612974122	1586.4	7700.8	72.58338437441027
448.35380003815635	1586.5333333333333	7654.966666666666	73.00155107344945
449.1285666418239	1586.1	7630.9	72.8675581189554
449.90326110624983	1586.6333333333334	7613.633333333333	71.75112138830215
450.67788342926883	1586.5333333333333	7633.133333333333	71.51805713080994
451.4524336087157	1586.3666666666666	7668.9	71.63403359876791
452.22691164242536	1586.9	7714.6	71.63392475027942
453.00131752823256	1586.8	7775.166666666667	71.30369502468064
453.7756512639721	1587.1666666666667	7841.866666666667	71.45833709416642
454.5499128474788	1586.1666666666667	7907.5	71.2011907987773
455.32410227658755	1586.8	7966.433333333333	72.36710933445949
456.09821954913303	1586.4	7968.666666666667	71.42460909631019
456.8722646629501	1586.5	7942.866666666667	71.12895213407784
457.6462376158736	1587.0333333333333	7883.3	71.34129233132944
458.4201384057383	1586.5333333333333	7775.6	70.79631941921757
459.1939670303791	1587.0	7671.533333333334	71.74313027228578
459.96772348763074	1587.1666666666667	7515.766666666666	69.41717631779201
460.741407775328	1586.5	7363.266666666666	68.78505463688842
461.51501989130577	1586.6	7231.633333333333	68.8718330510926
462.2885598333988	1586.8666666666666	7115.9	68.1248604211588
463.0620275994419	1586.8666666666666	7035.933333333333	68.35889988821404
463.83542318726995	1587.1333333333334	6961.0	67.09497760144504
464.6087465947177	1587.3	6918.533333333334	67.25056916804925
465.38199781962	1586.1	6902.8	67.8567143908747
466.1551768598116	1587.1333333333334	6886.666666666667	67.1020662949924
466.92828371312737	1586.8	6902.5	67.10068586286143
467.7013183774021	1586.2333333333333	6943.5	66.8247567636074
468.4742808504707	1586.6333333333334	6978.3	66.47672623367792
469.24717113016777	1586.7	7037.466666666666	66.04473409413274
470.0199892143283	1586.8333333333333	7106.8	65.99016990699143
470.792735100787	1587.3	7173.7	65.990328881885
471.5654087873788	1586.9666666666667	7249.1	65.35007472177539
472.33801027193834	1586.6333333333334	7319.433333333333	64.94764947198058
473.11053955230057	1586.9333333333334	7393.866666666667	64.9999987855752
473.88299662630027	1587.0666666666666	7447.333333333333	64.94144442435507
474.65538149177223	1586.9333333333334	7497.533333333334	64.81141148715271
475.4276941465513	1587.6	7525.466666666666	63.78688944698807
476.1999345884722	1586.8333333333333	7547.333333333333	63.98173239671104
476.97210281536985	1587.2	7536.466666666666	63.21594999356532
477.74419882507897	1587.1333333333334	7532.1	62.567130480533876
478.51622261543446	1586.6333333333334	7505.066666666667	62.123259303276974
479.2881741842711	1587.5333333333333	7471.6	62.11876280855781
480.06005352942367	1586.4	7419.0	62.12098748595697
480.831860648727	1586.8333333333333	7378.5	61.19528295828257
481.60359554001593	1586.2666666666667	7332.833333333333	60.759941923818836
482.37525820112523	1587.2333333333333	7285.333333333333	60.905582501771356
483.14684862988975	1587.3666666666666	7237.066666666667	61.02055951249719
483.91836682414424	1587.1	7200.733333333334	60.317246163332165
484.68981278172356	1586.1666666666667	7145.733333333334	59.2365266146217
485.46118650046253	1587.4333333333334	7095.3	59.034014243082886
486.23248797819593	1586.7666666666667	7061.666666666667	59.03613142358644
487.0037172127586	1586.7333333333333	7018.9	58.14235265391645
487.7748742019853	1586.9666666666667	6998.033333333334	58.911710954357524
488.54595894371096	1585.9666666666667	6942.5	57.121814936012996
489.31697143577026	1586.5666666666666	6922.533333333334	57.99853574430207
490.08791167599804	1586.7	6887.966666666666	58.34240573767372
490.8587796622292	1586.7	6850.533333333334	57.42852595610964
491.6295753922984	1586.5666666666666	6828.3	56.72653258616811
492.4002988640406	1586.6333333333334	6801.233333333334	57.276291688347776
493.17095007529053	1587.1	6759.933333333333	55.64073642184032
493.94152902388305	1586.2	6732.666666666667	55.58676082215242
494.71203570765294	1586.6666666666667	6687.233333333334	53.063287702900766
495.482470124435	1586.1666666666667	6670.333333333333	54.81576027532441
496.25283227206404	1587.3666666666666	6655.7	55.4751351349907
497.02312214837485	1586.6666666666667	6620.033333333334	54.211580843535415
497.7933397512024	1586.3333333333333	6593.7	53.67649025184695
498.56348507838123	1586.4333333333334	6572.866666666667	53.8079556967302
499.3335581277464	1586.7	6561.133333333333	54.37143738004524
500.10355889713264	1586.6666666666667	6555.3	54.07921389574552
500.8734873843747	1586.8666666666666	6541.366666666667	54.2799471166371
501.6433435873074	1586.2	6541.6	53.65749134110475
502.4131275037657	1587.4	6541.866666666667	52.687405671854705
503.1828391315842	1586.6666666666667	6559.7	52.71489578340627
503.95247846859786	1586.3333333333333	6567.4	51.07878130148223
504.72204551264144	1586.8	6595.1	52.73469697297193
505.49154026154974	1586.9333333333334	6630.1	52.55775736925499
506.2609627131576	1587.1333333333334	6660.233333333334	50.88187365668737
507.03031286529983	1586.6	6722.433333333333	52.281477057199204
507.7995907158112	1586.4666666666667	6771.266666666666	51.15671061834245
508.5687962625266	1587.1333333333334	6849.633333333333	51.33618222089837
509.33792950328075	1587.0333333333333	6917.166666666667	50.83758413635428
510.1069904359085	1586.7666666666667	6986.666666666667	49.82851255650617
510.8759790582447	1587.5666666666666	7081.166666666667	50.37650449343486
511.6448953681241	1587.2333333333333	7170.833333333333	49.53963392525515
512.4137393633815	1587.2666666666667	7262.233333333334	48.8211761966392
513.1825110418519	1586.5666666666666	7368.633333333333	50.04261803796104
513.9512104013698	1587.1	7457.5	49.34469556986333
514.7198374397702	1586.7333333333333	7570.766666666666	50.13101434752081
515.4883921548881	1587.3666666666666	7669.466666666666	49.32304883719735
516.2568745445578	1586.7	7783.7	49.529669677951176
517.0252846066146	1587.0333333333333	7894.3	49.368798036800825
517.793622338893	1586.6666666666667	7992.266666666666	48.936069590724586
518.561887739228	1586.4333333333334	8090.466666666666	48.038454347554925
519.3300808054544	1587.0666666666666	8191.833333333333	48.48560716001661
520.0982015354069	1586.8666666666666	8279.8	48.47494986697216
520.8662499269203	1586.9666666666667	8360.0	47.37516439610099
521.6342259778296	1586.3666666666666	8459.7	47.68775919169112
522.4021296859694	1587.1333333333334	8551.166666666666	49.266002865298304
523.1699610491747	1586.5666666666666	8616.433333333332	48.37009701012922
523.9377200652801	1587.3333333333333	8678.966666666667	48.638748342237896
524.7054067321207	1586.8666666666666	8731.933333333332	47.23408429167121
525.4730210475309	1587.1666666666667	8797.233333333334	47.73589559158549
526.2405630093459	1587.4666666666667	8881.866666666667	48.63541686757347
527.0080326154003	1587.2	8934.1	47.8716348390673
527.7754298635291	1586.7666666666667	8985.766666666666	48.11171495631004
528.5427547515668	1586.0333333333333	9013.333333333334	46.96782845833944
529.3100072773485	1587.1	9069.266666666666	47.60268785226511
530.077187438709	1586.8666666666666	9103.266666666666	46.5753062368241
530.8442952334829	1587.0333333333333	9159.3	48.51536347525733
531.6113306595051	1586.9666666666667	9178.066666666668	46.83885239353137
532.3782937146104	1586.8333333333333	9224.533333333333	48.126660129530656
533.1451843966338	1587.2	9263.3	47.337616355085586
533.9120027034099	1587.2666666666667	9297.333333333334	46.356234180000264
534.6787486327736	1587.1666666666667	9326.233333333334	46.260341953366456
535.4454221825597	1586.9666666666667	9366.5	46.94882141015258
536.212023350603	1586.9	9398.5	46.96209446308218
536.9785521347383	1586.8	9418.7	46.156722993309415
537.7450085328004	1587.2333333333333	9448.366666666667	46.56769889968379
538.5113925426242	1586.9666666666667	9485.9	46.338645810236315
539.2777041620444	1587.5	9513.166666666666	46.75917842221099
540.0439433888959	1586.6	9545.266666666666	47.10560992251766
540.8101102210134	1587.5	9555.1	46.56818880896918
541.5762046562318	1586.9666666666667	9557.766666666666	46.906437141384934
542.3422266923859	1587.2333333333333	9574.966666666667	46.96093872556144
543.1081763273105	1586.4666666666667	9593.7	46.72742012991302
543.8740535588404	1587.6666666666667	9606.9	46.84056808464199
544.6398583848105	1588.0666666666666	9612.9	46.438518256051836
545.4055908030555	1586.7666666666667	9626.433333333332	46.58456772284625
546.1712508114102	1587.8333333333333	9629.366666666667	46.47096112883274
546.9368384077096	1586.7333333333333	9629.066666666668	46.99928845229838
547.7023535897882	1587.1333333333334	9630.2	46.770197903599104
548.4677963554811	1586.7	9633.733333333334	46.71780966311519
549.2331667026231	1586.9666666666667	9641.8	47.01638413752722
549.9984646290487	1586.9	9633.033333333333	45.920647314762014
550.7636901325931	1586.6666666666667	9628.8	45.60671004252023
551.5288432110908	1587.0333333333333	9618.5	45.488404993143675
552.2939238623768	1586.7	9631.466666666667	46.41119741975487
553.0589320842859	1586.8666666666666	9609.333333333334	46.200017158114306
553.8238678746528	1586.4	9612.4	47.88303111866532
554.5887312313124	1587.0333333333333	9597.266666666666	46.716993871927194
555.3535221520995	1587.0	9589.366666666667	45.815584254251874
556.1182406348488	1586.9666666666667	9597.433333333332	45.77676774505065
556.8828866773954	1587.3666666666666	9604.633333333333	45.47910642359939
557.6474602775738	1587.4	9610.9	45.97305292142547
558.411961433219	1587.1333333333334	9629.6	45.9887528058685
559.1763901421657	1587.6	9630.7	46.38930206307659
559.9407464022488	1586.8	9633.166666666666	45.71531293828629
560.7050302113031	1587.0	9639.4	45.755093520822825
561.4692415671633	1587.6333333333334	9652.7	45.9226584061056
562.2333804676643	1587.0	9670.7	46.66160315709356
562.997446910641	1586.6666666666667	9685.3	46.12329206478701
563.7614408939281	1586.7333333333333	9693.166666666666	45.985140725824536
564.5253624153604	1587.1666666666667	9714.133333333333	46.221071159405064
565.2892114727728	1587.6666666666667	9738.7	46.68378952370716
566.0529880639999	1586.7333333333333	9758.8	46.060318810818536
566.8166921868768	1586.8	9784.233333333334	45.67645937584331
567.5803238392382	1586.6	9796.5	44.808894503370645
568.3438830189189	1586.6	9821.7	45.965949399636976
569.1073697237535	1587.6333333333334	9819.4	45.27062806606917
569.8707839515772	1586.8333333333333	9854.233333333334	46.703688766697056
570.6341257002246	1586.5	9857.4	46.02458931151234
571.3973949675305	1586.9	9868.2	45.951960884956165
572.1605917513298	1587.1666666666667	9894.066666666668	46.55463824190871
572.9237160494572	1587.2666666666667	9886.466666666667	45.624554757879565
573.6867678597476	1586.3	9901.733333333334	45.47845312896596
574.4497471800358	1587.4333333333334	9904.966666666667	45.286656532383745
575.2126540081566	1586.9	9916.3	45.2340892728966
575.9754883419448	1586.7666666666667	9925.266666666666	45.282251754118306
576.7382501792351	1587.5	9939.633333333333	46.21531445634449
577.5009395178625	1587.5666666666666	9950.966666666667	46.15732769404088
578.2635563556619	1586.9666666666667	9952.366666666667	45.414982915625444
579.0261006904677	1586.6	9971.033333333333	45.28715351197226
579.7885725201152	1586.2333333333333	9976.2	44.92068629157916
580.5509718424388	1587.4	9996.133333333333	45.08620270974971
581.3132986552736	1586.7333333333333	10030.8	44.69358275816779
582.0755529564542	1587.2666666666667	10060.0	45.09506056866238
582.8377347438156	1586.3333333333333	10073.5	45.02182410410771
583.5998440151925	1586.3	10094.6	44.87759638769043
584.3618807684197	1587.0666666666666	10109.233333333334	45.72257453581493
585.123845001332	1587.2	10137.633333333333	44.80984162434555
585.8857367117644	1587.2	10189.533333333333	45.693920677727476
586.6475558975515	1586.8333333333333	10218.366666666667	45.11207652377637
587.4093025565281	1586.5666666666666	10246.2	44.6001604945514
588.1709766865292	1586.3666666666666	10309.166666666666	45.87294129232584
588.9325782853895	1586.6	10346.466666666667	45.30675063960582
589.6941073509438	1587.0666666666666	10411.7	45.34228746306861
590.4555638810269	1586.6333333333334	10486.133333333333	45.78369869137928
591.2169478734736	1586.9666666666667	10546.2	45.55161244983518
591.9782593261189	1586.4666666666667	10622.5	44.832649561956174
592.7394982367973	1587.1	10722.333333333334	45.810844956688165
593.5006646033439	1586.6	10789.733333333334	44.98147430736421
594.2617584235933	1586.9333333333334	10875.866666666667	44.58192204933694
595.0227796953804	1586.7333333333333	10986.266666666666	44.45615182160934
595.78372841654	1587.6666666666667	11108.766666666666	45.459750786608616
596.544604584907	1587.6333333333334	11198.3	44.96657038673801
597.3054081983161	1586.5666666666666	11330.166666666666	45.67858828207547
598.0661392546021	1586.7	11450.933333333332	44.998766195488834
598.8267977515999	1587.3333333333333	11553.533333333333	45.119479530213276
599.5873836871442	1587.7	11675.833333333334	44.87124584812354
600.34789705907	1587.0	11804.566666666668	44.97783622111309
601.1083378652119	1586.8	11932.733333333334	43.879109266506276
601.8687061034049	1586.7666666666667	12069.9	44.547946627928326
602.6290017714836	1587.1333333333334	12194.5	44.68808026156095
603.3892248672829	1586.5	12352.733333333334	44.81623213674755
604.1493753886377	1586.6666666666667	12501.766666666666	45.558152168122554
604.9094533333828	1587.4	12640.966666666667	44.425567274745305
605.6694586993528	1587.7333333333333	12768.533333333333	44.9606482105149
606.4293914843829	1587.0333333333333	12923.2	45.725566297625654
607.1892516863076	1587.1333333333334	13061.4	46.37080385990681
607.9490393029618	1586.8333333333333	13166.033333333333	44.86713987859691
608.7087543321802	1586.7	13305.733333333334	45.39515081403201
609.4683967717978	1586.4333333333334	13454.0	45.22691514387782
610.2279666196492	1586.9	13584.466666666667	44.698701094693064
610.9874638735695	1587.2333333333333	13718.1	45.563149077093044
611.7468885313933	1586.9	13828.1	44.34120413155631
612.5062405909555	1586.9	13927.766666666666	44.794570486753464
613.2655200500909	1586.3666666666666	14072.7	44.88367773053586
614.0247269066342	1587.0333333333333	14210.966666666667	45.34638456413238
614.7838611584203	1587.2333333333333	14303.1	44.69168460969529
615.5429228032841	1586.4666666666667	14441.2	45.38201609105939
616.3019118390603	1586.8666666666666	14541.8	45.432558525452464
617.0608282635836	1587.4666666666667	14618.133333333333	45.379930067829015
617.8196720746892	1586.5666666666666	14712.833333333334	44.268972687469024
618.5784432702114	1586.5	14784.533333333333	44.85886836152582
619.3371418479854	1587.2333333333333	14870.333333333334	44.62637660803081
620.0957678058459	1586.8	14947.066666666668	43.92798718199882
620.8543211416277	1586.6	15007.033333333333	44.21375606263589
621.6128018531655	1586.7666666666667	15051.533333333333	43.64188239372061
622.3712099382943	1587.1333333333334	15110.8	44.012590001466926
623.1295453948488	1587.1	15190.033333333333	44.85762230006809
623.8878082206638	1586.4	15238.733333333334	45.273526088898954
624.6459984135743	1586.2666666666667	15283.266666666666	44.801453794838466
625.4041159714149	1587.2333333333333	15363.166666666666	45.348084393687174
626.1621608920203	1586.8666666666666	15451.7	45.66411029973679
626.9201331732256	1586.6	15483.1	45.62497882439516
627.6780328128656	1587.5333333333333	15502.6	45.263953570834396
628.4358598087749	1586.8666666666666	15514.4	45.172809329713594
629.1936141587885	1586.3666666666666	15528.1	44.65914620826046
629.9512958607411	1586.5333333333333	15572.6	44.320899382370776
630.7089049124675	1586.9	15608.866666666667	45.25774540923177
631.4664413118026	1587.2	15626.733333333334	45.01960471301115
632.2239050565811	1586.7666666666667	15647.433333333332	44.31961524348833
632.9812961446379	1586.5	15672.266666666666	44.64632937965332
633.7386145738079	1586.4333333333334	15681.066666666668	44.6543126710103
634.4958603419257	1587.0	15707.6	45.019061175789844
635.2530334468262	1586.5333333333333	15682.3	45.17784555261834
636.0101338863443	1587.0666666666666	15677.533333333333	45.15927361589439
636.7671616583146	1586.3666666666666	15672.133333333333	44.64974643378875
637.5241167605723	1587.2333333333333	15650.333333333334	44.482570980101364
638.2809991909518	1586.9666666666667	15658.166666666666	44.17533461013966
639.037808947288	1586.8666666666666	15626.633333333333	44.80727857902015
639.7945460274159	1586.8666666666666	15602.6	43.82435774937466
640.5512104291702	1586.6666666666667	15594.933333333332	45.28375177304751
641.3078021503857	1585.6	15564.7	43.850118724650756
642.0643211888971	1586.0333333333333	15547.433333333332	44.912438698957416
642.8207675425394	1586.7333333333333	15515.1	44.77572008233149
643.5771412091474	1586.7666666666667	15512.4	44.86796425087408
644.3334421865558	1586.6666666666667	15499.533333333333	44.48000590899683
645.0896704725996	1587.4	15489.233333333334	45.07826083905276
645.8458260651132	1587.0333333333333	15445.933333333332	44.59876127165445
646.6019089619319	1586.5	15405.533333333333	43.572283898163924
647.3579191608902	1586.7333333333333	15369.833333333334	43.884636493548896
648.1138566598231	1587.4333333333334	15350.3	44.51155066934844
648.8697214565653	1587.0333333333333	15348.366666666667	45.35792657073675
649.6255135489516	1586.9333333333334	15339.433333333332	44.97281069057261
650.3812329348169	1587.1	15327.266666666666	44.827232336304995
651.1368796119959	1587.0	15347.633333333333	44.74883897645368
651.8924535783235	1585.8666666666666	15342.7	44.9473816309463
652.6479548316345	1587.4	15307.0	44.99749704540027
653.4033833697637	1587.0666666666666	15291.333333333334	44.2357314009952
654.1587391905458	1587.0666666666666	15264.033333333333	43.36504060299572
654.9140222918159	1586.6333333333334	15293.533333333333	43.73709682451648
655.6692326714084	1586.5666666666666	15300.233333333334	43.664196547866304
656.4243703271585	1586.3666666666666	15309.733333333334	44.22347958793972
657.1794352569008	1587.4333333333334	15336.4	44.87289120526059
657.9344274584702	1586.5333333333333	15361.166666666666	44.841909168089494
658.6893469297014	1586.9333333333334	15382.4	44.59611496017008
659.4441936684294	1585.8666666666666	15389.966666666667	44.02092595985875
660.1989676724888	1586.9	15397.333333333334	43.93936485692301
660.9536689397146	1587.0	15446.066666666668	44.73943643194355
661.7082974679414	1587.4	15486.2	45.14756284651965
662.4628532550042	1586.2666666666667	15516.033333333333	44.380593390949905
663.2173362987378	1586.7	15589.7	45.059653432327146
663.9717465969768	1586.2666666666667	15652.466666666667	44.498472135490935
664.7260841475563	1586.5333333333333	15721.0	45.074774056448575
665.480348948311	1586.8333333333333	15760.5	44.30391371134553
666.2345409970756	1586.5666666666666	15825.7	44.39683621156456
666.988660291685	1586.5333333333333	15859.7	43.16147358592519
667.742706829974	1586.3	15929.0	43.39414366195254
668.4966806097776	1586.8666666666666	16027.9	43.61962424465548
669.2505816289303	1586.2333333333333	16119.666666666666	43.52834657812206
670.0044098852671	1587.2666666666667	16201.666666666666	43.67329238972148
670.7581653766227	1587.2	16267.866666666667	42.893048437673784
671.511848100832	1586.9	16371.3	43.54671500571618
672.2654580557298	1586.8333333333333	16475.533333333333	43.30651942637045
673.0189952391509	1586.7666666666667	16598.7	42.91368571417767
673.7724596489301	1587.2	16745.333333333332	44.115399338144435
674.5258512829022	1586.0	16840.766666666666	44.0786183651061
675.279170138902	1587.6333333333334	16921.866666666665	44.34192229787879
676.0324162147645	1586.3666666666666	17020.1	43.85527691100781
676.7855895083242	1587.4	17126.966666666667	43.86871923834312
677.5386900174161	1586.1333333333334	17267.333333333332	43.428525454152584
678.2917177398749	1586.8333333333333	17371.766666666666	43.17101607772724
679.0446726735356	1586.7666666666667	17504.3	42.768978391645064
679.797554816233	1586.5	17629.066666666666	42.80902077214453
680.5503641658016	1587.4	17757.4	43.7685884261803
681.3031007200765	1586.0	17852.433333333334	43.4307525280949
682.0557644768925	1587.6333333333334	17926.066666666666	42.5165718355098
682.8083554340842	1586.6666666666667	18081.266666666666	43.44587782407145
683.5608735894867	1587.1333333333334	18231.266666666666	43.959451486058704
684.3133189409347	1586.6	18350.8	43.56523902354962
685.0656914862628	1587.0	18514.5	43.93261656062136
685.8179912233061	1587.4666666666667	18611.766666666666	43.03183319075725
686.5702181498993	1586.6666666666667	18723.233333333334	43.13098205936018
687.3223722638772	1587.1333333333334	18839.1	43.101976884355544
688.0744535630747	1586.2666666666667	18975.1	43.54356292005065
688.8264620453265	1586.7	19090.266666666666	42.8954846081174
689.5783977084674	1586.3333333333333	19199.8	42.320612958757195
690.3302605503324	1586.8	19279.866666666665	43.343971162273185
691.082050568756	1586.7333333333333	19384.533333333333	44.165812639349724
691.8337677615733	1586.5333333333333	19471.333333333332	43.47067819066549
692.585412126619	1586.9	19579.8	43.440541223155044
693.3369836617278	1587.0666666666666	19653.933333333334	42.878378821132294
694.0884823647348	1587.0333333333333	19727.166666666668	42.80999327026157
694.8399082334745	1587.1666666666667	19809.0	42.60218242237292
695.5912612657819	1587.0666666666666	19897.266666666666	43.336508397893375
696.3425414594917	1586.9666666666667	19982.4	43.15060964482797
697.0937488124388	1586.7666666666667	20094.5	44.241656026504465
697.8448833224579	1586.9666666666667	20161.066666666666	43.35728994863001
698.5959449873841	1586.5	20212.066666666666	43.36356046435382
699.3469338050518	1587.3	20229.966666666667	43.5980909096286
700.0978497732962	1586.7333333333333	20253.6	43.67239798323253
700.8486928899517	1587.1666666666667	20284.9	43.21153308390927
701.5994631528534	1586.5	20298.1	43.78843136646424
702.3501605598362	1587.1333333333334	20298.466666666667	43.14518504889929
703.1007851087347	1587.0666666666666	20315.533333333333	43.53070922251658
703.8513367973837	1586.5666666666666	20315.166666666668	43.22715835649407
704.6018156236181	1586.6333333333334	20296.4	42.71935119061777
705.3522215852728	1586.6	20313.033333333333	43.81521262677064
706.1025546801824	1586.9666666666667	20353.433333333334	43.35020189671472
706.8528149061818	1586.7333333333333	20344.9	43.03450360139726
707.603002261106	1587.0666666666666	20293.666666666668	42.57242625627693
708.3531167427894	1587.0666666666666	20298.833333333332	43.31335086239343
709.1031583490673	1586.9	20258.2	43.2047704673141
709.8531270777742	1587.0333333333333	20240.333333333332	43.99428181253267
710.6030229267449	1586.5	20207.366666666665	43.14489598832002
711.3528458938142	1587.4333333333334	20117.566666666666	43.24535774689047
712.1025959768172	1586.6666666666667	20036.233333333334	43.45177676184434
712.8522731735884	1586.9	19938.133333333335	43.22590621106943
713.6018774819628	1587.4333333333334	19825.9	42.902049355235484
714.351408899775	1586.8	19763.8	43.270950471862804
715.1008674248601	1587.0	19697.733333333334	43.40566391459518
715.8502530550527	1586.3333333333333	19600.8	43.08136091570991
716.5995657881876	1587.1333333333334	19489.466666666667	43.06768650584164
717.3488056220998	1586.4	19402.633333333335	42.81460690164477
718.097972554624	1586.7	19264.933333333334	42.30490043185411
718.8470665835949	1587.1333333333334	19204.566666666666	42.903400442595306
719.5960877068475	1587.3333333333333	19164.8	43.14327282855552
720.3450359222164	1587.8666666666666	19111.733333333334	42.98369232146223
721.0939112275368	1586.8666666666666	19074.066666666666	42.966927655123705
721.842713620643	1586.6333333333334	19059.0	43.62043952115946
722.5914430993702	1586.5666666666666	19010.1	43.46980436136582
723.340099661553	1586.9333333333334	18994.533333333333	43.89975287726287
724.0886833050263	1586.9333333333334	18960.7	43.79613254684542
724.837194027625	1586.9666666666667	18888.5	43.2835919395072
725.5856318271836	1587.1666666666667	18790.933333333334	42.76442857720953
726.3339967015373	1587.0666666666666	18766.3	41.951568531522526
727.0822886485207	1586.6333333333334	18769.666666666668	42.855851156386294
727.8305076659686	1586.9333333333334	18702.566666666666	42.08544393479192
728.5786537517159	1586.8333333333333	18664.466666666667	42.02220949992533
729.3267269035974	1587.8	18599.133333333335	42.78449534335056
730.0747271194479	1587.2	18518.4	41.66269829753274
730.822654397102	1587.2333333333333	18508.733333333334	42.976978361285454
731.5705087343949	1586.3666666666666	18457.833333333332	42.85045968100614
732.3182901291611	1586.9666666666667	18415.366666666665	42.59550404517413
733.0659985792356	1586.7333333333333	18379.766666666666	42.74113058059075
733.8136340824532	1587.4666666666667	18351.533333333333	42.30251592287745
734.5611966366486	1587.1	18376.166666666668	43.08583172582542
735.3086862396566	1586.7333333333333	18394.8	43.25627147055036
736.056102889312	1587.2333333333333	18417.133333333335	43.641202800621045
736.8034465834498	1586.8333333333333	18442.133333333335	43.510312020604715
737.5507173199047	1586.5666666666666	18405.3	42.8149670906494
738.2979150965115	1587.1	18430.8	43.91252601180745
739.045039911105	1586.6	18432.166666666668	43.200592902006925
739.79209176152	1586.3	18424.7	43.138260000153345
740.5390706455914	1586.6	18447.433333333334	42.99733897831505
741.285976561154	1586.7333333333333	18453.7	42.53767191996169
742.0328095060426	1586.5	18443.533333333333	43.03692231118342
742.7795694780918	1586.6666666666667	18429.366666666665	43.44194478962792
743.5262564751367	1587.3	18406.266666666666	43.231549469412386
744.272870495012	1586.9	18325.7	42.619470458178164
745.0194115355524	1587.0666666666666	18306.366666666665	43.2060150532258
745.765879594593	1587.1	18281.333333333332	42.84046911550569
746.5122746699683	1587.1	18250.066666666666	43.18685861827716
747.2585967595134	1587.0666666666666	18251.133333333335	43.66870269453931
748.0048458610628	1586.8666666666666	18257.0	44.18235599592287
748.7510219724516	1587.3333333333333	18289.8	43.33128062784838
749.4971250915144	1586.9666666666667	18288.466666666667	43.5140079034312
750.243155216086	1586.8333333333333	18290.1	43.49671311467514
750.9891123440015	1586.6333333333334	18343.666666666668	43.65647678178966
751.7349964730954	1587.0666666666666	18400.633333333335	43.69722857092207
752.4808076012027	1586.9333333333334	18453.866666666665	43.76438614801049
753.2265457261582	1587.0	18497.8	43.65726585015312
753.9722108457964	1586.6333333333334	18539.4	43.11334327556314
754.7178029579526	1587.0	18577.6	42.88826767117721
755.4633220604613	1586.3666666666666	18613.966666666667	42.15468723083122
756.2087681511574	1587.0333333333333	18674.5	43.186430901648734
756.9541412278757	1587.0	18730.5	43.416764051264316
757.699441288451	1586.8333333333333	18779.566666666666	43.67225734731051
758.4446683307182	1586.7333333333333	18836.666666666668	43.55982908979839
759.1898223525119	1586.5666666666666	18919.2	43.23976084906015
759.9349033516671	1586.5666666666666	18964.4	42.74080629801002
760.6799113260186	1587.0666666666666	19019.233333333334	41.91709646456367
761.424846273401	1586.9333333333334	19077.066666666666	42.05658929201174
762.1697081916495	1587.4	19149.633333333335	42.36578464400573
762.9144970785986	1586.8	19213.066666666666	41.50415010148053
763.6592129320832	1586.4333333333334	19272.066666666666	42.411740235937
764.4038557499381	1587.5666666666666	19308.666666666668	42.26855638907932
765.1484255299982	1586.5666666666666	19352.833333333332	41.64152395796392
765.8929222700982	1587.2333333333333	19434.333333333332	42.50772839245234
766.637345968073	1586.9	19513.533333333333	42.59548499147624
767.3816966217572	1587.4333333333334	19606.733333333334	42.33704891921032
768.1259742289859	1586.6	19685.033333333333	42.16557171714807
768.8701787875938	1586.0333333333333	19780.066666666666	42.25294191811864
769.6143102954156	1587.2666666666667	19831.9	42.27941440700874
770.3583687502863	1586.0333333333333	19902.4	43.32553189117931
771.1023541500406	1586.9333333333334	19978.733333333334	42.90144963903601
771.8462664925133	1586.8	20077.733333333334	42.51555611949744
772.5901057755393	1586.9	20168.833333333332	42.18782238402026
773.3338719969533	1587.5666666666666	20272.766666666666	42.249480898876136
774.0775651545903	1587.1666666666667	20331.4	41.68448715029032
774.8211852462848	1587.1666666666667	20413.0	41.801276752842554
775.5647322698719	1587.1666666666667	20509.066666666666	42.029226427159074
776.3082062231862	1587.1	20558.133333333335	41.601591351705075
777.0516071040627	1586.6333333333334	20609.466666666667	41.821114262396115
777.7949349103361	1587.0	20721.966666666667	41.66883657667949
778.5381896398412	1587.5333333333333	20866.466666666667	41.79437520307893
779.281371290413	1587.2	20967.1	42.97708711562373
780.024479859886	1586.9666666666667	21073.9	43.15711661030656
780.7675153460953	1586.9333333333334	21188.2	42.52013813980818
781.5104777468754	1587.4333333333334	21295.6	42.31028923884994
782.2533670600615	1587.2	21387.666666666668	41.98478260184833
782.996183283488	1586.8	21433.766666666666	41.72731931872275
783.73892641499	1586.6333333333334	21552.533333333333	42.494360390786404
784.4815964524023	1587.1333333333334	21663.133333333335	41.97390708908672
785.2241933935596	1586.3333333333333	21789.366666666665	42.16330138055586
785.9667172362967	1587.1	21941.7	42.16746149502492
786.7091679784486	1587.4	22054.166666666668	42.24357118438985
787.4515456178499	1587.2	22155.766666666666	42.487935614250965
788.1938501523355	1587.4333333333334	22263.066666666666	42.32091311652953
788.9360815797401	1587.3666666666666	22374.066666666666	42.318321078162235
789.6782398978987	1586.6333333333334	22450.066666666666	41.95459642983158
790.420325104646	1586.8	22552.666666666668	42.023066084783444
791.1623371978169	1586.3666666666666	22666.733333333334	41.5831566564048
791.9042761752461	1587.0	22785.166666666668	42.19105977945053
792.6461420347684	1586.3	22889.166666666668	41.86781843573637
793.3879347742187	1586.9333333333334	23054.433333333334	41.78917814251301
794.1296543914318	1586.7333333333333	23160.566666666666	40.936965966092785
794.8713008842426	1587.2666666666667	23226.7	40.509318177175565
795.6128742504857	1587.1333333333334	23345.333333333332	41.19692132123534
796.354374487996	1586.8	23463.666666666668	41.01784706776129
797.0958015946084	1587.2	23541.7	40.81287891405585
797.8371555681575	1586.9	23649.466666666667	40.49382942642991
798.5784364064783	1587.3	23770.566666666666	40.97164524616794
799.3196441074057	1586.6666666666667	23896.566666666666	40.670108102488825
800.0607786687742	1586.9666666666667	24045.633333333335	41.66085015120887
800.8018400884189	1586.9666666666667	24154.4	41.89570164441116
801.5428283641745	1586.5333333333333	24225.233333333334	41.81640438356679
802.2837434938757	1586.5666666666666	24319.7	41.80374365450749
803.0245854753575	1586.7	24376.666666666668	40.85397766997312
803.7653543064547	1587.0666666666666	24497.533333333333	42.14950544915286
804.5060499850019	1586.6333333333334	24576.4	42.193194865192645
805.2466725088342	1586.8	24637.533333333333	42.53776777410853
805.9872218757862	1586.2333333333333	24706.666666666668	41.594722881095656
806.7276980836928	1586.6	24880.766666666666	41.93817569127452
807.4681011303886	1587.3666666666666	25008.5	41.327542843053266
808.2084310137088	1587.0666666666666	25040.633333333335	41.09250159807464
808.948687731488	1586.7333333333333	25113.3	41.260471960133124
809.688871281561	1586.5	25185.566666666666	41.1106582035599
810.4289816617627	1587.3	25297.533333333333	40.99643040105887
811.1690188699278	1587.7	25409.033333333333	41.51017155546586
811.9089829038911	1586.4666666666667	25443.9	41.782845122619904
812.6488737614875	1586.1666666666667	25564.133333333335	41.675388335497615
813.3886914405518	1586.2333333333333	25696.933333333334	41.58924623356138
814.1284359389189	1586.7	25819.9	40.44382500066027
814.8681072544233	1587.2666666666667	25908.433333333334	40.16255841606009
815.6077053849002	1586.5333333333333	26056.2	40.43551112004797
816.3472303281842	1586.2333333333333	26128.033333333333	41.05983087300139
817.0866820821101	1586.6666666666667	26138.266666666666	40.962936010164654
817.8260606445127	1586.6	26240.3	41.18774440688714
818.5653660132269	1587.1666666666667	26300.733333333334	41.22284487547066
819.3045981860876	1587.2	26405.233333333334	41.30700610700799
820.0437571609293	1587.1	26533.0	41.702858258531556
820.7828429355872	1587.0666666666666	26625.933333333334	42.11969413030416
821.5218555078957	1587.6333333333334	26731.166666666668	42.08719613604239
822.26079487569	1587.1333333333334	26813.333333333332	41.7528211818475
822.9996610368046	1586.9333333333334	26891.933333333334	41.50179450645785
823.7384539890745	1586.9	26930.0	41.29496043128846
824.4771737303345	1586.6333333333334	27051.266666666666	41.53341013748091
825.2158202584193	1586.6	27162.8	41.254939240662026
825.9543935711638	1586.6666666666667	27184.366666666665	41.21921262210862
826.6928936664028	1586.4	27266.7	41.32994772319818
827.4313205419711	1587.6	27378.566666666666	42.24619490534647
828.1696741957036	1586.9333333333334	27467.833333333332	42.030420680280756
828.907954625435	1586.7333333333333	27499.133333333335	41.16893956788114
829.646161829	1587.0666666666666	27587.9	41.25652057604463
830.3842958042337	1586.6333333333334	27657.866666666665	41.204990116601564
831.1223565489707	1586.6666666666667	27716.066666666666	40.74899124116807
831.8603440610459	1586.1333333333334	27781.0	41.37472454150896
832.598258338294	1587.4666666666667	27832.433333333334	41.475707511917754
833.3360993785501	1587.0666666666666	27862.533333333333	41.6082705119955
834.0738671796487	1586.8	27916.233333333334	40.88401360910791
834.8115617394246	1586.7666666666667	28068.9	40.82961721790598
835.5491830557129	1586.8666666666666	28159.766666666666	41.55598753096885
836.2867311263482	1586.5333333333333	28213.033333333333	41.75422437210366
837.0242059491653	1586.0666666666666	28301.9	41.44850125507976
837.7616075219992	1586.7	28396.033333333333	41.26953336217936
838.4989358426844	1587.1333333333334	28421.633333333335	41.00239017800126
839.2361909090561	1586.5	28461.333333333332	40.76683266655099
839.9733727189487	1586.8666666666666	28512.666666666668	40.931631808423795
840.7104812701973	1587.0	28680.0	41.463809715625835
841.4475165606366	1585.9333333333334	28862.8	41.776727445735546
842.1844785881015	1587.1333333333334	28989.933333333334	42.25829661942798
842.9213673504267	1586.9	29021.5	41.46429621401829
843.6581828454471	1586.4333333333334	29013.066666666666	41.38054533613422
844.3949250709974	1586.3666666666666	29134.0	41.672029563429405
845.1315940249126	1587.1	29198.133333333335	41.29187384458696
845.8681897050272	1586.6333333333334	29302.033333333333	41.042084594041945
846.6047121091764	1586.6333333333334	29424.833333333332	40.62035925800929
847.3411612351948	1586.7333333333333	29592.9	41.10140441511663
848.0775370809172	1586.9	29697.266666666666	40.591486376692266
848.8138396441784	1586.7	29834.966666666667	40.830609583736695
849.5500689228132	1586.8666666666666	29848.066666666666	40.62761368658937
850.2862249146566	1586.9333333333334	29930.0	40.50349595852202
851.0223076175432	1586.8	30055.866666666665	40.656139555228236
851.7583170293079	1586.8	30235.5	41.14217405263833
852.4942531477856	1586.2	30303.766666666666	41.09410944602087
853.2301159708109	1585.9666666666667	30350.366666666665	41.122408465636646
853.9659054962187	1587.0333333333333	30393.366666666665	41.029798203721036
854.7016217218439	1587.1333333333334	30451.5	41.38220320858258
855.4372646455213	1586.4	30539.6	41.55646470983539
856.1728342650856	1586.1	30702.3	42.12736764724718
856.9083305783716	1586.5666666666666	30867.033333333333	41.523327270949956
857.6437535832143	1585.8	30971.933333333334	41.93437364028869
858.3791032774483	1586.0666666666666	30990.1	40.87698057236836
859.1143796589085	1587.5666666666666	30998.333333333332	40.78551697652903
859.8495827254299	1586.5333333333333	31117.566666666666	40.13852425569374
860.5847124748469	1586.9666666666667	31142.766666666666	40.24835187210285
861.3197689049947	1586.8333333333333	31255.333333333332	40.4832861008185
862.0547520137079	1586.5	31432.133333333335	40.748005197175544
862.7896617988213	1587.2333333333333	31541.5	40.89301317409418
863.5244982581698	1587.3	31638.633333333335	40.78627955983534
864.2592613895882	1587.0	31655.0	40.868885851822135
864.9939511909114	1586.9333333333334	31649.133333333335	41.24025286301736
865.728567659974	1586.7666666666667	31692.433333333334	40.668975482825054
866.4631107946109	1587.0333333333333	31777.6	41.05687486115196
867.197580592657	1586.5666666666666	31891.7	40.55676698350687
867.931977051947	1586.7	32052.0	40.45014496749611
868.6663001703158	1586.7	32051.2	40.28438495386464
869.4005499455982	1586.4666666666667	32095.266666666666	40.454280912630566
870.1347263756289	1586.5666666666666	32047.0	40.18887002304233
870.8688294582428	1586.2666666666667	32127.5	40.0348624023283
871.6028591912748	1586.5333333333333	32169.066666666666	39.436732070113884
872.3368155725594	1586.4333333333334	32330.0	40.02632280335475
873.0706985999318	1586.5333333333333	32365.433333333334	40.073605352619005
873.8045082712266	1586.8666666666666	32442.3	40.312730010506186
874.5382445842787	1587.3333333333333	32543.3	40.47883511720423
875.2719075369228	1586.3666666666666	32722.066666666666	41.377063185008495
876.0054971269938	1586.8333333333333	32867.53333333333	41.30666049716402
876.7390133523264	1586.6666666666667	32994.13333333333	40.767107760811015
877.4724562107556	1586.5333333333333	33277.1	40.66327426213138
878.2058257001161	1586.0666666666666	33485.76666666667	39.80606324303156
878.9391218182427	1587.5666666666666	33662.1	39.96172841864234
879.6723445629702	1585.6666666666667	33716.4	39.43240510862748
880.4054939321335	1586.8666666666666	33842.03333333333	39.162666921196156
881.1385699235674	1586.4666666666667	33977.23333333333	39.075233100247424
881.8715725351066	1587.1666666666667	34163.333333333336	39.19846863762663
882.604501764586	1586.5	34422.1	39.66062871748353
883.3373576098403	1586.1666666666667	34624.76666666667	39.50678861212965
884.0701400687044	1586.3	34741.3	38.998918413679576
884.8028491390132	1586.6333333333334	34889.4	39.25971972963885
885.5354848186014	1586.8333333333333	34971.46666666667	39.012363065867646
886.2680471053038	1587.3666666666666	35080.0	39.24679239979205
887.0005359969554	1586.8	35203.6	38.91137782265391
887.7329514913906	1586.4	35339.53333333333	39.08989847307935
888.4652935864447	1587.5333333333333	35560.666666666664	38.57262368423926
889.1975622799522	1586.5666666666666	35828.86666666667	39.27489503270307
889.929757569748	1586.0	36081.833333333336	39.17951350620711
890.6618794536669	1586.3333333333333	36220.7	38.86512944025179
891.3939279295437	1586.6666666666667	36364.066666666666	39.536055039214645
892.1259029952132	1586.6333333333334	36523.86666666667	40.10453872639072
892.8578046485103	1586.9666666666667	36726.166666666664	40.18792924197757
893.5896328872698	1586.4	36912.26666666667	39.950665501816026
894.3213877093264	1587.1666666666667	37159.433333333334	40.60674344149325
895.0530691125149	1587.0333333333333	37411.86666666667	40.497012901835866
895.7846770946703	1586.2	37635.433333333334	40.15578910589312
896.5162116536272	1587.1333333333334	37718.8	40.19560437950776
897.2476727872206	1587.5	37792.73333333333	40.362268349968716
897.9790604932853	1586.8	37977.73333333333	41.3493663916351
898.7103747696559	1586.8666666666666	38116.5	41.6014238529937
899.4416156141674	1587.3333333333333	38355.03333333333	41.75900689507936
900.1727830246544	1586.9666666666667	38551.13333333333	42.64796636571121
900.9038769989521	1586.5666666666666	38841.066666666666	42.61038493187503
901.634897534895	1586.8	39099.73333333333	42.63654320161105
902.365844630318	1586.6666666666667	39230.86666666667	41.99886814584791
903.0967182830558	1587.2	39398.86666666667	43.397852689017554
903.8275184909435	1587.4	39507.566666666666	43.50985987475032
904.5582452518156	1586.9666666666667	39679.8	44.230129789226226
905.288898563507	1587.2333333333333	39833.63333333333	44.29714995837682
906.0194784238527	1586.8	39933.23333333333	43.54279384800745
906.7499848306873	1586.4	40179.333333333336	43.82341683123797
907.4804177818455	1586.9	40382.73333333333	43.90959031673936
908.2107772751625	1586.8666666666666	40612.4	44.47770802485174
908.9410633084728	1587.3333333333333	40790.2	44.64183889908506
909.6712758796114	1586.7333333333333	40859.0	44.67232402705556
910.4014149864129	1587.0	40979.433333333334	45.15591140519965
911.1314806267123	1587.0333333333333	41098.76666666667	44.99721672456652
911.8614727983444	1587.0	41275.73333333333	45.81780015319562
912.5913914991438	1586.8666666666666	41444.3	45.764633682494875
913.3212367269456	1586.4666666666667	41591.566666666666	46.6633809750226
914.0510084795844	1587.1666666666667	41704.86666666667	46.57534544810159
914.7807067548952	1587.3	41829.76666666667	47.002585651032504
915.5103315507125	1587.0	41949.26666666667	48.083145170435124
916.2398828648716	1586.2	42094.4	48.24012623286298
916.9693606952068	1586.5666666666666	42216.3	47.99719444694371
917.6987650395532	1586.3	42277.666666666664	48.487998986804485
918.4280958957455	1586.9333333333334	42322.3	47.76364948520885
919.1573532616186	1587.6	42348.333333333336	47.100798707987664
919.8865371350073	1586.8	42334.36666666667	47.340663473442504
920.6156475137464	1586.9666666666667	42438.63333333333	47.2179668583253
921.3446843956707	1586.1666666666667	42468.0	47.15905668272749
922.0736477786149	1586.4666666666667	42425.566666666666	47.304063012730694
922.802537660414	1586.0666666666666	42432.46666666667	47.49909660592764
923.5313540389027	1586.9666666666667	42484.433333333334	47.4407694837036
924.2600969119159	1586.2	42504.166666666664	46.76622377862161
924.9887662772883	1587.1	42463.333333333336	46.64981232748092
925.7173621328548	1586.8333333333333	42479.066666666666	46.65182778962118
926.4458844764501	1586.9	42494.5	46.24069088514399
927.1743333059092	1587.3333333333333	42323.86666666667	46.42071958313164
927.9027086190666	1586.7666666666667	42049.066666666666	46.18428972299437
928.6310104137575	1586.7	41652.23333333333	46.45033224350125
929.3592386878165	1586.4333333333334	41096.933333333334	46.377752906129516
930.0873934390784	1587.1333333333334	40409.53333333333	45.46747903383103
930.815474665378	1586.4333333333334	39594.46666666667	44.899201919370704
931.5434823645503	1586.5333333333333	38706.63333333333	44.92314973696618
932.2714165344298	1586.8666666666666	37521.23333333333	44.1766430044751
932.9992771728516	1586.4333333333334	36379.4	43.87403334046101
933.7270642776504	1586.4	35265.13333333333	43.81171743467064
934.4547778466609	1586.8	34261.36666666667	44.12830297791074
935.1824178777181	1586.7666666666667	33412.666666666664	44.643137999623995
935.9099843686568	1586.5666666666666	32692.5	43.90051493451899
936.6374773173115	1587.6333333333334	32148.033333333333	43.66551677962549
937.3648967215174	1586.6	31827.2	43.09404621567654
938.0922425791092	1586.5333333333333	31647.233333333334	41.896367510265726
938.8195148879216	1587.4	31742.9	42.03197276350475
939.5467136457895	1586.5666666666666	31955.833333333332	42.69488095876148
940.2738388505477	1586.7	32223.9	42.81135821292643
941.000890500031	1587.1	32591.866666666665	41.64778713844398
941.7278685920743	1586.6	33144.36666666667	41.54124722040037
942.4547731245123	1587.2666666666667	33772.46666666667	41.31856659501201
943.1816040951798	1587.0333333333333	34452.333333333336	40.56607609045752
943.9083615019116	1586.2333333333333	35230.26666666667	40.58669441612553
944.6350453425426	1585.9666666666667	36013.73333333333	40.50833156584492
945.3616556149077	1586.3666666666666	36763.1	40.5042657621471
946.0881923168415	1586.8333333333333	37476.333333333336	40.14703402984131
946.8146554461789	1586.1	38175.933333333334	39.7995111232267
947.5410450007547	1587.0	38934.933333333334	39.69478231918895
948.2673609784038	1585.9333333333334	39695.53333333333	39.49591549601268
948.9936033769609	1587.3333333333333	40450.76666666667	39.89470771135483
949.7197721942608	1586.8666666666666	41182.166666666664	40.15367970682096
950.4458674281384	1587.5666666666666	41971.166666666664	40.09254700079011
951.1718890764284	1586.8666666666666	42727.3	40.12527111147895
951.8978371369658	1587.1666666666667	43374.86666666667	39.98255015272094
952.6237116075853	1586.3333333333333	43965.6	40.07473546057113
953.3495124861216	1586.9333333333334	44521.4	39.62748445241694
954.0752397704097	1586.6666666666667	45072.86666666667	39.413659776704705
954.8008934582843	1587.1	45702.73333333333	39.32124008805935
955.5264735475803	1587.0666666666666	46339.5	39.42937310716791
956.2519800361324	1587.2333333333333	46836.26666666667	38.8730483399266
956.9774129217755	1587.7333333333333	47328.0	39.09955344574799
957.7027722023442	1587.0333333333333	47777.46666666667	39.10959116506694
958.4280578756737	1586.8	48091.4	39.0831402155263
959.1532699395985	1587.2666666666667	48240.53333333333	38.930439396979956
959.8784083919536	1586.4333333333334	48449.8	38.55541434622116
960.6034732305736	1586.5666666666666	48773.8	38.490249862872325
961.3284644532936	1586.3	49091.6	38.242491636748376
962.053382057948	1587.1333333333334	49449.7	38.78239637960579
962.7782260423721	1586.8333333333333	49711.833333333336	38.91181486690739
963.5029964044004	1587.4	49975.433333333334	38.752074411575364
964.2276931418677	1586.8333333333333	50216.76666666667	38.829383064417954
964.952316252609	1586.8	50382.933333333334	39.232356160620135
965.6768657344589	1586.9666666666667	50428.066666666666	39.05995346648865
966.4013415852523	1587.2	50502.7	39.03276132799484
967.1257438028242	1586.2666666666667	50577.26666666667	39.247896456693034
967.8500723850091	1587.2	50517.23333333333	38.79250048621867
968.574327329642	1587.0333333333333	50457.73333333333	39.219315227468876
969.2985086345576	1587.0333333333333	50460.86666666667	38.642270073200976
970.0226162975908	1587.4	50514.566666666666	38.953434163354615
970.7466503165765	1587.4333333333334	50456.433333333334	38.759935567725186
971.4706106893493	1587.3666666666666	50464.5	38.82216947871588
972.1944974137441	1587.8	50292.8	38.57573876302747
972.9183104875957	1586.9	49987.23333333333	38.59235741680066
973.6420499087391	1586.8	49646.833333333336	38.314282964937505
974.3657156750087	1586.9666666666667	49376.1	37.770440895361865
975.0893077842397	1587.1666666666667	49131.9	37.80057422727279
975.8128262342667	1586.5	49064.833333333336	38.09107867094915
976.5362710229247	1586.7	48972.73333333333	38.772471455177374
977.2596421480483	1586.4	48866.066666666666	38.45673222043493
977.9829396074724	1587.4666666666667	48749.433333333334	38.518185584474836
978.7061633990318	1586.6666666666667	48558.8	38.757815976766466
979.4293135205613	1586.9333333333334	48372.833333333336	39.05901026818743
980.1523899698958	1586.9	48170.666666666664	38.82908056756233
980.87539274487	1586.3333333333333	48040.8	38.921016761943015
981.5983218433189	1587.2333333333333	48061.73333333333	38.90789395530024
982.3211772630771	1586.6666666666667	48134.46666666667	39.00878133040546
983.0439590019795	1586.6	48274.666666666664	39.278369300670455
983.7666670578608	1586.9666666666667	48392.6	39.35049374423279
984.4893014285559	1586.5666666666666	48433.1	39.00949708130307
985.2118621118997	1586.6	48356.433333333334	38.210649970422615
985.9343491057269	1586.7	48283.0	38.163529019975044
986.6567624078724	1586.9333333333334	48126.666666666664	37.96697424815812
987.3791020161709	1586.2	48021.433333333334	37.93003632666418
988.1013679284573	1586.7	48005.566666666666	38.070636361466995
988.8235601425663	1586.9	48075.26666666667	38.1770505390273
989.5456786563328	1587.2666666666667	48157.833333333336	37.810462270492664
990.2677234675917	1586.1666666666667	48240.833333333336	37.85637868239099
990.9896945741776	1587.5666666666666	48176.933333333334	37.96031280169635
991.7115919739255	1587.2333333333333	47976.433333333334	37.47037036646893
992.4334156646702	1587.3333333333333	47628.9	38.10255330408479
993.1551656442463	1586.8666666666666	47236.26666666667	38.37967697910198
993.8768419104888	1586.9666666666667	46879.86666666667	38.0563390761042
994.5984444612325	1586.9666666666667	46660.8	38.06909359799327
995.3199732943121	1586.2333333333333	46383.8	37.63315194815952
996.0414284075626	1586.8	46084.4	37.63491317651343
996.7628097988187	1587.1333333333334	45850.23333333333	37.91282995957876
997.4841174659151	1587.0333333333333	45573.333333333336	37.12207927705417
998.2053514066869	1587.5333333333333	45332.9	37.20504903719795
998.9265116189687	1586.9	44882.566666666666	37.25991999365584
999.6475981005952	1586.7666666666667	44291.73333333333	37.37663901825095
1000.3686108494015	1586.8666666666666	43734.333333333336	37.139072502515994
1001.0895498632223	1587.3333333333333	43387.86666666667	37.45269459631122
1001.8104151398923	1587.3	43040.86666666667	37.51971170802066
1002.5312066772464	1586.8666666666666	42713.26666666667	37.70716057498142
1003.2519244731194	1587.6	42441.76666666667	37.38772366329437
1003.9725685253462	1586.6	42170.3	37.609887529712815
1004.6931388317614	1587.5666666666666	41789.333333333336	38.06385943832312
1005.4136353902	1586.7333333333333	41226.8	37.52443689210609
1006.1340581984969	1586.5333333333333	40649.36666666667	37.59936292815423
1006.8544072544867	1586.4	39956.63333333333	37.557895719726055
1007.5746825560042	1587.1333333333334	39369.36666666667	38.247092061820865
1008.2948841008844	1587.5666666666666	38835.63333333333	38.266581426404535
1009.0150118869618	1587.1	38373.2	37.75797384979405
1009.7350659120716	1586.5333333333333	38039.833333333336	38.82162523150633
1010.4550461740483	1586.7666666666667	37619.9	38.57078748980574
1011.174952670727	1587.3666666666666	37264.03333333333	38.60174489441333
1011.8947853999423	1587.4333333333334	36868.566666666666	38.79874400888928
1012.614544359529	1586.3666666666666	36341.833333333336	38.69935494591986
1013.334229547322	1586.6666666666667	35769.6	38.830079520870626
1014.0538409611561	1587.0666666666666	35108.3	38.96461494486125
1014.7733785988661	1587.1	34489.933333333334	39.506865184881136
1015.4928424582868	1586.4	34006.5	39.48400419954392
1016.2122325372529	1586.8333333333333	33607.96666666667	39.6088741328133
1016.9315488335994	1587.1666666666667	33191.4	39.40830420458029
1017.6507913451611	1586.6666666666667	32863.86666666667	39.90072563437582
1018.3699600697728	1587.3666666666666	32508.866666666665	39.183686755442956
1019.0890550052692	1587.5333333333333	32070.0	39.38243659191795
1019.8080761494851	1586.7666666666667	31525.333333333332	39.39066572084486
1020.5270235002555	1586.9666666666667	30875.4	39.48060398758567
1021.2458970554151	1586.9666666666667	30139.933333333334	39.162732921838526
1021.9646968127987	1586.7	29506.666666666668	39.75865339735639
1022.6834227702411	1587.1333333333334	28924.3	39.1019591921728
1023.4020749255772	1587.0	28491.633333333335	39.749636376042595
1024.1206532766416	1586.7666666666667	28105.833333333332	39.62444131133729
1024.8391578212693	1587.7	27795.6	40.01191130946501
1025.5575885572953	1587.3	27471.533333333333	40.490277495480214
1026.2759454825539	1587.0333333333333	27016.533333333333	40.3524358854047
1026.9942285948803	1586.9	26450.166666666668	39.795155237475946
1027.7124378921092	1587.1	25888.333333333332	40.39316292000009
1028.4305733720753	1586.6333333333334	25260.5	40.42106561866188
1029.1486350326138	1587.0	24649.5	39.65222017966545
1029.866622871559	1587.2666666666667	24157.133333333335	39.7418930502783
1030.584536886746	1587.3333333333333	23729.7	39.83970374993071
1031.3023770760096	1587.3666666666666	23367.133333333335	39.89615686856713
1032.0201434371845	1587.1	23013.766666666666	39.58724313554247
1032.7378359681059	1586.9333333333334	22691.733333333334	40.22959802681156
1033.455454666608	1587.2666666666667	22305.466666666667	40.5655450141643
1034.1729995305259	1587.8666666666666	21877.533333333333	40.698300906213
1034.8904705576945	1587.2666666666667	21327.433333333334	40.233557813611114
1035.6078677459486	1586.9333333333334	20775.433333333334	39.566421109477176
1036.3251910931228	1586.9	20274.6	39.77204010935608
1037.042440597052	1586.4333333333334	19788.766666666666	39.35670164932488
1037.7596162555712	1586.9	19376.5	39.433991674475386
1038.4767180665153	1587.3333333333333	19030.9	39.62312264486721
1039.1937460277186	1586.6666666666667	18727.866666666665	39.66287879936711
1039.9107001370162	1586.3666666666666	18435.366666666665	39.11075515082892
1040.627580392243	1586.7333333333333	18170.5	39.05846692660527
1041.3443867912338	1587.3666666666666	17825.133333333335	38.683851399084475
1042.0611193318232	1586.2666666666667	17444.933333333334	38.741951451279135
1042.7777780118463	1587.1333333333334	17011.133333333335	39.5511812094246
1043.4943628291376	1587.3666666666666	16544.6	39.37619530371702
1044.2108737815322	1586.9	16145.166666666666	39.51607024351145
1044.9273108668647	1586.8666666666666	15782.333333333334	39.7536043052252
1045.64367408297	1586.5666666666666	15434.333333333334	38.845416669347806
1046.359963427683	1586.5666666666666	15177.8	38.956645560625574
1047.0761788988382	1587.0666666666666	14903.533333333333	38.57654162120338
1047.7923204942708	1586.6	14649.033333333333	38.497514487475364
1048.5083882118154	1586.3666666666666	14385.833333333334	38.49654070763427
1049.224382049307	1586.7	14076.866666666667	38.34852267544791
1049.9403020045802	1586.9666666666667	13757.666666666666	39.117047719214455
1050.6561480754697	1586.8	13414.7	38.576036737791966
1051.3719202598106	1587.0333333333333	13074.133333333333	38.081837133233286
1052.0876185554378	1587.4666666666667	12808.0	39.56088879383193
1052.8032429601856	1586.4666666666667	12569.466666666667	39.640934445113
1053.5187934718892	1586.7666666666667	12357.3	38.74807289912061
1054.2342700883835	1586.3333333333333	12204.5	39.200204685255756
1054.949672807503	1586.5333333333333	12071.666666666666	39.50019161292293
1055.6650016270826	1587.2333333333333	11893.566666666668	39.033304058725776
1056.3802565449573	1587.3666666666666	11684.3	38.631903090863254
1057.0954375589617	1587.1	11465.2	39.083471493029464
1057.8105446669308	1586.7	11233.3	38.78424453951931
1058.5255778666992	1587.1333333333334	11007.3	38.670575030702814
1059.240537156102	1587.3333333333333	10777.633333333333	38.38912391501549
1059.9554225329737	1586.6	10595.033333333333	38.7273278082202
1060.6702339951491	1587.3666666666666	10423.433333333332	37.85797248207295
1061.3849715404633	1587.0666666666666	10319.466666666667	38.891334994213466
1062.0996351667509	1586.7	10194.3	38.06936364492178
1062.8142248718468	1586.9666666666667	10094.033333333333	38.87467482595965
1063.528740653586	1586.1	9951.5	39.1603521676509
1064.2431825098029	1587.2	9771.8	37.75479522311491
1064.9575504383324	1586.9	9572.1	38.51301199570648
1065.6718444370097	1586.9	9356.533333333333	37.46329795874072
1066.386064503669	1586.8666666666666	9195.7	38.00845206020019
1067.1002106361457	1586.9	9044.1	38.24411717653517
1067.8142828322743	1587.2	8916.5	37.87852941065098
1068.5282810898898	1586.9	8822.066666666668	37.55088858465806
1069.2422054068265	1587.1333333333334	8735.866666666667	37.41133064353485
1069.95605578092	1586.7666666666667	8632.966666666667	37.92193769255737
1070.6698322100044	1586.8666666666666	8484.9	37.28727555154508
1071.383534691915	1586.2333333333333	8325.8	38.053624903573265
1072.0971632244864	1587.2333333333333	8144.633333333333	37.33722951155942
1072.8107178055534	1587.1333333333334	7991.033333333334	37.771915171668645
1073.524198432951	1587.1	7861.466666666666	38.38318748602999
1074.2376051045137	1586.7333333333333	7770.3	39.07531545632034
1074.9509378180765	1586.9666666666667	7682.533333333334	38.82115042540993
1075.6641965714741	1587.5	7593.033333333334	39.016155305323004
1076.3773813625414	1586.6	7478.7	37.428881170164345
1077.0904921891133	1587.3	7379.233333333334	37.505536840476815
1077.8035290490245	1587.1666666666667	7256.0	38.30680616284019
1078.51649194011	1586.8333333333333	7130.533333333334	38.668999355339224
1079.2293808602042	1586.8333333333333	7016.266666666666	39.231969294119075
1079.9421958071423	1587.7666666666667	6882.4	38.109075363553124
1080.6549367787588	1587.4666666666667	6796.3	38.583386116629825
1081.367603772889	1587.1666666666667	6731.633333333333	39.3225896957789
1082.080196787367	1586.6333333333334	6670.533333333334	39.23309765129214
1082.7927158200282	1586.8	6587.333333333333	37.91069390781205
1083.5051608687072	1586.7	6490.066666666667	38.738378552205745
1084.217531931239	1587.1	6374.166666666667	39.604602515136946
1084.9298290054578	1586.6	6244.933333333333	38.712232815776176
1085.6420520891993	1586.7666666666667	6143.866666666667	38.858110192038914
1086.3542011802977	1586.3666666666666	6063.7	37.94613850300524
1087.0662762765878	1587.2	6001.833333333333	39.14797857326109
1087.7782773759047	1587.3	5951.133333333333	40.0796635573536
1088.4902044760831	1587.1333333333334	5866.866666666667	37.68033224715923
1089.202057574958	1586.8	5778.7	37.79327015376614
1089.9138366703637	1586.7	5684.566666666667	38.27570257805102
1090.6255417601355	1586.5666666666666	5592.633333333333	37.68542014160878
1091.337172842108	1587.0	5514.433333333333	39.35726649103664
1092.048729914116	1587.3333333333333	5462.933333333333	39.90038964840282
1092.7602129739944	1586.3	5408.866666666667	37.13457197852989
1093.471622019578	1586.6333333333334	5366.733333333334	38.887669199473784
1094.1829570487016	1586.7	5301.533333333334	37.74569666443167
1094.8942180592	1586.7333333333333	5215.066666666667	38.12891907444522
1095.605405048908	1587.2666666666667	5131.166666666667	38.94538466892596
1096.3165180156604	1586.4666666666667	5068.366666666667	38.45240036687336
1097.027556957292	1586.5	5017.4	37.5343180604333
1097.7385218716379	1586.7333333333333	4980.333333333333	37.6164110536784
1098.4494127565324	1587.0666666666666	4930.566666666667	38.191413412757576
1099.1602296098106	1587.0	4854.833333333333	38.724297017248794
1099.8709724293074	1586.3333333333333	4769.033333333334	39.21125837262932
1100.5816412128574	1586.1666666666667	4693.466666666666	39.049553202583894
1101.2922359582956	1586.3333333333333	4652.033333333334	39.92518361708716
1102.0027566634565	1587.0	4615.633333333333	39.38405481553612
1102.7132033261753	1586.9	4560.9	37.74077174359158
1103.4235759442865	1586.8666666666666	4486.366666666667	38.3349298783947
1104.1338745156252	1586.8	4418.6	39.792478091545924
1104.844099038026	1586.4333333333334	4365.3	38.578279656317086
1105.5542495093239	1587.0666666666666	4326.766666666666	39.380989970472264
1106.2643259273534	1585.9666666666667	4283.3	39.46432999847841
1106.9743282899494	1586.7333333333333	4203.2	39.56571769288014
1107.684256594947	1586.6333333333334	4129.633333333333	38.89227184460803
1108.394110840181	1587.0	4071.366666666667	38.44433191154187
1109.1038910234856	1587.6666666666667	4030.233333333333	39.061442967761806
1109.8135971426964	1586.6666666666667	3970.6	37.72342419667166
1110.5232291956477	1587.0	3895.633333333333	37.811933700685195
1111.2327871801745	1587.4	3826.9	38.255994706994514
1111.9422710941117	1587.0666666666666	3781.766666666667	40.85214066787187
1112.6516809352938	1586.4333333333334	3737.0333333333333	39.50661803957215
1113.3610167015559	1587.4666666666667	3677.5	38.067596990894636
1114.0702783907325	1586.4666666666667	3619.233333333333	38.48898114638101
1114.7794660006589	1586.9	3580.6666666666665	40.61429167231946
1115.4885795291696	1586.3333333333333	3545.4333333333334	39.83485102278141
1116.1976189740992	1586.5333333333333	3498.9333333333334	40.95461483649229
1116.906584333283	1586.8	3453.0666666666666	40.09070035320896
1117.6154756045555	1586.4333333333334	3416.4	40.61180152244666
1118.3242927857516	1587.4	3382.233333333333	42.067496804964804
1119.0330358747062	1586.7666666666667	3338.2	39.29172428080652
1119.741704869254	1587.2666666666667	3295.366666666667	39.80648607319907
1120.4502997672296	1586.1666666666667	3250.0	39.933425140929415
1121.1588205664682	1586.3333333333333	1662.2666666666667	41.58337428616414
1121.8672672648045	1585.7333333333333	1663.3666666666666	48.48021858693375
1122.5756398600731	1586.5666666666666	1662.1666666666667	41.35438927337193
1123.2839383501089	1586.1666666666667	1662.5	37.82304375748693
