# Supplementary material for: Roblonski: A Material-Efficient Robo-Fluidic Toolbox for Rapid Photochemical Characterization
Source: ACS Cent Sci. 2026 Feb 6;12(3):333–44. doi: 10.1021/acscentsci.5c02027 (PMC13022720; doi:10.1021/acscentsci.5c02027)
Supplement: Supplementary file 2 [file oc5c02027_si_002.zip › BeerLambertStudy/Raw Data (Automataed)/BLEC Study (2025 Jun 12)/Ferrocene1/blec_Ferrocene1__12062025_aABS_i6_eEXP_s3_d669e+00_t250-0_m7_v175-0.csv]

name	C:/Users/cbe.mabolha.shared/Documents/Gilson Spectroscopy Project\BLEC Study (2025 Jun 12)\Ferrocene1\blec_Ferrocene1__12062025_aABS_i6_eEXP_s3_d669e+00_t250-0_m7_v175-0.csv
2025-06-12 21:01:36.295895
mix_iter=7	mix_disp=175.0
droplet_volume=50.0	working_volume=250.0
dilution_scheme=Fractional(value=0.3333333333333333)	n_dil=6
calibration=Calibration(y = f(x); f(x) = -0.244 + 0.9765x; s.t. y > 0.0; Set Feb 4	2025 from "Manuscript Figures Data.xlsx")
count	30
interval	0.1 (Sec)
integration_time	40000 (uSec)
NLC=False	DCC=False	WCAL=-5	Slit=S5
Conc_0=6.692	nFRAC=0.29629629629629634	nConc_(6;3)=1.982814814814815	aFRAC=0.2967416258501715	aConc_(6;3)=1.9857949601893476
wavelength (nm)	dark reference (int)	light reference (int)	abs (mOD)
W	D	L	S
344.6678771972656	1602.4333333333334	1678.0	36.3454608167407
345.45221902608614	1590.2333333333333	1666.0666666666666	43.95829066989284
346.236489003635	1586.9666666666667	1663.0333333333333	43.395584089776115
347.02068712774695	1585.6333333333334	1660.1666666666667	35.81545259635491
347.8048133962569	1585.3666666666666	2395.633333333333	48.36984397945948
348.5888678069997	1586.1333333333334	2403.866666666667	47.44848178970687
349.3728503578101	1587.1333333333334	2414.633333333333	45.9033003595614
350.15676104652283	1587.6	2430.1666666666665	46.6422792937899
350.94059987097285	1587.1	2436.3333333333335	45.308830396013896
351.72436682899485	1586.9	2444.0	46.67239426246724
352.5080619184237	1586.8666666666666	2449.9	46.09123410147359
353.2916851370942	1586.2333333333333	2455.1666666666665	47.89523113617556
354.0752364828412	1586.4333333333334	2461.6	48.86550311184734
354.8587159534994	1585.3666666666666	2463.3333333333335	48.000231296062914
355.6421235469038	1585.8666666666666	2466.5333333333333	45.77575549525472
356.42545926088906	1586.8333333333333	2470.0	48.78222579946632
357.20872309329	1586.8666666666666	2466.0666666666666	46.222432833987014
357.9919150419415	1586.7	2463.366666666667	47.2278076041625
358.77503510467835	1587.0	2458.633333333333	47.75694611627909
359.5580832793353	1585.9	2445.366666666667	44.609902661367705
360.34105956374725	1586.5333333333333	2447.3333333333335	46.62913618719817
361.12396395574893	1586.3333333333333	2444.5666666666666	46.41958643258264
361.9067964531752	1586.1666666666667	2443.4333333333334	47.60394671168978
362.6895570538609	1586.6666666666667	2444.7	46.769095303056304
363.47224575564076	1587.5	2443.3	49.31682177739698
364.2548625563497	1587.6333333333334	2439.4	49.77380191482693
365.0374074538224	1586.5666666666666	2436.866666666667	47.522228079511834
365.8198804458938	1587.3	2434.7	47.770398070733975
366.6022815303986	1585.9	2428.4	46.512278709663384
367.3846107051717	1586.9333333333334	2431.8	49.72413190749848
368.1668679680479	1586.5666666666666	2435.766666666667	49.30258501716193
368.9490533168619	1585.8	2437.9666666666667	46.50370930922286
369.7311667494487	1586.9333333333334	2444.7	46.52137502460844
370.5132082636429	1586.9	2455.9	50.80282882138789
371.2951778572795	1586.6	2458.4666666666667	49.00554333039441
372.07707552819323	1586.9	2456.866666666667	47.98373880769845
372.8589012742189	1586.4333333333334	2460.266666666667	45.25158243487101
373.6406550931913	1586.6333333333334	2473.7	49.285917088819296
374.4223369829453	1586.5	2483.0666666666666	48.606820620772574
375.2039469413157	1586.5666666666666	2487.6666666666665	49.21095397573669
375.9854849661373	1585.9666666666667	2480.9666666666667	47.21567150046395
376.7669510552448	1586.1666666666667	2488.233333333333	50.4149351861843
377.5483452064732	1586.6	2493.133333333333	48.09525362016028
378.3296674176572	1586.5666666666666	2505.0666666666666	49.26530825811042
379.11091768663164	1586.9666666666667	2508.0	47.909144707192986
379.89209601123133	1586.5	2515.6	49.54285609999336
380.67320238929113	1586.7666666666667	2521.0	50.59310524772164
381.45423681864577	1586.6666666666667	2521.9	50.205466668980186
382.23519929713007	1586.7	2526.6	47.75236546966576
383.01608982257886	1587.0666666666666	2545.233333333333	52.49926692441862
383.796908392827	1586.5	2552.8	51.776569461702714
384.57765500570923	1587.4	2556.266666666667	50.823930121568125
385.3583296590604	1586.4666666666667	2546.2	51.86393167967273
386.1389323507153	1586.1333333333334	2551.3	52.31461929453317
386.91946307850884	1586.3	2559.766666666667	51.371926016948706
387.69992184027564	1586.9666666666667	2579.1666666666665	50.27798634456772
388.48030863385065	1586.1333333333334	2603.366666666667	51.15608026974927
389.2606234570687	1586.5666666666666	2591.866666666667	52.158097004191255
390.04086630776453	1586.5333333333333	2578.766666666667	52.723764493584945
390.82103718377294	1586.8333333333333	2582.5	52.497688657734145
391.6011360829288	1586.4666666666667	2596.0	55.47952462891188
392.3811630030669	1587.0666666666666	2623.4	54.37908189890005
393.161117942022	1586.6333333333334	2658.9	52.47254436376296
393.941000897629	1586.9	2706.5666666666666	55.40274253981662
394.72081186772266	1587.0666666666666	2715.5333333333333	55.350007072218915
395.5005508501378	1587.0666666666666	2699.8333333333335	54.48430610296637
396.28021784270925	1586.3666666666666	2699.3333333333335	53.251732790751134
397.0598128432718	1586.6	2713.766666666667	55.81223891247458
397.83933584966024	1587.2333333333333	2715.366666666667	55.83416652115782
398.6187868597095	1586.9666666666667	2732.5333333333333	56.07716130904724
399.3981658712542	1586.9	2742.2	52.57863907219201
400.1774728821293	1586.7666666666667	2775.0333333333333	56.36597255371409
400.9567078901696	1586.9	2795.8333333333335	55.81461716618594
401.7358708932098	1586.0333333333333	2796.0666666666666	54.26674767564464
402.5149618890848	1587.4666666666667	2781.9333333333334	54.786908948037905
403.2939808756294	1586.5666666666666	2787.7	56.69567287494881
404.07292785067847	1586.6666666666667	2813.633333333333	55.02046229638079
404.8518028120667	1586.8333333333333	2822.6	54.54982387801499
405.630605757629	1587.4333333333334	2829.0333333333333	57.77879630744323
406.4093366852001	1586.8333333333333	2823.366666666667	57.577371542765185
407.1879955926149	1586.6	2832.5666666666666	58.83761350269055
407.9665824777082	1586.4666666666667	2843.2	58.19275548748636
408.74509733831474	1586.6	2859.7	56.317138515318256
409.52354017226935	1586.8333333333333	2874.766666666667	58.0979378735756
410.3019109774069	1586.5	2875.766666666667	56.355677736531696
411.08020975156217	1586.4	2890.0666666666666	59.0497418918333
411.8584364925699	1586.8333333333333	2914.3333333333335	57.89069740064331
412.6365911982651	1586.7333333333333	2937.633333333333	58.103715769972766
413.4146738664823	1586.7333333333333	2959.866666666667	57.71190365513643
414.19268449505654	1586.5	2989.5333333333333	58.17623587931441
414.97062308182257	1587.3333333333333	3023.133333333333	55.32396982764546
415.74848962461516	1586.7666666666667	3070.8	57.734217426218194
416.52628412126916	1586.6666666666667	3141.9666666666667	58.24333138430225
417.3040065696194	1586.9666666666667	3215.8333333333335	58.36538068356851
418.0816569675006	1586.5	3211.5666666666666	58.81737933819206
418.8592353127476	1586.5666666666666	3196.2	58.10373961639476
419.63674160319533	1586.3	3204.733333333333	57.592172893430885
420.4141758366785	1586.8666666666666	3246.733333333333	57.907232357562364
421.1915380110319	1586.4	3263.9333333333334	57.77749212670192
421.9688281240904	1586.5666666666666	3264.8333333333335	58.430854961939325
422.7460461736888	1586.8666666666666	3315.3	59.46253841974473
423.52319215766187	1586.8666666666666	3383.4	59.28314603167242
424.3002660738445	1586.6333333333334	3464.6	59.541934580933535
425.0772679200714	1586.8666666666666	3601.8	59.48892002678216
425.8541976941775	1587.1	3748.366666666667	59.642824999708395
426.6310553939975	1586.7333333333333	3811.9666666666667	60.14131753860241
427.40784101736625	1585.8666666666666	3871.6	61.49119060468646
428.18455456211865	1587.1333333333334	3994.233333333333	62.29088024448094
428.96119602608934	1586.4	4177.333333333333	61.15149164159037
429.7377654071133	1586.7666666666667	4381.866666666667	62.02601260760352
430.5142627030252	1586.4	4508.0	62.44301914811472
431.29068791166	1586.2333333333333	4660.666666666667	63.28635958114766
432.06704103085235	1586.9333333333334	4785.033333333334	63.35923822933838
432.8433220584372	1586.9666666666667	4879.3	64.71080398262181
433.6195309922492	1586.4	4930.333333333333	63.09936931649184
434.3956678301234	1586.9	4966.566666666667	62.13966950872643
435.1717325698944	1586.3666666666666	4990.3	62.82201868572532
435.9477252093971	1586.2333333333333	5000.9	62.081058224385686
436.72364574646633	1586.5	5048.7	62.90699250219117
437.49949417893686	1586.5666666666666	5114.566666666667	61.99642628623325
438.27527050464346	1586.5	5215.433333333333	62.63731773488693
439.0509747214211	1586.0333333333333	5388.3	62.6838993642293
439.8266068271044	1586.8	5650.533333333334	62.09474862390681
440.6021668195283	1587.0333333333333	6028.033333333334	63.492746856676106
441.37765469652754	1586.9666666666667	6483.533333333334	63.91079848220765
442.1530704559369	1586.8	6979.933333333333	63.940131746936885
442.9284140955914	1586.3	7418.7	64.46354912145333
443.7036856133256	1586.6	7734.433333333333	64.49811566633704
444.47888500697445	1586.5333333333333	7881.133333333333	63.481019060871574
445.2540122743727	1586.7666666666667	7926.6	63.823297979891265
446.0290674133552	1586.1666666666667	7862.766666666666	63.65572711033754
446.8040504217568	1586.4666666666667	7778.966666666666	63.25525024416956
447.5789612974122	1586.5	7703.266666666666	63.3180798780853
448.35380003815635	1586.9333333333334	7649.4	63.34017880933826
449.1285666418239	1586.4666666666667	7618.966666666666	62.53850296236177
449.90326110624983	1587.2	7619.933333333333	62.49433365219422
450.67788342926883	1586.3333333333333	7628.233333333334	62.240255296683934
451.4524336087157	1586.9333333333334	7669.333333333333	63.312217384916046
452.22691164242536	1586.6333333333334	7710.8	63.52292030529517
453.00131752823256	1587.2	7775.166666666667	62.76416086704553
453.7756512639721	1587.0	7848.866666666667	62.42950995632539
454.5499128474788	1587.0666666666666	7913.733333333334	62.74852621691786
455.32410227658755	1586.8	7949.933333333333	61.569378080028564
456.09821954913303	1586.8	7967.966666666666	61.57589174396574
456.8722646629501	1587.0666666666666	7955.733333333334	63.204424045799875
457.6462376158736	1587.0333333333333	7874.866666666667	62.694604353559185
458.4201384057383	1586.2666666666667	7784.1	62.45705217207119
459.1939670303791	1587.0	7647.733333333334	61.467880856368076
459.96772348763074	1586.4	7521.866666666667	61.60266815600337
460.741407775328	1586.5	7374.7	61.02447309054171
461.51501989130577	1586.7666666666667	7230.833333333333	61.24540742526139
462.2885598333988	1586.1666666666667	7121.0	59.955405294097694
463.0620275994419	1586.9666666666667	7043.266666666666	60.86037732935183
463.83542318726995	1586.2666666666667	6969.133333333333	60.183535381689026
464.6087465947177	1586.9666666666667	6927.8	60.268163105725236
465.38199781962	1586.4	6889.966666666666	58.84948965326322
466.1551768598116	1587.1	6892.166666666667	59.1379958029641
466.92828371312737	1587.1	6899.466666666666	58.9292080951503
467.7013183774021	1586.9666666666667	6937.7	59.90935818266584
468.4742808504707	1586.6	6986.733333333334	59.55265476740721
469.24717113016777	1586.2333333333333	7042.266666666666	59.045065962975734
470.0199892143283	1586.6333333333334	7111.9	58.86192625051303
470.792735100787	1587.4	7174.466666666666	58.04377147648958
471.5654087873788	1586.7333333333333	7251.766666666666	58.57387497780399
472.33801027193834	1586.5666666666666	7327.0	59.17341574063512
473.11053955230057	1586.6333333333334	7388.566666666667	57.3444133097098
473.88299662630027	1586.7	7454.233333333334	58.290230283214335
474.65538149177223	1586.9666666666667	7508.066666666667	57.505684696294736
475.4276941465513	1586.6666666666667	7526.566666666667	57.24994393851623
476.1999345884722	1586.9333333333334	7539.433333333333	57.64222718568781
476.97210281536985	1586.2	7541.133333333333	56.71580878648023
477.74419882507897	1586.8666666666666	7531.566666666667	56.678583594342975
478.51622261543446	1586.4666666666667	7503.766666666666	56.713628603992504
479.2881741842711	1586.2	7476.366666666667	56.90313092372143
480.06005352942367	1586.7	7426.933333333333	57.1376188231764
480.831860648727	1586.7	7381.5	56.11878475053412
481.60359554001593	1586.3666666666666	7338.0	55.878200175281705
482.37525820112523	1587.0	7289.633333333333	55.833378280804354
483.14684862988975	1586.0333333333333	7240.466666666666	55.601822683459076
483.91836682414424	1587.2666666666667	7184.5	54.17027757673879
484.68981278172356	1586.8	7149.066666666667	55.02322897144953
485.46118650046253	1587.2333333333333	7096.866666666667	53.68886935418519
486.23248797819593	1587.1	7059.933333333333	53.59423711568362
487.0037172127586	1586.9666666666667	7030.9	53.855010819985196
487.7748742019853	1586.4	6993.0	53.84476676973534
488.54595894371096	1586.8666666666666	6955.133333333333	54.22069271827838
489.31697143577026	1586.8333333333333	6920.2	54.19881297186069
490.08791167599804	1586.9	6899.266666666666	54.689700721115415
490.8587796622292	1586.3333333333333	6852.633333333333	53.741431922945125
491.6295753922984	1586.3666666666666	6831.966666666666	53.83289330696272
492.4002988640406	1586.4333333333334	6796.0	53.512240384701336
493.17095007529053	1587.1333333333334	6755.433333333333	52.49804115245463
493.94152902388305	1586.7	6733.833333333333	52.092925914761516
494.71203570765294	1586.5666666666666	6698.733333333334	51.97344936847398
495.482470124435	1586.9	6678.066666666667	52.43538997788794
496.25283227206404	1586.0333333333333	6654.133333333333	52.06395326762058
497.02312214837485	1587.1	6624.066666666667	51.845361055703265
497.7933397512024	1586.3333333333333	6595.866666666667	52.48929788739752
498.56348507838123	1586.7333333333333	6571.166666666667	50.470901069721734
499.3335581277464	1586.9	6557.833333333333	50.58682704924052
500.10355889713264	1587.0666666666666	6549.0	51.21890083844343
500.8734873843747	1587.5	6547.066666666667	51.3302468886463
501.6433435873074	1587.0333333333333	6537.066666666667	50.67206995511318
502.4131275037657	1586.1666666666667	6539.2	50.3702954197809
503.1828391315842	1586.1666666666667	6553.6	50.59188591402787
503.95247846859786	1587.5666666666666	6576.766666666666	50.26012094943164
504.72204551264144	1587.9	6598.633333333333	51.17057966416327
505.49154026154974	1586.9	6626.033333333334	50.45785780526862
506.2609627131576	1586.9	6661.166666666667	48.508795305787956
507.03031286529983	1587.0333333333333	6716.533333333334	49.854839332206744
507.7995907158112	1587.0666666666666	6780.133333333333	49.964864182150656
508.5687962625266	1586.8	6849.633333333333	49.821505530012836
509.33792950328075	1587.0666666666666	6913.433333333333	49.110081464496346
510.1069904359085	1586.9666666666667	6989.566666666667	49.25253651659526
510.8759790582447	1587.1666666666667	7072.233333333334	48.31275266103868
511.6448953681241	1587.0666666666666	7170.133333333333	48.653339348380975
512.4137393633815	1586.7	7273.466666666666	49.23543522334627
513.1825110418519	1587.6	7369.9	48.79492258931888
513.9512104013698	1587.0666666666666	7466.0	48.19171202260169
514.7198374397702	1587.2666666666667	7578.0	49.57019811921047
515.4883921548881	1587.0666666666666	7677.633333333333	48.37543216196477
516.2568745445578	1587.0333333333333	7790.866666666667	48.42713558161061
517.0252846066146	1586.9666666666667	7895.3	48.715106079118215
517.793622338893	1586.7666666666667	7990.066666666667	47.65592020834768
518.561887739228	1586.9333333333334	8097.666666666667	48.659665800563644
519.3300808054544	1586.3333333333333	8180.466666666666	47.012118633678085
520.0982015354069	1587.0333333333333	8280.366666666667	47.37540694667176
520.8662499269203	1586.4666666666667	8366.433333333332	47.89102755117862
521.6342259778296	1586.8333333333333	8459.266666666666	47.82133098664296
522.4021296859694	1587.5	8551.2	47.92001828778605
523.1699610491747	1586.6666666666667	8610.4	47.72408549804961
523.9377200652801	1587.8	8676.866666666667	47.06594079106313
524.7054067321207	1587.0	8742.1	47.2588537368014
525.4730210475309	1587.2	8798.666666666666	46.64523327794183
526.2405630093459	1587.4666666666667	8869.933333333332	47.38971097134875
527.0080326154003	1586.4333333333334	8935.5	47.70278941436989
527.7754298635291	1587.1	8983.5	46.81742886757738
528.5427547515668	1586.5666666666666	9024.866666666667	46.94435182082436
529.3100072773485	1587.1	9057.6	46.879644832887124
530.077187438709	1587.0333333333333	9101.3	47.18589957083054
530.8442952334829	1587.0333333333333	9145.133333333333	47.28971167818948
531.6113306595051	1586.8333333333333	9194.466666666667	47.96855797684107
532.3782937146104	1586.8	9218.133333333333	47.3983118963393
533.1451843966338	1586.8666666666666	9252.833333333334	46.381323283131884
533.9120027034099	1586.2	9310.733333333334	46.95105140876317
534.6787486327736	1586.8333333333333	9336.466666666667	46.53673914610093
535.4454221825597	1587.1333333333334	9359.766666666666	45.83427348825858
536.212023350603	1586.6	9400.0	46.42665221687118
536.9785521347383	1586.6333333333334	9434.466666666667	47.051694770646556
537.7450085328004	1587.4333333333334	9454.466666666667	46.797189295058885
538.5113925426242	1586.6	9492.733333333334	47.03417919285458
539.2777041620444	1587.1	9502.9	45.81967450307291
540.0439433888959	1587.1333333333334	9532.966666666667	46.8651978101548
540.8101102210134	1586.4333333333334	9552.366666666667	46.612866749453914
541.5762046562318	1586.1	9556.366666666667	46.20210882586998
542.3422266923859	1587.3666666666666	9576.533333333333	46.350826970400455
543.1081763273105	1586.7666666666667	9595.333333333334	46.8702022725416
543.8740535588404	1587.3333333333333	9612.8	46.63744215141009
544.6398583848105	1587.2	9615.766666666666	45.54577554808878
545.4055908030555	1586.5666666666666	9622.233333333334	45.887620448058044
546.1712508114102	1586.1666666666667	9629.766666666666	46.833073155963206
546.9368384077096	1587.4333333333334	9621.7	46.38698978175441
547.7023535897882	1587.0333333333333	9635.566666666668	46.000176057939484
548.4677963554811	1586.8666666666666	9641.166666666666	46.22125746033076
549.2331667026231	1586.7	9645.6	46.11151277570355
549.9984646290487	1586.8666666666666	9635.133333333333	46.1457853369449
550.7636901325931	1587.7	9634.033333333333	45.657549820828066
551.5288432110908	1586.9	9629.5	45.92191944384443
552.2939238623768	1587.2666666666667	9615.533333333333	45.58762330385651
553.0589320842859	1586.9666666666667	9618.666666666666	46.79793011747747
553.8238678746528	1586.3666666666666	9602.866666666667	46.64827924716817
554.5887312313124	1586.4	9602.433333333332	46.625007418644365
555.3535221520995	1587.2333333333333	9588.333333333334	45.089965792053135
556.1182406348488	1586.9	9599.233333333334	45.47853382468528
556.8828866773954	1587.5666666666666	9614.233333333334	45.513078328096555
557.6474602775738	1587.1	9609.733333333334	45.41297629361836
558.411961433219	1586.6666666666667	9616.233333333334	46.13285565562961
559.1763901421657	1586.5666666666666	9622.7	45.7486836886337
559.9407464022488	1587.1666666666667	9633.266666666666	46.09687087121359
560.7050302113031	1586.9333333333334	9638.5	44.83212254683579
561.4692415671633	1587.0333333333333	9662.833333333334	46.043600192875125
562.2333804676643	1586.9	9652.733333333334	45.662775824317244
562.997446910641	1586.5	9683.6	46.24783961853956
563.7614408939281	1587.0333333333333	9690.5	45.554279171789936
564.5253624153604	1587.1666666666667	9707.766666666666	45.575694608785554
565.2892114727728	1586.8333333333333	9731.166666666666	45.224570236233134
566.0529880639999	1586.9	9751.6	46.02333353032634
566.8166921868768	1587.3333333333333	9778.533333333333	44.991149617272555
567.5803238392382	1586.9	9813.266666666666	45.134003410267475
568.3438830189189	1586.7666666666667	9827.733333333334	45.74597490572363
569.1073697237535	1587.3666666666666	9823.3	45.617286024596815
569.8707839515772	1587.1	9843.5	45.95586092062811
570.6341257002246	1587.1	9841.166666666666	45.457099679760525
571.3973949675305	1586.8	9855.066666666668	44.92410860819299
572.1605917513298	1586.8333333333333	9876.766666666666	46.08591394279604
572.9237160494572	1586.7666666666667	9892.833333333334	45.69126614606886
573.6867678597476	1587.1333333333334	9894.033333333333	45.7387084710781
574.4497471800358	1586.4333333333334	9898.933333333332	45.45863046305595
575.2126540081566	1586.6666666666667	9917.3	45.17110940658328
575.9754883419448	1587.0333333333333	9920.3	45.16377696729229
576.7382501792351	1587.3666666666666	9942.133333333333	45.60292081942802
577.5009395178625	1586.8	9945.866666666667	44.96311509441311
578.2635563556619	1586.6666666666667	9967.933333333332	45.24767752793375
579.0261006904677	1586.8	9971.0	44.815384812235514
579.7885725201152	1587.2	9982.366666666667	45.792937657903934
580.5509718424388	1586.4333333333334	9994.666666666666	44.228443428088035
581.3132986552736	1586.8	10038.033333333333	45.44984075819659
582.0755529564542	1587.4333333333334	10059.9	45.265298582982986
582.8377347438156	1586.5	10071.033333333333	45.12172555739373
583.5998440151925	1586.9666666666667	10105.866666666667	45.42586884108284
584.3618807684197	1587.3666666666666	10119.2	46.05075216087603
585.123845001332	1586.3666666666666	10149.1	45.36281204565031
585.8857367117644	1587.5	10179.766666666666	45.437865484914674
586.6475558975515	1587.1	10217.7	45.405763589034436
587.4093025565281	1586.8	10250.366666666667	44.949312170761765
588.1709766865292	1587.3333333333333	10301.3	45.35361417546953
588.9325782853895	1586.8	10350.933333333332	45.477877969419744
589.6941073509438	1586.5	10414.366666666667	45.685342627640495
590.4555638810269	1586.5333333333333	10478.233333333334	45.73017569711871
591.2169478734736	1586.2333333333333	10556.9	45.55671379301875
591.9782593261189	1587.1666666666667	10630.066666666668	45.0417814514026
592.7394982367973	1586.7	10695.133333333333	44.14412273485997
593.5006646033439	1587.2333333333333	10806.166666666666	45.220780043854774
594.2617584235933	1586.8	10887.033333333333	44.77502213080686
595.0227796953804	1587.6	10972.8	43.597230409258536
595.78372841654	1586.3333333333333	11083.633333333333	44.447070067145596
596.544604584907	1586.7	11204.6	45.661003770554245
597.3054081983161	1586.9666666666667	11321.733333333334	44.82443528008367
598.0661392546021	1587.0333333333333	11438.533333333333	44.58920205196375
598.8267977515999	1586.6333333333334	11556.766666666666	45.394001173551956
599.5873836871442	1586.5333333333333	11681.066666666668	45.460257362108464
600.34789705907	1586.7333333333333	11806.266666666666	45.202871933214816
601.1083378652119	1587.2666666666667	11930.466666666667	44.556108186196134
601.8687061034049	1586.6	12087.1	44.80191477740432
602.6290017714836	1587.1333333333334	12206.066666666668	44.77734532829349
603.3892248672829	1586.8666666666666	12349.766666666666	44.957632551351516
604.1493753886377	1587.1666666666667	12495.033333333333	45.11709220233174
604.9094533333828	1586.9666666666667	12632.6	44.94436538397169
605.6694586993528	1587.6333333333334	12780.766666666666	45.404984033328866
606.4293914843829	1587.1333333333334	12910.966666666667	45.33085385329799
607.1892516863076	1586.5	13028.933333333332	44.59327986101029
607.9490393029618	1586.8666666666666	13186.5	45.79923163779913
608.7087543321802	1587.3666666666666	13291.566666666668	45.47914834803705
609.4683967717978	1586.5333333333333	13446.066666666668	45.21043611881578
610.2279666196492	1586.9333333333334	13590.0	44.70252769903595
610.9874638735695	1586.1666666666667	13738.7	45.73816656552078
611.7468885313933	1587.1	13837.6	45.25686739843294
612.5062405909555	1586.8666666666666	13937.866666666667	44.346764758146165
613.2655200500909	1587.5666666666666	14071.233333333334	45.175486809549575
614.0247269066342	1586.8666666666666	14183.866666666667	44.094338003826756
614.7838611584203	1587.4	14314.5	45.09536577720635
615.5429228032841	1586.0666666666666	14448.1	45.47357703288565
616.3019118390603	1586.9666666666667	14543.6	45.07659403749778
617.0608282635836	1586.9333333333334	14627.666666666666	45.32821847747308
617.8196720746892	1586.1666666666667	14707.866666666667	45.018820691849406
618.5784432702114	1586.4	14786.8	45.205607091121095
619.3371418479854	1586.9	14869.133333333333	44.33361516804364
620.0957678058459	1586.5	14945.866666666667	43.92630554394063
620.8543211416277	1586.8333333333333	15015.7	44.4185095663258
621.6128018531655	1587.4333333333334	15056.4	44.00801569105709
622.3712099382943	1586.9	15115.833333333334	44.63682375167049
623.1295453948488	1587.0333333333333	15193.133333333333	44.956351191014676
623.8878082206638	1586.6	15251.6	45.85402294400212
624.6459984135743	1586.5	15288.2	45.17079936799741
625.4041159714149	1586.7666666666667	15358.0	45.12640462925493
626.1621608920203	1586.4666666666667	15442.1	44.93530852067081
626.9201331732256	1586.5333333333333	15467.566666666668	45.18647464499792
627.6780328128656	1587.4666666666667	15485.533333333333	44.815039046377436
628.4358598087749	1586.8333333333333	15501.433333333332	44.034113521408166
629.1936141587885	1585.8666666666666	15517.733333333334	44.06867581222585
629.9512958607411	1587.0333333333333	15589.233333333334	45.260826848606484
630.7089049124675	1586.3666666666666	15627.3	45.43936560509275
631.4664413118026	1586.5666666666666	15622.266666666666	44.5054531115609
632.2239050565811	1586.7666666666667	15666.266666666666	45.346977539633166
632.9812961446379	1586.3666666666666	15671.766666666666	44.471037121451516
633.7386145738079	1586.8	15696.333333333334	45.10976527725356
634.4958603419257	1586.8	15695.766666666666	44.72480454423437
635.2530334468262	1586.7333333333333	15691.266666666666	45.07765306874071
636.0101338863443	1586.6666666666667	15687.6	45.118254839672176
636.7671616583146	1586.7333333333333	15670.266666666666	45.001385325271414
637.5241167605723	1587.4	15645.266666666666	45.04683892695246
638.2809991909518	1586.9333333333334	15651.433333333332	44.63415676204341
639.037808947288	1586.3	15624.733333333334	44.47462208494634
639.7945460274159	1585.6	15614.166666666666	44.91018677905587
640.5512104291702	1587.1666666666667	15602.166666666666	45.05566705735308
641.3078021503857	1586.5666666666666	15574.466666666667	44.87788736292586
642.0643211888971	1586.7666666666667	15547.233333333334	44.82246619163631
642.8207675425394	1586.7	15529.1	44.94813548686888
643.5771412091474	1586.6	15509.7	44.4778333975747
644.3334421865558	1586.8666666666666	15494.833333333334	44.49996740575099
645.0896704725996	1586.8666666666666	15478.766666666666	44.03718477369377
645.8458260651132	1586.5	15454.766666666666	45.064690642176686
646.6019089619319	1586.5666666666666	15411.4	44.437199235009
647.3579191608902	1586.6333333333334	15366.133333333333	43.761892763881
648.1138566598231	1587.1333333333334	15339.0	44.62136854773328
648.8697214565653	1585.9	15329.666666666666	44.61871545571776
649.6255135489516	1587.1	15312.9	43.79038251319171
650.3812329348169	1586.4666666666667	15323.2	44.17351584611103
651.1368796119959	1586.9333333333334	15340.733333333334	44.91113463871958
651.8924535783235	1585.9666666666667	15328.266666666666	43.77467897726636
652.6479548316345	1587.0	15284.333333333334	44.165691845191574
653.4033833697637	1586.4	15269.4	44.26710876528431
654.1587391905458	1586.9666666666667	15266.233333333334	43.80781976757718
654.9140222918159	1587.3	15273.4	43.96501639110454
655.6692326714084	1586.9333333333334	15303.166666666666	43.947457791591034
656.4243703271585	1587.1	15324.366666666667	44.95172182940026
657.1794352569008	1586.2333333333333	15345.233333333334	45.30296742260679
657.9344274584702	1586.9333333333334	15348.766666666666	44.31698514385015
658.6893469297014	1587.2	15395.6	44.343082277589694
659.4441936684294	1586.7	15391.166666666666	44.250705875962396
660.1989676724888	1587.3666666666666	15409.966666666667	44.20351287703134
660.9536689397146	1587.1666666666667	15438.066666666668	44.342206343263314
661.7082974679414	1587.3333333333333	15472.433333333332	44.5840769487442
662.4628532550042	1586.9666666666667	15515.166666666666	44.13150686367334
663.2173362987378	1585.9666666666667	15593.3	45.31790436504858
663.9717465969768	1587.0666666666666	15657.933333333332	45.06917969427185
664.7260841475563	1586.5666666666666	15714.2	44.92725885606956
665.480348948311	1586.5333333333333	15773.833333333334	44.01059788893263
666.2345409970756	1586.5666666666666	15816.2	44.112619429113
666.988660291685	1587.2	15864.333333333334	43.78878778371398
667.742706829974	1586.5333333333333	15939.466666666667	43.8589634665657
668.4966806097776	1585.9	16021.133333333333	43.71679743888909
669.2505816289303	1586.9	16112.8	43.12923628757339
670.0044098852671	1586.7333333333333	16191.433333333332	43.471484636075104
670.7581653766227	1586.3	16255.933333333332	42.64599384631006
671.511848100832	1586.5666666666666	16344.566666666668	42.810569238681545
672.2654580557298	1586.4333333333334	16466.066666666666	42.96355510609971
673.0189952391509	1586.6666666666667	16573.366666666665	43.09736347974311
673.7724596489301	1587.0333333333333	16741.466666666667	44.099244234174016
674.5258512829022	1586.8666666666666	16825.566666666666	43.474993699330454
675.279170138902	1586.0666666666666	16915.7	43.63277580958324
676.0324162147645	1586.9	17012.833333333332	44.13408862597523
676.7855895083242	1585.9666666666667	17130.666666666668	44.052355700786315
677.5386900174161	1586.8333333333333	17279.033333333333	44.74430333159131
678.2917177398749	1586.9666666666667	17381.533333333333	44.112148243258545
679.0446726735356	1587.2	17495.066666666666	42.60451939818456
679.797554816233	1586.7333333333333	17621.466666666667	43.24470159443783
680.5503641658016	1587.1666666666667	17747.233333333334	43.3215381177751
681.3031007200765	1586.6	17838.366666666665	42.9573653537972
682.0557644768925	1586.5	17929.333333333332	42.507476809697685
682.8083554340842	1586.5	18077.733333333334	42.92482604347202
683.5608735894867	1586.8666666666666	18217.1	43.621631446693996
684.3133189409347	1586.4666666666667	18355.266666666666	43.33798979224237
685.0656914862628	1586.9	18501.766666666666	43.65095589304217
685.8179912233061	1586.1333333333334	18628.966666666667	43.232166735641385
686.5702181498993	1586.4666666666667	18716.033333333333	42.927421279066046
687.3223722638772	1587.1	18824.133333333335	42.93536657412981
688.0744535630747	1586.6333333333334	18958.733333333334	43.10151113977946
688.8264620453265	1586.6666666666667	19092.566666666666	43.13873687993349
689.5783977084674	1587.1	19204.7	43.03541969389947
690.3302605503324	1587.2	19305.066666666666	43.570031416657415
691.082050568756	1586.5333333333333	19369.266666666666	43.5036570536578
691.8337677615733	1586.8666666666666	19463.933333333334	43.200550626800705
692.585412126619	1587.0	19553.266666666666	42.558085832168665
693.3369836617278	1587.1333333333334	19634.366666666665	42.67954454683809
694.0884823647348	1586.4	19725.766666666666	42.96693457108695
694.8399082334745	1586.2666666666667	19808.066666666666	43.111718192064465
695.5912612657819	1587.2333333333333	19895.1	43.097746527711216
696.3425414594917	1587.0333333333333	19982.166666666668	43.48698400748421
697.0937488124388	1586.2	20081.7	43.52341166139192
697.8448833224579	1587.0666666666666	20186.1	44.18798466325997
698.5959449873841	1586.5666666666666	20213.2	43.62897583562367
699.3469338050518	1586.7	20240.433333333334	43.4996785256692
700.0978497732962	1587.2	20249.266666666666	43.643900289519365
700.8486928899517	1586.9	20284.6	43.70622261276633
701.5994631528534	1586.8333333333333	20302.8	43.335605277699415
702.3501605598362	1587.1333333333334	20292.066666666666	43.02994024363185
703.1007851087347	1586.7666666666667	20322.1	43.36277640226596
703.8513367973837	1586.4333333333334	20335.866666666665	43.72962980704899
704.6018156236181	1587.0333333333333	20304.733333333334	43.52284857435685
705.3522215852728	1586.7	20305.966666666667	42.86895819217094
706.1025546801824	1587.1	20335.033333333333	43.54291706520155
706.8528149061818	1586.6666666666667	20304.5	42.359667509558875
707.603002261106	1586.3	20319.166666666668	43.3440174899763
708.3531167427894	1586.8666666666666	20281.033333333333	43.22105702755184
709.1031583490673	1586.8333333333333	20267.466666666667	44.0157233961047
709.8531270777742	1586.4	20242.566666666666	43.741656471377354
710.6030229267449	1586.7	20208.4	43.607612661428995
711.3528458938142	1586.1666666666667	20109.866666666665	42.21772841701213
712.1025959768172	1586.4333333333334	20028.466666666667	42.33016805806457
712.8522731735884	1587.1	19925.266666666666	42.443645150864256
713.6018774819628	1586.9666666666667	19830.666666666668	42.76388317185318
714.351408899775	1587.0333333333333	19745.133333333335	43.328001758001506
715.1008674248601	1587.4333333333334	19691.5	43.241351423167565
715.8502530550527	1587.0	19611.466666666667	43.105901554276365
716.5995657881876	1587.4666666666667	19496.933333333334	43.03358815347902
717.3488056220998	1587.0	19379.633333333335	42.76115481035078
718.097972554624	1586.7	19278.266666666666	42.9411549095366
718.8470665835949	1586.4	19198.466666666667	42.53622598743048
719.5960877068475	1586.7666666666667	19158.766666666666	42.7344813163684
720.3450359222164	1587.2	19133.133333333335	43.37338349754874
721.0939112275368	1586.6333333333334	19087.8	43.03134078067467
721.842713620643	1586.3666666666666	19067.366666666665	43.605102952182044
722.5914430993702	1587.0333333333333	19033.633333333335	43.864423370525024
723.340099661553	1586.1666666666667	18982.466666666667	43.63614457192599
724.0886833050263	1587.2	18941.266666666666	43.36608608725391
724.837194027625	1586.7666666666667	18891.633333333335	43.38759293069395
725.5856318271836	1586.9666666666667	18812.6	42.736128961256554
726.3339967015373	1586.8333333333333	18766.6	42.262155691556714
727.0822886485207	1586.2666666666667	18768.133333333335	42.6227707899238
727.8305076659686	1586.5666666666666	18719.266666666666	42.10379568146412
728.5786537517159	1587.3666666666666	18664.466666666667	42.53002399019944
729.3267269035974	1586.8666666666666	18584.233333333334	42.3301290525499
730.0747271194479	1586.7	18528.533333333333	41.95700941552062
730.822654397102	1587.4	18498.033333333333	42.55728563601513
731.5705087343949	1586.5	18451.666666666668	42.232033303874985
732.3182901291611	1586.8333333333333	18415.8	42.57691802922817
733.0659985792356	1587.0666666666666	18380.933333333334	42.182832364037836
733.8136340824532	1586.1333333333334	18369.966666666667	42.3528740813743
734.5611966366486	1587.0	18396.466666666667	43.5741744761529
735.3086862396566	1586.4333333333334	18415.933333333334	43.15939488343723
736.056102889312	1586.5333333333333	18442.066666666666	44.08346990247409
736.8034465834498	1587.4333333333334	18435.4	43.29948484995406
737.5507173199047	1586.8333333333333	18428.866666666665	43.19113339396834
738.2979150965115	1587.0	18434.3	43.75722188893489
739.045039911105	1586.9	18438.9	43.51927383488061
739.79209176152	1586.8333333333333	18421.566666666666	42.85571665781315
740.5390706455914	1587.0333333333333	18436.566666666666	43.28006397741658
741.285976561154	1586.5	18452.733333333334	43.2103534135776
742.0328095060426	1586.5	18437.4	43.31433900705342
742.7795694780918	1587.0666666666666	18423.466666666667	43.16928852669885
743.5262564751367	1586.9	18402.1	43.244585164619174
744.272870495012	1586.8333333333333	18334.133333333335	42.74360469631756
745.0194115355524	1586.9	18301.866666666665	43.208225550667265
745.765879594593	1586.5333333333333	18259.433333333334	42.51584681608121
746.5122746699683	1586.4333333333334	18239.8	42.86749047236761
747.2585967595134	1587.2	18237.566666666666	43.880568654226494
748.0048458610628	1587.3666666666666	18242.666666666668	43.402705545721275
748.7510219724516	1587.3333333333333	18276.2	43.15950639172667
749.4971250915144	1587.1333333333334	18290.7	43.63865172004811
750.243155216086	1587.1333333333334	18286.966666666667	43.46683439298892
750.9891123440015	1587.0666666666666	18337.4	43.57260107004615
751.7349964730954	1587.1666666666667	18405.566666666666	43.99442703929342
752.4808076012027	1586.8666666666666	18455.666666666668	43.048953355848134
753.2265457261582	1587.6	18476.666666666668	42.909488333708545
753.9722108457964	1586.9	18553.033333333333	43.52353951899508
754.7178029579526	1587.0666666666666	18577.2	42.259831895329086
755.4633220604613	1586.8666666666666	18631.533333333333	42.67783178385473
756.2087681511574	1586.4	18695.333333333332	43.11357682839006
756.9541412278757	1586.3666666666666	18738.433333333334	43.6962580196224
757.699441288451	1587.3333333333333	18777.366666666665	43.10062272667131
758.4446683307182	1587.0	18838.333333333332	43.436456959350515
759.1898223525119	1586.6	18928.833333333332	43.80143819980089
759.9349033516671	1586.6	18950.766666666666	42.10416248394394
760.6799113260186	1586.9	19028.433333333334	42.349816748583336
761.424846273401	1586.9333333333334	19072.4	42.15686042713839
762.1697081916495	1586.6666666666667	19118.933333333334	41.714085926219255
762.9144970785986	1586.9333333333334	19201.966666666667	41.16945256488474
763.6592129320832	1587.3	19255.033333333333	41.690465826779786
764.4038557499381	1586.1333333333334	19301.366666666665	42.06173281373823
765.1484255299982	1586.0666666666666	19358.066666666666	42.39192262214394
765.8929222700982	1586.6333333333334	19423.633333333335	42.48199795392686
766.637345968073	1587.0	19491.7	42.60125759924221
767.3816966217572	1586.9	19590.366666666665	41.87734181997183
768.1259742289859	1586.4	19696.233333333334	42.12977116286315
768.8701787875938	1587.0	19782.333333333332	42.15507588147215
769.6143102954156	1586.6333333333334	19849.4	42.10779300706238
770.3583687502863	1586.5333333333333	19893.833333333332	42.276455240874725
771.1023541500406	1586.4	19982.433333333334	43.12914028701697
771.8462664925133	1587.0	20076.366666666665	42.492573301719055
772.5901057755393	1586.9	20186.7	42.61550171404835
773.3338719969533	1586.6666666666667	20257.0	42.27797794011244
774.0775651545903	1587.0666666666666	20349.666666666668	42.35898165490129
774.8211852462848	1586.6	20409.3	41.690042937580124
775.5647322698719	1587.1333333333334	20509.6	42.57436870382865
776.3082062231862	1587.1333333333334	20574.4	42.849845535602206
777.0516071040627	1586.8	20624.233333333334	42.41582048976658
777.7949349103361	1586.7333333333333	20719.566666666666	41.75283918136843
778.5381896398412	1587.3333333333333	20874.266666666666	42.38067726528484
779.281371290413	1587.1333333333334	20958.733333333334	42.6343860852413
780.024479859886	1587.6333333333334	21093.1	42.95420638469292
780.7675153460953	1587.1333333333334	21197.8	42.51745069460401
781.5104777468754	1586.3	21289.033333333333	42.316874770774994
782.2533670600615	1587.2	21393.433333333334	42.15795914037286
782.996183283488	1586.8	21436.266666666666	41.76997697381587
783.73892641499	1587.3666666666666	21572.866666666665	42.1407851455117
784.4815964524023	1587.0333333333333	21638.966666666667	41.12506876395239
785.2241933935596	1586.1333333333334	21790.8	41.67995015079729
785.9667172362967	1586.6333333333334	21913.6	41.300894707393475
786.7091679784486	1586.6	22055.333333333332	42.2673710221289
787.4515456178499	1587.3666666666666	22137.633333333335	42.269826456807735
788.1938501523355	1586.6333333333334	22262.166666666668	41.96082817942558
788.9360815797401	1587.4	22373.666666666668	42.10740721870787
789.6782398978987	1586.7	22438.533333333333	41.78720094847338
790.420325104646	1587.2666666666667	22539.066666666666	42.0435565311593
791.1623371978169	1587.3666666666666	22639.633333333335	40.91166900896461
791.9042761752461	1587.2333333333333	22756.4	41.59651955464754
792.6461420347684	1586.6666666666667	22849.633333333335	41.04838936337588
793.3879347742187	1586.7333333333333	23044.3	41.50206071770552
794.1296543914318	1586.8	23172.2	41.06137097420732
794.8713008842426	1587.1	23254.7	41.046338043262324
795.6128742504857	1586.3333333333333	23373.2	41.560294092632155
796.354374487996	1586.6	23480.9	41.635875997552226
797.0958015946084	1587.5333333333333	23539.533333333333	40.81992565827184
797.8371555681575	1586.5	23668.466666666667	40.90003452783882
798.5784364064783	1586.8333333333333	23780.233333333334	40.64105250762703
799.3196441074057	1586.7	23920.433333333334	40.62603596160582
800.0607786687742	1587.0333333333333	24044.433333333334	41.36470956376513
800.8018400884189	1586.6333333333334	24134.3	41.36963656756262
801.5428283641745	1586.7666666666667	24208.433333333334	41.53951194099897
802.2837434938757	1586.3666666666666	24301.966666666667	41.51984363641757
803.0245854753575	1587.0333333333333	24399.966666666667	41.57624259704897
803.7653543064547	1586.7666666666667	24497.233333333334	42.59395401647879
804.5060499850019	1586.8	24589.6	42.66075803007406
805.2466725088342	1586.5	24652.633333333335	42.78556955224218
805.9872218757862	1587.5333333333333	24709.133333333335	41.80755068073087
806.7276980836928	1586.8333333333333	24875.9	41.68841876287181
807.4681011303886	1586.4333333333334	25016.0	41.48797153563401
808.2084310137088	1587.2666666666667	25045.566666666666	40.936629425820854
808.948687731488	1586.3333333333333	25103.8	41.453937997745406
809.688871281561	1587.0	25178.033333333333	40.936496848106266
810.4289816617627	1587.5666666666666	25300.1	41.315769070039195
811.1690188699278	1586.5333333333333	25430.1	41.67333714641107
811.9089829038911	1587.4333333333334	25457.766666666666	41.404086819193125
812.6488737614875	1586.9333333333334	25548.0	41.22101486667487
813.3886914405518	1586.5	25695.333333333332	41.082116237659484
814.1284359389189	1586.6333333333334	25819.0	40.883518674278164
814.8681072544233	1585.9666666666667	25917.9	40.48079883764
815.6077053849002	1587.2666666666667	26037.6	40.059127139991155
816.3472303281842	1586.7666666666667	26120.366666666665	41.59860855975368
817.0866820821101	1586.2666666666667	26148.1	41.47450010448135
817.8260606445127	1587.1333333333334	26209.1	40.90413850613313
818.5653660132269	1587.0	26307.233333333334	41.29361079004197
819.3045981860876	1587.0	26420.366666666665	41.85053811030653
820.0437571609293	1586.7666666666667	26537.766666666666	41.665811494573354
820.7828429355872	1586.3	26615.266666666666	41.864502029168904
821.5218555078957	1587.1666666666667	26719.066666666666	41.7099001138968
822.26079487569	1586.7666666666667	26813.066666666666	41.857534696485075
822.9996610368046	1586.9	26893.566666666666	42.138868493152074
823.7384539890745	1587.0333333333333	26937.333333333332	41.329759164229976
824.4771737303345	1586.3	27026.066666666666	41.29180442568325
825.2158202584193	1586.6666666666667	27167.266666666666	41.33711571664104
825.9543935711638	1587.1333333333334	27196.7	41.41925396001739
826.6928936664028	1586.6	27278.7	41.373865986290674
827.4313205419711	1587.3333333333333	27371.166666666668	41.91206148328459
828.1696741957036	1586.3	27423.533333333333	41.72304888159363
828.907954625435	1587.5666666666666	27482.8	41.06912130423688
829.646161829	1587.1	27566.933333333334	41.60966509839297
830.3842958042337	1587.1666666666667	27646.5	41.34935675405918
831.1223565489707	1586.7	27724.566666666666	41.15935505168382
831.8603440610459	1586.8	27786.266666666666	41.31362262818885
832.598258338294	1586.9333333333334	27806.2	40.66988429843733
833.3360993785501	1586.9333333333334	27847.2	40.81462300750648
834.0738671796487	1586.9666666666667	27951.733333333334	41.175960712079196
834.8115617394246	1586.7	28070.466666666667	41.32026441607064
835.5491830557129	1587.1	28143.833333333332	41.02619525948013
836.2867311263482	1587.0	28207.566666666666	41.66641569630751
837.0242059491653	1586.7	28319.533333333333	42.23475922449695
837.7616075219992	1587.4666666666667	28414.066666666666	41.814072035363644
838.4989358426844	1586.0	28437.8	40.888787688181985
839.2361909090561	1586.5666666666666	28464.9	40.824571970054365
839.9733727189487	1586.8666666666666	28520.5	41.33748873217657
840.7104812701973	1586.3333333333333	28681.7	41.16444776773652
841.4475165606366	1586.3666666666666	28862.333333333332	41.626274149537565
842.1844785881015	1587.8	28971.266666666666	41.89588871612358
842.9213673504267	1586.5333333333333	29013.8	41.05106029041517
843.6581828454471	1586.7666666666667	29036.3	41.798170061626045
844.3949250709974	1586.3333333333333	29131.933333333334	41.2577984229107
845.1315940249126	1586.6	29256.933333333334	41.542601248599524
845.8681897050272	1586.9	29316.066666666666	41.074080152767245
846.6047121091764	1587.2	29431.833333333332	40.482096132443395
847.3411612351948	1586.1333333333334	29594.566666666666	40.38602437215045
848.0775370809172	1586.6	29701.033333333333	40.47001531713492
848.8138396441784	1586.4333333333334	29850.366666666665	40.66905276525178
849.5500689228132	1586.8	29862.066666666666	40.87353665650233
850.2862249146566	1586.8333333333333	29944.8	41.045281967587634
851.0223076175432	1586.7	30067.433333333334	40.71347982598841
851.7583170293079	1586.2333333333333	30206.8	40.904400780767965
852.4942531477856	1586.0333333333333	30284.433333333334	41.41911836635835
853.2301159708109	1586.7333333333333	30327.933333333334	40.89648740457375
853.9659054962187	1586.4666666666667	30398.766666666666	41.18823977348419
854.7016217218439	1586.7	30459.4	41.47171141001942
855.4372646455213	1586.7666666666667	30544.033333333333	41.36938924393897
856.1728342650856	1587.1333333333334	30707.1	42.071801761697195
856.9083305783716	1586.8666666666666	30874.766666666666	41.87898484503124
857.6437535832143	1587.1333333333334	30964.166666666668	41.885599263780136
858.3791032774483	1587.1333333333334	31012.3	41.55319746477288
859.1143796589085	1586.7333333333333	31001.433333333334	40.47176444624984
859.8495827254299	1587.3666666666666	31122.433333333334	40.43716893563978
860.5847124748469	1586.1666666666667	31152.333333333332	40.398504058572925
861.3197689049947	1586.7	31265.066666666666	40.24382816671915
862.0547520137079	1586.8666666666666	31459.7	40.834731909227855
862.7896617988213	1586.6666666666667	31568.3	41.601952321099844
863.5244982581698	1586.4333333333334	31656.166666666668	41.30618073713077
864.2592613895882	1587.0666666666666	31673.033333333333	41.86049049392548
864.9939511909114	1586.6333333333334	31643.566666666666	41.396152946859196
865.728567659974	1586.3333333333333	31700.9	40.95209432215842
866.4631107946109	1587.0333333333333	31756.5	40.760094677156616
867.197580592657	1586.4333333333334	31880.666666666668	40.52117412592067
867.931977051947	1586.9666666666667	32034.2	40.46016621065889
868.6663001703158	1588.0	32041.066666666666	40.32787865629459
869.4005499455982	1586.8333333333333	32076.766666666666	40.8293260249168
870.1347263756289	1587.2666666666667	32033.733333333334	40.17376220019765
870.8688294582428	1587.1333333333334	32135.566666666666	40.29007321800911
871.6028591912748	1587.3666666666666	32185.933333333334	40.093766750746646
872.3368155725594	1586.5333333333333	32312.933333333334	39.804923101436685
873.0706985999318	1586.2	32384.933333333334	40.27393992325434
873.8045082712266	1585.8333333333333	32440.166666666668	40.45326151316903
874.5382445842787	1587.0333333333333	32546.766666666666	39.961226776837115
875.2719075369228	1586.5666666666666	32728.666666666668	40.9812532263178
876.0054971269938	1586.6333333333334	32908.7	41.374475585143514
876.7390133523264	1587.0	33036.7	41.48489421987959
877.4724562107556	1587.0666666666666	33283.2	40.720993923225855
878.2058257001161	1586.7	33493.433333333334	40.55684421088807
878.9391218182427	1586.9666666666667	33637.53333333333	39.63907385290895
879.6723445629702	1586.8333333333333	33748.8	39.60972106859795
880.4054939321335	1586.5333333333333	33832.2	39.09466299451144
881.1385699235674	1586.5666666666666	33968.5	39.00763980318333
881.8715725351066	1586.4333333333334	34141.566666666666	38.895596583319886
882.604501764586	1586.9333333333334	34431.36666666667	39.53165026820619
883.3373576098403	1586.8333333333333	34609.03333333333	39.46539368196945
884.0701400687044	1586.7	34765.8	39.09195805568773
884.8028491390132	1586.7333333333333	34852.6	38.68356987543283
885.5354848186014	1586.8333333333333	34976.73333333333	38.98363318920293
886.2680471053038	1586.3	35086.26666666667	39.14699545584923
887.0005359969554	1586.9333333333334	35226.53333333333	39.42772675634495
887.7329514913906	1586.9	35333.5	38.79000875384167
888.4652935864447	1586.1666666666667	35560.7	38.70928822523858
889.1975622799522	1587.0666666666666	35833.53333333333	38.89247933873228
889.929757569748	1586.9333333333334	36065.96666666667	39.01985546030616
890.6618794536669	1587.0333333333333	36215.36666666667	39.05147159091997
891.3939279295437	1587.2666666666667	36340.566666666666	39.65602497844517
892.1259029952132	1587.0	36499.166666666664	40.23340885340297
892.8578046485103	1586.2333333333333	36717.36666666667	40.3291585977047
893.5896328872698	1586.5333333333333	36891.76666666667	39.62639434696063
894.3213877093264	1586.6666666666667	37171.833333333336	40.78208256002525
895.0530691125149	1587.0333333333333	37412.066666666666	40.8331407939664
895.7846770946703	1586.7	37668.63333333333	40.66761970632582
896.5162116536272	1586.6	37743.4	39.65367491497548
897.2476727872206	1587.0333333333333	37788.0	40.06718797147837
897.9790604932853	1586.7666666666667	37943.23333333333	40.90852717431461
898.7103747696559	1586.4333333333334	38147.86666666667	41.7190305681595
899.4416156141674	1586.9666666666667	38330.23333333333	42.022895941647164
900.1727830246544	1587.0666666666666	38526.86666666667	42.65936819725438
900.9038769989521	1585.9666666666667	38797.666666666664	42.55888987812293
901.634897534895	1587.5	39076.6	42.63350124904672
902.365844630318	1586.5666666666666	39220.63333333333	42.114568852759916
903.0967182830558	1586.6333333333334	39394.833333333336	43.19559662727129
903.8275184909435	1587.0333333333333	39493.03333333333	43.467864613707185
904.5582452518156	1586.9333333333334	39680.3	43.83245401162177
905.288898563507	1586.1	39771.666666666664	43.53960632492156
906.0194784238527	1587.5666666666666	39891.666666666664	43.258018106849335
906.7499848306873	1586.9	40175.0	43.3650654248073
907.4804177818455	1587.1666666666667	40395.166666666664	43.902945939277615
908.2107772751625	1586.9333333333334	40571.1	44.153984995236
908.9410633084728	1586.6	40773.566666666666	44.66664839245014
909.6712758796114	1586.0	40842.1	44.5719567057643
910.4014149864129	1586.3666666666666	40969.76666666667	44.61737192524802
911.1314806267123	1587.1666666666667	41099.5	45.06517957284639
911.8614727983444	1586.3333333333333	41236.53333333333	45.19372897681724
912.5913914991438	1586.3666666666666	41441.1	45.98267155633596
913.3212367269456	1586.8	41585.8	46.3961474912299
914.0510084795844	1586.6333333333334	41688.7	46.110924135372734
914.7807067548952	1586.8666666666666	41862.166666666664	47.42893555900365
915.5103315507125	1587.0	41942.566666666666	48.2126240473366
916.2398828648716	1587.4333333333334	42106.5	48.27115998982163
916.9693606952068	1586.5	42216.13333333333	48.376323456903705
917.6987650395532	1586.4	42285.23333333333	48.259110808765946
918.4280958957455	1586.9333333333334	42298.6	47.77359220116497
919.1573532616186	1587.0666666666666	42383.933333333334	47.53945681341162
919.8865371350073	1586.9	42333.2	47.15841933256374
920.6156475137464	1586.6	42423.7	47.283189196649204
921.3446843956707	1586.6666666666667	42472.6	47.42647475431926
922.0736477786149	1586.9	42407.933333333334	47.35584295060823
922.802537660414	1586.6666666666667	42415.166666666664	48.02614097759447
923.5313540389027	1587.3	42456.166666666664	47.40117681700248
924.2600969119159	1586.5	42486.96666666667	47.22277169315413
924.9887662772883	1587.2	42454.833333333336	46.84400805313329
925.7173621328548	1586.4	42446.833333333336	46.51937229448256
926.4458844764501	1587.1666666666667	42472.3	46.60519068295003
927.1743333059092	1585.9333333333334	42333.3	46.34088697543804
927.9027086190666	1586.9666666666667	42051.26666666667	46.60505401141215
928.6310104137575	1586.8333333333333	41640.73333333333	46.436013564018005
929.3592386878165	1586.4333333333334	41088.73333333333	46.07647894772835
930.0873934390784	1586.1666666666667	40400.5	45.46377443915763
930.815474665378	1586.6333333333334	39640.833333333336	45.581857742377856
931.5434823645503	1587.2333333333333	38701.066666666666	45.20547853556678
932.2714165344298	1587.1666666666667	37511.166666666664	44.27840643968469
932.9992771728516	1586.0666666666666	36390.0	44.066600906851036
933.7270642776504	1587.1333333333334	35257.1	43.593114154268235
934.4547778466609	1586.9666666666667	34233.433333333334	43.81841196329692
935.1824178777181	1586.9333333333334	33414.4	44.598482702416646
935.9099843686568	1587.1	32677.2	43.41945183365656
936.6374773173115	1587.1333333333334	32157.4	43.60252080190174
937.3648967215174	1586.9333333333334	31807.566666666666	42.61587564747989
938.0922425791092	1586.1333333333334	31659.466666666667	42.04013248296948
938.8195148879216	1587.2333333333333	31729.8	41.587140802937874
939.5467136457895	1586.4	31954.233333333334	42.7611694083034
940.2738388505477	1586.2	32197.4	42.319593049642094
941.000890500031	1586.9333333333334	32595.633333333335	41.728575185871506
941.7278685920743	1586.6666666666667	33122.433333333334	41.07486368988618
942.4547731245123	1586.1333333333334	33727.333333333336	40.540953666125624
943.1816040951798	1586.5	34474.5	41.17023356416688
943.9083615019116	1586.5	35225.26666666667	40.506421127047375
944.6350453425426	1586.9333333333334	35991.46666666667	40.60121833594168
945.3616556149077	1586.6	36737.36666666667	40.399106048192365
946.0881923168415	1586.8	37479.7	40.35278950764205
946.8146554461789	1586.6666666666667	38164.03333333333	40.02328100121501
947.5410450007547	1586.7	38935.9	39.45645859140629
948.2673609784038	1586.4666666666667	39693.333333333336	39.50345800054519
948.9936033769609	1586.2666666666667	40455.7	40.027090372694985
949.7197721942608	1586.9333333333334	41184.23333333333	39.90861424811519
950.4458674281384	1587.0666666666666	41953.333333333336	39.80821876760161
951.1718890764284	1586.6333333333334	42728.333333333336	39.713159327078
951.8978371369658	1587.7666666666667	43394.53333333333	39.86171666628892
952.6237116075853	1586.2666666666667	43985.6	39.76179495481259
953.3495124861216	1586.7333333333333	44550.96666666667	39.70837820113337
954.0752397704097	1586.5	45102.86666666667	39.67546157415674
954.8008934582843	1586.7666666666667	45710.73333333333	39.23912515061577
955.5264735475803	1586.4333333333334	46340.96666666667	39.39166326484615
956.2519800361324	1587.4	46825.3	38.68396339922227
956.9774129217755	1586.0666666666666	47305.96666666667	39.098377143608914
957.7027722023442	1586.7333333333333	47769.63333333333	39.16223167982887
958.4280578756737	1586.5333333333333	48088.7	38.83397245065098
959.1532699395985	1587.1666666666667	48209.36666666667	38.66388435670357
959.8784083919536	1587.0666666666666	48426.36666666667	38.48629197095938
960.6034732305736	1586.3666666666666	48760.8	38.56656250178085
961.3284644532936	1586.8	49090.73333333333	38.44469661849881
962.053382057948	1586.5333333333333	49457.566666666666	39.034857659717524
962.7782260423721	1586.6	49720.13333333333	38.98453834826801
963.5029964044004	1586.3333333333333	49984.53333333333	39.2474665027068
964.2276931418677	1587.1666666666667	50189.63333333333	38.76961074013349
964.952316252609	1587.1	50378.63333333333	39.046612092682786
965.6768657344589	1586.8	50440.76666666667	39.27099871394964
966.4013415852523	1586.6666666666667	50500.3	38.82649453843048
967.1257438028242	1587.0	50559.13333333333	39.15695408826815
967.8500723850091	1586.4333333333334	50536.666666666664	39.353334322038684
968.574327329642	1586.5333333333333	50428.666666666664	38.85775417497831
969.2985086345576	1586.9	50489.6	38.877660327389876
970.0226162975908	1586.0666666666666	50497.566666666666	38.975229575271115
970.7466503165765	1586.7333333333333	50424.86666666667	38.59178652253801
971.4706106893493	1587.4	50407.26666666667	38.064689747041754
972.1944974137441	1586.4333333333334	50249.26666666667	37.86253287832494
972.9183104875957	1587.2333333333333	50007.73333333333	38.48439624340309
973.6420499087391	1587.0333333333333	49652.1	37.95890078402877
974.3657156750087	1587.4666666666667	49393.46666666667	37.98185637915438
975.0893077842397	1587.1333333333334	49191.7	38.36969494307601
975.8128262342667	1586.1333333333334	49064.433333333334	38.125392349181254
976.5362710229247	1586.6	48976.26666666667	38.485887109309125
977.2596421480483	1587.0	48864.76666666667	38.31785883575263
977.9829396074724	1586.7666666666667	48731.833333333336	38.419893444221074
978.7061633990318	1586.1	48527.833333333336	38.48608799798948
979.4293135205613	1586.7666666666667	48324.63333333333	38.83504488443106
980.1523899698958	1586.7333333333333	48166.0	38.8435405192893
980.87539274487	1586.9333333333334	48047.96666666667	38.96808776984261
981.5983218433189	1587.4666666666667	48054.566666666666	38.84044043804461
982.3211772630771	1586.5	48122.933333333334	39.25023041139367
983.0439590019795	1586.5	48261.066666666666	39.32794881909556
983.7666670578608	1586.5	48354.96666666667	39.432372845497746
984.4893014285559	1586.8666666666666	48384.13333333333	38.83016305239413
985.2118621118997	1586.2666666666667	48323.73333333333	38.297847377469886
985.9343491057269	1586.8	48242.1	37.89443770891002
986.6567624078724	1586.8666666666666	48085.96666666667	37.92621808593537
987.3791020161709	1586.8333333333333	47993.833333333336	37.63834228608152
988.1013679284573	1587.3666666666666	47975.4	37.93120196816968
988.8235601425663	1586.6	48060.333333333336	38.197779034532296
989.5456786563328	1586.4666666666667	48168.36666666667	38.004659665788054
990.2677234675917	1587.3333333333333	48234.96666666667	37.87520995763302
990.9896945741776	1587.1666666666667	48179.03333333333	38.02465042162261
991.7115919739255	1587.2333333333333	47992.433333333334	38.16102849852104
992.4334156646702	1586.9	47642.73333333333	38.19900557152511
993.1551656442463	1586.8333333333333	47226.5	38.3632870513715
993.8768419104888	1586.6333333333334	46823.833333333336	37.81718843186338
994.5984444612325	1586.4	46599.26666666667	37.71342814447971
995.3199732943121	1586.4666666666667	46361.76666666667	37.70594731647178
996.0414284075626	1586.5666666666666	46074.5	37.57035941252415
996.7628097988187	1586.9	45800.96666666667	37.28944600846181
997.4841174659151	1587.0666666666666	45550.46666666667	37.39126588799633
998.2053514066869	1587.2333333333333	45323.4	37.338369350175974
998.9265116189687	1587.1	44833.6	37.14915448997844
999.6475981005952	1586.6666666666667	44280.066666666666	37.4977275584872
1000.3686108494015	1587.1666666666667	43718.13333333333	37.31972840971064
1001.0895498632223	1587.2666666666667	43392.76666666667	37.568098325866345
1001.8104151398923	1586.7333333333333	43065.666666666664	37.82308233294121
1002.5312066772464	1586.8	42727.3	37.801132752469975
1003.2519244731194	1586.4666666666667	42422.96666666667	36.8462630737416
1003.9725685253462	1587.0333333333333	42178.26666666667	37.430738418329
1004.6931388317614	1586.3666666666666	41757.9	37.49741668908608
1005.4136353902	1587.1333333333334	41261.36666666667	37.77240679143148
1006.1340581984969	1586.9333333333334	40643.1	37.12737243706079
1006.8544072544867	1586.7	39966.2	37.25817419429306
1007.5746825560042	1586.6333333333334	39400.86666666667	37.76910652025149
1008.2948841008844	1586.7	38862.1	38.24700355586683
1009.0150118869618	1586.9666666666667	38372.8	38.351500574877065
1009.7350659120716	1586.8333333333333	38030.933333333334	38.91050642088145
1010.4550461740483	1587.5333333333333	37640.46666666667	38.41087337785856
1011.174952670727	1586.6333333333334	37266.7	38.50035213095246
1011.8947853999423	1587.0	36857.066666666666	38.57546537204886
1012.614544359529	1586.9333333333334	36357.1	38.66858923065116
1013.334229547322	1586.4	35783.26666666667	39.1775243701134
1014.0538409611561	1586.3666666666666	35094.833333333336	39.14416826079992
1014.7733785988661	1586.7333333333333	34480.0	39.480333581346386
1015.4928424582868	1587.0	34019.7	39.522208449487685
1016.2122325372529	1586.6	33602.433333333334	39.774281069352284
1016.9315488335994	1586.5333333333333	33205.73333333333	40.0284116472203
1017.6507913451611	1586.7	32811.03333333333	39.06710461476471
1018.3699600697728	1586.4	32510.1	39.9448174451033
1019.0890550052692	1586.7333333333333	32049.7	39.33598172144049
1019.8080761494851	1586.7333333333333	31496.6	39.154187831400996
1020.5270235002555	1588.0333333333333	30878.3	39.6712951018319
1021.2458970554151	1586.6	30130.4	39.330779294578605
1021.9646968127987	1587.1	29487.333333333332	39.22607355898085
1022.6834227702411	1586.8666666666666	28943.6	39.61612820299074
1023.4020749255772	1587.2333333333333	28476.1	39.821838782392355
1024.1206532766416	1587.1	28106.233333333334	39.9114896925705
1024.8391578212693	1586.8	27786.433333333334	39.87247899294149
1025.5575885572953	1586.8333333333333	27437.9	40.12686969036199
1026.2759454825539	1586.3666666666666	26997.233333333334	39.75556140538825
1026.9942285948803	1587.0666666666666	26429.033333333333	39.69294922164189
1027.7124378921092	1586.6	25875.266666666666	40.161330780332555
1028.4305733720753	1587.3	25243.2	39.633865616833305
1029.1486350326138	1586.8	24655.933333333334	39.82800976448814
1029.866622871559	1586.9666666666667	24167.033333333333	39.834106890603685
1030.584536886746	1586.0333333333333	23709.4	39.11159303047992
1031.3023770760096	1586.6333333333334	23352.033333333333	39.66860999149238
1032.0201434371845	1586.6333333333334	23030.333333333332	39.859827900235516
1032.7378359681059	1586.5333333333333	22698.5	40.41618083349981
1033.455454666608	1587.3	22293.133333333335	39.74122078572964
1034.1729995305259	1586.5333333333333	21853.7	40.284604939485064
1034.8904705576945	1587.8	21339.266666666666	40.08081456192433
1035.6078677459486	1587.2	20778.633333333335	39.44855902300859
1036.3251910931228	1586.3333333333333	20257.266666666666	39.09706307015422
1037.042440597052	1587.4	19776.966666666667	39.02761109275602
1037.7596162555712	1586.6	19361.733333333334	39.116321545727764
1038.4767180665153	1586.7	19017.533333333333	39.93832532395452
1039.1937460277186	1586.9666666666667	18706.7	38.892011696719436
1039.9107001370162	1586.1666666666667	18435.533333333333	39.10798428248397
1040.627580392243	1586.9	18168.666666666668	39.13122101329197
1041.3443867912338	1587.1333333333334	17833.266666666666	38.92511112950664
1042.0611193318232	1587.0666666666666	17450.733333333334	39.08449678241828
1042.7777780118463	1586.4666666666667	17017.566666666666	39.75002227576126
1043.4943628291376	1586.1	16542.766666666666	39.476325402499505
1044.2108737815322	1586.3333333333333	16124.4	39.03614234390812
1044.9273108668647	1586.3	15755.466666666667	38.85102286015856
1045.64367408297	1586.6333333333334	15425.9	38.92071383747512
1046.359963427683	1586.7333333333333	15172.166666666666	38.441676313006205
1047.0761788988382	1587.0666666666666	14909.633333333333	38.42034273100995
1047.7923204942708	1587.1666666666667	14671.533333333333	39.14016253161986
1048.5083882118154	1587.2666666666667	14379.866666666667	38.565141085429545
1049.224382049307	1586.8333333333333	14093.4	39.102004463920835
1049.9403020045802	1587.1333333333334	13758.433333333332	38.72605836575897
1050.6561480754697	1586.5333333333333	13424.233333333334	39.05612432920276
1051.3719202598106	1586.8333333333333	13093.166666666666	39.17999366045718
1052.0876185554378	1587.2333333333333	12812.866666666667	39.150980363533826
1052.8032429601856	1587.5666666666666	12548.833333333334	38.49342284413411
1053.5187934718892	1586.7333333333333	12368.766666666666	39.38056096916045
1054.2342700883835	1587.2666666666667	12200.9	38.46300041755809
1054.949672807503	1586.1666666666667	12065.033333333333	38.883832252043334
1055.6650016270826	1586.7	11904.033333333333	39.13867537340931
1056.3802565449573	1586.6333333333334	11694.966666666667	38.82588222093482
1057.0954375589617	1587.3	11473.833333333334	38.87080036980627
1057.8105446669308	1586.5666666666666	11232.266666666666	38.133750752660745
1058.5255778666992	1587.0333333333333	11009.666666666666	39.20781305000071
1059.240537156102	1587.4	10786.9	38.990605962396764
1059.9554225329737	1586.2333333333333	10594.333333333334	38.24944481893642
1060.6702339951491	1586.4666666666667	10434.266666666666	38.39853581144
1061.3849715404633	1586.1666666666667	10308.766666666666	38.02489931380305
1062.0996351667509	1587.4	10209.8	39.51733581455035
1062.8142248718468	1587.1666666666667	10088.033333333333	38.6511055078567
1063.528740653586	1586.9	9956.633333333333	39.449655733195726
1064.2431825098029	1587.8333333333333	9768.766666666666	38.319103127292976
1064.9575504383324	1587.0	9572.4	38.37335742708974
1065.6718444370097	1587.1	9373.6	37.88136064383279
1066.386064503669	1587.3	9189.833333333334	38.22847277142138
1067.1002106361457	1587.2333333333333	9038.8	37.79721501486531
1067.8142828322743	1586.9	8917.433333333332	38.00979705343616
1068.5282810898898	1587.2666666666667	8832.2	37.95135001093754
1069.2422054068265	1587.0333333333333	8734.466666666667	38.00164946045334
1069.95605578092	1587.1333333333334	8629.533333333333	37.95678037439283
1070.6698322100044	1586.5666666666666	8493.866666666667	38.47443653674754
1071.383534691915	1587.1333333333334	8327.3	38.610771900256346
1072.0971632244864	1586.8666666666666	8151.9	38.54797554079725
1072.8107178055534	1586.5333333333333	7995.166666666667	37.75262527886182
1073.524198432951	1586.9	7859.3	37.91698668318733
1074.2376051045137	1586.3	7767.9	39.62163471032684
1074.9509378180765	1586.9	7670.966666666666	37.91014407354313
1075.6641965714741	1586.9666666666667	7590.233333333334	38.58330715275321
1076.3773813625414	1586.8	7475.766666666666	37.12556637740528
1077.0904921891133	1587.3	7382.2	38.507939928983156
1077.8035290490245	1587.0	7259.7	38.538787686090615
1078.51649194011	1586.8666666666666	7135.833333333333	39.07283167141412
1079.2293808602042	1586.2666666666667	7002.433333333333	37.90691040535669
1079.9421958071423	1586.2666666666667	6881.666666666667	37.065952108235955
1080.6549367787588	1587.3	6795.033333333334	38.60102341455011
1081.367603772889	1586.2666666666667	6727.766666666666	38.204190853325365
1082.080196787367	1587.2333333333333	6671.466666666666	38.875269231824475
1082.7927158200282	1586.1666666666667	6594.0	38.869738697254824
1083.5051608687072	1586.7666666666667	6483.433333333333	38.283366975632156
1084.217531931239	1586.7333333333333	6365.9	39.02314998827314
1084.9298290054578	1586.7333333333333	6250.7	40.03282537418743
1085.6420520891993	1586.3	6142.566666666667	38.60849199915655
1086.3542011802977	1586.9666666666667	6061.666666666667	39.11141137131899
1087.0662762765878	1587.0666666666666	5993.766666666666	38.259183440867844
1087.7782773759047	1587.3	5946.033333333334	38.85206102188345
1088.4902044760831	1586.4666666666667	5858.7	37.7198720900101
1089.202057574958	1587.4333333333334	5785.7	39.50476469497821
1089.9138366703637	1587.3666666666666	5679.066666666667	37.089562294993385
1090.6255417601355	1586.8	5588.166666666667	38.3516712990985
1091.337172842108	1587.2	5517.033333333334	38.90885677897457
1092.048729914116	1586.1666666666667	5456.9	37.52412250811304
1092.7602129739944	1587.2	5409.766666666666	37.29548367759737
1093.471622019578	1586.6666666666667	5360.966666666666	37.52608000329986
1094.1829570487016	1586.1333333333334	5296.0	37.841065813830944
1094.8942180592	1586.6	5215.0	38.481156660351765
1095.605405048908	1586.1333333333334	5133.8	39.496105455565235
1096.3165180156604	1586.2333333333333	5061.233333333334	37.53186618889902
1097.027556957292	1586.3666666666666	5020.866666666667	38.275093232731045
1097.7385218716379	1587.1333333333334	4986.1	40.20942154245181
1098.4494127565324	1587.1	4929.766666666666	38.665057535036134
1099.1602296098106	1586.4333333333334	4848.133333333333	36.75727067580253
1099.8709724293074	1587.3333333333333	4765.6	39.5827263734912
1100.5816412128574	1586.5	4687.466666666666	37.71514625018952
1101.2922359582956	1586.6	4645.8	38.35161708615891
1102.0027566634565	1587.0333333333333	4616.9	39.92738062745258
1102.7132033261753	1587.1	4564.333333333333	38.54731480410656
1103.4235759442865	1587.2666666666667	4488.366666666667	38.28012694860248
1104.1338745156252	1586.8333333333333	4417.966666666666	38.49849738395039
1104.844099038026	1586.9	4370.633333333333	40.215873956175905
1105.5542495093239	1586.7333333333333	4328.166666666667	38.552041942961615
1106.2643259273534	1586.5	4278.333333333333	39.11305964677434
1106.9743282899494	1586.5666666666666	4202.733333333334	38.281319260853266
1107.684256594947	1586.8	4124.166666666667	38.53348400422666
1108.394110840181	1587.2666666666667	4072.9333333333334	38.09893127445572
1109.1038910234856	1587.1666666666667	4030.8	39.1278691032386
1109.8135971426964	1586.6666666666667	3972.733333333333	39.72441000541174
1110.5232291956477	1586.4	3897.5333333333333	40.27728275012364
1111.2327871801745	1586.4666666666667	3835.4	40.38516993592527
1111.9422710941117	1587.0333333333333	3784.866666666667	39.533947894088605
1112.6516809352938	1586.5333333333333	3735.5666666666666	39.07218569846074
1113.3610167015559	1586.3666666666666	3675.0	37.33072099005779
1114.0702783907325	1586.6	3621.7	38.473927930605505
1114.7794660006589	1586.8	3578.5666666666666	40.01899690201102
1115.4885795291696	1586.4	3542.366666666667	40.03152109881414
1116.1976189740992	1586.0	3497.733333333333	39.88913287660675
1116.906584333283	1586.7333333333333	3452.5333333333333	38.69093628679807
1117.6154756045555	1586.5666666666666	3415.4	39.95204645536737
1118.3242927857516	1586.8333333333333	3377.366666666667	39.10178624138044
1119.0330358747062	1586.7666666666667	3340.766666666667	41.859253404909055
1119.741704869254	1586.5666666666666	3296.866666666667	40.4955507775758
1120.4502997672296	1586.0666666666666	3255.5666666666666	40.83808590808972
1121.1588205664682	1585.8	1661.5	36.90283012922357
1121.8672672648045	1586.1	1661.6666666666667	29.32056341572314
1122.5756398600731	1586.4	1661.4666666666667	32.62994619900046
1123.2839383501089	1586.3	1662.7	39.86058047768071
