# Supplementary material for: Roblonski: A Material-Efficient Robo-Fluidic Toolbox for Rapid Photochemical Characterization
Source: ACS Cent Sci. 2026 Feb 6;12(3):333–44. doi: 10.1021/acscentsci.5c02027 (PMC13022720; doi:10.1021/acscentsci.5c02027)
Supplement: Supplementary file 2 [file oc5c02027_si_002.zip › BeerLambertStudy/Raw Data (Automataed)/BLEC Study (2025 Jun 12)/Ferrocene1/blec_Ferrocene1__12062025_aABS_i6_eEXP_s4_d669e+00_t250-0_m7_v175-0.csv]

name	C:/Users/cbe.mabolha.shared/Documents/Gilson Spectroscopy Project\BLEC Study (2025 Jun 12)\Ferrocene1\blec_Ferrocene1__12062025_aABS_i6_eEXP_s4_d669e+00_t250-0_m7_v175-0.csv
2025-06-12 21:07:34.254495
mix_iter=7	mix_disp=175.0
droplet_volume=50.0	working_volume=250.0
dilution_scheme=Fractional(value=0.3333333333333333)	n_dil=6
calibration=Calibration(y = f(x); f(x) = -0.244 + 0.9765x; s.t. y > 0.0; Set Feb 4	2025 from "Manuscript Figures Data.xlsx")
count	30
interval	0.1 (Sec)
integration_time	40000 (uSec)
NLC=False	DCC=False	WCAL=-5	Slit=S5
Conc_0=6.692	nFRAC=0.1975308641975309	nConc_(6;4)=1.321876543209877	aFRAC=0.19792681181597202	aConc_(6;4)=1.3245262246724847
wavelength (nm)	dark reference (int)	light reference (int)	abs (mOD)
W	D	L	S
344.6678771972656	1602.7666666666667	1678.3666666666666	41.77582985171456
345.45221902608614	1589.4	1664.6	33.816646245849995
346.236489003635	1587.3666666666666	1663.8333333333333	43.36606438882849
347.02068712774695	1585.5333333333333	1660.4666666666667	37.507645949525994
347.8048133962569	1585.4	2390.766666666667	44.558814332623925
348.5888678069997	1586.0666666666666	2406.366666666667	47.35067126053925
349.3728503578101	1587.1333333333334	2419.5666666666666	45.365413828800484
350.15676104652283	1587.4333333333334	2427.866666666667	43.82303331439645
350.94059987097285	1587.7333333333333	2439.4666666666667	45.92371033274776
351.72436682899485	1587.4333333333334	2445.633333333333	45.52139678921621
352.5080619184237	1586.8	2451.266666666667	46.97981685571606
353.2916851370942	1585.0333333333333	2452.4666666666667	45.177476210997696
354.0752364828412	1585.7	2460.4666666666667	46.19349875683954
354.8587159534994	1586.0666666666666	2464.7	47.29982944833315
355.6421235469038	1586.1666666666667	2466.9	47.3456337937407
356.42545926088906	1586.5666666666666	2468.7	45.34923680425385
357.20872309329	1587.8666666666666	2471.0333333333333	49.13082830466079
357.9919150419415	1586.8	2460.5333333333333	44.48541899218943
358.77503510467835	1586.3666666666666	2458.5666666666666	46.835832189301364
359.5580832793353	1586.8333333333333	2450.766666666667	44.99852696977834
360.34105956374725	1586.6333333333334	2449.0666666666666	46.16239933301816
361.12396395574893	1586.2	2443.733333333333	45.82126994798237
361.9067964531752	1586.5333333333333	2441.133333333333	45.441401921698066
362.6895570538609	1586.3	2444.4666666666667	47.72060847118588
363.47224575564076	1587.0666666666666	2446.9666666666667	48.44631537448242
364.2548625563497	1587.8333333333333	2437.7	45.34887097722652
365.0374074538224	1586.9333333333334	2434.9666666666667	43.97631652431538
365.8198804458938	1587.0333333333333	2432.9	47.2318268537803
366.6022815303986	1586.2333333333333	2434.6666666666665	48.75757651111866
367.3846107051717	1586.5666666666666	2432.0666666666666	46.12862144700703
368.1668679680479	1586.3333333333333	2433.1666666666665	45.823975593736606
368.9490533168619	1586.7666666666667	2436.633333333333	43.34916217152598
369.7311667494487	1585.9333333333334	2444.1666666666665	45.238648123291355
370.5132082636429	1587.2	2453.2	47.768116753308874
371.2951778572795	1586.5666666666666	2455.366666666667	45.86118145167444
372.07707552819323	1586.6333333333334	2458.8	45.45329498002965
372.8589012742189	1587.3666666666666	2466.2	48.815624013420845
373.6406550931913	1586.8	2471.8333333333335	45.62847123829787
374.4223369829453	1586.8333333333333	2480.633333333333	47.084032892520455
375.2039469413157	1587.0333333333333	2490.366666666667	48.221731311476944
375.9854849661373	1586.2666666666667	2481.6	45.075343092182024
376.7669510552448	1586.9666666666667	2485.4666666666667	45.39065376143498
377.5483452064732	1586.5666666666666	2489.0333333333333	46.21400821953994
378.3296674176572	1586.1333333333334	2508.0	47.74064570169529
379.11091768663164	1586.5333333333333	2512.766666666667	47.38076956408779
379.89209601123133	1586.7333333333333	2516.4	48.534651900777526
380.67320238929113	1586.4333333333334	2519.7	47.22841255139035
381.45423681864577	1587.2333333333333	2520.7	46.50943220667678
382.23519929713007	1585.9333333333334	2526.9333333333334	44.25586184342686
383.01608982257886	1586.4333333333334	2543.5666666666666	48.583243777288374
383.796908392827	1586.3333333333333	2550.766666666667	47.70820718043089
384.57765500570923	1586.5666666666666	2553.0666666666666	48.70487139724149
385.3583296590604	1586.5333333333333	2545.0333333333333	48.93236280054185
386.1389323507153	1586.2	2555.0	51.230978681341156
386.91946307850884	1586.7	2564.366666666667	49.17656455532012
387.69992184027564	1586.6666666666667	2582.1666666666665	47.6601810498059
388.48030863385065	1586.7333333333333	2604.5333333333333	48.557425986355796
389.2606234570687	1586.3	2591.6666666666665	49.35454860948407
390.04086630776453	1586.4666666666667	2578.4666666666667	47.9194175887737
390.82103718377294	1586.9666666666667	2583.6666666666665	49.141921412507884
391.6011360829288	1586.2666666666667	2594.366666666667	49.824444838017854
392.3811630030669	1586.1	2619.0333333333333	48.149718646346074
393.161117942022	1586.6666666666667	2661.5333333333333	48.87229781199574
393.941000897629	1586.6333333333334	2708.866666666667	51.57680754597806
394.72081186772266	1586.5333333333333	2715.0666666666666	50.27631321210136
395.5005508501378	1586.4	2701.0	48.68531985571243
396.28021784270925	1586.6333333333334	2701.1666666666665	48.18015748057294
397.0598128432718	1587.2	2712.8333333333335	49.60556115199811
397.83933584966024	1587.0666666666666	2719.5333333333333	52.46477508796515
398.6187868597095	1587.0666666666666	2732.5666666666666	51.40376935076172
399.3981658712542	1585.5333333333333	2744.4333333333334	50.43640923522145
400.1774728821293	1586.4333333333334	2772.8333333333335	50.69061646547159
400.9567078901696	1586.6333333333334	2796.5	49.608747528986086
401.7358708932098	1586.7	2795.6666666666665	51.35613261071561
402.5149618890848	1586.4333333333334	2782.5333333333333	49.915234762572695
403.2939808756294	1587.1	2788.1666666666665	51.389127440294644
404.07292785067847	1587.3	2810.6	50.093196819725264
404.8518028120667	1586.6666666666667	2831.1666666666665	52.36689309980002
405.630605757629	1587.3	2830.3	51.174360007758246
406.4093366852001	1586.0333333333333	2824.5333333333333	52.76856914039945
407.1879955926149	1586.6	2827.5666666666666	53.97597976102169
407.9665824777082	1587.6333333333334	2848.733333333333	53.228043879944785
408.74509733831474	1586.4333333333334	2864.233333333333	53.00027887066573
409.52354017226935	1586.9666666666667	2876.266666666667	52.38375095329683
410.3019109774069	1587.1666666666667	2878.1666666666665	52.512872261896256
411.08020975156217	1586.5	2893.366666666667	53.32354129948159
411.8584364925699	1586.7333333333333	2912.4	50.859142453633694
412.6365911982651	1586.3	2933.733333333333	51.304304392791344
413.4146738664823	1587.3	2962.5666666666666	52.30008921976858
414.19268449505654	1586.5666666666666	2991.7	52.09494144971251
414.97062308182257	1587.1666666666667	3029.0666666666666	54.00440275217786
415.74848962461516	1586.7333333333333	3067.5333333333333	51.262517757825016
416.52628412126916	1586.8	3136.6666666666665	50.78256395453377
417.3040065696194	1586.7666666666667	3216.0	53.72133763402366
418.0816569675006	1586.9	3215.366666666667	53.19526906721447
418.8592353127476	1586.8	3195.866666666667	51.22787734967904
419.63674160319533	1586.9	3209.9333333333334	53.14275711573147
420.4141758366785	1586.7	3248.8	53.27088458752926
421.1915380110319	1586.6	3266.766666666667	52.982987595050744
421.9688281240904	1586.0	3261.4666666666667	52.10724075991742
422.7460461736888	1586.9	3319.3333333333335	53.47336778740298
423.52319215766187	1586.2333333333333	3382.1	53.1319718277212
424.3002660738445	1586.3333333333333	3468.5666666666666	55.14132496949426
425.0772679200714	1586.1	3600.9	54.13737599684347
425.8541976941775	1586.6333333333334	3749.9333333333334	54.61425909185986
426.6310553939975	1586.6666666666667	3812.266666666667	53.98879532701512
427.40784101736625	1586.9666666666667	3870.1	54.22748775300126
428.18455456211865	1586.8	3992.6	56.0244467645248
428.96119602608934	1587.1	4188.733333333334	56.56266537292841
429.7377654071133	1586.3666666666666	4395.833333333333	57.14183948524288
430.5142627030252	1586.2666666666667	4513.833333333333	57.24449997282584
431.29068791166	1586.7333333333333	4665.633333333333	58.66483052386007
432.06704103085235	1586.8666666666666	4784.833333333333	56.523230660661156
432.8433220584372	1586.8	4876.0	57.00970097942961
433.6195309922492	1587.0666666666666	4934.833333333333	57.270401806883996
434.3956678301234	1586.4666666666667	4976.933333333333	57.25451470563278
435.1717325698944	1587.3333333333333	4988.7	56.36492053193851
435.9477252093971	1585.9666666666667	4998.033333333334	55.98312090515127
436.72364574646633	1586.5	5045.566666666667	55.44770885975447
437.49949417893686	1586.5333333333333	5116.966666666666	57.27027607893537
438.27527050464346	1586.9	5219.3	55.90408155797203
439.0509747214211	1586.3	5389.366666666667	55.9932315781996
439.8266068271044	1587.0333333333333	5658.6	57.06900454677999
440.6021668195283	1586.0	6021.133333333333	56.146557565873906
441.37765469652754	1586.3	6481.466666666666	56.68973138083344
442.1530704559369	1586.1666666666667	6981.466666666666	58.064398488779624
442.9284140955914	1586.7	7423.466666666666	58.50565683534855
443.7036856133256	1586.3	7732.166666666667	58.366293522989146
444.47888500697445	1586.7666666666667	7890.9	57.55782623907101
445.2540122743727	1586.1666666666667	7926.5	57.57920347701663
446.0290674133552	1587.0666666666666	7874.666666666667	57.92748495165004
446.8040504217568	1586.4666666666667	7782.933333333333	57.10707731181845
447.5789612974122	1586.5333333333333	7702.866666666667	58.33764556454549
448.35380003815635	1586.7	7648.233333333334	57.13098234494345
449.1285666418239	1586.9333333333334	7623.3	58.06218598813127
449.90326110624983	1587.1666666666667	7626.0	56.92033772939865
450.67788342926883	1586.8666666666666	7635.366666666667	57.45922935875976
451.4524336087157	1586.0333333333333	7666.466666666666	57.08783291473366
452.22691164242536	1586.7	7708.5	56.96146697022205
453.00131752823256	1586.5333333333333	7774.166666666667	57.311661362196574
453.7756512639721	1586.2666666666667	7868.633333333333	57.82639783186715
454.5499128474788	1587.2666666666667	7914.2	56.144504375977895
455.32410227658755	1586.6	7962.4	56.98823341830016
456.09821954913303	1586.6333333333334	7965.233333333334	56.73902507453694
456.8722646629501	1587.0	7947.8	56.75303047859385
457.6462376158736	1586.9333333333334	7877.733333333334	57.31263390525264
458.4201384057383	1587.1	7776.433333333333	55.989093144027855
459.1939670303791	1586.1333333333334	7658.933333333333	56.41739473481956
459.96772348763074	1586.2	7505.8	55.090794648477946
460.741407775328	1586.7	7376.966666666666	56.504413419827266
461.51501989130577	1586.8333333333333	7236.333333333333	56.06160406116032
462.2885598333988	1586.9	7127.6	55.83655734502236
463.0620275994419	1587.2	7031.133333333333	55.45641237190213
463.83542318726995	1586.9	6972.766666666666	56.06098325066998
464.6087465947177	1586.5666666666666	6931.966666666666	55.454427998889415
465.38199781962	1587.5333333333333	6893.233333333334	54.50302354462798
466.1551768598116	1586.8	6886.133333333333	54.47368636766172
466.92828371312737	1586.7666666666667	6903.2	54.27162502764071
467.7013183774021	1586.1333333333334	6937.666666666667	54.28174555652879
468.4742808504707	1586.3666666666666	6977.133333333333	53.90978594662455
469.24717113016777	1586.7	7040.633333333333	54.54669101760928
470.0199892143283	1586.6666666666667	7119.666666666667	55.10781818040848
470.792735100787	1587.2	7178.533333333334	54.03466364176424
471.5654087873788	1586.7666666666667	7248.433333333333	53.069008515914476
472.33801027193834	1586.8666666666666	7329.966666666666	53.89293073553064
473.11053955230057	1586.4666666666667	7392.7	53.2243739101703
473.88299662630027	1586.3	7457.4	53.53259506683495
474.65538149177223	1586.9333333333334	7492.766666666666	52.892999444081696
475.4276941465513	1586.7333333333333	7531.433333333333	53.15520750238432
476.1999345884722	1586.3333333333333	7538.1	53.566588473491485
476.97210281536985	1586.8	7535.366666666667	52.838020846508684
477.74419882507897	1587.0333333333333	7525.066666666667	52.70092419965366
478.51622261543446	1586.9666666666667	7500.466666666666	52.27854918650492
479.2881741842711	1586.3	7473.7	52.5942870764369
480.06005352942367	1586.1	7423.966666666666	52.90365588906581
480.831860648727	1586.5	7367.5	51.87713856643619
481.60359554001593	1586.9333333333334	7330.733333333334	51.80799716594952
482.37525820112523	1586.9333333333334	7281.333333333333	51.632315785222126
483.14684862988975	1587.2	7245.8	51.97355787413078
483.91836682414424	1586.5	7184.066666666667	51.13635893584807
484.68981278172356	1586.7333333333333	7152.333333333333	52.45663625579115
485.46118650046253	1586.9333333333334	7106.866666666667	51.477844542116934
486.23248797819593	1586.8333333333333	7055.433333333333	51.454408246434376
487.0037172127586	1587.0666666666666	7032.666666666667	51.125607167938135
487.7748742019853	1586.7666666666667	6994.033333333334	51.34766923480494
488.54595894371096	1586.9666666666667	6947.5	49.9436769674001
489.31697143577026	1586.7333333333333	6924.5	50.84582602758746
490.08791167599804	1586.3666666666666	6884.833333333333	50.462847748963576
490.8587796622292	1586.7	6842.133333333333	50.263705016519324
491.6295753922984	1586.5333333333333	6823.333333333333	50.313654011510735
492.4002988640406	1587.0333333333333	6789.533333333334	50.202955165462946
493.17095007529053	1587.4	6762.033333333334	50.92982175613731
493.94152902388305	1586.6666666666667	6730.566666666667	50.778030140366326
494.71203570765294	1586.8333333333333	6699.433333333333	49.791276087568036
495.482470124435	1586.5333333333333	6674.266666666666	49.93747248346176
496.25283227206404	1587.5	6650.466666666666	49.27624168758504
497.02312214837485	1586.4	6621.5	49.797226530526856
497.7933397512024	1587.2333333333333	6598.933333333333	49.65811204616561
498.56348507838123	1586.6666666666667	6575.333333333333	49.84249042544135
499.3335581277464	1587.0333333333333	6563.966666666666	49.97028587502324
500.10355889713264	1586.8	6544.933333333333	48.979836843325664
500.8734873843747	1586.9333333333334	6543.266666666666	50.0953834319079
501.6433435873074	1586.4666666666667	6544.033333333334	48.84523031832243
502.4131275037657	1586.8	6546.133333333333	49.48058192321426
503.1828391315842	1587.1333333333334	6550.033333333334	48.29712991248934
503.95247846859786	1586.9333333333334	6568.866666666667	48.16693249814766
504.72204551264144	1586.8666666666666	6599.266666666666	49.045693029666104
505.49154026154974	1586.2666666666667	6632.833333333333	48.93504335889241
506.2609627131576	1586.8333333333333	6665.5	48.3846671988743
507.03031286529983	1587.4333333333334	6723.2	50.29962918601468
507.7995907158112	1586.7	6789.533333333334	49.02363046824964
508.5687962625266	1587.3	6844.333333333333	48.65519341318281
509.33792950328075	1586.9666666666667	6916.333333333333	49.12643664155026
510.1069904359085	1587.1666666666667	6993.766666666666	47.50199703585412
510.8759790582447	1586.4	7079.866666666667	47.9049305085969
511.6448953681241	1586.2	7172.033333333334	47.90666377566057
512.4137393633815	1586.2333333333333	7262.766666666666	47.60153479634155
513.1825110418519	1586.9666666666667	7357.6	47.85055682062452
513.9512104013698	1586.3666666666666	7470.966666666666	49.18555106151276
514.7198374397702	1586.6	7576.3	47.74091366051638
515.4883921548881	1586.8666666666666	7686.3	48.033217906038836
516.2568745445578	1587.6	7791.166666666667	48.525876362197884
517.0252846066146	1586.9666666666667	7887.933333333333	46.772384362455746
517.793622338893	1586.6333333333334	7987.1	47.564642214603516
518.561887739228	1586.4	8092.466666666666	47.210667606249906
519.3300808054544	1587.4666666666667	8181.066666666667	46.849800247824916
520.0982015354069	1587.0	8286.733333333334	48.207964779317514
520.8662499269203	1586.6666666666667	8377.5	47.00874437978851
521.6342259778296	1586.3666666666666	8469.9	48.703330475941584
522.4021296859694	1586.6666666666667	8547.5	47.857284094301676
523.1699610491747	1586.2333333333333	8617.733333333334	47.298606047010935
523.9377200652801	1586.7333333333333	8678.433333333332	47.0201843947868
524.7054067321207	1586.6666666666667	8734.733333333334	46.36278101823494
525.4730210475309	1587.4333333333334	8806.9	46.4255132433309
526.2405630093459	1587.4333333333334	8876.133333333333	46.92404572587176
527.0080326154003	1587.0666666666666	8925.966666666667	46.91693456958625
527.7754298635291	1586.5333333333333	8985.333333333334	46.566100745055614
528.5427547515668	1586.1666666666667	9019.966666666667	46.99606191995031
529.3100072773485	1587.1	9056.3	46.504107083465314
530.077187438709	1586.6333333333334	9101.6	46.52464239715838
530.8442952334829	1586.6666666666667	9147.933333333332	46.59474616268837
531.6113306595051	1586.6333333333334	9183.3	47.51209811416834
532.3782937146104	1586.4333333333334	9222.033333333333	47.26039228023247
533.1451843966338	1587.3	9274.9	47.466514600921954
533.9120027034099	1587.3	9312.833333333334	47.057386719230635
534.6787486327736	1586.3	9341.333333333334	46.65007752598282
535.4454221825597	1587.2666666666667	9357.033333333333	46.519371458731065
536.212023350603	1586.7	9407.9	47.097159074224514
536.9785521347383	1587.1666666666667	9432.1	47.312809005070584
537.7450085328004	1586.5333333333333	9458.566666666668	47.442191287089756
538.5113925426242	1586.6333333333334	9478.966666666667	46.60206452125658
539.2777041620444	1587.3	9508.733333333334	46.883271958556996
540.0439433888959	1587.1333333333334	9525.733333333334	46.13898391697494
540.8101102210134	1587.0666666666666	9555.9	47.145396752485055
541.5762046562318	1586.3666666666666	9563.466666666667	46.13411467829637
542.3422266923859	1586.2	9580.8	46.662213992997785
543.1081763273105	1587.0333333333333	9587.533333333333	45.78061189101189
543.8740535588404	1586.9	9612.366666666667	46.67158472043007
544.6398583848105	1587.6666666666667	9618.6	46.58787604255526
545.4055908030555	1586.5	9618.166666666666	45.56927799491802
546.1712508114102	1587.3	9626.766666666666	46.75420773872457
546.9368384077096	1587.1333333333334	9627.633333333333	46.41114386679167
547.7023535897882	1587.2666666666667	9631.4	47.393434350053184
548.4677963554811	1586.8	9639.1	46.55344955872574
549.2331667026231	1587.1333333333334	9639.833333333334	46.26094351867889
549.9984646290487	1586.8666666666666	9637.866666666667	47.011975213733294
550.7636901325931	1586.7333333333333	9627.866666666667	45.77469380417776
551.5288432110908	1586.9666666666667	9626.666666666666	45.11554234561865
552.2939238623768	1586.3	9618.9	45.22756191562512
553.0589320842859	1587.1333333333334	9620.266666666666	46.606506731428155
553.8238678746528	1587.4666666666667	9609.3	46.583394692398656
554.5887312313124	1586.3	9604.333333333334	47.02297522560375
555.3535221520995	1586.9	9613.7	46.69352272331811
556.1182406348488	1588.1333333333334	9604.366666666667	46.02504620518182
556.8828866773954	1587.2333333333333	9616.566666666668	45.77151372783392
557.6474602775738	1587.4666666666667	9615.966666666667	46.47031421613468
558.411961433219	1586.9333333333334	9613.366666666667	45.50245612495085
559.1763901421657	1586.3	9621.433333333332	45.49853082123349
559.9407464022488	1586.7	9637.0	45.98752815623474
560.7050302113031	1586.7666666666667	9634.5	45.54128536642936
561.4692415671633	1587.7333333333333	9638.2	44.9362826774912
562.2333804676643	1587.5	9668.633333333333	46.18484837916442
562.997446910641	1587.9	9671.9	45.57248504144577
563.7614408939281	1586.9666666666667	9684.7	45.59622840093023
564.5253624153604	1587.4	9713.7	45.80915527536042
565.2892114727728	1587.1	9738.866666666667	45.51032025934098
566.0529880639999	1586.1	9752.7	45.187073634204914
566.8166921868768	1586.6666666666667	9787.033333333333	44.96557275676255
567.5803238392382	1586.3666666666666	9824.0	46.12688836074967
568.3438830189189	1586.9666666666667	9839.833333333334	46.26336018278231
569.1073697237535	1586.8	9844.166666666666	45.92485216074527
569.8707839515772	1587.1	9842.3	45.571257097292936
570.6341257002246	1587.2666666666667	9843.233333333334	45.523953921569024
571.3973949675305	1587.2333333333333	9854.733333333334	45.6845379002252
572.1605917513298	1587.1333333333334	9870.033333333333	45.919285161627094
572.9237160494572	1587.0333333333333	9878.3	45.54065373322888
573.6867678597476	1586.7	9886.5	45.36735341445762
574.4497471800358	1586.6	9904.633333333333	45.74956226600229
575.2126540081566	1586.9666666666667	9924.133333333333	45.18775326595364
575.9754883419448	1586.7	9929.3	45.50344739932523
576.7382501792351	1587.5	9950.333333333334	46.083627406196165
577.5009395178625	1587.5666666666666	9947.5	45.62321220490356
578.2635563556619	1587.0666666666666	9963.766666666666	45.5557238964809
579.0261006904677	1587.4	9974.466666666667	45.93550180288105
579.7885725201152	1586.4666666666667	9971.833333333334	45.07494892708007
580.5509718424388	1586.8333333333333	9999.3	46.29242652669969
581.3132986552736	1587.2333333333333	10028.3	45.30191901959858
582.0755529564542	1587.0	10059.9	45.07327577266902
582.8377347438156	1587.5	10079.633333333333	44.99029896805075
583.5998440151925	1586.2	10102.666666666666	45.998554526494196
584.3618807684197	1586.3333333333333	10113.233333333334	45.661861581158696
585.123845001332	1586.5333333333333	10137.666666666666	44.78533195863163
585.8857367117644	1587.2	10183.933333333332	45.05230058008548
586.6475558975515	1586.6	10222.933333333332	45.95868478049688
587.4093025565281	1586.8666666666666	10269.466666666667	46.10813519358519
588.1709766865292	1586.3333333333333	10303.9	45.64550604721035
588.9325782853895	1586.1666666666667	10349.033333333333	45.3344109563822
589.6941073509438	1586.3333333333333	10424.066666666668	45.78624806008768
590.4555638810269	1586.7	10483.666666666666	45.0603750306225
591.2169478734736	1586.7666666666667	10552.0	44.69002785866166
591.9782593261189	1587.2	10625.933333333332	45.337361439927236
592.7394982367973	1586.8333333333333	10716.1	45.09762682302074
593.5006646033439	1587.2333333333333	10796.133333333333	44.98143675150301
594.2617584235933	1586.7666666666667	10893.366666666667	45.336325242976294
595.0227796953804	1587.1	10985.666666666666	44.708454492462764
595.78372841654	1586.6666666666667	11101.333333333334	45.30297163667486
596.544604584907	1586.7	11188.3	44.65022969060485
597.3054081983161	1587.4666666666667	11325.2	45.58705620339529
598.0661392546021	1586.8	11435.566666666668	44.429609966715965
598.8267977515999	1586.5666666666666	11548.866666666667	44.014174614635536
599.5873836871442	1586.8666666666666	11660.366666666667	44.03560731006722
600.34789705907	1587.0666666666666	11801.7	45.24617172388445
601.1083378652119	1587.6	11928.733333333334	44.80598407839694
601.8687061034049	1586.4	12075.133333333333	44.756930177943175
602.6290017714836	1587.0	12203.166666666666	44.998311691149766
603.3892248672829	1586.3	12351.9	44.97259769064137
604.1493753886377	1586.2666666666667	12502.066666666668	45.182597180486844
604.9094533333828	1586.4333333333334	12639.0	44.8841607238486
605.6694586993528	1586.8333333333333	12785.8	45.63413064109994
606.4293914843829	1587.1666666666667	12925.5	45.93059878774996
607.1892516863076	1587.5333333333333	13054.3	45.65327890910556
607.9490393029618	1586.6666666666667	13171.066666666668	45.21464736506429
608.7087543321802	1586.6	13284.233333333334	44.90455216710975
609.4683967717978	1586.4	13441.3	44.84436067987632
610.2279666196492	1586.6	13587.633333333333	44.15196829643639
610.9874638735695	1586.4333333333334	13719.733333333334	44.96955345626189
611.7468885313933	1587.0666666666666	13828.133333333333	45.03643084530836
612.5062405909555	1586.8	13946.233333333334	45.14195848387829
613.2655200500909	1587.1333333333334	14061.9	44.099523585770214
614.0247269066342	1586.8666666666666	14195.066666666668	45.19703022663232
614.7838611584203	1587.3666666666666	14311.633333333333	44.76528053735912
615.5429228032841	1587.3666666666666	14439.766666666666	45.35944072508643
616.3019118390603	1586.8333333333333	14527.833333333334	44.94040037440026
617.0608282635836	1587.1666666666667	14628.5	44.86420597626134
617.8196720746892	1586.8333333333333	14699.533333333333	44.493284280490386
618.5784432702114	1587.3	14768.533333333333	43.69072291515811
619.3371418479854	1586.5333333333333	14856.3	44.24819839245126
620.0957678058459	1586.3	14949.833333333334	44.64962347292278
620.8543211416277	1587.0	14999.9	44.395279710841685
621.6128018531655	1586.9	15080.5	45.73508068952416
622.3712099382943	1587.0333333333333	15100.333333333334	44.769588609625224
623.1295453948488	1586.7	15178.666666666666	45.175756932602866
623.8878082206638	1586.8666666666666	15236.933333333332	45.262616873773766
624.6459984135743	1586.7	15301.633333333333	45.413056248277286
625.4041159714149	1586.8333333333333	15362.933333333332	45.339340680230016
626.1621608920203	1586.5333333333333	15431.566666666668	45.32192272348818
626.9201331732256	1587.1	15464.366666666667	44.73776347279594
627.6780328128656	1586.9	15489.666666666666	44.78522706613016
628.4358598087749	1586.9666666666667	15508.266666666666	44.34912150739102
629.1936141587885	1586.2	15543.966666666667	44.81320120424551
629.9512958607411	1587.3333333333333	15585.733333333334	45.113117191049504
630.7089049124675	1586.6666666666667	15616.9	44.93546083979368
631.4664413118026	1586.5666666666666	15633.8	44.46925948797618
632.2239050565811	1586.5666666666666	15663.066666666668	44.80838727260333
632.9812961446379	1587.5333333333333	15683.333333333334	44.37733472293237
633.7386145738079	1587.4333333333334	15709.466666666667	44.68008221337424
634.4958603419257	1586.7	15703.433333333332	45.31311374359921
635.2530334468262	1586.8666666666666	15685.4	44.70503394757634
636.0101338863443	1586.8333333333333	15681.533333333333	45.019642170613196
636.7671616583146	1587.1	15666.666666666666	45.25088802240855
637.5241167605723	1586.3666666666666	15650.266666666666	44.79361537500717
638.2809991909518	1586.4333333333334	15639.433333333332	44.36674871372799
639.037808947288	1586.5333333333333	15609.833333333334	44.46797904160499
639.7945460274159	1586.8	15618.2	45.60596872130737
640.5512104291702	1586.9333333333334	15595.366666666667	45.01945810217562
641.3078021503857	1586.1333333333334	15569.433333333332	44.202886040690586
642.0643211888971	1586.9666666666667	15539.466666666667	44.403289433467776
642.8207675425394	1586.5666666666666	15525.333333333334	44.984669496858295
643.5771412091474	1586.8	15511.966666666667	44.25211757734907
644.3334421865558	1586.9666666666667	15508.366666666667	44.901940944812445
645.0896704725996	1586.6666666666667	15486.933333333332	44.77985680732661
645.8458260651132	1586.8666666666666	15465.033333333333	45.158114931718316
646.6019089619319	1587.0333333333333	15422.7	44.71475227392914
647.3579191608902	1586.7333333333333	15377.633333333333	43.7296385931124
648.1138566598231	1587.0666666666666	15346.033333333333	45.212001771274466
648.8697214565653	1586.4	15346.3	45.40728994897431
649.6255135489516	1586.5666666666666	15331.7	44.622213331762964
650.3812329348169	1587.0666666666666	15311.466666666667	44.575148229359534
651.1368796119959	1587.0333333333333	15351.133333333333	44.72997225130583
651.8924535783235	1586.5666666666666	15329.566666666668	44.804650293646375
652.6479548316345	1587.3666666666666	15268.2	43.83531523269355
653.4033833697637	1586.5	15261.933333333332	44.28937778339035
654.1587391905458	1586.4333333333334	15264.333333333334	43.99743980595496
654.9140222918159	1587.5	15298.4	43.84162345674097
655.6692326714084	1586.0666666666666	15302.966666666667	43.81327361828785
656.4243703271585	1586.7	15327.266666666666	45.50857105619528
657.1794352569008	1586.4333333333334	15349.033333333333	45.28930969433744
657.9344274584702	1586.8333333333333	15352.7	44.715765997883096
658.6893469297014	1587.0333333333333	15391.933333333332	44.75113959324996
659.4441936684294	1586.9	15377.566666666668	43.896462577882254
660.1989676724888	1587.0666666666666	15403.9	44.50491806737328
660.9536689397146	1586.8	15421.766666666666	44.09937442943698
661.7082974679414	1586.9666666666667	15455.933333333332	43.7615756376002
662.4628532550042	1586.7666666666667	15524.166666666666	44.80387700820829
663.2173362987378	1586.4	15587.866666666667	44.74725689886305
663.9717465969768	1586.5333333333333	15633.666666666666	44.056500674958734
664.7260841475563	1586.3666666666666	15711.9	44.5548504728925
665.480348948311	1586.4	15756.566666666668	43.501613168331765
666.2345409970756	1586.2666666666667	15814.166666666666	43.89645843939692
666.988660291685	1586.6333333333334	15879.566666666668	43.79163132734985
667.742706829974	1586.8333333333333	15946.833333333334	43.85521172361699
668.4966806097776	1587.2333333333333	16012.7	43.75681692748026
669.2505816289303	1586.2333333333333	16123.5	44.106687686420614
670.0044098852671	1586.6	16182.0	42.98564161194388
670.7581653766227	1586.4666666666667	16284.966666666667	43.98665284251727
671.511848100832	1586.9333333333334	16361.833333333334	42.85750782516119
672.2654580557298	1587.3666666666666	16467.4	43.28682316048763
673.0189952391509	1586.4666666666667	16590.766666666666	43.03356690192278
673.7724596489301	1585.8	16728.833333333332	43.10362781342035
674.5258512829022	1586.8	16820.933333333334	43.43723673999247
675.279170138902	1587.0333333333333	16949.933333333334	43.82098752504303
676.0324162147645	1586.5666666666666	17025.766666666666	44.543792282968205
676.7855895083242	1586.8666666666666	17132.5	43.81465122613441
677.5386900174161	1587.4666666666667	17255.7	44.39661048980425
678.2917177398749	1586.6333333333334	17376.333333333332	44.19040139238146
679.0446726735356	1587.1	17507.7	43.5677858312375
679.797554816233	1586.4333333333334	17631.933333333334	43.58807980085295
680.5503641658016	1587.1	17734.866666666665	43.56035568806409
681.3031007200765	1586.7666666666667	17845.533333333333	43.55169427101183
682.0557644768925	1586.8	17927.6	43.354083428335684
682.8083554340842	1586.9666666666667	18079.566666666666	43.3573275040946
683.5608735894867	1586.3666666666666	18223.466666666667	43.93760773857189
684.3133189409347	1585.8	18366.866666666665	44.13850516572164
685.0656914862628	1586.7	18513.1	43.744508183101566
685.8179912233061	1586.9	18610.866666666665	43.33328174832195
686.5702181498993	1586.7333333333333	18733.766666666666	43.38589671999246
687.3223722638772	1586.8	18841.4	42.81441753505137
688.0744535630747	1586.4333333333334	18969.4	43.327077117967576
688.8264620453265	1586.6333333333334	19098.133333333335	43.363501515668574
689.5783977084674	1587.1666666666667	19222.233333333334	43.00511532504476
690.3302605503324	1587.1	19298.333333333332	43.26742130219235
691.082050568756	1587.5	19380.033333333333	43.92113531436806
691.8337677615733	1586.8333333333333	19448.266666666666	43.33612029902174
692.585412126619	1587.1333333333334	19575.2	43.63341744001194
693.3369836617278	1586.7333333333333	19634.366666666665	43.16200517503046
694.0884823647348	1586.1	19728.633333333335	43.595523896887336
694.8399082334745	1586.7666666666667	19818.833333333332	44.16075959676131
695.5912612657819	1586.9	19913.266666666666	43.742505706416075
696.3425414594917	1586.7666666666667	19970.1	43.44758214953733
697.0937488124388	1587.6	20080.133333333335	43.85365554959398
697.8448833224579	1586.7333333333333	20167.0	44.24618292684723
698.5959449873841	1586.6666666666667	20207.366666666665	43.47514592136973
699.3469338050518	1587.2333333333333	20235.266666666666	43.47419231483214
700.0978497732962	1586.9333333333334	20227.133333333335	43.43589685130336
700.8486928899517	1587.1666666666667	20272.766666666666	43.02028363084098
701.5994631528534	1587.2	20285.533333333333	43.440186266873575
702.3501605598362	1587.1	20312.966666666667	44.08178237436628
703.1007851087347	1586.9	20289.033333333333	43.1324483340901
703.8513367973837	1586.8666666666666	20307.733333333334	42.925709982911854
704.6018156236181	1587.1333333333334	20321.033333333333	43.45507886763092
705.3522215852728	1586.6333333333334	20323.033333333333	43.834277190086574
706.1025546801824	1587.9333333333334	20321.366666666665	43.551885616404846
706.8528149061818	1587.1	20322.7	43.106062012446245
707.603002261106	1587.1666666666667	20291.133333333335	42.99553190697644
708.3531167427894	1586.2333333333333	20273.033333333333	43.43841738441678
709.1031583490673	1586.5333333333333	20245.933333333334	43.847814153775346
709.8531270777742	1586.8333333333333	20199.9	43.62029068942584
710.6030229267449	1585.9333333333334	20172.033333333333	43.62572317104111
711.3528458938142	1587.1	20089.933333333334	42.933128628027376
712.1025959768172	1587.2	20019.066666666666	42.630124307366835
712.8522731735884	1586.2	19950.5	43.32245519220514
713.6018774819628	1587.1666666666667	19828.066666666666	42.77953933156107
714.351408899775	1586.7	19740.866666666665	42.78401586022174
715.1008674248601	1587.5333333333333	19699.2	42.53942117900059
715.8502530550527	1587.1666666666667	19611.766666666666	42.97520308792477
716.5995657881876	1587.1	19494.533333333333	42.94679428577446
717.3488056220998	1586.9	19384.666666666668	42.98520479566894
718.097972554624	1586.8	19270.233333333334	42.940225244831204
718.8470665835949	1586.8333333333333	19190.433333333334	42.61940232462268
719.5960877068475	1586.6666666666667	19152.966666666667	42.53631728367463
720.3450359222164	1586.7333333333333	19135.9	43.472553612998084
721.0939112275368	1586.3	19090.4	43.48149476734823
721.842713620643	1587.3666666666666	19054.2	43.81371038747416
722.5914430993702	1587.1333333333334	19031.433333333334	44.67273238992911
723.340099661553	1587.0666666666666	18965.533333333333	43.08491092036256
724.0886833050263	1586.7666666666667	18967.166666666668	44.366707436216785
724.837194027625	1586.9	18883.5	43.219830652295755
725.5856318271836	1587.2	18816.566666666666	42.921129645181054
726.3339967015373	1586.6666666666667	18776.833333333332	41.621301418173694
727.0822886485207	1586.6666666666667	18770.833333333332	42.222007833501245
727.8305076659686	1586.5	18722.0	42.26228777878431
728.5786537517159	1586.5666666666666	18658.0	42.355037249923534
729.3267269035974	1586.8	18572.966666666667	42.11522795968603
730.0747271194479	1587.2666666666667	18519.366666666665	42.283796293606756
730.822654397102	1586.6333333333334	18494.666666666668	42.925053778353195
731.5705087343949	1587.2333333333333	18461.566666666666	43.169593641130206
732.3182901291611	1586.8	18411.033333333333	42.52117299252134
733.0659985792356	1587.1	18376.033333333333	42.7092856147623
733.8136340824532	1586.7666666666667	18365.366666666665	42.81023782839759
734.5611966366486	1587.4	18373.6	43.27169626064279
735.3086862396566	1586.0333333333333	18399.5	43.34344824496375
736.056102889312	1586.8333333333333	18429.033333333333	43.93090677274512
736.8034465834498	1586.8333333333333	18459.866666666665	44.26899536061785
737.5507173199047	1587.0666666666666	18440.633333333335	43.980513816658785
738.2979150965115	1587.0333333333333	18425.333333333332	43.46053539927369
739.045039911105	1586.9	18419.5	42.93547173615061
739.79209176152	1586.7666666666667	18445.533333333333	43.871230732887575
740.5390706455914	1586.7	18448.933333333334	43.20216441675563
741.285976561154	1587.5	18469.9	43.49940797097386
742.0328095060426	1587.1666666666667	18447.366666666665	43.78277537036155
742.7795694780918	1586.6	18408.966666666667	43.38874933689036
743.5262564751367	1587.0666666666666	18386.766666666666	43.25893241776851
744.272870495012	1586.6	18340.266666666666	42.47204963980023
745.0194115355524	1587.2666666666667	18311.733333333334	43.70953888849997
745.765879594593	1586.3	18280.2	43.093152211965645
746.5122746699683	1586.0666666666666	18248.4	42.856670248597965
747.2585967595134	1587.8	18225.4	42.69701717570015
748.0048458610628	1586.0	18251.1	43.71484510557898
748.7510219724516	1587.2666666666667	18292.066666666666	44.0388528942406
749.4971250915144	1586.8333333333333	18303.466666666667	43.537668297529585
750.243155216086	1587.2666666666667	18293.2	43.46642350581129
750.9891123440015	1586.8	18347.9	43.28067512238023
751.7349964730954	1586.5666666666666	18419.5	43.491268501073684
752.4808076012027	1586.4	18468.366666666665	43.25136876751036
753.2265457261582	1586.4666666666667	18491.6	43.047192008831196
753.9722108457964	1587.2333333333333	18562.633333333335	42.98700285908061
754.7178029579526	1586.9	18599.666666666668	43.18466802935543
755.4633220604613	1586.6333333333334	18636.3	42.361287924045975
756.2087681511574	1586.8666666666666	18688.6	43.170056808303144
756.9541412278757	1586.3	18736.966666666667	43.35664384391059
757.699441288451	1586.9333333333334	18773.2	42.904090924296845
758.4446683307182	1586.8333333333333	18833.466666666667	42.75646678663067
759.1898223525119	1586.5	18919.466666666667	43.57670156658952
759.9349033516671	1587.3333333333333	18984.266666666666	43.55811366546324
760.6799113260186	1586.7333333333333	19026.933333333334	42.22146432126129
761.424846273401	1587.0666666666666	19080.933333333334	41.86031877993874
762.1697081916495	1586.5333333333333	19148.366666666665	41.76378541599187
762.9144970785986	1587.5666666666666	19220.833333333332	40.92990154469135
763.6592129320832	1587.6	19279.2	41.92873637229564
764.4038557499381	1586.9333333333334	19333.833333333332	42.333493263266405
765.1484255299982	1586.4666666666667	19351.966666666667	42.37138053382591
765.8929222700982	1586.5333333333333	19429.933333333334	42.84459124440253
766.637345968073	1587.1333333333334	19515.166666666668	42.735413527086244
767.3816966217572	1586.5666666666666	19601.5	42.29467809732298
768.1259742289859	1586.8	19674.466666666667	42.25632171698305
768.8701787875938	1586.5333333333333	19765.966666666667	41.90517465606054
769.6143102954156	1586.9	19838.133333333335	41.97757193961209
770.3583687502863	1586.9666666666667	19889.0	42.60932801244682
771.1023541500406	1586.8666666666666	19972.1	42.71768926561901
771.8462664925133	1586.7	20068.866666666665	43.0398050859273
772.5901057755393	1586.8666666666666	20190.8	42.56864617854978
773.3338719969533	1587.0666666666666	20259.866666666665	42.05426249679626
774.0775651545903	1585.8333333333333	20328.8	41.88813329689664
774.8211852462848	1586.4666666666667	20421.733333333334	42.22462812321096
775.5647322698719	1586.8666666666666	20498.533333333333	41.92409944703564
776.3082062231862	1586.5	20550.366666666665	41.99295743952724
777.0516071040627	1587.2666666666667	20618.633333333335	42.46692976504716
777.7949349103361	1587.2666666666667	20746.566666666666	42.65650058610422
778.5381896398412	1586.9333333333334	20879.033333333333	42.4365973141938
779.281371290413	1586.9	20988.933333333334	43.04829598691984
780.024479859886	1587.5	21075.266666666666	42.82711720771787
780.7675153460953	1586.4	21205.433333333334	43.38302030952211
781.5104777468754	1585.9333333333334	21290.866666666665	42.4220648066083
782.2533670600615	1586.9	21375.9	41.990986288405416
782.996183283488	1587.2666666666667	21423.8	41.43632872998901
783.73892641499	1587.2666666666667	21539.966666666667	42.02647128991025
784.4815964524023	1586.6666666666667	21660.1	41.921557100485764
785.2241933935596	1586.8333333333333	21806.166666666668	42.39512846509966
785.9667172362967	1586.3	21937.7	41.69809369684639
786.7091679784486	1586.5333333333333	22039.433333333334	41.80658914792413
787.4515456178499	1587.1	22170.066666666666	42.77402653217712
788.1938501523355	1586.8	22297.2	42.84763286263519
788.9360815797401	1587.0666666666666	22371.266666666666	41.913850781418624
789.6782398978987	1586.9	22448.6	42.18531675250306
790.420325104646	1586.4	22519.2	41.42657337812465
791.1623371978169	1587.3666666666666	22680.466666666667	42.13797460996392
791.9042761752461	1586.8333333333333	22762.3	41.880054938842925
792.6461420347684	1585.9	22900.066666666666	42.006840116908926
793.3879347742187	1587.3666666666666	23046.7	41.37379674749864
794.1296543914318	1587.3666666666666	23193.133333333335	41.7585408545598
794.8713008842426	1586.5	23265.566666666666	41.41345309001041
795.6128742504857	1587.2	23378.266666666666	41.76613330620518
796.354374487996	1586.7	23449.866666666665	41.38771913471251
797.0958015946084	1586.6333333333334	23540.6	41.32272827356663
797.8371555681575	1587.4	23655.066666666666	41.251601566335495
798.5784364064783	1587.2	23757.966666666667	40.90402848975698
799.3196441074057	1586.5	23916.666666666668	40.63853320715131
800.0607786687742	1586.6333333333334	24068.433333333334	41.735643595297276
800.8018400884189	1586.9333333333334	24151.133333333335	41.96277210112539
801.5428283641745	1586.8	24223.6	42.17512782862328
802.2837434938757	1586.9	24303.3	42.12807986914326
803.0245854753575	1586.5333333333333	24386.433333333334	42.10178909371434
803.7653543064547	1586.4666666666667	24482.133333333335	42.136314214121455
804.5060499850019	1587.1	24577.766666666666	42.92345761537468
805.2466725088342	1586.7333333333333	24642.066666666666	43.086672695458596
805.9872218757862	1587.6333333333334	24712.866666666665	42.041960537615815
806.7276980836928	1586.7	24869.833333333332	42.0652020273083
807.4681011303886	1587.1666666666667	25004.5	41.07560498734687
808.2084310137088	1587.1	25042.266666666666	41.38614290835213
808.948687731488	1586.8333333333333	25128.533333333333	41.57357355146268
809.688871281561	1586.6666666666667	25178.633333333335	40.91389669875347
810.4289816617627	1587.0666666666666	25283.433333333334	41.56848118378722
811.1690188699278	1586.6333333333334	25400.866666666665	41.329225866490056
811.9089829038911	1587.2333333333333	25418.233333333334	41.241270695798754
812.6488737614875	1587.0666666666666	25548.1	41.4204173417003
813.3886914405518	1586.1333333333334	25676.833333333332	40.90981737581348
814.1284359389189	1587.3	25776.633333333335	40.38932067460051
814.8681072544233	1586.6	25896.7	40.26010728671794
815.6077053849002	1586.6666666666667	26017.533333333333	40.476800707549536
816.3472303281842	1586.7333333333333	26086.133333333335	41.57111189445353
817.0866820821101	1586.9666666666667	26148.6	42.0439232589944
817.8260606445127	1586.7333333333333	26225.833333333332	41.686496292935026
818.5653660132269	1586.9666666666667	26286.3	40.88055280529967
819.3045981860876	1586.6	26410.033333333333	41.689624301631724
820.0437571609293	1586.9666666666667	26556.066666666666	42.19537252909628
820.7828429355872	1587.0666666666666	26613.066666666666	42.058305657260334
821.5218555078957	1586.6333333333334	26749.966666666667	42.204559975430115
822.26079487569	1587.0333333333333	26829.566666666666	42.29808824915737
822.9996610368046	1587.5	26905.4	42.28622267590989
823.7384539890745	1586.0333333333333	26957.9	42.03082529376984
824.4771737303345	1586.0666666666666	27039.9	41.70713873742553
825.2158202584193	1586.8	27131.566666666666	41.012249188562755
825.9543935711638	1586.4	27182.366666666665	41.59170063882842
826.6928936664028	1586.5333333333333	27254.566666666666	41.38789128007799
827.4313205419711	1586.9333333333334	27352.6	42.07924843975389
828.1696741957036	1586.3666666666666	27442.0	42.166086774971724
828.907954625435	1586.9333333333334	27497.433333333334	41.660110716360194
829.646161829	1586.9	27562.7	41.76551601602562
830.3842958042337	1586.8666666666666	27654.0	42.11646972136687
831.1223565489707	1586.8333333333333	27726.233333333334	41.839292407540995
831.8603440610459	1587.1333333333334	27753.9	41.555257278481434
832.598258338294	1587.5666666666666	27818.7	41.48347918967162
833.3360993785501	1587.3	27841.5	41.117184423484545
834.0738671796487	1587.1	27937.433333333334	40.678632243893404
834.8115617394246	1586.6333333333334	28049.533333333333	40.80904880497323
835.5491830557129	1586.2666666666667	28143.066666666666	40.97576413223551
836.2867311263482	1586.8	28211.7	42.30251938722932
837.0242059491653	1586.8333333333333	28298.966666666667	41.87805043098628
837.7616075219992	1587.0	28401.133333333335	41.69182910588636
838.4989358426844	1586.5666666666666	28434.266666666666	41.278226478024195
839.2361909090561	1586.4666666666667	28483.5	41.266867884027775
839.9733727189487	1586.0	28536.833333333332	41.51662199848296
840.7104812701973	1586.3666666666666	28676.9	40.98477518747253
841.4475165606366	1586.5666666666666	28842.366666666665	41.54578496653875
842.1844785881015	1587.3	28977.466666666667	42.33528078595572
842.9213673504267	1586.5666666666666	29031.1	41.69524840200096
843.6581828454471	1586.5333333333333	29051.833333333332	41.24117533155165
844.3949250709974	1586.7	29147.2	41.153546704967496
845.1315940249126	1586.6333333333334	29230.333333333332	40.80268804878099
845.8681897050272	1587.1	29307.333333333332	40.62494722157106
846.6047121091764	1586.2	29451.433333333334	40.802706129339434
847.3411612351948	1586.9	29594.466666666667	40.5257652522178
848.0775370809172	1586.6666666666667	29695.1	40.285768031127716
848.8138396441784	1586.8	29811.566666666666	40.38472501457391
849.5500689228132	1586.8333333333333	29846.533333333333	40.54719408522875
850.2862249146566	1586.6	29910.066666666666	40.57159266418591
851.0223076175432	1586.8666666666666	30071.833333333332	41.3589918214702
851.7583170293079	1586.5	30197.3	41.24385144929012
852.4942531477856	1587.4333333333334	30288.4	41.19112722442791
853.2301159708109	1586.9666666666667	30345.866666666665	41.20979755777322
853.9659054962187	1586.4333333333334	30416.8	41.84347688281566
854.7016217218439	1587.3	30432.166666666668	41.504868439509956
855.4372646455213	1587.0	30578.666666666668	41.93779892830172
856.1728342650856	1587.2	30710.133333333335	42.426154082469424
856.9083305783716	1587.0333333333333	30852.266666666666	41.94736066883031
857.6437535832143	1586.7666666666667	30951.466666666667	41.66741637213869
858.3791032774483	1587.0666666666666	30997.866666666665	41.535500661060944
859.1143796589085	1586.1	30988.266666666666	40.36933760041941
859.8495827254299	1587.2333333333333	31111.8	39.902563598663285
860.5847124748469	1586.9333333333334	31164.5	39.99562196432097
861.3197689049947	1586.3666666666666	31241.466666666667	39.811190711616504
862.0547520137079	1586.6333333333334	31444.933333333334	41.15236824460418
862.7896617988213	1587.3	31562.566666666666	41.76166893399971
863.5244982581698	1586.2	31630.566666666666	42.04925024774113
864.2592613895882	1586.8666666666666	31634.3	41.882891588497856
864.9939511909114	1586.8666666666666	31614.866666666665	41.57008577871029
865.728567659974	1587.0333333333333	31678.233333333334	41.32341416646748
866.4631107946109	1586.5333333333333	31768.533333333333	41.081750204846536
867.197580592657	1587.0	31899.666666666668	41.08657385817178
867.931977051947	1586.4333333333334	32033.433333333334	41.14209232374682
868.6663001703158	1587.6333333333334	32029.3	40.7054911797876
869.4005499455982	1586.3333333333333	32048.6	41.11994316521713
870.1347263756289	1587.3666666666666	32009.6	40.70923344979459
870.8688294582428	1587.2666666666667	32092.7	40.445417245822796
871.6028591912748	1587.3333333333333	32176.366666666665	40.37632487921687
872.3368155725594	1586.7666666666667	32311.033333333333	40.259906041794075
873.0706985999318	1586.5333333333333	32395.066666666666	40.874428881509765
873.8045082712266	1586.9333333333334	32462.733333333334	40.43304836868231
874.5382445842787	1586.9333333333334	32606.266666666666	40.278487793110486
875.2719075369228	1586.9333333333334	32718.566666666666	40.74178887120386
876.0054971269938	1586.8666666666666	32877.76666666667	41.372421913910415
876.7390133523264	1587.1	33019.03333333333	41.0420135784012
877.4724562107556	1586.9	33291.36666666667	41.07650858043051
878.2058257001161	1586.4	33503.23333333333	40.56181653137978
878.9391218182427	1587.0333333333333	33640.9	39.89216590887634
879.6723445629702	1587.3333333333333	33734.36666666667	39.353294081250745
880.4054939321335	1586.6666666666667	33842.9	39.03805150216003
881.1385699235674	1586.1666666666667	33966.8	38.867465987463575
881.8715725351066	1586.0666666666666	34194.23333333333	39.49503264816769
882.604501764586	1586.3666666666666	34433.5	39.52631746971545
883.3373576098403	1586.6	34656.76666666667	39.68453180214529
884.0701400687044	1586.6666666666667	34803.3	39.339558904507356
884.8028491390132	1585.9	34891.6	38.64991248254822
885.5354848186014	1586.6	34997.166666666664	38.98210297002995
886.2680471053038	1586.7333333333333	35068.3	38.953792213558536
887.0005359969554	1586.8333333333333	35190.36666666667	38.88834168216318
887.7329514913906	1586.9	35318.333333333336	38.64028142541563
888.4652935864447	1587.1333333333334	35550.36666666667	38.75491342609844
889.1975622799522	1586.5	35843.8	39.46139588130754
889.929757569748	1586.8666666666666	36053.566666666666	39.097422617093606
890.6618794536669	1586.6	36255.63333333333	39.26990038940189
891.3939279295437	1586.3666666666666	36348.76666666667	39.63694302209408
892.1259029952132	1586.4333333333334	36527.333333333336	40.48334986681468
892.8578046485103	1587.1333333333334	36729.1	40.32426720255477
893.5896328872698	1587.1333333333334	36920.566666666666	39.76117207719733
894.3213877093264	1586.7333333333333	37206.4	41.06308313404456
895.0530691125149	1586.5666666666666	37464.3	40.822558092580586
895.7846770946703	1586.2333333333333	37680.73333333333	40.60917683620347
896.5162116536272	1586.3333333333333	37778.833333333336	40.40260998696521
897.2476727872206	1586.9333333333334	37808.63333333333	40.147921009777555
897.9790604932853	1585.8666666666666	37956.2	41.10607876164321
898.7103747696559	1587.0333333333333	38132.166666666664	41.70629259010737
899.4416156141674	1586.3666666666666	38335.7	41.86506112801709
900.1727830246544	1586.5333333333333	38548.066666666666	42.83396737711232
900.9038769989521	1587.2666666666667	38837.73333333333	42.70312355816365
901.634897534895	1586.9	39096.433333333334	42.559717688669345
902.365844630318	1587.3	39258.066666666666	42.652752289041615
903.0967182830558	1586.8	39396.76666666667	43.498501343629485
903.8275184909435	1587.3	39512.86666666667	43.73588627062374
904.5582452518156	1586.8333333333333	39663.1	44.12200928217184
905.288898563507	1586.8	39804.433333333334	44.10913745228338
906.0194784238527	1587.4666666666667	39917.9	43.51014255133861
906.7499848306873	1587.1333333333334	40180.7	43.7492244205638
907.4804177818455	1586.6666666666667	40392.03333333333	44.07327317871044
908.2107772751625	1586.9666666666667	40620.666666666664	44.455172865540646
908.9410633084728	1587.1666666666667	40810.433333333334	44.21714726507582
909.6712758796114	1586.5333333333333	40860.566666666666	44.544805844324806
910.4014149864129	1586.7333333333333	41021.433333333334	45.149305415760566
911.1314806267123	1586.7666666666667	41101.2	44.837154025510515
911.8614727983444	1585.9333333333334	41265.666666666664	45.250182429818466
912.5913914991438	1586.6	41448.566666666666	45.932692621154224
913.3212367269456	1586.7666666666667	41565.6	46.17149186658315
914.0510084795844	1586.9333333333334	41693.53333333333	46.56122756541294
914.7807067548952	1587.0666666666666	41802.13333333333	46.94295004310693
915.5103315507125	1586.3666666666666	41906.46666666667	47.9815170251771
916.2398828648716	1586.5333333333333	42079.066666666666	47.76912357027074
916.9693606952068	1586.9666666666667	42217.76666666667	48.6549313584063
917.6987650395532	1586.4666666666667	42264.933333333334	48.48118797803571
918.4280958957455	1587.0	42333.4	47.97052912524721
919.1573532616186	1587.4666666666667	42400.36666666667	47.77978518642218
919.8865371350073	1587.4666666666667	42356.5	47.611000406364894
920.6156475137464	1587.1	42479.833333333336	47.815940366972995
921.3446843956707	1587.2	42500.5	47.94065459058068
922.0736477786149	1586.5333333333333	42449.2	47.63168927214706
922.802537660414	1587.0	42452.76666666667	47.85878940029007
923.5313540389027	1586.3666666666666	42493.833333333336	47.84237899930513
924.2600969119159	1586.2666666666667	42529.066666666666	47.210216881435855
924.9887662772883	1587.1	42476.433333333334	47.166494927786715
925.7173621328548	1587.0666666666666	42485.26666666667	46.34680733986201
926.4458844764501	1586.7666666666667	42520.53333333333	46.701087417677755
927.1743333059092	1587.6333333333334	42335.86666666667	46.160826337797744
927.9027086190666	1586.5666666666666	42094.23333333333	46.79989704901865
928.6310104137575	1587.0	41646.7	46.48401540667247
929.3592386878165	1586.5333333333333	41105.26666666667	46.43481409318885
930.0873934390784	1587.2	40417.2	45.89172541087933
930.815474665378	1586.7666666666667	39634.03333333333	45.842135983745514
931.5434823645503	1586.4666666666667	38674.7	45.39130283076397
932.2714165344298	1586.7	37525.6	44.91969730551376
932.9992771728516	1586.9	36404.833333333336	44.905614935379994
933.7270642776504	1586.4	35271.4	44.4958290571702
934.4547778466609	1586.2333333333333	34246.833333333336	44.51288492635224
935.1824178777181	1586.7666666666667	33439.63333333333	44.78720055833
935.9099843686568	1586.3333333333333	32702.7	44.498988942212705
936.6374773173115	1586.4	32132.5	43.22398577289032
937.3648967215174	1586.9	31837.1	43.35561414864448
938.0922425791092	1586.7333333333333	31659.033333333333	42.507520083419976
938.8195148879216	1586.8	31757.333333333332	42.42509657099427
939.5467136457895	1587.0333333333333	31975.033333333333	43.03527733461746
940.2738388505477	1586.2333333333333	32235.9	43.37409801624419
941.000890500031	1586.6666666666667	32588.9	41.94286674755592
941.7278685920743	1585.9666666666667	33143.53333333333	41.46682266434505
942.4547731245123	1586.8666666666666	33794.36666666667	41.58573284477648
943.1816040951798	1586.9666666666667	34483.933333333334	41.22378079874267
943.9083615019116	1587.2666666666667	35217.4	40.763118026170716
944.6350453425426	1587.2	35979.36666666667	40.79172725499769
945.3616556149077	1586.8	36744.933333333334	40.883521200216485
946.0881923168415	1586.3	37454.03333333333	39.955680098592694
946.8146554461789	1586.5	38171.7	39.909317518798076
947.5410450007547	1586.5666666666666	38907.5	39.37815534073671
948.2673609784038	1587.0666666666666	39707.566666666666	39.853985198467115
948.9936033769609	1586.9666666666667	40469.76666666667	40.040437910706835
949.7197721942608	1586.5666666666666	41212.166666666664	39.982896244445776
950.4458674281384	1586.4666666666667	42005.2	39.960214578488845
951.1718890764284	1586.3666666666666	42744.36666666667	39.957295158816486
951.8978371369658	1586.9	43396.066666666666	40.36857392531993
952.6237116075853	1586.9	43974.9	39.97770587674765
953.3495124861216	1586.7666666666667	44528.933333333334	39.8679269556511
954.0752397704097	1586.9	45069.6	39.842260429887055
954.8008934582843	1586.3333333333333	45698.3	39.490679507589356
955.5264735475803	1586.7333333333333	46299.46666666667	39.540487414536805
956.2519800361324	1586.6333333333334	46808.933333333334	39.303759633914304
956.9774129217755	1586.3666666666666	47279.13333333333	39.46672276707874
957.7027722023442	1586.8	47737.76666666667	39.23693740121556
958.4280578756737	1586.7666666666667	48084.666666666664	39.32040150470687
959.1532699395985	1586.9666666666667	48258.36666666667	38.84609110775674
959.8784083919536	1586.8666666666666	48449.666666666664	38.89700260205031
960.6034732305736	1586.5666666666666	48800.6	38.700635338523284
961.3284644532936	1587.1666666666667	49115.6	38.62101570435303
962.053382057948	1586.3666666666666	49483.26666666667	39.08753439314909
962.7782260423721	1586.3666666666666	49745.6	39.33119710925296
963.5029964044004	1587.0	49981.166666666664	39.23091700532925
964.2276931418677	1586.4333333333334	50174.96666666667	38.876049168467105
964.952316252609	1587.1	50366.03333333333	39.0396319176381
965.6768657344589	1586.1333333333334	50467.23333333333	39.14381488042554
966.4013415852523	1586.6666666666667	50495.1	38.979405359818
967.1257438028242	1586.7	50549.46666666667	39.48070760787313
967.8500723850091	1586.7666666666667	50558.433333333334	39.49423965709567
968.574327329642	1586.4333333333334	50481.7	39.416825275794636
969.2985086345576	1586.7333333333333	50504.166666666664	39.17103642892081
970.0226162975908	1587.6	50525.53333333333	39.491961979096025
970.7466503165765	1586.3	50471.96666666667	39.02593530231008
971.4706106893493	1586.6333333333334	50436.1	38.55036021961875
972.1944974137441	1587.2	50262.566666666666	38.13247456816749
972.9183104875957	1587.3333333333333	49976.0	38.599799357273255
973.6420499087391	1586.8333333333333	49658.933333333334	38.27133922090172
974.3657156750087	1586.7333333333333	49394.666666666664	38.390899745183354
975.0893077842397	1586.8666666666666	49185.833333333336	38.30963438339208
975.8128262342667	1586.9333333333334	49093.8	38.67565908893834
976.5362710229247	1587.1	48997.166666666664	38.68948869916668
977.2596421480483	1586.4333333333334	48876.0	38.684508215545186
977.9829396074724	1586.5333333333333	48741.2	38.821419753145136
978.7061633990318	1586.8	48563.96666666667	39.022082478870345
979.4293135205613	1586.8666666666666	48334.066666666666	38.9102467834769
980.1523899698958	1587.2666666666667	48176.2	38.975127194596254
980.87539274487	1587.1333333333334	48058.933333333334	38.87039770956068
981.5983218433189	1586.9666666666667	48061.23333333333	39.31063898463723
982.3211772630771	1586.6666666666667	48102.333333333336	39.19294820254382
983.0439590019795	1586.8333333333333	48238.53333333333	39.24757522639713
983.7666670578608	1586.7	48324.23333333333	39.13350489745258
984.4893014285559	1586.7	48349.066666666666	38.683113425711376
985.2118621118997	1587.0	48305.333333333336	38.45810836212681
985.9343491057269	1586.6666666666667	48211.4	37.9075228248702
986.6567624078724	1587.0666666666666	48063.26666666667	37.921612242602635
987.3791020161709	1586.3666666666666	47976.3	37.735854170777564
988.1013679284573	1586.2333333333333	47965.166666666664	38.12023149852702
988.8235601425663	1586.2	48028.26666666667	38.18007575369329
989.5456786563328	1587.0666666666666	48124.7	37.792265471516075
990.2677234675917	1587.0	48207.566666666666	38.02086156126608
990.9896945741776	1586.9666666666667	48153.066666666666	37.83901121231206
991.7115919739255	1587.3	47996.63333333333	38.253529312714065
992.4334156646702	1587.0333333333333	47662.833333333336	38.51459993087038
993.1551656442463	1587.4666666666667	47241.26666666667	38.43816387952383
993.8768419104888	1586.6	46837.9	37.872589825848294
994.5984444612325	1586.8	46581.9	37.473930652816065
995.3199732943121	1586.8333333333333	46371.63333333333	37.821709505816436
996.0414284075626	1587.1333333333334	46060.13333333333	37.62364653858007
996.7628097988187	1587.0333333333333	45786.833333333336	37.69156515214596
997.4841174659151	1586.6333333333334	45564.5	37.32030540031641
998.2053514066869	1587.3	45297.1	37.46224532646233
998.9265116189687	1587.0	44847.1	37.615465744129125
999.6475981005952	1587.3333333333333	44287.76666666667	37.63544138181164
1000.3686108494015	1586.9666666666667	43753.3	37.615999598253985
1001.0895498632223	1586.6333333333334	43383.5	37.377225051763006
1001.8104151398923	1587.4	43069.2	37.84167315013818
1002.5312066772464	1586.8333333333333	42754.5	37.682248664610725
1003.2519244731194	1586.6	42475.666666666664	37.515711746107314
1003.9725685253462	1587.5666666666666	42155.166666666664	37.01611997631202
1004.6931388317614	1587.1	41794.86666666667	38.00015343739324
1005.4136353902	1586.7	41256.066666666666	37.50503765652005
1006.1340581984969	1586.9	40677.933333333334	37.92408821466868
1006.8544072544867	1587.5	39993.066666666666	37.88359370117704
1007.5746825560042	1587.2333333333333	39361.2	37.74051922735489
1008.2948841008844	1587.0	38868.03333333333	38.32874920336754
1009.0150118869618	1586.5333333333333	38391.46666666667	38.61605678437638
1009.7350659120716	1586.3666666666666	38043.0	38.9464587330294
1010.4550461740483	1587.2333333333333	37681.433333333334	39.20871706731566
1011.174952670727	1587.2	37297.566666666666	38.91245400418107
1011.8947853999423	1586.5333333333333	36849.8	38.500697705439634
1012.614544359529	1586.8	36363.5	38.94410967761052
1013.334229547322	1586.7666666666667	35785.933333333334	39.35501157022258
1014.0538409611561	1586.7666666666667	35120.53333333333	39.32258064374601
1014.7733785988661	1587.1	34484.433333333334	39.57065568770225
1015.4928424582868	1587.7	34018.6	40.30942482496821
1016.2122325372529	1587.1666666666667	33603.333333333336	40.164002579208486
1016.9315488335994	1587.1666666666667	33188.86666666667	39.95017001548535
1017.6507913451611	1586.9333333333334	32838.86666666667	39.892874075702345
1018.3699600697728	1586.2333333333333	32477.2	39.83040958530123
1019.0890550052692	1586.3333333333333	32047.166666666668	39.446582277164474
1019.8080761494851	1586.3	31504.366666666665	39.5174814671535
1020.5270235002555	1586.4666666666667	30836.3	39.3069884855944
1021.2458970554151	1586.8666666666666	30144.3	40.02816067667031
1021.9646968127987	1586.7333333333333	29481.033333333333	39.57974573667307
1022.6834227702411	1586.9	28929.366666666665	39.567591635033914
1023.4020749255772	1586.2333333333333	28488.533333333333	40.05586527932061
1024.1206532766416	1587.0333333333333	28103.3	39.810685175708834
1024.8391578212693	1586.7333333333333	27789.666666666668	39.96412533111849
1025.5575885572953	1586.3333333333333	27447.633333333335	40.02797551546652
1026.2759454825539	1586.5	26991.3	39.77362145027609
1026.9942285948803	1586.7	26440.366666666665	40.099260996533914
1027.7124378921092	1587.4666666666667	25839.933333333334	39.73198433374939
1028.4305733720753	1586.5666666666666	25223.166666666668	39.57046253306026
1029.1486350326138	1586.8666666666666	24643.166666666668	39.97512383118161
1029.866622871559	1587.2333333333333	24152.4	39.99598885567483
1030.584536886746	1586.6333333333334	23713.5	39.45318287578526
1031.3023770760096	1586.5666666666666	23330.766666666666	39.27308355406978
1032.0201434371845	1586.2666666666667	23000.866666666665	39.40328963172066
1032.7378359681059	1587.3333333333333	22687.4	39.79293578999276
1033.455454666608	1586.6	22286.5	39.741654020802535
1034.1729995305259	1587.0333333333333	21872.3	40.44820441097981
1034.8904705576945	1588.0	21348.633333333335	40.08302904818296
1035.6078677459486	1586.8666666666666	20767.766666666666	39.092845766297295
1036.3251910931228	1586.3666666666666	20260.266666666666	39.14824785214219
1037.042440597052	1586.9666666666667	19800.6	39.442538743305334
1037.7596162555712	1586.3333333333333	19376.966666666667	39.46278198383734
1038.4767180665153	1585.9666666666667	19033.6	39.52802015975136
1039.1937460277186	1587.0	18715.033333333333	39.23478526124611
1039.9107001370162	1586.6333333333334	18436.833333333332	39.00726344041844
1040.627580392243	1586.9666666666667	18158.266666666666	39.029954258288704
1041.3443867912338	1587.0666666666666	17832.5	38.90249971579611
1042.0611193318232	1586.6666666666667	17449.866666666665	39.11465802975191
1042.7777780118463	1586.9666666666667	17002.5	39.44433056343614
1043.4943628291376	1586.1333333333334	16552.3	39.3240601810578
1044.2108737815322	1587.2	16115.866666666667	38.75197786207855
1044.9273108668647	1587.0	15754.366666666667	38.64615575624221
1045.64367408297	1587.0666666666666	15416.466666666667	38.3513372826558
1046.359963427683	1586.8666666666666	15167.066666666668	38.27085405822055
1047.0761788988382	1587.2666666666667	14906.066666666668	38.521962136535755
1047.7923204942708	1587.6	14652.7	38.27989611087743
1048.5083882118154	1587.2	14390.166666666666	38.77968172406756
1049.224382049307	1587.2666666666667	14097.066666666668	39.902557567574824
1049.9403020045802	1587.2666666666667	13760.6	38.66859229011692
1050.6561480754697	1586.4666666666667	13424.133333333333	39.460500776545246
1051.3719202598106	1587.0	13090.233333333334	39.06985626090403
1052.0876185554378	1587.3	12819.933333333332	39.01969079616399
1052.8032429601856	1587.2	12555.233333333334	39.467689790899755
1053.5187934718892	1586.7	12355.166666666666	39.286781776248716
1054.2342700883835	1586.7333333333333	12198.433333333332	39.48807876349661
1054.949672807503	1586.6	12065.6	39.52742186050205
1055.6650016270826	1586.6333333333334	11904.633333333333	39.033173740655414
1056.3802565449573	1586.7	11695.766666666666	39.61288740346835
1057.0954375589617	1586.7666666666667	11465.1	38.685025930100366
1057.8105446669308	1587.4333333333334	11237.6	38.58230787590799
1058.5255778666992	1586.9	11018.466666666667	39.44115722721686
1059.240537156102	1587.2333333333333	10781.1	39.29130352246044
1059.9554225329737	1586.9	10582.533333333333	38.24510448295236
1060.6702339951491	1586.7666666666667	10426.066666666668	37.829208541826226
1061.3849715404633	1586.7	10302.833333333334	38.522385114731364
1062.0996351667509	1586.4666666666667	10190.133333333333	38.47529621334532
1062.8142248718468	1587.6	10098.666666666666	39.17747775646454
1063.528740653586	1587.0	9942.6	38.52441454623477
1064.2431825098029	1587.0666666666666	9777.033333333333	39.33989568192634
1064.9575504383324	1586.1	9569.033333333333	38.67507786481521
1065.6718444370097	1586.6333333333334	9369.9	38.20437404895928
1066.386064503669	1586.2666666666667	9185.433333333332	38.273223119939786
1067.1002106361457	1586.6333333333334	9037.2	38.07816506139702
1067.8142828322743	1587.4333333333334	8918.566666666668	37.59939393262806
1068.5282810898898	1587.0666666666666	8825.666666666666	38.2633422594567
1069.2422054068265	1586.9	8728.5	37.8040405657265
1069.95605578092	1586.5666666666666	8633.833333333334	38.252310221584224
1070.6698322100044	1586.6333333333334	8493.933333333332	38.32103586041366
1071.383534691915	1586.8333333333333	8317.266666666666	37.46467807715501
1072.0971632244864	1586.8666666666666	8139.566666666667	37.12689589492851
1072.8107178055534	1586.9333333333334	7990.766666666666	37.64411225191393
1073.524198432951	1586.4666666666667	7858.033333333334	37.78121644917772
1074.2376051045137	1586.6333333333334	7762.5	38.603346127387915
1074.9509378180765	1586.7666666666667	7676.8	39.123286032955924
1075.6641965714741	1586.6666666666667	7579.833333333333	37.34367840788514
1076.3773813625414	1586.5	7494.366666666667	38.53322158233206
1077.0904921891133	1586.8333333333333	7381.466666666666	38.32692813274792
1077.8035290490245	1587.4333333333334	7263.966666666666	38.940939035059145
1078.51649194011	1586.7666666666667	7129.233333333334	38.93504384596705
1079.2293808602042	1586.5333333333333	7010.633333333333	38.248100600937526
1079.9421958071423	1586.6666666666667	6890.933333333333	38.64190614780785
1080.6549367787588	1586.7333333333333	6801.833333333333	39.61919395540633
1081.367603772889	1587.1	6714.133333333333	37.389595588223436
1082.080196787367	1586.5	6664.8	38.18446407095278
1082.7927158200282	1586.3666666666666	6593.566666666667	39.17852681233274
1083.5051608687072	1587.3333333333333	6485.133333333333	38.82644864488059
1084.217531931239	1586.5333333333333	6369.133333333333	38.37507591137224
1084.9298290054578	1586.9333333333334	6242.433333333333	38.28495810434309
1085.6420520891993	1586.5333333333333	6149.8	39.93899167359599
1086.3542011802977	1586.6333333333334	6060.266666666666	37.569453663533466
1087.0662762765878	1586.7666666666667	5992.2	38.71232576875405
1087.7782773759047	1587.5	5945.466666666666	38.866476714582404
1088.4902044760831	1586.6333333333334	5865.533333333334	38.82228902595656
1089.202057574958	1587.1666666666667	5776.966666666666	39.48238147798564
1089.9138366703637	1586.6	5685.1	38.74039150065854
1090.6255417601355	1586.7333333333333	5594.8	39.311482902857506
1091.337172842108	1586.7666666666667	5520.233333333334	39.67296078746701
1092.048729914116	1586.8	5452.366666666667	38.06680012562413
1092.7602129739944	1586.7333333333333	5421.633333333333	39.115587016440415
1093.471622019578	1586.5333333333333	5363.333333333333	37.84710523253058
1094.1829570487016	1586.5666666666666	5302.033333333334	38.26203929650783
1094.8942180592	1587.3333333333333	5218.8	39.46754023636946
1095.605405048908	1586.6333333333334	5130.266666666666	38.06458588531853
1096.3165180156604	1585.8333333333333	5071.6	38.752755113124344
1097.027556957292	1587.0333333333333	5019.5	38.45083217866431
1097.7385218716379	1586.5	4981.8	39.0963778743075
1098.4494127565324	1586.7	4934.1	39.4453229686923
1099.1602296098106	1586.3666666666666	4851.133333333333	38.69932327182174
1099.8709724293074	1586.6	4773.2	39.8177865441346
1100.5816412128574	1586.2333333333333	4692.066666666667	37.627995791046146
1101.2922359582956	1586.7	4644.4	39.1788341447519
1102.0027566634565	1587.0666666666666	4614.4	38.96215164439309
1102.7132033261753	1586.9666666666667	4558.733333333334	38.31276749099618
1103.4235759442865	1586.9	4480.7	38.41934456151431
1104.1338745156252	1585.9333333333334	4416.066666666667	38.574210107464594
1104.844099038026	1587.7	4360.7	38.886254693969654
1105.5542495093239	1586.6333333333334	4331.966666666666	40.22099707497504
1106.2643259273534	1586.5	4277.2	37.98963096708775
1106.9743282899494	1586.3333333333333	4206.733333333334	39.59431152965016
1107.684256594947	1587.8333333333333	4127.466666666666	38.62834185035284
1108.394110840181	1586.7666666666667	4070.5333333333333	38.45404241134397
1109.1038910234856	1586.2	4033.233333333333	40.900167404001095
1109.8135971426964	1585.8333333333333	3971.0	39.24821402127505
1110.5232291956477	1586.6666666666667	3895.7	38.78427201716858
1111.2327871801745	1586.6	3832.0666666666666	39.31271999071503
1111.9422710941117	1587.0	3781.6666666666665	39.117028563493925
1112.6516809352938	1586.4666666666667	3739.0	38.82182050508718
1113.3610167015559	1586.8333333333333	3682.133333333333	40.05370938526748
1114.0702783907325	1586.5333333333333	3621.6666666666665	40.13971094815069
1114.7794660006589	1586.7666666666667	3577.766666666667	39.64463344035766
1115.4885795291696	1586.9	3544.4333333333334	39.93309622788074
1116.1976189740992	1586.6	3499.3	40.00907877752529
1116.906584333283	1585.9	3448.9666666666667	39.32838299611152
1117.6154756045555	1585.9666666666667	3414.733333333333	39.58054498691288
1118.3242927857516	1585.9	3381.3333333333335	40.784358952285395
1119.0330358747062	1586.3666666666666	3337.6	39.59515082360304
1119.741704869254	1586.5666666666666	3300.4333333333334	40.935960029439215
1120.4502997672296	1586.6333333333334	3260.133333333333	42.1060655910326
1121.1588205664682	1585.7666666666667	1661.6	40.38209889927049
1121.8672672648045	1585.9	1661.1666666666667	31.091225896725934
1122.5756398600731	1585.7333333333333	1661.9333333333334	46.89886961948397
1123.2839383501089	1585.2666666666667	1661.4666666666667	33.15027028779755
