# Supplementary material for: Roblonski: A Material-Efficient Robo-Fluidic Toolbox for Rapid Photochemical Characterization
Source: ACS Cent Sci. 2026 Feb 6;12(3):333–44. doi: 10.1021/acscentsci.5c02027 (PMC13022720; doi:10.1021/acscentsci.5c02027)
Supplement: Supplementary file 2 [file oc5c02027_si_002.zip › BeerLambertStudy/Raw Data (Automataed)/BLEC Study (2025 Jun 12)/Ferrocene1/blec_Ferrocene1__12062025_aABS_i6_eEXP_s5_d669e+00_t250-0_m7_v175-0.csv]

name	C:/Users/cbe.mabolha.shared/Documents/Gilson Spectroscopy Project\BLEC Study (2025 Jun 12)\Ferrocene1\blec_Ferrocene1__12062025_aABS_i6_eEXP_s5_d669e+00_t250-0_m7_v175-0.csv
2025-06-12 21:13:32.115564
mix_iter=7	mix_disp=175.0
droplet_volume=50.0	working_volume=250.0
dilution_scheme=Fractional(value=0.3333333333333333)	n_dil=6
calibration=Calibration(y = f(x); f(x) = -0.244 + 0.9765x; s.t. y > 0.0; Set Feb 4	2025 from "Manuscript Figures Data.xlsx")
count	30
interval	0.1 (Sec)
integration_time	40000 (uSec)
NLC=False	DCC=False	WCAL=-5	Slit=S5
Conc_0=6.692	nFRAC=0.13168724279835395	nConc_(6;5)=0.8812510288065847	aFRAC=0.13201728177972288	aConc_(6;5)=0.8834596496699055
wavelength (nm)	dark reference (int)	light reference (int)	abs (mOD)
W	D	L	S
344.6678771972656	1603.0	1677.3	31.720317407042455
345.45221902608614	1589.3666666666666	1667.3	47.66047952350661
346.236489003635	1587.1666666666667	1661.9666666666667	34.63310151092849
347.02068712774695	1585.2333333333333	1660.6333333333334	37.47449954132503
347.8048133962569	1585.7666666666667	2394.766666666667	45.379886365457686
348.5888678069997	1586.1666666666667	2405.5	45.30619392965765
349.3728503578101	1586.6666666666667	2415.9333333333334	42.11075991137441
350.15676104652283	1587.3666666666666	2425.4	42.6191669214814
350.94059987097285	1588.1	2442.0333333333333	47.80038010504235
351.72436682899485	1586.7	2446.3	46.454141712048745
352.5080619184237	1586.8333333333333	2451.266666666667	45.435699304305224
353.2916851370942	1585.3333333333333	2453.3	42.67549557262569
354.0752364828412	1586.3	2455.5	42.96107909065342
354.8587159534994	1585.5666666666666	2461.4666666666667	44.479405966742924
355.6421235469038	1585.4666666666667	2465.8333333333335	44.606132225008444
356.42545926088906	1586.5333333333333	2466.7	45.63871978304708
357.20872309329	1586.9333333333334	2467.4333333333334	43.7253694035856
357.9919150419415	1586.4666666666667	2465.1666666666665	46.74527569254971
358.77503510467835	1586.9333333333334	2457.9666666666667	43.839364766688135
359.5580832793353	1586.3	2449.7	45.43717592510445
360.34105956374725	1586.4333333333334	2448.9	43.72196112154323
361.12396395574893	1586.3333333333333	2442.4	43.20588441157518
361.9067964531752	1586.7	2442.8	43.877063768011965
362.6895570538609	1586.2666666666667	2441.9	43.47192715124224
363.47224575564076	1586.7666666666667	2441.7	46.83500468401707
364.2548625563497	1586.7	2434.5333333333333	45.44456752608176
365.0374074538224	1586.3333333333333	2438.0333333333333	44.17209748148835
365.8198804458938	1586.7666666666667	2431.0666666666666	42.49486450443311
366.6022815303986	1586.3666666666666	2429.866666666667	42.821227340170196
367.3846107051717	1586.7333333333333	2436.366666666667	46.043452955335724
368.1668679680479	1586.2	2436.1666666666665	45.21092384152206
368.9490533168619	1586.8	2435.9333333333334	44.388191235788064
369.7311667494487	1585.9333333333334	2442.3333333333335	44.2537733125938
370.5132082636429	1587.3666666666666	2450.0333333333333	44.770393729838155
371.2951778572795	1586.6333333333334	2463.133333333333	49.45261660096253
372.07707552819323	1587.1333333333334	2459.6666666666665	48.29784790687872
372.8589012742189	1587.0	2464.133333333333	45.03556878400702
373.6406550931913	1587.0	2474.9	44.93038855381832
374.4223369829453	1586.5666666666666	2480.633333333333	44.63990157220789
375.2039469413157	1587.2	2488.366666666667	43.363402513568744
375.9854849661373	1586.1333333333334	2482.7	45.35042883506497
376.7669510552448	1586.7333333333333	2487.8333333333335	47.64838658940096
377.5483452064732	1587.0333333333333	2493.133333333333	43.627172498328235
378.3296674176572	1586.6333333333334	2505.8333333333335	45.76449017357074
379.11091768663164	1587.0333333333333	2509.233333333333	44.78879840090985
379.89209601123133	1587.4	2516.633333333333	46.57702386979726
380.67320238929113	1585.9666666666667	2521.5	47.5734642933621
381.45423681864577	1586.7	2522.9	47.17552881929831
382.23519929713007	1587.1	2526.5666666666666	47.586477266566796
383.01608982257886	1586.6	2540.6	43.82284091179562
383.796908392827	1586.9666666666667	2548.733333333333	41.45891887528234
384.57765500570923	1586.4666666666667	2554.2	44.443075112175556
385.3583296590604	1586.8333333333333	2543.366666666667	44.63899233825929
386.1389323507153	1587.0	2551.266666666667	46.411880500235696
386.91946307850884	1586.6666666666667	2565.133333333333	48.141094320016606
387.69992184027564	1586.7	2582.266666666667	46.312016100423975
388.48030863385065	1586.3666666666666	2603.5	45.577247984150205
389.2606234570687	1586.8666666666666	2589.9333333333334	45.722213223928584
390.04086630776453	1585.8666666666666	2581.5666666666666	47.406756142394975
390.82103718377294	1586.6333333333334	2582.9333333333334	46.64797673845353
391.6011360829288	1586.9666666666667	2591.4666666666667	45.029513049658675
392.3811630030669	1586.8	2620.1666666666665	44.543514833372285
393.161117942022	1587.2666666666667	2660.0	45.85946437631683
393.941000897629	1586.2	2709.0666666666666	47.29871903930346
394.72081186772266	1586.2666666666667	2717.233333333333	47.05508134647468
395.5005508501378	1586.3333333333333	2701.633333333333	46.94316294120284
396.28021784270925	1586.2333333333333	2695.733333333333	44.7076913502161
397.0598128432718	1586.2333333333333	2708.3333333333335	46.38436970803304
397.83933584966024	1587.1666666666667	2717.5	48.355158214128096
398.6187868597095	1586.6	2724.733333333333	44.56631951278986
399.3981658712542	1586.7	2741.3	45.62098610872857
400.1774728821293	1586.6	2769.733333333333	46.65025524475515
400.9567078901696	1586.7666666666667	2795.366666666667	47.17318696786216
401.7358708932098	1586.3333333333333	2798.233333333333	49.453647464682795
402.5149618890848	1587.0333333333333	2782.5333333333333	47.449334655794466
403.2939808756294	1586.1	2786.1666666666665	47.904653925852124
404.07292785067847	1586.3666666666666	2813.4	46.77987147643755
404.8518028120667	1586.8333333333333	2825.4666666666667	48.46833490451294
405.630605757629	1586.8333333333333	2829.633333333333	49.65248780444087
406.4093366852001	1586.6	2821.8	48.676430004396984
407.1879955926149	1586.5666666666666	2824.366666666667	47.24925536095332
407.9665824777082	1587.4333333333334	2845.3333333333335	49.44687099549547
408.74509733831474	1587.0333333333333	2866.4333333333334	48.289371239092965
409.52354017226935	1586.3333333333333	2871.9666666666667	49.54108520828586
410.3019109774069	1586.3	2875.9666666666667	49.27639648980505
411.08020975156217	1587.0	2886.8333333333335	46.197012919534366
411.8584364925699	1586.2333333333333	2911.366666666667	46.092639318543064
412.6365911982651	1586.6	2936.6666666666665	47.52199078536021
413.4146738664823	1586.4666666666667	2961.733333333333	50.07360122040392
414.19268449505654	1586.1333333333334	2992.9333333333334	48.80495818877558
414.97062308182257	1587.0	3025.4666666666667	48.55753287585202
415.74848962461516	1586.7333333333333	3068.6	47.534753967154124
416.52628412126916	1586.2666666666667	3141.4333333333334	48.741309818314896
417.3040065696194	1586.1333333333334	3215.0333333333333	49.778282238618445
418.0816569675006	1586.0	3214.4333333333334	50.54177681926036
418.8592353127476	1586.8333333333333	3198.1	50.093639164292384
419.63674160319533	1587.0	3208.6	47.38928559155581
420.4141758366785	1587.0	3248.5	50.67901675259342
421.1915380110319	1586.6666666666667	3264.2	48.44480667010894
421.9688281240904	1585.9333333333334	3260.2	48.00368358829201
422.7460461736888	1586.7333333333333	3314.633333333333	49.30281710717983
423.52319215766187	1587.0333333333333	3382.0333333333333	50.08020849421208
424.3002660738445	1586.7	3461.2	48.300591026038816
425.0772679200714	1586.7333333333333	3600.6666666666665	48.442968034505085
425.8541976941775	1586.6333333333334	3749.0333333333333	50.542901727847784
426.6310553939975	1586.4666666666667	3815.266666666667	50.78488787791898
427.40784101736625	1586.6	3867.0333333333333	51.33506948745041
428.18455456211865	1585.9	3992.6666666666665	52.55173666870292
428.96119602608934	1586.6333333333334	4181.766666666666	52.589221603915185
429.7377654071133	1586.8666666666666	4388.066666666667	52.56567149081447
430.5142627030252	1586.4666666666667	4510.566666666667	52.944051466432995
431.29068791166	1586.4666666666667	4652.866666666667	52.17168355859777
432.06704103085235	1586.7	4785.033333333334	53.82328923628322
432.8433220584372	1586.4	4870.333333333333	52.74019601414327
433.6195309922492	1586.9666666666667	4935.166666666667	52.96738282668116
434.3956678301234	1586.0333333333333	4980.833333333333	54.175756491049306
435.1717325698944	1586.6666666666667	4989.533333333334	53.783724439016865
435.9477252093971	1586.8333333333333	5003.9	53.038156015035995
436.72364574646633	1586.7	5048.166666666667	52.06519639444294
437.49949417893686	1586.7666666666667	5117.4	53.48464023314432
438.27527050464346	1586.2666666666667	5218.566666666667	53.05927371628413
439.0509747214211	1587.5333333333333	5398.866666666667	53.33535864893024
439.8266068271044	1586.4666666666667	5655.333333333333	52.08256536396144
440.6021668195283	1587.2333333333333	6035.6	53.23376820144439
441.37765469652754	1586.8333333333333	6480.533333333334	51.95419119338799
442.1530704559369	1586.2333333333333	6984.866666666667	54.46404186553815
442.9284140955914	1586.7666666666667	7417.3	54.24412703568205
443.7036856133256	1586.0333333333333	7738.1	54.45854397268686
444.47888500697445	1586.8333333333333	7887.066666666667	53.51963241014324
445.2540122743727	1587.5	7925.3	53.8280626785065
446.0290674133552	1587.2666666666667	7871.733333333334	53.80853997741199
446.8040504217568	1587.2	7781.533333333334	53.20344704391993
447.5789612974122	1586.8	7707.0	53.77176355283449
448.35380003815635	1587.4333333333334	7650.666666666667	53.07519638045837
449.1285666418239	1587.1333333333334	7623.233333333334	52.68143967711908
449.90326110624983	1586.1666666666667	7623.033333333334	52.812417511267235
450.67788342926883	1586.8666666666666	7639.9	53.946819024253074
451.4524336087157	1587.1666666666667	7654.433333333333	52.48266314633634
452.22691164242536	1587.0666666666666	7713.5	52.949421709513004
453.00131752823256	1586.7666666666667	7762.0	51.57176498326591
453.7756512639721	1586.5666666666666	7848.733333333334	52.79957572494575
454.5499128474788	1586.7	7918.433333333333	54.071964061693315
455.32410227658755	1586.8333333333333	7964.233333333334	53.32605387580071
456.09821954913303	1587.7333333333333	7967.2	52.72567600891612
456.8722646629501	1586.5333333333333	7943.5	52.65926515384008
457.6462376158736	1586.4666666666667	7886.7	53.415680118226625
458.4201384057383	1586.5	7788.633333333333	53.71299208325129
459.1939670303791	1586.4666666666667	7657.033333333334	52.455029671001036
459.96772348763074	1586.4333333333334	7509.866666666667	52.50520611334141
460.741407775328	1586.8333333333333	7370.0	52.361690274712906
461.51501989130577	1586.0666666666666	7240.166666666667	51.743405267014296
462.2885598333988	1587.2	7117.233333333334	51.944144203946266
463.0620275994419	1587.2666666666667	7030.733333333334	51.92244272803194
463.83542318726995	1587.1	6960.633333333333	51.58378197603867
464.6087465947177	1586.9	6922.566666666667	51.563080914075975
465.38199781962	1586.6666666666667	6892.5	51.99402817114047
466.1551768598116	1586.4	6893.2	51.75341956252212
466.92828371312737	1586.2	6906.033333333334	51.30323663063078
467.7013183774021	1586.8333333333333	6945.266666666666	52.213191709117446
468.4742808504707	1586.7666666666667	6982.233333333334	51.26455559503595
469.24717113016777	1586.7	7036.733333333334	51.47603759163857
470.0199892143283	1586.6666666666667	7101.4	50.56392459453122
470.792735100787	1586.7666666666667	7187.1	51.513917065542095
471.5654087873788	1587.0333333333333	7251.566666666667	50.68477366878873
472.33801027193834	1586.3333333333333	7314.5	50.97944063323485
473.11053955230057	1586.4333333333334	7389.6	50.443392754660024
473.88299662630027	1586.2333333333333	7455.1	51.37211045062436
474.65538149177223	1586.7666666666667	7509.966666666666	51.68350708490519
475.4276941465513	1586.9666666666667	7533.6	50.99614042174666
476.1999345884722	1586.0666666666666	7539.2	49.994734228812895
476.97210281536985	1586.5333333333333	7547.633333333333	51.37843093447465
477.74419882507897	1586.4666666666667	7523.933333333333	50.3343771947473
478.51622261543446	1586.8333333333333	7506.1	50.67435456729953
479.2881741842711	1586.9666666666667	7469.466666666666	50.542944814019954
480.06005352942367	1586.7666666666667	7430.566666666667	51.18782452193215
480.831860648727	1586.6666666666667	7368.266666666666	49.395534571890835
481.60359554001593	1586.5333333333333	7327.966666666666	49.507273778698604
482.37525820112523	1586.9333333333334	7289.366666666667	50.612760207225946
483.14684862988975	1587.4	7247.3	50.651177596808125
483.91836682414424	1587.0333333333333	7190.466666666666	50.139035408729335
484.68981278172356	1586.9	7147.933333333333	49.105058477088704
485.46118650046253	1586.9333333333334	7096.833333333333	49.37579793164192
486.23248797819593	1586.1333333333334	7060.133333333333	49.62992763116775
487.0037172127586	1586.6	7019.7	49.32088446370921
487.7748742019853	1587.5333333333333	6997.133333333333	49.08316954632114
488.54595894371096	1586.7	6958.533333333334	50.64920724229956
489.31697143577026	1585.9666666666667	6913.733333333334	48.999073439867246
490.08791167599804	1586.9	6884.066666666667	49.16107333497871
490.8587796622292	1586.5333333333333	6839.666666666667	48.36368970837637
491.6295753922984	1586.7333333333333	6829.833333333333	50.156579629934775
492.4002988640406	1587.0333333333333	6794.1	48.95343197651521
493.17095007529053	1586.5	6756.6	48.66587007907993
493.94152902388305	1586.4	6732.133333333333	48.88145757974749
494.71203570765294	1587.1666666666667	6701.366666666667	49.127677891528236
495.482470124435	1586.4	6684.333333333333	49.92397182568021
496.25283227206404	1586.9666666666667	6654.0	48.93687122707788
497.02312214837485	1586.9333333333334	6620.966666666666	48.17630599955435
497.7933397512024	1586.8666666666666	6601.766666666666	49.18465376723891
498.56348507838123	1585.9666666666667	6577.9	48.531619268229775
499.3335581277464	1586.5333333333333	6563.3	48.52221057999698
500.10355889713264	1586.5	6558.333333333333	48.788119325042054
500.8734873843747	1587.0	6544.833333333333	48.6562429384605
501.6433435873074	1586.8666666666666	6544.566666666667	48.8275023362651
502.4131275037657	1586.9666666666667	6542.766666666666	49.050032386002975
503.1828391315842	1586.8666666666666	6555.833333333333	48.52135190648574
503.95247846859786	1586.3	6569.5	48.48517241469812
504.72204551264144	1586.5666666666666	6594.566666666667	48.52204444002815
505.49154026154974	1586.4666666666667	6629.966666666666	48.510547527237435
506.2609627131576	1586.5	6659.033333333334	46.91772076289603
507.03031286529983	1586.6	6714.3	46.6238193193084
507.7995907158112	1586.4333333333334	6786.133333333333	48.44439833899041
508.5687962625266	1586.9666666666667	6843.133333333333	48.020281067633675
509.33792950328075	1586.5	6908.633333333333	47.449026468434475
510.1069904359085	1587.2333333333333	6993.9	46.54062840364903
510.8759790582447	1586.1666666666667	7084.933333333333	47.73855832882848
511.6448953681241	1586.9	7177.4	47.55225031326184
512.4137393633815	1586.1666666666667	7266.366666666667	47.00923297827075
513.1825110418519	1586.3333333333333	7365.5	46.589092316795615
513.9512104013698	1586.4	7465.333333333333	46.92790138546291
514.7198374397702	1586.9	7564.366666666667	46.64263356160386
515.4883921548881	1586.7666666666667	7676.5	47.43479884012748
516.2568745445578	1586.6	7790.533333333334	46.92629859556302
517.0252846066146	1586.7666666666667	7899.1	47.688202207271154
517.793622338893	1586.6333333333334	8000.033333333334	47.21408458578671
518.561887739228	1585.9666666666667	8095.7	46.95456625577994
519.3300808054544	1586.2	8193.933333333332	47.420352533594574
520.0982015354069	1585.9333333333334	8294.633333333333	46.99859724135795
520.8662499269203	1586.6666666666667	8374.033333333333	46.75372863206194
521.6342259778296	1586.6666666666667	8453.766666666666	45.84111961876873
522.4021296859694	1586.8666666666666	8541.2	46.93173900927324
523.1699610491747	1586.7	8624.933333333332	47.748722279492235
523.9377200652801	1586.4333333333334	8692.566666666668	47.262175929433575
524.7054067321207	1587.0	8745.8	47.16091147973028
525.4730210475309	1587.6333333333334	8806.166666666666	46.617123476955555
526.2405630093459	1587.2333333333333	8865.0	45.938097642936135
527.0080326154003	1586.0	8934.566666666668	47.069063758026736
527.7754298635291	1586.2666666666667	8987.833333333334	47.00734802164244
528.5427547515668	1587.0	9027.9	46.502401760890265
529.3100072773485	1587.5	9060.333333333334	45.89849963235781
530.077187438709	1586.6	9110.4	47.092722942768816
530.8442952334829	1587.3666666666666	9142.533333333333	46.05458823065653
531.6113306595051	1587.0333333333333	9180.033333333333	46.14533015363814
532.3782937146104	1587.4333333333334	9217.566666666668	46.471875873896394
533.1451843966338	1587.3	9265.1	46.74661747263704
533.9120027034099	1586.8333333333333	9297.1	45.851795998360174
534.6787486327736	1586.8666666666666	9340.0	46.51456475111154
535.4454221825597	1587.7333333333333	9362.466666666667	45.953664568941534
536.212023350603	1586.8666666666666	9390.3	46.17344779594427
536.9785521347383	1586.8333333333333	9437.433333333332	47.116386323017814
537.7450085328004	1587.3333333333333	9452.866666666667	46.378385840629335
538.5113925426242	1586.6666666666667	9489.466666666667	46.967359262696775
539.2777041620444	1586.8333333333333	9511.0	46.581381420092065
540.0439433888959	1587.1666666666667	9527.9	46.67566534173139
540.8101102210134	1587.4	9552.666666666666	46.639243041106646
541.5762046562318	1586.5333333333333	9561.366666666667	46.35795334888265
542.3422266923859	1587.6	9579.1	46.30228401517747
543.1081763273105	1587.4333333333334	9583.5	45.48359544123151
543.8740535588404	1586.7	9605.0	45.56515451557326
544.6398583848105	1586.7666666666667	9620.466666666667	46.38843778367378
545.4055908030555	1586.9666666666667	9627.066666666668	46.309405043895886
546.1712508114102	1587.1666666666667	9621.233333333334	46.588755435652864
546.9368384077096	1586.2666666666667	9632.266666666666	46.726147779023854
547.7023535897882	1587.2666666666667	9632.6	46.26760981924423
548.4677963554811	1587.0	9639.033333333333	46.27498508050516
549.2331667026231	1587.1666666666667	9638.966666666667	46.58452110233216
549.9984646290487	1586.3333333333333	9631.4	44.87626777582996
550.7636901325931	1586.5	9627.333333333334	45.406560048273185
551.5288432110908	1586.5333333333333	9634.533333333333	46.0793893882796
552.2939238623768	1587.1333333333334	9633.033333333333	46.3802730474462
553.0589320842859	1586.2666666666667	9613.9	47.21683104316144
553.8238678746528	1587.2	9610.0	47.047759603113334
554.5887312313124	1586.7	9596.8	46.53672469583249
555.3535221520995	1587.1333333333334	9601.9	45.6685931849579
556.1182406348488	1587.1666666666667	9604.9	45.75107084627088
556.8828866773954	1586.6666666666667	9617.466666666667	45.89691557156126
557.6474602775738	1586.6	9610.9	46.05446353362521
558.411961433219	1587.0666666666666	9608.466666666667	45.20799644271478
559.1763901421657	1587.4333333333334	9633.266666666666	45.76248851200584
559.9407464022488	1587.6333333333334	9649.433333333332	47.10154619194995
560.7050302113031	1587.1666666666667	9643.233333333334	45.74511163385158
561.4692415671633	1586.7333333333333	9647.733333333334	45.25095254002676
562.2333804676643	1586.9666666666667	9672.833333333334	46.202121251353965
562.997446910641	1586.4333333333334	9672.4	46.281176924361674
563.7614408939281	1586.9	9688.666666666666	46.27140897410595
564.5253624153604	1586.7333333333333	9715.4	46.35946183412869
565.2892114727728	1587.0666666666666	9724.466666666667	45.464646341163444
566.0529880639999	1586.5666666666666	9763.0	46.42036482545524
566.8166921868768	1586.3333333333333	9794.333333333334	46.202563894024834
567.5803238392382	1586.0	9808.0	45.64403799002415
568.3438830189189	1587.0333333333333	9808.033333333333	45.165053422738104
569.1073697237535	1587.4666666666667	9824.066666666668	45.53140746845585
569.8707839515772	1587.5333333333333	9840.333333333334	45.47808910155936
570.6341257002246	1586.8333333333333	9844.1	45.530026209509764
571.3973949675305	1587.0666666666666	9852.033333333333	45.211156868005
572.1605917513298	1586.9666666666667	9862.566666666668	45.34990130283917
572.9237160494572	1586.2666666666667	9886.966666666667	44.920979336506505
573.6867678597476	1586.6666666666667	9886.133333333333	44.93188104848168
574.4497471800358	1586.9	9897.2	45.361077840195286
575.2126540081566	1586.7666666666667	9919.533333333333	45.08374952814417
575.9754883419448	1587.3	9942.7	45.86685001023421
576.7382501792351	1587.8666666666666	9943.966666666667	46.068864754535504
577.5009395178625	1586.8	9946.333333333334	45.06227532503454
578.2635563556619	1587.1666666666667	9974.066666666668	46.21475953878292
579.0261006904677	1586.4666666666667	9966.933333333332	45.11230342751758
579.7885725201152	1586.5333333333333	9977.6	46.000623718097366
580.5509718424388	1586.7333333333333	10000.866666666667	45.40321292607252
581.3132986552736	1587.1	10037.8	45.88294210198826
582.0755529564542	1587.3	10054.233333333334	44.983466325834826
582.8377347438156	1586.3	10074.4	45.46518987963553
583.5998440151925	1586.5333333333333	10101.5	46.02222356607042
584.3618807684197	1586.6333333333334	10118.333333333334	45.98548553004169
585.123845001332	1587.0	10141.266666666666	46.316689239861496
585.8857367117644	1586.9666666666667	10170.0	45.25909358283123
586.6475558975515	1586.6333333333334	10209.5	45.28282259828028
587.4093025565281	1586.9	10258.6	45.338304092681405
588.1709766865292	1587.1666666666667	10312.866666666667	46.12983317758691
588.9325782853895	1586.5666666666666	10357.033333333333	45.916343465511986
589.6941073509438	1587.1	10410.066666666668	45.402317392603386
590.4555638810269	1586.6333333333334	10497.3	46.279488952730816
591.2169478734736	1586.9666666666667	10546.8	45.157400189469165
591.9782593261189	1586.4	10626.066666666668	45.18313154579982
592.7394982367973	1587.9333333333334	10707.966666666667	44.809480334285055
593.5006646033439	1586.8	10795.766666666666	44.10497465056318
594.2617584235933	1586.9666666666667	10885.366666666667	44.86890341726657
595.0227796953804	1586.7	10984.566666666668	43.93065723552713
595.78372841654	1587.2	11095.866666666667	44.775774026142685
596.544604584907	1586.8	11206.866666666667	45.22243825557575
597.3054081983161	1587.0666666666666	11323.866666666667	45.46452847154905
598.0661392546021	1586.8	11444.766666666666	44.669061028602485
598.8267977515999	1587.2666666666667	11557.833333333334	44.64143004620881
599.5873836871442	1586.2666666666667	11683.933333333332	45.464488394784254
600.34789705907	1586.5	11802.233333333334	45.81228766905687
601.1083378652119	1586.0	11922.666666666666	44.85743670910934
601.8687061034049	1586.3333333333333	12081.2	44.96950302071728
602.6290017714836	1587.2	12206.666666666666	44.74173034474827
603.3892248672829	1586.1666666666667	12341.733333333334	45.048154945037396
604.1493753886377	1586.9333333333334	12500.7	45.87349607035187
604.9094533333828	1586.5	12645.966666666667	45.685648729973636
605.6694586993528	1586.5	12774.133333333333	45.05227368089548
606.4293914843829	1587.3666666666666	12914.6	45.194530751859546
607.1892516863076	1586.8333333333333	13038.833333333334	45.04876813269892
607.9490393029618	1587.2	13174.033333333333	45.111758178107515
608.7087543321802	1587.1333333333334	13299.7	44.97170742544215
609.4683967717978	1586.3	13448.866666666667	45.01412043620501
610.2279666196492	1586.5666666666666	13591.866666666667	44.90499434243272
610.9874638735695	1586.7	13731.9	45.089717041597645
611.7468885313933	1587.0333333333333	13839.866666666667	44.60445362678971
612.5062405909555	1586.7	13938.9	44.642160980579526
613.2655200500909	1587.2333333333333	14095.4	45.36223829625104
614.0247269066342	1586.8	14198.566666666668	45.53397139293989
614.7838611584203	1587.4333333333334	14325.633333333333	45.45504440710995
615.5429228032841	1587.2666666666667	14451.633333333333	45.30122696546247
616.3019118390603	1586.9333333333334	14526.133333333333	44.58110455995938
617.0608282635836	1587.4333333333334	14628.1	45.66992459969845
617.8196720746892	1587.3666666666666	14707.8	44.680849324533874
618.5784432702114	1586.7333333333333	14783.2	44.60425104490978
619.3371418479854	1587.1	14872.9	44.57697907188719
620.0957678058459	1586.8	14947.366666666667	43.90177407195243
620.8543211416277	1586.7333333333333	15011.533333333333	44.809109412009114
621.6128018531655	1586.6	15061.0	44.27000986877016
622.3712099382943	1586.9	15102.833333333334	43.96205088476816
623.1295453948488	1586.5333333333333	15203.6	44.75082687736841
623.8878082206638	1586.2333333333333	15272.066666666668	45.390364050673554
624.6459984135743	1587.1333333333334	15283.633333333333	45.326117932358635
625.4041159714149	1587.2666666666667	15351.633333333333	45.305362562549746
626.1621608920203	1587.2333333333333	15424.133333333333	44.98316253456559
626.9201331732256	1586.4666666666667	15470.033333333333	46.58584128582414
627.6780328128656	1587.1666666666667	15487.5	45.12613754354377
628.4358598087749	1587.1	15528.666666666666	45.20669709070082
629.1936141587885	1586.7	15557.366666666667	44.50548820903261
629.9512958607411	1586.7333333333333	15594.7	45.178113764873714
630.7089049124675	1587.3666666666666	15629.5	45.15035263044065
631.4664413118026	1586.8	15638.333333333334	45.339184798958385
632.2239050565811	1586.7	15652.366666666667	45.45226642936629
632.9812961446379	1585.8666666666666	15680.5	44.85925825304778
633.7386145738079	1586.5	15691.6	44.51251424682294
634.4958603419257	1586.0333333333333	15704.066666666668	45.15281798195782
635.2530334468262	1586.1333333333334	15679.6	45.05113935296872
636.0101338863443	1585.7333333333333	15694.533333333333	44.644615913894036
636.7671616583146	1586.0	15656.466666666667	44.518459482116334
637.5241167605723	1586.5666666666666	15670.966666666667	44.85598503894752
638.2809991909518	1586.7	15640.266666666666	43.99765594047117
639.037808947288	1586.2666666666667	15607.533333333333	44.319240327286174
639.7945460274159	1586.7333333333333	15603.133333333333	44.533369320808895
640.5512104291702	1586.5333333333333	15593.633333333333	44.96780320542149
641.3078021503857	1587.4	15559.133333333333	44.94408760502861
642.0643211888971	1586.3	15524.866666666667	44.508707604163355
642.8207675425394	1586.3333333333333	15500.033333333333	44.91196743813959
643.5771412091474	1586.8666666666666	15482.833333333334	44.2865659984088
644.3334421865558	1586.9333333333334	15481.866666666667	44.530071264413685
645.0896704725996	1586.0333333333333	15467.166666666666	44.51544924203893
645.8458260651132	1586.4	15463.766666666666	44.730485793605446
646.6019089619319	1586.7666666666667	15423.266666666666	44.848782850707224
647.3579191608902	1586.8666666666666	15370.233333333334	44.26968551340738
648.1138566598231	1586.6333333333334	15335.966666666667	44.632361072529214
648.8697214565653	1586.6333333333334	15335.033333333333	45.203052942264655
649.6255135489516	1586.4666666666667	15318.333333333334	44.45501737187118
650.3812329348169	1586.2	15303.0	43.5615220541938
651.1368796119959	1586.1333333333334	15338.966666666667	45.61424115485742
651.8924535783235	1586.9333333333334	15325.266666666666	44.96908055078433
652.6479548316345	1586.6333333333334	15251.633333333333	44.21119175094064
653.4033833697637	1586.7333333333333	15241.933333333332	44.130745829278155
654.1587391905458	1586.6666666666667	15253.133333333333	43.55930991728092
654.9140222918159	1587.0	15285.4	43.515588778252464
655.6692326714084	1586.8666666666666	15305.7	43.826620258268385
656.4243703271585	1586.6333333333334	15313.566666666668	44.94760701480897
657.1794352569008	1586.6	15336.466666666667	45.01575140475125
657.9344274584702	1587.3333333333333	15338.933333333332	44.42399848917672
658.6893469297014	1586.9333333333334	15359.666666666666	43.979873975869445
659.4441936684294	1586.8	15374.033333333333	44.15082861569212
660.1989676724888	1586.6	15401.2	44.37319531555663
660.9536689397146	1586.9333333333334	15430.0	45.08732912110784
661.7082974679414	1587.4333333333334	15464.7	44.90315589870442
662.4628532550042	1586.6333333333334	15520.5	45.02438556130356
663.2173362987378	1585.8	15550.7	43.94176938613515
663.9717465969768	1587.6333333333334	15617.233333333334	44.24696561861022
664.7260841475563	1587.0333333333333	15688.333333333334	44.23974186750206
665.480348948311	1586.6666666666667	15741.033333333333	43.59452648663165
666.2345409970756	1586.5	15812.7	43.904229947729846
666.988660291685	1587.1333333333334	15870.066666666668	43.84183072951737
667.742706829974	1587.0	15924.1	43.22788969557582
668.4966806097776	1586.6333333333334	16001.533333333333	43.69393495163535
669.2505816289303	1586.6333333333334	16106.333333333334	43.59039209933324
670.0044098852671	1586.6	16187.433333333332	43.92546349272845
670.7581653766227	1586.8666666666666	16267.2	43.51277030245073
671.511848100832	1587.5333333333333	16353.6	43.73910183305642
672.2654580557298	1586.7	16437.6	42.51738873208395
673.0189952391509	1587.0333333333333	16571.8	43.23125387202863
673.7724596489301	1586.4666666666667	16694.166666666668	43.018083302668785
674.5258512829022	1586.8333333333333	16829.933333333334	43.52477958869401
675.279170138902	1586.0666666666666	16923.266666666666	43.578825131139716
676.0324162147645	1586.6	17028.133333333335	44.64890319659498
676.7855895083242	1587.3333333333333	17148.533333333333	44.55535611214705
677.5386900174161	1587.1333333333334	17270.533333333333	44.128605646573455
678.2917177398749	1586.2	17370.333333333332	43.382047727896285
679.0446726735356	1586.5666666666666	17499.566666666666	43.8874850948232
679.797554816233	1586.8666666666666	17615.7	43.464030082092606
680.5503641658016	1586.8666666666666	17723.566666666666	43.113978119811456
681.3031007200765	1586.1666666666667	17845.733333333334	43.22082661822103
682.0557644768925	1587.0	17952.533333333333	43.74572761469954
682.8083554340842	1587.0	18094.733333333334	43.65381755504276
683.5608735894867	1586.7	18227.133333333335	43.486756439622944
684.3133189409347	1586.4666666666667	18349.866666666665	43.905522447030634
685.0656914862628	1586.7333333333333	18491.133333333335	43.926622243929565
685.8179912233061	1587.0	18620.666666666668	43.73854452967896
686.5702181498993	1586.5666666666666	18723.4	43.090161036152075
687.3223722638772	1586.0	18840.533333333333	42.853481854320705
688.0744535630747	1586.9	18975.1	43.11288128778149
688.8264620453265	1586.1	19082.266666666666	43.18407417787185
689.5783977084674	1587.0666666666666	19191.3	42.75841732474202
690.3302605503324	1586.9	19291.9	43.0865560663308
691.082050568756	1586.1	19387.266666666666	44.13811511104338
691.8337677615733	1586.7666666666667	19451.033333333333	43.439933635031494
692.585412126619	1586.8333333333333	19556.8	43.60750133138916
693.3369836617278	1586.8	19649.233333333334	43.26558352108293
694.0884823647348	1586.6333333333334	19754.9	43.32979766612927
694.8399082334745	1587.3666666666666	19809.966666666667	43.21151047800577
695.5912612657819	1586.8333333333333	19883.5	43.261817998224785
696.3425414594917	1586.6333333333334	19974.766666666666	43.70024018209373
697.0937488124388	1587.1	20056.3	43.58860551039956
697.8448833224579	1586.8	20140.7	43.31554419910622
698.5959449873841	1586.6333333333334	20187.4	43.6420289905485
699.3469338050518	1586.6666666666667	20206.666666666668	43.11008571879369
700.0978497732962	1586.8666666666666	20227.6	43.260391659403496
700.8486928899517	1586.9333333333334	20279.3	43.727907115846094
701.5994631528534	1586.6333333333334	20291.266666666666	43.49665295246653
702.3501605598362	1587.1333333333334	20311.666666666668	43.554856932784816
703.1007851087347	1586.7666666666667	20323.866666666665	43.791532362408006
703.8513367973837	1587.3	20327.833333333332	43.38341328970541
704.6018156236181	1586.9333333333334	20320.033333333333	43.740685578238256
705.3522215852728	1587.1333333333334	20295.2	42.79515580949932
706.1025546801824	1587.0666666666666	20315.9	43.26074723117544
706.8528149061818	1587.2333333333333	20310.133333333335	42.07835565917481
707.603002261106	1586.9	20277.1	42.635599940873135
708.3531167427894	1587.2333333333333	20274.0	43.17572972669941
709.1031583490673	1586.5333333333333	20262.133333333335	43.753779751564075
709.8531270777742	1587.0333333333333	20223.266666666666	43.43102569755388
710.6030229267449	1586.5	20169.3	43.24040872757191
711.3528458938142	1586.6333333333334	20099.033333333333	43.2958297274522
712.1025959768172	1586.8666666666666	20020.566666666666	43.064246608006606
712.8522731735884	1586.4666666666667	19953.633333333335	43.59323040567903
713.6018774819628	1586.5	19811.5	43.13446325007412
714.351408899775	1586.4	19738.2	43.10330773057634
715.1008674248601	1587.2666666666667	19682.466666666667	43.0612836370782
715.8502530550527	1587.2666666666667	19608.633333333335	43.08176145159666
716.5995657881876	1587.0333333333333	19499.2	43.27491713411577
717.3488056220998	1586.6666666666667	19390.366666666665	43.416524412448496
718.097972554624	1587.2	19264.866666666665	42.58534934249155
718.8470665835949	1586.9666666666667	19194.366666666665	42.79570000903468
719.5960877068475	1586.8	19133.7	42.748651918697824
720.3450359222164	1587.2	19116.966666666667	42.98489644817241
721.0939112275368	1585.9333333333334	19077.433333333334	43.51901382259241
721.842713620643	1586.4	19065.266666666666	44.07155067961922
722.5914430993702	1587.3	19018.166666666668	43.58001302049767
723.340099661553	1586.6	18981.533333333333	43.52842172731792
724.0886833050263	1586.8333333333333	18944.8	43.61579518523433
724.837194027625	1586.5333333333333	18876.5	42.75102765908424
725.5856318271836	1586.3333333333333	18792.966666666667	42.49150688381473
726.3339967015373	1586.7	18778.0	42.42917652444944
727.0822886485207	1587.0	18769.333333333332	42.35304100662974
727.8305076659686	1586.7	18721.033333333333	42.46557262221832
728.5786537517159	1586.2333333333333	18661.233333333334	42.18314602444662
729.3267269035974	1587.5666666666666	18595.533333333333	42.418776827832055
730.0747271194479	1586.4666666666667	18526.2	42.724634484983746
730.822654397102	1587.0666666666666	18499.2	42.59580653702259
731.5705087343949	1586.5666666666666	18453.466666666667	42.5113446217717
732.3182901291611	1587.0333333333333	18399.966666666667	41.70776512954702
733.0659985792356	1586.3	18390.6	42.866928266257055
733.8136340824532	1586.9666666666667	18360.4	42.39948901447012
734.5611966366486	1586.2333333333333	18390.733333333334	43.34397228309636
735.3086862396566	1586.3666666666666	18401.1	43.20590344483804
736.056102889312	1586.6666666666667	18429.266666666666	42.90583137905585
736.8034465834498	1587.2	18447.233333333334	43.24128854857545
737.5507173199047	1586.6	18427.4	43.515508646761596
738.2979150965115	1587.3666666666666	18412.533333333333	43.80827064621542
739.045039911105	1586.3333333333333	18416.033333333333	42.8672888028352
739.79209176152	1586.7	18436.0	43.297780312607316
740.5390706455914	1586.6333333333334	18446.4	43.73077831679709
741.285976561154	1587.1333333333334	18454.333333333332	43.369895166294945
742.0328095060426	1587.7333333333333	18436.933333333334	43.769135252809924
742.7795694780918	1586.6333333333334	18412.833333333332	43.31656123402639
743.5262564751367	1586.8666666666666	18357.066666666666	43.01096607408265
744.272870495012	1586.6666666666667	18310.1	42.607144099331855
745.0194115355524	1586.6666666666667	18267.966666666667	43.1513344773426
745.765879594593	1587.0666666666666	18247.233333333334	43.05918013059732
746.5122746699683	1587.7666666666667	18236.633333333335	43.16960957713289
747.2585967595134	1586.8666666666666	18218.2	43.341514307639855
748.0048458610628	1587.4	18231.8	43.522002361276094
748.7510219724516	1586.7	18261.1	43.018625338502254
749.4971250915144	1586.6333333333334	18268.466666666667	42.82221799269334
750.243155216086	1586.8333333333333	18292.433333333334	43.223169012145284
750.9891123440015	1587.2333333333333	18339.0	43.11320737777188
751.7349964730954	1586.7666666666667	18393.9	42.90021382212565
752.4808076012027	1586.7	18457.0	43.37858231535851
753.2265457261582	1586.6666666666667	18494.966666666667	43.31296079586626
753.9722108457964	1587.3333333333333	18549.9	43.06171191560092
754.7178029579526	1586.7666666666667	18614.633333333335	43.565263897343684
755.4633220604613	1587.0	18629.466666666667	42.381023286094646
756.2087681511574	1586.7	18700.866666666665	42.960553801969645
756.9541412278757	1587.1333333333334	18747.1	43.24245839957411
757.699441288451	1586.5666666666666	18784.666666666668	43.15094944795026
758.4446683307182	1586.5	18862.566666666666	43.58037578474192
759.1898223525119	1586.7333333333333	18924.733333333334	42.82189209440584
759.9349033516671	1586.4	18966.966666666667	42.538950807780076
760.6799113260186	1587.0	19027.8	42.67940131470024
761.424846273401	1587.3333333333333	19078.0	42.540605247339684
762.1697081916495	1586.8	19125.533333333333	41.87242529665081
762.9144970785986	1587.3666666666666	19211.166666666668	41.68109814753514
763.6592129320832	1587.2333333333333	19275.6	42.67835723731474
764.4038557499381	1586.8	19304.766666666666	42.63408750953287
765.1484255299982	1587.1333333333334	19342.8	42.57045587853623
765.8929222700982	1586.7666666666667	19417.933333333334	42.87548529811944
766.637345968073	1586.6	19475.333333333332	41.94632308789989
767.3816966217572	1587.5666666666666	19594.533333333333	42.23280837871709
768.1259742289859	1586.7666666666667	19687.7	41.9955659688132
768.8701787875938	1587.2333333333333	19795.0	42.38160749725523
769.6143102954156	1586.4	19849.6	42.90397880546194
770.3583687502863	1586.7666666666667	19882.1	42.79945900072895
771.1023541500406	1586.9333333333334	19945.633333333335	42.21037700740193
771.8462664925133	1586.0666666666666	20050.366666666665	42.597284591072615
772.5901057755393	1587.0	20158.666666666668	42.49160033917871
773.3338719969533	1586.8666666666666	20237.866666666665	41.84084823295336
774.0775651545903	1586.4666666666667	20327.166666666668	42.126603322153066
774.8211852462848	1586.8333333333333	20377.0	41.52837883969668
775.5647322698719	1586.9666666666667	20489.566666666666	41.98823232214947
776.3082062231862	1586.3666666666666	20549.566666666666	42.144214015676965
777.0516071040627	1586.3333333333333	20628.833333333332	42.44839191180495
777.7949349103361	1586.5333333333333	20742.766666666666	41.98806049933256
778.5381896398412	1586.8666666666666	20874.433333333334	42.188106426157105
779.281371290413	1586.8666666666666	20991.7	42.32980714273431
780.024479859886	1586.7	21084.066666666666	42.34961253193809
780.7675153460953	1586.4	21208.866666666665	42.6663589353585
781.5104777468754	1587.2333333333333	21320.266666666666	42.58512732704933
782.2533670600615	1586.8666666666666	21389.633333333335	41.82267245214333
782.996183283488	1587.2666666666667	21447.833333333332	41.56736611906704
783.73892641499	1586.4666666666667	21532.366666666665	41.70423224744202
784.4815964524023	1587.1	21647.033333333333	41.979792670652195
785.2241933935596	1587.1666666666667	21774.533333333333	41.847712105216885
785.9667172362967	1586.9666666666667	21918.366666666665	42.3843869487619
786.7091679784486	1586.6333333333334	22035.0	42.35841486856557
787.4515456178499	1587.0333333333333	22157.366666666665	42.69369397310403
788.1938501523355	1586.6	22273.6	42.19545190854658
788.9360815797401	1586.7666666666667	22382.333333333332	42.48894577655814
789.6782398978987	1586.7666666666667	22437.1	42.18651438615983
790.420325104646	1587.3	22538.8	41.75275132343929
791.1623371978169	1586.3666666666666	22649.466666666667	41.8262385783396
791.9042761752461	1587.2666666666667	22749.133333333335	41.59802713815642
792.6461420347684	1587.2333333333333	22884.466666666667	42.03816549116875
793.3879347742187	1586.6	23038.733333333334	41.39430474648678
794.1296543914318	1586.6	23188.466666666667	41.35864289178756
794.8713008842426	1587.3	23254.1	41.349859416002644
795.6128742504857	1586.9666666666667	23348.6	41.323972376159
796.354374487996	1586.2666666666667	23435.133333333335	40.98122314323881
797.0958015946084	1587.2333333333333	23529.5	41.37487218457619
797.8371555681575	1586.3333333333333	23633.033333333333	40.75150172702575
798.5784364064783	1586.7	23778.066666666666	40.93589080875327
799.3196441074057	1586.6666666666667	23931.033333333333	41.21869927200639
800.0607786687742	1587.4	24062.866666666665	41.32344976155407
800.8018400884189	1586.8666666666666	24169.866666666665	41.8470315966207
801.5428283641745	1586.2	24218.733333333334	41.824843299345915
802.2837434938757	1586.2333333333333	24297.0	41.87223206884249
803.0245854753575	1586.4	24407.833333333332	42.0460996740064
803.7653543064547	1587.2666666666667	24483.8	41.77600172731128
804.5060499850019	1586.2333333333333	24599.933333333334	42.876222272161264
805.2466725088342	1586.8	24662.366666666665	42.34925635055471
805.9872218757862	1586.7333333333333	24727.133333333335	41.902780708893744
806.7276980836928	1586.3333333333333	24858.7	41.24690204530113
807.4681011303886	1586.0333333333333	25004.833333333332	41.11775438593784
808.2084310137088	1586.3	25052.666666666668	40.72669357375122
808.948687731488	1586.5333333333333	25140.066666666666	41.149425071915616
809.688871281561	1586.9666666666667	25192.1	41.01396787052746
810.4289816617627	1587.4333333333334	25316.1	41.326557074350205
811.1690188699278	1587.8333333333333	25447.0	41.94535865138921
811.9089829038911	1586.4333333333334	25474.4	41.74280031053013
812.6488737614875	1586.5	25548.233333333334	41.020567355636516
813.3886914405518	1586.4666666666667	25666.366666666665	40.49460182902273
814.1284359389189	1586.9333333333334	25787.4	40.840129587373575
814.8681072544233	1586.0	25898.766666666666	40.57177195711646
815.6077053849002	1586.8	26000.9	40.07784125048563
816.3472303281842	1586.6	26067.766666666666	41.186004885597484
817.0866820821101	1586.6	26118.6	41.32358923131102
817.8260606445127	1587.2333333333333	26180.333333333332	41.014648530099244
818.5653660132269	1586.4	26287.833333333332	41.35558924525431
819.3045981860876	1586.5	26380.066666666666	41.926855569187246
820.0437571609293	1587.0333333333333	26499.9	41.76217965598111
820.7828429355872	1586.6666666666667	26589.6	41.97594726297418
821.5218555078957	1586.4333333333334	26718.633333333335	41.7987915811885
822.26079487569	1586.8333333333333	26781.266666666666	41.38567521036796
822.9996610368046	1587.0	26859.8	41.76408131245502
823.7384539890745	1587.0	26916.2	41.15093669117293
824.4771737303345	1586.7333333333333	27023.333333333332	41.053166973438834
825.2158202584193	1587.0333333333333	27105.233333333334	41.280941374514846
825.9543935711638	1586.3666666666666	27161.933333333334	41.09420806369654
826.6928936664028	1586.6333333333334	27250.3	41.7050183456154
827.4313205419711	1586.1	27372.2	42.229818638256454
828.1696741957036	1586.9666666666667	27443.4	41.80086098438435
828.907954625435	1586.7666666666667	27510.8	41.906567373499456
829.646161829	1586.3	27540.0	41.536393337498865
830.3842958042337	1587.3	27625.033333333333	41.18907708581666
831.1223565489707	1586.8666666666666	27709.4	41.581533997178475
831.8603440610459	1586.3666666666666	27739.066666666666	41.3625184485667
832.598258338294	1586.6333333333334	27809.2	41.51653032235999
833.3360993785501	1586.6333333333334	27862.433333333334	41.43918728400537
834.0738671796487	1586.7333333333333	27909.4	40.614141372315686
834.8115617394246	1586.6666666666667	28054.133333333335	40.86115264055782
835.5491830557129	1586.4666666666667	28165.866666666665	41.45363582276772
836.2867311263482	1587.1666666666667	28212.066666666666	41.9807898000924
837.0242059491653	1586.8333333333333	28320.266666666666	41.60934410857092
837.7616075219992	1586.2333333333333	28408.933333333334	41.965479280367695
838.4989358426844	1587.3666666666666	28429.2	41.52915592633933
839.2361909090561	1586.4	28489.233333333334	41.7110356471301
839.9733727189487	1587.3	28530.533333333333	41.56379380433308
840.7104812701973	1586.7333333333333	28674.233333333334	41.645546068667905
841.4475165606366	1586.9333333333334	28859.2	41.57378333881689
842.1844785881015	1586.8	28935.666666666668	41.98710207618066
842.9213673504267	1587.3	28981.1	41.513401824220736
843.6581828454471	1586.5666666666666	29020.733333333334	42.00348284342591
844.3949250709974	1587.5	29137.733333333334	42.02663945989202
845.1315940249126	1586.7	29234.466666666667	41.5315147803879
845.8681897050272	1586.8333333333333	29318.6	41.29617474520085
846.6047121091764	1586.6	29446.7	40.7575067399439
847.3411612351948	1586.4	29562.533333333333	40.40592734749856
848.0775370809172	1586.8666666666666	29671.7	40.39590800593721
848.8138396441784	1586.5	29762.366666666665	40.10754417239035
849.5500689228132	1586.7	29792.9	40.11414379322831
850.2862249146566	1586.7333333333333	29914.966666666667	40.745696531986376
851.0223076175432	1586.2	30069.7	41.663763846878034
851.7583170293079	1586.8333333333333	30191.466666666667	40.97723325606924
852.4942531477856	1586.6	30272.833333333332	40.83283516469091
853.2301159708109	1587.2	30336.3	41.314793639740884
853.9659054962187	1586.9666666666667	30418.1	41.17492320456257
854.7016217218439	1586.6	30460.733333333334	41.56829871726874
855.4372646455213	1587.2	30591.2	41.92677258757804
856.1728342650856	1586.6666666666667	30723.866666666665	42.330386365914904
856.9083305783716	1586.1333333333334	30852.1	41.6799258867123
857.6437535832143	1586.3333333333333	30955.133333333335	41.481765022480985
858.3791032774483	1586.8	31036.333333333332	41.562555524610424
859.1143796589085	1586.6666666666667	30981.4	40.315183981106294
859.8495827254299	1586.5666666666666	31109.6	39.947201555008036
860.5847124748469	1586.2666666666667	31162.133333333335	40.28955063401755
861.3197689049947	1586.1	31278.166666666668	39.99123239467246
862.0547520137079	1586.7666666666667	31451.233333333334	40.669958763991595
862.7896617988213	1586.3	31556.2	40.615454687044554
863.5244982581698	1586.5	31657.4	41.467069633824224
864.2592613895882	1586.9666666666667	31673.4	41.41231705804639
864.9939511909114	1587.0	31659.466666666667	40.90165967406918
865.728567659974	1587.0333333333333	31710.033333333333	40.800151124820765
866.4631107946109	1586.8	31799.333333333332	41.13459321430056
867.197580592657	1586.5333333333333	31870.2	40.314061714542476
867.931977051947	1586.2333333333333	31991.866666666665	40.7414241834373
868.6663001703158	1586.7666666666667	31988.933333333334	40.44933012693979
869.4005499455982	1586.9333333333334	32030.866666666665	40.77961135513417
870.1347263756289	1586.3666666666666	32005.1	40.62059437978941
870.8688294582428	1586.7	32083.566666666666	40.23333811479916
871.6028591912748	1587.1333333333334	32127.366666666665	39.7987570607235
872.3368155725594	1586.6333333333334	32288.433333333334	40.093191613021446
873.0706985999318	1586.0	32352.0	40.54762691660412
873.8045082712266	1586.7666666666667	32442.633333333335	41.10926144598237
874.5382445842787	1586.9	32589.166666666668	40.77026788618946
875.2719075369228	1586.6	32730.033333333333	41.281929676242456
876.0054971269938	1587.3666666666666	32874.3	41.867305060593836
876.7390133523264	1586.7666666666667	33011.833333333336	41.192203211293226
877.4724562107556	1586.2333333333333	33257.833333333336	40.95493095598021
878.2058257001161	1586.2333333333333	33502.23333333333	40.22890621749914
878.9391218182427	1586.8666666666666	33640.03333333333	39.74457640594524
879.6723445629702	1587.0333333333333	33753.46666666667	39.890501073890555
880.4054939321335	1585.7	33826.3	38.98270080121557
881.1385699235674	1586.3	33965.86666666667	39.19896939440115
881.8715725351066	1586.6333333333334	34189.333333333336	39.678044705442275
882.604501764586	1586.8666666666666	34440.96666666667	39.78981686085769
883.3373576098403	1587.1	34658.46666666667	40.220046537361576
884.0701400687044	1586.5666666666666	34765.03333333333	39.27467353738952
884.8028491390132	1586.8333333333333	34899.96666666667	39.182248883258545
885.5354848186014	1586.8	34965.13333333333	38.66909358413514
886.2680471053038	1586.7333333333333	35054.3	38.94765633919137
887.0005359969554	1586.8333333333333	35199.7	39.13995124974882
887.7329514913906	1586.4333333333334	35330.9	38.97977983782762
888.4652935864447	1586.7333333333333	35540.5	38.49312777943039
889.1975622799522	1587.1	35816.666666666664	39.263335120233826
889.929757569748	1586.8666666666666	36058.63333333333	39.5769188295451
890.6618794536669	1586.4666666666667	36224.76666666667	39.489416302439125
891.3939279295437	1586.3333333333333	36306.166666666664	39.93916767005838
892.1259029952132	1586.6333333333334	36484.433333333334	40.75167294723795
892.8578046485103	1586.5	36660.566666666666	40.435975708448325
893.5896328872698	1586.0	36890.833333333336	40.39255481262259
894.3213877093264	1586.6333333333334	37167.3	40.93857792643746
895.0530691125149	1586.6	37457.666666666664	40.803026092907814
895.7846770946703	1586.2333333333333	37674.7	40.6444841923019
896.5162116536272	1586.8333333333333	37769.2	40.2182273629787
897.2476727872206	1586.0333333333333	37814.36666666667	40.706851089120384
897.9790604932853	1586.0	37963.7	41.013803702501626
898.7103747696559	1587.0666666666666	38087.066666666666	41.07412109544571
899.4416156141674	1587.1333333333334	38295.933333333334	42.143406371429705
900.1727830246544	1586.2666666666667	38509.46666666667	42.68600949768431
900.9038769989521	1587.2333333333333	38782.066666666666	42.49460310150006
901.634897534895	1586.5	39046.0	42.696187622321084
902.365844630318	1586.5	39196.3	42.37219805418113
903.0967182830558	1586.2666666666667	39374.6	43.4268820471277
903.8275184909435	1586.8	39467.433333333334	43.586352584381174
904.5582452518156	1586.8333333333333	39678.9	44.19530170771389
905.288898563507	1586.2333333333333	39763.23333333333	43.685721843204234
906.0194784238527	1586.0666666666666	39864.566666666666	43.30807755824226
906.7499848306873	1586.6333333333334	40136.36666666667	43.31252536269908
907.4804177818455	1586.8	40372.0	44.005273392481456
908.2107772751625	1587.0	40624.03333333333	44.63196835294413
908.9410633084728	1586.6	40784.8	44.444878964856386
909.6712758796114	1586.5	40861.7	44.76604865731029
910.4014149864129	1586.6333333333334	40993.566666666666	45.28842272157441
911.1314806267123	1586.2333333333333	41059.46666666667	44.55026693719524
911.8614727983444	1586.8	41238.6	45.21571028625169
912.5913914991438	1587.0666666666666	41414.433333333334	45.62136814604367
913.3212367269456	1586.3666666666666	41532.3	46.2337866937367
914.0510084795844	1586.7	41643.5	46.08311252758002
914.7807067548952	1587.2	41800.666666666664	46.963773884228466
915.5103315507125	1587.4	41908.03333333333	47.75916376219744
916.2398828648716	1586.5666666666666	42092.6	48.49174034584814
916.9693606952068	1587.2666666666667	42200.73333333333	47.9657693840461
917.6987650395532	1586.9	42273.9	48.37297784229651
918.4280958957455	1586.6666666666667	42295.23333333333	47.99423609026965
919.1573532616186	1587.4333333333334	42362.1	47.49155209426146
919.8865371350073	1586.6666666666667	42325.5	47.04714694072117
920.6156475137464	1586.8666666666666	42444.066666666666	47.47436645660801
921.3446843956707	1586.6333333333334	42481.1	47.86596686554775
922.0736477786149	1586.0333333333333	42443.7	47.80196844196586
922.802537660414	1586.7333333333333	42364.833333333336	47.13698529886734
923.5313540389027	1586.6	42459.23333333333	47.06644398274497
924.2600969119159	1586.3	42482.7	47.10501527429934
924.9887662772883	1586.6666666666667	42422.63333333333	46.62653793606523
925.7173621328548	1587.1	42452.26666666667	46.52393675919659
926.4458844764501	1586.6666666666667	42483.63333333333	46.291573018951645
927.1743333059092	1586.3	42314.8	46.21288816798091
927.9027086190666	1587.1333333333334	42058.53333333333	46.62628995236876
928.6310104137575	1586.4333333333334	41637.166666666664	46.3747295064701
929.3592386878165	1586.7666666666667	41083.23333333333	46.218988309901825
930.0873934390784	1586.5333333333333	40402.86666666667	45.68746481700165
930.815474665378	1586.5	39616.433333333334	45.45484427715115
931.5434823645503	1586.7333333333333	38705.86666666667	45.36186358307133
932.2714165344298	1587.6333333333334	37567.7	45.02396067165739
932.9992771728516	1586.4333333333334	36396.53333333333	44.81020178612884
933.7270642776504	1587.1333333333334	35315.46666666667	44.40758433237692
934.4547778466609	1586.0333333333333	34245.13333333333	44.46789433944783
935.1824178777181	1586.5666666666666	33428.066666666666	44.64428788824623
935.9099843686568	1586.3	32712.866666666665	44.34969034256586
936.6374773173115	1586.0333333333333	32144.666666666668	43.213718620295545
937.3648967215174	1586.4666666666667	31803.066666666666	42.90680377206102
938.0922425791092	1586.5	31622.933333333334	42.157029500047514
938.8195148879216	1587.3666666666666	31737.8	42.02881051028103
939.5467136457895	1586.9333333333334	31935.966666666667	42.70742434630495
940.2738388505477	1586.3	32166.7	42.41707942305116
941.000890500031	1586.9333333333334	32532.7	41.705897763433434
941.7278685920743	1586.9666666666667	33078.96666666667	41.162534588848025
942.4547731245123	1586.8666666666666	33733.2	40.72207524936145
943.1816040951798	1585.8333333333333	34476.36666666667	41.014988121022434
943.9083615019116	1586.9333333333334	35222.3	41.07663225928598
944.6350453425426	1586.2333333333333	35937.36666666667	40.50265971109502
945.3616556149077	1586.1	36722.9	40.82490371489332
946.0881923168415	1586.7666666666667	37434.0	40.14303053940604
946.8146554461789	1586.0666666666666	38132.4	39.79789455701675
947.5410450007547	1586.8	38928.566666666666	39.70759357635645
948.2673609784038	1586.9666666666667	39687.666666666664	40.048555160943145
948.9936033769609	1586.8666666666666	40442.9	39.935748802735816
949.7197721942608	1586.3666666666666	41185.63333333333	39.70099797414674
950.4458674281384	1586.4666666666667	41954.73333333333	39.81676532595474
951.1718890764284	1586.6666666666667	42716.9	40.14959401987463
951.8978371369658	1587.2	43392.46666666667	40.265748460577
952.6237116075853	1586.5666666666666	43972.03333333333	40.22518642309223
953.3495124861216	1587.0333333333333	44517.13333333333	39.95544666665689
954.0752397704097	1586.4666666666667	45054.46666666667	39.53962591472611
954.8008934582843	1586.4333333333334	45673.433333333334	39.505460949027885
955.5264735475803	1586.7666666666667	46297.03333333333	39.54348055768718
956.2519800361324	1587.2666666666667	46794.5	38.94672710653047
956.9774129217755	1586.8666666666666	47292.1	39.25154854398529
957.7027722023442	1586.8	47726.333333333336	39.09053774351967
958.4280578756737	1586.7	48050.4	39.211883971808646
959.1532699395985	1586.1333333333334	48231.0	38.62320251146049
959.8784083919536	1586.8666666666666	48465.333333333336	38.90231706746214
960.6034732305736	1586.6666666666667	48816.46666666667	38.906313384285156
961.3284644532936	1586.2666666666667	49126.13333333333	38.66122861733363
962.053382057948	1587.3	49515.6	39.27725112616255
962.7782260423721	1586.8666666666666	49779.833333333336	39.51716673294367
963.5029964044004	1586.8	49996.23333333333	39.160694720435025
964.2276931418677	1587.3333333333333	50200.63333333333	39.25020859671771
964.952316252609	1586.3	50331.76666666667	39.26593306832683
965.6768657344589	1586.7333333333333	50390.36666666667	38.80288800444271
966.4013415852523	1586.6333333333334	50463.3	39.07266452704967
967.1257438028242	1587.2666666666667	50544.433333333334	39.29602945270227
967.8500723850091	1586.3333333333333	50527.96666666667	39.43279728508091
968.574327329642	1586.4	50437.2	39.30512983488979
969.2985086345576	1586.8333333333333	50444.566666666666	39.06938065030848
970.0226162975908	1586.2333333333333	50458.566666666666	39.03999214670739
970.7466503165765	1587.0	50438.2	39.30090009837375
971.4706106893493	1587.1333333333334	50415.433333333334	38.88353706206448
972.1944974137441	1587.2	50283.666666666664	38.73131219691801
972.9183104875957	1587.1	49968.6	38.244559431328085
973.6420499087391	1586.7	49633.333333333336	38.34223866037977
974.3657156750087	1586.1	49385.53333333333	38.0137535399176
975.0893077842397	1586.5333333333333	49221.6	38.629586112018764
975.8128262342667	1587.0333333333333	49098.433333333334	38.36581495820555
976.5362710229247	1586.8333333333333	48976.63333333333	38.52649729577137
977.2596421480483	1587.4333333333334	48872.23333333333	38.46808858058743
977.9829396074724	1587.2	48710.7	38.41209985835653
978.7061633990318	1587.3333333333333	48562.2	38.85992113971927
979.4293135205613	1587.3666666666666	48357.96666666667	38.86043124175503
980.1523899698958	1587.6	48141.166666666664	38.516515406177
980.87539274487	1586.5	48010.166666666664	38.71035623381645
981.5983218433189	1586.6333333333334	48034.53333333333	39.30055784425798
982.3211772630771	1587.0	48067.9	39.15477423461867
983.0439590019795	1586.5333333333333	48232.1	39.4677246997604
983.7666670578608	1586.7333333333333	48300.566666666666	39.07900024374449
984.4893014285559	1586.5333333333333	48328.36666666667	38.44432076107494
985.2118621118997	1586.6333333333334	48255.2	37.57088485409032
985.9343491057269	1586.5333333333333	48183.5	37.72538561728146
986.6567624078724	1587.1333333333334	48033.73333333333	37.67348116285495
987.3791020161709	1586.4666666666667	47964.566666666666	37.60327410008751
988.1013679284573	1586.7666666666667	47933.066666666666	37.64180739327832
988.8235601425663	1586.3333333333333	48000.6	37.78595230194481
989.5456786563328	1586.7333333333333	48099.3	37.47209049013961
990.2677234675917	1586.6333333333334	48191.1	37.629945524797954
990.9896945741776	1586.2666666666667	48088.066666666666	37.35729920559832
991.7115919739255	1586.7	47929.3	37.65380420110185
992.4334156646702	1586.8333333333333	47565.7	38.093615308032234
993.1551656442463	1587.0333333333333	47165.666666666664	38.1724389561088
993.8768419104888	1586.9	46784.9	37.77737998877487
994.5984444612325	1587.8	46517.333333333336	37.52999580548759
995.3199732943121	1586.8333333333333	46316.13333333333	38.083385237811314
996.0414284075626	1586.8	46042.26666666667	38.292707442819506
996.7628097988187	1586.9	45781.166666666664	37.69971060291727
997.4841174659151	1587.2	45534.86666666667	37.588030857027206
998.2053514066869	1587.6333333333334	45313.0	37.9260399831819
998.9265116189687	1586.2	44846.933333333334	38.057750328237375
999.6475981005952	1587.0	44275.066666666666	37.928733577245616
1000.3686108494015	1586.5666666666666	43748.4	38.04949553551021
1001.0895498632223	1586.1666666666667	43371.5	38.13666103459696
1001.8104151398923	1586.2666666666667	43053.666666666664	37.94797251009353
1002.5312066772464	1586.7	42708.3	38.11281551267658
1003.2519244731194	1586.9	42426.23333333333	37.718445143235364
1003.9725685253462	1586.4333333333334	42101.86666666667	37.208712673808684
1004.6931388317614	1587.3333333333333	41728.2	37.53716782735928
1005.4136353902	1586.9	41232.1	37.76705071116176
1006.1340581984969	1586.5	40678.4	38.00848519711303
1006.8544072544867	1587.3	39982.166666666664	37.81810828773994
1007.5746825560042	1587.2	39401.36666666667	38.342524287612264
1008.2948841008844	1587.0666666666666	38858.36666666667	38.766649600530734
1009.0150118869618	1586.9666666666667	38405.333333333336	38.797755356981035
1009.7350659120716	1586.9333333333334	38055.1	38.93834879008241
1010.4550461740483	1586.7	37652.333333333336	38.52830049802292
1011.174952670727	1587.7333333333333	37275.03333333333	38.816323677369695
1011.8947853999423	1586.8666666666666	36868.333333333336	38.69652729394436
1012.614544359529	1587.1666666666667	36360.166666666664	38.53015672126985
1013.334229547322	1587.5333333333333	35779.13333333333	39.404923178407884
1014.0538409611561	1586.4	35126.96666666667	39.31187389787997
1014.7733785988661	1586.3333333333333	34496.166666666664	39.61274326092146
1015.4928424582868	1587.3666666666666	34032.566666666666	39.771698738875024
1016.2122325372529	1586.8666666666666	33592.566666666666	39.68189657724714
1016.9315488335994	1586.0333333333333	33196.1	39.24275976185084
1017.6507913451611	1586.6	32844.8	39.63479452783601
1018.3699600697728	1587.1333333333334	32481.033333333333	39.95126927923549
1019.0890550052692	1586.4	32053.466666666667	39.634338980634105
1019.8080761494851	1586.4	31503.9	39.45255305324698
1020.5270235002555	1587.1333333333334	30847.966666666667	39.33756007830968
1021.2458970554151	1587.1	30106.633333333335	39.40137863152483
1021.9646968127987	1586.7666666666667	29469.8	39.643699032125696
1022.6834227702411	1586.8666666666666	28923.566666666666	39.78985511473139
1023.4020749255772	1587.2333333333333	28459.266666666666	40.494438348618694
1024.1206532766416	1586.2	28051.966666666667	39.52703511439871
1024.8391578212693	1586.9	27772.666666666668	39.88186723918162
1025.5575885572953	1586.4	27439.933333333334	40.38456043673527
1026.2759454825539	1586.9333333333334	26973.0	39.920622377699225
1026.9942285948803	1587.1666666666667	26411.566666666666	40.11105309152888
1027.7124378921092	1586.8333333333333	25826.133333333335	39.60866026220456
1028.4305733720753	1586.7666666666667	25203.666666666668	40.22727539199699
1029.1486350326138	1587.0666666666666	24631.066666666666	40.123545888702374
1029.866622871559	1586.6666666666667	24122.4	39.28706876411455
1030.584536886746	1587.5	23697.3	39.842313503609816
1031.3023770760096	1586.6666666666667	23329.466666666667	39.48495337528714
1032.0201434371845	1586.4333333333334	22986.8	39.44183460886374
1032.7378359681059	1587.0333333333333	22657.233333333334	39.50196519178198
1033.455454666608	1586.8333333333333	22264.266666666666	39.98641263287488
1034.1729995305259	1587.0	21834.933333333334	40.14978974952532
1034.8904705576945	1586.9	21302.733333333334	39.94172394974851
1035.6078677459486	1586.7333333333333	20738.866666666665	39.434796434663376
1036.3251910931228	1586.8666666666666	20232.5	38.93597214059413
1037.042440597052	1586.7666666666667	19761.566666666666	39.58835173403118
1037.7596162555712	1587.5	19348.033333333333	39.38551851178617
1038.4767180665153	1586.7	18997.6	39.508778843998115
1039.1937460277186	1587.1	18692.4	39.276390454178355
1039.9107001370162	1587.0333333333333	18426.033333333333	39.22444207967649
1040.627580392243	1587.2666666666667	18148.033333333333	39.108534439108254
1041.3443867912338	1587.3	17812.433333333334	38.625625974935346
1042.0611193318232	1586.2	17421.433333333334	38.53709978452577
1042.7777780118463	1586.3333333333333	16990.766666666666	39.04204404888451
1043.4943628291376	1586.9333333333334	16521.7	38.99686025480916
1044.2108737815322	1586.7333333333333	16128.3	39.59084575613144
1044.9273108668647	1587.0	15753.666666666666	38.851489957503055
1045.64367408297	1586.8666666666666	15421.2	38.54854374512827
1046.359963427683	1586.6333333333334	15168.966666666667	39.059145119167994
1047.0761788988382	1587.4333333333334	14901.333333333334	38.08787497163382
1047.7923204942708	1587.3333333333333	14658.633333333333	38.717135628460525
1048.5083882118154	1586.2333333333333	14399.033333333333	39.51881761788465
1049.224382049307	1587.0333333333333	14091.566666666668	38.87183289713396
1049.9403020045802	1586.8333333333333	13748.7	38.89675243063497
1050.6561480754697	1585.7333333333333	13428.133333333333	39.84309151392663
1051.3719202598106	1586.4333333333334	13090.266666666666	39.49889361827114
1052.0876185554378	1586.2	12801.266666666666	38.96360969075013
1052.8032429601856	1586.3	12552.766666666666	39.210559586601875
1053.5187934718892	1586.3333333333333	12358.133333333333	39.20933325839222
1054.2342700883835	1586.3333333333333	12204.7	39.77129162615768
1054.949672807503	1586.2333333333333	12061.933333333332	39.25598827967378
1055.6650016270826	1586.6666666666667	11912.266666666666	39.86593103835615
1056.3802565449573	1586.3333333333333	11676.3	38.249095787428665
1057.0954375589617	1586.8333333333333	11468.3	38.91248070206065
1057.8105446669308	1586.8333333333333	11234.966666666667	37.820753424208
1058.5255778666992	1586.4	11005.133333333333	38.868308885306995
1059.240537156102	1586.4	10776.266666666666	38.11060731347037
1059.9554225329737	1586.6666666666667	10586.6	37.8590485927678
1060.6702339951491	1587.1666666666667	10429.6	38.15290747766525
1061.3849715404633	1586.5666666666666	10303.033333333333	39.009316918478625
1062.0996351667509	1586.8	10205.233333333334	38.834141049236536
1062.8142248718468	1586.7666666666667	10090.033333333333	38.48713156796759
1063.528740653586	1587.0333333333333	9943.433333333332	38.656879620598126
1064.2431825098029	1587.0666666666666	9768.0	38.454417834365564
1064.9575504383324	1587.0666666666666	9567.966666666667	37.65352945329651
1065.6718444370097	1586.8666666666666	9373.266666666666	38.91161697475535
1066.386064503669	1587.1666666666667	9186.266666666666	38.56911025482795
1067.1002106361457	1586.0	9041.333333333334	39.28381737085789
1067.8142828322743	1586.9333333333334	8919.366666666667	38.3206935790115
1068.5282810898898	1586.3333333333333	8822.166666666666	37.58654065933389
1069.2422054068265	1587.0	8731.833333333334	37.78395603423346
1069.95605578092	1587.1	8614.633333333333	37.18709284173462
1070.6698322100044	1587.0	8484.6	38.10921880616016
1071.383534691915	1586.7	8316.9	37.564526340693604
1072.0971632244864	1587.1333333333334	8140.933333333333	37.98740457306353
1072.8107178055534	1586.5333333333333	7994.466666666666	38.59315239194522
1073.524198432951	1587.0	7853.133333333333	37.65416576476814
1074.2376051045137	1586.1333333333334	7758.866666666667	38.411132613609546
1074.9509378180765	1587.0666666666666	7666.1	37.72729882171668
1075.6641965714741	1587.0666666666666	7591.5	38.57019756010518
1076.3773813625414	1586.4666666666667	7480.533333333334	38.19020908817874
1077.0904921891133	1587.1	7379.233333333334	38.98078825213071
1077.8035290490245	1586.8666666666666	7261.5	38.51948222083314
1078.51649194011	1586.6666666666667	7124.8	38.72679864354196
1079.2293808602042	1585.8	7004.933333333333	38.19431213880427
1079.9421958071423	1587.4666666666667	6888.1	39.59009134908929
1080.6549367787588	1587.2	6802.1	39.2681546713424
1081.367603772889	1586.6666666666667	6723.933333333333	38.37560026245873
1082.080196787367	1586.3	6663.833333333333	38.72940078062619
1082.7927158200282	1586.4333333333334	6593.3	39.59597826963614
1083.5051608687072	1587.3	6490.0	39.39002534572802
1084.217531931239	1586.4333333333334	6366.9	39.900805590704515
1084.9298290054578	1587.6333333333334	6246.266666666666	39.34195458313004
1085.6420520891993	1586.5333333333333	6139.933333333333	38.23446540983848
1086.3542011802977	1586.8333333333333	6058.133333333333	38.11980998273677
1087.0662762765878	1585.9333333333334	5994.366666666667	38.738622053697675
1087.7782773759047	1587.4666666666667	5947.133333333333	39.75939415715576
1088.4902044760831	1587.1333333333334	5873.0	39.12943643379514
1089.202057574958	1587.1333333333334	5778.2	38.31767874992042
1089.9138366703637	1587.0	5683.166666666667	38.442871978022374
1090.6255417601355	1586.4666666666667	5593.966666666666	38.779802862706184
1091.337172842108	1587.2666666666667	5512.733333333334	38.631546452927005
1092.048729914116	1587.0666666666666	5465.333333333333	39.76528608206866
1092.7602129739944	1586.1666666666667	5407.933333333333	37.5554952053787
1093.471622019578	1586.7	5364.333333333333	39.04837890540046
1094.1829570487016	1586.7	5305.0	39.30428341459554
1094.8942180592	1586.7666666666667	5216.266666666666	39.41567471777526
1095.605405048908	1586.2666666666667	5133.4	38.3729333478925
1096.3165180156604	1586.3	5061.266666666666	38.02759980041234
1097.027556957292	1586.7	5020.366666666667	39.10980650842736
1097.7385218716379	1586.9666666666667	4983.766666666666	39.381517628727735
1098.4494127565324	1586.6333333333334	4931.8	39.39706883813954
1099.1602296098106	1586.6	4851.7	38.961851051767276
1099.8709724293074	1587.0333333333333	4767.166666666667	38.970419050974726
1100.5816412128574	1586.6	4693.566666666667	38.87555143223336
1101.2922359582956	1586.6333333333334	4647.1	39.49390057346802
1102.0027566634565	1586.3666666666666	4617.866666666667	38.90090494445827
1102.7132033261753	1586.4333333333334	4558.6	38.6000659751091
1103.4235759442865	1586.4333333333334	4487.766666666666	38.069883790359306
1104.1338745156252	1587.2	4417.133333333333	39.097304861264014
1104.844099038026	1587.2666666666667	4365.2	39.47553800534127
1105.5542495093239	1586.3333333333333	4333.266666666666	40.10974319795985
1106.2643259273534	1586.4	4273.8	37.873778610296355
1106.9743282899494	1586.7	4205.766666666666	39.700198163175635
1107.684256594947	1586.8	4126.333333333333	38.6673186320049
1108.394110840181	1586.9	4070.366666666667	38.166029419921564
1109.1038910234856	1587.1	4022.366666666667	38.54038197832242
1109.8135971426964	1585.8666666666666	3972.366666666667	40.45528904334604
1110.5232291956477	1587.0	3895.5	38.245440133070026
1111.2327871801745	1586.1666666666667	3832.5666666666666	40.5531599766973
1111.9422710941117	1586.3	3780.233333333333	39.10182952201738
1112.6516809352938	1585.8666666666666	3733.633333333333	38.59507546643875
1113.3610167015559	1586.2	3676.6	39.42346832560243
1114.0702783907325	1586.3666666666666	3625.366666666667	39.546408509724834
1114.7794660006589	1586.9666666666667	3582.0666666666666	39.456024705302745
1115.4885795291696	1587.2333333333333	3545.2	40.62959389247468
1116.1976189740992	1586.8666666666666	3497.0666666666666	39.407866944808276
1116.906584333283	1586.5333333333333	3457.0333333333333	40.48812210354255
1117.6154756045555	1586.9333333333334	3414.9333333333334	39.884304943552856
1118.3242927857516	1586.7	3379.1666666666665	40.71319328059267
1119.0330358747062	1586.1666666666667	3338.5333333333333	41.427383179773244
1119.741704869254	1586.4666666666667	3295.9666666666667	40.84090557326565
1120.4502997672296	1586.4333333333334	3252.6666666666665	41.17032548919431
1121.1588205664682	1585.5666666666666	1661.7333333333333	38.73991829481499
1121.8672672648045	1585.7	1661.9	36.030490577562475
1122.5756398600731	1586.2	1660.7	29.13124135690225
1123.2839383501089	1585.2333333333333	1661.9	40.33655770590491
