# Supplementary material for: Roblonski: A Material-Efficient Robo-Fluidic Toolbox for Rapid Photochemical Characterization
Source: ACS Cent Sci. 2026 Feb 6;12(3):333–44. doi: 10.1021/acscentsci.5c02027 (PMC13022720; doi:10.1021/acscentsci.5c02027)
Supplement: Supplementary file 2 [file oc5c02027_si_002.zip › BeerLambertStudy/Raw Data (Automataed)/BLEC Study (2025 Jun 12)/Ferrocene1/blec_Ferrocene1__12062025_aABS_i6_eEXP_s6_d669e+00_t250-0_m7_v175-0.csv]

name	C:/Users/cbe.mabolha.shared/Documents/Gilson Spectroscopy Project\BLEC Study (2025 Jun 12)\Ferrocene1\blec_Ferrocene1__12062025_aABS_i6_eEXP_s6_d669e+00_t250-0_m7_v175-0.csv
2025-06-12 21:19:29.962087
mix_iter=7	mix_disp=175.0
droplet_volume=50.0	working_volume=250.0
dilution_scheme=Fractional(value=0.3333333333333333)	n_dil=6
calibration=Calibration(y = f(x); f(x) = -0.244 + 0.9765x; s.t. y > 0.0; Set Feb 4	2025 from "Manuscript Figures Data.xlsx")
count	30
interval	0.1 (Sec)
integration_time	40000 (uSec)
NLC=False	DCC=False	WCAL=-5	Slit=S5
Conc_0=6.692	nFRAC=0.08779149519890264	nConc_(6;6)=0.5875006858710565	aFRAC=0.08805559251220318	aConc_(6;6)=0.5892680250916638
wavelength (nm)	dark reference (int)	light reference (int)	abs (mOD)
W	D	L	S
344.6678771972656	1602.3333333333333	1677.5666666666666	34.842289130015864
345.45221902608614	1590.0	1664.3	35.93271204045823
346.236489003635	1586.9333333333334	1663.1	42.286902312007875
347.02068712774695	1585.2	1660.7333333333333	40.55021257220483
347.8048133962569	1586.2333333333333	2392.366666666667	45.3107675686663
348.5888678069997	1586.8333333333333	2403.8333333333335	44.577822629317154
349.3728503578101	1587.6	2420.9	45.412108724586034
350.15676104652283	1587.8333333333333	2430.5666666666666	46.556047474147725
350.94059987097285	1587.0333333333333	2441.3	44.89597775564539
351.72436682899485	1587.0333333333333	2445.5	43.563333725437275
352.5080619184237	1586.2	2453.9333333333334	45.216553644056006
353.2916851370942	1586.0	2455.5333333333333	44.98863783298594
354.0752364828412	1586.1333333333334	2458.5	43.5486741741629
354.8587159534994	1586.1	2463.6	45.34525086963384
355.6421235469038	1586.1666666666667	2465.3	43.032573884351315
356.42545926088906	1586.7	2465.5333333333333	43.1571628867409
357.20872309329	1587.3666666666666	2468.0666666666666	44.57013790543878
357.9919150419415	1586.7	2464.633333333333	45.083785311714344
358.77503510467835	1587.2	2456.0666666666666	43.5305901633241
359.5580832793353	1586.2666666666667	2454.0333333333333	44.863120088905575
360.34105956374725	1586.0	2448.2	45.42927355612757
361.12396395574893	1587.4	2443.0333333333333	44.61414280074965
361.9067964531752	1587.1666666666667	2441.0	43.71830293493534
362.6895570538609	1587.0666666666666	2436.133333333333	41.906189935044424
363.47224575564076	1586.4666666666667	2441.366666666667	43.698369453967594
364.2548625563497	1587.6	2438.1	44.652523086290195
365.0374074538224	1586.2666666666667	2435.4	45.749913498339154
365.8198804458938	1586.9333333333334	2433.866666666667	44.24456510504731
366.6022815303986	1584.9666666666667	2428.8	42.04680658432619
367.3846107051717	1586.5333333333333	2431.3	45.61851541147109
368.1668679680479	1586.4333333333334	2435.866666666667	44.40943877122654
368.9490533168619	1587.2666666666667	2438.0666666666666	44.74909708146712
369.7311667494487	1586.3333333333333	2448.0	45.402956817118316
370.5132082636429	1587.0333333333333	2450.9333333333334	43.590067115981206
371.2951778572795	1586.3666666666666	2453.266666666667	42.32549812737363
372.07707552819323	1586.5333333333333	2460.2	44.25041551822666
372.8589012742189	1586.7666666666667	2466.4666666666667	46.65253017436212
373.6406550931913	1585.9333333333334	2470.8333333333335	43.062921372759526
374.4223369829453	1585.8666666666666	2486.3	44.307602801478225
375.2039469413157	1587.0666666666666	2490.0666666666666	44.61896343331373
375.9854849661373	1586.1333333333334	2483.633333333333	44.8533721137025
376.7669510552448	1586.8666666666666	2485.4666666666667	44.43847226774588
377.5483452064732	1586.7666666666667	2495.3333333333335	46.59568334417498
378.3296674176572	1586.3666666666666	2505.633333333333	43.77081212043906
379.11091768663164	1586.5333333333333	2507.733333333333	41.058088636689554
379.89209601123133	1586.0666666666666	2514.8333333333335	42.69769881710701
380.67320238929113	1586.2333333333333	2515.5333333333333	43.446016960684794
381.45423681864577	1586.5666666666666	2517.7	40.68431249878689
382.23519929713007	1586.6333333333334	2525.4333333333334	43.18821886041525
383.01608982257886	1587.3333333333333	2544.6666666666665	42.92721861602731
383.796908392827	1587.2333333333333	2550.1666666666665	43.84407564197275
384.57765500570923	1586.6666666666667	2556.6	46.19219821703101
385.3583296590604	1585.7333333333333	2545.1	44.36644537372316
386.1389323507153	1586.2666666666667	2552.3	46.272297381526265
386.91946307850884	1586.1666666666667	2559.766666666667	42.8955671546075
387.69992184027564	1587.0333333333333	2580.5	43.95757484357412
388.48030863385065	1586.7	2606.6	46.21983083392454
389.2606234570687	1586.4	2592.1666666666665	44.41138952200684
390.04086630776453	1586.1666666666667	2581.733333333333	47.18646742023273
390.82103718377294	1586.3666666666666	2586.766666666667	46.33348442317915
391.6011360829288	1586.8666666666666	2594.1	44.375139990034995
392.3811630030669	1586.5333333333333	2621.2	45.52436237755646
393.161117942022	1587.0666666666666	2664.4666666666667	45.724647030201844
393.941000897629	1586.6666666666667	2708.7	46.51650477978604
394.72081186772266	1586.3	2712.1	45.73748838039031
395.5005508501378	1586.9333333333334	2704.5	45.6754590052032
396.28021784270925	1586.9333333333334	2705.6	46.2610371318074
397.0598128432718	1586.7666666666667	2708.9333333333334	43.89093859887043
397.83933584966024	1586.2333333333333	2713.0333333333333	45.80888331641864
398.6187868597095	1586.8666666666666	2724.4333333333334	43.674045534000975
399.3981658712542	1585.8333333333333	2744.866666666667	46.63129066677718
400.1774728821293	1586.8333333333333	2774.4333333333334	47.157496475196275
400.9567078901696	1586.5	2796.8333333333335	46.67545010693539
401.7358708932098	1587.5	2795.4666666666667	46.11849735750751
402.5149618890848	1586.7	2782.8333333333335	47.287817501891666
403.2939808756294	1587.0333333333333	2789.4	45.68926930882091
404.07292785067847	1586.9	2818.733333333333	47.12417436652779
404.8518028120667	1586.3333333333333	2828.8	46.0242601986051
405.630605757629	1587.5	2829.5666666666666	45.85851367520548
406.4093366852001	1586.3	2824.1	47.92784062698565
407.1879955926149	1586.8	2826.2	46.48226954717303
407.9665824777082	1586.2333333333333	2841.0	45.98444794326256
408.74509733831474	1586.0333333333333	2863.9	45.473109122529614
409.52354017226935	1586.4333333333334	2872.366666666667	44.68559290300785
410.3019109774069	1586.6666666666667	2872.1666666666665	47.18000075902894
411.08020975156217	1586.7666666666667	2885.9666666666667	45.50252338935882
411.8584364925699	1586.9	2913.8333333333335	45.917529399388016
412.6365911982651	1586.4333333333334	2935.0333333333333	45.736022186173
413.4146738664823	1586.9666666666667	2962.3	47.33923741745809
414.19268449505654	1586.8333333333333	2992.4	47.53835425907663
414.97062308182257	1586.2666666666667	3026.1666666666665	46.26382744078374
415.74848962461516	1586.2333333333333	3067.5666666666666	45.62720872921859
416.52628412126916	1586.8	3141.4333333333334	46.638869658653675
417.3040065696194	1586.5666666666666	3217.1666666666665	46.895365156082924
418.0816569675006	1586.7333333333333	3210.4	45.79711868141371
418.8592353127476	1586.2333333333333	3197.6	46.03608321674021
419.63674160319533	1586.8	3204.733333333333	44.945021315763505
420.4141758366785	1586.5	3249.0	47.837790346597515
421.1915380110319	1586.5333333333333	3263.4	46.92355783032122
421.9688281240904	1586.3	3267.0666666666666	49.01101492947636
422.7460461736888	1586.5666666666666	3314.8333333333335	46.532524246432786
423.52319215766187	1585.9333333333334	3382.4333333333334	45.64558610342875
424.3002660738445	1586.6333333333334	3461.633333333333	46.831148664738656
425.0772679200714	1586.8666666666666	3605.4	47.06951608021662
425.8541976941775	1586.6	3752.633333333333	49.60556581112539
426.6310553939975	1586.9666666666667	3820.4666666666667	50.22018454597785
427.40784101736625	1586.0333333333333	3862.8333333333335	48.063880554752096
428.18455456211865	1586.6666666666667	3991.6	48.34823457094413
428.96119602608934	1586.5666666666666	4185.766666666666	50.27619648248841
429.7377654071133	1586.6333333333334	4389.166666666667	49.396579011582034
430.5142627030252	1586.0666666666666	4511.366666666667	50.3015587223085
431.29068791166	1586.1	4654.866666666667	49.07595896997377
432.06704103085235	1586.6	4796.033333333334	51.21285596612504
432.8433220584372	1587.1	4877.033333333334	50.972150237370215
433.6195309922492	1586.1	4935.966666666666	50.27236704853693
434.3956678301234	1586.2333333333333	4980.033333333334	51.53339129907768
435.1717325698944	1586.4666666666667	4996.166666666667	50.838986310252594
435.9477252093971	1586.5333333333333	5006.033333333334	49.871660013853806
436.72364574646633	1586.3333333333333	5054.633333333333	50.354988796405316
437.49949417893686	1586.4333333333334	5123.066666666667	49.95790158957218
438.27527050464346	1586.1666666666667	5214.0	49.71487134153558
439.0509747214211	1585.9333333333334	5391.833333333333	50.129583237881235
439.8266068271044	1587.3	5662.233333333334	50.98425208358543
440.6021668195283	1586.4666666666667	6029.133333333333	50.643678156414424
441.37765469652754	1585.9666666666667	6489.266666666666	50.5506509350401
442.1530704559369	1586.6333333333334	6985.633333333333	51.52773505382977
442.9284140955914	1587.0666666666666	7431.633333333333	53.45222183058504
443.7036856133256	1587.5	7741.166666666667	52.06065293607178
444.47888500697445	1585.9666666666667	7887.266666666666	50.65312945844939
445.2540122743727	1586.7666666666667	7932.3	51.73865847149412
446.0290674133552	1586.5333333333333	7870.866666666667	51.11681838030041
446.8040504217568	1586.6	7785.766666666666	50.97420583463387
447.5789612974122	1586.1	7704.266666666666	51.66953745875635
448.35380003815635	1586.5	7642.766666666666	50.09280816540535
449.1285666418239	1586.1666666666667	7626.5	50.54510052124247
449.90326110624983	1587.0333333333333	7614.266666666666	50.014339556826556
450.67788342926883	1586.9333333333334	7633.0	51.60109863968385
451.4524336087157	1586.8666666666666	7663.366666666667	50.45623713270004
452.22691164242536	1587.1	7718.2	51.42620760115769
453.00131752823256	1586.7333333333333	7779.366666666667	50.88669111175303
453.7756512639721	1586.3666666666666	7854.666666666667	51.232206647883054
454.5499128474788	1586.3666666666666	7921.766666666666	50.83387980645837
455.32410227658755	1586.6333333333334	7962.833333333333	51.190837026943434
456.09821954913303	1586.8333333333333	7968.833333333333	50.351124074395194
456.8722646629501	1588.0333333333333	7949.866666666667	49.856274347561325
457.6462376158736	1586.6666666666667	7890.3	51.43652380148014
458.4201384057383	1586.7	7783.9	51.117484287965794
459.1939670303791	1586.7333333333333	7667.733333333334	50.91690609177421
459.96772348763074	1587.2	7518.233333333334	50.21687298689974
460.741407775328	1586.8	7379.933333333333	50.65115702411887
461.51501989130577	1586.8666666666666	7238.9	50.648241681802865
462.2885598333988	1586.6	7125.533333333334	50.961119402403995
463.0620275994419	1586.8333333333333	7032.566666666667	49.88800962493191
463.83542318726995	1587.6333333333334	6961.733333333334	50.199980265065754
464.6087465947177	1587.0	6930.766666666666	50.92840714541328
465.38199781962	1586.9333333333334	6907.266666666666	50.09636962165824
466.1551768598116	1586.8666666666666	6897.1	50.54025244585604
466.92828371312737	1586.5666666666666	6905.333333333333	50.09062861626743
467.7013183774021	1586.4666666666667	6944.566666666667	49.39216118652009
468.4742808504707	1586.9	6984.4	49.24173283241664
469.24717113016777	1586.8	7044.033333333334	49.089968488207596
470.0199892143283	1586.4333333333334	7114.733333333334	49.96790748441736
470.792735100787	1586.8	7177.066666666667	49.14344896321381
471.5654087873788	1586.1333333333334	7261.766666666666	50.38768626557749
472.33801027193834	1587.0333333333333	7319.433333333333	49.10893999665855
473.11053955230057	1587.3333333333333	7396.233333333334	49.52945008191341
473.88299662630027	1586.7666666666667	7451.9	49.33631623563221
474.65538149177223	1586.5	7504.5	49.05875675106385
475.4276941465513	1586.3333333333333	7539.233333333334	49.33428004003543
476.1999345884722	1586.4333333333334	7546.9	50.076705459897106
476.97210281536985	1586.3666666666666	7544.966666666666	49.7526496077156
477.74419882507897	1586.7333333333333	7533.466666666666	48.82422463187625
478.51622261543446	1586.7666666666667	7492.933333333333	47.877392777260084
479.2881741842711	1586.5	7470.666666666667	49.06266148358902
480.06005352942367	1586.7666666666667	7418.566666666667	48.3401638162941
480.831860648727	1586.8666666666666	7378.4	49.40663300142045
481.60359554001593	1586.4	7334.0	48.88125190452012
482.37525820112523	1586.7333333333333	7286.4	48.514943080969466
483.14684862988975	1586.9666666666667	7226.333333333333	47.646656934847435
483.91836682414424	1586.7666666666667	7187.633333333333	48.11998980860425
484.68981278172356	1587.3666666666666	7144.466666666666	48.53843012214407
485.46118650046253	1587.1	7100.333333333333	48.562390397212894
486.23248797819593	1586.1666666666667	7062.166666666667	48.84384680707917
487.0037172127586	1586.3333333333333	7027.433333333333	48.03291593068497
487.7748742019853	1587.3	6991.166666666667	48.748502571967336
488.54595894371096	1586.8	6960.3	48.78385099328787
489.31697143577026	1586.0666666666666	6919.7	48.6201188663035
490.08791167599804	1586.6	6886.433333333333	48.66715594012534
490.8587796622292	1586.8666666666666	6859.866666666667	48.30597152839423
491.6295753922984	1586.7333333333333	6824.433333333333	47.81655647603807
492.4002988640406	1586.5	6793.966666666666	48.414583159829675
493.17095007529053	1586.8666666666666	6764.2	48.63145593405473
493.94152902388305	1586.9333333333334	6740.366666666667	49.22869736157325
494.71203570765294	1586.5666666666666	6704.533333333334	47.606586284863354
495.482470124435	1587.2	6678.1	47.58534304780993
496.25283227206404	1586.3	6650.266666666666	47.87843446804051
497.02312214837485	1586.8666666666666	6623.633333333333	48.437756749337844
497.7933397512024	1587.3	6596.633333333333	48.13047042468166
498.56348507838123	1586.8666666666666	6585.666666666667	48.78823857023732
499.3335581277464	1587.2	6565.733333333334	48.05228915120098
500.10355889713264	1587.4	6563.1	48.50718932721551
500.8734873843747	1587.0	6542.933333333333	47.31883127114648
501.6433435873074	1586.6666666666667	6542.8	47.40476563984092
502.4131275037657	1586.7	6548.333333333333	48.11781631793226
503.1828391315842	1586.8	6559.366666666667	48.21084407709328
503.95247846859786	1586.7	6574.866666666667	46.869798027322055
504.72204551264144	1586.9666666666667	6602.066666666667	48.017135671052216
505.49154026154974	1586.8666666666666	6629.966666666666	48.027000207643006
506.2609627131576	1586.0	6659.766666666666	46.44819745813603
507.03031286529983	1587.3333333333333	6721.5	47.23404096951081
507.7995907158112	1586.3	6768.966666666666	46.17978689277372
508.5687962625266	1586.5666666666666	6840.366666666667	46.415005226901776
509.33792950328075	1586.5666666666666	6918.3	47.873822574339165
510.1069904359085	1586.7333333333333	6992.366666666667	46.82436082359061
510.8759790582447	1586.7	7081.133333333333	46.83233561020162
511.6448953681241	1587.0666666666666	7181.566666666667	48.34562690662828
512.4137393633815	1586.1666666666667	7270.333333333333	47.230058604172854
513.1825110418519	1586.9	7369.666666666667	47.208257457321935
513.9512104013698	1586.3666666666666	7472.966666666666	47.18125472110838
514.7198374397702	1586.5666666666666	7576.133333333333	47.52896314003306
515.4883921548881	1586.7	7688.033333333334	47.95910435681818
516.2568745445578	1587.0	7788.2	47.013171042922
517.0252846066146	1587.0	7894.766666666666	46.56072667475072
517.793622338893	1587.1333333333334	7991.3	46.012497184058724
518.561887739228	1586.5666666666666	8093.766666666666	46.29273386441811
519.3300808054544	1586.7666666666667	8191.566666666667	46.35358537245148
520.0982015354069	1586.7	8288.166666666666	46.84037771977028
520.8662499269203	1586.4666666666667	8374.466666666667	46.69212583785642
521.6342259778296	1587.0	8463.433333333332	46.536422512331924
522.4021296859694	1586.4	8545.566666666668	47.26826278834542
523.1699610491747	1586.4	8608.233333333334	46.6942549847338
523.9377200652801	1586.1666666666667	8683.6	47.13236822424443
524.7054067321207	1587.0333333333333	8748.6	46.87587222454705
525.4730210475309	1586.8333333333333	8794.366666666667	46.02403613766875
526.2405630093459	1586.7	8867.3	46.67797322070845
527.0080326154003	1587.3666666666666	8938.333333333334	46.34891103409782
527.7754298635291	1586.7333333333333	8981.766666666666	45.972661831073125
528.5427547515668	1586.9333333333334	9021.433333333332	45.765063083864575
529.3100072773485	1587.4	9057.066666666668	45.602475351104225
530.077187438709	1586.3333333333333	9099.866666666667	45.65988099807788
530.8442952334829	1587.1666666666667	9140.266666666666	45.00150678817345
531.6113306595051	1587.3	9180.7	47.083015441008776
532.3782937146104	1587.4	9219.866666666667	46.39567117214795
533.1451843966338	1586.5333333333333	9268.633333333333	47.35109038650663
533.9120027034099	1586.3333333333333	9299.9	46.229647003827885
534.6787486327736	1587.0333333333333	9330.266666666666	45.93056372572125
535.4454221825597	1586.8666666666666	9373.333333333334	46.24238873916323
536.212023350603	1586.3333333333333	9398.566666666668	46.27727402254661
536.9785521347383	1586.5	9430.1	47.2657407771472
537.7450085328004	1587.1333333333334	9453.8	46.25054326421234
538.5113925426242	1587.1333333333334	9482.766666666666	45.857528580232604
539.2777041620444	1586.7	9520.433333333332	46.77807374604485
540.0439433888959	1586.3666666666666	9526.9	46.114967623555955
540.8101102210134	1586.5666666666666	9559.5	46.500951020223205
541.5762046562318	1586.7333333333333	9559.8	45.41426226643901
542.3422266923859	1586.7666666666667	9561.0	45.06274549276755
543.1081763273105	1586.7666666666667	9594.566666666668	46.23300072315459
543.8740535588404	1586.4666666666667	9608.466666666667	46.26507953559873
544.6398583848105	1587.2666666666667	9617.233333333334	46.0502449326807
545.4055908030555	1586.6333333333334	9633.033333333333	47.15265200157079
546.1712508114102	1586.7333333333333	9626.2	46.6339034465298
546.9368384077096	1587.0333333333333	9629.566666666668	46.565036582246776
547.7023535897882	1587.1333333333334	9621.0	45.93852236109918
548.4677963554811	1586.8333333333333	9622.3	45.6586154565828
549.2331667026231	1587.3333333333333	9641.466666666667	46.24625831453226
549.9984646290487	1586.2333333333333	9637.733333333334	46.056258724534175
550.7636901325931	1586.8333333333333	9624.833333333334	45.50142305275644
551.5288432110908	1586.6666666666667	9637.7	46.04707958276115
552.2939238623768	1587.5333333333333	9621.566666666668	45.99360294877445
553.0589320842859	1587.6	9611.5	46.55265442057841
553.8238678746528	1586.8	9587.233333333334	45.992180910565516
554.5887312313124	1587.3	9593.3	45.73338184067866
555.3535221520995	1587.4	9587.9	45.32243595282138
556.1182406348488	1586.5333333333333	9610.466666666667	46.492205517652316
556.8828866773954	1587.5	9609.3	45.81484188167895
557.6474602775738	1586.8333333333333	9621.133333333333	46.50108340293304
558.411961433219	1587.0333333333333	9613.9	45.19356062005878
559.1763901421657	1586.5333333333333	9629.833333333334	45.92170507551592
559.9407464022488	1587.1333333333334	9637.233333333334	45.41135616642745
560.7050302113031	1586.8333333333333	9648.833333333334	46.59426826100012
561.4692415671633	1586.8	9661.066666666668	46.13655888152043
562.2333804676643	1587.4	9669.366666666667	46.52659938019255
562.997446910641	1587.2	9680.2	45.946345799335006
563.7614408939281	1586.9333333333334	9688.433333333332	45.65326786499878
564.5253624153604	1587.1	9714.266666666666	45.78618936033957
565.2892114727728	1586.3	9738.133333333333	46.15921709364674
566.0529880639999	1586.0333333333333	9755.366666666667	44.954902421359805
566.8166921868768	1586.4333333333334	9788.966666666667	45.6602369818184
567.5803238392382	1586.2666666666667	9812.8	45.646837154095095
568.3438830189189	1586.0	9818.9	46.070788738389254
569.1073697237535	1587.5	9832.466666666667	45.818167318943225
569.8707839515772	1586.0666666666666	9827.166666666666	45.00806072517394
570.6341257002246	1586.7333333333333	9841.166666666666	45.17659767531554
571.3973949675305	1586.8	9863.7	45.75613021212281
572.1605917513298	1586.4666666666667	9872.033333333333	45.62802345777638
572.9237160494572	1586.5	9868.866666666667	44.828037513752044
573.6867678597476	1586.6	9895.7	45.28482531083289
574.4497471800358	1586.2666666666667	9907.666666666666	45.89629967894784
575.2126540081566	1587.2	9917.166666666666	44.974413075643106
575.9754883419448	1586.6333333333334	9932.766666666666	45.52166073703549
576.7382501792351	1586.9	9942.633333333333	46.22706499404993
577.5009395178625	1586.7	9946.0	45.246146429536346
578.2635563556619	1587.0333333333333	9968.966666666667	45.33973203263982
579.0261006904677	1587.0	9967.1	44.490025541380135
579.7885725201152	1586.8666666666666	9986.6	46.12301478829612
580.5509718424388	1587.4666666666667	10004.566666666668	45.7110560240125
581.3132986552736	1587.2333333333333	10028.6	45.80112858532065
582.0755529564542	1587.1	10057.933333333332	45.36744871674209
582.8377347438156	1586.3333333333333	10069.066666666668	45.07690814348338
583.5998440151925	1587.0	10091.533333333333	45.87741819854386
584.3618807684197	1586.2	10109.833333333334	45.51619702890896
585.123845001332	1586.6666666666667	10137.133333333333	45.86209685621881
585.8857367117644	1586.8333333333333	10169.733333333334	45.039003418260286
586.6475558975515	1586.7333333333333	10218.266666666666	45.246070931370944
587.4093025565281	1587.8333333333333	10264.466666666667	45.42596740273881
588.1709766865292	1586.3666666666666	10305.566666666668	45.571945621819076
588.9325782853895	1586.9666666666667	10355.733333333334	46.12396469054891
589.6941073509438	1586.4	10413.3	45.26266224725734
590.4555638810269	1586.9	10476.733333333334	45.23580132589306
591.2169478734736	1586.5666666666666	10546.633333333333	45.18305226776859
591.9782593261189	1586.4	10624.333333333334	45.09984868698311
592.7394982367973	1586.4666666666667	10712.333333333334	45.47451399409432
593.5006646033439	1586.9333333333334	10794.7	43.81006008766095
594.2617584235933	1586.8	10888.266666666666	44.915448958106964
595.0227796953804	1587.0	10976.0	44.24909454382355
595.78372841654	1587.0	11085.866666666667	44.35832384169988
596.544604584907	1586.5	11201.5	45.3912788275126
597.3054081983161	1586.2666666666667	11332.1	45.60485104554706
598.0661392546021	1587.4666666666667	11429.733333333334	44.12497922780518
598.8267977515999	1586.7333333333333	11540.5	44.54994111798546
599.5873836871442	1587.1	11667.166666666666	44.71800588513334
600.34789705907	1586.8	11791.166666666666	44.93371811643696
601.1083378652119	1586.7	11920.933333333332	44.96953966540958
601.8687061034049	1586.9	12083.3	44.629251167553925
602.6290017714836	1587.0	12199.7	44.5147822314819
603.3892248672829	1586.6333333333334	12353.066666666668	45.75106643638086
604.1493753886377	1586.7333333333333	12497.133333333333	44.797028202749594
604.9094533333828	1586.8666666666666	12641.9	44.77778657742524
605.6694586993528	1587.2333333333333	12774.2	44.83982976101564
606.4293914843829	1587.3333333333333	12901.433333333332	44.747428139304695
607.1892516863076	1587.0	13034.566666666668	44.31726466358439
607.9490393029618	1586.8	13182.233333333334	44.77329095710343
608.7087543321802	1587.2	13298.166666666666	44.599940224391716
609.4683967717978	1587.1333333333334	13453.6	44.53871123764064
610.2279666196492	1586.9666666666667	13579.633333333333	44.37821136054047
610.9874638735695	1586.9	13728.033333333333	45.636417651894526
611.7468885313933	1586.7	13834.266666666666	44.792353853868356
612.5062405909555	1586.4666666666667	13937.8	44.67273904238406
613.2655200500909	1586.7	14080.333333333334	44.87532228607598
614.0247269066342	1586.4333333333334	14200.533333333333	45.29829368871133
614.7838611584203	1586.6333333333334	14320.2	45.150696710443746
615.5429228032841	1586.9	14444.866666666667	45.34998940424233
616.3019118390603	1586.9	14542.533333333333	45.70671440479242
617.0608282635836	1587.1	14628.633333333333	45.24274218862383
617.8196720746892	1586.9	14706.4	44.50934203044264
618.5784432702114	1585.8	14794.866666666667	44.58008885803735
619.3371418479854	1586.7	14877.833333333334	44.199850366637875
620.0957678058459	1586.9333333333334	14946.233333333334	44.107617422278075
620.8543211416277	1586.9666666666667	15011.933333333332	44.094187750053294
621.6128018531655	1587.0333333333333	15065.033333333333	44.796653756768364
622.3712099382943	1586.8	15123.1	44.38730406078467
623.1295453948488	1586.3666666666666	15191.066666666668	44.52243326706264
623.8878082206638	1586.6333333333334	15261.6	45.52712713937486
624.6459984135743	1586.6666666666667	15301.133333333333	45.24361826072571
625.4041159714149	1586.7	15359.666666666666	45.029469446518014
626.1621608920203	1586.6	15440.333333333334	45.16900109881983
626.9201331732256	1586.6	15462.133333333333	45.01783437138883
627.6780328128656	1586.6666666666667	15480.533333333333	45.135554590570635
628.4358598087749	1586.7333333333333	15510.633333333333	44.522368874633166
629.1936141587885	1586.4666666666667	15548.966666666667	44.490398521241964
629.9512958607411	1587.4666666666667	15599.966666666667	44.848729452133874
630.7089049124675	1586.0666666666666	15621.233333333334	45.07898715525301
631.4664413118026	1586.1666666666667	15646.0	45.591064952586876
632.2239050565811	1587.0333333333333	15640.533333333333	43.919227862619515
632.9812961446379	1586.7333333333333	15680.433333333332	44.71548957783182
633.7386145738079	1586.0666666666666	15694.366666666667	44.49960902506859
634.4958603419257	1587.0333333333333	15698.233333333334	45.13829702396579
635.2530334468262	1587.5666666666666	15687.766666666666	44.62778097139133
636.0101338863443	1587.2	15687.333333333334	44.840824871148705
636.7671616583146	1587.0666666666666	15667.0	44.317252764357654
637.5241167605723	1586.8	15657.666666666666	44.28009634084105
638.2809991909518	1587.2666666666667	15643.833333333334	43.9684001761678
639.037808947288	1586.7666666666667	15616.6	44.29417865448821
639.7945460274159	1586.6333333333334	15605.166666666666	44.506782377621455
640.5512104291702	1587.1	15574.633333333333	44.20599114948658
641.3078021503857	1586.8	15574.2	45.476760551710726
642.0643211888971	1586.7	15542.533333333333	44.80479018154249
642.8207675425394	1587.3666666666666	15514.066666666668	44.33216827010185
643.5771412091474	1586.4	15498.666666666666	43.796661678748485
644.3334421865558	1586.1666666666667	15483.233333333334	44.59559041392021
645.0896704725996	1586.4	15473.6	44.434920914827565
645.8458260651132	1586.6666666666667	15449.366666666667	45.11272297860124
646.6019089619319	1586.7	15422.433333333332	44.73772154423782
647.3579191608902	1586.8	15367.266666666666	44.01318724052487
648.1138566598231	1586.6666666666667	15345.566666666668	45.37806254571644
648.8697214565653	1586.2	15320.633333333333	44.69270576024
649.6255135489516	1586.2666666666667	15324.633333333333	44.801875997590216
650.3812329348169	1587.0666666666666	15308.366666666667	44.45015899153902
651.1368796119959	1587.0666666666666	15329.366666666667	44.85844565829051
651.8924535783235	1586.8666666666666	15323.433333333332	44.37596590831858
652.6479548316345	1587.3	15278.166666666666	44.50149329118591
653.4033833697637	1587.0	15253.566666666668	43.558974656248125
654.1587391905458	1586.7666666666667	15258.0	44.21459200067681
654.9140222918159	1586.9333333333334	15276.333333333334	44.363600407671214
655.6692326714084	1587.0666666666666	15305.7	44.34821706007232
656.4243703271585	1586.2333333333333	15315.466666666667	44.566800975914965
657.1794352569008	1587.1	15341.033333333333	44.988885672394986
657.9344274584702	1586.5333333333333	15343.133333333333	44.58071058751567
658.6893469297014	1586.5333333333333	15383.366666666667	44.032554197817575
659.4441936684294	1586.2666666666667	15383.833333333334	43.85943471664064
660.1989676724888	1587.4	15391.966666666667	44.35140076577696
660.9536689397146	1586.1666666666667	15423.166666666666	43.93393478625198
661.7082974679414	1586.5	15452.966666666667	44.12451272665878
662.4628532550042	1587.4666666666667	15504.9	45.13118277510829
663.2173362987378	1586.7333333333333	15589.966666666667	44.95680768233239
663.9717465969768	1586.6666666666667	15647.066666666668	44.69236869580785
664.7260841475563	1586.7	15699.666666666666	44.0048209481516
665.480348948311	1587.0666666666666	15756.8	44.243326146320705
666.2345409970756	1586.4666666666667	15810.466666666667	43.86183289400214
666.988660291685	1586.4	15860.133333333333	43.29075207716844
667.742706829974	1587.3666666666666	15933.2	43.77687579015199
668.4966806097776	1587.2333333333333	16022.466666666667	43.35760974432567
669.2505816289303	1586.3666666666666	16123.4	43.617191906473295
670.0044098852671	1586.5666666666666	16192.366666666667	43.43846419785262
670.7581653766227	1586.1333333333334	16269.666666666666	43.50824519642748
671.511848100832	1586.5333333333333	16359.233333333334	43.48658265579174
672.2654580557298	1586.9666666666667	16437.766666666666	42.71446924767742
673.0189952391509	1586.6	16578.933333333334	43.11339549496621
673.7724596489301	1587.3	16716.0	43.389703318434165
674.5258512829022	1586.8	16817.633333333335	43.04288953040363
675.279170138902	1586.7666666666667	16924.066666666666	43.89899912227079
676.0324162147645	1587.0	17023.3	44.09977777411355
676.7855895083242	1586.4	17133.7	43.826188807953756
677.5386900174161	1586.7666666666667	17272.533333333333	44.34231823724022
678.2917177398749	1586.2666666666667	17389.133333333335	44.32813455636969
679.0446726735356	1586.8	17512.733333333334	43.341467238854804
679.797554816233	1587.2333333333333	17619.966666666667	43.16659334446549
680.5503641658016	1587.2	17750.9	43.73502799952004
681.3031007200765	1586.1333333333334	17856.566666666666	43.3477487824923
682.0557644768925	1587.1	17951.466666666667	43.448746377826176
682.8083554340842	1586.9333333333334	18086.0	43.31134284165496
683.5608735894867	1586.7	18226.233333333334	43.12107948319291
684.3133189409347	1586.7666666666667	18341.3	43.01603789634094
685.0656914862628	1587.2666666666667	18505.7	44.02178045097585
685.8179912233061	1586.9333333333334	18621.866666666665	43.40817876731981
686.5702181498993	1587.0	18716.6	42.513315581455394
687.3223722638772	1586.3	18853.366666666665	43.458766112899795
688.0744535630747	1587.6	18969.666666666668	43.093004360549806
688.8264620453265	1586.4666666666667	19093.133333333335	43.0737400595974
689.5783977084674	1587.2333333333333	19203.8	43.044424903162636
690.3302605503324	1587.9	19309.8	43.22920991715028
691.082050568756	1586.4	19369.566666666666	42.96837656232266
691.8337677615733	1585.9666666666667	19464.866666666665	43.95498337159322
692.585412126619	1586.9666666666667	19562.533333333333	43.525547548106985
693.3369836617278	1587.1333333333334	19644.5	43.560092961064846
694.0884823647348	1586.3333333333333	19723.9	43.13446222146492
694.8399082334745	1586.6666666666667	19829.0	43.7947721262977
695.5912612657819	1587.2666666666667	19897.0	43.6435418894485
696.3425414594917	1587.0	19979.833333333332	43.611906644673276
697.0937488124388	1586.9	20075.1	43.88179606679522
697.8448833224579	1586.5333333333333	20171.833333333332	44.07318498749818
698.5959449873841	1586.4333333333334	20206.733333333334	43.79247138925134
699.3469338050518	1586.0333333333333	20225.9	43.5045275620082
700.0978497732962	1587.0333333333333	20266.933333333334	44.13248120253796
700.8486928899517	1586.9	20266.7	43.25258562050257
701.5994631528534	1587.1666666666667	20290.933333333334	43.78375616417273
702.3501605598362	1587.8333333333333	20291.033333333333	43.08541354130218
703.1007851087347	1586.9666666666667	20293.033333333333	42.89733639771567
703.8513367973837	1586.3	20317.933333333334	43.46658864488207
704.6018156236181	1587.0666666666666	20292.1	43.000644903247995
705.3522215852728	1586.4333333333334	20304.333333333332	43.03361713476014
706.1025546801824	1586.9	20326.133333333335	43.28500172785532
706.8528149061818	1587.3666666666666	20317.666666666668	42.721305721838334
707.603002261106	1587.1	20308.8	43.14824983499349
708.3531167427894	1586.2333333333333	20255.933333333334	42.40599581954105
709.1031583490673	1587.1333333333334	20254.766666666666	43.59591326951109
709.8531270777742	1586.2	20240.966666666667	43.867000086122104
710.6030229267449	1586.7666666666667	20190.5	43.510828787842065
711.3528458938142	1586.4666666666667	20111.333333333332	42.84668240443103
712.1025959768172	1587.0333333333333	20034.433333333334	43.1762198140119
712.8522731735884	1586.3	19928.466666666667	42.93199303942607
713.6018774819628	1587.4666666666667	19835.466666666667	43.27884475722527
714.351408899775	1587.1666666666667	19731.5	42.83391924088783
715.1008674248601	1586.9666666666667	19700.3	43.460940569547034
715.8502530550527	1586.6666666666667	19609.966666666667	43.45225080140125
716.5995657881876	1587.1666666666667	19487.466666666667	43.20859423443344
717.3488056220998	1587.0666666666666	19381.933333333334	42.624472842941806
718.097972554624	1587.3333333333333	19292.3	43.106506283519245
718.8470665835949	1586.5666666666666	19201.166666666668	43.13025079681431
719.5960877068475	1586.4333333333334	19144.1	42.85849751004753
720.3450359222164	1587.2333333333333	19106.233333333334	42.57313096243291
721.0939112275368	1586.6333333333334	19068.266666666666	43.19895424141091
721.842713620643	1586.8666666666666	19049.8	43.77632459282073
722.5914430993702	1586.0666666666666	19014.533333333333	44.02274305936478
723.340099661553	1586.5666666666666	18991.333333333332	43.995625322315405
724.0886833050263	1586.7	18953.533333333333	43.60619509820984
724.837194027625	1587.2333333333333	18871.666666666668	43.04276346287747
725.5856318271836	1586.6666666666667	18802.2	42.82465156191009
726.3339967015373	1586.7333333333333	18758.866666666665	41.857438755101406
727.0822886485207	1587.0333333333333	18754.933333333334	42.159942603923525
727.8305076659686	1587.0333333333333	18708.066666666666	42.06498512832194
728.5786537517159	1586.7333333333333	18658.766666666666	42.52458072727853
729.3267269035974	1587.1666666666667	18598.4	42.322029771915986
730.0747271194479	1586.6666666666667	18522.3	42.75059506689056
730.822654397102	1586.8	18499.066666666666	42.070804356323784
731.5705087343949	1586.2	18454.866666666665	42.65906934403062
732.3182901291611	1587.5	18403.6	42.06830497479818
733.0659985792356	1587.2	18392.3	42.87809482960033
733.8136340824532	1586.5333333333333	18359.166666666668	42.405419843030884
734.5611966366486	1587.4666666666667	18388.833333333332	43.361041590572505
735.3086862396566	1586.4	18384.3	43.00587049828454
736.056102889312	1586.9	18412.466666666667	42.90019978962933
736.8034465834498	1587.1	18453.866666666665	44.27395554227531
737.5507173199047	1587.0	18433.666666666668	43.55941373858845
738.2979150965115	1586.7666666666667	18415.4	43.839692296315086
739.045039911105	1587.1	18420.366666666665	43.43428256019349
739.79209176152	1586.3666666666666	18421.166666666668	43.2286937063217
740.5390706455914	1586.8	18442.933333333334	43.19014332435131
741.285976561154	1586.7333333333333	18468.366666666665	43.52328741258473
742.0328095060426	1587.0333333333333	18443.566666666666	43.027833401923715
742.7795694780918	1586.7	18431.166666666668	43.65281639645174
743.5262564751367	1587.1666666666667	18390.8	43.39011427164221
744.272870495012	1587.0666666666666	18325.3	42.48267022917117
745.0194115355524	1586.7	18293.7	43.25573423096454
745.765879594593	1587.0666666666666	18261.066666666666	43.012041344355495
746.5122746699683	1587.0333333333333	18238.533333333333	43.726448804837126
747.2585967595134	1587.0	18217.833333333332	43.706603250180294
748.0048458610628	1587.0333333333333	18236.1	43.36886893543993
748.7510219724516	1586.5666666666666	18261.266666666666	42.921965543845616
749.4971250915144	1586.3	18278.433333333334	43.2013957012323
750.243155216086	1587.6333333333334	18279.8	43.13904144437795
750.9891123440015	1586.7	18333.533333333333	43.33186407959877
751.7349964730954	1586.7666666666667	18414.166666666668	43.7755094922591
752.4808076012027	1587.0333333333333	18448.7	43.15248337780114
753.2265457261582	1586.8666666666666	18479.466666666667	43.4632581837052
753.9722108457964	1587.0333333333333	18557.8	43.37528257701154
754.7178029579526	1585.8666666666666	18606.1	43.350795808780056
755.4633220604613	1586.8666666666666	18645.133333333335	42.95301045998886
756.2087681511574	1586.4666666666667	18679.3	42.922481032684665
756.9541412278757	1587.1	18724.1	42.53036289348462
757.699441288451	1587.4333333333334	18780.433333333334	43.29927583242688
758.4446683307182	1587.1333333333334	18843.2	42.9309679015719
759.1898223525119	1586.7666666666667	18921.333333333332	43.202402414642535
759.9349033516671	1586.6333333333334	18958.9	42.94926106764482
760.6799113260186	1586.9666666666667	19025.066666666666	42.33844081334838
761.424846273401	1586.9	19069.933333333334	42.2944349373429
762.1697081916495	1587.2666666666667	19125.633333333335	41.8887969794214
762.9144970785986	1587.1333333333334	19201.533333333333	41.35356662200571
763.6592129320832	1586.5333333333333	19257.7	41.695490596215116
764.4038557499381	1586.7333333333333	19283.5	42.06996906165601
765.1484255299982	1586.4	19343.633333333335	42.373225713365166
765.8929222700982	1586.7333333333333	19401.266666666666	42.149489005015774
766.637345968073	1586.5	19479.533333333333	41.68631025184311
767.3816966217572	1586.9	19612.8	42.53506089945242
768.1259742289859	1586.7666666666667	19697.8	41.94192428083088
768.8701787875938	1586.6333333333334	19776.066666666666	42.09927878398377
769.6143102954156	1587.4333333333334	19833.8	42.20436698924539
770.3583687502863	1586.7333333333333	19893.033333333333	42.96279138386791
771.1023541500406	1587.2666666666667	19963.533333333333	42.71438585570291
771.8462664925133	1586.4333333333334	20048.133333333335	42.653758221461594
772.5901057755393	1587.5	20153.433333333334	41.963981721422186
773.3338719969533	1587.1333333333334	20259.066666666666	42.30835711944121
774.0775651545903	1587.2	20337.9	42.35061993983627
774.8211852462848	1586.2	20393.366666666665	41.69822236675222
775.5647322698719	1587.1	20474.6	41.82004261236034
776.3082062231862	1586.7	20554.233333333334	42.10635169556026
777.0516071040627	1587.1	20613.566666666666	41.99120966324078
777.7949349103361	1586.0666666666666	20735.466666666667	42.5070612035478
778.5381896398412	1586.9666666666667	20888.366666666665	42.999351353643895
779.281371290413	1586.0333333333333	20974.266666666666	42.33001174201039
780.024479859886	1587.2	21076.733333333334	42.57144498270706
780.7675153460953	1585.8666666666666	21207.466666666667	43.16676158939363
781.5104777468754	1586.6666666666667	21329.266666666666	42.8231378721365
782.2533670600615	1587.5	21392.7	42.182017001330046
782.996183283488	1586.3	21454.666666666668	41.642454928094836
783.73892641499	1586.5666666666666	21540.633333333335	41.71826213438346
784.4815964524023	1587.1333333333334	21646.2	41.72818532978846
785.2241933935596	1586.8666666666666	21772.433333333334	41.80977629640452
785.9667172362967	1586.4666666666667	21931.1	42.4927300073878
786.7091679784486	1587.0666666666666	22031.8	42.20163927368176
787.4515456178499	1586.7666666666667	22132.766666666666	42.274386098351904
788.1938501523355	1586.6	22264.433333333334	42.27219647778526
788.9360815797401	1587.3666666666666	22352.633333333335	41.881801289673234
789.6782398978987	1586.8666666666666	22437.133333333335	41.818781931486726
790.420325104646	1587.0666666666666	22515.7	41.730577109332884
791.1623371978169	1586.4333333333334	22666.233333333334	42.10384389598891
791.9042761752461	1586.8	22764.166666666668	42.07187693735861
792.6461420347684	1586.9333333333334	22889.166666666668	41.67983289303302
793.3879347742187	1587.0333333333333	23034.9	41.24334187473155
794.1296543914318	1586.8666666666666	23173.766666666666	40.9957288694086
794.8713008842426	1586.9333333333334	23238.933333333334	40.95243604940912
795.6128742504857	1586.8333333333333	23345.366666666665	41.10043997582504
796.354374487996	1586.8666666666666	23455.133333333335	41.090792173515894
797.0958015946084	1587.2	23547.433333333334	41.263234917314335
797.8371555681575	1586.6	23653.833333333332	40.630341139202166
798.5784364064783	1586.6666666666667	23771.7	40.632757081813516
799.3196441074057	1586.7666666666667	23932.566666666666	41.399746661711205
800.0607786687742	1586.4666666666667	24039.966666666667	41.46515904560966
800.8018400884189	1586.9666666666667	24159.666666666668	41.729384069318286
801.5428283641745	1586.4333333333334	24210.433333333334	41.74136381751392
802.2837434938757	1586.2	24319.466666666667	42.24472736740347
803.0245854753575	1586.7666666666667	24425.233333333334	42.31562039075631
803.7653543064547	1587.0	24512.8	42.55009418831113
804.5060499850019	1587.3333333333333	24603.466666666667	42.92075097395834
805.2466725088342	1587.1333333333334	24644.466666666667	42.46266089176718
805.9872218757862	1586.5666666666666	24707.733333333334	42.02903236077803
806.7276980836928	1586.4666666666667	24881.366666666665	42.14354142002257
807.4681011303886	1586.5	24980.066666666666	41.18468660157133
808.2084310137088	1587.0333333333333	25029.7	40.641002738643884
808.948687731488	1587.3	25083.766666666666	40.82493846271982
809.688871281561	1586.8333333333333	25171.033333333333	41.18710371067133
810.4289816617627	1587.1333333333334	25295.833333333332	41.50614907090142
811.1690188699278	1586.9333333333334	25417.5	41.522035929391876
811.9089829038911	1587.2333333333333	25445.566666666666	41.55211247566171
812.6488737614875	1586.1	25556.733333333334	41.139351815011494
813.3886914405518	1586.1333333333334	25669.566666666666	40.71607657247004
814.1284359389189	1586.9333333333334	25793.8	40.3258514659112
814.8681072544233	1586.5666666666666	25913.633333333335	40.32992900530887
815.6077053849002	1586.4	26019.4	40.22407696615724
816.3472303281842	1586.6333333333334	26092.466666666667	41.17434488122813
817.0866820821101	1586.8666666666666	26137.166666666668	41.47353592306405
817.8260606445127	1586.6666666666667	26215.733333333334	41.39838666555897
818.5653660132269	1586.4333333333334	26309.366666666665	41.157533898514444
819.3045981860876	1586.3333333333333	26407.233333333334	41.62411717665698
820.0437571609293	1586.4333333333334	26518.233333333334	41.815831816518134
820.7828429355872	1587.2666666666667	26615.966666666667	41.57526509195573
821.5218555078957	1586.2	26712.233333333334	41.50706693164082
822.26079487569	1586.9333333333334	26819.833333333332	41.90353409782765
822.9996610368046	1586.9333333333334	26859.533333333333	41.428430182389256
823.7384539890745	1586.3666666666666	26930.2	41.467747766061905
824.4771737303345	1587.4	27031.233333333334	41.11847689717976
825.2158202584193	1586.6666666666667	27138.0	41.14505369685973
825.9543935711638	1587.2666666666667	27188.1	41.24065710288265
826.6928936664028	1586.5	27262.3	41.769986983045676
827.4313205419711	1586.7	27371.533333333333	41.651358689554996
828.1696741957036	1586.9	27424.1	41.71817104972305
828.907954625435	1586.8666666666666	27491.166666666668	41.510058420511456
829.646161829	1586.3	27565.5	41.680647474536215
830.3842958042337	1586.5666666666666	27639.533333333333	41.119221908964406
831.1223565489707	1587.0666666666666	27729.833333333332	41.38388066766891
831.8603440610459	1586.7666666666667	27784.166666666668	41.4404317614853
832.598258338294	1586.9	27817.633333333335	41.21280623393545
833.3360993785501	1586.6	27865.8	41.77003129118093
834.0738671796487	1586.7	27937.066666666666	40.889191553843204
834.8115617394246	1587.6333333333334	28060.333333333332	41.12913082189822
835.5491830557129	1586.8666666666666	28178.266666666666	41.66884055482504
836.2867311263482	1586.3	28209.433333333334	41.83041158043492
837.0242059491653	1586.5333333333333	28328.5	42.37893377049275
837.7616075219992	1586.7666666666667	28401.5	41.01332195487996
838.4989358426844	1587.1	28450.533333333333	41.24042104340771
839.2361909090561	1586.6333333333334	28449.8	40.58950161922514
839.9733727189487	1587.4666666666667	28539.933333333334	41.60500355676638
840.7104812701973	1586.5	28660.633333333335	41.0490104145504
841.4475165606366	1587.3666666666666	28844.8	41.69456231938417
842.1844785881015	1586.3333333333333	28946.6	41.98971532913847
842.9213673504267	1586.2666666666667	29005.2	41.47695797761535
843.6581828454471	1587.1333333333334	29026.266666666666	41.72070325033716
844.3949250709974	1586.2	29124.8	41.64240222258221
845.1315940249126	1586.8	29214.633333333335	41.44765433103463
845.8681897050272	1586.3333333333333	29310.066666666666	41.034311612385984
846.6047121091764	1586.1666666666667	29429.266666666666	40.58432176919874
847.3411612351948	1587.0	29577.3	40.48270113589903
848.0775370809172	1586.6333333333334	29678.933333333334	40.373345532885494
848.8138396441784	1586.3666666666666	29794.866666666665	40.50883564839043
849.5500689228132	1586.5333333333333	29815.7	40.281902748338425
850.2862249146566	1587.4333333333334	29912.2	40.90027441353375
851.0223076175432	1586.8333333333333	30071.8	41.55580192855289
851.7583170293079	1586.2	30213.066666666666	41.12394050388191
852.4942531477856	1586.4	30287.7	41.019298763267535
853.2301159708109	1586.8666666666666	30323.933333333334	41.055450429911104
853.9659054962187	1587.0	30426.466666666667	41.647257414180466
854.7016217218439	1587.3	30447.666666666668	41.142757525302756
855.4372646455213	1586.8333333333333	30583.566666666666	42.06703981914253
856.1728342650856	1586.4	30701.7	42.11777803951398
856.9083305783716	1586.0	30849.4	42.28425010122087
857.6437535832143	1586.3333333333333	30946.733333333334	41.819294200676914
858.3791032774483	1585.7333333333333	31036.433333333334	41.93259472862775
859.1143796589085	1586.3	31036.4	41.109196903720914
859.8495827254299	1586.3	31130.733333333334	40.5495939125411
860.5847124748469	1586.3666666666666	31154.4	40.33189439287662
861.3197689049947	1587.0	31276.766666666666	40.76180991230115
862.0547520137079	1586.6333333333334	31457.233333333334	40.85816570554477
862.7896617988213	1587.3666666666666	31568.166666666668	41.1145511984555
863.5244982581698	1586.6666666666667	31656.933333333334	41.23288251554811
864.2592613895882	1586.9	31678.0	41.63955371958418
864.9939511909114	1586.4666666666667	31678.766666666666	41.53881049541625
865.728567659974	1586.9666666666667	31709.3	41.0059826747067
866.4631107946109	1587.3666666666666	31774.6	41.02789593953547
867.197580592657	1586.1666666666667	31902.466666666667	41.32345102726267
867.931977051947	1586.6	32013.7	40.69247951422622
868.6663001703158	1586.6	32031.6	40.55932219872147
869.4005499455982	1586.9333333333334	32063.1	41.000551517855065
870.1347263756289	1586.5	32031.1	40.724357874983426
870.8688294582428	1586.4	32093.2	40.18889890988852
871.6028591912748	1586.3666666666666	32168.933333333334	40.348389994142956
872.3368155725594	1587.1	32346.9	40.72983835840801
873.0706985999318	1586.5333333333333	32389.766666666666	40.695955278202916
873.8045082712266	1586.4	32461.066666666666	41.1196021296284
874.5382445842787	1586.8666666666666	32582.1	40.701993087765224
875.2719075369228	1586.5	32749.966666666667	41.657829049601396
876.0054971269938	1586.6	32873.566666666666	41.7123897659831
876.7390133523264	1586.6333333333334	33033.5	41.376389166656075
877.4724562107556	1586.6333333333334	33275.8	41.121916559797306
878.2058257001161	1586.5	33528.03333333333	40.65583402772346
878.9391218182427	1586.5333333333333	33646.1	40.19421194590224
879.6723445629702	1587.2333333333333	33755.86666666667	39.85952613126596
880.4054939321335	1586.4666666666667	33837.26666666667	39.2148858911869
881.1385699235674	1586.9	33962.5	39.08264537803991
881.8715725351066	1586.6	34190.73333333333	39.44325593169175
882.604501764586	1587.2666666666667	34439.13333333333	39.849157624430795
883.3373576098403	1586.9666666666667	34654.73333333333	39.731200224379236
884.0701400687044	1586.4333333333334	34745.3	39.53130638486499
884.8028491390132	1587.0666666666666	34855.566666666666	39.08011822933075
885.5354848186014	1586.8	34990.86666666667	39.215761136827055
886.2680471053038	1587.2	35065.4	39.16463970711432
887.0005359969554	1586.8333333333333	35203.3	39.047922393537
887.7329514913906	1587.7666666666667	35289.333333333336	38.43105583941255
888.4652935864447	1585.8333333333333	35540.36666666667	38.4894237899716
889.1975622799522	1586.8	35851.86666666667	39.43075062354967
889.929757569748	1586.8	36063.5	39.1999704924895
890.6618794536669	1586.8	36219.333333333336	38.598568481537576
891.3939279295437	1586.4333333333334	36339.03333333333	39.76503837891112
892.1259029952132	1586.7666666666667	36498.23333333333	40.06369489105099
892.8578046485103	1586.5	36704.833333333336	39.96339927517467
893.5896328872698	1587.1333333333334	36894.46666666667	39.82835237833653
894.3213877093264	1586.5666666666666	37187.76666666667	40.891925631443506
895.0530691125149	1587.0333333333333	37441.53333333333	40.902196373176864
895.7846770946703	1586.5	37678.53333333333	40.377407438691435
896.5162116536272	1586.2666666666667	37771.2	40.34516768066104
897.2476727872206	1587.1666666666667	37808.5	40.47549864032924
897.9790604932853	1586.4	37976.7	41.04700516177891
898.7103747696559	1586.4	38144.53333333333	41.76526909109945
899.4416156141674	1586.6666666666667	38361.53333333333	42.11551883390594
900.1727830246544	1586.5666666666666	38515.833333333336	42.432626744903544
900.9038769989521	1586.7666666666667	38817.666666666664	42.56885339239622
901.634897534895	1586.5666666666666	39090.566666666666	42.78009266009262
902.365844630318	1586.2666666666667	39269.6	42.68739311799209
903.0967182830558	1586.3	39385.933333333334	43.47841291639557
903.8275184909435	1586.7666666666667	39483.0	43.314165472110965
904.5582452518156	1587.1666666666667	39667.4	44.29731350412107
905.288898563507	1586.4	39761.333333333336	43.49032345391512
906.0194784238527	1586.3333333333333	39868.03333333333	43.224476881419804
906.7499848306873	1587.1	40132.6	43.50388486545538
907.4804177818455	1586.7	40384.8	43.81855662490529
908.2107772751625	1586.6	40599.566666666666	44.366605376156194
908.9410633084728	1586.2666666666667	40801.666666666664	44.63785837721442
909.6712758796114	1586.6333333333334	40862.76666666667	44.516978188447574
910.4014149864129	1586.6333333333334	40997.3	44.964387256162304
911.1314806267123	1586.4	41083.933333333334	44.98946358980875
911.8614727983444	1586.9666666666667	41219.3	44.9437024883782
912.5913914991438	1586.9666666666667	41451.03333333333	45.737639024309956
913.3212367269456	1586.8333333333333	41532.23333333333	46.08853433208493
914.0510084795844	1585.9333333333334	41674.2	46.57285113599059
914.7807067548952	1587.0333333333333	41806.03333333333	47.287132560207176
915.5103315507125	1586.5333333333333	41917.6	47.938460598870364
916.2398828648716	1586.8666666666666	42088.26666666667	48.29183325009931
916.9693606952068	1586.4333333333334	42194.6	48.32128822092424
917.6987650395532	1586.3666666666666	42267.03333333333	48.782900018961705
918.4280958957455	1587.0	42327.433333333334	48.18317216462512
919.1573532616186	1586.1	42379.7	47.39265808315032
919.8865371350073	1587.1666666666667	42360.933333333334	47.518009232748454
920.6156475137464	1586.7	42437.833333333336	47.59844946584775
921.3446843956707	1586.8333333333333	42485.1	47.37306965694609
922.0736477786149	1586.6	42423.53333333333	47.29722772273019
922.802537660414	1586.9333333333334	42442.7	47.55637217339175
923.5313540389027	1586.2	42485.566666666666	47.59757712727281
924.2600969119159	1586.0666666666666	42525.53333333333	47.24975847567983
924.9887662772883	1587.0	42486.933333333334	46.83569745643498
925.7173621328548	1586.8	42469.6	46.601297029248535
926.4458844764501	1586.7333333333333	42485.933333333334	46.40350634726873
927.1743333059092	1587.4	42322.3	46.10365286562965
927.9027086190666	1586.5666666666666	42036.9	46.573035898963234
928.6310104137575	1586.3333333333333	41649.96666666667	46.28580578185718
929.3592386878165	1585.9333333333334	41083.23333333333	45.75549507680903
930.0873934390784	1585.7666666666667	40391.833333333336	45.20440709655021
930.815474665378	1586.6666666666667	39661.63333333333	45.73936759591312
931.5434823645503	1586.3	38695.3	45.36885779965993
932.2714165344298	1587.1666666666667	37506.1	44.14709774338656
932.9992771728516	1586.7	36389.066666666666	44.411812509138976
933.7270642776504	1586.3	35274.53333333333	44.27762654427985
934.4547778466609	1586.2333333333333	34219.666666666664	44.17604871351678
935.1824178777181	1586.5333333333333	33399.53333333333	44.6606911019859
935.9099843686568	1586.3666666666666	32693.6	44.02371656711232
936.6374773173115	1586.7333333333333	32110.133333333335	43.12524794695108
937.3648967215174	1586.6333333333334	31812.033333333333	43.20728843010211
938.0922425791092	1586.6333333333334	31635.066666666666	41.7254759420441
938.8195148879216	1586.8666666666666	31777.7	42.62304732526317
939.5467136457895	1587.3	31945.933333333334	42.465488712022946
940.2738388505477	1586.5333333333333	32203.866666666665	42.42641113217173
941.000890500031	1586.4666666666667	32542.6	41.54609983054822
941.7278685920743	1586.9	33108.26666666667	41.00216884755746
942.4547731245123	1587.2666666666667	33748.0	41.2317488061455
943.1816040951798	1586.6333333333334	34468.53333333333	41.220358783118954
943.9083615019116	1586.8666666666666	35222.8	40.53125884038651
944.6350453425426	1587.5	35973.166666666664	40.69391885136885
945.3616556149077	1586.5666666666666	36718.13333333333	40.75070961486708
946.0881923168415	1586.5666666666666	37438.46666666667	40.15925802575212
946.8146554461789	1586.5333333333333	38159.7	39.88575426970763
947.5410450007547	1586.8333333333333	38950.76666666667	40.13697087224371
948.2673609784038	1586.7333333333333	39712.2	39.994240254500156
948.9936033769609	1586.9	40436.066666666666	40.03180248168889
949.7197721942608	1586.2666666666667	41170.26666666667	39.778348971836756
950.4458674281384	1587.0	41969.76666666667	40.18070223523606
951.1718890764284	1586.3	42720.433333333334	40.18266507845733
951.8978371369658	1587.1666666666667	43372.333333333336	39.78570744497653
952.6237116075853	1586.4666666666667	43943.166666666664	39.83255137722801
953.3495124861216	1587.2666666666667	44537.36666666667	40.07233217277111
954.0752397704097	1586.7666666666667	45063.2	39.571715631850985
954.8008934582843	1586.4	45716.5	39.787074919456956
955.5264735475803	1587.3	46298.5	39.277425620554745
956.2519800361324	1587.4666666666667	46838.9	39.3914539926876
956.9774129217755	1586.4	47295.6	39.284384751182614
957.7027722023442	1586.7333333333333	47739.566666666666	39.0729162278966
958.4280578756737	1586.4333333333334	48048.3	38.98848830558482
959.1532699395985	1586.6	48253.36666666667	39.12669336601649
959.8784083919536	1586.1	48413.3	38.844765762859296
960.6034732305736	1586.8	48781.066666666666	38.947696440054834
961.3284644532936	1587.7333333333333	49102.53333333333	38.974415172387445
962.053382057948	1586.6	49464.96666666667	38.966417908115666
962.7782260423721	1586.8333333333333	49729.4	39.22958104577408
963.5029964044004	1586.2333333333333	49977.5	39.147924525512636
964.2276931418677	1587.0666666666666	50207.76666666667	38.868029446631404
964.952316252609	1586.7333333333333	50381.666666666664	39.500700524847325
965.6768657344589	1587.0666666666666	50423.9	39.03790330753266
966.4013415852523	1586.8	50490.26666666667	38.81422111638156
967.1257438028242	1587.2	50525.5	39.03509349684343
967.8500723850091	1586.4	50547.53333333333	39.32636048502435
968.574327329642	1586.6	50414.166666666664	39.10696598508749
969.2985086345576	1587.1666666666667	50458.666666666664	38.873173229562376
970.0226162975908	1586.4333333333334	50496.73333333333	39.201633669001495
970.7466503165765	1586.4333333333334	50462.833333333336	39.2424084620185
971.4706106893493	1587.2333333333333	50438.666666666664	38.767386333733725
972.1944974137441	1586.8	50273.333333333336	38.28632387824062
972.9183104875957	1586.7666666666667	49981.1	38.27642633527389
973.6420499087391	1586.8	49614.6	37.94856154659157
974.3657156750087	1586.1	49415.066666666666	38.35010493265569
975.0893077842397	1587.2	49189.03333333333	38.595300259831006
975.8128262342667	1586.6333333333334	49058.46666666667	38.14180760077688
976.5362710229247	1586.6333333333334	48958.73333333333	38.00689100648407
977.2596421480483	1587.6	48875.76666666667	38.50335780166743
977.9829396074724	1586.7333333333333	48722.13333333333	38.498265288511845
978.7061633990318	1586.6666666666667	48527.36666666667	38.34917209407268
979.4293135205613	1586.2666666666667	48322.1	38.556098346245726
980.1523899698958	1586.5	48149.46666666667	38.77413290762508
980.87539274487	1586.5666666666666	48031.26666666667	39.19353404259361
981.5983218433189	1586.0	48035.833333333336	38.960190659678844
982.3211772630771	1587.0333333333333	48100.433333333334	39.26989152265959
983.0439590019795	1587.6666666666667	48209.46666666667	39.03163979771089
983.7666670578608	1586.9	48359.0	39.34850933295656
984.4893014285559	1586.7333333333333	48365.8	38.69268895616106
985.2118621118997	1586.5	48344.0	38.38417589094941
985.9343491057269	1587.0	48258.166666666664	38.23514006086518
986.6567624078724	1587.1	48082.23333333333	37.82564199803613
987.3791020161709	1586.5333333333333	48019.46666666667	37.905462732173824
988.1013679284573	1587.0666666666666	47984.7	37.94206811699864
988.8235601425663	1586.7666666666667	48026.46666666667	37.87248008884203
989.5456786563328	1586.9333333333334	48142.933333333334	37.653913127474
990.2677234675917	1586.5333333333333	48227.333333333336	37.616925134261564
990.9896945741776	1587.1333333333334	48157.53333333333	37.89539393723072
991.7115919739255	1586.5666666666666	47970.3	37.795597440879334
992.4334156646702	1587.0666666666666	47635.1	38.69660399753598
993.1551656442463	1587.1333333333334	47175.7	38.35413262182376
993.8768419104888	1587.1666666666667	46821.5	38.07534700422232
994.5984444612325	1587.0333333333333	46583.53333333333	38.01139773734108
995.3199732943121	1587.6333333333334	46367.5	38.162669993326354
996.0414284075626	1586.7	46067.9	37.977482314111924
996.7628097988187	1586.4333333333334	45763.63333333333	37.812512802631844
997.4841174659151	1586.9333333333334	45575.76666666667	37.811149326
998.2053514066869	1586.5666666666666	45286.2	37.913950537234314
998.9265116189687	1586.6	44860.666666666664	37.80784242240963
999.6475981005952	1586.9	44284.833333333336	37.78233485131353
1000.3686108494015	1586.8333333333333	43716.0	37.56186118994304
1001.0895498632223	1587.0666666666666	43358.3	37.639216691702195
1001.8104151398923	1586.3333333333333	43042.86666666667	38.233601885252924
1002.5312066772464	1587.4333333333334	42715.13333333333	37.861044596398735
1003.2519244731194	1586.3666666666666	42384.166666666664	36.81553319157564
1003.9725685253462	1586.9666666666667	42136.433333333334	37.21072238510496
1004.6931388317614	1587.1	41760.36666666667	37.70830827649531
1005.4136353902	1587.1	41231.96666666667	37.682944631483814
1006.1340581984969	1586.7333333333333	40644.0	37.250242586437885
1006.8544072544867	1587.1666666666667	39963.066666666666	37.73681508241119
1007.5746825560042	1587.0333333333333	39371.3	37.80709109641261
1008.2948841008844	1586.6	38846.7	38.11748358182423
1009.0150118869618	1586.8333333333333	38389.13333333333	38.45087277532205
1009.7350659120716	1586.4333333333334	38040.066666666666	38.91071936446002
1010.4550461740483	1586.4	37633.53333333333	38.4484871303611
1011.174952670727	1586.3333333333333	37283.8	38.81495896100899
1011.8947853999423	1587.0333333333333	36888.63333333333	38.88597845001656
1012.614544359529	1587.1666666666667	36343.9	38.91148003607352
1013.334229547322	1586.9333333333334	35776.7	39.213379751535264
1014.0538409611561	1586.4666666666667	35100.3	39.053950771868834
1014.7733785988661	1586.2333333333333	34483.3	39.543034497788796
1015.4928424582868	1587.3666666666666	34001.166666666664	39.37075057859487
1016.2122325372529	1586.3666666666666	33600.03333333333	39.28329795230253
1016.9315488335994	1587.1	33179.8	39.48408162450768
1017.6507913451611	1587.3	32837.933333333334	39.698135263854034
1018.3699600697728	1586.9333333333334	32491.0	39.96985805566052
1019.0890550052692	1586.1666666666667	32060.2	39.51557650444013
1019.8080761494851	1587.0	31511.966666666667	39.5550998586262
1020.5270235002555	1587.2333333333333	30873.3	39.48610946943387
1021.2458970554151	1587.8666666666666	30141.5	39.59143042313195
1021.9646968127987	1586.8	29483.433333333334	39.502956612402556
1022.6834227702411	1586.6	28946.966666666667	40.305573908439634
1023.4020749255772	1586.1	28466.366666666665	39.99104610978429
1024.1206532766416	1587.0333333333333	28099.933333333334	40.14404930218284
1024.8391578212693	1586.2666666666667	27800.266666666666	40.32805283439331
1025.5575885572953	1586.4	27460.4	40.671697817954346
1026.2759454825539	1587.1666666666667	27002.766666666666	40.072503474171924
1026.9942285948803	1586.9	26426.166666666668	39.80987343104884
1027.7124378921092	1586.9	25846.133333333335	39.93687158703076
1028.4305733720753	1586.7	25227.366666666665	40.02170631740889
1029.1486350326138	1587.1333333333334	24661.266666666666	40.55191844436286
1029.866622871559	1586.8	24143.6	40.057272756813774
1030.584536886746	1587.2333333333333	23703.0	39.507606173999925
1031.3023770760096	1586.9	23334.033333333333	39.73048903731489
1032.0201434371845	1587.0333333333333	23015.066666666666	39.793345958640906
1032.7378359681059	1587.2333333333333	22669.266666666666	40.09132972742786
1033.455454666608	1586.3333333333333	22268.3	39.759331532412
1034.1729995305259	1586.4666666666667	21834.7	39.71102157923789
1034.8904705576945	1586.4	21304.133333333335	40.01094503448483
1035.6078677459486	1586.9333333333334	20754.066666666666	39.87000148759563
1036.3251910931228	1586.6333333333334	20234.766666666666	39.07403261484237
1037.042440597052	1587.1666666666667	19769.9	39.57113964498401
1037.7596162555712	1586.3	19350.166666666668	39.68305107999385
1038.4767180665153	1587.3	18995.166666666668	39.30290614237396
1039.1937460277186	1586.2	18709.9	39.210014220724126
1039.9107001370162	1586.8666666666666	18429.433333333334	39.2994832524073
1040.627580392243	1587.3666666666666	18146.9	38.90692001661584
1041.3443867912338	1587.3333333333333	17826.6	38.76490305277641
1042.0611193318232	1586.4	17424.166666666668	38.5805991737542
1042.7777780118463	1586.2333333333333	16987.233333333334	38.923647139941
1043.4943628291376	1587.1333333333334	16534.033333333333	39.37499727250115
1044.2108737815322	1586.7	16132.2	39.55783290370847
1044.9273108668647	1586.4	15766.3	39.29162656660457
1045.64367408297	1586.6333333333334	15424.4	39.117404765834195
1046.359963427683	1586.5666666666666	15154.6	38.25196355348327
1047.0761788988382	1587.4333333333334	14912.4	38.911887072337365
1047.7923204942708	1586.9666666666667	14644.666666666666	38.32558252156842
1048.5083882118154	1586.9	14391.333333333334	38.64649291008113
1049.224382049307	1587.0333333333333	14092.5	39.06253837457004
1049.9403020045802	1587.7666666666667	13758.533333333333	39.25871598769806
1050.6561480754697	1586.9	13422.3	39.43626489173233
1051.3719202598106	1586.6	13079.233333333334	39.10342886387594
1052.0876185554378	1586.9666666666667	12805.133333333333	38.9283494252373
1052.8032429601856	1586.5666666666666	12556.7	39.18673442332698
1053.5187934718892	1586.1	12371.066666666668	39.39433436811634
1054.2342700883835	1586.6666666666667	12211.3	39.38554085015251
1054.949672807503	1586.9	12076.833333333334	39.532659720523064
1055.6650016270826	1586.1333333333334	11901.866666666667	38.42537852102838
1056.3802565449573	1586.7	11682.5	38.669353632247
1057.0954375589617	1586.8666666666666	11460.466666666667	38.61787764602657
1057.8105446669308	1586.8333333333333	11237.366666666667	39.36020248015402
1058.5255778666992	1586.6	11008.133333333333	38.921763325025836
1059.240537156102	1587.1333333333334	10776.833333333334	38.24205273054806
1059.9554225329737	1586.6333333333334	10596.933333333332	38.97370017360037
1060.6702339951491	1586.7666666666667	10421.133333333333	38.00148931335785
1061.3849715404633	1586.2	10303.1	38.51339795616103
1062.0996351667509	1586.7666666666667	10203.933333333332	39.020188016137496
1062.8142248718468	1586.5333333333333	10081.233333333334	38.07542232474335
1063.528740653586	1586.9333333333334	9948.8	38.7269672459427
1064.2431825098029	1586.2333333333333	9783.466666666667	39.481294963771504
1064.9575504383324	1587.0666666666666	9567.266666666666	38.18156296041716
1065.6718444370097	1586.9333333333334	9370.266666666666	38.33403291378196
1066.386064503669	1587.3666666666666	9190.7	38.12448101192057
1067.1002106361457	1587.0333333333333	9045.733333333334	38.25091410924115
1067.8142828322743	1586.8666666666666	8929.066666666668	39.03250026978811
1068.5282810898898	1586.5333333333333	8829.3	38.56567943153293
1069.2422054068265	1586.4	8730.4	37.919005879484914
1069.95605578092	1586.3	8633.366666666667	39.00339025307402
1070.6698322100044	1586.8	8482.7	37.62427493983191
1071.383534691915	1586.4666666666667	8332.266666666666	38.64038202671866
1072.0971632244864	1586.8	8142.533333333334	37.217209392157194
1072.8107178055534	1586.8666666666666	7995.933333333333	38.54405098528041
1073.524198432951	1587.3	7861.933333333333	38.16730735156204
1074.2376051045137	1586.5666666666666	7758.933333333333	38.61342140904116
1074.9509378180765	1586.5	7674.9	38.95477356384669
1075.6641965714741	1586.9333333333334	7588.566666666667	38.417694857933434
1076.3773813625414	1586.2333333333333	7488.366666666667	38.392804548922214
1077.0904921891133	1586.9666666666667	7367.133333333333	37.58528782765109
1077.8035290490245	1587.0	7260.0	38.840720832330184
1078.51649194011	1586.4666666666667	7131.6	38.49591470489471
1079.2293808602042	1586.8	7011.9	38.669306479819525
1079.9421958071423	1586.8	6887.633333333333	37.984987767890665
1080.6549367787588	1586.4666666666667	6803.266666666666	38.85242551988473
1081.367603772889	1586.7333333333333	6733.0	39.14809023539182
1082.080196787367	1586.6666666666667	6665.733333333334	38.59254984781352
1082.7927158200282	1586.5	6587.766666666666	38.45165869735936
1083.5051608687072	1587.4333333333334	6484.766666666666	38.1972175734828
1084.217531931239	1586.6	6371.0	39.60782662742151
1084.9298290054578	1586.3333333333333	6247.833333333333	38.95979875228881
1085.6420520891993	1586.6	6141.366666666667	39.12232078663728
1086.3542011802977	1586.3666666666666	6059.733333333334	38.92534742749694
1087.0662762765878	1586.6333333333334	6000.266666666666	39.10701156468063
1087.7782773759047	1587.0333333333333	5944.266666666666	38.56821264964225
1088.4902044760831	1586.1333333333334	5861.566666666667	37.15891957550208
1089.202057574958	1586.6333333333334	5781.533333333334	38.2810741589723
1089.9138366703637	1586.6333333333334	5693.066666666667	38.13834914837355
1090.6255417601355	1586.2	5593.233333333334	38.49625445137245
1091.337172842108	1586.9666666666667	5509.8	38.09429348879052
1092.048729914116	1587.4333333333334	5460.2	39.169403836475475
1092.7602129739944	1585.8333333333333	5421.933333333333	39.329953836380454
1093.471622019578	1586.5666666666666	5372.866666666667	39.55751978694266
1094.1829570487016	1587.2666666666667	5302.633333333333	38.64199781571149
1094.8942180592	1587.0	5207.566666666667	37.26363356531622
1095.605405048908	1586.8666666666666	5134.366666666667	38.573888639298545
1096.3165180156604	1585.8666666666666	5065.866666666667	39.11115471709136
1097.027556957292	1586.5333333333333	5024.266666666666	39.5177655964487
1097.7385218716379	1586.7	4986.766666666666	38.56415544458946
1098.4494127565324	1586.8	4931.0	37.79092207735881
1099.1602296098106	1586.6666666666667	4850.0	38.39713647847229
1099.8709724293074	1586.8	4774.566666666667	39.454265785265434
1100.5816412128574	1586.8666666666666	4696.366666666667	38.42006061375873
1101.2922359582956	1586.1333333333334	4646.1	38.75517524049088
1102.0027566634565	1586.8	4615.9	39.7493855075192
1102.7132033261753	1586.7	4563.7	38.91730622235887
1103.4235759442865	1587.2	4485.033333333334	38.28159072062736
1104.1338745156252	1586.2	4411.2	37.39462522611617
1104.844099038026	1586.1333333333334	4360.333333333333	37.23388268989468
1105.5542495093239	1586.8	4329.0	38.65616723920643
1106.2643259273534	1586.5333333333333	4284.133333333333	39.742427291338416
1106.9743282899494	1586.9	4205.3	38.579389321923486
1107.684256594947	1586.8333333333333	4123.3	38.547781762989324
1108.394110840181	1587.0	4073.3333333333335	39.69295713992753
1109.1038910234856	1586.9	4020.3	38.12291949960454
1109.8135971426964	1586.5666666666666	3975.9333333333334	39.12960443057054
1110.5232291956477	1586.6666666666667	3896.766666666667	39.44438792997889
1111.2327871801745	1586.4666666666667	3832.3333333333335	39.764301309804026
1111.9422710941117	1586.9666666666667	3787.266666666667	41.03951918908264
1112.6516809352938	1586.6333333333334	3737.1666666666665	37.47045736924253
1113.3610167015559	1585.4666666666667	3682.1666666666665	39.85916393614767
1114.0702783907325	1586.1333333333334	3622.4333333333334	39.22764910973122
1114.7794660006589	1586.9333333333334	3574.2	38.4871214584137
1115.4885795291696	1586.5333333333333	3546.9	41.405239124152516
1116.1976189740992	1587.0333333333333	3496.0333333333333	38.91095676296393
1116.906584333283	1586.7333333333333	3451.1	41.11401732915475
1117.6154756045555	1587.1666666666667	3422.233333333333	42.09851757007571
1118.3242927857516	1586.9	3384.4666666666667	41.88502548279517
1119.0330358747062	1587.0666666666666	3338.9333333333334	40.37746692095783
1119.741704869254	1586.6666666666667	3292.866666666667	38.08948396623339
1120.4502997672296	1586.0666666666666	3261.366666666667	41.497255402487745
1121.1588205664682	1586.2	1662.5666666666666	40.08664920908909
1121.8672672648045	1586.1666666666667	1663.1	40.603092791469834
1122.5756398600731	1586.3333333333333	1661.8333333333333	38.25945429582787
1123.2839383501089	1585.8666666666666	1662.6	49.92796285399386
