# Supplementary material for: Roblonski: A Material-Efficient Robo-Fluidic Toolbox for Rapid Photochemical Characterization
Source: ACS Cent Sci. 2026 Feb 6;12(3):333–44. doi: 10.1021/acscentsci.5c02027 (PMC13022720; doi:10.1021/acscentsci.5c02027)
Supplement: Supplementary file 2 [file oc5c02027_si_002.zip › BeerLambertStudy/Raw Data (Automataed)/BLEC Study (2025 Jun 12)/Ferrocene1/blec_Ferrocene1__12062025_aABS_i6_eREF_d669e+00_t-1_m0_v0.csv]

name	C:/Users/cbe.mabolha.shared/Documents/Gilson Spectroscopy Project\BLEC Study (2025 Jun 12)\Ferrocene1\blec_Ferrocene1__12062025_aABS_i6_eREF_d669e+00_t-1_m0_v0.csv
2025-06-12 20:36:03.409252
count	30
interval	0.1 (Sec)
integration_time	40000 (uSec)
NLC=False	DCC=False	WCAL=-5	Slit=S5
Conc_0=6.692	FRAC=0.0	Conc_(6;None)=0.0
wavelength (nm)	dark reference (int)	light reference (int)	abs (mOD)
W	D	L	S
344.6678771972656	1602.2333333333333	1677.7333333333333	-0.0
345.45221902608614	1590.2666666666667	1666.0333333333333	6.933451628341407
346.236489003635	1587.0666666666666	1661.8666666666666	6.434110005409372
347.02068712774695	1585.8666666666666	1660.8	8.387713093166496
347.8048133962569	1586.0	2396.8	7.618922855404095
348.5888678069997	1586.4666666666667	2406.1	3.386639981549555
349.3728503578101	1587.2666666666667	2418.633333333333	4.674301967161823
350.15676104652283	1588.1	2434.4	6.931478790220282
350.94059987097285	1588.2333333333333	2438.8	5.946398073181815
351.72436682899485	1586.9	2445.9	5.614383234032763
352.5080619184237	1586.7666666666667	2456.633333333333	7.029662599799349
353.2916851370942	1586.2	2456.4333333333334	5.47405615136169
354.0752364828412	1586.0333333333333	2460.0666666666666	5.416564125085593
354.8587159534994	1585.9	2466.1	3.103059818779977
355.6421235469038	1587.3	2468.133333333333	5.590857789879695
356.42545926088906	1586.9333333333334	2470.4	4.149027289018087
357.20872309329	1587.6333333333334	2469.5	4.604308907905742
357.9919150419415	1587.1333333333334	2461.733333333333	3.223041053641348
358.77503510467835	1586.7333333333333	2461.366666666667	5.613980491549079
359.5580832793353	1586.8333333333333	2448.9	2.4586902831279764
360.34105956374725	1586.8666666666666	2448.5	5.137839526479772
361.12396395574893	1585.9333333333334	2448.1	6.121211847949384
361.9067964531752	1586.4333333333334	2442.866666666667	2.101073730720507
362.6895570538609	1587.4	2445.3333333333335	5.48468250360562
363.47224575564076	1586.6333333333334	2444.5	7.609391466409357
364.2548625563497	1586.7	2443.9666666666667	7.666323761715984
365.0374074538224	1587.0666666666666	2439.866666666667	5.861889574958521
365.8198804458938	1586.6666666666667	2436.5	6.245246141430632
366.6022815303986	1586.9	2435.133333333333	4.149888032497448
367.3846107051717	1586.4333333333334	2435.3333333333335	5.9754423736173985
368.1668679680479	1586.1333333333334	2434.3333333333335	2.9627254776898204
368.9490533168619	1586.6	2437.4333333333334	5.0312871666439305
369.7311667494487	1586.4666666666667	2444.2	2.5730025856953436
370.5132082636429	1587.1333333333334	2456.133333333333	6.1910095478196805
371.2951778572795	1586.4333333333334	2461.0666666666666	6.35234841298071
372.07707552819323	1586.7	2461.5	4.875931405054746
372.8589012742189	1586.4333333333334	2468.233333333333	6.283688019735547
373.6406550931913	1587.3	2475.5333333333333	6.66794068099819
374.4223369829453	1586.3666666666666	2483.6666666666665	5.569307363323815
375.2039469413157	1586.6	2487.4333333333334	3.06410300229379
375.9854849661373	1586.8666666666666	2484.8333333333335	6.496915833798849
376.7669510552448	1587.7	2488.266666666667	5.1258614198860455
377.5483452064732	1586.6333333333334	2491.733333333333	4.323932885571441
378.3296674176572	1587.1	2507.9666666666667	4.8373124663529685
379.11091768663164	1586.2666666666667	2508.4666666666667	3.8155723599470472
379.89209601123133	1586.2333333333333	2518.9333333333334	5.718183922820856
380.67320238929113	1586.6333333333334	2520.366666666667	5.083903115392241
381.45423681864577	1587.0	2519.6	2.78749230470486
382.23519929713007	1586.8666666666666	2532.266666666667	7.397353943763933
383.01608982257886	1586.5	2543.8333333333335	4.575643545410324
383.796908392827	1586.9333333333334	2557.4666666666667	6.461716628523676
384.57765500570923	1587.9	2557.0666666666666	4.338402343802023
385.3583296590604	1586.2	2544.0	4.924853703315571
386.1389323507153	1587.1	2549.6666666666665	3.44260544336351
386.91946307850884	1586.5333333333333	2566.266666666667	7.61691242690438
387.69992184027564	1586.7	2581.2	5.0218169490557685
388.48030863385065	1586.6	2604.733333333333	5.768254070399673
389.2606234570687	1586.4333333333334	2596.0	5.933806786356555
390.04086630776453	1586.6	2583.5	5.730063160822348
390.82103718377294	1587.2666666666667	2583.233333333333	4.367888618050398
391.6011360829288	1586.5666666666666	2595.766666666667	6.314232113064355
392.3811630030669	1586.9	2619.133333333333	3.5768943568673905
393.161117942022	1586.2333333333333	2664.0	4.06194646157891
393.941000897629	1586.3	2709.8	4.429236005921663
394.72081186772266	1586.6	2715.5333333333333	4.407810422218787
395.5005508501378	1586.9	2703.0333333333333	3.346201796325531
396.28021784270925	1587.3	2702.5	4.8822581629896264
397.0598128432718	1587.0666666666666	2712.1	3.799648617320013
397.83933584966024	1587.2333333333333	2713.5	2.55248166894301
398.6187868597095	1587.2666666666667	2728.233333333333	3.439318441585727
399.3981658712542	1586.7	2747.4333333333334	5.396279072696368
400.1774728821293	1586.6	2773.1666666666665	4.8213862612022
400.9567078901696	1586.7333333333333	2801.6	4.925344440891964
401.7358708932098	1587.1	2797.133333333333	4.231774869855946
402.5149618890848	1586.9	2785.633333333333	5.762312229788881
403.2939808756294	1586.8666666666666	2789.4	4.039527771267622
404.07292785067847	1586.2666666666667	2818.3	5.474645934370507
404.8518028120667	1586.1666666666667	2833.4	5.019856630351814
405.630605757629	1587.1	2835.0333333333333	4.5713175641727695
406.4093366852001	1586.8	2823.0	4.189065630175318
407.1879955926149	1586.9666666666667	2833.266666666667	5.94116163859571
407.9665824777082	1586.6666666666667	2852.733333333333	5.5118195432311134
408.74509733831474	1586.7666666666667	2872.5666666666666	6.248296597145012
409.52354017226935	1586.7	2878.3333333333335	4.495130813179734
410.3019109774069	1587.0	2874.866666666667	3.0229959766197987
411.08020975156217	1586.6666666666667	2891.8333333333335	5.581550696895957
411.8584364925699	1587.4333333333334	2920.6666666666665	6.365887121402355
412.6365911982651	1587.3	2944.3	6.1345538565261535
413.4146738664823	1587.0666666666666	2962.9333333333334	3.6558591362243185
414.19268449505654	1586.9	2996.7	5.310325307228679
414.97062308182257	1586.8333333333333	3030.733333333333	4.150464808959821
415.74848962461516	1586.2	3080.1	6.63013165019269
416.52628412126916	1586.9333333333334	3139.4333333333334	2.3843128489004743
417.3040065696194	1587.3333333333333	3218.1666666666665	4.829064844945048
418.0816569675006	1586.7666666666667	3217.0666666666666	4.256379656102266
418.8592353127476	1586.4	3198.866666666667	3.461250338044214
419.63674160319533	1586.7	3212.6666666666665	3.611914733574537
420.4141758366785	1587.0666666666666	3255.9333333333334	7.772032410506667
421.1915380110319	1587.1333333333334	3266.6	3.887589080120062
421.9688281240904	1586.7333333333333	3271.766666666667	6.308593832271926
422.7460461736888	1587.2333333333333	3319.866666666667	6.057790674132175
423.52319215766187	1587.1666666666667	3391.7	6.881193361849725
424.3002660738445	1586.8	3466.0	5.0675625575351555
425.0772679200714	1586.9666666666667	3603.5666666666666	4.909129163077124
425.8541976941775	1586.2	3753.233333333333	5.492408511160473
426.6310553939975	1586.9666666666667	3819.1	4.8390947933428325
427.40784101736625	1586.5333333333333	3873.1666666666665	5.107307965347061
428.18455456211865	1587.2333333333333	3995.5666666666666	5.0666551161661495
428.96119602608934	1587.5333333333333	4192.266666666666	6.760564429580446
429.7377654071133	1586.5	4400.966666666666	5.143068730716356
430.5142627030252	1586.7666666666667	4517.3	3.945068611478657
431.29068791166	1587.1	4669.533333333334	5.268363720911825
432.06704103085235	1587.3333333333333	4801.5	6.178131889383034
432.8433220584372	1587.2	4889.3	4.79177108027791
433.6195309922492	1586.7333333333333	4948.2	5.334043987183088
434.3956678301234	1586.5666666666666	4988.1	5.266523635774344
435.1717325698944	1586.6	5001.2	5.366415639082514
435.9477252093971	1587.2666666666667	5017.433333333333	4.774030456977912
436.72364574646633	1586.6666666666667	5075.433333333333	5.7306969321231875
437.49949417893686	1586.7	5127.4	4.297865006752366
438.27527050464346	1587.0	5231.533333333334	5.922898249152578
439.0509747214211	1587.1333333333334	5405.433333333333	5.1985900006311585
439.8266068271044	1586.7	5672.633333333333	6.374358954908291
440.6021668195283	1586.9333333333334	6042.333333333333	5.378095765389359
441.37765469652754	1586.6666666666667	6507.633333333333	5.164015222105126
442.1530704559369	1586.9333333333334	7007.333333333333	6.137798759677651
442.9284140955914	1586.8	7449.266666666666	6.568507672108059
443.7036856133256	1586.9333333333334	7760.2	5.287261913281976
444.47888500697445	1586.6333333333334	7929.766666666666	5.669385393988435
445.2540122743727	1586.1	7958.533333333334	5.226785676570258
446.0290674133552	1587.5333333333333	7907.5	6.273216980990922
446.8040504217568	1586.5333333333333	7819.066666666667	5.83657467954961
447.5789612974122	1586.9666666666667	7738.833333333333	6.496069932796203
448.35380003815635	1587.0333333333333	7678.233333333334	5.168895728562177
449.1285666418239	1587.2666666666667	7648.766666666666	5.189540248310512
449.90326110624983	1586.9666666666667	7643.1	4.372435381253398
450.67788342926883	1587.0666666666666	7663.233333333334	5.097380650900505
451.4524336087157	1586.5666666666666	7702.0	5.277663982758362
452.22691164242536	1586.4333333333334	7736.6	4.279100948350331
453.00131752823256	1587.0666666666666	7815.966666666666	5.06571795950177
453.7756512639721	1586.7	7884.833333333333	5.239965893931482
454.5499128474788	1587.0333333333333	7945.733333333334	5.4501870384669315
455.32410227658755	1586.9333333333334	7995.466666666666	6.371538544915358
456.09821954913303	1587.6	7995.833333333333	5.394071793956818
456.8722646629501	1586.6666666666667	7966.633333333333	4.743168597760585
457.6462376158736	1586.9666666666667	7904.766666666666	5.397523769977926
458.4201384057383	1587.2666666666667	7806.133333333333	5.139889063155803
459.1939670303791	1587.0666666666666	7675.433333333333	5.351818821809824
459.96772348763074	1586.4	7535.033333333334	4.7150135457238775
460.741407775328	1586.9333333333334	7393.433333333333	5.4819892415432525
461.51501989130577	1587.0666666666666	7257.033333333334	4.870604977559748
462.2885598333988	1587.2	7140.666666666667	5.234485947983301
463.0620275994419	1586.3333333333333	7045.3	5.081428641832813
463.83542318726995	1587.0333333333333	6986.766666666666	5.479456899721004
464.6087465947177	1587.4333333333334	6936.333333333333	4.9511318406771
465.38199781962	1587.4	6922.266666666666	5.802188900193834
466.1551768598116	1586.7666666666667	6909.2	4.904367342000728
466.92828371312737	1586.6666666666667	6931.666666666667	5.3247541818308175
467.7013183774021	1587.2333333333333	6965.9	5.931940441439909
468.4742808504707	1586.3666666666666	7006.966666666666	5.060862854679459
469.24717113016777	1586.5	7064.4	4.62549721449055
470.0199892143283	1587.0666666666666	7128.5	4.772875691178202
470.792735100787	1587.4666666666667	7205.166666666667	5.101263330460943
471.5654087873788	1586.7	7278.2	5.315299641293645
472.33801027193834	1586.5333333333333	7339.466666666666	5.276024107552301
473.11053955230057	1586.8	7408.866666666667	4.481309092937557
473.88299662630027	1586.8333333333333	7484.5	5.463827833600419
474.65538149177223	1586.3333333333333	7532.4	5.456054131975358
475.4276941465513	1587.3666666666666	7550.933333333333	4.57801073428651
476.1999345884722	1585.9666666666667	7563.7	4.922112830253124
476.97210281536985	1587.0	7563.066666666667	5.104833324795302
477.74419882507897	1587.3666666666666	7551.0	4.813528805429765
478.51622261543446	1586.4	7530.033333333334	5.024426511666453
479.2881741842711	1586.7333333333333	7506.833333333333	5.688201280289402
480.06005352942367	1586.9666666666667	7453.633333333333	5.265533970360354
480.831860648727	1587.2	7394.166666666667	4.183311180185572
481.60359554001593	1587.1	7365.766666666666	5.602446000541332
482.37525820112523	1587.2666666666667	7303.9	4.8844001201725895
483.14684862988975	1587.0666666666666	7257.866666666667	4.655665416247751
483.91836682414424	1587.1	7217.166666666667	5.514259260468904
484.68981278172356	1586.5333333333333	7171.2	4.384705451545592
485.46118650046253	1587.2666666666667	7121.3	4.84541934527048
486.23248797819593	1586.3666666666666	7079.5	4.924344994956469
487.0037172127586	1586.7666666666667	7042.466666666666	5.057642838353331
487.7748742019853	1587.0666666666666	7010.366666666667	5.217692280346852
488.54595894371096	1586.1333333333334	6971.8	5.278860144857857
489.31697143577026	1587.4666666666667	6942.566666666667	4.887950982777164
490.08791167599804	1586.9666666666667	6917.066666666667	6.068983542112644
490.8587796622292	1586.9333333333334	6870.866666666667	5.120462055846478
491.6295753922984	1587.3	6851.2	6.179324402130852
492.4002988640406	1586.9	6817.3	5.632778189071055
493.17095007529053	1587.3	6781.433333333333	4.761258885802849
493.94152902388305	1586.9	6751.566666666667	5.33021769735167
494.71203570765294	1586.6666666666667	6722.733333333334	5.748345295597715
495.482470124435	1586.6333333333334	6697.666666666667	5.868548303939911
496.25283227206404	1587.3666666666666	6668.233333333334	5.421566014174721
497.02312214837485	1587.3	6635.133333333333	4.847830462259879
497.7933397512024	1586.9666666666667	6621.2	5.402220966745744
498.56348507838123	1586.9333333333334	6590.2	4.803480207043665
499.3335581277464	1587.3333333333333	6569.6	4.844406361643908
500.10355889713264	1587.0	6569.1	5.965504531894638
500.8734873843747	1586.9	6562.966666666666	5.127102471802552
501.6433435873074	1587.2	6556.8	5.747357384520655
502.4131275037657	1586.9	6566.9	5.417270426530134
503.1828391315842	1586.3666666666666	6573.0	5.0280590791591555
503.95247846859786	1587.2333333333333	6588.5	4.817119013150163
504.72204551264144	1586.6	6613.566666666667	5.614237315699598
505.49154026154974	1586.9	6648.8	5.224865959649336
506.2609627131576	1587.0	6694.133333333333	6.413549345643614
507.03031286529983	1586.8666666666666	6728.366666666667	4.198602182608967
507.7995907158112	1587.4666666666667	6796.133333333333	4.851878231533417
508.5687962625266	1586.7333333333333	6861.7	4.080786255821426
509.33792950328075	1587.7333333333333	6940.733333333334	5.494733101149661
510.1069904359085	1586.9	7012.7	4.9480246609646175
510.8759790582447	1586.8666666666666	7097.2	4.279630345033556
511.6448953681241	1587.1	7200.466666666666	5.645711795737324
512.4137393633815	1587.4	7302.233333333334	6.438609190871545
513.1825110418519	1587.2333333333333	7400.666666666667	5.551069555002602
513.9512104013698	1587.5	7489.866666666667	4.236716304146996
514.7198374397702	1586.7	7594.933333333333	4.475629481947133
515.4883921548881	1586.8666666666666	7713.2	5.160597655459127
516.2568745445578	1587.1666666666667	7813.233333333334	5.211558895780398
517.0252846066146	1586.8333333333333	7919.1	5.6282241651289615
517.793622338893	1587.3	8012.766666666666	4.912147717545154
518.561887739228	1587.1	8120.633333333333	4.431819327154814
519.3300808054544	1587.0	8220.0	4.503934121438276
520.0982015354069	1586.8666666666666	8302.8	4.526435877110162
520.8662499269203	1587.3	8393.566666666668	5.212366641573408
521.6342259778296	1587.1333333333334	8490.5	4.12761062897369
522.4021296859694	1587.3	8568.8	5.275922828318313
523.1699610491747	1587.8333333333333	8630.9	4.423108592458132
523.9377200652801	1587.0666666666666	8713.266666666666	5.546578722080939
524.7054067321207	1586.1666666666667	8760.966666666667	5.022701756467549
525.4730210475309	1587.1666666666667	8820.666666666666	4.789432349570071
526.2405630093459	1586.6	8874.233333333334	4.534810142191908
527.0080326154003	1586.9333333333334	8936.733333333334	5.243198949138526
527.7754298635291	1586.7666666666667	8987.2	4.623471874968001
528.5427547515668	1586.8	9043.366666666667	5.372050689324118
529.3100072773485	1587.5	9090.266666666666	4.365136728443455
530.077187438709	1587.1	9149.3	4.849147367283481
530.8442952334829	1586.9	9176.966666666667	4.405226487345347
531.6113306595051	1586.8666666666666	9199.4	4.574692279362451
532.3782937146104	1587.7333333333333	9245.566666666668	5.172610641114647
533.1451843966338	1587.3	9279.6	5.431237305767366
533.9120027034099	1587.2333333333333	9319.466666666667	4.618916115448598
534.6787486327736	1586.9666666666667	9356.766666666666	5.359749478427647
535.4454221825597	1587.4	9390.233333333334	4.815086009817867
536.212023350603	1586.5333333333333	9425.2	4.850842748841917
536.9785521347383	1587.5333333333333	9466.966666666667	6.14104426171924
537.7450085328004	1587.0	9487.3	5.3151925447293085
538.5113925426242	1587.1	9512.233333333334	5.607341059065381
539.2777041620444	1587.9333333333334	9529.233333333334	4.540892533647841
540.0439433888959	1587.1666666666667	9541.4	5.21630190975038
540.8101102210134	1587.1333333333334	9554.966666666667	4.724014283095304
541.5762046562318	1587.2666666666667	9595.233333333334	4.99635526062565
542.3422266923859	1587.4	9609.033333333333	5.320166670655975
543.1081763273105	1586.0333333333333	9618.966666666667	5.287097022933997
543.8740535588404	1587.2333333333333	9638.033333333333	4.896872702855286
544.6398583848105	1586.9333333333334	9659.233333333334	5.700659487545982
545.4055908030555	1587.1	9647.766666666666	4.987118343740887
546.1712508114102	1587.2333333333333	9649.366666666667	5.124270320135556
546.9368384077096	1587.3666666666666	9650.666666666666	5.061762442933168
547.7023535897882	1586.9333333333334	9660.933333333332	5.505112108923079
548.4677963554811	1587.1333333333334	9652.066666666668	4.91365780451927
549.2331667026231	1587.3	9653.8	5.117848113135393
549.9984646290487	1586.9333333333334	9652.5	4.650135231701845
550.7636901325931	1587.2666666666667	9644.8	4.9163790355415955
551.5288432110908	1587.3	9650.133333333333	5.274640638757311
552.2939238623768	1587.3	9652.2	5.435017317106099
553.0589320842859	1586.6333333333334	9640.9	5.122030080578228
553.8238678746528	1587.3666666666666	9642.533333333333	5.53080663888023
554.5887312313124	1587.1333333333334	9650.0	5.942113621581789
555.3535221520995	1587.1	9654.9	5.480294462033393
556.1182406348488	1587.0666666666666	9644.766666666666	4.8308835447341965
556.8828866773954	1587.2333333333333	9642.266666666666	4.859752223086194
557.6474602775738	1587.0	9639.9	4.537579819761635
558.411961433219	1587.0666666666666	9656.366666666667	6.1410874911104205
559.1763901421657	1587.3666666666666	9646.333333333334	5.537278812955153
559.9407464022488	1587.3	9651.633333333333	5.208244473194836
560.7050302113031	1587.6	9673.966666666667	5.266445041386723
561.4692415671633	1586.7666666666667	9690.366666666667	5.696595970304407
562.2333804676643	1587.6333333333334	9687.9	4.534384147151376
562.997446910641	1586.7333333333333	9700.366666666667	3.970132155730265
563.7614408939281	1587.1	9726.1	5.250184497719025
564.5253624153604	1587.3	9750.7	5.117747901203489
565.2892114727728	1587.3333333333333	9772.2	5.120352949455116
566.0529880639999	1586.6333333333334	9792.466666666667	4.889472643604675
566.8166921868768	1587.7666666666667	9812.166666666666	5.580287079749822
567.5803238392382	1587.8666666666666	9815.5	4.6131785301320445
568.3438830189189	1587.2666666666667	9841.733333333334	5.577594454727126
569.1073697237535	1587.4	9856.766666666666	4.973862984978797
569.8707839515772	1586.9333333333334	9878.666666666666	4.880908820936257
570.6341257002246	1586.8666666666666	9884.966666666667	5.184231908625276
571.3973949675305	1586.8	9891.766666666666	4.843121430586598
572.1605917513298	1586.4666666666667	9896.066666666668	4.153899361011204
572.9237160494572	1587.6	9923.3	4.761950957323579
573.6867678597476	1586.8	9935.533333333333	5.112247862760936
574.4497471800358	1587.0666666666666	9940.433333333332	5.590126174802596
575.2126540081566	1586.9333333333334	9950.8	5.141473518387719
575.9754883419448	1587.6333333333334	9960.7	5.296774695498198
576.7382501792351	1587.4666666666667	9975.3	5.680652814421631
577.5009395178625	1587.3333333333333	9994.7	4.923105643325019
578.2635563556619	1586.9666666666667	10017.7	5.613288265803618
579.0261006904677	1586.4	10019.066666666668	4.483084074823303
579.7885725201152	1587.0333333333333	10043.266666666666	4.835633875490958
580.5509718424388	1587.4666666666667	10052.7	4.9826636129122015
581.3132986552736	1586.8666666666666	10079.766666666666	5.7256252593658585
582.0755529564542	1587.1	10087.266666666666	5.253294711614522
582.8377347438156	1587.1333333333334	10107.766666666666	4.915713692239328
583.5998440151925	1587.2	10125.1	4.826841606840816
584.3618807684197	1587.2	10143.133333333333	5.335309038908225
585.123845001332	1586.8666666666666	10170.7	6.20654487276225
585.8857367117644	1587.2	10201.066666666668	4.931894897712161
586.6475558975515	1587.0333333333333	10259.9	6.374372801087412
587.4093025565281	1587.7333333333333	10280.266666666666	5.245900748722252
588.1709766865292	1586.9333333333334	10342.133333333333	5.460886423070871
588.9325782853895	1587.3333333333333	10386.4	5.226963102788675
589.6941073509438	1587.8333333333333	10453.966666666667	5.3656835817431405
590.4555638810269	1587.1	10507.566666666668	4.7155130140839745
591.2169478734736	1587.4	10570.933333333332	4.3370373244166585
591.9782593261189	1587.1	10641.333333333334	4.58083488953719
592.7394982367973	1587.4666666666667	10717.8	4.564885413785411
593.5006646033439	1587.3666666666666	10811.066666666668	4.2045411475906365
594.2617584235933	1587.0666666666666	10907.166666666666	5.102788415346883
595.0227796953804	1587.2666666666667	11024.666666666666	4.748896091182191
595.78372841654	1587.7333333333333	11125.566666666668	4.1021835115284535
596.544604584907	1586.8666666666666	11256.2	4.8296255354851745
597.3054081983161	1586.8666666666666	11370.433333333332	4.454387189345252
598.0661392546021	1587.4666666666667	11497.833333333334	5.071981295178257
598.8267977515999	1587.4333333333334	11605.433333333332	4.993783193649082
599.5873836871442	1586.8666666666666	11729.266666666666	5.254231438968619
600.34789705907	1587.5333333333333	11858.666666666666	4.455445726320111
601.1083378652119	1587.2	11994.433333333332	4.692067062480022
601.8687061034049	1586.9666666666667	12137.8	5.0857402441006485
602.6290017714836	1586.9333333333334	12287.666666666666	5.863421067071166
603.3892248672829	1587.2	12417.866666666667	5.006316388865704
604.1493753886377	1586.9333333333334	12530.833333333334	4.622531978514325
604.9094533333828	1586.6333333333334	12680.133333333333	5.017705919035353
605.6694586993528	1587.7	12802.0	4.601807951089021
606.4293914843829	1587.3333333333333	12932.133333333333	4.582122649428805
607.1892516863076	1587.0	13067.1	4.9944529999756995
607.9490393029618	1586.2666666666667	13245.466666666667	5.599717250987646
608.7087543321802	1587.1	13383.2	4.835087563097374
609.4683967717978	1587.2666666666667	13527.933333333332	4.578920735486979
610.2279666196492	1587.0	13652.066666666668	4.770380295379844
610.9874638735695	1587.2	13792.9	5.254997635144042
611.7468885313933	1586.5666666666666	13919.833333333334	5.273973847122138
612.5062405909555	1587.2333333333333	14038.7	5.348354690926091
613.2655200500909	1586.9666666666667	14142.233333333334	4.632085628146325
614.0247269066342	1586.1666666666667	14265.466666666667	4.651153976877599
614.7838611584203	1587.7333333333333	14380.0	4.7825998725061165
615.5429228032841	1587.1	14483.933333333332	4.187908553834736
616.3019118390603	1586.9333333333334	14598.233333333334	4.633049347321547
617.0608282635836	1587.9333333333334	14699.066666666668	4.986086652295371
617.8196720746892	1587.0666666666666	14761.133333333333	4.667686354585616
618.5784432702114	1586.5666666666666	14846.133333333333	5.193945929076184
619.3371418479854	1586.5333333333333	14926.4	4.864988921782626
620.0957678058459	1586.6	14983.633333333333	4.63327450969991
620.8543211416277	1587.3	15065.1	4.699814576526583
621.6128018531655	1587.2	15142.433333333332	4.415973535663731
622.3712099382943	1587.1333333333334	15207.833333333334	4.8887957609924335
623.1295453948488	1587.1666666666667	15254.733333333334	4.467237469084874
623.8878082206638	1587.0	15343.4	5.250187560057888
624.6459984135743	1587.1666666666667	15369.466666666667	4.007731728900386
625.4041159714149	1587.1	15445.6	4.750578976420668
626.1621608920203	1586.9333333333334	15478.733333333334	4.934074357244044
626.9201331732256	1587.4666666666667	15523.933333333332	4.571618034720696
627.6780328128656	1587.1	15541.966666666667	4.343366769901464
628.4358598087749	1587.4333333333334	15583.9	5.176346381419532
629.1936141587885	1587.1666666666667	15585.0	4.406227391186021
629.9512958607411	1586.4	15620.533333333333	4.176005435561287
630.7089049124675	1586.3333333333333	15681.866666666667	5.167810428884394
631.4664413118026	1586.8	15684.033333333333	4.905385718427275
632.2239050565811	1587.1666666666667	15669.2	5.238339906527684
632.9812961446379	1587.2	15659.6	4.812142071792844
633.7386145738079	1586.7333333333333	15677.3	5.213312085045752
634.4958603419257	1586.3666666666666	15693.2	3.9575728418742653
635.2530334468262	1586.7666666666667	15733.0	4.865530521628331
636.0101338863443	1586.3666666666666	15718.666666666666	4.567975139209282
636.7671616583146	1586.2666666666667	15748.533333333333	5.473402356704707
637.5241167605723	1586.8	15747.766666666666	5.19861951676739
638.2809991909518	1587.1	15730.3	5.095397095811042
639.037808947288	1586.8666666666666	15703.433333333332	4.974346505761658
639.7945460274159	1587.2	15700.566666666668	5.472750597467186
640.5512104291702	1587.1333333333334	15662.033333333333	5.124432340812778
641.3078021503857	1586.7666666666667	15645.233333333334	5.084613657060324
642.0643211888971	1587.0333333333333	15602.066666666668	4.659643918376166
642.8207675425394	1587.1333333333334	15580.233333333334	4.81968921679918
643.5771412091474	1586.9333333333334	15549.3	4.288663294443088
644.3334421865558	1586.6333333333334	15522.866666666667	4.960279365793787
645.0896704725996	1586.6666666666667	15524.7	5.140369168119905
645.8458260651132	1586.8333333333333	15504.4	5.0153708112450035
646.6019089619319	1586.9	15465.1	5.329477400318122
647.3579191608902	1586.4333333333334	15434.5	5.095686164618844
648.1138566598231	1587.0666666666666	15396.3	4.683897502433145
648.8697214565653	1586.9666666666667	15382.9	5.787671751800563
649.6255135489516	1586.6333333333334	15337.233333333334	5.258809174874795
650.3812329348169	1586.4666666666667	15336.666666666666	4.808428552804892
651.1368796119959	1586.8666666666666	15386.533333333333	5.230441562736757
651.8924535783235	1587.0666666666666	15378.2	4.91827293079251
652.6479548316345	1586.7666666666667	15355.0	5.076470176659675
653.4033833697637	1586.5666666666666	15347.733333333334	5.066320277291459
654.1587391905458	1586.9	15318.4	4.554985393138834
654.9140222918159	1587.0333333333333	15335.233333333334	4.661164158266422
655.6692326714084	1586.9666666666667	15349.066666666668	4.539489369826538
656.4243703271585	1586.0666666666666	15397.533333333333	5.068970174905182
657.1794352569008	1586.3333333333333	15411.8	4.723882941522057
657.9344274584702	1587.0	15407.033333333333	4.740575971462334
658.6893469297014	1586.9333333333334	15419.333333333334	4.246718371056464
659.4441936684294	1586.2333333333333	15464.4	5.028636915237492
660.1989676724888	1586.3333333333333	15499.9	4.904213131749129
660.9536689397146	1587.0666666666666	15539.5	4.8369629926839055
661.7082974679414	1587.4333333333334	15598.133333333333	4.728983757101534
662.4628532550042	1587.2333333333333	15637.266666666666	5.798202591646999
663.2173362987378	1587.3333333333333	15667.966666666667	5.33252711206265
663.9717465969768	1587.0666666666666	15695.366666666667	4.760405952964138
664.7260841475563	1587.2333333333333	15754.933333333332	4.946988911572935
665.480348948311	1587.3	15809.066666666668	4.649162777446217
666.2345409970756	1586.6666666666667	15885.433333333332	4.852241155595576
666.988660291685	1585.8666666666666	15972.866666666667	5.458692525653806
667.742706829974	1587.1333333333334	16052.266666666666	5.319591790021573
668.4966806097776	1587.1	16131.566666666668	4.611857206094434
669.2505816289303	1587.7	16220.1	5.330519058025118
670.0044098852671	1586.8333333333333	16317.966666666667	5.427892610560403
670.7581653766227	1587.3666666666666	16400.966666666667	5.435088469844261
671.511848100832	1586.5666666666666	16448.6	4.260908470276562
672.2654580557298	1587.0333333333333	16571.866666666665	4.765618950519349
673.0189952391509	1587.3	16689.7	5.145208436862581
673.7724596489301	1586.9333333333334	16786.133333333335	5.481511078639324
674.5258512829022	1586.5333333333333	16898.9	5.120157866011465
675.279170138902	1587.1	16998.133333333335	4.866741167185555
676.0324162147645	1587.1666666666667	17070.433333333334	4.845800433907791
676.7855895083242	1587.1333333333334	17142.133333333335	3.9537216181995682
677.5386900174161	1587.1	17290.866666666665	5.425638312068623
678.2917177398749	1587.3333333333333	17395.566666666666	4.631779409739784
679.0446726735356	1586.6333333333334	17531.766666666666	4.34872039548414
679.797554816233	1587.1333333333334	17679.333333333332	4.504165222681032
680.5503641658016	1587.4333333333334	17809.5	5.05075988345009
681.3031007200765	1586.9	17939.0	4.782052707721163
682.0557644768925	1587.1	18039.833333333332	4.645907924483282
682.8083554340842	1587.4333333333334	18153.5	4.804766936565809
683.5608735894867	1587.1666666666667	18300.766666666666	4.453109173521578
684.3133189409347	1586.7666666666667	18440.6	4.547781456343295
685.0656914862628	1586.5666666666666	18551.166666666668	4.37051157736766
685.8179912233061	1587.2333333333333	18666.233333333334	4.864502957727556
686.5702181498993	1586.4666666666667	18753.966666666667	4.571621075763368
687.3223722638772	1586.9	18889.0	4.5485525136137355
688.0744535630747	1586.9	19078.133333333335	5.071492605801607
688.8264620453265	1586.8	19212.233333333334	5.267865925436835
689.5783977084674	1587.0	19305.5	4.868889532441398
690.3302605503324	1587.2666666666667	19376.2	4.1127840184278925
691.082050568756	1587.3333333333333	19476.5	5.0177902903803036
691.8337677615733	1586.4333333333334	19562.6	4.500794831325886
692.585412126619	1586.6	19677.033333333333	5.230456043910525
693.3369836617278	1587.0666666666666	19751.7	5.186378167593165
694.0884823647348	1587.2666666666667	19828.433333333334	4.853795766314187
694.8399082334745	1587.2	19919.166666666668	5.111587931817829
695.5912612657819	1587.2333333333333	20003.1	5.001478677105869
696.3425414594917	1586.7333333333333	20102.966666666667	5.008219604535403
697.0937488124388	1587.2333333333333	20205.633333333335	5.266961378099481
697.8448833224579	1586.7	20233.933333333334	5.04508506179648
698.5959449873841	1587.1666666666667	20291.566666666666	5.233197700700889
699.3469338050518	1586.6333333333334	20332.733333333334	4.825405835287872
700.0978497732962	1587.2	20358.5	5.579870732535008
700.8486928899517	1586.8666666666666	20376.7	4.934099434960259
701.5994631528534	1587.0666666666666	20397.633333333335	4.755864756846679
702.3501605598362	1586.7	20433.933333333334	5.267930615188334
703.1007851087347	1587.4333333333334	20423.066666666666	4.7937932772835286
703.8513367973837	1587.1	20443.1	5.186986125552753
704.6018156236181	1587.0333333333333	20443.233333333334	4.997395147998079
705.3522215852728	1586.8666666666666	20463.166666666668	4.846221045598159
706.1025546801824	1587.4666666666667	20461.133333333335	5.40726603049408
706.8528149061818	1586.7333333333333	20422.133333333335	5.055040213989667
707.603002261106	1587.3333333333333	20377.333333333332	4.879512159074963
708.3531167427894	1586.9666666666667	20378.9	4.474085231357675
709.1031583490673	1587.3333333333333	20342.6	5.1525225923525
709.8531270777742	1586.9333333333334	20291.866666666665	4.613882007004451
710.6030229267449	1586.9666666666667	20232.633333333335	4.616855395892653
711.3528458938142	1587.1333333333334	20171.533333333333	4.122278597252357
712.1025959768172	1587.7	20105.533333333333	4.837790163710182
712.8522731735884	1586.6	20010.066666666666	4.587860691775221
713.6018774819628	1587.7666666666667	19930.533333333333	4.5650823301707435
714.351408899775	1587.0333333333333	19845.533333333333	4.865197690952862
715.1008674248601	1587.0	19806.9	4.781562203259048
715.8502530550527	1587.6333333333334	19698.9	4.994713112971319
716.5995657881876	1587.0	19569.4	4.782388897995471
717.3488056220998	1586.1	19487.533333333333	4.541745727262972
718.097972554624	1587.4333333333334	19413.466666666667	4.551209544277328
718.8470665835949	1586.7666666666667	19354.966666666667	4.66820901844866
719.5960877068475	1587.0666666666666	19324.2	5.096559772056005
720.3450359222164	1586.8	19252.4	4.60601265881598
721.0939112275368	1587.0666666666666	19202.966666666667	4.768605724683476
721.842713620643	1586.8666666666666	19148.733333333334	4.178700320943492
722.5914430993702	1586.7666666666667	19154.3	4.997652005162068
723.340099661553	1586.4333333333334	19129.633333333335	4.989598779174644
724.0886833050263	1587.9666666666667	19090.366666666665	4.338305139367118
724.837194027625	1586.5666666666666	19041.833333333332	4.522678200949891
725.5856318271836	1587.3666666666666	19001.133333333335	4.629288949264286
726.3339967015373	1587.2333333333333	18934.466666666667	4.175041639205414
727.0822886485207	1587.3	18879.866666666665	4.46056400268055
727.8305076659686	1587.2333333333333	18834.466666666667	4.574973784046768
728.5786537517159	1587.6	18776.1	5.378735253189752
729.3267269035974	1587.0666666666666	18710.633333333335	4.518484234111144
730.0747271194479	1587.0	18692.3	5.149775407863326
730.822654397102	1587.0	18652.766666666666	4.304205012869724
731.5705087343949	1586.5333333333333	18602.8	4.246336158233043
732.3182901291611	1587.1666666666667	18587.0	5.1939810829543
733.0659985792356	1586.6333333333334	18538.366666666665	5.0195700532666345
733.8136340824532	1586.9	18537.3	5.069216770292393
734.5611966366486	1587.0666666666666	18541.1	4.745149534895526
735.3086862396566	1586.5666666666666	18542.066666666666	5.120378921969637
736.056102889312	1587.1333333333334	18570.333333333332	4.662851648305456
736.8034465834498	1586.8666666666666	18566.7	5.322676104575848
737.5507173199047	1587.3	18544.6	5.249425390189361
738.2979150965115	1587.5	18506.266666666666	3.8813922974327633
739.045039911105	1587.4	18496.1	4.562362893793094
739.79209176152	1586.9333333333334	18514.566666666666	4.8399248357167854
740.5390706455914	1587.5	18487.133333333335	4.492979139623982
741.285976561154	1587.0666666666666	18505.266666666666	4.406761439198013
742.0328095060426	1587.4	18511.366666666665	3.9889535728997676
742.7795694780918	1586.6333333333334	18520.866666666665	4.431930441636932
743.5262564751367	1586.6666666666667	18490.633333333335	4.677034882196569
744.272870495012	1588.0	18446.9	4.6331883099641695
745.0194115355524	1587.0666666666666	18396.0	5.537600847167818
745.765879594593	1587.1666666666667	18347.666666666668	4.6238696432707584
746.5122746699683	1587.1333333333334	18358.166666666668	4.563374324237914
747.2585967595134	1587.4666666666667	18375.433333333334	5.048757260638018
748.0048458610628	1587.1666666666667	18384.4	4.700816866344991
748.7510219724516	1586.7333333333333	18392.9	5.001430790638075
749.4971250915144	1587.6	18396.533333333333	4.740188731896684
750.243155216086	1587.8333333333333	18422.433333333334	4.939006273100716
750.9891123440015	1587.2333333333333	18486.4	4.443770454844743
751.7349964730954	1587.3333333333333	18598.933333333334	5.06292678648576
752.4808076012027	1587.2666666666667	18629.0	4.473345503753903
753.2265457261582	1587.3666666666666	18646.0	5.285911667547309
753.9722108457964	1586.1	18658.933333333334	4.346091500677348
754.7178029579526	1586.3666666666666	18708.033333333333	4.734337944197353
755.4633220604613	1586.8333333333333	18721.4	4.94775572850112
756.2087681511574	1587.2	18727.2	4.548267870799681
756.9541412278757	1587.6	18744.333333333332	4.156876569919417
757.699441288451	1586.6333333333334	18808.733333333334	4.950521230363802
758.4446683307182	1586.8	18840.666666666668	3.8903272094029404
759.1898223525119	1586.7	18932.2	4.397136658163475
759.9349033516671	1587.2	18997.266666666666	4.8337056796207705
760.6799113260186	1587.1333333333334	19076.466666666667	4.443572509054246
761.424846273401	1587.6333333333334	19163.3	5.264531289040928
762.1697081916495	1586.6333333333334	19237.133333333335	4.931716717947332
762.9144970785986	1587.1	19318.866666666665	4.372615019492165
763.6592129320832	1587.1	19411.766666666666	5.037696522114924
764.4038557499381	1587.0333333333333	19467.7	4.876064183303759
765.1484255299982	1586.8333333333333	19503.8	5.252780676148081
765.8929222700982	1587.2333333333333	19515.5	4.536544345860168
766.637345968073	1587.7333333333333	19604.566666666666	4.643237575406041
767.3816966217572	1587.2666666666667	19731.933333333334	5.027434603726066
768.1259742289859	1587.2	19805.233333333334	4.7860719693624505
768.8701787875938	1587.2	19883.266666666666	4.963183070671133
769.6143102954156	1587.0	19938.066666666666	4.598084716619553
770.3583687502863	1587.6	20003.466666666667	4.574670002889139
771.1023541500406	1586.9	20075.333333333332	4.82731548990882
771.8462664925133	1586.3666666666666	20140.333333333332	4.91747768819556
772.5901057755393	1587.5	20218.3	4.658256607093683
773.3338719969533	1587.6	20313.266666666666	5.073886612139781
774.0775651545903	1587.6666666666667	20410.433333333334	4.349400483592634
774.8211852462848	1587.3666666666666	20501.9	4.722616910247568
775.5647322698719	1587.2333333333333	20562.5	4.695850952120136
776.3082062231862	1586.5333333333333	20614.433333333334	4.660489515139949
777.0516071040627	1587.1666666666667	20718.333333333332	5.562379131780766
777.7949349103361	1586.6	20842.8	4.940901191759612
778.5381896398412	1587.3666666666666	20972.433333333334	5.161714831151401
779.281371290413	1587.5333333333333	21084.266666666666	5.302562345851861
780.024479859886	1587.5333333333333	21196.533333333333	4.8007449341281525
780.7675153460953	1587.1333333333334	21331.833333333332	5.021901151273782
781.5104777468754	1586.8	21445.7	4.838767307612516
782.2533670600615	1587.5666666666666	21503.566666666666	4.508148645988174
782.996183283488	1586.9666666666667	21612.033333333333	4.943145060971146
783.73892641499	1587.1	21729.9	4.534101408781833
784.4815964524023	1587.0	21851.8	4.831602073914879
785.2241933935596	1586.3666666666666	21922.033333333333	4.2909634842989295
785.9667172362967	1586.8	22020.7	4.514987881184484
786.7091679784486	1587.0	22109.2	4.742853747297712
787.4515456178499	1587.2	22161.366666666665	4.45916526882095
788.1938501523355	1587.0666666666666	22262.666666666668	4.159272137436722
788.9360815797401	1587.3333333333333	22392.5	4.343334161693528
789.6782398978987	1586.5	22491.1	4.631829608540987
790.420325104646	1587.0333333333333	22609.233333333334	4.3900836673398445
791.1623371978169	1586.9333333333334	22714.666666666668	4.6712966614591025
791.9042761752461	1587.4	22816.833333333332	4.3683664828883835
792.6461420347684	1586.6333333333334	22970.7	4.671111327890957
793.3879347742187	1587.0666666666666	23125.8	4.916003323440265
794.1296543914318	1587.0666666666666	23260.466666666667	4.644201197918181
794.8713008842426	1587.4666666666667	23361.7	4.699861865733552
795.6128742504857	1586.8333333333333	23486.033333333333	4.174037343084871
796.354374487996	1587.0333333333333	23564.866666666665	4.615477669195795
797.0958015946084	1587.1333333333334	23626.966666666667	4.376117668103674
797.8371555681575	1587.3333333333333	23716.666666666668	4.216947111390479
798.5784364064783	1587.3333333333333	23808.866666666665	4.536943906677366
799.3196441074057	1586.9	23939.6	4.654828661629035
800.0607786687742	1586.3	24084.266666666666	3.964363108303638
800.8018400884189	1587.1333333333334	24184.166666666668	4.213984363760105
801.5428283641745	1587.6	24279.266666666666	4.012778699788334
802.2837434938757	1586.7	24376.566666666666	4.335958581645212
803.0245854753575	1587.0666666666666	24530.5	4.4361739430813545
803.7653543064547	1587.0333333333333	24664.933333333334	3.678265547965374
804.5060499850019	1587.3333333333333	24792.766666666666	4.893418827236888
805.2466725088342	1586.9333333333334	24841.9	4.1897263436068535
805.9872218757862	1587.4	24962.2	4.704350521810668
806.7276980836928	1586.8666666666666	25040.333333333332	4.690981676053228
807.4681011303886	1587.3333333333333	25126.866666666665	4.184782281554648
808.2084310137088	1587.3	25233.133333333335	4.749778707488847
808.948687731488	1586.8	25354.4	4.060197609211943
809.688871281561	1587.2333333333333	25425.066666666666	4.573205010368045
810.4289816617627	1586.9666666666667	25518.966666666667	4.38032535340105
811.1690188699278	1587.1333333333334	25632.466666666667	4.48608363292758
811.9089829038911	1586.4333333333334	25648.4	4.563821490466975
812.6488737614875	1586.2	25746.4	4.821965517871247
813.3886914405518	1587.1333333333334	25834.966666666667	4.792972407136594
814.1284359389189	1587.0333333333333	25971.966666666667	4.725063608414943
814.8681072544233	1587.3333333333333	26072.7	4.288006044724111
815.6077053849002	1586.6333333333334	26213.9	4.68069421806272
816.3472303281842	1586.7333333333333	26267.766666666666	4.802675875192414
817.0866820821101	1586.8666666666666	26320.533333333333	4.488917424584602
817.8260606445127	1586.8	26455.3	4.892239294229125
818.5653660132269	1586.8666666666666	26546.966666666667	5.037857314347135
819.3045981860876	1586.5333333333333	26568.2	3.710598237052483
820.0437571609293	1586.7666666666667	26667.9	4.722143144001573
820.7828429355872	1586.7333333333333	26702.2	4.063529919062123
821.5218555078957	1586.8333333333333	26762.966666666667	4.755382496737855
822.26079487569	1587.1333333333334	26847.533333333333	4.777672701906551
822.9996610368046	1586.5333333333333	26880.5	4.60872671399936
823.7384539890745	1586.7666666666667	26953.266666666666	4.6912318292741055
824.4771737303345	1586.7666666666667	27037.5	4.530180782312836
825.2158202584193	1586.6	27140.5	4.811276989574305
825.9543935711638	1586.0666666666666	27207.766666666666	4.652821314702737
826.6928936664028	1586.9333333333334	27291.433333333334	4.6889873926712715
827.4313205419711	1586.6666666666667	27408.7	4.843236829479707
828.1696741957036	1586.9	27493.3	4.439363554261038
828.907954625435	1586.8666666666666	27590.0	4.4660728952308295
829.646161829	1586.7	27744.733333333334	5.243115908114045
830.3842958042337	1586.8333333333333	27840.533333333333	4.307936193797516
831.1223565489707	1587.4	27866.2	4.401176177943721
831.8603440610459	1586.5666666666666	27908.2	4.280654860628894
832.598258338294	1587.3	27972.766666666666	4.565670167797086
833.3360993785501	1587.5666666666666	28015.866666666665	4.711590177355473
834.0738671796487	1586.8	28081.6	4.529062404652986
834.8115617394246	1587.0666666666666	28189.733333333334	4.823583042837661
835.5491830557129	1587.2	28333.633333333335	4.902051197685142
836.2867311263482	1586.3666666666666	28392.1	4.70985547841687
837.0242059491653	1586.4	28517.633333333335	5.009038266623096
837.7616075219992	1586.8	28606.8	4.676637565664437
838.4989358426844	1586.3333333333333	28691.266666666666	4.897884840272872
839.2361909090561	1587.1	28717.3	4.342675334541727
839.9733727189487	1586.9333333333334	28730.866666666665	4.099205609829601
840.7104812701973	1586.2	28849.266666666666	4.6679952670196965
841.4475165606366	1585.9666666666667	29018.533333333333	4.82572077588595
842.1844785881015	1587.8333333333333	29131.166666666668	4.769538467652893
842.9213673504267	1587.1	29209.533333333333	4.274963359833514
843.6581828454471	1586.3333333333333	29274.4	4.7439414777113065
844.3949250709974	1587.3666666666666	29338.333333333332	4.732075366386147
845.1315940249126	1586.9666666666667	29443.1	4.681541761820678
845.8681897050272	1587.1333333333334	29561.0	4.463005640414626
846.6047121091764	1587.2333333333333	29702.3	4.820383401363601
847.3411612351948	1587.0666666666666	29782.333333333332	5.147292370574674
848.0775370809172	1586.5333333333333	29809.3	4.656691710711345
848.8138396441784	1587.3666666666666	29879.633333333335	4.966995399134327
849.5500689228132	1586.9	29918.1	4.376490844802686
850.2862249146566	1587.5	30000.866666666665	4.706141957604118
851.0223076175432	1586.8666666666666	30087.133333333335	4.457127261465504
851.7583170293079	1586.9333333333334	30344.133333333335	4.84143936496096
852.4942531477856	1587.7	30456.233333333334	4.705548480147841
853.2301159708109	1586.7666666666667	30471.666666666668	4.645115217325507
853.9659054962187	1587.3666666666666	30512.966666666667	4.614770080774967
854.7016217218439	1587.2333333333333	30563.0	4.6309753790900485
855.4372646455213	1586.9333333333334	30698.8	4.301741973143877
856.1728342650856	1587.4	30802.966666666667	4.246866012116648
856.9083305783716	1587.0333333333333	30966.566666666666	4.491313768657411
857.6437535832143	1586.8333333333333	31064.266666666666	4.291775958652895
858.3791032774483	1587.3666666666666	31115.533333333333	4.804057880604562
859.1143796589085	1587.4333333333334	31125.166666666668	4.964073000497002
859.8495827254299	1587.0	31225.1	4.723425201151509
860.5847124748469	1586.8666666666666	31292.3	4.860973736389176
861.3197689049947	1586.7333333333333	31400.1	4.415812888832086
862.0547520137079	1586.9	31555.566666666666	4.45771783706873
862.7896617988213	1586.9333333333334	31696.4	4.921310557746549
863.5244982581698	1587.3333333333333	31759.166666666668	4.710229994687609
864.2592613895882	1586.8333333333333	31742.366666666665	4.341695222296024
864.9939511909114	1587.1333333333334	31709.566666666666	4.506223266329277
865.728567659974	1587.1	31740.066666666666	4.155410424664607
866.4631107946109	1586.8666666666666	31866.6	4.9123381856071635
867.197580592657	1586.5333333333333	31923.966666666667	4.329991778412299
867.931977051947	1586.5666666666666	32022.966666666667	4.540238016295066
868.6663001703158	1587.1666666666667	32071.566666666666	4.786493923397516
869.4005499455982	1586.4666666666667	32097.8	4.145170446012268
870.1347263756289	1586.8	32163.966666666667	4.032973587021477
870.8688294582428	1586.7	32269.5	4.33628798462027
871.6028591912748	1586.9666666666667	32414.9	4.294429556356746
872.3368155725594	1586.8	32583.366666666665	4.318118560618543
873.0706985999318	1587.1666666666667	32658.9	4.523185579458713
873.8045082712266	1586.7	32731.566666666666	4.507812380989265
874.5382445842787	1587.5	32860.86666666667	4.899102293599028
875.2719075369228	1586.8333333333333	32978.333333333336	4.839056840424322
876.0054971269938	1587.7	33076.4	4.58841065079008
876.7390133523264	1587.0666666666666	33261.433333333334	4.223879609694169
877.4724562107556	1587.6666666666667	33506.23333333333	4.047637256942385
878.2058257001161	1587.1333333333334	33719.36666666667	4.19842847849166
878.9391218182427	1586.8	33852.8	4.36716200994439
879.6723445629702	1586.3333333333333	33890.76666666667	4.30490991563391
880.4054939321335	1587.3333333333333	33930.7	4.553823346534509
881.1385699235674	1586.9333333333334	34096.76666666667	4.129200048274923
881.8715725351066	1586.3	34277.63333333333	4.367757567536212
882.604501764586	1586.7666666666667	34514.4	4.511694010205282
883.3373576098403	1586.8	34741.76666666667	4.314313518478794
884.0701400687044	1586.4666666666667	34902.26666666667	4.196848642860936
884.8028491390132	1587.2	34993.166666666664	3.9322003735499775
885.5354848186014	1586.9	35101.8	4.387725095373079
886.2680471053038	1587.2	35134.3	4.158187950450211
887.0005359969554	1587.1	35308.73333333333	4.183373511977443
887.7329514913906	1587.5	35476.7	4.113425482421705
888.4652935864447	1586.8666666666666	35727.433333333334	4.303488740650726
889.1975622799522	1586.6666666666667	35980.2	4.266579342767264
889.929757569748	1587.3333333333333	36242.96666666667	4.732604455686338
890.6618794536669	1586.4666666666667	36416.46666666667	5.145131974792744
891.3939279295437	1586.9	36519.53333333333	4.974380137829399
892.1259029952132	1586.6	36588.53333333333	4.611116424602504
892.8578046485103	1587.0666666666666	36725.666666666664	4.325032201250293
893.5896328872698	1586.8	36850.566666666666	4.321628305138897
894.3213877093264	1587.1	37031.933333333334	4.239223196018166
895.0530691125149	1586.3666666666666	37308.73333333333	4.039618000645318
895.7846770946703	1586.4666666666667	37594.03333333333	4.115421339529601
896.5162116536272	1586.6	37817.86666666667	4.226644980779712
897.2476727872206	1586.9333333333334	37930.933333333334	4.572382894541609
897.9790604932853	1587.1333333333334	38084.5	4.368327139832236
898.7103747696559	1587.1666666666667	38249.26666666667	4.482629960183022
899.4416156141674	1586.5	38455.96666666667	4.6163909205882705
900.1727830246544	1587.2333333333333	38665.73333333333	4.778876079232075
900.9038769989521	1586.5666666666666	38888.96666666667	4.446067703855245
901.634897534895	1586.9666666666667	39133.76666666667	4.6328160937446885
902.365844630318	1586.7	39348.5	5.003617238784172
903.0967182830558	1586.8333333333333	39491.03333333333	5.267598132475196
903.8275184909435	1587.0666666666666	39634.7	4.58612233448616
904.5582452518156	1587.4	39893.13333333333	5.181833712283607
905.288898563507	1587.1333333333334	40022.433333333334	5.173027868928758
906.0194784238527	1586.8666666666666	40098.666666666664	5.049348655731969
906.7499848306873	1586.5	40312.53333333333	4.609626916089532
907.4804177818455	1587.1333333333334	40592.933333333334	5.02257506671282
908.2107772751625	1587.0666666666666	40756.833333333336	5.369466730110523
908.9410633084728	1586.6333333333334	40939.86666666667	4.5331730270659145
909.6712758796114	1587.3666666666666	41084.1	4.94125174219663
910.4014149864129	1587.1	41161.066666666666	5.029980706499505
911.1314806267123	1586.7333333333333	41206.86666666667	4.581121108256684
911.8614727983444	1586.7666666666667	41349.1	5.224837290490145
912.5913914991438	1587.0333333333333	41512.26666666667	4.792223366668552
913.3212367269456	1586.8666666666666	41678.46666666667	4.590458366275428
914.0510084795844	1586.7666666666667	41924.63333333333	5.494623733422585
914.7807067548952	1587.4	42042.26666666667	5.16310881011545
915.5103315507125	1587.1333333333334	42111.96666666667	5.264409892075567
916.2398828648716	1587.0666666666666	42207.333333333336	4.4882692017818995
916.9693606952068	1587.5	42389.36666666667	4.967823961725041
917.6987650395532	1587.2666666666667	42449.46666666667	4.9335718151525105
918.4280958957455	1587.7333333333333	42484.166666666664	5.024662234041288
919.1573532616186	1586.7666666666667	42556.63333333333	5.087457149590276
919.8865371350073	1587.0333333333333	42600.5	4.7500190322757225
920.6156475137464	1586.8333333333333	42735.566666666666	5.209035276007053
921.3446843956707	1586.4333333333334	42857.96666666667	5.32906734641728
922.0736477786149	1586.8666666666666	42799.066666666666	5.541666671189847
922.802537660414	1587.0666666666666	42743.46666666667	5.314156075001023
923.5313540389027	1586.8666666666666	42735.166666666664	4.969885649215107
924.2600969119159	1587.1333333333334	42795.46666666667	5.205011443498859
924.9887662772883	1586.5	42739.933333333334	4.8764039498267095
925.7173621328548	1586.2666666666667	42735.46666666667	5.1046658082258825
926.4458844764501	1587.3333333333333	42640.5	4.9597108770057705
927.1743333059092	1587.5	42425.2	4.959854291307682
927.9027086190666	1586.8666666666666	42129.833333333336	4.9423039473768755
928.6310104137575	1587.2666666666667	41739.13333333333	5.092853107333733
929.3592386878165	1586.9666666666667	41212.26666666667	4.958384665668085
930.0873934390784	1586.8	40571.5	4.866809956325872
930.815474665378	1587.2666666666667	39797.433333333334	5.06836030769185
931.5434823645503	1586.9666666666667	38823.666666666664	4.905487844885935
932.2714165344298	1587.2	37731.26666666667	4.629788844984375
932.9992771728516	1586.9666666666667	36649.46666666667	4.467932512163123
933.7270642776504	1586.0333333333333	35532.066666666666	4.75059181680212
934.4547778466609	1586.4	34374.0	4.570327278787223
935.1824178777181	1586.9666666666667	33430.066666666666	4.623450485338891
935.9099843686568	1586.7	32656.133333333335	4.274530730626167
936.6374773173115	1586.6	32151.433333333334	4.597641182567507
937.3648967215174	1586.9333333333334	31817.433333333334	4.305240948430556
938.0922425791092	1586.5333333333333	31694.933333333334	4.314046268207338
938.8195148879216	1586.7	31773.366666666665	4.308133182090665
939.5467136457895	1586.5	31967.8	4.607745289877196
940.2738388505477	1587.1333333333334	32218.466666666667	4.335495412017248
941.000890500031	1587.4333333333334	32614.0	4.440704897039526
941.7278685920743	1586.9333333333334	33138.7	4.492491122742895
942.4547731245123	1586.7666666666667	33768.23333333333	4.788751623256985
943.1816040951798	1587.3	34442.46666666667	4.194133969057636
943.9083615019116	1587.0333333333333	35177.36666666667	4.416568622451039
944.6350453425426	1586.5	35915.666666666664	3.9991697635646553
945.3616556149077	1587.0666666666666	36736.333333333336	4.337440633847571
946.0881923168415	1586.2	37526.8	3.9080712225961474
946.8146554461789	1586.5666666666666	38268.36666666667	4.086829374493868
947.5410450007547	1587.2	39019.333333333336	3.9194474801502004
948.2673609784038	1586.5	39800.166666666664	4.56838813003273
948.9936033769609	1586.8	40635.566666666666	4.505019501288169
949.7197721942608	1586.8	41380.333333333336	4.377644800989956
950.4458674281384	1586.9	42130.2	4.0706028109552745
951.1718890764284	1587.2333333333333	42920.8	4.2137457389704505
951.8978371369658	1586.4333333333334	43606.53333333333	4.471990099465984
952.6237116075853	1586.7666666666667	44116.7	3.768691100385777
953.3495124861216	1586.2333333333333	44688.1	3.845858835866003
954.0752397704097	1587.2333333333333	45251.3	4.037331668885123
954.8008934582843	1587.2333333333333	45803.1	4.292134252864185
955.5264735475803	1586.9333333333334	46340.833333333336	4.307248137285122
956.2519800361324	1586.9	46842.23333333333	4.423422550546822
956.9774129217755	1587.2666666666667	47360.26666666667	4.599385408636189
957.7027722023442	1586.3666666666666	47839.4	4.600110186729079
958.4280578756737	1586.4	48188.86666666667	4.402541677178237
959.1532699395985	1587.6666666666667	48464.13333333333	4.551717222993986
959.8784083919536	1587.0666666666666	48742.96666666667	4.636603137914656
960.6034732305736	1586.8	49064.5	4.283715832400123
961.3284644532936	1586.9	49364.46666666667	4.155123615430548
962.053382057948	1585.9333333333334	49694.13333333333	3.973348503350057
962.7782260423721	1586.7333333333333	49917.2	4.058381164705301
963.5029964044004	1587.0333333333333	50073.833333333336	4.174537254605738
964.2276931418677	1587.4333333333334	50271.96666666667	4.597235292399266
964.952316252609	1587.6666666666667	50405.166666666664	4.1928296017396764
965.6768657344589	1586.8333333333333	50494.4	4.188956128300162
966.4013415852523	1586.6	50538.7	4.199758086682476
967.1257438028242	1587.1666666666667	50580.0	4.041134876244679
967.8500723850091	1587.0	50616.96666666667	4.121810568376031
968.574327329642	1586.8333333333333	50695.433333333334	4.2053589232397774
969.2985086345576	1587.0	50825.933333333334	4.141336105552409
970.0226162975908	1587.2	50786.46666666667	4.012814904559338
970.7466503165765	1586.7666666666667	50696.3	3.595529075524143
971.4706106893493	1586.4333333333334	50688.46666666667	3.798572615390618
972.1944974137441	1587.2	50520.3	3.5470994713579413
972.9183104875957	1587.2333333333333	50256.833333333336	4.311965729378135
973.6420499087391	1587.2	49943.4	4.34791390381533
974.3657156750087	1586.9	49712.1	4.228533060479839
975.0893077842397	1586.1666666666667	49499.03333333333	4.469542231287175
975.8128262342667	1586.7333333333333	49361.7	4.233369259528707
976.5362710229247	1586.6333333333334	49301.73333333333	4.323579463793884
977.2596421480483	1587.3333333333333	49219.76666666667	4.215716446109288
977.9829396074724	1587.2	49128.13333333333	4.421010324143081
978.7061633990318	1586.6333333333334	48944.26666666667	4.30636188847323
979.4293135205613	1586.7	48683.03333333333	3.804462001709684
980.1523899698958	1586.8333333333333	48432.5	4.0566077091240835
980.87539274487	1587.0	48288.066666666666	4.138383560188619
981.5983218433189	1587.6666666666667	48219.96666666667	4.25830027066368
982.3211772630771	1587.8	48224.86666666667	4.073584310991475
983.0439590019795	1586.7666666666667	48418.36666666667	4.471454781624757
983.7666670578608	1586.9333333333334	48533.7	4.191028188101052
984.4893014285559	1587.4666666666667	48568.73333333333	3.9210777457034265
985.2118621118997	1586.5333333333333	48513.9	4.001251435716028
985.9343491057269	1586.9333333333334	48492.833333333336	4.234898602843931
986.6567624078724	1586.5	48224.13333333333	3.6629548822845757
987.3791020161709	1587.2	48123.2	3.7880226587184076
988.1013679284573	1587.4	48125.333333333336	4.0493332134214155
988.8235601425663	1587.3666666666666	48108.9	3.268749338604642
989.5456786563328	1587.6333333333334	48245.666666666664	3.8422372879256175
990.2677234675917	1587.2666666666667	48339.3	3.8026152469968775
990.9896945741776	1587.1666666666667	48296.0	3.787701203421657
991.7115919739255	1587.5666666666666	48128.8	3.741159230027557
992.4334156646702	1587.1	47905.833333333336	4.075527093868686
993.1551656442463	1586.9333333333334	47534.0	3.4209058361015185
993.8768419104888	1587.7	47241.03333333333	3.691738763014781
994.5984444612325	1586.5333333333333	46961.166666666664	4.083110453044433
995.3199732943121	1586.7333333333333	46630.7	3.759402700399727
996.0414284075626	1587.7	46311.8	4.055215425244216
996.7628097988187	1587.2	46011.066666666666	4.142295306719495
997.4841174659151	1586.7333333333333	45719.23333333333	4.044603872823927
998.2053514066869	1586.7	45375.1	3.787299239597024
998.9265116189687	1586.8666666666666	44966.1	3.8699795895948887
999.6475981005952	1587.2	44393.63333333333	3.632031043272474
1000.3686108494015	1586.9666666666667	43871.8	3.425396810176989
1001.0895498632223	1587.0666666666666	43576.066666666666	4.079089838840546
1001.8104151398923	1587.1	43199.833333333336	3.941989076977806
1002.5312066772464	1586.7	42824.066666666666	4.385298135297407
1003.2519244731194	1586.8333333333333	42503.13333333333	4.197979814365275
1003.9725685253462	1586.8666666666666	42220.36666666667	4.540798677797403
1004.6931388317614	1587.0333333333333	41786.63333333333	4.153923740591494
1005.4136353902	1587.0666666666666	41264.166666666664	3.8391651333970214
1006.1340581984969	1586.9	40772.96666666667	3.982178040653276
1006.8544072544867	1587.0	40091.9	4.035118397486828
1007.5746825560042	1587.7666666666667	39465.7	4.002696449593416
1008.2948841008844	1586.2	38925.433333333334	4.029799846595792
1009.0150118869618	1588.0	38527.0	4.457961488242896
1009.7350659120716	1586.9333333333334	38219.96666666667	4.2558823088374655
1010.4550461740483	1586.2333333333333	37906.7	4.38810060649833
1011.174952670727	1587.0666666666666	37567.7	4.007239009771625
1011.8947853999423	1587.4	37143.666666666664	4.122281743723737
1012.614544359529	1586.8	36637.36666666667	3.9744211132413474
1013.334229547322	1587.1	36010.6	3.941900706812885
1014.0538409611561	1586.6666666666667	35372.03333333333	4.201834682178207
1014.7733785988661	1586.5666666666666	34711.166666666664	3.9829551042099705
1015.4928424582868	1586.7333333333333	34186.23333333333	4.480166965328584
1016.2122325372529	1587.3666666666666	33687.3	4.209504140398985
1016.9315488335994	1587.1	33292.86666666667	4.4853199303868445
1017.6507913451611	1586.6666666666667	32928.7	4.217581666190449
1018.3699600697728	1587.4666666666667	32568.4	4.420843743702311
1019.0890550052692	1587.5666666666666	32131.533333333333	4.451375549542121
1019.8080761494851	1586.7	31551.1	4.059267017973028
1020.5270235002555	1586.7333333333333	30912.4	3.830750207547681
1021.2458970554151	1587.5333333333333	30195.566666666666	3.9078771404908945
1021.9646968127987	1587.5666666666666	29528.166666666668	3.712583888407062
1022.6834227702411	1587.1	29016.5	3.9050764314154023
1023.4020749255772	1586.7333333333333	28563.033333333333	3.8924477281366356
1024.1206532766416	1587.0333333333333	28182.433333333334	3.465888278937252
1024.8391578212693	1586.8666666666666	27862.733333333334	4.185224261829401
1025.5575885572953	1587.1	27504.333333333332	3.936686716092104
1026.2759454825539	1586.6666666666667	27064.133333333335	4.029038621259838
1026.9942285948803	1586.9	26511.2	4.239102894067538
1027.7124378921092	1586.9666666666667	25905.433333333334	3.970206793139059
1028.4305733720753	1586.6666666666667	25299.866666666665	4.121938470018973
1029.1486350326138	1587.0	24698.433333333334	3.6248996207705644
1029.866622871559	1587.0	24217.733333333334	3.883552803237457
1030.584536886746	1586.6666666666667	23812.033333333333	4.447310936908064
1031.3023770760096	1587.3333333333333	23469.2	4.812393911270595
1032.0201434371845	1586.8	23127.4	4.3483912616194695
1032.7378359681059	1586.0666666666666	22789.5	4.348923311826402
1033.455454666608	1586.3	22385.366666666665	4.037505976328656
1034.1729995305259	1587.3666666666666	21940.8	4.8118832385303865
1034.8904705576945	1587.9666666666667	21406.233333333334	3.787106918845246
1035.6078677459486	1586.8	20878.966666666667	4.628921409547509
1036.3251910931228	1586.8666666666666	20363.4	4.168629365279355
1037.042440597052	1587.4	19903.333333333332	4.314687249181835
1037.7596162555712	1587.2333333333333	19480.833333333332	4.207048435998696
1038.4767180665153	1587.2333333333333	19118.8	4.170950352488255
1039.1937460277186	1586.5	18839.933333333334	4.6454012580524795
1039.9107001370162	1587.6	18562.1	4.376564375695632
1040.627580392243	1587.6	18279.133333333335	4.587853840903821
1041.3443867912338	1586.6666666666667	17927.6	4.165048890860272
1042.0611193318232	1586.7	17545.666666666668	3.9602869042574764
1042.7777780118463	1587.0	17096.5	4.063348187470512
1043.4943628291376	1586.9	16653.7	4.629800804812218
1044.2108737815322	1586.9666666666667	16231.266666666666	4.243711104886779
1044.9273108668647	1587.1666666666667	15875.133333333333	4.373617209744344
1045.64367408297	1587.2333333333333	15532.0	3.9765400701217266
1046.359963427683	1586.5666666666666	15253.8	4.134653858833941
1047.0761788988382	1587.6333333333334	14999.933333333332	3.7593886405192354
1047.7923204942708	1587.4333333333334	14742.233333333334	4.280955344639667
1048.5083882118154	1587.2333333333333	14474.333333333334	3.6877830630583777
1049.224382049307	1586.7	14166.3	4.033782936932998
1049.9403020045802	1586.9	13848.633333333333	4.586055618118219
1050.6561480754697	1587.1666666666667	13488.8	3.8448041032509606
1051.3719202598106	1587.1333333333334	13159.133333333333	4.366574486053219
1052.0876185554378	1587.4666666666667	12862.033333333333	3.924877539523402
1052.8032429601856	1587.1333333333334	12603.8	4.49490284990406
1053.5187934718892	1587.1333333333334	12398.166666666666	3.880435246104617
1054.2342700883835	1586.6	12233.7	4.309694422576085
1054.949672807503	1586.4	12081.366666666667	3.868389233575687
1055.6650016270826	1587.2333333333333	11929.7	4.338310637485968
1056.3802565449573	1586.9666666666667	11727.633333333333	4.78000768170144
1057.0954375589617	1586.9333333333334	11499.3	4.067344977463641
1057.8105446669308	1586.8333333333333	11288.466666666667	4.8360892385265615
1058.5255778666992	1587.2333333333333	11056.8	4.36655032868397
1059.240537156102	1586.5	10839.5	4.4329225774186725
1059.9554225329737	1587.3666666666666	10643.6	4.520050116155204
1060.6702339951491	1587.1	10477.133333333333	4.211845487029623
1061.3849715404633	1587.1666666666667	10347.666666666666	4.377908536267204
1062.0996351667509	1587.0	10229.2	4.280788192516107
1062.8142248718468	1586.3333333333333	10110.2	3.934153524956948
1063.528740653586	1587.0333333333333	9974.6	4.416639161161058
1064.2431825098029	1586.9666666666667	9800.266666666666	4.676499715420096
1064.9575504383324	1587.8333333333333	9582.7	3.5708987870452322
1065.6718444370097	1586.4666666666667	9393.133333333333	5.281721214944206
1066.386064503669	1586.9	9214.166666666666	4.634864177717016
1067.1002106361457	1587.3333333333333	9049.933333333332	3.8286739031847477
1067.8142828322743	1586.6666666666667	8934.733333333334	4.459500295613505
1068.5282810898898	1587.2666666666667	8837.366666666667	4.616930274803636
1069.2422054068265	1587.0	8741.0	4.3255625530876385
1069.95605578092	1587.6333333333334	8641.133333333333	4.5720625965328034
1070.6698322100044	1587.3333333333333	8502.366666666667	4.63871469256801
1071.383534691915	1587.0333333333333	8322.933333333332	3.913999443395104
1072.0971632244864	1587.1666666666667	8169.366666666667	5.239511554228251
1072.8107178055534	1586.1333333333334	8011.333333333333	4.020016402319692
1073.524198432951	1587.0	7886.633333333333	4.5624076944010525
1074.2376051045137	1587.2333333333333	7782.166666666667	4.467543490583443
1074.9509378180765	1586.4666666666667	7689.033333333334	4.027629257349666
1075.6641965714741	1586.5666666666666	7607.166666666667	4.162826498856153
1076.3773813625414	1587.4333333333334	7515.866666666667	4.449835312405361
1077.0904921891133	1586.9666666666667	7400.033333333334	4.0004135356244666
1077.8035290490245	1586.6333333333334	7277.066666666667	3.920140860121539
1078.51649194011	1586.7333333333333	7148.9	4.055618425679101
1079.2293808602042	1588.0333333333333	7029.833333333333	4.6294587776708696
1079.9421958071423	1587.1666666666667	6912.966666666666	4.612697269161362
1080.6549367787588	1586.7333333333333	6814.8	4.028125636058107
1081.367603772889	1587.1333333333334	6737.933333333333	4.16544541664653
1082.080196787367	1586.8333333333333	6683.066666666667	3.80315557993383
1082.7927158200282	1587.0	6595.666666666667	2.9261348663053552
1083.5051608687072	1586.7	6499.166666666667	3.449734850823162
1084.217531931239	1587.2333333333333	6377.633333333333	3.2364800356269097
1084.9298290054578	1587.3333333333333	6262.733333333334	4.531787974995486
1085.6420520891993	1587.5	6160.9	4.444682273893695
1086.3542011802977	1586.9	6078.166666666667	4.17151843766114
1087.0662762765878	1586.9333333333334	6011.433333333333	3.6734666325977927
1087.7782773759047	1586.9333333333334	5956.666666666667	4.033909357281259
1088.4902044760831	1586.6333333333334	5888.3	3.921421513093073
1089.202057574958	1586.7	5802.3	3.755848896010892
1089.9138366703637	1586.5	5708.8	4.1176698887643575
1090.6255417601355	1586.6333333333334	5613.0	2.7085899499465635
1091.337172842108	1586.9666666666667	5536.0	4.636272694441092
1092.048729914116	1586.8	5481.066666666667	5.02888459816106
1092.7602129739944	1587.4666666666667	5437.466666666666	3.913065759287522
1093.471622019578	1586.7666666666667	5393.666666666667	4.606593552995659
1094.1829570487016	1587.0666666666666	5327.733333333334	3.820996697921465
1094.8942180592	1587.1666666666667	5241.3	4.323830027080044
1095.605405048908	1587.2333333333333	5154.3	3.96685740795526
1096.3165180156604	1587.5	5084.5	3.996571298609017
1097.027556957292	1586.5333333333333	5041.4	4.7270041158858715
1097.7385218716379	1587.3666666666666	5013.5	4.775409559864489
1098.4494127565324	1587.0333333333333	4946.166666666667	2.333435330038126
1099.1602296098106	1587.0333333333333	4871.333333333333	3.5761724758518376
1099.8709724293074	1587.2333333333333	4784.6	3.6738175816878496
1100.5816412128574	1587.0	4712.333333333333	3.277885215074242
1101.2922359582956	1586.8	4665.9	3.934140352285579
1102.0027566634565	1586.7666666666667	4630.466666666666	4.152941416283391
1102.7132033261753	1587.5	4571.7	3.9374379506262396
1103.4235759442865	1587.4333333333334	4505.4	4.002191214662609
1104.1338745156252	1587.0333333333333	4435.166666666667	3.9673996295177174
1104.844099038026	1587.3	4381.766666666666	4.755657390519259
1105.5542495093239	1586.9666666666667	4351.666666666667	4.902455349071173
1106.2643259273534	1586.5	4298.966666666666	3.504511362442965
1106.9743282899494	1586.7	4215.3	2.723620352175555
1107.684256594947	1586.8	4144.3	4.586418144873447
1108.394110840181	1587.0666666666666	4084.766666666667	2.9193445480717735
1109.1038910234856	1586.8	4045.4666666666667	4.6289509197354946
1109.8135971426964	1586.3	3988.266666666667	4.3429507247076415
1110.5232291956477	1587.0666666666666	3911.9	4.739523915207019
1111.2327871801745	1586.5333333333333	3842.266666666667	4.094441183171533
1111.9422710941117	1586.4333333333334	3793.4	4.702251101512411
1112.6516809352938	1586.8333333333333	3741.6666666666665	3.460155893550715
1113.3610167015559	1586.6333333333334	3692.0	4.881784688003983
1114.0702783907325	1587.4333333333334	3627.133333333333	3.269967257023363
1114.7794660006589	1586.5666666666666	3581.5666666666666	2.5325911253756743
1115.4885795291696	1586.2666666666667	3550.766666666667	2.453438912594939
1116.1976189740992	1587.7	3505.9	4.902874979922865
1116.906584333283	1586.6666666666667	3461.3333333333335	5.118955778132724
1117.6154756045555	1586.8	3421.8	5.086579362404501
1118.3242927857516	1586.7666666666667	3388.733333333333	5.196644498753941
1119.0330358747062	1586.5333333333333	3348.1666666666665	5.7991172189266385
1119.741704869254	1587.1	3297.6	3.2024441642952612
1120.4502997672296	1586.7666666666667	3262.3	5.162680064204955
1121.1588205664682	1586.4333333333334	1662.4	-7.369106447201344
1121.8672672648045	1585.4	1662.7666666666667	15.233283920856936
1122.5756398600731	1586.0333333333333	1662.5666666666666	6.671321380575314
1123.2839383501089	1586.1666666666667	1661.0333333333333	-5.189683799532386
