# Supplementary material for: Roblonski: A Material-Efficient Robo-Fluidic Toolbox for Rapid Photochemical Characterization
Source: ACS Cent Sci. 2026 Feb 6;12(3):333–44. doi: 10.1021/acscentsci.5c02027 (PMC13022720; doi:10.1021/acscentsci.5c02027)
Supplement: Supplementary file 2 [file oc5c02027_si_002.zip › BeerLambertStudy/Raw Data (Automataed)/BLEC Study (2025 Jun 12)/Ferrocene1/Ferrocene1_abs_summary.csv]

Concentration	6.692	0.0	6.691999999999999	4.463567323518184	2.9772016215749084	1.9857949601893476	1.3245262246724847	0.8834596496699055	0.5892680250916638	0.0
Signal	106.72530422404891	5.685673017702341	59.88428943783474	42.24330609722667	28.121925225820604	20.937100396484922	15.976296078736304	13.178721649338001	9.992016612472796	0.0
Signal	441.37765469652754	441.37765469652754	434.3956678301234	433.6195309922492	434.3956678301234	433.6195309922492	432.8433220584372	434.3956678301234	434.3956678301234	0.0
Signal	105.74593653763185	5.294651665994346	59.34048121711682	41.49975224348395	27.528532783620967	20.238648482731577	15.067993956468918	12.686344822336068	9.456271896448271	0.0
Wavelength_nm	S-CHK	S-REF	S-EXP0	S-EXP1	S-EXP2	S-EXP3	S-EXP4	S-EXP5	S-EXP6
350.15676104652283	55.483092647232425	5.818641892762073	4.827509279637418	1.9556750952625208	0.2600096743308242	-0.7707490489619673	-0.6623400703537143	-0.5791915435548916	-0.6068962469093648
350.94059987097285	56.02670324648308	5.767749100454653	5.689835227322277	3.0326096951453962	0.9952776135729664	0.05227982321874691	0.17906949779081316	0.2024503866591516	-0.002869213076813537
351.72436682899485	56.27946417347734	5.679507920768979	6.585370258844755	4.034369877331805	1.8340395423663196	1.0881506868165616	1.210112183845773	1.0927417329895448	0.7312654473205953
352.5080619184237	56.334773281688825	5.545349035828071	7.715840004443436	5.1522362589978385	2.9532060517504135	2.4271507800237586	2.5279405046198207	2.1961362303216063	1.7201016323557283
353.2916851370942	56.27476332039917	5.366227240517595	9.18270490751658	6.517770305780012	4.438318668374848	4.066752435227585	4.1457203379491645	3.5647879054478935	3.0070875144910545
354.0752364828412	56.16035171355244	5.1571311207375325	10.928796807167188	8.126490500389814	6.224141888300487	5.879392819639783	5.951983564360816	5.145021198023876	4.515011948499371
354.8587159534994	56.03332314390088	4.942251509317916	12.781063497364372	9.855990814894305	8.126561191461555	7.663062931299187	7.752945805162547	6.791561121677638	6.084522003925834
355.6421235469038	55.923780453903376	4.7466992099112995	14.532073147544779	11.526637639602534	9.917990966868274	9.218225026885179	9.344477410718426	8.321051171267605	7.539086574196489
356.42545926088906	55.85652643531266	4.590171938746192	16.00587464601091	12.960529874298722	11.395827956381531	10.402071348460481	10.57013741370077	9.564955743824449	8.732577474275232
357.20872309329	55.85187912547831	4.484870182052135	17.083859184783364	14.017488769023103	12.417219970007999	11.142473131808558	11.34442380195133	10.4002099190335	9.563838479548323
357.9919150419415	55.921657812271064	4.438328365670959	17.68401860764167	14.591978625701117	12.892179321333508	11.411187157916054	11.630468292027516	10.747356481605685	9.955717186395809
358.77503510467835	56.06506941992276	4.455794398537665	17.743184867706773	14.61200109690828	12.771593004212392	11.200904300204485	11.417200808174385	10.563745196698243	9.843181143550296
359.5580832793353	56.26792518298265	4.541174083223119	17.210407969884038	14.03669615061169	12.03819611011177	10.510671562316354	10.701382508378828	9.836974353755892	9.176024831156617
360.34105956374725	56.510041597993656	4.694337847773572	16.073584374463607	12.877185699446791	10.720437676218332	9.35976401296611	9.498777128729074	8.595895144341284	7.949425320323563
361.12396395574893	56.77715113084907	4.9060517209497325	14.40680888488582	11.231569506332399	8.92240209804472	7.82072733506395	7.878613903591365	6.934430396983032	6.246747658608925
361.9067964531752	57.06915063908015	5.15198650481317	12.426131184544992	9.327754554268935	6.862466161755414	6.064704418425741	6.013313296466116	5.045371982301845	4.280535887490899
362.6895570538609	57.39849738192338	5.391718095019123	10.499036886246657	7.5251253477293645	4.87719197416984	4.376416946213112	4.195651607863702	3.225697396350185	2.3880920897349824
363.47224575564076	57.7771430677375	5.576151571068815	9.078135473815756	6.2468667243822225	3.3633061651825997	3.108161947650146	2.7909228742341767	1.8308041198976568	0.9620546081682093
364.2548625563497	58.200860811383606	5.662674899084766	8.563097160687967	5.847697162987103	2.6625688287389693	2.573443714737806	2.1224725487577274	1.174918159824763	0.32854113159484655
365.0374074538224	58.64228435226376	5.632441504542176	9.14043064051706	6.465527862715291	2.929791825415613	2.915962494243381	2.335074722722254	1.409664529416439	0.6188148992028744
365.8198804458938	59.060617605682936	5.499789372353207	10.691049917783971	7.944429409655598	4.058726040415586	4.032000312825119	3.3175277209295686	2.4498128002027997	1.7054183632542532
366.6022815303986	59.423466470135665	5.30932378063539	12.808909501973332	9.868229029750637	5.699291433916407	5.583748904954788	4.726256228719734	3.982892932690511	3.230588791166248
367.3846107051717	59.727112670615625	5.120415396101954	14.93761004804987	11.704992578073565	7.372997914195601	7.113465228289947	6.111361290090429	5.573460483080659	4.727105843196924
368.1668679680479	60.00156870914199	4.987895983298777	16.549838103904868	12.981649974873513	8.622465945668587	8.191371729682047	7.069428174533186	6.801756416508638	5.766730577891536
368.9490533168619	60.296291730742	4.944855125300451	17.315360278583334	13.433576851543329	9.153840797081166	8.553619938199198	7.370542418996877	7.393860737470781	6.0940255789288855
369.7311667494487	60.653906431942346	4.993963415298604	17.193326982623255	13.071217041338102	8.918443166702161	8.174967270231342	7.013251786910878	7.289740877177579	5.69570008887257
370.5132082636429	61.08904459774421	5.108984977769243	16.427397484444924	12.156054602721532	8.113762169504348	7.262261011580662	6.2018620580211845	6.639628420965437	4.7883318985610615
371.2951778572795	61.584015336871154	5.246097661364047	15.442293146592498	11.09283612799662	7.09868393208815	6.1691801940763895	5.257483987977984	5.731394457538308	3.7250483165183894
372.07707552819323	62.102548363229644	5.3598706261168925	14.690583633137749	10.28786821715751	6.260980495968077	5.269747155402634	4.502518539972563	4.887264312744129	2.864708432334261
372.8589012742189	62.61270754837888	5.418060445521833	14.50533362956704	10.021003024714652	5.888833037764556	4.835904906528981	4.1584431484357935	4.364185521686373	2.4536341967258153
373.6406550931913	63.10547716347472	5.409374645274266	15.01886376336116	10.380817843403719	6.096633196202838	4.967791155205617	4.2968208632686355	4.292103086972695	2.565710265272571
374.4223369829453	63.59977195218475	5.342649348360568	16.163110470866364	11.27419322624015	6.824660969327489	5.594558721177918	4.85070009068847	4.662225891173108	3.111983081755227
375.2039469413157	64.13306486876945	5.238930938258706	17.73989919322645	12.498338006643117	7.902193490801331	6.53897812458888	5.67465065585651	5.363577688999868	3.905041001045184
375.9854849661373	64.74288242571534	5.122479458945005	19.50580621977406	13.824699926487945	9.12392800942834	7.596316797266994	6.605662216691115	6.236331446680147	4.733140037117963
376.7669510552448	65.44824088211104	5.014238168682697	21.23967230064809	15.06280081670348	10.308589141489811	8.594127413166504	7.50085514172919	7.120583481408872	5.41890828281533
377.5483452064732	66.2383482096002	4.929593949144694	22.772391920295952	16.08506764614507	11.320414677113014	9.412995080673497	8.243761639979937	7.880757294810039	5.846376965209075
378.3296674176572	67.07478726649694	4.878404897311841	23.994982111126355	16.826882035966555	12.070547995480084	9.984030351208617	8.743330337973681	8.412063463970945	5.967698998782765
379.11091768663164	67.90639202804198	4.865262823381617	24.85774210148456	17.277155818166207	12.514529520997591	10.281108854192873	8.943425391221297	8.641302586767793	5.797537097062282
379.89209601123133	68.6909191415425	4.888901025206666	25.370917724403206	17.472949017660795	12.65824638252976	10.320634813129764	8.844262668464665	8.53574918685758	5.4044665107306
380.67320238929113	69.41188869183503	4.941102744108785	25.607158372896492	17.499629984312683	12.568286328726991	10.167805244865455	8.522077316724179	8.123682446728132	4.901615955200732
381.45423681864577	70.08413197132535	5.008112500263479	25.68493395443887	17.47336133987389	12.36044836324659	9.924743629860231	8.114344093258396	7.501776434689361	4.420091028186121
382.23519929713007	70.74409676750415	5.074644005090116	25.73615186411849	17.507190767751496	12.16284798774123	9.698507250506033	7.7707444323743005	6.817623516481646	4.071113558673574
383.01608982257886	71.43265811878194	5.129883990909936	25.85954745365769	17.664281172683474	12.062174493844182	9.554595422890102	7.586032969669667	6.21826304208075	3.9029742000978374
383.796908392827	72.17683211394628	5.172774158227465	26.079799382258713	17.921655622989746	12.059510747357628	9.47897535526878	7.548674656490753	5.784101076943429	3.872563260098204
384.57765500570923	72.97994121366347	5.211347475873399	26.352209839701345	18.185575965389454	12.08059088162289	9.3913693182013	7.551672077142655	5.500653598849155	3.868219967670214
385.3583296590604	73.82031775935714	5.256067545179668	26.61325654741939	18.354721758689863	12.037593036917364	9.206183028587816	7.463572713523256	5.288058236800012	3.777795827105443
386.1389323507153	74.66014185777674	5.3105005756356825	26.849645640908037	18.399293210472344	11.907732220829885	8.91179570671136	7.222356268037657	5.0755951832956185	3.5677720102361477
386.91946307850884	75.4581879978638	5.366148445968574	27.133718602312655	18.399667268210628	11.770441514316921	8.608383606281777	6.888099369218942	4.865064352239571	3.317495722968353
387.69992184027564	76.18171295284228	5.403923313394414	27.608141792719408	18.52912470120544	11.786653888897526	8.48560193360855	6.630540505479935	4.74824204896278	3.1929324430890205
388.48030863385065	76.81553936228721	5.4024121124588875	28.422279520158888	18.982532491461953	12.126816310515018	8.741620517428785	6.652285870401883	4.8612543120448635	3.3691681468232133
389.2606234570687	77.36547516520382	5.346939885892472	29.668275852746696	19.90132310968029	12.900397876316248	9.500078923976012	7.102524924467872	5.317807085742601	3.955157309939551
390.04086630776453	77.85834527780521	5.234831923241467	31.351228908501533	21.326347516600137	14.121728311343041	10.765353223586708	8.024839448821496	6.160506670439652	4.959319125787225
390.82103718377294	78.3381897506062	5.075747082388908	33.39347735436152	23.187733384181108	15.71389500037563	12.427778090954178	9.351019083816091	7.34651681508727	6.296658488201572
391.6011360829288	78.85742752519957	4.887844326963028	35.66403557365234	25.328959480353426	17.53981152805872	14.306666599820794	10.933223450348926	8.76567559457613	7.82396308699888
392.3811630030669	79.46185943203359	4.691947566031567	38.0183787880233	27.55526763316923	19.442317005578666	16.208886713405626	12.595592479792884	10.27603553645816	9.38300818575253
393.161117942022	80.17397214979147	4.50657560510599	40.329201664150105	29.684205481809336	21.27663548566869	17.97423627908016	14.179901660902672	11.736803166825432	10.834067905505954
393.941000897629	80.98378190159792	4.344221994870743	42.51039159759704	31.59140904019847	22.936051128290806	19.504306649052815	15.58195193791277	13.038893723077159	12.081965872365686
394.72081186772266	81.85217690099255	4.212454459864866	44.50162134710604	33.21130223461488	24.34483031919777	20.747553201599814	16.745675138986286	14.105624362311204	13.071308053729673
395.5005508501378	82.72728248126505	4.116650419423165	46.242624161071774	34.51414256266267	25.4428995787045	21.671190031172756	17.6387383270623	14.88365843000988	13.771219469647317
396.28021784270925	83.56466411455726	4.0633993150114005	47.64522652763605	35.467087579256585	26.166624877898926	22.229491977545713	18.216098606919896	15.32418939304916	14.151460801021717
397.0598128432718	84.34128159688477	4.059969769150998	48.60711730828723	36.02587389886671	26.459148468235682	22.3667573300268	18.415546228434287	15.387218329518308	14.181856161185546
397.83933584966024	85.0567286687708	4.110330979639559	49.0595039652216	36.15931420013065	26.301851888419257	22.05175083699831	18.187901633966064	15.065528324903884	13.851616762993395
398.6187868597095	85.72423148573364	4.2092372453874605	49.02973988684089	35.89856881603147	25.755756749745466	21.328966914319075	17.55312321202051	14.420152046021684	13.204915866333998
399.3981658712542	86.35891679962685	4.340895698613392	48.65517832718067	35.35440984561353	24.962616417604856	20.33230162856988	16.624380131356695	13.58117468649214	12.347644656556625
400.1774728821293	86.97193469887539	4.482800083550835	48.141596023436904	34.69416650572754	24.107742151913584	19.25472052140057	15.58573721832176	12.713608618737545	11.423909724774383
400.9567078901696	87.57080474881577	4.613657115440087	47.6820079041099	34.08380501864337	23.356749007500845	18.282796425040758	14.627490727133612	11.959042437075851	10.567672842531664
401.7358708932098	88.16326754752724	4.720254643487578	47.389722115089064	33.634664716282884	22.806041393258873	17.539589184198988	13.882626409374652	11.392202439784263	9.860620610685963
402.5149618890848	88.75815604474936	4.799959438064649	47.27806039491057	33.381504842962244	22.46783591404244	17.061839491104408	13.396316855264935	11.01280606255267	9.31754123332719
403.2939808756294	89.36197484271902	4.8585051290598456	47.28808346924997	33.29351576166219	22.28840545389994	16.813710350070984	13.136151219949376	10.767975641343625	8.899773533193077
404.07292785067847	89.97258688915132	4.905662221030451	47.33554931538456	33.300496250006155	22.180770425398173	16.715959034354107	13.02291697114915	10.582999485417503	8.540688108739431
404.8518028120667	90.57714195971782	4.950330821114786	47.35724095003104	33.32646788205314	22.06450464818402	16.681030157812785	12.968837308675852	10.391747128327452	8.176892711108273
405.630605757629	91.15657971251507	4.996285383231378	47.34632861034024	33.324413075577766	21.90505675473539	16.647544117331833	12.913386589834658	10.16363772574524	7.779613652812955
406.4093366852001	91.69681854117961	5.040828931792669	47.357136502146645	33.29608016639776	21.7306334218341	16.599866673988117	12.839744136257913	9.912664383063515	7.369304144278615
407.1879955926149	92.19991529589856	5.076848463130245	47.47924136242657	33.286956763389526	21.616570686625103	16.564706523956914	12.768150900447537	9.684153603464466	7.006043207925153
407.9665824777082	92.68551163118016	5.098506685383266	47.778924813135056	33.34815638103493	21.632530202366517	16.576572110148675	12.721163377251663	9.515818199994335	6.748761224026097
408.74509733831474	93.18270697780738	5.1057486904943215	48.254390504865505	33.49911381034212	21.79567301580444	16.64279486836378	12.694771046714827	9.408846237169193	6.618264015357447
409.52354017226935	93.71383036249605	5.10439025194288	48.83385098158471	33.71837179658045	22.06226972637532	16.73409158288151	12.658270295908366	9.332162932111913	6.589167507669977
410.3019109774069	94.28162556615287	5.100459904755738	49.43209892493459	33.977758504332456	22.373242388563938	16.81742766048135	12.59358202553286	9.267020214744036	6.626098441612896
411.08020975156217	94.86725175662158	5.093634058178187	50.01955467193979	34.28837965054895	22.71338019317306	16.902026833364282	12.537671994729052	9.250636315287345	6.730040440863952
411.8584364925699	95.4392535771817	5.075394095963996	50.64921848016896	34.71534940580805	23.134320106966378	17.056270351610458	12.587398832767633	9.376978966133358	6.952873068514691
412.6365911982651	95.96805567298496	5.034377264995348	51.414543279619764	35.34056182260266	23.716886391399107	17.37352288034576	12.850410527251057	9.74467106649648	7.360831520276264
413.4146738664823	96.43564160818286	4.963685028709444	52.38223854255926	36.21139267958587	24.5133196298041	17.920366227753803	13.385259614215528	10.398546367856405	7.984762586451517
414.19268449505654	96.83815436270186	4.865794232246715	53.54283493201767	37.305049313023936	25.504357667418198	18.696054526468536	14.166299738528913	11.300033426810856	8.78941401354011
414.97062308182257	97.18101957779548	4.753112057903172	54.80014399363171	38.52176366600562	26.590207034860754	19.61913010013597	15.086236310417092	12.333169411706173	9.674403931352629
415.74848962461516	97.47308738246741	4.6456395631705885	55.99086350945765	39.69747506254601	27.606409940932153	20.536092271167618	15.980736875382135	13.32774465782208	10.493188312445135
416.52628412126916	97.72342427114995	4.5675859670244465	56.91618350696277	40.626384912812775	28.351862587528778	21.244989900386514	16.65702238795283	14.08345243464931	11.07653676698552
417.3040065696194	97.94138549310803	4.542656703699785	57.38460774979009	41.10128501446528	28.631703050486223	21.53896283808006	16.929183761190643	14.403244508378386	11.263251508725908
418.0816569675006	98.1382177891729	4.587753861964431	57.26625231474058	40.97271634896739	28.31263746646082	21.268740659330277	16.665136066784406	14.143799108177937	10.941819669656049
418.8592353127476	98.32901339784149	4.705941407057208	56.54971759114395	40.21391823207453	27.381683688094952	20.408475019269673	15.841238023728529	13.275959290394987	10.098487787167862
419.63674160319533	98.53341686070532	4.882834334838799	55.3681084792638	38.952084318118494	25.972964491554386	19.08570602502637	14.57201633599	11.917350643973627	8.841317453499379
420.4141758366785	98.77494844167198	5.0883912908044815	53.97992230147958	37.448960773344254	24.34898224249269	17.5598119869616	13.097339949739833	10.318372661281792	7.388435967454704
421.1915380110319	99.07594186128165	5.285006548710171	52.699638467856026	36.0290468324383	22.831851531276982	16.146476763851858	11.718066039984372	8.794363357793202	6.014966250422006
421.9688281240904	99.45033689920429	5.438522650319049	51.80846483813425	34.98725432568019	21.712652362889926	15.123544332852866	10.706733249482248	7.634348739716003	4.97904373299933
422.7460461736888	99.89728006916826	5.5277227336674795	51.479681800139936	34.51254876066433	21.17431544399411	14.655773084639385	10.229767221935496	7.0244092029801735	4.454407287820665
423.52319215766187	100.40150170380176	5.5495814638939045	51.73805331007443	34.64415778315151	21.24737531018343	14.759280238001708	10.306541424323498	7.005698041842763	4.483664024926597
424.3002660738445	100.94015398919052	5.518311152719039	52.46765080074666	35.275267620421346	21.815514772882317	15.314946997563254	10.820544767610698	7.480465722259105	4.971767102632903
425.0772679200714	101.49296716312637	5.458651446006203	53.46450951957715	36.2029231990593	22.66897538311914	16.123733842816833	11.577342009887026	8.260030121634841	5.725858847812098
425.8541976941775	102.04855279904251	5.395658906921928	54.518889827124774	37.209807845030966	23.589502906877485	16.984940117145896	12.386775135612567	9.139388499095517	6.533171433809642
426.6310553939975	102.60366448636591	5.346092003410547	55.485806531811306	38.13943965872701	24.424537890630923	17.760986670673496	13.125765820024924	9.962656541741019	7.238052260725453
427.40784101736625	103.15758003461895	5.314414654711399	56.31888399875439	38.93554586496082	25.123772163551024	18.40764147428156	13.760429551457499	10.658915390600853	7.7861283737954
428.18455456211865	103.70564586337322	5.295837938767913	57.04515616128025	39.62082638581416	25.71490247287855	18.951205276426656	14.314354856915323	11.228571634857381	8.207539870752662
428.96119602608934	104.23647079413004	5.282807652023398	57.71020361506728	40.242404740180326	26.248467252506067	19.438881578206377	14.816606888437121	11.7032094595126	8.564400836151364
429.7377654071133	104.73175772476849	5.270673038231147	58.330143148979694	40.82127345887208	26.748581499673755	19.89327270578955	15.265235083297462	12.107288980376595	8.899286464645463
430.5142627030252	105.16909530122257	5.25934215619149	58.879355710378874	41.33643351011998	27.199254221779007	20.297532247265757	15.626644318382098	12.443741163177052	9.215048507256292
431.29068791166	105.52611647571302	5.250834363729217	59.31610256787105	41.747544363997775	27.56725826362249	20.61524576018948	15.864856517284942	12.70672367953302	9.49064089557298
432.06704103085235	105.78562172389157	5.245745187120519	59.61937986061953	42.03070640000931	27.835334203703688	20.823384059956986	15.97342395956251	12.900734011809604	9.709319683826791
432.8433220584372	105.94059929013156	5.2428263062783245	59.79808673320573	42.18886078543539	28.00854955222605	20.923776877255023	15.976296078736304	13.039665457551806	9.866449235746181
433.6195309922492	105.99745858764697	5.240524234415725	59.879752916819584	42.24330609722667	28.102805181855466	20.937100396484922	15.910117407945563	13.134898418809861	9.963317914231624
434.3956678301234	105.97583947910647	5.239677690994658	59.88428943783474	42.2102460902839	28.121925225820604	20.88111126568387	15.7972197923201	13.178721649338001	9.992016612472796
435.1717325698944	105.90468479818209	5.244458847972721	59.809453420028575	42.0870629344657	28.049231818890796	20.75632584229316	15.633992500544132	13.141806297167932	9.931452761582257
435.9477252093971	105.81700381020622	5.2610156047643155	59.63473287186985	41.8556839245322	27.85735739765004	20.547436211279994	15.398062419227038	12.986301139297389	9.756813315172586
436.72364574646633	105.74593653763185	5.294651665994346	59.34048121711682	41.49975224348395	27.528532783620967	20.238648482731577	15.067993956468918	12.686344822336068	9.456271896448271
437.49949417893686	105.72262369934202	5.346893019119687	58.93139801376827	41.0269324741861	27.07505196432954	19.83443644292133	14.644866350144689	12.247231942941404	9.046263164732267
438.27527050464346	105.77306473127388	5.41447789842175	58.44608847459227	40.47789810403962	26.54344919227342	19.367862547365114	14.160589949045551	11.7102720895859	8.57217377399779
439.0509747214211	105.9125068313766	5.490156263756881	57.950759479422594	39.91987041183481	26.004775640170656	18.894565146017293	13.672309716352366	11.14459574102819	8.09748987682822
439.8266068271044	106.13780799767054	5.565322918174537	57.514831027377674	39.42265283456857	25.530367084734827	18.47115380206742	13.241597006359513	10.624746638020305	7.681855528942982
440.6021668195283	106.42354044171574	5.632234618421542	57.188361767942254	39.036888436700686	25.17127549749234	18.13770498483204	12.915431219622029	10.21024203508685	7.3646719254457125
441.37765469652754	106.72530422404891	5.685673017702341	56.98622737725065	38.77948168608694	24.944105439052755	17.90711782173056	12.712544702850586	9.929753872022602	7.156177381037459
442.1530704559369	106.99137461760742	5.723409048308588	56.88828613498442	38.63374175017026	24.830658869644594	17.767615789600796	12.622617939064646	9.777914029845057	7.040052788500809
442.9284140955914	107.17693760586883	5.745882255626204	56.851596540175244	38.560609604141106	24.789567080618696	17.692685783283558	12.615628829109859	9.723995460627684	6.9848434478488315
443.7036856133256	107.25559401581661	5.755044164819999	56.831285428891164	38.51740731895832	24.77787418661051	17.655916902510945	12.659167920704967	9.729536474237356	6.960377693491402
444.47888500697445	107.22353040204058	5.752087986693878	56.80715849050562	38.4831569098375	24.77914186521084	17.6500933302135	12.740635443439267	9.773335971190413	6.95875389343901
445.2540122743727	107.09624410820285	5.7348765847046055	56.806207969337045	38.481677510988064	24.825671412391323	17.704596794554142	12.885581093084177	9.87300512840806	7.0115255398091705
446.0290674133552	106.89962555882056	5.697465183703013	56.90142762559088	38.582220335965715	24.994072124386015	17.88407944123957	13.155030623803526	10.085175538099712	7.186808889731431
446.8040504217568	106.65969365072125	5.633037913824477	57.1788799272765	38.86878368487019	25.36784947676565	18.260785368217014	13.615446366743548	10.477457511147698	7.560275819117095
447.5789612974122	106.39434648278595	5.5395989615420245	57.68098007634036	39.385464285335516	25.980363232986107	18.86709482747476	14.290646653631882	11.079942831771731	8.167624748828878
448.35380003815635	106.11061496174423	5.4242494262218015	58.36526557564265	40.095156357125376	26.77757233237446	19.660172377962603	15.129079503380936	11.84986155713058	8.96979426702353
449.1285666418239	105.80746287165549	5.3033427399852	59.10120743661315	40.874934508905355	27.62234755306102	20.519315825528466	16.005075728605952	12.669725766199619	9.850019640918362
449.90326110624983	105.48135704598587	5.197641274997583	59.713254853609655	41.55572499607733	28.34224242624559	21.28188417643949	16.75897974358692	13.385706146286182	10.649340483887045
450.67788342926883	105.13160193998121	5.125571849248278	60.040912010455514	41.97967661581823	28.789312822766497	21.795349272860946	17.24967720019179	13.861327304279591	11.21788389852857
451.4524336087157	104.76201086234539	5.097444879263042	59.99097447226318	42.05119324545174	28.886690704390233	21.96505687846151	17.398385174056713	14.023078383934923	11.461618915590542
452.22691164242536	104.37934078528495	5.112656540847525	59.563428466070135	41.763511927234326	28.646879877410562	21.782214658402808	17.209365033537843	13.880470905035935	11.368790948985605
453.00131752823256	103.98974141605345	5.160172160310227	58.84848931701532	41.19752836347425	28.163011221869176	21.326962901363487	16.76659067620853	13.51914124438072	11.011850898769445
453.7756512639721	103.59543397321578	5.221655824967524	57.99992380970566	40.49720319257356	27.58104855138405	20.74718925274052	16.210578258644247	13.073485843253877	10.527212625046943
454.5499128474788	103.19341687981047	5.2769650250246585	57.186344100212786	39.82407714368812	27.054690484708296	20.211835843893056	15.696473527223674	12.684736679065018	10.073484120723883
455.32410227658755	102.77653767795584	5.310528985652082	56.53433202924261	39.303707356328154	26.695172735753076	19.852453837173826	15.343966566496618	12.45567033963372	9.779499682560456
456.09821954913303	102.33681254046596	5.315950718980484	56.088415753437445	38.986896016203424	26.53615715967527	19.719122880526932	15.200903744127984	12.420122285857822	9.703890186090476
456.8722646629501	101.8692417091624	5.296685894359144	55.80760822061598	38.84351848553893	26.53100922861963	19.773248077730486	15.238555950838112	12.540726078416107	9.825089835675037
457.6462376158736	101.37412375196918	5.262738600033575	55.59873478365256	38.78986882358337	26.583404190346577	19.918888839810002	15.379108395184723	12.735099211774752	10.064843222983448
458.4201384057383	100.85657467970519	5.225672277369257	55.36330448341366	38.73020089931774	26.59187444135015	20.05108624636427	15.536124644483472	12.914363375160448	10.328482792444639
459.1939670303791	100.32332013764564	5.194522502629742	55.03266699892876	38.59127157747395	26.486594095036487	20.094625309274406	15.645238295943557	13.014733185355709	10.54028759901923
459.96772348763074	99.77871615263592	5.174491200225405	54.57550845900212	38.333396959313205	26.240934409330066	20.01498755853514	15.670991719909289	13.007621614112857	10.656982977861475
460.741407775328	99.2224338110621	5.167311377642171	53.98977082668993	37.9468043207679	25.865670130922283	19.811026912907643	15.599960017809607	12.894900903982773	10.665620862633759
461.51501989130577	98.65026658182254	5.1723787731398305	53.290104170579596	37.44058578652104	25.393701767748254	19.500134439081783	15.43070087317114	12.696765590008958	10.573271090762383
462.2885598333988	98.05735472731817	5.187447396615888	52.50175117461397	36.835636549715765	24.867498377905463	19.10951631954525	15.170736280200089	12.442256396458845	10.399106790864359
463.0620275994419	97.44231018293682	5.208913772788319	51.65907211333085	36.163310547758215	24.331802250004834	18.67424887462696	14.839457181227331	12.164832608920172	10.170272473938702
463.83542318726995	96.80907796392582	5.232075204309856	50.80371136932413	35.465792613892305	23.82963975603836	18.237706134003403	14.471113080625514	11.899678610526315	9.91940287317123
464.6087465947177	96.16596331341466	5.25146420869144	49.98202996954703	34.7964406209389	23.400698911485243	17.850771439839868	14.114926635226446	11.682504547326026	9.683412437995806
465.38199781962	95.52234044934198	5.261451733625408	49.2410409589468	34.21487488976958	23.079533493071686	17.565531887297965	13.828877721730727	11.546887836258598	9.501978195791288
466.1551768598116	94.88554721445368	5.257485992410757	48.61973012436313	33.772852090477976	22.889610239298122	17.42151129334897	13.665155868842675	11.517289180661578	9.411707160841225
466.92828371312737	94.25963459144732	5.2376861549224945	48.13725319583672	33.49479214840347	22.834103133661152	17.429622152514895	13.650730529008868	11.599612927544747	9.435607532694938
467.7013183774021	93.64623352129075	5.2042803042697	47.78006538551102	33.36091120827595	22.88650889983529	17.56100194245085	13.77076186364038	11.772652898241951	9.570106142193403
468.4742808504707	93.04553596905868	5.163750875117804	47.49771727022611	33.30557419912999	22.98986398260857	17.750265129582232	13.966565907176332	11.98820072322711	9.77876343756278
469.24717113016777	92.45579810324978	5.124798409691133	47.216888280532466	33.238858979745764	23.072266624297953	17.917423013769245	14.155621649506521	12.186412449133314	10.00206156604073
470.0199892143283	91.8715916010421	5.094909151471143	46.8697028422773	33.082091626610094	23.07354014668796	17.99824786878871	14.265865887288328	12.31977091316827	10.181181911835672
470.792735100787	91.28244622575687	5.077213348561773	46.42199359146029	32.799489416711594	22.969415781605882	17.96841596336185	14.266427494139243	12.373844480239	10.28388855192317
471.5654087873788	90.67443601084838	5.06980500344605	45.88198711407444	32.40536470663265	22.775897330839122	17.84567789876217	14.17499270142801	12.368812981581591	10.31493011259127
472.33801027193834	90.03409224216719	5.067537399456302	45.28644193571571	31.946701648026767	22.53332526573096	17.67331771011544	14.04059936097228	12.343517189110052	10.306611096497903
473.11053955230057	89.35362540179284	5.065040198291671	44.67543811436388	31.473952348642904	22.280999489317594	17.495840714289116	13.914394021796838	12.332325562486268	10.296887385975772
473.88299662630027	88.63341416328026	5.059383554181325	44.069473722783755	31.015766361905058	22.036276774040793	17.339102837298228	13.824078853508233	12.347266091215005	10.30641952696655
474.65538149177223	87.88111094107566	5.051152256995732	43.460789369316934	30.569139881262082	21.788206846431386	17.202498740570107	13.763990609939846	12.374005742702195	10.327262434028249
475.4276941465513	87.10750461477012	5.043500578747783	42.821999369868415	30.109203825073635	21.50860419246728	17.066268787002485	13.704238355123373	12.382646400928017	10.329446282513445
476.1999345884722	86.32230798594615	5.040176381789792	42.12352814841352	29.608406001710257	21.170295093174943	16.905284764703843	13.609254192417303	12.343855052437434	10.279162492317504
476.97210281536985	85.53228402071541	5.042810598067584	41.35593615046924	29.061091519150203	20.768953514860627	16.708519342227326	13.461862431446868	12.247689851993158	10.164149472598986
477.74419882507897	84.74212772726153	5.049590315769933	40.54010581525614	28.49342098153665	20.331223687442204	16.487384919418787	13.274566487400072	12.111034754836531	10.005485906936222
478.51622261543446	83.95634829166688	5.055842833771866	39.72127004065102	27.954775335429076	19.90612121211646	16.270456308010296	13.084562330129565	11.97186449469308	9.850059689904505
479.2881741842711	83.17896256203205	5.056356208947261	38.94893985405216	27.493494058145295	19.542684831696555	16.086553835141956	12.934707746985808	11.871952441701076	9.7467600604894
480.06005352942367	82.41172867258979	5.048021317008625	38.253998420184196	27.13194013806652	19.2670761602456	15.947467365725139	12.852830035835652	11.837431872029647	9.722217757156649
480.831860648727	81.65229731676602	5.031136538231012	37.63705588575554	26.856535663352915	19.072257493254362	15.842077818772268	12.84140635619346	11.868310461478217	9.77202601385256
481.60359554001593	80.8947476514147	5.008765820930272	37.07274593841749	26.62706557568454	18.925164465735882	15.744671802450263	12.881677715521192	11.941655433041774	9.870575459243746
482.37525820112523	80.13140578102323	4.985538332387547	36.5193146290708	26.39125891246099	18.779295259589347	15.625745456043525	12.940701181636719	12.020107204299677	9.984654923774656
483.14684862988975	79.35535548024887	4.966520103452606	35.92826575657771	26.097611372067973	18.587223327230497	15.459988288144181	12.97760820110134	12.062375704658812	10.081763082213797
483.91836682414424	78.56220882576696	4.956848618795762	35.24895176918697	25.699583927537205	18.30618308631992	15.226684738280824	12.945554698261887	12.029531546424991	10.128679196512167
484.68981278172356	77.75178952885179	4.961491667616335	34.43305016310771	25.15777420057831	17.900997978268464	14.90823531884196	12.79577983449839	11.888625801084352	10.08856557616484
485.46118650046253	76.92986515317135	4.9842556604097386	33.44639355482589	24.447212759112006	17.350339149526093	14.493183947112215	12.489644542851984	11.618160400955986	9.92690773551859
486.23248797819593	76.10895680715022	5.026613348288453	32.281271157124884	23.565060492865108	16.652702789171528	13.98041706877639	12.012212701234333	11.212445608468052	9.622685397614731
487.0037172127586	75.30642150167596	5.086939516598857	30.96310899455873	22.533715469657807	15.828288680340322	13.381049214673602	11.380184337641822	10.683783491587484	9.177878770582808
487.7748742019853	74.53982801742737	5.160445288800574	29.548127018221408	21.398074488323857	14.916348418705525	12.71775622598716	10.641292480185761	10.063410041478946	8.621098560353353
488.54595894371096	73.82137294536474	5.239837298461585	28.112409147672203	20.218334762288336	13.96875821622072	12.022685520134438	9.865510443332369	9.40012700145396	8.004242679357176
489.31697143577026	73.15422900113538	5.31637007220577	26.73738288952692	19.061902552378598	13.04272171820471	11.33578640631265	9.13235231270356	8.756638300966863	7.394883631723786
490.08791167599804	72.53176212761298	5.381521447264464	25.492703964987847	17.99269362905047	12.190940742244841	10.700068699235224	8.514069309882146	8.198697232258723	6.862465202668837
490.8587796622292	71.93930456169502	5.429010810658509	24.42019601127722	17.058315497953153	11.450950078738664	10.152575578200455	8.057922422477255	7.778454778600938	6.460401639922296
491.6295753922984	71.3575975725952	5.456431877359028	23.525168531515853	16.279502279682475	10.837996506943497	9.714562305738568	7.7739268928473635	7.5188328229240895	6.210704007074121
492.4002988640406	70.76723287857187	5.465640971015264	22.7793394267474	15.64772255957768	10.34574219708086	9.386582935440117	7.634718786000889	7.4079125137485775	6.09959871552153
493.17095007529053	70.1540120064869	5.460599206473148	22.14458076125532	15.141802324309985	9.963252308663087	9.159323989639844	7.597445871517415	7.413954447788022	6.095661444792242
493.94152902388305	69.51317535340733	5.44472178334815	21.59710673846623	14.746606367007281	9.690554781063732	9.026235147396164	7.629399599858232	7.505780656264307	6.173451559384141
494.71203570765294	68.85057767096185	5.419585970710465	21.135320669930373	14.45997373701426	9.539760957251232	8.986711830723095	7.720648660103031	7.664560463815512	6.325381730559997
495.482470124435	68.17980500979982	5.386191196943336	20.762789674874085	14.279838929223324	9.516781970546276	9.033895476929843	7.872521200600431	7.877255516806315	6.550123973063791
496.25283227206404	67.51620339329867	5.347738624830988	20.458237835957384	14.180162881115223	9.595308642163118	9.135548977977408	8.070325546710315	8.118442163221658	6.826192652707135
497.02312214837485	66.87100758535418	5.310983569642696	20.160997262309387	14.100340521134129	9.708143581437191	9.23001926200181	8.267003659772648	8.340878380318564	7.097679674394158
497.7933397512024	66.24838064213333	5.284184989032952	19.78984965513105	13.962811566935201	9.769096328104894	9.24841367098496	8.396140776302033	8.48923505080063	7.290725393382743
498.56348507838123	65.64605687005879	5.27314493579685	19.28149033092982	13.707164994083726	9.709690255258415	9.14745748179876	8.404053509903804	8.526346590118337	7.349105533978523
499.3335581277464	65.05784689196577	5.277609173181607	18.62647958525254	13.322669147692196	9.511768469817426	8.935280395567503	8.282451494233683	8.456829435001367	7.268128563373239
500.10355889713264	64.47647088743139	5.291297319545733	17.872288866578323	12.852235415658292	9.210512280415166	8.666467079126697	8.07354012857025	8.32491038378486	7.097249062052526
500.8734873843747	63.89527366739915	5.3052526567772675	17.096111916465524	12.36862619360975	8.87099608712505	8.412433225060518	7.847454199181243	8.189639087270393	6.91205151565952
501.6433435873074	63.30983395322767	5.31223826951087	16.366581936643172	11.938725635469815	8.555376301003712	8.226142827396203	7.669173902280598	8.093948592890577	6.775215527294321
502.4131275037657	62.71889152688573	5.309289623535065	15.720872566159855	11.598470483433047	8.30129296455636	8.123781641443138	7.576387008463698	8.048960831300754	6.7122226934768605
503.1828391315842	62.125121449533786	5.296433734882401	15.174042655775061	11.357135965573995	8.127216975049848	8.097344122515679	7.584484635942985	8.04752076150443	6.72021083045194
503.95247846859786	61.53457712949999	5.273674513487695	14.743381805697474	11.217624406358517	8.04927398974364	8.140987104272874	7.7036207992522705	8.09026556091024	6.794416710214129
504.72204551264144	60.954799956068946	5.239340867971729	14.459860828622105	11.190070269848547	8.088444524810996	8.266097892733782	7.946075079536207	8.19900385884992	6.946048287676639
505.49154026154974	60.392951955334446	5.191775628086584	14.350076641814127	11.281181149310832	8.254690363856476	8.488265730193717	8.311272332307652	8.401382416210701	7.193268295980417
506.2609627131576	59.85462970450336	5.133334361594781	14.397594139127555	11.465002046206898	8.516934997072838	8.79349026793166	8.758438687435728	8.695223341935531	7.530963468286508
507.03031286529983	59.34400543866466	5.073113613825356	14.517586198914366	11.661827651918856	8.786147026801942	9.113473913415618	9.193217492467937	9.02169354116802	7.905855052948468
507.7995907158112	58.86447795571284	5.025367938047524	14.571760428146334	11.750591005185107	8.934258894120148	9.336373284574542	9.489254893374763	9.274249104231018	8.222337803221542
508.5687962625266	58.41890430280743	5.003622160308457	14.42455567077834	11.616908625143587	8.847284650056658	9.354827947282402	9.540552276248008	9.344675647291972	8.381892583259791
509.33792950328075	58.00893632427141	5.013753217392436	14.008989919731455	11.211418324268003	8.484247420082376	9.123988748612703	9.315817599629007	9.180259790709037	8.334149768258818
510.1069904359085	57.633233261449774	5.050188529057463	13.363660910471566	10.583884108554159	7.907211609356999	8.693469038194493	8.882434904106667	8.817605654668533	8.10818200313917
510.8759790582447	57.286502097615255	5.097468695687492	12.61897010222134	9.871428290669193	7.263632414946599	8.19340865027987	8.384716497267078	8.373363054205662	7.805591038592993
511.6448953681241	56.960082673249914	5.136626264038199	11.938643322435162	9.243039525938542	6.726969435158416	7.779573604105174	7.98489367110345	7.995854147166341	7.556208572436866
512.4137393633815	56.64392937646311	5.153470049662042	11.444124405600846	8.825274217651149	6.421779572868765	7.563861243831489	7.79351613813062	7.800363563230299	7.457050404351563
513.1825110418519	56.329273815197155	5.144232319969875	11.16443543448969	8.65057988994004	6.373667940461424	7.5687225679940795	7.826616868239839	7.8234192194394225	7.528897519314029
513.9512104013698	56.010162833857535	5.115054315138988	11.043219449033131	8.660362416389034	6.515114029821511	7.733692000674239	8.016503759297109	8.023137918720153	7.7193328751908155
514.7198374397702	55.68378895700537	5.07616612752371	10.993356467753223	8.757159201757503	6.739677468403869	7.965690978642819	8.266385431282771	8.320561852014102	7.947980349304636
515.4883921548881	55.349940172922516	5.034716419872666	10.962425057964722	8.869906030984012	6.969249890908209	8.1999752759479	8.513764758592316	8.653361279734725	8.164008804973868
516.2568745445578	55.01032847464861	4.9917801632646075	10.957323026014798	8.983046924711353	7.185050149969321	8.426113020899514	8.756336748090568	9.000625214399122	8.371263751344088
517.0252846066146	54.66786720462458	4.945198827688899	11.013418270849215	9.114234061970919	7.406466690231326	8.665845308433951	9.02655858500961	9.365500633509306	8.605595028308421
517.793622338893	54.32615798189074	4.894788279708276	11.14093353880012	9.270378903060724	7.646516070429122	8.930298312037394	9.34362104204768	9.740433346315434	8.889774543090063
518.561887739228	53.988888177104705	4.845589329252648	11.291412935994408	9.419102043763885	7.8804560285820955	9.190880184012919	9.679414227003491	10.085678611016498	9.201100104096192
519.3300808054544	53.65939334861423	4.806347008297546	11.372355237644335	9.499855750369939	8.052832905410938	9.387381166500589	9.964655791814877	10.34130086037593	9.477573071528113
520.0982015354069	53.34100706807199	4.785080432132686	11.293641854001407	9.457975071828393	8.108830486738029	9.459475975136222	10.12279741814337	10.458149686696174	9.650880352436587
520.8662499269203	53.03729977855957	4.785013348885495	11.013389103502142	9.274067841298837	8.024155092642985	9.377927510777695	10.106957868422285	10.42338124074459	9.680863525661849
521.6342259778296	52.752378350631496	4.803156393371447	10.557133642222794	8.971066061306622	7.816566101777958	9.158132005747824	9.920201450246232	10.26529074261699	9.571841080074535
522.4021296859694	52.49035539011877	4.831881476976499	10.003738409957172	8.59940192708008	7.535886813793503	8.85269522690259	9.612161914863982	10.038249916331893	9.365608681885135
523.1699610491747	52.254593159427735	4.861853309420648	9.452443261079722	8.216494439653076	7.2457360917603495	8.532729699835095	9.260538952083976	9.802407030194885	9.121875217097056
523.9377200652801	52.04682316386729	4.885093649230843	8.986731679292042	7.870208146448974	7.00293018193522	8.264882078861362	8.944890938632348	9.606614913551589	8.896427048666844
524.7054067321207	51.8662126595252	4.897018009544582	8.649903700085176	7.591125556648244	6.841959979577638	8.09269774729841	8.72297837515412	9.47932117825421	8.725269546345103
525.4730210475309	51.70886335036953	4.896902876006778	8.440877548223803	7.392514382527175	6.769339733955313	8.02874566512093	8.618261820265289	9.42742029565644	8.620251967615594
526.2405630093459	51.567704477559204	4.886628845058664	8.330372051770418	7.276945023734321	6.771494144628413	8.06173891585572	8.62478502975182	9.443231587210065	8.577628161352038
527.0080326154003	51.43310008597931	4.869232879628147	8.281550614848932	7.239875012371542	6.8261410611927715	8.16808997153138	8.718999952009966	9.510804854561435	8.588257638481508
527.7754298635291	51.29420342750329	4.8483506651736885	8.260075295195733	7.266486957417847	6.907486469045203	8.317475666048388	8.868289752203133	9.607107348918376	8.64096859360977
528.5427547515668	51.141473290887845	4.828504780853842	8.232295290690303	7.32559716441007	6.983423337543485	8.470691634380891	9.033052459914053	9.699581932678036	8.717942176375708
529.3100072773485	50.96993654322773	4.815596446422598	8.156592182518168	7.3655091666538794	7.008532305368895	8.574553371601048	9.16378933813818	9.744148749461232	8.786820348234862
530.077187438709	50.781512843784824	4.815804867326525	7.987336191531867	7.3247541554015	6.929975977734209	8.569365439631937	9.207804365654589	9.694764916446324	8.804044931603904
530.8442952334829	50.58509569957738	4.83337412406132	7.6898836844777705	7.152980598158273	6.705154054245618	8.408526613223579	9.124127381547765	9.52034588807944	8.728717035737091
531.6113306595051	50.39375574320589	4.868551677449956	7.257931307690463	6.83230541625678	6.322392828030232	8.079741393220345	8.899800122962304	9.220069301412828	8.540245460525
532.3782937146104	50.2195719799578	4.917538882615446	6.716431316015019	6.383231412842754	5.807405886239941	7.611118775653402	8.553905437658955	8.823812184276683	8.245464126796556
533.1451843966338	50.06900589133107	4.974625206988913	6.106987474393392	5.8509520933782895	5.209816383478682	7.056780571413817	8.125462837097892	8.376670314269631	7.870914761980671
533.9120027034099	49.94065452367264	5.0343722081865465	5.4716985626454075	5.286266878558422	4.584749286430153	6.476793154562529	7.65841004193156	7.922544886811096	7.451375418978024
534.6787486327736	49.82657756013678	5.092446203712964	4.846727446581312	4.733247382350427	3.9819219473870433	5.923652099232612	7.192865987893512	7.496790174509066	7.022699504984963
535.4454221825597	49.716061424709814	5.144388263887595	4.272085411068076	4.233320297844649	3.4507012493403266	5.444728549183402	6.769411079032665	7.133385563449451	6.625712832808482
536.212023350603	49.60014380207824	5.184415288020631	3.8006173406668395	3.8331899490153347	3.0470869120169155	5.087731715008154	6.434258095189627	6.871901767056123	6.309483458130309
536.9785521347383	49.47473161627044	5.206393713348808	3.488935601556854	3.5800150892848066	2.8248929891570356	4.8940746199132406	6.231472908423427	6.749747028284482	6.121250915881774
537.7450085328004	49.34112900525221	5.2069853164275735	3.370031751020747	3.5003592100606724	2.8100870004751997	4.878803395565335	6.18180202324362	6.7801916242547975	6.083816307147487
538.5113925426242	49.20439735292093	5.188730734089899	3.426430583499382	3.5771387755332924	2.9757494910206717	5.011795970272139	6.263061603365564	6.932248055228051	6.175591264139911
539.2777041620444	49.070922303476	5.160440793062879	3.5859593821834466	3.744369842502266	3.2394316346860137	5.217920674211605	6.4091034614467475	7.1313176660593385	6.331171363037527
540.0439433888959	48.94710779659213	5.133849180160888	3.749300196635353	3.9104349988646376	3.492677541274574	5.4032645581345164	6.534987646234335	7.287273883377296	6.468848252668423
540.8101102210134	48.83938682917566	5.118591594998062	3.832412936175672	3.9961832728433393	3.6451413201625584	5.492661546982426	6.573672689744207	7.333796812043012	6.528315914461352
541.5762046562318	48.75409479957488	5.118374167400491	3.800086945041599	3.966201917839882	3.6593524142289198	5.457970856161303	6.503722469821803	7.256634617912617	6.496220545624745
542.3422266923859	48.695627414239254	5.13042362587708	3.672289470477679	3.835801492062423	3.5565809276250704	5.322142403928829	6.35289821416314	7.094415780835945	6.404485234291876
543.1081763273105	48.663251868749754	5.147881200314303	3.5047956479496705	3.654195851003742	3.3969782547381158	5.1410559904429505	6.179271730670017	6.914799060666297	6.305980211455697
543.8740535588404	48.648937906332456	5.163283168611036	3.3594129800678942	3.477929755119078	3.248427775368235	4.9766427791610255	6.043715028846705	6.781986981625067	6.246030761887646
544.6398583848105	48.63896177908814	5.171220200976354	3.2794397206028023	3.349296118630555	3.161406534345673	4.8749419988587235	5.9877953649056295	6.732837127840121	6.245427320688663
545.4055908030555	48.61887436110166	5.169389137806828	3.2786901733368836	3.287441911978803	3.156860438888998	4.855828467214522	6.024015221024484	6.770232059480378	6.300391635212726
546.1712508114102	48.579046949228214	5.158196970360978	3.3439863472789924	3.2911469113012686	3.2279339061459638	4.914782865643019	6.138087280146408	6.872084542476756	6.393926814796885
546.9368384077096	48.51740918806054	5.140247668662159	3.4413431779919463	3.3430171017023227	3.3454479179339742	5.027812414451134	6.294551076264774	7.00376393231091	6.504439790769553
547.7023535897882	48.43800699043048	5.120151663442066	3.521366699781268	3.4107135228936443	3.4637896757109985	5.155379540136316	6.442751922643602	7.126556116837946	6.606219962019509
548.4677963554811	48.3476040123248	5.104185650268927	3.5268829537428985	3.4485485096064394	3.5294767630100097	5.2477296128353075	6.525780644527231	7.202547147655345	6.666697410551194
549.2331667026231	48.25287568574424	5.099514746024878	3.40251256133989	3.401747682850953	3.4909989670460675	5.251912514569646	6.4915214986822605	7.196805910856831	6.645652289759951
549.9984646290487	48.15971748162464	5.111780652171989	3.115533001231036	3.224495827625553	3.3173104329213885	5.128900670367194	6.312336484897635	7.086772568090176	6.508979501638173
550.7636901325931	48.07385748279172	5.142555157545059	2.6741678457266786	2.9007584730234655	3.0117162899258147	4.870115996810171	5.99946848921585	6.871202184116669	6.246340134555169
551.5288432110908	48.001601330060794	5.187421401571628	2.138060861352706	2.46230284272918	2.6185731697003405	4.508696877142761	5.608149972256108	6.577973909443777	5.887543077859895
552.2939238623768	47.9491049901479	5.236553900228671	1.6065616266111178	1.9870625932910286	2.2128852579146994	4.113961602130459	5.223006257787105	6.261012836774292	5.50125818167114
553.0589320842859	47.920499888938586	5.277781224638599	1.1880552248789655	1.5760892791212768	1.877231650934128	3.7701851646559987	4.929863426510423	5.986233938671155	5.1753114218944845
553.8238678746528	47.91572797726423	5.301385441717596	0.9583563486750464	1.3134959043045669	1.6714984347787194	3.5450755050644176	4.782008832439502	5.807419603176264	4.982028277319813
554.5887312313124	47.92917713574263	5.304383031758726	0.9282269728087797	1.2284679500268965	1.6085830174443387	3.4616194894357903	4.7773112987765245	5.74263372258185	4.945186195868935
555.3535221520995	47.94998212440185	5.291921108770131	1.0384804869723467	1.281285920969566	1.6485128944133507	3.4883158857342593	4.85808228271128	5.7644061803414175	5.027424445198676
556.1182406348488	47.96438760551758	5.274440487046441	1.1905272306991677	1.3862217183018615	1.7192915828570747	3.5571342398297503	4.938916848769374	5.814460596659089	5.150432654571816
556.8828866773954	47.96018521619966	5.261634633746706	1.30091240727171	1.4640889154175483	1.7584979071568938	3.604114033116055	4.952734525913051	5.840044528654765	5.241193798427453
557.6474602775738	47.93144757777909	5.256490492523296	1.3501262629173425	1.4944016164641027	1.7546404783203258	3.611163060229643	4.891384396476127	5.8316369607944765	5.278975645138608
558.411961433219	47.8815563349532	5.253278364445219	1.3943556751199253	1.532604174009009	1.7603424033872486	3.6217424313169886	4.8152180319118045	5.835847502493678	5.3106682854810785
559.1763901421657	47.82228452847787	5.2411752275718	1.5286482628723022	1.6761491580411132	1.863835329740347	3.7155794039870713	4.820575843357034	5.930225670768202	5.420867068852431
559.9407464022488	47.76838226395593	5.211189210703214	1.8245047798194491	2.000355011526132	2.1346330607621695	3.9575615328326563	4.984311910167634	6.1752333875850525	5.675659143246342
560.7050302113031	47.73078872285109	5.162295298464123	2.2787818922971326	2.5029399292110313	2.5746848864999663	4.35067801449663	5.315973874221541	6.571300134335068	6.074427073219091
561.4692415671633	47.71211235645466	5.103054207249301	2.805239520987442	3.091805194840461	3.1049914589564622	4.822450214729109	5.745902912293907	7.0479118520121915	6.540061140914567
562.2333804676643	47.70694297706043	5.047863383507934	3.2732025253147015	3.623725244751057	3.5965228481718796	5.254038803285418	6.1561846498605775	7.490953939827925	6.952839120106745
562.997446910641	47.7059760547734	5.010235357486605	3.568988410244174	3.9692629798793746	3.9269316456558343	5.534481642523112	6.435669241993196	7.792295877817239	7.2063473811674825
563.7614408939281	47.70117708694486	4.996876434390881	3.6453692145519696	4.067679302699538	4.0320295397244195	5.609817562550198	6.52906259575829	7.894623027492749	7.254097214203746
564.5253624153604	47.68916925131768	5.005515873772165	3.5349153279125645	3.9439539112575304	3.92727703086819	5.501814347867523	6.455378543057854	7.809377748539866	7.123621003118799
565.2892114727728	47.67175623799012	5.027049801590153	3.3257945364378543	3.685958708793855	3.692454826260011	5.290330237518361	6.290115574388466	7.602501284528728	6.895464025007584
566.0529880639999	47.65429527509512	5.049928091706839	3.1211720818620137	3.4026257365660015	3.435753698907938	5.075717464649095	6.1272488842660024	7.3624278506896985	6.665255414124182
566.8166921868768	47.643542333217454	5.064288950103313	3.004759067522606	3.187309965769643	3.2563316000722438	4.942727268954727	6.043066981613521	7.168902693531464	6.510166713826678
567.5803238392382	47.6454086186491	5.064189840615843	3.0243898139243868	3.0993107109942457	3.219406435461117	4.940409554512662	6.077409541385002	7.07480214562775	6.472552137726105
568.3438830189189	47.662853493065185	5.048129513631898	3.189674894442369	3.159155713279226	3.344832385437165	5.077712045916286	6.2320905571699186	7.100040738824497	6.559106391993268
569.1073697237535	47.6935432961222	5.019213919716471	3.4706403408425217	3.34524385806084	3.6016597049666856	5.324017370481478	6.474216938954356	7.228099106340451	6.742880937015684
569.8707839515772	47.7279487138416	4.984706353367503	3.7999349507375157	3.595055093927563	3.913613418909975	5.615084957134407	6.743403287959687	7.408236381813438	6.968493278434465
570.6341257002246	47.74947459947228	4.955233944797851	4.077883244144829	3.8120782499306856	4.172410875796004	5.861125872506221	6.9584554998224135	7.562412510772418	7.157626130197393
571.3973949675305	47.738418971312136	4.942160045679468	4.195043973583331	3.891552699600993	4.268383267767817	5.9676117255171235	7.035944162839087	7.606947524108172	7.227267946917152
572.1605917513298	47.67957749345409	4.953676542522115	4.068539139882027	3.758326485872189	4.129266617000454	5.8661533118978895	6.918091853896698	7.483736166459138	7.1179068269013825
572.9237160494572	47.57002365727586	4.990885680545402	3.680562243287433	3.402764382733409	3.7540243560849618	5.545546611388232	6.602086450455133	7.1892120672935675	6.822612702636398
573.6867678597476	47.4227588331521	5.046467762650543	3.094530795839063	2.891148203565656	3.219295047869082	5.063664656279961	6.149722052347727	6.7818207036408396	6.396755705940237
574.4497471800358	47.263736351868786	5.106880991243011	2.437552332824943	2.343677963394839	2.653095081795257	4.530898408265784	5.669691754472076	6.362436296156098	5.941146343282973
575.2126540081566	47.123350377089224	5.157225123054467	1.8562596537543357	1.8905079352047025	2.186732982438528	4.07122276038735	5.278554793694049	6.036527578093036	5.56543711226827
575.9754883419448	47.02658961525434	5.18672268206459	1.4641134759576957	1.6241570592545358	1.9058698003055028	3.7768098042633227	5.0573531787017885	5.874424806257103	5.34802976819126
576.7382501792351	46.98603804606239	5.192181963775179	1.305759640342366	1.5707719457367801	1.8247648623982897	3.6787412714396837	5.025237161226293	5.88883912533155	5.311599581395072
577.5009395178625	46.999358547620716	5.178647053613811	1.34653903958462	1.6855175900813464	1.888282883011506	3.7408430926180714	5.1361954832683665	6.033505547543989	5.419221153617507
578.2635563556619	47.05115704081965	5.156537335335955	1.4949064312916676	1.8776330869703344	2.003424298469497	3.882953540021319	5.303611737730257	6.226691817347152	5.594737652105444
579.0261006904677	47.117897413508906	5.137551167374226	1.6385830912270123	2.0463764617370472	2.07710278051497	4.014394669587908	5.433778549595836	6.382054499659198	5.751136149992057
579.7885725201152	47.17430137363355	5.1303310748043485	1.6859007514343105	2.1184658116963035	2.0499319001629175	4.068693752399994	5.460341219959389	6.439942070093295	5.821422507384817
580.5509718424388	47.19996673468709	5.138629124390208	1.5882019789575423	2.063672076030919	1.9058205228272627	4.017435531724217	5.358264011786375	6.379124356191333	5.772826961501707
581.3132986552736	47.184879685291904	5.162162006510615	1.3392016509504217	1.8863975693019555	1.6584768133262955	3.8618340977927943	5.135984739696909	6.207861126550071	5.602782540242764
582.0755529564542	47.13167535071002	5.19894430757015	0.9591969602874073	1.6043500342382515	1.3284211437661568	3.612877927613752	4.815661803165796	5.943598825219887	5.323507778178289
582.8377347438156	47.053633427099314	5.246638128090546	0.48295659122930346	1.2361548643307003	0.9317904407361794	3.2808444174095186	4.42110506957323	5.601555856263552	4.952565123892491
583.5998440151925	46.968861879055986	5.301725506622101	-0.03870460432704448	0.8088707567746525	0.49010885034844875	2.884001984704959	3.983132038416443	5.202077391427423	4.518649897187721
584.3618807684197	46.89280783033293	5.357514508630434	-0.5297786018525841	0.37547976662389004	0.05088761473847825	2.468183474219707	3.5546087038905583	4.789472076140854	4.075985737258591
585.123845001332	46.832722941792824	5.403533521291584	-0.8909555744171485	0.02087266661798992	-0.3040049240293712	2.114556063454188	3.2145803170397116	4.440621688339675	3.708426954970868
585.8857367117644	46.78597592547449	5.427340900954298	-1.0184642836044233	-0.1536891117097383	-0.47229371764164085	1.9258784891748562	3.0534282910821844	4.2522760704156966	3.51431300888909
586.6475558975515	46.74301273922015	5.418314399864488	-0.8353725931526412	-0.06270397693479168	-0.36421533102178927	1.993697563141339	3.1438373030988203	4.309534733904577	3.5757678911705923
587.4093025565281	46.69278622960711	5.371146955365876	-0.3171182068103917	0.33408714521394245	0.06536154050120757	2.3656216440952207	3.515956510208987	4.654080154315878	3.9301784041302668
588.1709766865292	46.62831456568988	5.287410317082913	0.5009841680871574	1.019323817171312	0.8012262806550723	3.0284634845604756	4.149461760155752	5.268842241666782	4.558196306841417
588.9325782853895	46.55015544102094	5.175445432379311	1.5303972501250485	1.920676050158555	1.76776659333931	3.908220748583119	4.977960864034664	6.079863089505253	5.3870723482492835
589.6941073509438	46.466535811819895	5.048447745296781	2.6494313635998736	2.92842710279092	2.8466258532218873	4.888504757589573	5.904771408462494	6.975807170617223	6.3089542217890155
590.4555638810269	46.390694237642684	4.921915155865296	3.7257942754687647	3.9178103347030913	3.9011080517461423	5.836920331601583	6.819940504408287	7.833836603372163	7.2033553472252265
591.2169478734736	46.33591602052307	4.810241561186915	4.643258168415642	4.777133346416953	4.808028366770067	6.637662138442714	7.622286517350318	8.549661989718864	7.964234286730431
591.9782593261189	46.310132881776596	4.723663059726338	5.323914387788996	5.4311900840953555	5.485137056710208	7.2182293189135365	8.23890285529614	9.061045054594459	8.522845714539159
592.7394982367973	46.31215935018531	4.666339098416107	5.7415819112513375	5.854043267405224	5.907044963531227	7.562509069258255	8.638532190970423	9.358363655350942	8.860469260209143
593.5006646033439	46.33163775781588	4.636857907760748	5.916584565387083	6.061620416816012	6.0980667128499775	7.7014785415211335	8.828323468203166	9.474121229593344	9.001339253850901
594.2617584235933	46.35320031991587	4.630600666620133	5.896365441195421	6.0901181737007235	6.107785246028598	7.6882724989813696	8.837717778475827	9.45820484431784	8.990458548323218
595.0227796953804	46.36294639286726	4.642634367460458	5.731268710875575	5.972242830247332	5.982128948790084	7.570344677914342	8.698577107668385	9.351699000466937	8.86771213346077
595.78372841654	46.35364642179833	4.669172474536288	5.46048408223988	5.728090111801791	5.748555283898632	7.375745187243432	8.436420526393555	9.175895481268519	8.656211003615653
596.544604584907	46.32612734928227	4.707012037818095	5.1138413214468414	5.37490795131604	5.422638796277383	7.1189127938571275	8.077146307885677	8.940573150205957	8.369821237054644
597.3054081983161	46.286301237097824	4.752603986380296	4.716840152881694	4.939876934111588	5.020950252019347	6.811857549275956	7.655292443212716	8.656823676976863	8.025979394118174
598.0661392546021	46.24071788761172	4.8015767729268894	4.294830221345563	4.466396504133876	4.571509499595358	6.472992244748198	7.216498718552074	8.345095996365686	7.653731805390393
598.8267977515999	46.19375552898623	4.849809042333382	3.8677738791619234	4.00316489220279	4.109261582991493	6.1233169833219065	6.805327902133747	8.029039643891572	7.286090015618932
599.5873836871442	46.14766901540938	4.89432978055444	3.449335061743568	3.5903312443896738	3.669084809465396	5.782084007087292	6.453455099170164	7.728595313813408	6.950089910677093
600.34789705907	46.10453938759272	4.933140690604525	3.054997351287554	3.25371688052482	3.2838134965973893	5.468905467195491	6.178078766846838	7.460646295492687	6.664107973917673
601.1083378652119	46.06806958929179	4.963817034295135	2.7162989659839454	3.0119398231464913	2.990261659242094	5.212866584323265	5.993296465789577	7.2485114291350285	6.446178066289775
601.8687061034049	46.043400918050935	4.982876692753445	2.4824346081687665	2.8822067270871585	2.8290130073607003	5.053523090282539	5.9183649190633005	7.124276456933494	6.318721088042672
602.6290017714836	46.035281349141044	4.987221444564582	2.3996171823122836	2.8737492675479928	2.829096337738683	5.024726994527526	5.969549859151186	7.114506925525696	6.298951938203359
603.3892248672829	46.04579616720315	4.976960044446636	2.478267466974728	2.9714367181894445	2.9845512854106886	5.129090034698557	6.138832496704261	7.216221931557747	6.379721773184656
604.1493753886377	46.072786124292676	4.95704772050382	2.674942120890769	3.1272945303950905	3.2426540449024586	5.32477527158094	6.379503734883308	7.384906123912565	6.519249392738942
604.9094533333828	46.110315119143415	4.93599280112732	2.9057433962854233	3.272739647234417	3.517477692788873	5.5376642273789045	6.614680696906362	7.548073187728193	6.652999769163266
605.6694586993528	46.15037512715777	4.921864911629303	3.0875695659111244	3.3491808209879963	3.7255344190965403	5.69609380207406	6.76899150784768	7.6399901219331525	6.724504480334154
606.4293914843829	46.185306301347794	4.918635024730934	3.1763430208280354	3.3344343511114545	3.8189336536338203	5.7618994642404076	6.801139517359907	7.631867686412491	6.71214459292942
607.1892516863076	46.20927446805091	4.925365984793619	3.176460419823947	3.2457010901153254	3.79499555344443	5.737407432376003	6.7151165084856785	7.5369076856351	6.632717055348088
607.9490393029618	46.218561382168375	4.938033650260467	3.1224149003955333	3.1222560639368666	3.6840378698634524	5.6507188052560196	6.549188390431446	7.3937117372082355	6.524615245659199
608.7087543321802	46.21104797029081	4.952241362200251	3.050253109251628	3.00271453028855	3.527700191407156	5.534107858778917	6.353170704172577	7.243102406809584	6.425060499211135
609.4683967717978	46.18578419295524	4.964264544961969	2.985517392616117	2.9170606056069346	3.36887943109884	5.416388203624905	6.174875671901724	7.119532401828927	6.361838452652194
610.2279666196492	46.14362813704573	4.970249555450827	2.951223289362943	2.8949480342704845	3.2548164797337975	5.330239188191328	6.059757270811353	7.0572382864675305	6.360520731068235
610.9874638735695	46.088501330033324	4.965439977795565	2.978998337056204	2.9737266879068045	3.2396333621985605	5.3192610562526355	6.052619416997672	7.095641118872891	6.452486136989492
611.7468885313933	46.02800679662145	4.94542380263786	3.103274460414852	3.188507214416731	3.3704903185230535	5.427805710065691	6.1873276832056945	7.268253033695274	6.666913395865272
612.5062405909555	45.97221689584754	4.9090402578428245	3.3394439151845816	3.546875591723335	3.6609714639638895	5.675820620690395	6.466553167262816	7.57865624324937	7.008438456121077
613.2655200500909	45.93054480554725	4.860884945298565	3.661791386873219	4.005837313431272	4.069040162814176	6.035148760086173	6.844869895596737	7.981153063069044	7.436164957356375
614.0247269066342	45.90791897066978	4.810747852489786	4.004255210202103	4.475124047371899	4.50231400891419	6.429753400079598	7.235258533991832	8.38742857137656	7.866274556476441
614.7838611584203	45.90247594859501	4.770055160249559	4.284535566875597	4.847337217096204	4.850382944297465	6.761774237031574	7.538670521721535	8.697833934507678	8.199429670663577
615.5429228032841	45.90615698943111	4.746784979161008	4.4416360122873755	5.043044866028069	5.031399219874331	6.953457795098188	7.686556192050091	8.84404739894557	8.363135456207758
616.3019118390603	45.90817002396948	4.742073856689225	4.462452904105412	5.043120590111847	5.0252622134266005	6.979642570479065	7.670957039512203	8.816945642566282	8.343052827840104
617.0608282635836	45.899653314945944	4.750046570319107	4.386309538893947	4.893769715196932	4.878592366908386	6.876106897672543	7.547888265288783	8.667674547640068	8.188717129701985
617.8196720746892	45.87722220589114	4.761006168470691	4.284729026715013	4.6819131783356625	4.67954365665711	6.719815877768994	7.4105878496791036	8.481820507902285	7.9898959192470755
618.5784432702114	45.84387464446637	4.766073752133122	4.228445983724001	4.496775000737593	4.517906282470911	6.593738395353952	7.347303780916327	8.341951960307682	7.837495448273337
619.3371418479854	45.80721482508318	4.76078566052663	4.258506904359187	4.397976990347097	4.452142188478021	6.554899845907322	7.405551031868512	8.29824013884813	7.789341347335508
620.0957678058459	45.77651223845193	4.746005138291426	4.3746480353198365	4.404276285129093	4.497287843600134	6.619970865730146	7.579826581408753	8.359042528570072	7.856522235435442
620.8543211416277	45.75997886315129	4.726206582309626	4.543158484694999	4.502480331138514	4.634232443431593	6.770186552962478	7.824702334962879	8.501413663302792	8.012092777591029
621.6128018531655	45.76261861166671	4.706471896066181	4.717529923810311	4.666172992611195	4.830051378193353	6.968502142321498	8.082670355832796	8.69141317584355	8.213132546790497
622.3712099382943	45.7845982909187	4.690072216220946	4.859459777994232	4.870842898385639	5.054818871453257	7.17689014161504	8.30895610743552	8.900774264865696	8.421163486299747
623.1295453948488	45.82023721007352	4.677970670828794	4.947986367074073	5.09613749437878	5.2858246390230335	7.364414900532459	8.480180484483085	9.110491786015878	8.609835639860087
623.8878082206638	45.858971482344636	4.669569412209747	4.979880523577428	5.3222686605547125	5.504719212789119	7.509567843537155	8.59071730989563	9.306997374211548	8.76403505593428
624.6459984135743	45.889216937992956	4.664004695619152	4.9627838420140264	5.525479916210969	5.692419870881437	7.5990100480487826	8.64338555851947	9.476049761012902	8.874383089766816
625.4041159714149	45.90446939204088	4.660803789668005	4.909516164162817	5.680132209360856	5.829679912322192	7.628601504450913	8.644237478579726	9.602459381333574	8.935672551140577
626.1621608920203	45.90793365195905	4.660261721963618	4.831435082914567	5.762465803421179	5.898792334658417	7.601767209942153	8.59918317378822	9.671534459783906	8.945261528540406
626.9201331732256	45.912036008448425	4.663516103507065	4.73372115096921	5.7542357806554705	5.885565973733023	7.525482250690217	8.51156444677472	9.67130219270453	8.90138016704968
627.6780328128656	45.931904968822174	4.672604145741119	4.61206352218916	5.642953762151571	5.778925408775379	7.403349162339609	8.378229865502085	9.592388933209648	8.799219993466856
628.4358598087749	45.976572411945114	4.689730510780398	4.457111261815562	5.425430695247265	5.57437082451559	7.234108510641271	8.191355165905783	9.43054194815317	8.632223165491581
629.1936141587885	46.0435752237487	4.715886931349786	4.2645395655324165	5.11389742860532	5.280955378464604	7.017304185552248	7.947114943565772	9.191808476594439	8.399088786452175
629.9512958607411	46.120436147344876	4.749071909811643	4.048367309650807	4.745209523867388	4.931293232552804	6.766247064551159	7.660575526215602	8.900703513990166	8.116311280187723
630.7089049124675	46.191211398391744	4.78384816942984	3.8439530023504105	4.379802413123066	4.581988106447561	6.514934583598581	7.372202341746103	8.600848273360327	7.8232830979950165
631.4664413118026	46.24401450520854	4.813157236823308	3.6939767024290973	4.083752717047659	4.2977324209314105	6.309337182234387	7.136298217169518	8.34263121992521	7.571369231719771
632.2239050565811	46.27517006087267	4.832081112859224	3.6206073087714614	3.8964792723929307	4.119988897895979	6.181974311031006	6.992069478802328	8.15832877511098	7.3970277820761225
632.9812961446379	46.28926799540329	4.841290674592396	3.601653020581132	3.802720258343072	4.038827206982994	6.1255713388217075	6.934523657699934	8.039348031115317	7.2946804611674025
633.7386145738079	46.29639026085282	4.847563926394499	3.570780684466257	3.730932764876883	3.9889209020798617	6.086746031026081	6.908131707069636	7.933519992256265	7.211131845600697
634.4958603419257	46.30858461640107	4.860576202450886	3.446860429560374	3.5850654025639344	3.8781512409466927	5.988732762050866	6.831301439041567	7.768807150091817	7.069697362187249
635.2530334468262	46.33597932940689	4.887505463912493	3.1784077714373566	3.2956747866470906	3.636285726108902	5.773145909068639	6.640647384956786	7.493685205574863	6.813591298002343
636.0101338863443	46.3827109270694	4.928914997549263	2.774073087700458	2.85986872383922	3.253871462965698	5.4339380920248175	6.326265631715394	7.108584881033664	6.440638468354905
636.7671616583146	46.44388144872052	4.978078107866277	2.3030826453541735	2.3486081306766096	2.790370980626733	5.024927617372285	5.939217588724617	6.671314910219543	6.010001259584676
637.5241167605723	46.50544423004157	5.0239142356632716	1.866422290584218	1.8782665170284005	2.348621737702736	4.637373281306509	5.568187099632809	6.273854894220754	5.6174612769532715
638.2809991909518	46.54809593539244	5.055357009381336	1.5597854728743314	1.5656647263670962	2.034154700379048	4.364025379843596	5.303105882890449	6.006281384216727	5.356990716251957
639.037808947288	46.55380777541061	5.0650649060996535	1.445032954761281	1.487309794423453	1.919056876729762	4.2668004854125385	5.203956267372959	5.925629409975038	5.28734436514911
639.7945460274159	46.51193467032526	5.051347597669322	1.5374249878384916	1.6574230008665793	2.022273332593329	4.358940148734682	5.285276631856341	6.039740467354221	5.415392207561254
640.5512104291702	46.422071168510115	5.018559398411464	1.8033682054831672	2.024981662678371	2.305247347678794	4.601620602888623	5.514552808623087	6.30600697632034	5.695992685904876
641.3078021503857	46.29277885635291	4.976344015250559	2.1643417823310713	2.4860944720389213	2.6794557932269214	4.912152476192958	5.819582420113285	6.641197294952086	6.043720300791975
642.0643211888971	46.13830841399423	4.937279381491174	2.5128068604044316	2.91184649265049	3.0284889393133057	5.185976702464963	6.106427842577347	6.9436846134365595	6.35676553645952
642.8207675425394	45.97531005626523	4.913275936008782	2.7402716476812543	3.184525807739405	3.2414694310418497	5.3277163492139294	6.2853867840017585	7.122544585404221	6.546365458009575
643.5771412091474	45.82113708912999	4.911698673808129	2.7717569925862477	3.2329332254024763	3.249290277376943	5.282119707824975	6.299103842538038	7.125864928174117	6.563866818230032
644.3334421865558	45.69246972642105	4.933083843215906	2.5904025411931357	3.0515430718262593	3.0470893460315693	5.050389368030402	6.140423932899552	6.954892295556348	6.412525326478423
645.0896704725996	45.603494910714936	4.971492797043311	2.240315487063029	2.696272617468921	2.692799207984031	4.68487678153533	5.851517600417921	6.658304963883992	6.140523505038992
645.8458260651132	45.562766207983614	5.017525338193639	1.8041316840378343	2.25749129718578	2.279742525587082	4.263679132796163	5.502541546656005	6.308012898985446	5.816752664215791
646.6019089619319	45.56989413844027	5.06164417136871	1.3732721554762364	1.8295761632451075	1.9027488129028782	3.864009019883021	5.16620130541753	5.974501975529108	5.507497752265742
647.3579191608902	45.61422579557269	5.096601171433856	1.0222085772903995	1.4869993789554528	1.6303920298219268	3.543614811810407	4.89727725620439	5.70988586125911	5.260688586419079
648.1138566598231	45.676769758857084	5.117884490146095	0.7990108825657032	1.2763985394546822	1.4963038030341522	3.337812355660745	4.72713454576116	5.545513860669551	5.104522340203538
648.8697214565653	45.7358310232968	5.123335707421004	0.7253445586576532	1.2166332160897113	1.5028608567748094	3.2626810316658847	4.666718992867736	5.4947660888092145	5.0512529648468885
649.6255135489516	45.77462556086774	5.11253196001992	0.8025111990878315	1.3038326059239296	1.6322048020431978	3.3201496528141234	4.7137802366473025	5.557082663179344	5.102584614323142
650.3812329348169	45.78713825430846	5.086577447836476	1.0166815587554652	1.5162196138955366	1.85582643619923	3.5001751480729624	4.858029738301042	5.719447235533117	5.252051410585111
651.1368796119959	45.779289748110855	5.0477998413851495	1.3446692035890635	1.8222312666690144	2.1439672799654304	3.7843579787030066	5.086162005582878	5.960655804800112	5.488018208658126
651.8924535783235	45.763952736525	4.999616901930059	1.7556613373941943	2.1872513105618907	2.470087761213243	4.148265750798551	5.383186406935955	6.256079484437784	5.794417414563867
652.6479548316345	45.752416697848126	4.9462909504529575	2.2110282021397154	2.5785183638518063	2.8130634854716803	4.563613267071453	5.732069955126555	6.58254564473264	6.150474445324853
653.4033833697637	45.747154797463956	4.892753869239462	2.6632264459897925	2.9654178330784475	3.154891904688945	4.99786342900741	6.110432399254783	6.918864264688871	6.528313648700653
654.1587391905458	45.74010957865962	4.843915313200997	3.061656746496247	3.3204750142319384	3.479624804059121	5.416207383128487	6.489840259079479	7.2450220548772535	6.894068071112528
654.9140222918159	45.71755260089087	4.803894881648809	3.3632705447016207	3.619705796058497	3.7710353355212973	5.783934577512376	6.836816035899012	7.540046996951119	7.211608452649102
655.6692326714084	45.66850525031526	4.775300107460816	3.544887187915627	3.8446450079231482	4.012229819007537	6.070969281719286	7.11708725620462	7.782428840979371	7.449369867410162
656.4243703271585	45.59189924657852	4.759326417478329	3.6064545254875284	3.9812505637169835	4.183895420319871	6.253964041077204	7.299000204982541	7.951147920985768	7.584691039285268
657.1794352569008	45.498541265509616	4.756694428634171	3.5612367141273396	4.015658575387889	4.262424252817539	6.314876249187392	7.355010154610859	8.025810796689903	7.602936097615732
657.9344274584702	45.40763323325487	4.768316095903568	3.4225229856013257	3.933947650021125	4.223499729210168	6.241640351040793	7.265438105095214	7.9888260406318565	7.496920398733707
658.6893469297014	45.33965574363573	4.79486379583205	3.1975920198126886	3.729020981596406	4.052676051603427	6.033910510563821	7.026415594976797	7.830996409799731	7.270329513752699
659.4441936684294	45.30903647193742	4.835351934646032	2.893393391390191	3.4118062001525544	3.7579510106404754	5.711236243865351	6.658313236953035	7.5588083416525365	6.943530512494441
660.1989676724888	45.31924227567363	4.885571855098277	2.5305157662733464	3.019725424819846	3.3779163098973726	5.318890854081211	6.210239603369807	7.200888154502451	6.558315119009258
660.9536689397146	45.36139927719521	4.937883826399084	2.1515923144763747	2.6133443584015907	2.977110907731692	4.922928297970536	5.753228005499899	6.807491861103465	6.173259500608765
661.7082974679414	45.416456457159036	4.983155150016056	1.8135624190342554	2.258648159274827	2.626133535323234	4.591107340847763	5.360548943256326	6.438742220981169	5.847361467667604
662.4628532550042	45.46041822593344	5.014092505685774	1.565382938577926	2.0024293069843466	2.37475515248164	4.36739197806267	5.082550729124215	6.144616997676749	5.618390215188278
663.2173362987378	45.47130802849509	5.028643747445287	1.420404126706309	1.850018753984763	2.2275293655490387	4.250015184345507	4.925497090222741	5.942837883199331	5.484410125670742
663.9717465969768	45.43614102551632	5.0309904206951135	1.3459179770917373	1.7624318337352278	2.140506374910622	4.190465708645583	4.849946405572695	5.811154039550885	5.403566163439528
664.7260841475563	45.35541690884351	5.029413161443631	1.2782812143562197	1.6760066520315817	2.043035221206452	4.116140693323793	4.790829720102863	5.699874764146834	5.314187461777017
665.480348948311	45.24328457395676	5.0319667737466505	1.1577066770480329	1.536420056068522	1.8755015919095115	3.9665290671547453	4.69039607981054	5.560584960396916	5.16648417581402
666.2345409970756	45.12254435991938	5.042469511454768	0.9614360916349796	1.3280237575917724	1.621502706229549	3.7227128678044963	4.525564391769791	5.3735593868532305	4.948136210738191
666.988660291685	45.01683949454858	5.0591211885199705	0.7149610292421684	1.081343462773006	1.3152037003017298	3.413741616658072	4.314692488786449	5.156981478778931	4.688618255164428
667.742706829974	44.94269729139833	5.076018688618846	0.47848047491092416	0.857110643899702	1.0233531499035777	3.1008010799357137	4.103960749731904	4.9551553638180295	4.4431638613717865
668.4966806097776	44.905070241097754	5.086614441034289	0.3164310406453623	0.7153361894290668	0.8124097964912735	2.848666071381203	3.9420969198379296	4.813191570985921	4.265058503695755
669.2505816289303	44.89762230675973	5.08670986130182	0.2708271886007978	0.6901315797599494	0.7229592598851085	2.7028513067257194	3.8604986942261164	4.7566511604064345	4.184691930185338
670.0044098852671	44.907253041497256	5.076297455794732	0.34443070851492763	0.7757706588475841	0.7564607774842784	2.6756300628979375	3.862065770260358	4.781396636430067	4.1993156453658
670.7581653766227	44.9207458096622	5.0589442854401305	0.5051242528742605	0.9349166581796879	0.8829451017618339	2.749726985160237	3.9272953649436317	4.862013539900516	4.281600600224827
671.511848100832	44.93012507639959	5.039272004555825	0.7073463909594437	1.1228686137470234	1.0625110114119138	2.89514440764286	4.032300919316867	4.9724645085006784	4.400584588533391
672.2654580557298	44.934650112278476	5.0196356233769635	0.9212043998364408	1.3165877901869152	1.2708872548090824	3.092481149991414	4.170950159407752	5.108518607964847	4.545726889949712
673.0189952391509	44.93896933943477	4.998408592565422	1.1487099698210912	1.5276076460118446	1.5110271416226126	3.345323577211545	4.363473665609327	5.294288798275289	4.736085808565576
673.7724596489301	44.948968619830296	4.971111079757644	1.4163326581406892	1.7894413794439998	1.803331707903233	3.672686058157673	4.64354083995395	5.566228024106344	5.006818932113703
674.5258512829022	44.96813223595673	4.933976458608887	1.7469824198780017	2.1253973117631517	2.15904002674106	4.083425823399288	5.028927457584352	5.942021766844505	5.378830152268371
675.279170138902	44.995984073950666	4.887295510325914	2.1334767706065563	2.5216753469708024	2.558747940409674	4.552945980122772	5.497600620668656	6.397030379179348	5.8335185470984285
676.0324162147645	45.0291453921136	4.835966594054812	2.534909082269941	2.9271240591781478	2.954193113745255	5.022186301349883	5.9887536871462075	6.867639979957481	6.312734375467755
676.7855895083242	45.06352984597381	4.7873044893655985	2.894908671507025	3.276873850659136	3.2896915129484654	5.418850982587607	6.426781472264622	7.277827298911738	6.7417088108574745
677.5386900174161	45.096360306743506	4.7476982239210255	3.1682375710162063	3.5230275269986393	3.5281782203297	5.687898415375528	6.752749740753217	7.571950398764045	7.060583111872468
678.2917177398749	45.126965556370095	4.720292244737398	3.3381153101002283	3.652551094820744	3.6646448620828522	5.812347520526508	6.944526503075792	7.734054716545366	7.24522744613742
679.0446726735356	45.15605700354615	4.704378998303172	3.419083668471778	3.6873043202616955	3.724052898576929	5.816851946637257	7.01968240860203	7.788196729627046	7.31057890150246
679.797554816233	45.1839726107387	4.696225158435398	3.4482647726767652	3.6715382575271605	3.749180227472813	5.7559089176811895	7.0242411550160995	7.784290508566286	7.299955190755114
680.5503641658016	45.2092011843304	4.69063121894687	3.4709033299643295	3.6554395055931295	3.7859768433018317	5.694226650645511	7.014610371995921	7.778594212736245	7.26761581515683
681.3031007200765	45.228072808326424	4.683049320989766	3.521976396162259	3.6772740036692397	3.8670664496503946	5.683313342988484	7.0362031780811805	7.81271307735642	7.258636545163839
682.0557644768925	45.23662908092889	4.671589622670666	3.609429816099592	3.749048616983238	3.9974338972220664	5.741988662193769	7.1048900034264975	7.897372997054575	7.292141316730515
682.8083554340842	45.23319009812022	4.658046503073859	3.707101797670802	3.8507275749539644	4.14831467539603	5.848484319771195	7.199472204432489	8.006937473841376	7.354113919227061
683.5608735894867	45.2203479379237	4.647315980219597	3.762704743101267	3.9371948072827223	4.26496195244183	5.948945548539825	7.269834806980441	8.088861451698122	7.4034247866476335
684.3133189409347	45.20461078115809	4.645165661637691	3.7206731380949805	3.9576328254061224	4.288713300852159	5.9814976018437065	7.259989233493776	8.086196227834094	7.390921201196882
685.0656914862628	45.194127323367	4.655509566061571	3.548856309038534	3.8779108468112327	4.182951895775119	5.904074068853809	7.1347494989239095	7.963332405056441	7.282438678934774
685.8179912233061	45.19537186681386	4.678429250483371	3.2571650883387733	3.6964955457434243	3.951113979408589	5.713698414823497	6.897565868890851	7.723494041337851	7.076103032580761
686.5702181498993	45.21082905120077	4.709804032486143	2.899127534483789	3.447399960025365	3.6384001375464834	5.448447869272684	6.591699436482692	7.410641750640195	6.806018265966372
687.3223722638772	45.238076792479816	4.742883612607063	2.5535319687068636	3.1871443207931023	3.314857594544357	5.170213348374418	6.283116871866881	7.093091310823034	6.529506970565031
688.0744535630747	45.27043773605276	4.771454263153085	2.2904596898401834	2.968305342127522	3.0442180237066765	4.933874403586479	6.030634269518146	6.833258911819229	6.300693328433837
688.8264620453265	45.29841344025112	4.792765419529079	2.1399126126458725	2.814547466183569	2.8551078112034745	4.760653598456557	5.859808511188859	6.6598859224798375	6.145470640392283
689.5783977084674	45.311846142335895	4.80900036134287	2.0763743296062387	2.7073589111090186	2.7264588016189677	4.627138026800004	5.751304794705042	6.55431752111204	6.048295199339577
690.3302605503324	45.30223276340685	4.825800314139446	2.033233564719268	2.5978840994845456	2.6007372330394816	4.481591247779555	5.654827318354968	6.4629884326148215	5.963005355774335
691.082050568756	45.26441577675864	4.848835668676998	1.938184542523416	2.4359853206567834	2.4174435971411015	4.276571212463644	5.51905789374451	6.328327668054946	5.840156780234899
691.8337677615733	45.19720632450296	4.880364756273407	1.7503190888127804	2.20031926827982	2.1488922497103573	3.999504095591341	5.321000914892423	6.120917077190569	5.65557666700149
692.585412126619	45.10257528508887	4.918322178892473	1.4736879634645206	1.907318849477889	1.813355316055791	3.678811469592418	5.073786316331876	5.850823321518185	5.420055525392804
693.3369836617278	44.98491201334496	4.95800093358546	1.1448729489705656	1.5977111079409596	1.4611602212610464	3.365619884765323	4.812415238794905	5.555576436121967	5.167763385196984
694.0884823647348	44.851092641171554	4.9947794866899855	0.8079536552357212	1.3129131634826408	1.1461695504354523	3.1059585767250653	4.570665915275335	5.27652580988358	4.934828000435253
694.8399082334745	44.71103363920357	5.026102909335725	0.4939999329080891	1.0769825311233419	0.900824213642764	2.920745749188434	4.364608693676843	5.03927911596881	4.741917820018891
695.5912612657819	44.57720189870415	5.051462817831352	0.21803614319998132	0.8952965634381229	0.7305673928347645	2.8054561296523133	4.193077283076754	4.850619478061766	4.592064056715884
696.3425414594917	44.462174616536906	5.071295308053447	-0.013495899257755184	0.7630337323492355	0.622861818146994	2.7416997476082514	4.047741992804639	4.706484140000519	4.478091811420832
697.0937488124388	44.37499999072121	5.085772194744596	-0.19368905723053587	0.6753366199799302	0.5621478518933998	2.711617594775255	3.9244277130924843	4.603379321292799	4.392713095354928
697.8448833224579	44.3186400800533	5.094391636505978	-0.3127763782282855	0.6313398085621529	0.5396760285436457	2.7057415132949103	3.827786362482378	4.544011546775046	4.333686820051319
698.5959449873841	44.29005943558961	5.096457096417604	-0.36301885574437875	0.6313272260739424	0.5537023178612372	2.7225269717265093	3.7680872253730584	4.534771390018307	4.302124005879833
699.3469338050518	44.28273716451009	5.091828410619361	-0.3450436376958095	0.6717710120144247	0.6037641640421398	2.763167051310333	3.7542338502290775	4.578649260720269	4.297988251325016
700.0978497732962	44.289360950840276	5.081596893843896	-0.272088723690068	0.7409067115767272	0.6830026573381147	2.824913803481948	3.7860114591252483	4.667513435330264	4.315363363648679
700.8486928899517	44.302819738055454	5.068080249593314	-0.16738290910666365	0.8189878921048788	0.7759500288415921	2.8981350894108076	3.8514429159119743	4.780111739393291	4.342007459946473
701.5994631528534	44.3158873014994	5.054328373979106	-0.05779472725095758	0.8816229188022504	0.8611645168253546	2.966925472634891	3.929253443612801	4.885858807672818	4.362097194629335
702.3501605598362	44.32086355580842	5.042805786624627	0.03764644410296114	0.9096499773929168	0.9219334581022878	3.0171456255787064	3.9995132875430244	4.957090834984399	4.364869519843907
703.1007851087347	44.31107436098557	5.034343991626832	0.11469097467364975	0.8978642495080749	0.954964111377322	3.04436700150535	4.053462920208922	4.980927300132009	4.350964499340755
703.8513367973837	44.28386093039284	5.027361905711118	0.18765806626579007	0.8630910681573525	0.9766545034822016	3.06175161715322	4.100948565141337	4.969055369655607	4.337427758685948
704.6018156236181	44.243733515307454	5.018182685809039	0.2849612824971075	0.8434234930885509	1.0204276737353553	3.1001840319480394	4.168660200243124	4.957492608457393	4.355459928400087
705.3522215852728	44.20285783877488	5.002204963373101	0.4399670439099097	0.8889289947307191	1.1273522558796856	3.200293730527825	4.291330210402606	4.996770374313911	4.442489249890144
706.1025546801824	44.17763592243127	4.975505882191395	0.680324269187075	1.0457530200068064	1.3332821241569306	3.3979516503236837	4.499086884181509	5.135172980080668	4.630630579237675
706.8528149061818	44.18223316514329	4.936397197928176	1.01782597610881	1.3385071882510786	1.6554023278536505	3.707633484187454	4.804529250976394	5.400092386060912	4.934013098308647
707.603002261106	44.22192774278709	4.886199985409003	1.4431681168476231	1.759267447724973	2.0841320261735916	4.112407592060023	5.195032149305042	5.786123338284575	5.340803783760407
708.3531167427894	44.289464809745006	4.829082270800747	1.9259954434944149	2.2667245734985073	2.58226986237419	4.565596089156905	5.632836878820946	6.2544592194358515	5.8126633015165226
709.1031583490673	44.366520147113214	4.771237823128792	2.4191421362837673	2.7945552960019384	3.0914013708282013	5.003067147268354	6.062317218410989	6.7426432686635565	6.291674538234965
709.8531270777742	44.42913246989989	4.719642800093445	2.8664560091528415	3.26698649275059	3.5443340359852655	5.36169652418657	6.42299613486783	7.180850157603821	6.713419248302252
710.6030229267449	44.45504815914379	4.680772407906874	3.212747240440926	3.616360269595255	3.879337928206162	5.595493133110061	6.6632576063328415	7.507853985589541	7.021606306661319
711.3528458938142	44.43052979959242	4.658993908510628	3.418333881860981	3.801877619925534	4.056357177999445	5.687192396398274	6.7544386947768515	7.685905669635382	7.183070903990334
712.1025959768172	44.35478105016605	4.6553306248294675	3.4713292238030036	3.8206192891591613	4.067693750764711	5.6498141707399085	6.698758377861431	7.708891089259424	7.196188559904172
712.8522731735884	44.240802378826686	4.666831962828567	3.3940624470157843	3.7084329928259407	3.9411992860263325	5.5212803104489865	6.530563213536553	7.604038968078392	7.091278559362294
713.6018774819628	44.11238517771207	4.6872718917177405	3.2368398823345856	3.526829264864446	3.7319343889256302	5.352428363360566	6.307310079200612	7.42371704716291	6.920767205792586
714.351408899775	43.99722876213777	4.709075602390203	3.060460619858162	3.3416762523515757	3.5049371669482525	5.192844400216579	6.092739951864644	7.2292236200169455	6.742516063372555
715.1008674248601	43.918030977662774	4.725792356513653	2.914693257178449	3.202129731204394	3.3155305889438935	5.078524991903926	5.938006623541618	7.071851326383424	6.602363301383107
715.8502530550527	43.884971761497866	4.734119004038867	2.8223556879843272	3.1283190183289733	3.194729101725315	5.024479740659693	5.8674803987577135	6.978429932501626	6.522365538913881
716.5995657881876	43.893337623783225	4.734404222379338	2.7773074805123414	3.1134196864396557	3.146490928553945	5.026079561824858	5.8774500918556285	6.9494388909052205	6.500444903885388
717.3488056220998	43.92768900794828	4.7294044438493446	2.7566651959273614	3.1374670344437376	3.1574828155373638	5.068703031774163	5.9477621710785655	6.9697537139236445	6.521230012925464
718.097972554624	43.9703587611361	4.722245535608128	2.7379269235044816	3.1832154641644124	3.2111926684618908	5.139435283653988	6.0578116708882845	7.023663473953711	6.570401284297716
718.8470665835949	44.00978752062247	4.714662959591827	2.7123774853257956	3.24582736054672	3.2987732826162954	5.234454415022192	6.197309231572099	7.1047862800472	6.644321443546836
719.5960877068475	44.04425163011497	4.7067078734148105	2.6858038185243487	3.329970994486935	3.4186154920159453	5.356060114708477	6.363780056995033	7.213248256926917	6.747539934617826
720.3450359222164	44.079455784528726	4.697310688945727	2.6730402492154397	3.4420324477480264	3.5707206233326048	5.505564784986738	6.554074780278718	7.347735136855519	6.8839334613787955
721.0939112275368	44.122421023844446	4.6853191179778815	2.689394986925201	3.581797170440403	3.748800878269357	5.676225136573592	6.755940131896985	7.498205056691553	7.046921271117178
721.842713620643	44.17537396462446	4.669798805918179	2.7485089939007636	3.7427859407923734	3.9406364774001617	5.855119839022763	6.950079147775185	7.649073161298702	7.219629737774532
722.5914430993702	44.23346934799258	4.650500421272406	2.8585375467714016	3.9124879548246625	4.128233228821472	6.025462226909589	7.114361446059782	7.783704806912823	7.378575813344703
723.340099661553	44.28691700714357	4.6284873802178295	3.01672293333926	4.07160428851158	4.288000662963846	6.167355871178408	7.22712325602788	7.886516107838482	7.498123346108521
724.0886833050263	44.326344529112966	4.6069642562020245	3.2020863428445168	4.190677908759518	4.388850033928151	6.2546683043521725	7.26599189480919	7.939314883262085	7.551730601429703
724.837194027625	44.34749610783463	4.5912941343636335	3.3738462442490587	4.231608987698614	4.394445971325943	6.255026526695232	7.208174995303317	7.918646076560485	7.513442209978614
725.5856318271836	44.35305700843611	4.587230409994261	3.484054323003143	4.160650318987955	4.276218014873876	6.140592675651874	7.039448929669419	7.803312441865735	7.3666622712620295
726.3339967015373	44.35094082127057	4.598117878466558	3.498578479528341	3.967231632323319	4.031090258830098	5.905001524256939	6.767592204499159	7.588678419810265	7.116040817944061
727.0822886485207	44.35066816042217	4.622603915340508	3.4154493594293243	3.6777252213341143	3.6937209262831487	5.576553234589042	6.431269493048362	7.29894500490655	6.795505462011576
727.8305076659686	44.35961092373934	4.654951130003516	3.2641693618123426	3.3491372425826214	3.328350463235793	5.212495903736112	6.091328745592563	6.982789456687918	6.460191100124526
728.5786537517159	44.3804197270851	4.687958487312142	3.0857307016376794	3.0436785692220596	3.001957751422829	4.875574587458367	5.806366868490009	6.692404757778164	6.164123217551605
729.3267269035974	44.40979989855842	4.716898260327447	2.9043534030367795	2.7968782237056047	2.7521162048167795	4.604530053807288	5.6047660513946695	6.457314130350703	5.934988830288255
730.0747271194479	44.43913398449183	4.741846801459621	2.7111367872686998	2.6003744386311567	2.5701772327272963	4.398233898939658	5.471888843006546	6.270971016737917	5.762675621402288
730.822654397102	44.456779854728396	4.7664603882579115	2.475435222835941	2.414950301493512	2.4155226153464326	4.2275200825281445	5.365551671999384	6.103372930435	5.613410261931691
731.5705087343949	44.45254616899347	4.794494874176094	2.173188213958092	2.2027258816912436	2.2483752089888682	4.063292735991297	5.247359046934122	5.927920403957003	5.4575897287444235
732.3182901291611	44.422188213801746	4.826391108487208	1.8137059794676063	1.9583135651847243	2.060449892996722	3.902197649216127	5.110739066021615	5.744856010203655	5.293878463737819
733.0659985792356	44.370188698443215	4.858344684575732	1.4449106170594206	1.716564977678324	1.882037039152756	3.7712158207951205	4.985810529661862	5.584463623578316	5.152833849462908
733.8136340824532	44.30839743534235	4.8838576062935335	1.1374502025758133	1.5371578298334825	1.7660365403564242	3.7128607598029646	4.922314551813898	5.49255542478037	5.082129719944625
734.5611966366486	44.250800189315385	4.896250538515895	0.9606026160873711	1.479279674447362	1.7636884458026216	3.7651152390777582	4.965830394575477	5.511560877080619	5.125855528158851
735.3086862396566	44.206873222065184	4.890665071813652	0.9631645840429073	1.5818078100806332	1.9067735634983691	3.948569817785547	5.141050680821671	5.667865220731031	5.309569149619435
736.056102889312	44.17759816739147	4.8650701331599775	1.1642463613792344	1.8548240938027547	2.201200171038643	4.263509831774925	5.4478566917507365	5.967458021707138	5.63463133851964
736.8034465834498	44.15625247363532	4.820598834818625	1.5517576567757203	2.2795594325975514	2.6278052799976948	4.6916592248611195	5.864942504557206	6.395402467300826	6.078715384073327
737.5507173199047	44.13348098666087	4.761748291040782	2.0833477881529845	2.8104277622511162	3.1441609368438392	5.196393615526169	6.353751446537267	6.9147133424578655	6.598109434010695
738.2979150965115	44.103384525789906	4.695739272761604	2.694310157764633	3.382777880800674	3.691329556098566	5.726315637217411	6.864237232454634	7.470240054386444	7.135239262593672
739.045039911105	44.066988603993394	4.631263172863394	3.3087355109204424	3.9238862053160375	4.20386396780183	6.221857114953991	7.340673594505283	7.996491539111766	7.628572875777394
739.79209176152	44.0316873963759	4.577031681512837	3.8503539883931097	4.364064611145899	4.619688699693356	6.6232116089882425	7.726666104095941	8.427114923195127	8.021081793698883
740.5390706455914	44.00775515572364	4.54077653864504	4.248985242009795	4.643990459248393	4.885236925943005	6.875768283698655	7.9684544415184675	8.702099207193761	8.263962271105797
741.285976561154	44.00443410960765	4.528241942004714	4.44838647445571	4.722428636925507	4.960985153522586	6.937472110988182	8.022396081719336	8.776811652278667	8.321249830106957
742.0328095060426	44.027300511328534	4.541828987608014	4.419267782485022	4.5868151199452	4.831346112415332	6.790868890346623	7.868660594350715	8.63489691062771	8.179850819411797
742.7795694780918	44.07654060639376	4.579135084046242	4.173998314934444	4.264259986704275	4.5178952451815775	6.4572135754224576	7.526664599895568	8.301231197819234	7.862143743064905
743.5262564751367	44.14651484650791	4.632415105401295	3.7727878284486778	3.8240037141478354	4.0862359167280715	6.002650516192645	7.061527598873745	7.84535435444392	7.431487399332497
744.272870495012	44.226507327453646	4.690599513765998	3.306772371396825	3.358926811155115	3.630515563213123	5.522220627654477	6.567680342665007	7.362284657435772	6.976068113102002
745.0194115355524	44.30336442653607	4.7428447070720825	2.8678667402697116	2.955977284002813	3.2428382277281926	5.1092532243586675	6.138430162334565	6.941070334232045	6.579512490562088
745.765879594593	44.365748006686516	4.782159850412426	2.51868284909677	2.668246613366712	2.9802217196764076	4.822868918981072	5.834202290699594	6.634537720675091	6.291478747115079
746.5122746699683	44.408196996232775	4.806591145941734	2.2829763951794178	2.5085355509307306	2.8527902424627882	4.676384039490863	5.670435182297069	6.451238722713413	6.119836304282892
747.2585967595134	44.43259541590425	4.818101902634326	2.1542160724962187	2.4608456578366074	2.834074005023872	4.64617239002348	5.625110581343186	6.368037451524053	6.0430762580215
748.0048458610628	44.44590917600921	4.820219295494662	2.112746498172612	2.498917401659675	2.8839545287691877	4.692851465562242	5.658155729099839	6.352313237665875	6.03182622747476
748.7510219724516	44.45551225369072	4.81622819705019	2.1381859885702994	2.5972676601633253	2.967313089526357	4.778599609659551	5.7291628759391315	6.378062616394146	6.063519850746843
749.4971250915144	44.465593031647835	4.808537859539622	2.213521397144156	2.732406582260815	3.060239608305338	4.874363269332633	5.807105476989449	6.429912499719968	6.124306466154877
750.243155216086	44.47677572504678	4.798758295670239	2.325233251201773	2.880639279969323	3.147938538315529	4.960386324993856	5.8735095717239005	6.499599259376801	6.2044047351892
750.9891123440015	44.488654998075845	4.787616320112847	2.4653419501034364	3.0217221607687037	3.223409201571407	5.027926180166439	5.923939640725592	6.5835582101399766	6.296180957599574
751.7349964730954	44.50214719610061	4.7747674207365005	2.633540345380055	3.146375357831488	3.289003377887269	5.082200243920951	5.967929588671474	6.682985740893642	6.396238197576494
752.4808076012027	44.519021883220255	4.758798715213618	2.836598080734639	3.261489647283085	3.3589800520051156	5.14320710006097	6.026270576458558	6.804890864294151	6.508397636824377
753.2265457261582	44.538609227183144	4.737691696732618	3.0839600574577233	3.388226329121224	3.458391982474005	5.24099566513722	6.124880794727076	6.961049382902772	6.643652238071589
753.9722108457964	44.55436665548348	4.709828170503185	3.3795128009700193	3.5507247600167773	3.6144511274791924	5.403798749186336	6.28508597061758	7.162626354607504	6.814506005366717
754.7178029579526	44.553788310145926	4.675162402619151	3.712562355461813	3.7608345183282808	3.8420280732765946	5.642847278815964	6.512823372160916	7.411485824830763	7.025840875646807
755.4633220604613	44.52318590541504	4.636129915150422	4.051674919603222	4.005047876059336	4.128455724262174	5.939738110683869	6.78990247645347	7.69108852631885	7.265618061194765
756.2087681511574	44.4551550308482	4.597910271633383	4.344823362485812	4.23977921098318	4.425494469892151	6.24210943029702	7.070617127240979	7.961316230448205	7.499052727513487
756.9541412278757	44.35432444740019	4.56774641524126	4.528754386355089	4.398282767317049	4.655363330642622	6.47184819178716	7.287130558507826	8.161955224484991	7.670493628451489
757.699441288451	44.237730859058075	4.553152930896056	4.547872413523201	4.409722174861955	4.732787336271656	6.546443440301736	7.365366795958032	8.227740557987985	7.716048315788136
758.4446683307182	44.128863011052474	4.559255923033289	4.377401790302756	4.226570803305464	4.597892452295788	6.408775972974681	7.250102946009406	8.112936754913441	7.586494268557203
759.1898223525119	44.04875229421925	4.586592534858195	4.036713206444169	3.8469724992174292	4.242894160096512	6.051498253503404	6.928129500733995	7.812635041230223	7.269343291676357
759.9349033516671	44.0080217925654	4.630490515224293	3.5843306467884943	3.321002162586325	3.719125169874303	5.524101823207197	6.4388519898907575	7.369838836698605	6.799299689259961
760.6799113260186	44.00380751909066	4.682626151900166	3.0941793377359943	2.735114120342402	3.1187644912135326	4.917343250175001	5.864648834143225	6.862153282073372	6.249100353985419
761.424846273401	44.02260905680507	4.7339869663782626	2.6270389094638134	2.1820728279386756	2.5413192492198178	4.332538558060598	5.304235222981376	6.374516746649633	5.705175797014306
762.1697081916495	44.04715322528665	4.777709105376188	2.213681162870664	1.7313430487879558	2.0620134931521434	3.8503250152597204	4.841201557862128	5.971663445956899	5.240162991389084
762.9144970785986	44.06396617636175	4.8102162892825895	1.8601488251589444	1.4156336429637335	1.7186045517058446	3.5140496418227656	4.52374067588498	5.684897393897472	4.897111249418003
763.6592129320832	44.06810185896504	4.830889666303049	1.5647357353942013	1.2334249754423965	1.514752021172086	3.3287815744548865	4.359327552615106	5.513520013251245	4.687024985908344
764.4038557499381	44.06297324848162	4.840834966443301	1.3331568966170835	1.1626973552721864	1.4335946160456885	3.2724906452587916	4.324115469409584	5.437645100062561	4.59773315645009
765.1484255299982	44.05607390869892	4.8419779201925905	1.179092698574486	1.1738972883752723	1.4491400724200076	3.3093827201635477	4.377488963574585	5.431392294033692	4.604519706902671
765.8929222700982	44.05330577522768	4.836589118978969	1.1137139331249273	1.2393227053400793	1.5333255867989166	3.4021978406093183	4.477021320884461	5.4718315551026535	4.679291907460552
766.637345968073	44.05516253784521	4.826879565426821	1.1360738425565131	1.339766311116307	1.6611828570743299	3.5222843244280284	4.591188273441752	5.543644334887112	4.797812125507818
767.3816966217572	44.05663394708029	4.814754184457138	1.2299116482980068	1.4658989286748252	1.8127388149308103	3.653520794616192	4.704619212111396	5.637484058763619	4.942057825629547
768.1259742289859	44.050352590769705	4.801841161090324	1.3666295784716738	1.613128804431227	1.9709318810622563	3.7886528009358997	4.814069954729469	5.744065081671124	5.097415628360999
768.8701787875938	44.03121972861291	4.789464727820162	1.5136032902677456	1.7747863397692996	2.11908284766654	3.923221160874249	4.9203573756891	5.850335126971743	5.249408293264132
769.6143102954156	44.00004458434984	4.778856838229297	1.6400021883854166	1.934491117026191	2.237732177486457	4.048493821553464	5.018806228856455	5.938082033220297	5.380517126281845
770.3583687502863	43.96445434977067	4.770792598241604	1.7245381525606263	2.0688996306274774	2.3094000989195322	4.152842158989543	5.098954192609824	5.990877409997076	5.474558733127701
771.1023541500406	43.936424056737565	4.765347860893038	1.7590341041017226	2.1562555267495824	2.325017103704525	4.226882400678903	5.149554903051964	6.001294972612037	5.522669386945111
771.8462664925133	43.92726906699221	4.762482802631324	1.7433807218525104	2.181577642882914	2.2837567849429803	4.26398775851716	5.1614312270130185	5.970089624713978	5.522964989555774
772.5901057755393	43.94232019720023	4.763059663466348	1.6759015254602687	2.1362555120507096	2.186419572033074	4.256276789381722	5.126249729960406	5.898767919917724	5.474595055365491
773.3338719969533	43.97764817732281	4.769720903581657	1.5441788531615188	2.0114868173108817	2.0260242890314757	4.188017746509139	5.032024816817156	5.780203422658168	5.369838129208567
774.0775651545903	44.02018373261455	4.78639594452377	1.326205362395335	1.7958911101058987	1.7876795996462604	4.036499810349312	4.863856674302703	5.598050625121459	5.194389763648132
774.8211852462848	44.05142636408266	4.815990047589624	1.0067146108223497	1.4847508363223412	1.4636246602586525	3.7862367769089857	4.6154559470590115	5.3399607873891455	4.940704698278502
775.5647322698719	44.05336591364499	4.85782812967767	0.5963038713586641	1.0939490879426188	1.0718131622108729	3.446646945287675	4.30267069974186	5.014473754333309	4.623609579615021
776.3082062231862	44.01448710508075	4.906191440813443	0.14331180749513095	0.6711993122073707	0.6667043611846211	3.0637353323596486	3.9712676671119524	4.662077233450759	4.288837454987835
777.0516071040627	43.933649863133134	4.951515411888587	-0.2747771214142034	0.29043613087117137	0.3276382806318523	2.7116563409161785	3.687064424513437	4.347953829080694	4.003048074232147
777.7949349103361	43.81963954914647	4.983471836644746	-0.5747981271080249	0.031841014532275835	0.1317428488851462	2.4687436318375475	3.5141368479675847	4.1409802205642094	3.831572433641668
778.5381896398412	43.686936591419084	4.994475553613537	-0.6955911409556208	-0.044375011419624855	0.12506376450905066	2.3890263333099924	3.4914068387067587	4.08877069660258	3.814666256868243
779.281371290413	43.54995649631702	4.981970527639589	-0.6162608868194468	0.08174097474844899	0.3074038195359563	2.483919896498655	3.619829125856157	4.201443114858776	3.9542266910802297
780.024479859886	43.41937353962591	4.948511556927431	-0.35690562476140997	0.3862334492625976	0.638715715877126	2.7235845018793157	3.8672970743404775	4.452657989701343	4.2175300876611175
780.7675153460953	43.30217292069532	4.90009314014179	0.03505985009422119	0.8134634523199793	1.0600614896713694	3.054108128808906	4.186184186905045	4.794810942184597	4.553957297118295
781.5104777468754	43.204225464116725	4.8437101545760886	0.5045459292465679	1.297833808918547	1.5167931556706336	3.420740113557315	4.533490763021078	5.179931495861226	4.915885929415161
782.2533670600615	43.13217329472914	4.785328053171166	1.0044104694902884	1.7843379764834992	1.9725287478918787	3.7851939092155646	4.8834750946437495	5.575134952515057	5.273531157552888
782.996183283488	43.09237273277957	4.728811161663057	1.5027460946213935	2.2407749417491445	2.411265101459165	4.132322407122814	5.228928527277112	5.967050465247183	5.61845258788221
783.73892641499	43.08763924648325	4.676075116942657	1.98078872640059	2.6575939554108103	2.8292612726586057	4.464165647754804	5.572522123113018	6.354517038426032	5.9550369655272775
784.4815964524023	43.114347857825	4.627737796816122	2.4285077938600423	3.040114986495027	3.226022125023121	4.789382547168358	5.916873433019063	6.737931144673354	6.288502010646958
785.2241933935596	43.16206473364468	4.584080347968643	2.8391835050601273	3.3958195353867637	3.596391861233748	5.110819767100232	6.256418262191971	7.109572701909215	6.614441947978449
785.9667172362967	43.216216418799725	4.545744358220473	3.205978604977531	3.7235572595460837	3.9272121869841143	5.417978577478536	6.574445404234481	7.45032201954465	6.915863566627401
786.7091679784486	43.26249522093708	4.514095421620353	3.5193189829984846	4.007904832458216	4.197404468815066	5.685580072197972	6.844541643012455	7.731969686580243	7.166590667066551
787.4515456178499	43.291140974481415	4.491266936424111	3.7643341376804997	4.219983840987702	4.380429512952013	5.878077170351666	7.0348500988081	7.922732892728831	7.337418951811813
788.1938501523355	43.29970950517319	4.479427656038571	3.9239781736998154	4.328230930181512	4.4524561196071915	5.961858490512945	7.118039332284972	7.997138066771157	7.405338222617907
788.9360815797401	43.29304321700775	4.479889007118074	3.9844493895638564	4.310676008815008	4.400517408329854	5.917682479211173	7.080800412503116	7.944304843509613	7.359731697604829
789.6782398978987	43.28060585661635	4.492135929675634	3.9433238199218366	4.165338557250166	4.229750802555202	5.750409231052039	6.9311188033197695	7.774007820875056	7.206466646851027
790.420325104646	43.271774053737275	4.513348063353488	3.8151266208422925	3.9137610476772977	3.9653176992352	5.491436952285142	6.698822534848546	7.517044708127628	6.968427782399083
791.1623371978169	43.27164799966835	4.538659465503235	3.631466270540109	3.5974739026875397	3.6487767889206353	5.192703224555075	6.429578836086286	7.219726863838801	6.682810425542634
791.9042761752461	43.27945311555684	4.561969008025946	3.436332433434721	3.271165391790305	3.3316302012624703	4.9155538545956645	6.17573449546051	6.935365046066792	6.396984858953303
792.6461420347684	43.29025614111008	4.577125011525819	3.2781957459313986	2.9939448998075093	3.067641503898372	4.717530407511752	5.986840489049214	6.714764642560816	6.162221687582111
793.3879347742187	43.29806436414228	4.579533371150395	3.197746937931946	2.8163830192860573	2.90170798424208	4.637595101001125	5.898296629737601	6.595130304441291	6.022362528163477
794.1296543914318	43.29830425411116	4.567467724966686	3.216778859407256	2.767235994439453	2.8592954638719874	4.686119401174288	5.92272596163	6.591701470558775	6.001942822198636
794.8713008842426	43.28860224167057	4.542612810420261	3.3317672427999057	2.844898375871594	2.939834641660859	4.843061867956827	6.047004046082826	6.694852877070609	6.098798352185625
795.6128742504857	43.26887817709101	4.509192748539038	3.5176806819518944	3.0217087320255303	3.12083744340773	5.069017219763126	6.2405210549723265	6.877347060646265	6.288534238719286
796.354374487996	43.24181658041917	4.471911570050963	3.7415876667101102	3.261138917712188	3.3728495537654197	5.325650386533361	6.472552316813591	7.109867313567811	6.540378550513083
797.0958015946084	43.21299546099469	4.434135068706179	3.975731466861099	3.535512022913302	3.673574512467418	5.592277321877532	6.726908174070893	7.374023971296204	6.8324752673623905
797.8371555681575	43.18906618289602	4.397149208624452	4.204200658330521	3.8344996158251874	4.0135441838627415	5.870386058858621	7.00597572442426	7.666254796261306	7.158302583381165
798.5784364064783	43.17382030094935	4.3611172613424465	4.41827408898542	4.15697223066384	4.387092130120493	6.171548925049642	7.318941756861086	7.98817578394921	7.518136155485685
799.3196441074057	43.164812465935725	4.3268631639923365	4.606177157031965	4.494434900726311	4.777083060630645	6.498038028507338	7.663126180558827	8.331091995814596	7.90320961680834
slope	8.501808221247726	0.21361252040383233
intercept	3.689375021768903	0.6771698660794881
pearsons_r2	0.9915350387111725
rmse	1.9153256172799695
mae	1.3169020602146928
slope	28.80326010423248	16.740664921648023
intercept	311.6034793812385	53.06933227342135
pearsons_r2	0.17959019325614772
rmse	150.10273889431335
mae	97.02798663772845
slope	8.46288543127921	0.19126927381939357
intercept	3.216953310242431	0.606339873208462
pearsons_r2	0.9931395926867599
rmse	1.71498814419798
mae	1.1527978663292797
Lambda_Range	350	800
FOLD	<class 'function'>:take_signal_near(437; 5)
FOLD	<class 'function'>:find_wavelength_of_max_signal(437; 5)
FOLD	<class 'function'>:take_signal_at(437)
