# Supplementary material for: Roblonski: A Material-Efficient Robo-Fluidic Toolbox for Rapid Photochemical Characterization
Source: ACS Cent Sci. 2026 Feb 6;12(3):333–44. doi: 10.1021/acscentsci.5c02027 (PMC13022720; doi:10.1021/acscentsci.5c02027)
Supplement: Supplementary file 2 [file oc5c02027_si_002.zip › BeerLambertStudy/Raw Data (Automataed)/BLEC Study (2025 Jun 12)/Ferrocene2/blec_Ferrocene2__12062025_aABS_i7_eCHK_d669e+00_t-1_m0_v0.csv]

name	C:/Users/cbe.mabolha.shared/Documents/Gilson Spectroscopy Project\BLEC Study (2025 Jun 12)\Ferrocene2\blec_Ferrocene2__12062025_aABS_i7_eCHK_d669e+00_t-1_m0_v0.csv
2025-06-12 21:31:50.503767
count	30
interval	0.1 (Sec)
integration_time	40000 (uSec)
NLC=False	DCC=False	WCAL=-5	Slit=S5
Conc_0=6.692	FRAC=1.0	Conc_(7;None)=6.692
wavelength (nm)	dark reference (int)	light reference (int)	abs (mOD)
W	D	L	S
344.6678771972656	1602.8666666666666	1677.9666666666667	40.160752462572034
345.45221902608614	1590.4	1665.2	42.03182358396028
346.236489003635	1586.8333333333333	1662.6	44.42207928519147
347.02068712774695	1584.9333333333334	1662.0333333333333	48.415142104884104
347.8048133962569	1585.3	2394.5666666666666	58.34474719077333
348.5888678069997	1585.6	2405.8333333333335	59.408714702111645
349.3728503578101	1586.6	2423.0	58.734356269736494
350.15676104652283	1587.5333333333333	2428.7	58.41748837830168
350.94059987097285	1587.8	2440.733333333333	57.9434565874191
351.72436682899485	1586.8666666666666	2446.766666666667	55.88785756290976
352.5080619184237	1586.1666666666667	2452.8333333333335	56.676739615082916
353.2916851370942	1585.7333333333333	2457.7	56.308912761567306
354.0752364828412	1585.3	2465.2	56.96605864491466
354.8587159534994	1586.1333333333334	2465.4666666666667	57.756824627781
355.6421235469038	1586.1333333333334	2469.266666666667	57.60339194777512
356.42545926088906	1587.4	2474.0333333333333	58.1062543376113
357.20872309329	1587.1333333333334	2470.4	57.25737309216999
357.9919150419415	1587.2	2463.766666666667	56.313027511324066
358.77503510467835	1586.3333333333333	2459.3	55.447985928532894
359.5580832793353	1586.4333333333334	2452.0333333333333	56.922913867059954
360.34105956374725	1585.9666666666667	2448.4666666666667	56.33824651621391
361.12396395574893	1586.0666666666666	2446.0333333333333	59.09234469681419
361.9067964531752	1585.9	2446.6666666666665	60.92578577804464
362.6895570538609	1587.0333333333333	2443.266666666667	57.975040136539924
363.47224575564076	1587.0	2446.1	57.30642189486075
364.2548625563497	1587.4	2440.1	57.72766770362838
365.0374074538224	1586.6666666666667	2439.733333333333	57.44924839797194
365.8198804458938	1586.7333333333333	2434.8333333333335	60.58690400158652
366.6022815303986	1586.8666666666666	2432.1666666666665	57.740025377984324
367.3846107051717	1586.4333333333334	2434.233333333333	58.690157993046405
368.1668679680479	1586.4	2432.733333333333	60.23112629885993
368.9490533168619	1586.3333333333333	2443.866666666667	62.691052667053754
369.7311667494487	1586.6333333333334	2445.3333333333335	62.13234523990178
370.5132082636429	1586.9333333333334	2452.866666666667	61.401392557129164
371.2951778572795	1586.4333333333334	2459.5	62.79377763625442
372.07707552819323	1586.5666666666666	2463.733333333333	64.50288157141463
372.8589012742189	1586.5666666666666	2467.9333333333334	63.29665053883092
373.6406550931913	1587.1333333333334	2474.5333333333333	64.74193463219721
374.4223369829453	1586.8666666666666	2484.8	62.78581415455559
375.2039469413157	1587.7333333333333	2488.9333333333334	65.87453295897475
375.9854849661373	1586.4666666666667	2484.9666666666667	64.83323478529363
376.7669510552448	1587.3	2486.9	66.6197061292851
377.5483452064732	1586.8666666666666	2496.0666666666666	67.53099713447334
378.3296674176572	1586.4	2511.4	68.14830276647014
379.11091768663164	1587.3	2512.6	69.00377908488834
379.89209601123133	1587.0	2520.866666666667	67.86494098677326
380.67320238929113	1586.6	2520.8333333333335	68.34363535525534
381.45423681864577	1586.1333333333334	2527.8	71.04251702283574
382.23519929713007	1586.6333333333334	2531.9333333333334	72.37111085068365
383.01608982257886	1586.4666666666667	2543.0	69.8090203037195
383.796908392827	1586.1333333333334	2555.5666666666666	71.5756915773929
384.57765500570923	1586.4666666666667	2557.5666666666666	71.49488813855146
385.3583296590604	1585.7333333333333	2549.8	72.73635994474952
386.1389323507153	1586.3333333333333	2553.6666666666665	74.72061311127969
386.91946307850884	1586.4	2564.6666666666665	75.39175711567289
387.69992184027564	1587.0333333333333	2584.0666666666666	75.25840847213944
388.48030863385065	1586.3666666666666	2608.4	78.53300084528212
389.2606234570687	1586.1	2598.9	80.34916673762608
390.04086630776453	1586.0333333333333	2582.633333333333	78.29317137810966
390.82103718377294	1586.6333333333334	2591.233333333333	78.7318804977642
391.6011360829288	1586.5	2599.8333333333335	81.1112814719286
392.3811630030669	1586.4333333333334	2626.866666666667	81.6901980806997
393.161117942022	1586.3666666666666	2664.5666666666666	80.40747491979639
393.941000897629	1586.7333333333333	2710.5333333333333	83.48437969049027
394.72081186772266	1586.4	2715.0	81.80585630814952
395.5005508501378	1587.2666666666667	2704.1	82.45742392941051
396.28021784270925	1586.2333333333333	2705.9333333333334	84.68489422605883
397.0598128432718	1586.5333333333333	2721.8	85.5577301923397
397.83933584966024	1586.4666666666667	2718.366666666667	84.29896132409128
398.6187868597095	1586.6333333333334	2728.866666666667	83.75003295646292
399.3981658712542	1586.1333333333334	2749.9	87.28979513424214
400.1774728821293	1586.3	2775.5	89.42441067450804
400.9567078901696	1586.4	2799.4	88.84019474181501
401.7358708932098	1586.8	2797.266666666667	88.70902382119445
402.5149618890848	1586.8666666666666	2788.5333333333333	90.15624359063428
403.2939808756294	1586.8333333333333	2793.0666666666666	91.83320873385425
404.07292785067847	1586.9333333333334	2820.0	91.10238499092202
404.8518028120667	1586.9	2835.4333333333334	93.15508681973964
405.630605757629	1586.3333333333333	2834.0	92.39396185535766
406.4093366852001	1585.9333333333334	2824.3333333333335	91.99322180759047
407.1879955926149	1586.4	2834.7	93.28949995899164
407.9665824777082	1586.4333333333334	2847.3333333333335	93.77268850430521
408.74509733831474	1586.7	2869.366666666667	94.20972773747586
409.52354017226935	1587.3666666666666	2875.3	92.65129888392205
410.3019109774069	1587.1333333333334	2875.633333333333	92.63369337638744
411.08020975156217	1586.0	2892.1	96.14037491327429
411.8584364925699	1586.7	2918.0666666666666	96.54047466090151
412.6365911982651	1586.0	2945.0	97.46961941283321
413.4146738664823	1586.7333333333333	2967.9	98.24844465489278
414.19268449505654	1586.7	2998.5	98.183363862476
414.97062308182257	1586.3333333333333	3034.766666666667	98.40427173416445
415.74848962461516	1586.6	3072.766666666667	97.36075978635265
416.52628412126916	1586.4	3143.633333333333	97.42859030507977
417.3040065696194	1586.4666666666667	3219.1666666666665	98.71812288546677
418.0816569675006	1586.6333333333334	3218.9	97.9466986264447
418.8592353127476	1586.0333333333333	3207.9333333333334	99.8497790668309
419.63674160319533	1586.7333333333333	3214.4333333333334	99.28223813875691
420.4141758366785	1586.4666666666667	3254.366666666667	101.35486975968827
421.1915380110319	1586.6	3266.8333333333335	99.28150145797561
421.9688281240904	1586.1333333333334	3264.2	98.8510792783859
422.7460461736888	1586.2666666666667	3327.4666666666667	101.00104383904969
423.52319215766187	1586.7666666666667	3391.2	101.23770473709385
424.3002660738445	1586.8333333333333	3468.6	100.99104619615036
425.0772679200714	1586.5333333333333	3609.6	101.3657560709072
425.8541976941775	1586.4333333333334	3754.866666666667	102.97221928897804
426.6310553939975	1586.6	3822.733333333333	102.47420822997277
427.40784101736625	1586.7	3879.3	104.71812966431403
428.18455456211865	1586.1333333333334	3992.7	103.0788078191617
428.96119602608934	1587.2666666666667	4186.9	105.39548545370822
429.7377654071133	1587.4666666666667	4399.033333333334	107.25672419948438
430.5142627030252	1587.3666666666666	4516.933333333333	106.1405610190965
431.29068791166	1586.5	4667.433333333333	107.72375096444674
432.06704103085235	1586.5666666666666	4796.966666666666	107.84967123161783
432.8433220584372	1586.4666666666667	4880.2	107.93560099299489
433.6195309922492	1586.6333333333334	4942.666666666667	107.281925946378
434.3956678301234	1586.5666666666666	4983.033333333334	106.72298597477074
435.1717325698944	1586.8666666666666	5000.5	107.38387661980337
435.9477252093971	1585.6666666666667	5019.733333333334	106.61110003091189
436.72364574646633	1586.2	5067.166666666667	108.82139505625933
437.49949417893686	1586.8	5131.433333333333	107.63017723941668
438.27527050464346	1586.9666666666667	5220.8	106.45068316687248
439.0509747214211	1586.1	5401.733333333334	107.14153142304801
439.8266068271044	1587.5	5663.733333333334	106.2233657070656
440.6021668195283	1586.5666666666666	6041.0	107.88764819404552
441.37765469652754	1587.0333333333333	6505.166666666667	108.84349662738798
442.1530704559369	1586.8333333333333	7007.066666666667	109.33032214363105
442.9284140955914	1587.0	7438.033333333334	108.49636584454113
443.7036856133256	1586.4333333333334	7752.3	109.41992512600912
444.47888500697445	1586.4333333333334	7922.366666666667	109.64546079966377
445.2540122743727	1586.9	7951.433333333333	108.40165041623456
446.0290674133552	1586.4333333333334	7896.833333333333	107.50077120291795
446.8040504217568	1586.6333333333334	7803.466666666666	107.43068331991303
447.5789612974122	1586.6	7727.2	107.52787737542764
448.35380003815635	1586.6333333333334	7671.633333333333	106.85440058614059
449.1285666418239	1586.6333333333334	7633.033333333334	106.3573114884751
449.90326110624983	1586.7	7645.9	107.31548838669495
450.67788342926883	1587.1333333333334	7650.566666666667	105.58026372128388
451.4524336087157	1586.8666666666666	7688.833333333333	105.26126969174923
452.22691164242536	1586.9	7736.1	105.4323263903232
453.00131752823256	1586.9666666666667	7791.566666666667	105.00650888643477
453.7756512639721	1586.5666666666666	7861.933333333333	105.09474244212522
454.5499128474788	1586.7	7927.066666666667	104.20244082713992
455.32410227658755	1586.3333333333333	7982.933333333333	104.83041333792637
456.09821954913303	1586.5666666666666	7989.133333333333	102.72173603831064
456.8722646629501	1586.7666666666667	7969.7	103.10997299532946
457.6462376158736	1586.4666666666667	7897.0	102.45317775027115
458.4201384057383	1586.4	7800.2	102.11070145128205
459.1939670303791	1587.0	7667.766666666666	100.82721298249176
459.96772348763074	1586.3	7533.2	100.91027046385904
460.741407775328	1586.8666666666666	7399.233333333334	100.6175368735185
461.51501989130577	1586.5333333333333	7261.733333333334	100.6464287001027
462.2885598333988	1586.4666666666667	7140.766666666666	98.59175818919964
463.0620275994419	1586.0	7047.433333333333	98.45811223705682
463.83542318726995	1586.4666666666667	6977.766666666666	97.88851136025755
464.6087465947177	1586.0	6935.433333333333	96.79636868552224
465.38199781962	1586.8333333333333	6920.2	97.08580102953349
466.1551768598116	1585.8666666666666	6901.1	95.91568231989399
466.92828371312737	1586.6	6919.5	94.89438559458033
467.7013183774021	1586.2	6950.9	94.94055445816583
468.4742808504707	1586.1333333333334	6995.233333333334	94.43612378627999
469.24717113016777	1586.9	7054.833333333333	93.69987012067696
470.0199892143283	1586.5333333333333	7121.933333333333	93.35672708530424
470.792735100787	1586.7	7194.333333333333	92.22466300295692
471.5654087873788	1587.0	7265.866666666667	91.4377571181007
472.33801027193834	1586.6333333333334	7332.766666666666	90.9307621809748
473.11053955230057	1586.7	7407.766666666666	90.77849739814344
473.88299662630027	1586.2666666666667	7464.966666666666	88.71011455632127
474.65538149177223	1586.6666666666667	7521.7	88.89197034587582
475.4276941465513	1585.9	7547.5	87.72984403128977
476.1999345884722	1586.4333333333334	7568.566666666667	87.7782041235771
476.97210281536985	1586.3666666666666	7558.0	86.03888715331676
477.74419882507897	1587.0	7541.666666666667	85.27336384202637
478.51622261543446	1586.7333333333333	7505.1	84.66398907728764
479.2881741842711	1586.0	7479.766666666666	83.46187769617184
480.06005352942367	1586.8	7431.533333333334	83.73568386445208
480.831860648727	1587.0333333333333	7387.566666666667	82.42578674361992
481.60359554001593	1586.5333333333333	7345.833333333333	81.23567379118181
482.37525820112523	1587.1666666666667	7294.333333333333	81.15866537408316
483.14684862988975	1586.8333333333333	7255.433333333333	79.3712905008282
483.91836682414424	1586.4333333333334	7198.533333333334	79.1116047910569
484.68981278172356	1586.7333333333333	7158.733333333334	78.23138950304885
485.46118650046253	1586.3333333333333	7101.933333333333	76.61250786527614
486.23248797819593	1586.9333333333334	7069.066666666667	77.21576356200296
487.0037172127586	1586.8333333333333	7036.3	75.64342945105854
487.7748742019853	1586.4	7011.233333333334	75.30411046403661
488.54595894371096	1586.9333333333334	6967.566666666667	74.5658571354672
489.31697143577026	1587.1	6934.366666666667	74.3406553947879
490.08791167599804	1587.0333333333333	6894.766666666666	73.4630831792827
490.8587796622292	1586.4666666666667	6861.866666666667	73.63846180118594
491.6295753922984	1585.7	6832.166666666667	72.19386296390073
492.4002988640406	1586.7666666666667	6805.933333333333	70.3845113040764
493.17095007529053	1586.7333333333333	6776.433333333333	70.11974510200658
493.94152902388305	1586.7333333333333	6749.166666666667	70.24816222334856
494.71203570765294	1586.5	6710.166666666667	68.37455566691763
495.482470124435	1587.1	6688.766666666666	68.61091496082744
496.25283227206404	1586.8666666666666	6653.566666666667	67.67598280060326
497.02312214837485	1587.0333333333333	6623.166666666667	67.11977456374116
497.7933397512024	1586.6333333333334	6594.7	66.48453444730846
498.56348507838123	1587.1666666666667	6581.5	65.98311501370175
499.3335581277464	1586.9666666666667	6571.066666666667	66.98600259582382
500.10355889713264	1586.7	6544.6	64.68007382442926
500.8734873843747	1586.8666666666666	6545.833333333333	64.41105016108001
501.6433435873074	1586.1	6551.066666666667	64.72631890198312
502.4131275037657	1586.8333333333333	6548.866666666667	62.285497516899085
503.1828391315842	1586.9666666666667	6570.566666666667	62.53553857014344
503.95247846859786	1586.5666666666666	6576.3	60.924632543153194
504.72204551264144	1586.5333333333333	6614.5	60.917578303869654
505.49154026154974	1586.5	6645.733333333334	61.20159547141635
506.2609627131576	1586.7666666666667	6678.533333333334	59.684457681049395
507.03031286529983	1586.7666666666667	6731.733333333334	59.8654967234023
507.7995907158112	1586.2	6788.533333333334	59.02435867441443
508.5687962625266	1587.0	6850.7	58.68438262111854
509.33792950328075	1586.4666666666667	6926.966666666666	58.42626299849594
510.1069904359085	1586.9	6993.633333333333	57.86268162590979
510.8759790582447	1587.6	7086.3	57.065845065329356
511.6448953681241	1586.8333333333333	7176.366666666667	56.70407482190922
512.4137393633815	1587.1	7279.433333333333	56.20741747647945
513.1825110418519	1586.4666666666667	7377.8	56.35097552832766
513.9512104013698	1586.8	7470.366666666667	56.13053550114533
514.7198374397702	1586.7666666666667	7586.266666666666	56.41983013166959
515.4883921548881	1586.3333333333333	7691.933333333333	54.136897705702395
516.2568745445578	1586.7666666666667	7785.5	54.28122382959774
517.0252846066146	1587.0	7897.066666666667	54.76392365649557
517.793622338893	1586.6333333333334	8003.766666666666	54.27660747908518
518.561887739228	1586.2	8091.966666666666	54.07649098023905
519.3300808054544	1587.0333333333333	8186.733333333334	53.69178587963575
520.0982015354069	1586.5666666666666	8282.133333333333	54.34195134890209
520.8662499269203	1586.3666666666666	8378.066666666668	53.508877909975936
521.6342259778296	1586.7333333333333	8464.2	52.8278414730466
522.4021296859694	1587.6333333333334	8534.766666666666	52.18497252183677
523.1699610491747	1586.5333333333333	8618.7	52.69174127734902
523.9377200652801	1586.6	8687.766666666666	52.80566172270192
524.7054067321207	1587.0333333333333	8745.833333333334	51.742898654457655
525.4730210475309	1586.8333333333333	8816.866666666667	52.401982895781025
526.2405630093459	1586.6333333333334	8874.466666666667	51.61808386714292
527.0080326154003	1586.5666666666666	8937.366666666667	52.02484643268208
527.7754298635291	1586.4333333333334	8995.733333333334	52.94837722922728
528.5427547515668	1586.7666666666667	9015.4	51.650223674421895
529.3100072773485	1586.7333333333333	9068.0	50.82925074095275
530.077187438709	1587.0333333333333	9109.7	51.108023398362626
530.8442952334829	1587.1333333333334	9145.633333333333	50.239903609842564
531.6113306595051	1587.0333333333333	9185.366666666667	50.09332307300127
532.3782937146104	1586.9333333333334	9216.866666666667	49.71388760109676
533.1451843966338	1586.7333333333333	9268.2	50.16587870355168
533.9120027034099	1586.5	9306.533333333333	50.074926474840304
534.6787486327736	1586.9666666666667	9352.6	51.009004854982514
535.4454221825597	1586.3333333333333	9370.7	49.69697001119587
536.212023350603	1587.1666666666667	9411.666666666666	50.67267423891642
536.9785521347383	1586.8666666666666	9417.466666666667	49.01352991174614
537.7450085328004	1587.1333333333334	9435.366666666667	48.55647979598554
538.5113925426242	1586.5333333333333	9462.733333333334	48.937413458191514
539.2777041620444	1586.7	9489.966666666667	48.080191660142965
540.0439433888959	1586.7333333333333	9518.966666666667	48.377793873965764
540.8101102210134	1586.6333333333334	9540.5	48.175581850447884
541.5762046562318	1587.1	9572.966666666667	49.11477996868582
542.3422266923859	1586.6333333333334	9587.466666666667	48.52760882138479
543.1081763273105	1586.5	9602.766666666666	49.08946244849313
543.8740535588404	1586.3666666666666	9594.933333333332	48.963366876193824
544.6398583848105	1587.1333333333334	9602.466666666667	48.6791283384502
545.4055908030555	1587.2	9618.5	48.844919620222676
546.1712508114102	1586.8	9628.7	49.57711743789246
546.9368384077096	1587.2	9629.766666666666	48.875225246036564
547.7023535897882	1587.2333333333333	9625.933333333332	48.09667839750223
548.4677963554811	1586.9333333333334	9617.833333333334	47.73341987421787
549.2331667026231	1587.3	9630.2	48.627406554509264
549.9984646290487	1586.8333333333333	9632.666666666666	48.32902307968597
550.7636901325931	1586.9333333333334	9617.6	47.79122791052794
551.5288432110908	1586.7666666666667	9619.033333333333	47.73489342190555
552.2939238623768	1586.9	9625.4	48.335401786294625
553.0589320842859	1587.2333333333333	9618.8	47.676927282158616
553.8238678746528	1586.4666666666667	9619.266666666666	48.05552135134163
554.5887312313124	1587.2666666666667	9622.133333333333	48.47333097953064
555.3535221520995	1587.3666666666666	9610.9	48.8687154951102
556.1182406348488	1587.1666666666667	9613.3	47.86205158096239
556.8828866773954	1587.3333333333333	9619.233333333334	48.528549629583566
557.6474602775738	1586.4666666666667	9626.833333333334	48.04792296095395
558.411961433219	1586.8	9625.7	47.43005237353655
559.1763901421657	1586.6666666666667	9632.133333333333	48.00366006235508
559.9407464022488	1586.5666666666666	9634.3	47.75638349357925
560.7050302113031	1586.3	9650.9	47.664840825509074
561.4692415671633	1587.3666666666666	9664.666666666666	47.251801831925654
562.2333804676643	1586.3666666666666	9676.9	47.463465954034156
562.997446910641	1587.1666666666667	9690.166666666666	47.28669456184341
563.7614408939281	1587.7666666666667	9699.466666666667	47.20526299034837
564.5253624153604	1586.7	9743.366666666667	48.49535623132123
565.2892114727728	1586.2333333333333	9749.7	46.806199922128904
566.0529880639999	1587.0333333333333	9773.666666666666	47.843396454566744
566.8166921868768	1586.9333333333334	9802.9	48.054341319102186
567.5803238392382	1587.0	9795.633333333333	47.7728228092109
568.3438830189189	1586.5333333333333	9812.266666666666	47.81125577160388
569.1073697237535	1586.9	9844.366666666667	48.45516617762791
569.8707839515772	1586.3666666666666	9862.766666666666	48.013495960120004
570.6341257002246	1586.7333333333333	9861.833333333334	47.00076126312847
571.3973949675305	1586.4666666666667	9871.666666666666	46.80984460111695
572.1605917513298	1587.3	9891.4	47.55233141205648
572.9237160494572	1587.0	9887.066666666668	47.55534596750803
573.6867678597476	1586.3	9893.366666666667	46.74962175319869
574.4497471800358	1586.7333333333333	9908.766666666666	47.096870977646326
575.2126540081566	1587.0666666666666	9945.3	46.594083345605
575.9754883419448	1587.9666666666667	9926.666666666666	45.992693908750255
576.7382501792351	1586.4333333333334	9975.2	47.91555665402908
577.5009395178625	1586.7	9984.466666666667	46.58131361952509
578.2635563556619	1586.3666666666666	10014.166666666666	47.20008490328613
579.0261006904677	1587.6	10015.966666666667	46.821599986741504
579.7885725201152	1586.6	10031.366666666667	47.37131350255675
580.5509718424388	1586.6666666666667	10025.266666666666	46.82470282002397
581.3132986552736	1587.4333333333334	10048.133333333333	48.2358413720936
582.0755529564542	1587.4666666666667	10065.466666666667	47.38459037490759
582.8377347438156	1587.1	10057.3	45.57218688050826
583.5998440151925	1586.9666666666667	10085.466666666667	46.53702950948345
584.3618807684197	1587.3666666666666	10117.833333333334	46.31900562372439
585.123845001332	1587.1333333333334	10175.366666666667	47.16689167557597
585.8857367117644	1586.8	10200.066666666668	46.46995259768172
586.6475558975515	1587.1333333333334	10231.033333333333	47.05700189583248
587.4093025565281	1586.9	10267.133333333333	46.07318114664329
588.1709766865292	1586.9	10319.866666666667	47.008261333345
588.9325782853895	1586.5	10377.2	46.130741514210186
589.6941073509438	1586.3666666666666	10426.566666666668	46.73275944098921
590.4555638810269	1586.5333333333333	10487.366666666667	46.34972992261705
591.2169478734736	1586.6666666666667	10552.966666666667	47.438249566428375
591.9782593261189	1587.0	10628.566666666668	46.62348290372045
592.7394982367973	1586.6333333333334	10722.233333333334	46.51207417693523
593.5006646033439	1585.7	10819.266666666666	46.68226323689621
594.2617584235933	1586.9	10910.666666666666	46.72759509948208
595.0227796953804	1586.8333333333333	11008.833333333334	47.11853046103424
595.78372841654	1586.3	11117.566666666668	46.61259576564673
596.544604584907	1587.1	11208.0	47.162970399139596
597.3054081983161	1586.2666666666667	11333.8	46.324525206935384
598.0661392546021	1587.0333333333333	11447.7	45.55200464158103
598.8267977515999	1586.7333333333333	11568.8	45.90382922840969
599.5873836871442	1587.0333333333333	11708.533333333333	46.63322168048601
600.34789705907	1586.1333333333334	11833.2	46.61823319224049
601.1083378652119	1586.9666666666667	11950.233333333334	46.44126955708603
601.8687061034049	1586.6	12075.533333333333	46.43921457659617
602.6290017714836	1586.7333333333333	12201.9	46.33292147978683
603.3892248672829	1586.7333333333333	12340.5	45.893176569021264
604.1493753886377	1586.2333333333333	12466.466666666667	45.55396708415258
604.9094533333828	1587.0	12608.5	45.985949632783715
605.6694586993528	1587.3	12746.133333333333	46.170664530545395
606.4293914843829	1587.0666666666666	12900.9	46.50381793824189
607.1892516863076	1586.7666666666667	13044.133333333333	45.85844260096135
607.9490393029618	1586.7666666666667	13201.9	46.44296798032837
608.7087543321802	1586.8666666666666	13331.666666666666	46.353101155879244
609.4683967717978	1586.7	13470.833333333334	46.01012408547517
610.2279666196492	1586.7333333333333	13618.466666666667	46.577504147401
610.9874638735695	1586.5666666666666	13755.633333333333	46.29155861127584
611.7468885313933	1586.8	13869.133333333333	46.09156779052075
612.5062405909555	1586.4666666666667	13962.033333333333	45.77347761895097
613.2655200500909	1587.0333333333333	14108.166666666666	46.482110283959734
614.0247269066342	1587.1666666666667	14230.033333333333	45.66004657572351
614.7838611584203	1586.4	14353.666666666666	46.185045788791165
615.5429228032841	1586.5333333333333	14455.866666666667	45.99628117585289
616.3019118390603	1586.4333333333334	14545.6	45.27802963717378
617.0608282635836	1586.7	14681.9	46.68511850399134
617.8196720746892	1586.0666666666666	14769.533333333333	46.835676903596955
618.5784432702114	1586.7	14842.533333333333	45.617362397131295
619.3371418479854	1587.3	14917.2	46.33503150030778
620.0957678058459	1586.4666666666667	14971.3	45.13123913320811
620.8543211416277	1586.5	15031.966666666667	45.2572416009905
621.6128018531655	1587.2666666666667	15100.533333333333	45.760109251280824
622.3712099382943	1586.3333333333333	15139.833333333334	45.43065653523074
623.1295453948488	1587.1333333333334	15212.366666666667	46.7032969271707
623.8878082206638	1586.4666666666667	15237.4	45.87085842262155
624.6459984135743	1586.8	15280.266666666666	46.38355825812936
625.4041159714149	1586.6333333333334	15332.633333333333	46.038419129038274
626.1621608920203	1586.6333333333334	15405.7	45.980797431893365
626.9201331732256	1586.4666666666667	15449.3	46.73962996185521
627.6780328128656	1587.1666666666667	15455.166666666666	46.11371457173476
628.4358598087749	1586.1666666666667	15518.2	45.45730051230884
629.1936141587885	1586.9666666666667	15561.766666666666	45.64309632735835
629.9512958607411	1586.3333333333333	15615.4	46.36994886941222
630.7089049124675	1586.4666666666667	15621.866666666667	46.0897369321337
631.4664413118026	1587.0	15626.233333333334	46.43662915705336
632.2239050565811	1586.2333333333333	15653.966666666667	45.2281925098447
632.9812961446379	1586.6	15680.333333333334	46.10206734171495
633.7386145738079	1586.9666666666667	15691.633333333333	46.1956256069273
634.4958603419257	1586.9333333333334	15682.7	45.13112449168988
635.2530334468262	1586.5666666666666	15686.333333333334	45.43214288448378
636.0101338863443	1586.3333333333333	15691.4	45.54520574359859
636.7671616583146	1586.3666666666666	15663.733333333334	46.063704485567996
637.5241167605723	1586.3666666666666	15643.4	46.63018281046366
638.2809991909518	1587.1	15628.8	46.40966359291455
639.037808947288	1586.6333333333334	15631.6	47.00427844933926
639.7945460274159	1586.2666666666667	15633.066666666668	47.375778959095506
640.5512104291702	1586.6666666666667	15629.133333333333	46.987844232623715
641.3078021503857	1586.3333333333333	15603.566666666668	46.56528842034755
642.0643211888971	1587.5666666666666	15533.2	45.9075746454787
642.8207675425394	1586.3	15534.166666666666	46.68613414137207
643.5771412091474	1586.7666666666667	15504.433333333332	45.36356739724825
644.3334421865558	1586.7	15483.233333333334	45.678094584861356
645.0896704725996	1586.2666666666667	15467.333333333334	45.366928568386335
645.8458260651132	1586.8333333333333	15430.2	46.06306863601724
646.6019089619319	1586.9	15406.933333333332	45.58049915765401
647.3579191608902	1587.1666666666667	15393.0	45.150322924232924
648.1138566598231	1586.7	15353.3	45.32679598649262
648.8697214565653	1587.0666666666666	15340.333333333334	45.44089484321988
649.6255135489516	1586.6666666666667	15323.166666666666	45.817799520744174
650.3812329348169	1586.8	15327.866666666667	46.392172885231645
651.1368796119959	1586.2	15329.633333333333	44.981873348833055
651.8924535783235	1586.4	15345.4	45.01811065390678
652.6479548316345	1586.6333333333334	15328.2	45.26415637779846
653.4033833697637	1586.9666666666667	15294.266666666666	45.66608757448898
654.1587391905458	1586.4	15285.533333333333	46.359782661795684
654.9140222918159	1586.4	15317.6	46.39333315535497
655.6692326714084	1586.8	15319.4	45.722587252708834
656.4243703271585	1586.3666666666666	15307.166666666666	45.95987778502041
657.1794352569008	1586.3666666666666	15331.766666666666	44.83727820013183
657.9344274584702	1586.9	15357.0	44.9064229490519
658.6893469297014	1586.8	15365.1	44.75013078029312
659.4441936684294	1586.3333333333333	15395.4	44.11100733984522
660.1989676724888	1587.3333333333333	15440.066666666668	45.26637335389124
660.9536689397146	1586.1666666666667	15470.9	44.47557318734739
661.7082974679414	1586.3	15508.7	45.11652399732586
662.4628532550042	1587.2	15511.466666666667	44.971757844348915
663.2173362987378	1586.7333333333333	15569.3	45.16235731347038
663.9717465969768	1587.0333333333333	15647.066666666668	45.65900147565111
664.7260841475563	1586.5333333333333	15703.566666666668	44.9787240702806
665.480348948311	1586.0	15766.0	45.274529171182266
666.2345409970756	1586.6666666666667	15823.1	44.83504755082245
666.988660291685	1586.5333333333333	15886.7	44.530370124087206
667.742706829974	1586.4666666666667	15944.166666666666	44.026602621626935
668.4966806097776	1586.8	16028.133333333333	44.08664409550633
669.2505816289303	1585.9666666666667	16109.6	44.467063275022724
670.0044098852671	1585.9666666666667	16220.6	45.13595269901999
670.7581653766227	1586.6666666666667	16317.066666666668	45.865389431533714
671.511848100832	1586.2333333333333	16369.066666666668	45.66664495630877
672.2654580557298	1586.9333333333334	16454.666666666668	44.95526672706652
673.0189952391509	1587.1333333333334	16562.566666666666	45.351351831895556
673.7724596489301	1586.5	16685.066666666666	45.17759174761974
674.5258512829022	1586.9333333333334	16793.1	45.288612442975804
675.279170138902	1586.3333333333333	16906.066666666666	45.67014335955228
676.0324162147645	1586.8	17028.566666666666	45.57805062049933
676.7855895083242	1587.0	17166.266666666666	45.72982149491898
677.5386900174161	1586.8333333333333	17261.3	45.560096472612585
678.2917177398749	1586.6666666666667	17384.9	45.43109234655561
679.0446726735356	1586.7333333333333	17523.7	44.99523948322396
679.797554816233	1586.5	17627.8	44.64799215816902
680.5503641658016	1587.2333333333333	17721.433333333334	45.090445779199946
681.3031007200765	1586.5666666666666	17830.833333333332	45.75966899367315
682.0557644768925	1587.0	17933.233333333334	45.37025553192846
682.8083554340842	1586.8666666666666	18064.3	45.55029646422959
683.5608735894867	1587.2666666666667	18181.4	45.149766279489164
684.3133189409347	1586.7	18306.733333333334	45.691982044037225
685.0656914862628	1587.5	18397.5	44.92103554037379
685.8179912233061	1587.7	18516.933333333334	44.7176783619923
686.5702181498993	1587.0333333333333	18665.8	44.96868666553627
687.3223722638772	1587.0	18782.266666666666	44.47149540412576
688.0744535630747	1586.9	18937.566666666666	45.25531848747876
688.8264620453265	1586.6333333333334	19069.966666666667	45.26647863851279
689.5783977084674	1587.3	19196.3	45.20976474299381
690.3302605503324	1586.1666666666667	19329.666666666668	45.240623987771414
691.082050568756	1586.6666666666667	19459.033333333333	45.52886287110042
691.8337677615733	1586.9	19510.366666666665	45.31582277255177
692.585412126619	1586.1	19570.3	45.05988630450145
693.3369836617278	1586.8	19641.8	45.040027880666344
694.0884823647348	1586.8	19743.533333333333	44.876740362047144
694.8399082334745	1586.2333333333333	19809.966666666667	44.4529692704667
695.5912612657819	1586.9666666666667	19884.733333333334	43.70244041215688
696.3425414594917	1587.3333333333333	19971.266666666666	43.38691418575363
697.0937488124388	1587.1666666666667	20046.366666666665	43.60824286520308
697.8448833224579	1587.2	20108.133333333335	43.32062314694664
698.5959449873841	1586.5333333333333	20176.833333333332	44.34090428757326
699.3469338050518	1587.5333333333333	20263.566666666666	44.695904132359935
700.0978497732962	1586.7333333333333	20259.533333333333	44.173317225195085
700.8486928899517	1587.3333333333333	20247.233333333334	44.30854765049717
701.5994631528534	1586.2666666666667	20298.4	44.88123760969864
702.3501605598362	1586.9666666666667	20306.966666666667	44.63591282192665
703.1007851087347	1586.8333333333333	20295.1	44.25307804911735
703.8513367973837	1586.9	20311.066666666666	44.493522639588
704.6018156236181	1587.0	20304.566666666666	44.6300244327311
705.3522215852728	1586.8	20290.433333333334	44.14036552821587
706.1025546801824	1586.8	20315.266666666666	43.550362238435675
706.8528149061818	1586.7666666666667	20363.033333333333	44.503602044816525
707.603002261106	1586.9	20332.8	44.865431312962514
708.3531167427894	1586.7333333333333	20288.6	43.69769041100514
709.1031583490673	1587.1	20276.2	44.278555683766186
709.8531270777742	1586.7666666666667	20215.5	44.18093276418455
710.6030229267449	1587.0	20176.6	45.040948111088525
711.3528458938142	1586.6666666666667	20156.766666666666	45.36762640744774
712.1025959768172	1586.7	20105.766666666666	44.71975600283369
712.8522731735884	1586.9333333333334	20017.633333333335	44.69049648339926
713.6018774819628	1587.0333333333333	19945.433333333334	44.644261905122534
714.351408899775	1586.8666666666666	19846.4	43.40164717249761
715.1008674248601	1585.9	19744.633333333335	42.99269722175402
715.8502530550527	1586.5	19675.866666666665	44.440723147973976
716.5995657881876	1586.9	19588.4	44.7663511364627
717.3488056220998	1586.8333333333333	19478.966666666667	44.940710894748975
718.097972554624	1586.7333333333333	19351.466666666667	43.63921638146887
718.8470665835949	1586.4666666666667	19263.4	44.347733425337395
719.5960877068475	1586.8333333333333	19178.866666666665	43.727758179909706
720.3450359222164	1586.2333333333333	19106.833333333332	43.962905424837324
721.0939112275368	1586.9666666666667	19058.5	43.59697740920997
721.842713620643	1587.5	19034.333333333332	44.001517629748946
722.5914430993702	1586.7333333333333	19007.433333333334	44.278903569679876
723.340099661553	1587.3333333333333	18981.966666666667	44.58663126227042
724.0886833050263	1586.1	18951.966666666667	44.74480856374472
724.837194027625	1587.5666666666666	18901.966666666667	44.24382676826916
725.5856318271836	1586.8	18868.9	43.840420616570185
726.3339967015373	1586.6666666666667	18849.333333333332	44.47074904592335
727.0822886485207	1587.1666666666667	18782.6	44.02173436326751
727.8305076659686	1586.8	18730.3	44.271493598933205
728.5786537517159	1586.9333333333334	18686.7	44.26413738018882
729.3267269035974	1587.0333333333333	18654.4	44.60443850425734
730.0747271194479	1586.4	18612.2	44.086250363219975
730.822654397102	1586.9333333333334	18603.833333333332	44.77678240787405
731.5705087343949	1586.6666666666667	18605.266666666666	45.206067320148534
732.3182901291611	1587.2333333333333	18554.0	43.79543351844689
733.0659985792356	1587.0333333333333	18520.233333333334	44.26906857735956
733.8136340824532	1586.3666666666666	18468.533333333333	44.153593417527865
734.5611966366486	1586.4333333333334	18430.533333333333	44.32050057319607
735.3086862396566	1587.4	18379.166666666668	44.15757241973623
736.056102889312	1586.7333333333333	18399.0	43.87316941990628
736.8034465834498	1587.4	18435.966666666667	44.383305536734724
737.5507173199047	1586.5	18444.966666666667	44.52328040104031
738.2979150965115	1586.7666666666667	18456.733333333334	44.762352383377966
739.045039911105	1586.9333333333334	18441.733333333334	43.888746730304845
739.79209176152	1586.7666666666667	18445.366666666665	43.92393900972267
740.5390706455914	1586.7666666666667	18465.466666666667	44.39962476295193
741.285976561154	1587.3333333333333	18453.9	44.23554317509386
742.0328095060426	1586.6333333333334	18444.566666666666	44.733180078698076
742.7795694780918	1586.8	18410.2	44.26737466423384
743.5262564751367	1587.3333333333333	18374.633333333335	44.566307702880394
744.272870495012	1587.0333333333333	18348.033333333333	44.50405648474388
745.0194115355524	1586.7333333333333	18318.366666666665	44.56906106729974
745.765879594593	1586.1333333333334	18326.4	44.79405303318882
746.5122746699683	1586.7333333333333	18333.666666666668	45.13382309147875
747.2585967595134	1586.7	18296.0	44.50795874470295
748.0048458610628	1585.7333333333333	18282.133333333335	44.239739137486254
748.7510219724516	1586.4666666666667	18337.166666666668	44.86143929844014
749.4971250915144	1586.3333333333333	18363.233333333334	44.95890899502486
750.243155216086	1586.8	18355.433333333334	44.723808145802415
750.9891123440015	1587.1333333333334	18401.7	44.419629867295825
751.7349964730954	1587.3333333333333	18457.3	44.23660948162311
752.4808076012027	1587.1666666666667	18490.533333333333	44.38547696331462
753.2265457261582	1587.0333333333333	18522.166666666668	44.23346008076079
753.9722108457964	1587.1	18580.533333333333	44.64077866246748
754.7178029579526	1586.0333333333333	18645.433333333334	45.08554805480649
755.4633220604613	1586.5333333333333	18694.9	45.06878939022825
756.2087681511574	1586.9666666666667	18744.933333333334	45.32843767544856
756.9541412278757	1587.5	18781.233333333334	44.88534505972069
757.699441288451	1586.9333333333334	18843.033333333333	44.596394522299505
758.4446683307182	1587.3	18867.066666666666	44.526503710713214
759.1898223525119	1586.2666666666667	18904.966666666667	43.941750497472135
759.9349033516671	1586.9666666666667	18960.1	43.87339718724077
760.6799113260186	1586.5666666666666	19031.133333333335	44.12601859801281
761.424846273401	1586.0333333333333	19107.566666666666	43.862630317847916
762.1697081916495	1587.0333333333333	19194.7	44.79752774872067
762.9144970785986	1586.7333333333333	19248.266666666666	44.71176931537401
763.6592129320832	1586.5666666666666	19257.2	44.53953428233796
764.4038557499381	1586.8	19288.466666666667	44.14939878689762
765.1484255299982	1587.0333333333333	19345.8	43.894472319283885
765.8929222700982	1587.0	19440.6	44.40207497812709
766.637345968073	1586.5	19554.233333333334	45.176705629164985
767.3816966217572	1586.6	19622.533333333333	44.74306059260981
768.1259742289859	1586.9333333333334	19690.2	44.21705702628429
768.8701787875938	1586.7	19782.1	44.03073650879593
769.6143102954156	1586.8	19875.566666666666	44.06310021551825
770.3583687502863	1587.3666666666666	19932.1	43.84306451968186
771.1023541500406	1586.9666666666667	19979.866666666665	43.310751665763526
771.8462664925133	1586.3333333333333	20022.466666666667	43.46424731939803
772.5901057755393	1586.5666666666666	20113.866666666665	42.939088974325834
773.3338719969533	1586.9	20234.0	43.51852894973374
774.0775651545903	1586.7666666666667	20336.466666666667	43.91687009005151
774.8211852462848	1587.3333333333333	20419.066666666666	44.3179160072737
775.5647322698719	1586.9	20517.866666666665	44.2867494745862
776.3082062231862	1586.4666666666667	20612.5	44.951623890696126
777.0516071040627	1586.5333333333333	20735.233333333334	44.836898786846675
777.7949349103361	1586.5	20825.733333333334	43.78163795267341
778.5381896398412	1586.2666666666667	20922.366666666665	43.366406991386086
779.281371290413	1586.5333333333333	21023.066666666666	43.02800658918578
780.024479859886	1587.1	21150.8	43.50635489670822
780.7675153460953	1587.2333333333333	21264.1	44.1259731288437
781.5104777468754	1586.8333333333333	21354.966666666667	43.602195452688
782.2533670600615	1586.6	21431.7	42.824959097728915
782.996183283488	1586.4666666666667	21566.633333333335	43.4190967489801
783.73892641499	1586.9666666666667	21714.4	43.58658100920801
784.4815964524023	1586.8	21803.9	43.20369801187936
785.2241933935596	1586.4666666666667	21913.0	43.339128695940076
785.9667172362967	1586.9333333333334	22008.2	43.30629684431867
786.7091679784486	1587.6	22104.366666666665	43.60739250071402
787.4515456178499	1586.8666666666666	22169.366666666665	43.89646209826457
788.1938501523355	1587.2666666666667	22289.933333333334	43.59982460676578
788.9360815797401	1586.9666666666667	22385.0	43.26959833818328
789.6782398978987	1586.3666666666666	22503.333333333332	43.276975575935936
790.420325104646	1585.9666666666667	22615.133333333335	42.62929634834137
791.1623371978169	1586.7333333333333	22745.4	43.28852551421419
791.9042761752461	1586.9666666666667	22853.366666666665	43.40389588675407
792.6461420347684	1586.4333333333334	22930.6	43.400980160395996
793.3879347742187	1586.9333333333334	23052.166666666668	43.63624786179179
794.1296543914318	1587.5	23121.333333333332	43.71673416027472
794.8713008842426	1587.0333333333333	23234.433333333334	43.207285057449354
795.6128742504857	1586.8	23360.766666666666	43.358175898719836
796.354374487996	1587.1666666666667	23460.9	44.379269485563455
797.0958015946084	1586.2666666666667	23571.4	44.02013011101012
797.8371555681575	1586.7	23656.5	43.12032294820793
798.5784364064783	1586.8333333333333	23803.066666666666	43.24180091411313
799.3196441074057	1586.9	23949.766666666666	43.43070450719189
800.0607786687742	1586.8666666666666	24064.7	44.35754480781901
800.8018400884189	1587.0	24152.466666666667	43.90712365777086
801.5428283641745	1586.6666666666667	24227.533333333333	43.37511089123499
802.2837434938757	1586.4333333333334	24336.0	43.41452158035095
803.0245854753575	1586.9333333333334	24422.033333333333	42.51300048918479
803.7653543064547	1586.2333333333333	24561.4	42.94415772573556
804.5060499850019	1586.9666666666667	24629.666666666668	42.66284363644397
805.2466725088342	1586.9	24702.666666666668	42.806511664860395
805.9872218757862	1587.1666666666667	24787.733333333334	43.28481268053042
806.7276980836928	1586.7	24930.5	43.26589066552857
807.4681011303886	1586.4666666666667	25066.366666666665	42.85865630572938
808.2084310137088	1586.4666666666667	25120.433333333334	42.57534635473442
808.948687731488	1586.9333333333334	25266.733333333334	42.53924296762695
809.688871281561	1586.6333333333334	25343.633333333335	42.68974646647542
810.4289816617627	1586.6	25428.9	42.28962099474588
811.1690188699278	1587.4666666666667	25547.166666666668	43.04165612252196
811.9089829038911	1586.8333333333333	25562.333333333332	43.11118360162963
812.6488737614875	1586.1333333333334	25651.033333333333	42.94217727256263
813.3886914405518	1586.2	25802.7	42.93875911279782
814.1284359389189	1586.8666666666666	25889.7	43.093433855540546
814.8681072544233	1586.4	25986.8	43.26676903576465
815.6077053849002	1586.5666666666666	26068.666666666668	43.29981664467158
816.3472303281842	1586.6	26106.266666666666	43.10290292827486
817.0866820821101	1586.5666666666666	26150.533333333333	43.54923274381605
817.8260606445127	1586.5666666666666	26223.3	43.65234247691561
818.5653660132269	1587.0666666666666	26324.733333333334	43.825432736052925
819.3045981860876	1587.0333333333333	26417.966666666667	44.14634468931376
820.0437571609293	1586.6	26539.5	43.75113089791024
820.7828429355872	1586.3333333333333	26647.166666666668	44.041722720623234
821.5218555078957	1586.3666666666666	26741.433333333334	43.54863280035686
822.26079487569	1586.8	26837.3	42.64126572019195
822.9996610368046	1587.0666666666666	26945.666666666668	42.903149676934895
823.7384539890745	1586.6	27015.633333333335	43.32704896673853
824.4771737303345	1586.0333333333333	27093.966666666667	43.88754250464884
825.2158202584193	1586.8	27198.6	44.20376342547096
825.9543935711638	1586.8333333333333	27255.2	43.77112290522848
826.6928936664028	1586.5333333333333	27302.766666666666	43.66237924056188
827.4313205419711	1586.1666666666667	27386.033333333333	43.3169373409137
828.1696741957036	1586.4333333333334	27437.033333333333	42.81142233250013
828.907954625435	1586.4666666666667	27527.266666666666	43.22300617445067
829.646161829	1586.3333333333333	27612.766666666666	43.02743615875375
830.3842958042337	1586.6666666666667	27686.3	42.52239179765635
831.1223565489707	1586.4666666666667	27746.466666666667	42.81060474418594
831.8603440610459	1586.8333333333333	27841.733333333334	42.58779465084863
832.598258338294	1586.9666666666667	27934.933333333334	42.606101636684485
833.3360993785501	1586.8666666666666	27974.766666666666	43.66583563932986
834.0738671796487	1586.2333333333333	28043.866666666665	43.12641613284264
834.8115617394246	1586.4666666666667	28162.466666666667	42.38307984804202
835.5491830557129	1586.5	28305.9	42.15137523085752
836.2867311263482	1586.5666666666666	28405.2	42.75173844530976
837.0242059491653	1586.6	28492.8	41.8459472444031
837.7616075219992	1587.4	28531.533333333333	41.64452650693015
838.4989358426844	1586.5	28554.633333333335	41.35462773532713
839.2361909090561	1586.4	28614.866666666665	42.0211858356654
839.9733727189487	1586.3333333333333	28680.266666666666	42.38677845962609
840.7104812701973	1586.3333333333333	28736.1	41.66620051933885
841.4475165606366	1586.3	28864.533333333333	42.27905738249597
842.1844785881015	1586.6	28973.7	42.23946180331335
842.9213673504267	1587.1666666666667	29077.5	41.71856379844298
843.6581828454471	1587.2333333333333	29168.8	41.58183368303683
844.3949250709974	1587.2	29259.166666666668	42.50128539186819
845.1315940249126	1586.2	29369.0	42.87381755008593
845.8681897050272	1586.9333333333334	29466.233333333334	43.27339315461973
846.6047121091764	1586.5666666666666	29600.633333333335	43.26858188396639
847.3411612351948	1586.0666666666666	29714.666666666668	42.68912625457003
848.0775370809172	1586.1333333333334	29773.166666666668	42.43924796477697
848.8138396441784	1586.5	29819.9	42.518126428086035
849.5500689228132	1586.4	29844.966666666667	42.11863804148173
850.2862249146566	1586.5666666666666	29912.833333333332	41.63310422109465
851.0223076175432	1586.4	30052.333333333332	41.882801448540704
851.7583170293079	1586.9333333333334	30233.8	42.19621533462989
852.4942531477856	1586.7333333333333	30360.566666666666	42.34445950750784
853.2301159708109	1586.5666666666666	30325.766666666666	41.336927038072325
853.9659054962187	1586.6666666666667	30335.633333333335	41.968975115601225
854.7016217218439	1587.2	30410.0	42.35139795245011
855.4372646455213	1586.2666666666667	30503.833333333332	42.06277047469013
856.1728342650856	1586.2666666666667	30625.566666666666	42.56607468538477
856.9083305783716	1586.8666666666666	30698.733333333334	41.83378942988558
857.6437535832143	1586.4333333333334	30810.866666666665	41.4978618579333
858.3791032774483	1586.2333333333333	30910.5	41.38113345619647
859.1143796589085	1586.6	30917.166666666668	41.363664622945414
859.8495827254299	1586.6	31033.933333333334	41.16134788689472
860.5847124748469	1586.6	31087.666666666668	41.4280668254096
861.3197689049947	1587.0666666666666	31188.1	41.721453379040106
862.0547520137079	1586.8	31338.8	41.11936651459
862.7896617988213	1586.4666666666667	31455.633333333335	40.867143809359575
863.5244982581698	1586.5333333333333	31597.7	41.12394359241847
864.2592613895882	1586.7333333333333	31603.5	40.93196650732785
864.9939511909114	1586.9	31607.6	41.40189559476198
865.728567659974	1586.6666666666667	31630.566666666666	40.53176047429228
866.4631107946109	1586.7	31702.033333333333	41.15547574296249
867.197580592657	1586.6333333333334	31825.366666666665	42.05236263817653
867.931977051947	1586.6666666666667	31968.266666666666	41.94290126912569
868.6663001703158	1586.7333333333333	31983.333333333332	41.782196897123924
869.4005499455982	1586.2	32023.566666666666	42.353777666334004
870.1347263756289	1587.3333333333333	32047.633333333335	41.92910664191008
870.8688294582428	1586.9333333333334	32178.233333333334	42.15604789267759
871.6028591912748	1586.4	32309.0	41.898388367539226
872.3368155725594	1586.4	32436.466666666667	41.67381167943287
873.0706985999318	1587.4333333333334	32545.4	41.58365530847661
873.8045082712266	1586.7	32685.3	41.80387209824852
874.5382445842787	1587.1333333333334	32760.0	42.146353108159055
875.2719075369228	1586.9666666666667	32852.933333333334	42.22068920993574
876.0054971269938	1586.5333333333333	32890.1	40.870379261018456
876.7390133523264	1587.0666666666666	33039.7	40.37122901361878
877.4724562107556	1587.0333333333333	33283.833333333336	40.13611109656773
878.2058257001161	1586.7666666666667	33526.13333333333	40.14487227084371
878.9391218182427	1586.8666666666666	33666.8	40.03384947877085
879.6723445629702	1586.8	33753.96666666667	40.538271873343284
880.4054939321335	1586.8333333333333	33858.066666666666	40.67804501218445
881.1385699235674	1586.4	34078.6	41.17558461564824
881.8715725351066	1586.7	34235.8	41.28100804730715
882.604501764586	1586.1	34389.13333333333	41.33161140580697
883.3373576098403	1586.8333333333333	34577.1	40.89364926192034
884.0701400687044	1586.3666666666666	34733.6	40.19450360576628
884.8028491390132	1586.4333333333334	34886.23333333333	39.999693237302125
885.5354848186014	1586.9	35017.2	39.92208012017476
886.2680471053038	1586.2333333333333	35148.0	39.533374768403085
887.0005359969554	1585.7333333333333	35279.63333333333	39.28266709301205
887.7329514913906	1586.5666666666666	35399.53333333333	39.436926476422116
888.4652935864447	1587.1	35636.13333333333	39.3411392301963
889.1975622799522	1585.8	35863.96666666667	39.102475874163105
889.929757569748	1586.6	36082.433333333334	39.82895909811236
890.6618794536669	1586.5666666666666	36280.73333333333	40.04057529992742
891.3939279295437	1586.4	36366.933333333334	39.805033392108925
892.1259029952132	1586.6	36415.36666666667	39.07507919848448
892.8578046485103	1586.5666666666666	36594.666666666664	39.47888714148117
893.5896328872698	1586.2333333333333	36777.833333333336	39.81809365432773
894.3213877093264	1586.5666666666666	37063.0	40.01286475095444
895.0530691125149	1586.0	37385.86666666667	40.3876891465481
895.7846770946703	1587.2	37601.76666666667	41.19440244044818
896.5162116536272	1586.7	37713.0	41.65094496833003
897.2476727872206	1586.9333333333334	37735.8	42.01124860094739
897.9790604932853	1587.0666666666666	37860.5	42.26122171847059
898.7103747696559	1586.2	37918.96666666667	42.34640525837117
899.4416156141674	1586.6666666666667	38051.23333333333	42.36507648389319
900.1727830246544	1586.6666666666667	38306.63333333333	42.5041285242848
900.9038769989521	1585.8666666666666	38566.46666666667	42.80557346291617
901.634897534895	1586.5333333333333	38814.933333333334	42.775634230448155
902.365844630318	1586.8666666666666	39040.26666666667	43.48162275985513
903.0967182830558	1586.8666666666666	39222.8	44.20042049424722
903.8275184909435	1586.4333333333334	39369.4	43.66717573353759
904.5582452518156	1586.6333333333334	39623.066666666666	43.5794866115267
905.288898563507	1587.1	39884.46666666667	43.91043192415575
906.0194784238527	1586.5333333333333	40029.0	43.65360585472902
906.7499848306873	1585.9666666666667	40266.833333333336	44.0100824783045
907.4804177818455	1586.8333333333333	40498.0	44.45297378676368
908.2107772751625	1587.4666666666667	40762.23333333333	45.4987693297436
908.9410633084728	1586.8333333333333	40894.666666666664	45.99305218732384
909.6712758796114	1586.7333333333333	40945.86666666667	46.64423292664816
910.4014149864129	1587.1	40988.8	46.74690227847724
911.1314806267123	1586.4666666666667	41147.03333333333	47.774917823731926
911.8614727983444	1586.6333333333334	41278.833333333336	47.94131447513842
912.5913914991438	1586.4333333333334	41489.53333333333	48.159630109270026
913.3212367269456	1586.8666666666666	41600.23333333333	48.40942010659803
914.0510084795844	1587.1333333333334	41678.13333333333	47.9016346716126
914.7807067548952	1587.0	41852.5	48.50434683295666
915.5103315507125	1586.5666666666666	41930.2	48.56144514683407
916.2398828648716	1586.3333333333333	42011.066666666666	48.03538044939668
916.9693606952068	1587.0333333333333	42146.433333333334	48.53239157689747
917.6987650395532	1586.7	42280.166666666664	48.72367677717034
918.4280958957455	1586.4666666666667	42433.066666666666	49.70707316547638
919.1573532616186	1586.6666666666667	42564.4	49.88835255168692
919.8865371350073	1587.2333333333333	42639.1	50.041721306983916
920.6156475137464	1586.6	42689.13333333333	50.01151639233775
921.3446843956707	1586.8333333333333	42677.1	49.66972070655701
922.0736477786149	1586.2	42607.7	49.096769081259424
922.802537660414	1587.0333333333333	42519.63333333333	48.45497216246466
923.5313540389027	1587.1	42608.13333333333	48.47703467012217
924.2600969119159	1586.8333333333333	42636.0	48.44109822690345
924.9887662772883	1586.4666666666667	42594.433333333334	48.23057322960905
925.7173621328548	1586.7333333333333	42613.63333333333	48.1376459749732
926.4458844764501	1586.6	42519.0	47.47688712234415
927.1743333059092	1586.7	42311.333333333336	47.37200218968321
927.9027086190666	1586.6	42010.666666666664	46.81673387077195
928.6310104137575	1586.4	41568.166666666664	46.834475485033195
929.3592386878165	1585.9333333333334	41020.833333333336	46.36088880801581
930.0873934390784	1586.8333333333333	40368.5	46.947814834750254
930.815474665378	1586.5666666666666	39575.63333333333	47.03714305265174
931.5434823645503	1586.4	38636.2	47.364451564495354
932.2714165344298	1586.4	37466.1	46.88324771709146
932.9992771728516	1586.5333333333333	36347.4	46.20305274839034
933.7270642776504	1585.8666666666666	35251.13333333333	45.47912286136798
934.4547778466609	1586.6	34206.13333333333	45.28603861456683
935.1824178777181	1587.2666666666667	33359.4	44.64847565220482
935.9099843686568	1586.8	32648.333333333332	44.21468157960166
936.6374773173115	1586.0	32149.866666666665	43.48174821711081
937.3648967215174	1586.6	31783.933333333334	43.26275481770401
938.0922425791092	1585.9666666666667	31566.366666666665	42.92044968874814
938.8195148879216	1586.2333333333333	31654.366666666665	42.57796065077123
939.5467136457895	1586.3	31834.266666666666	41.734248100595266
940.2738388505477	1586.6666666666667	32163.066666666666	42.190665019565465
941.000890500031	1586.3666666666666	32604.466666666667	42.29624315775731
941.7278685920743	1586.3	33159.2	41.65406851113653
942.4547731245123	1586.0	33793.53333333333	41.491715802197845
943.1816040951798	1587.1	34549.6	41.654251898976234
943.9083615019116	1586.5	35227.4	41.4074024844052
944.6350453425426	1586.7666666666667	35976.4	41.23115273323684
945.3616556149077	1586.1666666666667	36724.333333333336	40.98303333441214
946.0881923168415	1585.8333333333333	37460.7	40.756385673959386
946.8146554461789	1586.6333333333334	38198.666666666664	40.931021639697505
947.5410450007547	1586.7	38945.26666666667	40.801451224916086
948.2673609784038	1586.9333333333334	39690.26666666667	40.85883613138772
948.9936033769609	1586.2333333333333	40487.1	41.14539558350211
949.7197721942608	1586.9666666666667	41282.5	41.10733766113356
950.4458674281384	1587.1666666666667	42013.13333333333	40.16085567309042
951.1718890764284	1586.7	42840.833333333336	40.43712176896254
951.8978371369658	1587.2	43534.76666666667	40.517611696526075
952.6237116075853	1586.3333333333333	44224.8	40.71733411473519
953.3495124861216	1587.5666666666666	44804.96666666667	41.215254911426065
954.0752397704097	1586.7333333333333	45348.4	40.926800880228654
954.8008934582843	1586.7333333333333	45885.9	41.02980684429427
955.5264735475803	1587.2333333333333	46411.566666666666	40.93742057664664
956.2519800361324	1587.2333333333333	46862.333333333336	40.69770043302723
956.9774129217755	1586.6666666666667	47226.36666666667	39.798686307915844
957.7027722023442	1587.3333333333333	47683.26666666667	40.073602675281364
958.4280578756737	1586.9	48018.26666666667	39.946430215575965
959.1532699395985	1586.4	48247.23333333333	40.83307720676833
959.8784083919536	1586.6333333333334	48516.166666666664	40.552447510935565
960.6034732305736	1586.8333333333333	48786.76666666667	39.959486465928734
961.3284644532936	1586.3	49098.9	39.806003363648735
962.053382057948	1586.4	49426.566666666666	39.72387366195585
962.7782260423721	1587.2333333333333	49673.1	39.580628395532685
963.5029964044004	1586.3	49917.7	39.76189956896
964.2276931418677	1585.9666666666667	50096.166666666664	39.5953763866727
964.952316252609	1586.0666666666666	50181.933333333334	39.84151730323013
965.6768657344589	1586.9	50267.666666666664	40.77660280406787
966.4013415852523	1586.5666666666666	50279.86666666667	40.47375462101277
967.1257438028242	1586.9333333333334	50302.03333333333	40.08048159546864
967.8500723850091	1586.2666666666667	50329.26666666667	39.53109943329858
968.574327329642	1586.5666666666666	50434.7	39.61731789758744
969.2985086345576	1587.4333333333334	50593.5	39.61567283349725
970.0226162975908	1586.5666666666666	50522.6	39.42618307108292
970.7466503165765	1586.3	50393.96666666667	39.43209515108404
971.4706106893493	1586.8666666666666	50339.333333333336	39.25515702340926
972.1944974137441	1587.4666666666667	50165.46666666667	38.7538684283336
972.9183104875957	1587.2666666666667	49941.933333333334	38.768588223125
973.6420499087391	1587.0333333333333	49651.5	38.598857274691184
974.3657156750087	1586.6333333333334	49387.8	37.47814263435016
975.0893077842397	1587.6333333333334	49220.03333333333	38.09203522934229
975.8128262342667	1586.6666666666667	49151.933333333334	38.471006520468585
976.5362710229247	1587.0333333333333	49092.96666666667	38.21267503115618
977.2596421480483	1586.8666666666666	49082.03333333333	38.7759291001333
977.9829396074724	1586.5333333333333	48977.833333333336	38.917951480224296
978.7061633990318	1586.1	48788.433333333334	39.080642146499116
979.4293135205613	1586.2666666666667	48511.6	39.10161432932981
980.1523899698958	1586.3333333333333	48334.8	39.096142016083746
980.87539274487	1587.0666666666666	48201.3	38.711195483134496
981.5983218433189	1586.6666666666667	48208.96666666667	39.00266762489354
982.3211772630771	1586.8	48233.833333333336	39.3648181143446
983.0439590019795	1586.7	48300.96666666667	38.80507585408314
983.7666670578608	1586.8333333333333	48389.9	38.93134707210021
984.4893014285559	1585.7666666666667	48403.53333333333	38.42811069724296
985.2118621118997	1587.4666666666667	48428.3	38.680205656942356
985.9343491057269	1587.1333333333334	48401.86666666667	38.77375727768477
986.6567624078724	1586.6666666666667	48232.3	38.42516055052311
987.3791020161709	1587.0	48090.86666666667	38.580654639917924
988.1013679284573	1586.7	47997.13333333333	38.3299144588323
988.8235601425663	1586.9333333333334	48068.3	38.9689906022636
989.5456786563328	1586.4666666666667	48159.8	38.96464476183335
990.2677234675917	1586.7666666666667	48178.3	38.32348187588498
990.9896945741776	1586.9333333333334	48183.73333333333	38.628535355685315
991.7115919739255	1586.5666666666666	48046.4	38.60425113986947
992.4334156646702	1586.7666666666667	47762.03333333333	38.26073797211841
993.1551656442463	1586.7333333333333	47367.1	38.14957080121553
993.8768419104888	1586.7666666666667	46941.566666666666	37.64756291173737
994.5984444612325	1586.8	46653.03333333333	37.43981942107195
995.3199732943121	1586.8666666666666	46429.333333333336	37.97343494457573
996.0414284075626	1586.5666666666666	46154.066666666666	38.084278650954644
996.7628097988187	1586.8666666666666	45908.066666666666	37.49825719957759
997.4841174659151	1586.6666666666667	45667.23333333333	36.94122536851042
998.2053514066869	1586.4	45386.5	36.64556144674647
998.9265116189687	1587.2	44924.933333333334	37.08861558957836
999.6475981005952	1586.7666666666667	44315.566666666666	37.097590911617736
1000.3686108494015	1586.8	43833.833333333336	37.8855452631967
1001.0895498632223	1586.9666666666667	43467.63333333333	37.82865933231396
1001.8104151398923	1587.3	43150.9	37.84289864135096
1002.5312066772464	1586.3333333333333	42803.7	37.971969891209035
1003.2519244731194	1587.1	42475.96666666667	38.30171364119163
1003.9725685253462	1587.1666666666667	42131.96666666667	38.39544878587532
1004.6931388317614	1587.1666666666667	41780.36666666667	38.964575786427446
1005.4136353902	1586.7333333333333	41347.433333333334	39.68939308149535
1006.1340581984969	1586.4666666666667	40795.4	39.51696295830293
1006.8544072544867	1586.8	40134.2	39.17244666208244
1007.5746825560042	1586.5	39572.4	40.15655220278708
1008.2948841008844	1586.8	39015.2	39.90000809993393
1009.0150118869618	1586.5666666666666	38490.566666666666	39.402733570146516
1009.7350659120716	1587.4	38158.96666666667	39.37716118380256
1010.4550461740483	1586.9	37839.9	39.408818259373945
1011.174952670727	1586.6333333333334	37479.333333333336	39.13846434015844
1011.8947853999423	1587.1333333333334	37077.96666666667	39.291130167970486
1012.614544359529	1586.6666666666667	36537.8	39.82172422409996
1013.334229547322	1587.6333333333334	35929.36666666667	39.65670845629151
1014.0538409611561	1586.2666666666667	35282.566666666666	40.256205558050546
1014.7733785988661	1586.9333333333334	34589.63333333333	40.43193086048741
1015.4928424582868	1586.7	34029.4	40.187342506205134
1016.2122325372529	1586.8	33541.63333333333	39.95511274175301
1016.9315488335994	1586.8666666666666	33122.666666666664	39.956082424712775
1017.6507913451611	1586.5	32742.6	40.21761281783446
1018.3699600697728	1587.1666666666667	32387.233333333334	39.71295623205997
1019.0890550052692	1587.5	31940.866666666665	39.88966333684946
1019.8080761494851	1586.1666666666667	31390.6	39.26246877021417
1020.5270235002555	1586.5666666666666	30791.333333333332	40.252215514117175
1021.2458970554151	1586.8666666666666	30086.133333333335	39.943863266365675
1021.9646968127987	1586.7	29449.066666666666	40.61195228727702
1022.6834227702411	1586.6333333333334	28936.3	41.12784571002127
1023.4020749255772	1587.0	28450.033333333333	41.34122327843545
1024.1206532766416	1587.0	28055.733333333334	41.10433125230174
1024.8391578212693	1586.9666666666667	27743.933333333334	41.76165862750951
1025.5575885572953	1586.6333333333334	27388.533333333333	40.67623835361324
1026.2759454825539	1586.8666666666666	26948.5	40.193772722729186
1026.9942285948803	1586.1333333333334	26392.833333333332	39.87292607858989
1027.7124378921092	1586.7333333333333	25805.466666666667	40.00879531102858
1028.4305733720753	1586.9	25193.4	40.88276779813057
1029.1486350326138	1586.4333333333334	24605.2	40.586493402471845
1029.866622871559	1587.7666666666667	24106.466666666667	40.309523868266155
1030.584536886746	1586.6	23677.666666666668	40.55273602855868
1031.3023770760096	1586.9333333333334	23284.466666666667	39.76272157981856
1032.0201434371845	1587.1333333333334	22971.4	39.94321156246619
1032.7378359681059	1586.5666666666666	22649.266666666666	40.27539849455102
1033.455454666608	1586.8333333333333	22222.6	38.61018429042792
1034.1729995305259	1586.9666666666667	21805.433333333334	39.480447598565824
1034.8904705576945	1586.8666666666666	21312.733333333334	39.77565206445566
1035.6078677459486	1587.1333333333334	20780.2	39.457434478077055
1036.3251910931228	1587.0	20278.233333333334	39.32727082293225
1037.042440597052	1586.8	19796.133333333335	39.330421329121066
1037.7596162555712	1586.2333333333333	19375.566666666666	39.284927484830135
1038.4767180665153	1587.1333333333334	19017.533333333333	39.31609854464182
1039.1937460277186	1587.2333333333333	18732.766666666666	39.56821134697157
1039.9107001370162	1587.0666666666666	18457.333333333332	39.51193286005731
1040.627580392243	1587.3333333333333	18173.6	38.733480925324926
1041.3443867912338	1586.9	17835.433333333334	39.07016513438206
1042.0611193318232	1587.4666666666667	17436.5	38.84648432509606
1042.7777780118463	1586.7666666666667	17021.1	39.40122737850987
1043.4943628291376	1586.7	16547.433333333334	39.368671884106114
1044.2108737815322	1586.4666666666667	16135.333333333334	39.820807004619766
1044.9273108668647	1585.9333333333334	15756.8	39.42074408544978
1045.64367408297	1587.2333333333333	15442.6	40.17226556779506
1046.359963427683	1587.5333333333333	15154.8	39.76470051443555
1047.0761788988382	1587.4666666666667	14883.066666666668	37.71492347228418
1047.7923204942708	1587.1666666666667	14659.266666666666	38.58876401991846
1048.5083882118154	1586.9	14406.0	39.55414548776425
1049.224382049307	1587.2666666666667	14097.8	39.118153303309505
1049.9403020045802	1586.1	13773.733333333334	39.12776351976081
1050.6561480754697	1586.5	13441.166666666666	39.89494961006403
1051.3719202598106	1586.4333333333334	13118.1	39.49533023326214
1052.0876185554378	1587.1	12833.6	39.73177442207558
1052.8032429601856	1586.7	12582.2	39.65865762842546
1053.5187934718892	1586.6	12375.633333333333	40.03745969360546
1054.2342700883835	1586.8	12213.6	39.8039281579437
1054.949672807503	1586.3333333333333	12063.2	40.14013423303898
1055.6650016270826	1586.2	11898.333333333334	39.77120376695474
1056.3802565449573	1586.9	11676.466666666667	39.5987379063901
1057.0954375589617	1587.2	11477.0	40.35508161113306
1057.8105446669308	1586.8666666666666	11246.7	40.11698149408957
1058.5255778666992	1586.7	11014.766666666666	39.82152366123026
1059.240537156102	1586.5666666666666	10779.1	39.94595842044044
1059.9554225329737	1586.7666666666667	10591.666666666666	39.876613178521175
1060.6702339951491	1587.0666666666666	10441.333333333334	40.262918421729935
1061.3849715404633	1586.5666666666666	10304.9	39.72231938845116
1062.0996351667509	1587.3666666666666	10195.266666666666	39.43414948380356
1062.8142248718468	1587.1666666666667	10093.1	39.84532932537275
1063.528740653586	1586.5	9929.533333333333	38.905703204134596
1064.2431825098029	1587.1666666666667	9767.533333333333	40.711722528628506
1064.9575504383324	1586.3	9561.766666666666	39.70228444510247
1065.6718444370097	1586.2333333333333	9351.1	38.4599090284689
1066.386064503669	1587.0666666666666	9173.9	38.803296690801176
1067.1002106361457	1586.9333333333334	9026.966666666667	38.95528019084345
1067.8142828322743	1586.9333333333334	8923.633333333333	39.776127817761655
1068.5282810898898	1586.7333333333333	8821.066666666668	39.40516443361147
1069.2422054068265	1587.1666666666667	8720.5	39.14706960330289
1069.95605578092	1586.3	8615.4	38.986035089573704
1070.6698322100044	1586.4333333333334	8486.8	40.28366828052701
1071.383534691915	1587.4333333333334	8314.766666666666	40.33996624766354
1072.0971632244864	1586.4	8149.433333333333	40.509955025809674
1072.8107178055534	1586.6333333333334	7975.3	39.03952447108691
1073.524198432951	1586.4666666666667	7853.5	39.85836333683409
1074.2376051045137	1586.2666666666667	7752.7	39.43051765731291
1074.9509378180765	1586.3333333333333	7654.466666666666	39.305012946614276
1075.6641965714741	1586.9333333333334	7580.9	39.00245443020002
1076.3773813625414	1586.6333333333334	7472.933333333333	38.13009790038023
1077.0904921891133	1586.7333333333333	7374.0	39.083505056224844
1077.8035290490245	1586.9333333333334	7259.433333333333	39.70193222566471
1078.51649194011	1586.7666666666667	7125.466666666666	39.02564931540358
1079.2293808602042	1585.8666666666666	7001.6	39.29195161028594
1079.9421958071423	1586.9	6883.066666666667	39.65799225075517
1080.6549367787588	1586.4	6787.4	39.448105865334654
1081.367603772889	1586.7	6712.333333333333	39.263566092188405
1082.080196787367	1586.5	6657.266666666666	38.98016433448246
1082.7927158200282	1586.2333333333333	6582.166666666667	38.475584424619356
1083.5051608687072	1586.9333333333334	6490.1	40.43801866630681
1084.217531931239	1586.7	6368.2	40.72561131671043
1084.9298290054578	1586.6666666666667	6231.133333333333	38.19281659558968
1085.6420520891993	1586.8333333333333	6139.266666666666	39.69695596993987
1086.3542011802977	1586.3666666666666	6073.266666666666	39.734908378320526
1087.0662762765878	1586.3333333333333	6008.5	40.441432336667624
1087.7782773759047	1586.7333333333333	5945.566666666667	38.901979348635
1088.4902044760831	1586.7	5875.733333333334	39.56849597193412
1089.202057574958	1586.8666666666666	5782.3	38.67939784515736
1089.9138366703637	1586.9333333333334	5697.866666666667	39.195579610010796
1090.6255417601355	1586.4333333333334	5604.766666666666	39.41934299020622
1091.337172842108	1587.4	5533.966666666666	39.98128736701861
1092.048729914116	1586.5333333333333	5465.4	39.23156248391685
1092.7602129739944	1586.6666666666667	5428.7	40.455860467925326
1093.471622019578	1586.1	5378.866666666667	39.411676388666955
1094.1829570487016	1586.2	5306.333333333333	39.714463058102105
1094.8942180592	1586.7666666666667	5220.566666666667	38.8786028949149
1095.605405048908	1586.6	5136.933333333333	39.277544416617495
1096.3165180156604	1586.7666666666667	5073.733333333334	40.25290789990067
1097.027556957292	1586.5333333333333	5028.4	40.63500511936353
1097.7385218716379	1586.8	4992.3	39.942148328923544
1098.4494127565324	1586.8666666666666	4947.633333333333	40.42844693399358
1099.1602296098106	1587.1	4859.266666666666	40.26467158282229
1099.8709724293074	1586.8666666666666	4770.833333333333	40.69033641108954
1100.5816412128574	1586.7666666666667	4697.366666666667	38.49229571450389
1101.2922359582956	1586.3333333333333	4653.166666666667	41.49607281425938
1102.0027566634565	1586.7	4611.366666666667	38.171621096728664
1102.7132033261753	1586.4	4569.366666666667	40.32438820829451
1103.4235759442865	1586.2	4491.966666666666	39.64900849573777
1104.1338745156252	1586.3666666666666	4416.333333333333	39.046450205151594
1104.844099038026	1586.2333333333333	4372.266666666666	40.28939879925645
1105.5542495093239	1587.1	4339.666666666667	41.25964608519265
1106.2643259273534	1586.6	4275.333333333333	37.8952776149215
1106.9743282899494	1586.9333333333334	4204.566666666667	38.57307339595183
1107.684256594947	1587.3	4130.0	39.81961805718852
1108.394110840181	1586.6	4076.233333333333	40.37108111322247
1109.1038910234856	1586.8333333333333	4032.4	40.69829364357167
1109.8135971426964	1586.5	3966.5333333333333	38.80441473350299
1110.5232291956477	1586.6	3896.8	40.156844411653324
1111.2327871801745	1586.7666666666667	3832.4333333333334	39.87399143231893
1111.9422710941117	1586.8333333333333	3786.366666666667	40.58455695302061
1112.6516809352938	1586.8333333333333	3736.766666666667	39.65958935962748
1113.3610167015559	1586.5666666666666	3686.5333333333333	40.8078063667888
1114.0702783907325	1586.3666666666666	3625.3	39.90564812680583
1114.7794660006589	1586.2	3578.6666666666665	40.77772371769072
1115.4885795291696	1587.0	3548.233333333333	41.68656093651561
1116.1976189740992	1586.8666666666666	3497.9	40.38634878577183
1116.906584333283	1586.9	3455.766666666667	41.70884228107117
1117.6154756045555	1586.7333333333333	3416.1666666666665	41.450454605614055
1118.3242927857516	1586.5666666666666	3386.9666666666667	42.170112542833095
1119.0330358747062	1586.6666666666667	3339.133333333333	39.43026901253312
1119.741704869254	1586.8	3304.5666666666666	42.740647031100536
1120.4502997672296	1586.3333333333333	3256.7	41.14922055796858
1121.1588205664682	1585.4	1662.7666666666667	36.88794010138281
1121.8672672648045	1586.3333333333333	1662.0666666666666	36.88587797352626
1122.5756398600731	1586.0666666666666	1662.7	45.358872375827254
1123.2839383501089	1585.4666666666667	1662.5333333333333	43.21860140980471
