# Supplementary material for: Roblonski: A Material-Efficient Robo-Fluidic Toolbox for Rapid Photochemical Characterization
Source: ACS Cent Sci. 2026 Feb 6;12(3):333–44. doi: 10.1021/acscentsci.5c02027 (PMC13022720; doi:10.1021/acscentsci.5c02027)
Supplement: Supplementary file 2 [file oc5c02027_si_002.zip › BeerLambertStudy/Raw Data (Automataed)/BLEC Study (2025 Jun 12)/Ferrocene2/blec_Ferrocene2__12062025_aABS_i7_eEXP_s0_d669e+00_t250-0_m7_v175-0.csv]

name	C:/Users/cbe.mabolha.shared/Documents/Gilson Spectroscopy Project\BLEC Study (2025 Jun 12)\Ferrocene2\blec_Ferrocene2__12062025_aABS_i7_eEXP_s0_d669e+00_t250-0_m7_v175-0.csv
2025-06-12 21:34:53.723964
mix_iter=7	mix_disp=175.0
droplet_volume=50.0	working_volume=250.0
dilution_scheme=Fractional(value=0.3333333333333333)	n_dil=6
calibration=Calibration(y = f(x); f(x) = -0.244 + 0.9765x; s.t. y > 0.0; Set Feb 4	2025 from "Manuscript Figures Data.xlsx")
count	30
interval	0.1 (Sec)
integration_time	40000 (uSec)
NLC=False	DCC=False	WCAL=-5	Slit=S5
Conc_0=6.692	nFRAC=1.0	nConc_(7;0)=6.692	aFRAC=0.9999999999999999	aConc_(7;0)=6.691999999999999
wavelength (nm)	dark reference (int)	light reference (int)	abs (mOD)
W	D	L	S
344.6678771972656	1602.3333333333333	1676.9	30.55992478685431
345.45221902608614	1589.0	1665.5666666666666	43.933646018605224
346.236489003635	1586.5	1662.6333333333334	39.59004026403473
347.02068712774695	1585.3	1661.1333333333334	43.74710929840846
347.8048133962569	1585.5	2393.8333333333335	58.130124491757535
348.5888678069997	1585.6333333333334	2409.3	57.916629265227655
349.3728503578101	1586.9666666666667	2423.0666666666666	57.016023343456936
350.15676104652283	1587.8666666666666	2433.766666666667	56.466619401280276
350.94059987097285	1587.2333333333333	2441.266666666667	54.065078412386384
351.72436682899485	1587.4666666666667	2455.9666666666667	60.11400645631319
352.5080619184237	1586.0333333333333	2455.9666666666667	56.108482324502724
353.2916851370942	1585.9333333333334	2461.0333333333333	57.73443047472915
354.0752364828412	1585.2666666666667	2465.0	58.46235979842787
354.8587159534994	1585.5333333333333	2472.766666666667	59.46525302244237
355.6421235469038	1586.3	2471.866666666667	57.39685190489791
356.42545926088906	1587.2333333333333	2472.9	58.24887759539046
357.20872309329	1587.0	2473.5	57.817018678748184
357.9919150419415	1586.5333333333333	2469.4333333333334	56.34838235999201
358.77503510467835	1586.9	2463.1	56.676909040725455
359.5580832793353	1586.3333333333333	2457.0666666666666	57.284746635587595
360.34105956374725	1585.8	2451.9666666666667	56.86407285708547
361.12396395574893	1586.2333333333333	2445.9666666666667	57.280508754683716
361.9067964531752	1586.6	2447.9666666666667	60.435739438933886
362.6895570538609	1586.0333333333333	2447.766666666667	59.28982734321495
363.47224575564076	1586.3	2448.9	60.323754393074516
364.2548625563497	1586.3333333333333	2446.1	60.61450179551116
365.0374074538224	1587.1	2443.6	58.7290122835199
365.8198804458938	1586.3666666666666	2439.9666666666667	62.29665248313361
366.6022815303986	1586.3666666666666	2436.866666666667	61.4806670159368
367.3846107051717	1586.8	2437.1666666666665	59.065773634382445
368.1668679680479	1586.4333333333334	2437.266666666667	59.18703369358356
368.9490533168619	1586.2666666666667	2440.266666666667	59.418202715719
369.7311667494487	1586.4	2451.0333333333333	61.809316713832
370.5132082636429	1586.9333333333334	2456.8	62.81154062900122
371.2951778572795	1586.7666666666667	2460.3	61.342982934544054
372.07707552819323	1586.7333333333333	2463.133333333333	63.472645577760595
372.8589012742189	1585.9	2471.633333333333	64.98720546552181
373.6406550931913	1586.3	2474.866666666667	62.59428482377913
374.4223369829453	1586.6666666666667	2486.5333333333333	66.07358794072753
375.2039469413157	1586.5333333333333	2491.733333333333	66.62172886712811
375.9854849661373	1586.2333333333333	2487.6	65.18903992007431
376.7669510552448	1586.9333333333334	2489.5	65.8228253531031
377.5483452064732	1586.7333333333333	2498.7	69.7629380437883
378.3296674176572	1586.8	2513.366666666667	68.15149076898379
379.11091768663164	1586.3333333333333	2516.1666666666665	70.22862752904884
379.89209601123133	1586.3333333333333	2522.266666666667	66.94421173336902
380.67320238929113	1586.0666666666666	2523.9333333333334	71.50091660662348
381.45423681864577	1586.7333333333333	2528.1	72.80937680082852
382.23519929713007	1586.6666666666667	2534.5666666666666	70.08635843045931
383.01608982257886	1586.6666666666667	2547.5333333333333	73.4281242082996
383.796908392827	1586.7	2556.4333333333334	71.6220339205734
384.57765500570923	1586.9	2560.7	72.47229000975005
385.3583296590604	1586.7666666666667	2552.5333333333333	75.69073571750157
386.1389323507153	1586.6666666666667	2557.366666666667	78.08202594347284
386.91946307850884	1586.3	2563.233333333333	72.91993425782353
387.69992184027564	1586.6	2585.0333333333333	76.88773989225483
388.48030863385065	1586.9666666666667	2611.0333333333333	80.31362262789776
389.2606234570687	1586.5	2599.233333333333	79.25558363531269
390.04086630776453	1586.3	2587.733333333333	80.39433160935504
390.82103718377294	1586.8	2590.3	81.01142752129172
391.6011360829288	1586.4	2596.8	79.86951002987406
392.3811630030669	1586.9666666666667	2623.8333333333335	79.32647262230739
393.161117942022	1586.7	2668.3333333333335	80.0306159497785
393.941000897629	1586.7333333333333	2711.233333333333	80.14784889913324
394.72081186772266	1586.4666666666667	2721.2	83.23147774857858
395.5005508501378	1586.9333333333334	2709.766666666667	83.7824840757919
396.28021784270925	1587.5333333333333	2708.8	84.93088949248799
397.0598128432718	1586.9333333333334	2717.9666666666667	86.16148616923442
397.83933584966024	1586.8	2720.7	86.93319121181169
398.6187868597095	1586.8666666666666	2736.0	86.2426874946589
399.3981658712542	1586.5666666666666	2752.5333333333333	88.07960019647454
400.1774728821293	1586.2	2774.6666666666665	88.55866369191325
400.9567078901696	1587.1333333333334	2801.9666666666667	89.04238484986499
401.7358708932098	1587.1666666666667	2803.4333333333334	89.24740742921786
402.5149618890848	1586.6666666666667	2788.5333333333333	90.5548226291291
403.2939808756294	1587.7333333333333	2790.6666666666665	89.47365482853499
404.07292785067847	1586.7333333333333	2824.2	95.54052738948384
404.8518028120667	1587.0	2835.8333333333335	92.12577961094058
405.630605757629	1587.0333333333333	2836.5666666666666	93.9196841486605
406.4093366852001	1586.3	2828.0666666666666	93.95314748141425
407.1879955926149	1587.0333333333333	2833.866666666667	94.3054537675641
407.9665824777082	1586.7333333333333	2853.3	96.79001768964775
408.74509733831474	1586.3	2866.266666666667	93.89787289158281
409.52354017226935	1586.8	2880.366666666667	96.17761140128918
410.3019109774069	1586.0333333333333	2881.4666666666667	96.46882421584186
411.08020975156217	1586.7333333333333	2900.8333333333335	97.05324815871474
411.8584364925699	1586.3	2922.9666666666667	97.46542017862585
412.6365911982651	1586.1666666666667	2942.266666666667	95.25054304190184
413.4146738664823	1587.5333333333333	2967.5	96.49321735678247
414.19268449505654	1586.2666666666667	2996.866666666667	97.68553448904878
414.97062308182257	1586.6	3036.2	98.19017453012607
415.74848962461516	1586.8	3079.1666666666665	99.12003171131003
416.52628412126916	1586.7	3145.8	99.44061195435374
417.3040065696194	1586.6	3221.133333333333	99.62863799888935
418.0816569675006	1586.4333333333334	3217.5	99.76619131150116
418.8592353127476	1586.9	3204.1	100.04089433608665
419.63674160319533	1586.4666666666667	3219.5666666666666	100.65358958805444
420.4141758366785	1587.2666666666667	3256.9	101.30205675846523
421.1915380110319	1586.8333333333333	3272.2	99.75168221065827
421.9688281240904	1586.5	3270.9666666666667	102.06689236722217
422.7460461736888	1586.3333333333333	3322.8	101.59543832580647
423.52319215766187	1586.6666666666667	3396.2	103.10203762999234
424.3002660738445	1586.8666666666666	3475.3333333333335	103.4674787548069
425.0772679200714	1586.4666666666667	3612.2	102.45324408426391
425.8541976941775	1586.1	3757.9333333333334	103.4665079767693
426.6310553939975	1586.2333333333333	3825.5666666666666	105.24812272074074
427.40784101736625	1587.1	3874.6	103.95993684860612
428.18455456211865	1586.9	4001.8	106.93550137989502
428.96119602608934	1587.1333333333334	4191.1	107.3841248550016
429.7377654071133	1586.0666666666666	4406.733333333334	108.38994525157325
430.5142627030252	1586.9666666666667	4524.2	108.65329428202693
431.29068791166	1586.4	4671.5	107.65484800989466
432.06704103085235	1586.6333333333334	4796.566666666667	108.59074897213206
432.8433220584372	1586.7666666666667	4885.566666666667	109.54525332352277
433.6195309922492	1587.2	4948.633333333333	107.82004588681635
434.3956678301234	1587.0666666666666	4989.3	108.33252502076294
435.1717325698944	1586.4333333333334	4999.7	108.10902455387114
435.9477252093971	1586.5666666666666	5021.366666666667	108.31257210086724
436.72364574646633	1586.1	5069.7	108.95750722755174
437.49949417893686	1587.1	5133.633333333333	108.64327203712588
438.27527050464346	1587.1333333333334	5225.266666666666	108.03968706114273
439.0509747214211	1586.6666666666667	5408.2	106.48416378488855
439.8266068271044	1587.1666666666667	5679.466666666666	108.97167200364906
440.6021668195283	1585.9333333333334	6034.4	108.08533694324781
441.37765469652754	1586.3	6510.9	109.60707691284937
442.1530704559369	1587.5333333333333	7012.333333333333	110.2632795516501
442.9284140955914	1586.8	7433.833333333333	109.36983187515098
443.7036856133256	1586.7	7761.9	110.8084176372023
444.47888500697445	1585.9	7929.966666666666	110.37615478908995
445.2540122743727	1586.6666666666667	7962.5	109.80894358693996
446.0290674133552	1586.2666666666667	7907.833333333333	109.2688023228812
446.8040504217568	1586.8666666666666	7816.566666666667	108.8895918312689
447.5789612974122	1586.9	7741.466666666666	108.55380881191688
448.35380003815635	1587.2	7680.566666666667	107.70983567513599
449.1285666418239	1585.9	7650.266666666666	107.79578640115056
449.90326110624983	1585.8333333333333	7656.933333333333	107.53180437936052
450.67788342926883	1586.8	7659.1	106.89739413829523
451.4524336087157	1586.3333333333333	7701.533333333334	107.59193491602882
452.22691164242536	1587.0333333333333	7753.766666666666	107.52502615665212
453.00131752823256	1586.7333333333333	7801.2	106.44303660465206
453.7756512639721	1586.5	7872.7	105.51778440265993
454.5499128474788	1586.3666666666666	7935.333333333333	105.39813073400995
455.32410227658755	1586.7666666666667	7989.566666666667	105.40387607934699
456.09821954913303	1587.1	7997.966666666666	105.16460468962805
456.8722646629501	1587.0333333333333	7971.533333333334	104.9021425886688
457.6462376158736	1586.5666666666666	7903.033333333334	103.71313301933986
458.4201384057383	1586.7666666666667	7803.933333333333	102.11022481026076
459.1939670303791	1586.2	7690.666666666667	103.49362134842028
459.96772348763074	1586.9333333333334	7545.566666666667	102.43014405311172
460.741407775328	1586.5666666666666	7403.1	101.75535692029504
461.51501989130577	1585.6666666666667	7258.933333333333	100.50810360809517
462.2885598333988	1586.6333333333334	7138.133333333333	99.6960996550373
463.0620275994419	1587.3333333333333	7049.333333333333	99.29528499712754
463.83542318726995	1586.4	6985.7	98.05168311585754
464.6087465947177	1585.8333333333333	6936.166666666667	97.675051226936
465.38199781962	1586.7666666666667	6918.266666666666	97.88861332500862
466.1551768598116	1586.8333333333333	6902.6	96.89095025352016
466.92828371312737	1586.8	6926.5	96.59767060139438
467.7013183774021	1586.7333333333333	6961.466666666666	95.1379875400414
468.4742808504707	1586.5	7007.666666666667	94.50335310711554
469.24717113016777	1587.1	7060.933333333333	94.19451022327364
470.0199892143283	1586.7	7132.666666666667	94.17524546886187
470.792735100787	1586.4	7198.8	92.82038508097912
471.5654087873788	1587.1	7276.066666666667	91.92637402545165
472.33801027193834	1586.5666666666666	7349.1	91.90457370042238
473.11053955230057	1587.4666666666667	7427.733333333334	91.78889137090655
473.88299662630027	1586.4666666666667	7481.466666666666	88.77234102930053
474.65538149177223	1586.8333333333333	7525.766666666666	89.5216094957797
475.4276941465513	1586.3333333333333	7558.033333333334	89.04489477342275
476.1999345884722	1585.7333333333333	7575.766666666666	88.33654491374396
476.97210281536985	1586.0333333333333	7581.133333333333	88.04965035780968
477.74419882507897	1587.5333333333333	7558.933333333333	86.4092407798029
478.51622261543446	1586.9333333333334	7529.766666666666	85.11712892997144
479.2881741842711	1587.0333333333333	7497.066666666667	83.99557723056756
480.06005352942367	1587.3666666666666	7451.333333333333	83.5555523795682
480.831860648727	1587.1333333333334	7406.466666666666	83.39983221738909
481.60359554001593	1586.7666666666667	7366.0	82.78772494203292
482.37525820112523	1586.4	7320.7	81.74718242001687
483.14684862988975	1586.7666666666667	7268.666666666667	80.56078859902345
483.91836682414424	1586.3666666666666	7217.033333333334	79.55986325110156
484.68981278172356	1586.7	7176.633333333333	79.57402843530606
485.46118650046253	1586.5	7120.8	78.46459220571555
486.23248797819593	1587.4	7082.233333333334	76.80034363438911
487.0037172127586	1586.1666666666667	7053.366666666667	77.36120620257363
487.7748742019853	1587.5	7017.366666666667	76.50105382325599
488.54595894371096	1586.7333333333333	6962.1	74.3162832847206
489.31697143577026	1586.5666666666666	6941.666666666667	74.18358187356223
490.08791167599804	1586.3666666666666	6907.366666666667	72.99311881388044
490.8587796622292	1586.6	6886.6	73.4666554090191
491.6295753922984	1586.7	6853.333333333333	71.4976869197609
492.4002988640406	1586.5	6816.433333333333	70.69604313021566
493.17095007529053	1586.1666666666667	6790.566666666667	69.9473354415469
493.94152902388305	1587.1	6763.766666666666	69.2965915022904
494.71203570765294	1586.9	6740.666666666667	70.08913229759595
495.482470124435	1586.3666666666666	6703.7	69.08599170375294
496.25283227206404	1587.2	6670.333333333333	67.43263586245338
497.02312214837485	1586.7	6646.766666666666	67.42100872829263
497.7933397512024	1586.6	6629.833333333333	67.02764891209588
498.56348507838123	1586.6	6600.533333333334	66.8717275984684
499.3335581277464	1587.0333333333333	6586.6	65.12064832291325
500.10355889713264	1586.9666666666667	6571.2	65.7421448113232
500.8734873843747	1586.2666666666667	6564.366666666667	64.1779777058483
501.6433435873074	1586.5666666666666	6561.766666666666	63.04929067035264
502.4131275037657	1587.1	6561.8	62.9047236241977
503.1828391315842	1586.1666666666667	6575.5	62.54871996072567
503.95247846859786	1587.0	6590.5	61.50740842228998
504.72204551264144	1586.9	6624.533333333334	61.32791772229039
505.49154026154974	1586.7	6658.0	60.80547173611792
506.2609627131576	1587.1666666666667	6696.933333333333	60.75082256548927
507.03031286529983	1586.2333333333333	6735.366666666667	59.07852119914484
507.7995907158112	1587.3	6802.5	59.12596285776588
508.5687962625266	1586.7	6872.2	59.24700341377031
509.33792950328075	1586.2666666666667	6938.633333333333	57.857892413528525
510.1069904359085	1587.0333333333333	7022.833333333333	58.21342736147169
510.8759790582447	1586.9333333333334	7106.066666666667	57.435486044442314
511.6448953681241	1587.4	7211.7	58.500777446704895
512.4137393633815	1586.7	7299.7	56.64524927205288
513.1825110418519	1586.5666666666666	7391.7	55.97812032123188
513.9512104013698	1586.5	7489.3	55.89071075849829
514.7198374397702	1586.6	7610.133333333333	55.73936404403708
515.4883921548881	1587.0666666666666	7713.933333333333	55.40532469594008
516.2568745445578	1586.5	7824.066666666667	55.300487618917366
517.0252846066146	1586.3666666666666	7933.033333333334	55.60027971368844
517.793622338893	1586.6	8030.766666666666	54.4286558689872
518.561887739228	1586.3333333333333	8126.333333333333	54.509832237310405
519.3300808054544	1587.1	8216.066666666668	54.15388675746393
520.0982015354069	1587.0	8312.1	53.281546181091265
520.8662499269203	1587.3	8405.966666666667	51.96322852453503
521.6342259778296	1586.7666666666667	8506.766666666666	52.9976379192345
522.4021296859694	1587.5	8589.966666666667	53.20506587094826
523.1699610491747	1586.6333333333334	8657.033333333333	53.61029408970799
523.9377200652801	1586.7	8721.733333333334	52.594184811129345
524.7054067321207	1586.1666666666667	8791.833333333334	53.05321065632956
525.4730210475309	1586.8	8840.433333333332	51.885583255340975
526.2405630093459	1587.2	8903.1	51.66408829550746
527.0080326154003	1586.9666666666667	8957.733333333334	51.51675911424959
527.7754298635291	1586.7333333333333	9006.366666666667	51.31473833103046
528.5427547515668	1586.8666666666666	9044.733333333334	50.85442292547889
529.3100072773485	1586.8666666666666	9095.4	50.61181304812202
530.077187438709	1586.6333333333334	9144.066666666668	50.49479709780832
530.8442952334829	1586.7666666666667	9197.766666666666	51.34086597379851
531.6113306595051	1586.4666666666667	9237.7	50.99692956796992
532.3782937146104	1586.8	9271.633333333333	51.364263064382534
533.1451843966338	1586.7666666666667	9306.266666666666	50.70408528723735
533.9120027034099	1586.1666666666667	9351.566666666668	50.511933420993635
534.6787486327736	1586.5	9371.466666666667	50.26874455750996
535.4454221825597	1586.9333333333334	9420.433333333332	50.291274575472904
536.212023350603	1586.6333333333334	9446.9	49.81839917259234
536.9785521347383	1587.0333333333333	9470.0	49.31036797247168
537.7450085328004	1587.2666666666667	9490.266666666666	49.16365912264831
538.5113925426242	1586.6333333333334	9528.266666666666	49.14314605204241
539.2777041620444	1586.5	9562.8	49.327586092197635
540.0439433888959	1586.8333333333333	9585.0	49.31454126842795
540.8101102210134	1586.0333333333333	9598.933333333332	49.91717945280161
541.5762046562318	1586.8	9604.466666666667	48.55508914310142
542.3422266923859	1586.4	9619.733333333334	49.15055909127309
543.1081763273105	1586.8333333333333	9631.866666666667	48.782850433495724
543.8740535588404	1586.6333333333334	9631.066666666668	48.58539660236483
544.6398583848105	1587.0333333333333	9652.633333333333	48.83997801873663
545.4055908030555	1586.5666666666666	9661.233333333334	49.074906923119514
546.1712508114102	1586.9666666666667	9673.033333333333	49.049767095581956
546.9368384077096	1587.6	9673.566666666668	48.349439927106665
547.7023535897882	1587.2	9670.7	48.084879802805744
548.4677963554811	1587.2666666666667	9671.133333333333	47.3909706646007
549.2331667026231	1587.2	9678.366666666667	48.064681217521986
549.9984646290487	1586.5	9678.066666666668	47.87835051089964
550.7636901325931	1586.5	9677.1	48.47617013980514
551.5288432110908	1587.5333333333333	9684.266666666666	48.80127481239857
552.2939238623768	1586.9	9662.566666666668	48.35055160283892
553.0589320842859	1586.6333333333334	9652.766666666666	48.26656975561575
553.8238678746528	1587.0333333333333	9652.233333333334	47.86345618062858
554.5887312313124	1587.4666666666667	9655.7	47.6982222210261
555.3535221520995	1586.8	9653.0	48.011501969032345
556.1182406348488	1586.5333333333333	9643.766666666666	47.37013022142338
556.8828866773954	1586.7666666666667	9643.5	47.545606437391605
557.6474602775738	1586.7333333333333	9643.466666666667	47.72005048113966
558.411961433219	1587.0	9666.033333333333	49.0628754592588
559.1763901421657	1586.6666666666667	9655.5	48.33169780270134
559.9407464022488	1586.3	9677.666666666666	47.89957867681874
560.7050302113031	1587.6333333333334	9693.433333333332	47.59015578804072
561.4692415671633	1587.1666666666667	9694.366666666667	47.4878384567868
562.2333804676643	1586.9666666666667	9690.1	47.471170886455916
562.997446910641	1586.9	9734.466666666667	48.215013394900396
563.7614408939281	1587.6	9738.9	46.61296989563057
564.5253624153604	1587.2	9756.266666666666	47.10994186723777
565.2892114727728	1587.1333333333334	9800.466666666667	47.936771709176526
566.0529880639999	1587.0333333333333	9811.966666666667	47.0877943249589
566.8166921868768	1587.2	9817.8	47.08491674692683
567.5803238392382	1586.5	9816.533333333333	46.62984410325275
568.3438830189189	1586.0666666666666	9835.733333333334	46.74128981582792
569.1073697237535	1587.3	9875.333333333334	47.610777644585234
569.8707839515772	1587.4	9895.3	48.04481792753808
570.6341257002246	1587.1333333333334	9892.166666666666	47.717857429829415
571.3973949675305	1586.5666666666666	9914.7	47.48489159088829
572.1605917513298	1587.6333333333334	9940.4	47.79523253659506
572.9237160494572	1586.2333333333333	9946.066666666668	47.0244187379333
573.6867678597476	1586.9	9957.433333333332	47.811555553647324
574.4497471800358	1587.3	9977.933333333332	48.23770193492204
575.2126540081566	1587.3666666666666	9981.5	48.397614769084136
575.9754883419448	1586.8666666666666	9971.533333333333	48.44963176431709
576.7382501792351	1587.5	9970.766666666666	47.56521012901775
577.5009395178625	1587.0333333333333	9993.2	47.27849247567912
578.2635563556619	1586.5666666666666	10022.6	48.21242754764616
579.0261006904677	1586.9333333333334	10023.733333333334	46.8065834853965
579.7885725201152	1587.3333333333333	10040.0	47.265336576259195
580.5509718424388	1586.9	10054.566666666668	47.804351254639805
581.3132986552736	1587.4666666666667	10073.5	46.93408180692707
582.0755529564542	1587.3333333333333	10095.6	46.6567923536573
582.8377347438156	1587.9	10122.0	46.8212480351085
583.5998440151925	1586.2333333333333	10133.666666666666	46.76676903978432
584.3618807684197	1586.6333333333334	10167.333333333334	47.408168590131424
585.123845001332	1586.7333333333333	10184.933333333332	46.9984387633977
585.8857367117644	1586.7666666666667	10229.333333333334	47.18415770762756
586.6475558975515	1586.4	10285.666666666666	47.45300462236168
587.4093025565281	1586.3	10324.366666666667	47.99761377494886
588.1709766865292	1587.2	10349.1	47.317587327345215
588.9325782853895	1587.0333333333333	10390.0	46.36107602421559
589.6941073509438	1586.4666666666667	10464.333333333334	46.68685413983478
590.4555638810269	1586.6	10539.933333333332	46.75391340192987
591.2169478734736	1586.4	10598.1	46.52907375545658
591.9782593261189	1585.9666666666667	10668.566666666668	47.35109293167607
592.7394982367973	1586.9666666666667	10749.966666666667	46.77683375115468
593.5006646033439	1586.4333333333334	10845.5	47.09860372655149
594.2617584235933	1586.8333333333333	10943.1	46.9991266979241
595.0227796953804	1586.3666666666666	11053.333333333334	47.20938615257812
595.78372841654	1587.3	11149.7	47.41213135004966
596.544604584907	1586.9666666666667	11262.866666666667	46.71824194848594
597.3054081983161	1586.3666666666666	11370.666666666666	46.014188293198295
598.0661392546021	1586.5	11487.6	46.27229530498632
598.8267977515999	1586.8666666666666	11613.033333333333	46.84254967024257
599.5873836871442	1587.4333333333334	11742.533333333333	46.40532623268562
600.34789705907	1586.7333333333333	11870.866666666667	46.17936543106416
601.1083378652119	1586.6333333333334	12029.066666666668	47.332576503404184
601.8687061034049	1586.5333333333333	12149.866666666667	47.07053392845688
602.6290017714836	1586.4333333333334	12274.233333333334	46.079074432111064
603.3892248672829	1586.3	12428.733333333334	46.95292391069069
604.1493753886377	1587.0666666666666	12557.6	46.78122311652907
604.9094533333828	1587.0	12697.3	46.750481142646784
605.6694586993528	1586.9333333333334	12813.333333333334	45.89620598289452
606.4293914843829	1586.8	12963.6	47.19151039890308
607.1892516863076	1586.5666666666666	13102.9	47.17046397111893
607.9490393029618	1587.2	13232.366666666667	47.25666830874402
608.7087543321802	1587.0333333333333	13370.866666666667	47.22530008903317
609.4683967717978	1586.7	13513.0	46.486534099888516
610.2279666196492	1586.7	13641.866666666667	46.27349662284849
610.9874638735695	1587.0333333333333	13796.533333333333	46.789593377574526
611.7468885313933	1586.8333333333333	13909.933333333332	47.03291412060601
612.5062405909555	1587.6	14008.133333333333	46.450107349141646
613.2655200500909	1586.7	14163.733333333334	47.1048712118744
614.0247269066342	1586.9	14301.833333333334	46.27418975465235
614.7838611584203	1586.8666666666666	14429.6	46.63735609197049
615.5429228032841	1586.8333333333333	14519.533333333333	46.63758504329604
616.3019118390603	1586.4	14625.233333333334	46.48161272415766
617.0608282635836	1587.8666666666666	14726.733333333334	47.476522664360964
617.8196720746892	1586.8666666666666	14802.3	47.26778005857661
618.5784432702114	1586.1	14875.8	47.01673077337769
619.3371418479854	1586.6333333333334	14946.266666666666	46.669995927506314
620.0957678058459	1586.8333333333333	15009.433333333332	46.197747978025824
620.8543211416277	1587.5666666666666	15093.633333333333	47.47799837371157
621.6128018531655	1586.5	15128.966666666667	46.37746002919276
622.3712099382943	1587.3333333333333	15205.5	46.711127367808636
623.1295453948488	1586.8	15279.7	46.63505144846455
623.8878082206638	1587.0666666666666	15332.7	46.82026778673849
624.6459984135743	1586.4666666666667	15354.866666666667	46.293816271449955
625.4041159714149	1586.6666666666667	15388.6	45.47461992838262
626.1621608920203	1586.4666666666667	15433.733333333334	45.53010887435208
626.9201331732256	1586.7333333333333	15468.3	45.965300470724884
627.6780328128656	1587.3333333333333	15502.866666666667	46.73579042383468
628.4358598087749	1587.0	15552.7	46.876011034612276
629.1936141587885	1586.9333333333334	15598.5	46.412676808552966
629.9512958607411	1587.5	15648.166666666666	46.50285428350998
630.7089049124675	1585.7333333333333	15664.7	46.28460925810939
631.4664413118026	1587.1666666666667	15683.366666666667	46.508289307745294
632.2239050565811	1586.5	15707.566666666668	46.32603410074437
632.9812961446379	1587.1	15744.166666666666	46.15397118762583
633.7386145738079	1586.3	15753.4	46.32634555524507
634.4958603419257	1586.8333333333333	15750.266666666666	46.2707757255382
635.2530334468262	1586.3666666666666	15744.266666666666	46.495796241476626
636.0101338863443	1586.6	15753.9	46.76469979904537
636.7671616583146	1586.6	15745.566666666668	47.41595940184839
637.5241167605723	1587.0666666666666	15707.8	47.05321562980673
638.2809991909518	1586.5333333333333	15704.633333333333	47.30481477477684
639.037808947288	1586.8333333333333	15678.2	46.11480588307313
639.7945460274159	1586.8666666666666	15648.4	46.01540207268379
640.5512104291702	1586.9666666666667	15623.133333333333	46.080200078667914
641.3078021503857	1586.8666666666666	15623.5	46.7545608640465
642.0643211888971	1586.2666666666667	15579.666666666666	45.449312318361464
642.8207675425394	1586.8	15575.433333333332	46.70382138887399
643.5771412091474	1587.1	15552.3	46.582263958193465
644.3334421865558	1586.5666666666666	15535.766666666666	46.518518580827454
645.0896704725996	1586.9333333333334	15510.5	45.54763521140779
645.8458260651132	1587.1666666666667	15484.766666666666	46.00431681181698
646.6019089619319	1586.7	15435.8	45.6653976634482
647.3579191608902	1586.4	15403.5	46.16594500270633
648.1138566598231	1587.4666666666667	15373.3	46.51012954608912
648.8697214565653	1586.4	15354.633333333333	46.37278545423331
649.6255135489516	1586.9666666666667	15337.066666666668	45.80276450081249
650.3812329348169	1586.2666666666667	15333.733333333334	45.37225281434721
651.1368796119959	1586.3	15387.033333333333	46.01724527614617
651.8924535783235	1586.0666666666666	15379.9	45.51908867903168
652.6479548316345	1586.7	15374.233333333334	45.42559388034718
653.4033833697637	1586.4666666666667	15357.433333333332	44.86148087193919
654.1587391905458	1586.4333333333334	15382.5	46.05933310104942
654.9140222918159	1586.8666666666666	15370.133333333333	45.8709371321872
655.6692326714084	1586.9666666666667	15348.533333333333	45.20416674617343
656.4243703271585	1586.6333333333334	15343.766666666666	45.00236993412332
657.1794352569008	1587.1	15343.866666666667	44.916101563655495
657.9344274584702	1586.4666666666667	15368.566666666668	46.11908949566166
658.6893469297014	1586.4666666666667	15412.366666666667	45.79041588289527
659.4441936684294	1586.3333333333333	15460.233333333334	45.5457253338761
660.1989676724888	1586.7	15492.0	44.82395483908522
660.9536689397146	1586.8333333333333	15534.166666666666	45.22040100023068
661.7082974679414	1586.3666666666666	15577.1	45.190834188121485
662.4628532550042	1586.6	15629.3	45.93724629251992
663.2173362987378	1586.2	15683.6	46.22189316804659
663.9717465969768	1586.6333333333334	15712.6	45.04992107723995
664.7260841475563	1586.6666666666667	15771.333333333334	45.678119941785205
665.480348948311	1587.0666666666666	15830.833333333334	46.39113121585337
666.2345409970756	1586.8666666666666	15901.033333333333	45.81986097735922
666.988660291685	1586.3666666666666	15970.0	46.220818850045205
667.742706829974	1586.4	16021.9	45.32258767961417
668.4966806097776	1587.2	16107.866666666667	45.79293937337534
669.2505816289303	1587.2333333333333	16168.6	45.5743011562535
670.0044098852671	1586.1	16276.433333333332	44.92722796042236
670.7581653766227	1586.7	16409.633333333335	45.04102034392886
671.511848100832	1586.0666666666666	16504.966666666667	45.05649703472799
672.2654580557298	1587.1666666666667	16582.8	44.64561754264931
673.0189952391509	1586.7333333333333	16689.2	45.32805913604199
673.7724596489301	1587.0	16766.5	44.37103264201857
674.5258512829022	1586.9666666666667	16883.266666666666	44.599270580644216
675.279170138902	1586.4333333333334	17027.633333333335	45.96629590718356
676.0324162147645	1586.8	17091.533333333333	45.797744473185965
676.7855895083242	1586.5333333333333	17186.066666666666	45.169532030446575
677.5386900174161	1586.4666666666667	17318.6	44.81848569853789
678.2917177398749	1586.7	17441.9	44.73648905969303
679.0446726735356	1587.0	17571.3	43.94100093217547
679.797554816233	1586.5666666666666	17700.0	44.466398768356854
680.5503641658016	1586.9	17798.933333333334	43.82499495750733
681.3031007200765	1586.7666666666667	17935.6	45.40885178391441
682.0557644768925	1587.1	18037.2	45.23634026649516
682.8083554340842	1587.3333333333333	18139.8	45.10845318448476
683.5608735894867	1586.9666666666667	18266.5	45.019807717840884
684.3133189409347	1586.6333333333334	18404.4	44.60718920089068
685.0656914862628	1586.6666666666667	18510.3	44.7218859475615
685.8179912233061	1586.3666666666666	18635.6	45.19396041547108
686.5702181498993	1587.1666666666667	18778.066666666666	45.04631027259655
687.3223722638772	1587.0	18882.4	44.324657684651065
688.0744535630747	1586.7333333333333	19044.866666666665	45.21846926865683
688.8264620453265	1586.8	19160.166666666668	45.33016215543286
689.5783977084674	1586.9666666666667	19275.533333333333	45.42597959258216
690.3302605503324	1586.7333333333333	19408.266666666666	45.13823542839134
691.082050568756	1586.8666666666666	19527.4	44.5473712799475
691.8337677615733	1586.5333333333333	19617.266666666666	45.09232496796913
692.585412126619	1586.8	19675.966666666667	45.23184392868358
693.3369836617278	1587.1	19717.233333333334	45.032015676387324
694.0884823647348	1586.4666666666667	19813.9	45.43701111781575
694.8399082334745	1586.9	19895.733333333334	44.853100879213834
695.5912612657819	1586.5	19957.833333333332	45.29807104105773
696.3425414594917	1586.8	20012.133333333335	44.8331142888983
697.0937488124388	1586.7	20088.066666666666	44.394595477523794
697.8448833224579	1586.9333333333334	20163.433333333334	43.90198719799797
698.5959449873841	1587.0666666666666	20211.233333333334	44.342098690959695
699.3469338050518	1586.8333333333333	20268.566666666666	44.539850280867256
700.0978497732962	1586.1666666666667	20287.6	44.537614636506625
700.8486928899517	1586.0	20315.7	45.15409086179637
701.5994631528534	1587.3666666666666	20365.466666666667	45.50119123679288
702.3501605598362	1586.4	20395.433333333334	45.57101732932903
703.1007851087347	1586.8333333333333	20373.766666666666	44.51626507450237
703.8513367973837	1586.9666666666667	20404.533333333333	44.42206316424016
704.6018156236181	1587.3	20416.833333333332	45.19866334611461
705.3522215852728	1587.6	20421.7	44.83415070557175
706.1025546801824	1586.9666666666667	20428.9	45.0445703246069
706.8528149061818	1587.0666666666666	20407.1	44.37418498243697
707.603002261106	1587.1666666666667	20372.2	44.60639805082381
708.3531167427894	1586.6333333333334	20348.233333333334	44.57871259374194
709.1031583490673	1586.6	20323.9	44.629326606008675
709.8531270777742	1586.3333333333333	20292.1	45.29829192499264
710.6030229267449	1587.7333333333333	20239.9	44.92653471475975
711.3528458938142	1587.7666666666667	20163.8	44.686741247778436
712.1025959768172	1586.9	20111.1	44.59237663297424
712.8522731735884	1586.3	20033.6	44.83778123398266
713.6018774819628	1587.3	19941.166666666668	44.833366639122595
714.351408899775	1587.4	19843.4	44.16302461798789
715.1008674248601	1587.2666666666667	19766.4	44.67283698702502
715.8502530550527	1587.2666666666667	19652.8	45.23729283879767
716.5995657881876	1586.8666666666666	19537.433333333334	44.693635140616564
717.3488056220998	1586.6	19448.733333333334	44.61858282226985
718.097972554624	1586.9333333333334	19383.233333333334	44.56705102596359
718.8470665835949	1587.5	19312.5	44.95783493067725
719.5960877068475	1586.5	19258.466666666667	45.684771864600016
720.3450359222164	1587.4	19181.733333333334	44.80318647641654
721.0939112275368	1586.7333333333333	19151.466666666667	44.31921008374246
721.842713620643	1586.9333333333334	19104.5	43.4764805841802
722.5914430993702	1587.0666666666666	19019.433333333334	43.92324327937304
723.340099661553	1587.4	18995.633333333335	44.27268980423967
724.0886833050263	1586.8666666666666	18996.666666666668	44.428734280267804
724.837194027625	1586.5666666666666	19007.2	45.19379468930836
725.5856318271836	1587.2	18952.8	44.36681663526851
726.3339967015373	1586.9333333333334	18924.866666666665	44.75502637222737
727.0822886485207	1586.8666666666666	18867.833333333332	44.443434131990294
727.8305076659686	1587.3333333333333	18795.5	44.52027059824617
728.5786537517159	1585.6666666666667	18706.066666666666	43.71209132047841
729.3267269035974	1587.2666666666667	18672.966666666667	44.92315046851307
730.0747271194479	1586.4	18613.366666666665	43.819659235984076
730.822654397102	1586.8	18624.266666666666	44.51175227368322
731.5705087343949	1586.9	18563.7	43.99272605821655
732.3182901291611	1586.5	18525.0	43.98392052286066
733.0659985792356	1586.5333333333333	18505.333333333332	43.975326491858404
733.8136340824532	1587.1	18502.133333333335	44.36461991833134
734.5611966366486	1586.5666666666666	18526.533333333333	44.61585505448583
735.3086862396566	1587.6	18517.566666666666	44.78767790609107
736.056102889312	1586.9666666666667	18506.3	44.8808922515513
736.8034465834498	1586.8	18502.333333333332	43.933127421135595
737.5507173199047	1586.9	18484.866666666665	44.286556097062686
738.2979150965115	1586.9666666666667	18497.133333333335	44.22543197005936
739.045039911105	1586.0	18498.7	44.42794961332496
739.79209176152	1586.6333333333334	18477.766666666666	43.720220877130565
740.5390706455914	1586.5666666666666	18460.433333333334	43.34618796841576
741.285976561154	1586.9333333333334	18504.5	44.818464625829975
742.0328095060426	1586.7666666666667	18486.966666666667	44.671365718550064
742.7795694780918	1586.5	18470.233333333334	45.58965883948077
743.5262564751367	1587.0	18431.433333333334	45.44124281079179
744.272870495012	1586.8666666666666	18401.566666666666	45.43513958357894
745.0194115355524	1586.7333333333333	18339.1	45.35815093382925
745.765879594593	1586.5333333333333	18312.4	44.81932503631748
746.5122746699683	1586.8666666666666	18318.866666666665	44.87396588893221
747.2585967595134	1587.4333333333334	18348.3	45.341574802740304
748.0048458610628	1586.7666666666667	18377.4	45.09900009379056
748.7510219724516	1586.6333333333334	18403.6	45.378032100839235
749.4971250915144	1587.1333333333334	18449.3	45.785631802363305
750.243155216086	1587.4	18472.666666666668	45.908218743882095
750.9891123440015	1587.2666666666667	18505.766666666666	44.94584788491433
751.7349964730954	1586.5333333333333	18543.266666666666	43.975715263087785
752.4808076012027	1586.7666666666667	18587.0	44.743726327312345
753.2265457261582	1587.2333333333333	18612.1	44.36746993362193
753.9722108457964	1586.9666666666667	18665.933333333334	44.37064556152499
754.7178029579526	1586.8666666666666	18658.866666666665	43.311882061040926
755.4633220604613	1587.1333333333334	18683.866666666665	43.449962533819665
756.2087681511574	1587.2	18733.966666666667	43.91592242579036
756.9541412278757	1587.8333333333333	18782.033333333333	44.17509761402713
757.699441288451	1586.3666666666666	18821.0	43.99630073353701
758.4446683307182	1586.5666666666666	18878.933333333334	44.05201346611887
759.1898223525119	1586.6666666666667	18966.9	45.350749493551014
759.9349033516671	1586.6666666666667	19025.566666666666	45.0462863659566
760.6799113260186	1586.8666666666666	19100.266666666666	44.741784122859166
761.424846273401	1586.4	19151.1	44.20978501871337
762.1697081916495	1586.5666666666666	19185.3	43.60473317577661
762.9144970785986	1586.9666666666667	19264.333333333332	44.21963187305008
763.6592129320832	1587.0666666666666	19348.466666666667	45.07410846298532
764.4038557499381	1586.3	19403.0	45.454164223877015
765.1484255299982	1586.3333333333333	19429.0	44.767881691264066
765.8929222700982	1586.5	19501.6	44.14857358296999
766.637345968073	1586.8	19592.733333333334	44.79841474265199
767.3816966217572	1586.6333333333334	19678.633333333335	45.09830416094796
768.1259742289859	1586.5666666666666	19761.266666666666	45.54504912328088
768.8701787875938	1586.8333333333333	19849.1	45.439822499636
769.6143102954156	1586.5666666666666	19927.0	45.02465492111652
770.3583687502863	1587.1333333333334	19974.6	43.78985150855737
771.1023541500406	1586.8	20061.466666666667	44.175790127342516
771.8462664925133	1586.9	20125.2	44.59732873098331
772.5901057755393	1587.1333333333334	20235.766666666666	45.038822858477424
773.3338719969533	1586.7	20294.133333333335	43.79783706976376
774.0775651545903	1586.9333333333334	20401.366666666665	43.71194227046906
774.8211852462848	1586.2333333333333	20476.533333333333	44.03332103709604
775.5647322698719	1586.8666666666666	20518.733333333334	42.72677366768345
776.3082062231862	1586.7666666666667	20581.933333333334	43.68736507711855
777.0516071040627	1586.8666666666666	20679.033333333333	43.52432181740512
777.7949349103361	1586.6	20789.566666666666	43.70854651756534
778.5381896398412	1586.4	20960.466666666667	44.90136890854808
779.281371290413	1586.2333333333333	21032.0	43.67693504966104
780.024479859886	1586.5666666666666	21150.0	42.96828605879968
780.7675153460953	1586.9666666666667	21294.1	43.14097582191538
781.5104777468754	1586.7	21392.766666666666	42.63620938321231
782.2533670600615	1587.2666666666667	21484.5	42.7704709398459
782.996183283488	1587.1	21604.333333333332	43.25464650980904
783.73892641499	1586.8666666666666	21752.933333333334	42.4811085790275
784.4815964524023	1586.6	21843.266666666666	42.749713252596315
785.2241933935596	1586.0333333333333	21928.8	42.91060427819928
785.9667172362967	1586.9	22041.433333333334	43.86910639698888
786.7091679784486	1587.3333333333333	22110.766666666666	43.981026204073366
787.4515456178499	1586.5	22158.566666666666	43.34956241906214
788.1938501523355	1586.4333333333334	22288.733333333334	43.44372255954017
788.9360815797401	1586.9666666666667	22434.266666666666	43.478960786250454
789.6782398978987	1586.9	22558.366666666665	43.64695200573157
790.420325104646	1586.2666666666667	22685.033333333333	44.17215069516179
791.1623371978169	1586.9333333333334	22764.233333333334	43.30889332083436
791.9042761752461	1586.7333333333333	22830.166666666668	43.28532451224944
792.6461420347684	1587.4	22942.2	43.24568080223894
793.3879347742187	1586.9333333333334	23072.266666666666	43.13988168072014
794.1296543914318	1587.1333333333334	23153.633333333335	42.91141965125105
794.8713008842426	1586.5666666666666	23283.133333333335	43.471453020974195
795.6128742504857	1586.9	23467.333333333332	43.943818988465544
796.354374487996	1586.1333333333334	23536.6	43.03101869238517
797.0958015946084	1586.2666666666667	23664.033333333333	43.5806988044441
797.8371555681575	1586.8333333333333	23803.133333333335	42.94303562321334
798.5784364064783	1586.9666666666667	23915.666666666668	43.70417599557991
799.3196441074057	1586.6	23998.2	42.79287684365011
800.0607786687742	1586.6	24116.733333333334	42.3579506493671
800.8018400884189	1586.9333333333334	24233.033333333333	42.824530149963486
801.5428283641745	1586.6666666666667	24323.0	43.53610636570042
802.2837434938757	1586.6666666666667	24440.033333333333	44.14301381570315
803.0245854753575	1587.2	24564.466666666667	43.473817992899775
803.7653543064547	1586.8666666666666	24650.666666666668	43.99216639146625
804.5060499850019	1586.9	24715.7	43.15983171232167
805.2466725088342	1586.6	24796.433333333334	43.42791100488514
805.9872218757862	1587.3	24891.333333333332	43.52134385472211
806.7276980836928	1587.1	25031.566666666666	43.80352155066137
807.4681011303886	1585.9666666666667	25182.766666666666	43.17935132604959
808.2084310137088	1586.4333333333334	25282.966666666667	42.915482663097286
808.948687731488	1587.1666666666667	25368.1	42.92271398142897
809.688871281561	1586.7333333333333	25440.4	43.405105121348186
810.4289816617627	1587.2666666666667	25529.533333333333	43.20749325447171
811.1690188699278	1586.7666666666667	25597.7	43.01235016969831
811.9089829038911	1586.8	25600.833333333332	42.825511641421805
812.6488737614875	1586.8	25712.066666666666	43.24534007970151
813.3886914405518	1586.8	25856.033333333333	43.576687476829505
814.1284359389189	1586.9333333333334	25981.333333333332	42.9849967241729
814.8681072544233	1586.7333333333333	26086.133333333335	42.44918288889423
815.6077053849002	1586.3	26174.6	42.55674039510636
816.3472303281842	1587.4333333333334	26221.0	43.43736267918276
817.0866820821101	1587.2666666666667	26277.133333333335	42.99385956756824
817.8260606445127	1587.2	26330.833333333332	42.900187001953334
818.5653660132269	1586.5666666666666	26382.033333333333	41.99550518073334
819.3045981860876	1587.5333333333333	26486.9	42.692661661014476
820.0437571609293	1587.1333333333334	26658.466666666667	42.86851376534339
820.7828429355872	1586.6666666666667	26770.066666666666	42.87929690976278
821.5218555078957	1586.2666666666667	26848.533333333333	42.681718605931316
822.26079487569	1586.1666666666667	26922.966666666667	42.52585878556694
822.9996610368046	1586.5333333333333	27007.1	42.72285941174278
823.7384539890745	1586.9333333333334	27075.233333333334	42.893740399617684
824.4771737303345	1586.5	27148.7	42.958444757802255
825.2158202584193	1586.2	27248.4	43.11133540251714
825.9543935711638	1586.6333333333334	27292.366666666665	42.2840704848443
826.6928936664028	1586.4333333333334	27387.533333333333	43.274466648202214
827.4313205419711	1587.2	27457.2	43.00498685159727
828.1696741957036	1586.3333333333333	27496.2	43.04832119632398
828.907954625435	1587.4	27572.366666666665	42.98028258944721
829.646161829	1587.7	27663.133333333335	43.47168389080894
830.3842958042337	1586.8333333333333	27715.466666666667	43.969205742368715
831.1223565489707	1586.8	27804.133333333335	43.780924115868494
831.8603440610459	1586.7666666666667	27873.466666666667	43.2546183028192
832.598258338294	1586.2666666666667	27990.033333333333	43.25163135702425
833.3360993785501	1586.6333333333334	28077.3	43.058415916706096
834.0738671796487	1586.3	28158.866666666665	42.654398735847884
834.8115617394246	1587.2666666666667	28265.2	42.30930054972916
835.5491830557129	1587.0333333333333	28331.2	41.56799184479508
836.2867311263482	1587.6333333333334	28413.566666666666	42.4990163938832
837.0242059491653	1587.0333333333333	28502.4	42.71668763843384
837.7616075219992	1586.6333333333334	28589.666666666668	43.12599202810518
838.4989358426844	1586.8666666666666	28651.366666666665	43.079732331478475
839.2361909090561	1586.6666666666667	28643.066666666666	41.89608277634316
839.9733727189487	1586.1666666666667	28733.533333333333	41.774557288500255
840.7104812701973	1586.6333333333334	28866.533333333333	41.886962187694216
841.4475165606366	1587.1333333333334	29047.066666666666	43.05512705082086
842.1844785881015	1585.9	29167.2	42.562979349176956
842.9213673504267	1586.7333333333333	29211.1	42.41930151330194
843.6581828454471	1586.5333333333333	29212.566666666666	42.788283596469164
844.3949250709974	1586.8666666666666	29221.866666666665	42.31841633947426
845.1315940249126	1585.8333333333333	29309.6	42.33611918419591
845.8681897050272	1586.4	29437.066666666666	43.09453126098184
846.6047121091764	1587.1666666666667	29643.633333333335	43.46208195929766
847.3411612351948	1586.3	29783.266666666666	43.44086186911509
848.0775370809172	1586.9333333333334	29839.566666666666	42.76468444677367
848.8138396441784	1586.1	29874.733333333334	42.902335078403205
849.5500689228132	1587.2	29913.7	42.67287938046092
850.2862249146566	1587.0666666666666	29948.833333333332	42.27155149853918
851.0223076175432	1586.6	30079.8	42.41678493831321
851.7583170293079	1586.8	30261.033333333333	42.44720397927022
852.4942531477856	1586.6	30392.4	42.69801982402442
853.2301159708109	1586.2666666666667	30383.9	42.364781733708355
853.9659054962187	1586.6	30427.266666666666	41.93115609167563
854.7016217218439	1586.4333333333334	30541.633333333335	41.814307227454584
855.4372646455213	1586.8333333333333	30705.4	41.83463344093007
856.1728342650856	1586.6666666666667	30808.166666666668	42.19722483074411
856.9083305783716	1586.5	30884.8	41.35656746932168
857.6437535832143	1586.0333333333333	30945.233333333334	41.14296180555764
858.3791032774483	1585.9666666666667	31028.133333333335	41.165140474517635
859.1143796589085	1586.8666666666666	31058.6	41.3475954407822
859.8495827254299	1587.1333333333334	31207.133333333335	41.44654766080328
860.5847124748469	1586.7666666666667	31275.2	41.3629417494761
861.3197689049947	1586.3333333333333	31372.633333333335	41.01308176257204
862.0547520137079	1586.0	31537.066666666666	40.98788512688592
862.7896617988213	1586.8	31632.766666666666	41.37119691109596
863.5244982581698	1586.7	31797.566666666666	42.29904335969526
864.2592613895882	1587.0666666666666	31798.466666666667	42.49426190868768
864.9939511909114	1586.7333333333333	31777.1	42.848074270682346
865.728567659974	1586.9333333333334	31778.766666666666	42.31912349608437
866.4631107946109	1586.5666666666666	31857.233333333334	42.1417201818515
867.197580592657	1586.4666666666667	31969.033333333333	42.38674471905218
867.931977051947	1586.7666666666667	32111.366666666665	42.11899909725122
868.6663001703158	1586.5	32156.233333333334	41.713164054918636
869.4005499455982	1586.6333333333334	32226.9	41.75592710620405
870.1347263756289	1586.7	32237.133333333335	41.704993829146254
870.8688294582428	1586.5	32375.033333333333	41.855976005413495
871.6028591912748	1586.4666666666667	32504.6	42.447647322914975
872.3368155725594	1586.2333333333333	32614.3	42.65343463412056
873.0706985999318	1586.2666666666667	32638.8	42.42120563479063
873.8045082712266	1586.1666666666667	32666.233333333334	42.51115848145783
874.5382445842787	1586.4	32808.86666666667	42.5549553488098
875.2719075369228	1586.0666666666666	32957.833333333336	42.284243142886496
876.0054971269938	1586.3666666666666	33066.86666666667	41.81480770735429
876.7390133523264	1586.9	33247.53333333333	41.916494080793676
877.4724562107556	1586.7	33460.76666666667	42.057018789477304
878.2058257001161	1587.4333333333334	33571.86666666667	41.089451647708024
878.9391218182427	1587.0666666666666	33647.4	40.99785858978118
879.6723445629702	1586.8333333333333	33744.5	40.630897266770944
880.4054939321335	1586.5333333333333	33927.666666666664	41.740892694045336
881.1385699235674	1586.2	34127.666666666664	41.846815862270915
881.8715725351066	1586.8666666666666	34321.86666666667	42.024918558496815
882.604501764586	1586.3	34519.3	41.13780718160534
883.3373576098403	1586.0333333333333	34720.2	40.52707839182527
884.0701400687044	1586.2333333333333	34841.9	39.650205562260176
884.8028491390132	1586.3	34976.86666666667	39.181107342853615
885.5354848186014	1587.4	35141.933333333334	39.6486353046935
886.2680471053038	1586.6666666666667	35276.76666666667	40.21117033878315
887.0005359969554	1587.1666666666667	35404.86666666667	39.77957638406297
887.7329514913906	1586.9666666666667	35573.6	40.199163780795494
888.4652935864447	1586.8333333333333	35780.433333333334	39.89510731385156
889.1975622799522	1586.9	36012.36666666667	39.89210166904403
889.929757569748	1586.3666666666666	36244.76666666667	39.677281222571416
890.6618794536669	1586.7	36421.3	40.37198001104303
891.3939279295437	1586.3	36556.3	41.08691141137179
892.1259029952132	1587.2333333333333	36676.96666666667	41.48197147083496
892.8578046485103	1586.5	36869.833333333336	41.292831473607734
893.5896328872698	1586.5	37047.36666666667	41.73614931965498
894.3213877093264	1587.4	37298.13333333333	42.00361971508535
895.0530691125149	1586.4333333333334	37494.76666666667	42.05358953681057
895.7846770946703	1586.8333333333333	37786.63333333333	42.27745593603872
896.5162116536272	1586.7333333333333	37944.4	42.043022881094366
897.2476727872206	1586.4	38016.9	42.91346704120315
897.9790604932853	1586.3666666666666	38122.26666666667	42.82884145191049
898.7103747696559	1587.4333333333334	38268.13333333333	42.38698972421952
899.4416156141674	1587.0333333333333	38485.9	42.42998446375117
900.1727830246544	1586.3666666666666	38727.666666666664	42.97314258805866
900.9038769989521	1586.5	39034.9	44.25367115097998
901.634897534895	1586.4333333333334	39265.7	44.77001734448647
902.365844630318	1586.5	39349.933333333334	44.192723561556306
903.0967182830558	1586.8	39460.7	44.532394147869326
903.8275184909435	1586.7333333333333	39595.666666666664	44.85331477059914
904.5582452518156	1587.2333333333333	39801.63333333333	45.306841238855675
905.288898563507	1586.8666666666666	39978.0	45.76025581405822
906.0194784238527	1587.4333333333334	40058.26666666667	45.6360470350192
906.7499848306873	1587.0333333333333	40248.5	45.26749749278785
907.4804177818455	1586.5	40433.9	45.425462168323506
908.2107772751625	1586.8	40656.2	45.35412686615886
908.9410633084728	1586.1666666666667	40898.833333333336	45.82950784142238
909.6712758796114	1586.9666666666667	40979.6	45.90414467910389
910.4014149864129	1587.0	41085.8	45.854258493763396
911.1314806267123	1586.8	41273.63333333333	46.44887046068116
911.8614727983444	1586.7333333333333	41428.13333333333	47.5281199643663
912.5913914991438	1586.6333333333334	41594.6	47.248052249502734
913.3212367269456	1586.5666666666666	41722.13333333333	47.68556238094992
914.0510084795844	1586.7666666666667	41876.066666666666	47.91195862833846
914.7807067548952	1586.8	42011.833333333336	48.33469839493403
915.5103315507125	1586.4	42077.666666666664	48.76557949460402
916.2398828648716	1586.3	42207.63333333333	48.68885544974049
916.9693606952068	1587.1333333333334	42333.2	48.55658727210716
917.6987650395532	1586.2666666666667	42416.8	48.68346284670568
918.4280958957455	1587.4	42518.73333333333	49.36025251914256
919.1573532616186	1586.8333333333333	42619.066666666666	49.25504081854869
919.8865371350073	1586.2666666666667	42750.23333333333	49.734805086444965
920.6156475137464	1587.2666666666667	42779.066666666666	49.23801308790432
921.3446843956707	1587.3666666666666	42729.8	48.75225164881185
922.0736477786149	1586.6	42678.7	48.694843766441394
922.802537660414	1587.2666666666667	42649.76666666667	48.63458194657654
923.5313540389027	1586.5666666666666	42678.73333333333	49.10126028357054
924.2600969119159	1586.2666666666667	42705.833333333336	48.257361381584886
924.9887662772883	1587.6666666666667	42669.1	47.48828719745023
925.7173621328548	1586.4666666666667	42608.96666666667	47.56747222553218
926.4458844764501	1587.0333333333333	42457.6	47.21859346552981
927.1743333059092	1586.3333333333333	42203.5	46.93862398456983
927.9027086190666	1586.7	41864.46666666667	46.66284460077636
928.6310104137575	1586.2333333333333	41353.9	46.24839466943002
929.3592386878165	1586.2333333333333	40840.96666666667	46.1337303091072
930.0873934390784	1586.8	40194.53333333333	46.22511313482312
930.815474665378	1586.5	39545.0	47.267609848594255
931.5434823645503	1586.7333333333333	38697.36666666667	47.14847909956771
932.2714165344298	1586.6666666666667	37617.166666666664	46.430553817101526
932.9992771728516	1586.7666666666667	36516.5	46.50911646363218
933.7270642776504	1586.8333333333333	35432.333333333336	46.060090831350514
934.4547778466609	1587.1666666666667	34336.433333333334	44.913131599156486
935.1824178777181	1587.0	33518.5	44.566032524792014
935.9099843686568	1585.7333333333333	32755.966666666667	44.008196810142564
936.6374773173115	1586.9666666666667	32253.533333333333	43.320795302872746
937.3648967215174	1587.8	31878.533333333333	42.629815429538326
938.0922425791092	1586.3	31665.166666666668	42.226636387685346
938.8195148879216	1586.7666666666667	31698.533333333333	41.11460743232138
939.5467136457895	1586.5666666666666	31852.466666666667	41.21259095706083
940.2738388505477	1587.2333333333333	32135.6	41.61703395046545
941.000890500031	1586.2	32547.666666666668	41.643044584890326
941.7278685920743	1586.8	33103.933333333334	41.63435525788732
942.4547731245123	1586.5333333333333	33750.9	41.69182016148676
943.1816040951798	1586.8333333333333	34457.13333333333	41.92868920671549
943.9083615019116	1586.7333333333333	35231.333333333336	41.962443703997025
944.6350453425426	1587.0666666666666	35966.76666666667	41.201053433700274
945.3616556149077	1586.8333333333333	36778.6	40.916221592649535
946.0881923168415	1586.6	37560.13333333333	40.91503348733264
946.8146554461789	1586.2333333333333	38288.73333333333	40.87897092566684
947.5410450007547	1586.5333333333333	39010.433333333334	40.38192927870406
948.2673609784038	1586.4	39754.9	40.457103857647795
948.9936033769609	1585.9	40578.166666666664	40.6066111731951
949.7197721942608	1586.6	41226.03333333333	40.9909274358262
950.4458674281384	1586.8	41964.23333333333	41.18360550060712
951.1718890764284	1586.5	42740.066666666666	41.37604687940329
951.8978371369658	1586.9666666666667	43402.066666666666	41.48173751273309
952.6237116075853	1586.2333333333333	43987.46666666667	40.91684056175753
953.3495124861216	1586.8666666666666	44563.36666666667	40.307039643526565
954.0752397704097	1586.1666666666667	45136.4	40.34549794647766
954.8008934582843	1586.3666666666666	45681.0	40.16328364612737
955.5264735475803	1586.7666666666667	46266.933333333334	39.995697493095875
956.2519800361324	1587.1666666666667	46759.63333333333	39.95621102150638
956.9774129217755	1586.6	47266.6	40.98437920724557
957.7027722023442	1586.9666666666667	47705.76666666667	40.51532382218549
958.4280578756737	1586.1666666666667	48063.666666666664	40.80384006245789
959.1532699395985	1587.1333333333334	48319.333333333336	40.447289308130145
959.8784083919536	1585.2666666666667	48696.666666666664	40.81215681061342
960.6034732305736	1586.0333333333333	48940.03333333333	40.52686743964215
961.3284644532936	1586.6	49225.5	40.85943074787785
962.053382057948	1587.3666666666666	49535.566666666666	40.94097728194257
962.7782260423721	1586.2	49730.4	39.58180129012986
963.5029964044004	1586.9666666666667	49952.53333333333	39.76200576515086
964.2276931418677	1586.7	50118.36666666667	39.47412572990306
964.952316252609	1586.5	50299.76666666667	39.642957031332436
965.6768657344589	1587.1333333333334	50350.5	39.09684765575357
966.4013415852523	1587.1666666666667	50429.2	39.71537470083163
967.1257438028242	1586.2666666666667	50477.76666666667	39.754086760375586
967.8500723850091	1587.6666666666667	50592.6	39.921592377475335
968.574327329642	1586.9333333333334	50746.13333333333	39.952116881935886
969.2985086345576	1586.8	50907.76666666667	40.1524749387642
970.0226162975908	1587.1333333333334	50864.0	39.99391061714047
970.7466503165765	1587.1666666666667	50695.13333333333	39.74405722533513
971.4706106893493	1586.9666666666667	50665.0	39.80564825696673
972.1944974137441	1587.0	50524.23333333333	40.29124638401122
972.9183104875957	1586.6	50204.1	40.34184245943546
973.6420499087391	1587.1	49833.26666666667	39.963090268383745
974.3657156750087	1586.2333333333333	49620.3	39.7105125016547
975.0893077842397	1587.0	49387.9	39.5155068799897
975.8128262342667	1587.0	49371.0	39.323791428101956
976.5362710229247	1587.1333333333334	49305.333333333336	39.17498640461572
977.2596421480483	1586.6333333333334	49217.333333333336	39.00319426302936
977.9829396074724	1586.4333333333334	49151.333333333336	39.371111772242934
978.7061633990318	1586.4666666666667	49025.1	39.74592069913679
979.4293135205613	1587.0666666666666	48765.433333333334	39.67997039915813
980.1523899698958	1587.1	48585.96666666667	40.20852527589606
980.87539274487	1586.9333333333334	48429.2	39.892813060739435
981.5983218433189	1586.8	48372.1	39.89382682333738
982.3211772630771	1586.0666666666666	48340.6	39.726190125835934
983.0439590019795	1586.6666666666667	48342.066666666666	39.33983027427591
983.7666670578608	1586.4666666666667	48399.9	39.32873464649924
984.4893014285559	1586.7	48391.86666666667	39.25982359465117
985.2118621118997	1586.5	48328.066666666666	39.65899949540697
985.9343491057269	1586.7	48295.86666666667	39.58865770453256
986.6567624078724	1586.7333333333333	48197.833333333336	39.615985728521984
987.3791020161709	1586.7	48160.96666666667	39.601118027380735
988.1013679284573	1586.7	48082.833333333336	39.297765298456696
988.8235601425663	1586.5	48111.4	38.89953322094784
989.5456786563328	1586.9	48285.46666666667	39.181925777894776
990.2677234675917	1586.7	48391.36666666667	38.76354232231152
990.9896945741776	1586.6666666666667	48357.23333333333	38.86858414474559
991.7115919739255	1587.2	48277.7	38.91254326430241
992.4334156646702	1586.7	48074.666666666664	39.376244905775
993.1551656442463	1587.2	47740.46666666667	39.604113869780036
993.8768419104888	1587.3333333333333	47360.8	39.86128832798903
994.5984444612325	1586.8	47062.333333333336	39.61390800043436
995.3199732943121	1586.8	46720.9	39.41084760170272
996.0414284075626	1586.6	46387.566666666666	38.747578370283726
996.7628097988187	1586.8	46165.3	38.262026085913384
997.4841174659151	1586.9666666666667	46007.2	38.72688723250059
998.2053514066869	1587.3	45801.2	39.245547344479675
998.9265116189687	1586.7666666666667	45329.4	39.64984701673367
999.6475981005952	1586.5333333333333	44756.73333333333	39.29487362510179
1000.3686108494015	1586.8	44199.2	39.33006074790514
1001.0895498632223	1586.5666666666666	43776.46666666667	39.22467219286362
1001.8104151398923	1586.3333333333333	43398.23333333333	38.696471242315845
1002.5312066772464	1587.1	43055.03333333333	39.107177931844404
1003.2519244731194	1587.2	42744.96666666667	39.47422369530918
1003.9725685253462	1587.3	42388.933333333334	39.70752916090971
1004.6931388317614	1587.0	41969.6	39.48501859607424
1005.4136353902	1586.8	41487.7	39.97756345722357
1006.1340581984969	1586.5666666666666	40928.833333333336	40.675199140457806
1006.8544072544867	1587.2	40248.433333333334	40.81201069095179
1007.5746825560042	1586.7666666666667	39636.96666666667	40.36510674951832
1008.2948841008844	1586.7666666666667	39159.9	40.27982038048613
1009.0150118869618	1587.0	38682.833333333336	40.30608015346673
1009.7350659120716	1587.6333333333334	38337.76666666667	40.51800842305523
1010.4550461740483	1586.7666666666667	37949.666666666664	40.616266271912345
1011.174952670727	1586.5666666666666	37562.23333333333	40.66098048755615
1011.8947853999423	1586.3666666666666	37115.2	40.72545693501573
1012.614544359529	1586.7666666666667	36551.333333333336	40.42918217088828
1013.334229547322	1586.3666666666666	35946.833333333336	40.715490652137454
1014.0538409611561	1586.6	35267.8	40.58363608899337
1014.7733785988661	1587.5333333333333	34590.4	40.60314370914158
1015.4928424582868	1586.7	34056.53333333333	40.59740375655561
1016.2122325372529	1586.6	33612.73333333333	40.69018028054216
1016.9315488335994	1586.9	33192.566666666666	40.59520124850898
1017.6507913451611	1586.5333333333333	32803.3	40.16217845603049
1018.3699600697728	1587.2666666666667	32463.4	40.81459465158148
1019.0890550052692	1587.0	32015.766666666666	40.3819896581105
1019.8080761494851	1586.7	31470.2	40.725265310866035
1020.5270235002555	1586.6333333333334	30832.133333333335	40.44223954776097
1021.2458970554151	1587.2666666666667	30161.166666666668	41.19332014791267
1021.9646968127987	1586.3666666666666	29529.8	40.983503922466326
1022.6834227702411	1587.0333333333333	29039.133333333335	41.55840576803579
1023.4020749255772	1586.3	28571.966666666667	41.93634267626303
1024.1206532766416	1586.2	28194.933333333334	41.608617890866036
1024.8391578212693	1587.0333333333333	27850.733333333334	41.31976786602845
1025.5575885572953	1586.7333333333333	27538.3	41.872178873863355
1026.2759454825539	1586.9	27082.766666666666	42.42246978999105
1026.9942285948803	1586.9333333333334	26496.2	42.567128002257924
1027.7124378921092	1586.7333333333333	25878.5	42.21007313137292
1028.4305733720753	1586.0333333333333	25273.6	41.72460131725527
1029.1486350326138	1586.9666666666667	24709.3	41.16691598025986
1029.866622871559	1587.4	24201.733333333334	40.739395304384345
1030.584536886746	1586.7666666666667	23812.866666666665	41.48609564781027
1031.3023770760096	1586.9	23434.066666666666	40.82584808093093
1032.0201434371845	1586.1333333333334	23086.933333333334	40.29309864013898
1032.7378359681059	1586.5333333333333	22740.966666666667	40.81577293142353
1033.455454666608	1586.6666666666667	22369.666666666668	40.58209593912892
1034.1729995305259	1587.0333333333333	21925.4	40.44924713926854
1034.8904705576945	1586.7666666666667	21419.5	40.42041427962564
1035.6078677459486	1587.6333333333334	20880.833333333332	40.317053568669515
1036.3251910931228	1586.8666666666666	20385.166666666668	40.800885259296194
1037.042440597052	1586.9333333333334	19905.9	40.42815592454388
1037.7596162555712	1585.7333333333333	19485.333333333332	40.59178107024603
1038.4767180665153	1586.2	19158.733333333334	40.23783555908618
1039.1937460277186	1586.5	18861.633333333335	40.562941032288656
1039.9107001370162	1586.1	18602.4	40.567059570935
1040.627580392243	1586.3	18311.166666666668	40.3425522901897
1041.3443867912338	1586.9	18000.233333333334	41.16510181396474
1042.0611193318232	1586.4666666666667	17610.233333333334	40.822448128387414
1042.7777780118463	1586.9666666666667	17157.766666666666	40.839946677439585
1043.4943628291376	1586.7666666666667	16696.633333333335	40.31407628527872
1044.2108737815322	1586.1333333333334	16272.666666666666	40.456690242441276
1044.9273108668647	1586.7333333333333	15892.9	40.20683501530216
1045.64367408297	1586.7333333333333	15560.466666666667	40.42605448409346
1046.359963427683	1587.3666666666666	15256.933333333332	39.25026518010988
1047.0761788988382	1586.6333333333334	15005.9	39.90242443269316
1047.7923204942708	1586.6	14760.166666666666	40.46181305353379
1048.5083882118154	1586.7666666666667	14474.333333333334	40.104722250374365
1049.224382049307	1586.5333333333333	14162.6	39.91831175876075
1049.9403020045802	1586.8666666666666	13813.4	39.62487291495809
1050.6561480754697	1587.4666666666667	13461.3	39.80211742158757
1051.3719202598106	1586.4	13129.366666666667	39.681527447609355
1052.0876185554378	1587.3333333333333	12849.766666666666	39.813772746499254
1052.8032429601856	1586.9	12597.6	40.53997740034888
1053.5187934718892	1586.6666666666667	12389.2	39.75442363672397
1054.2342700883835	1587.2666666666667	12234.066666666668	40.647392120681936
1054.949672807503	1586.8	12082.366666666667	40.39205681812026
1055.6650016270826	1586.7666666666667	11914.566666666668	39.8048016074751
1056.3802565449573	1586.6666666666667	11715.166666666666	39.74001051847064
1057.0954375589617	1586.8666666666666	11521.566666666668	41.29390070505577
1057.8105446669308	1587.2333333333333	11286.333333333334	39.9255919793065
1058.5255778666992	1587.1	11045.733333333334	40.03404083876638
1059.240537156102	1586.7	10815.233333333334	39.55074790885411
1059.9554225329737	1586.8	10637.1	40.50392084550841
1060.6702339951491	1586.9	10478.1	39.3116535538565
1061.3849715404633	1587.0333333333333	10350.1	40.181815420744165
1062.0996351667509	1587.1	10245.566666666668	40.611753268177566
1062.8142248718468	1586.7	10118.666666666666	39.38905912968024
1063.528740653586	1586.6	9965.766666666666	40.1377886090082
1064.2431825098029	1586.6666666666667	9808.7	41.63537655492288
1064.9575504383324	1587.0333333333333	9607.933333333332	40.188898942337545
1065.6718444370097	1586.4	9409.2	40.17525078197751
1066.386064503669	1586.7666666666667	9226.8	39.833398690834564
1067.1002106361457	1586.8	9082.433333333332	39.73106820273629
1067.8142828322743	1586.7666666666667	8958.966666666667	40.107214999654445
1068.5282810898898	1586.4666666666667	8867.833333333334	39.81160389525498
1069.2422054068265	1586.4666666666667	8767.7	40.52390539348269
1069.95605578092	1586.3666666666666	8661.633333333333	40.47721647736697
1070.6698322100044	1586.7333333333333	8520.466666666667	40.22028013444058
1071.383534691915	1586.6666666666667	8351.666666666666	40.17742094221509
1072.0971632244864	1587.2333333333333	8184.233333333334	40.80213387598719
1072.8107178055534	1586.3666666666666	8017.3	39.45098201595273
1073.524198432951	1586.6	7891.533333333334	40.15618384851227
1074.2376051045137	1586.6666666666667	7780.033333333334	39.82710337852958
1074.9509378180765	1586.9666666666667	7694.966666666666	39.63078718630541
1075.6641965714741	1586.9333333333334	7611.7	39.86980233596519
1076.3773813625414	1586.3	7502.1	38.9125601174464
1077.0904921891133	1587.3	7410.933333333333	40.90722807563038
1077.8035290490245	1586.8	7273.066666666667	39.461869550110855
1078.51649194011	1587.0666666666666	7151.833333333333	40.76462830141784
1079.2293808602042	1586.4333333333334	7026.733333333334	39.6336249509759
1079.9421958071423	1587.0666666666666	6902.166666666667	40.08919685466693
1080.6549367787588	1586.4666666666667	6817.433333333333	40.14248816001933
1081.367603772889	1586.6333333333334	6743.366666666667	39.855046472382355
1082.080196787367	1586.9666666666667	6683.066666666667	40.48602909406372
1082.7927158200282	1586.1	6605.033333333334	39.59741657809201
1083.5051608687072	1586.9666666666667	6502.533333333334	39.37239013056766
1084.217531931239	1586.7	6390.133333333333	39.77038836974622
1084.9298290054578	1586.7	6264.466666666666	40.01770370336652
1085.6420520891993	1586.9	6157.3	39.367085190525096
1086.3542011802977	1586.3666666666666	6075.4	38.522395343639296
1087.0662762765878	1586.4666666666667	6019.866666666667	39.707460548380254
1087.7782773759047	1587.7666666666667	5965.933333333333	39.46760538287021
1088.4902044760831	1586.9333333333334	5887.033333333334	39.20021105857281
1089.202057574958	1586.9333333333334	5799.566666666667	39.28097734337579
1089.9138366703637	1587.0	5713.466666666666	40.71402759199638
1090.6255417601355	1586.4666666666667	5607.966666666666	39.35926211697825
1091.337172842108	1586.3666666666666	5530.933333333333	40.18364309509028
1092.048729914116	1586.8	5464.433333333333	39.22827647113847
1092.7602129739944	1586.8	5428.266666666666	39.784266041257844
1093.471622019578	1586.5333333333333	5380.166666666667	39.00131038098538
1094.1829570487016	1586.8666666666666	5314.566666666667	39.51519874477588
1094.8942180592	1586.8333333333333	5225.266666666666	39.863554574256725
1095.605405048908	1586.8666666666666	5145.833333333333	39.9664854331647
1096.3165180156604	1586.9666666666667	5074.266666666666	39.72544626584877
1097.027556957292	1586.7666666666667	5029.9	39.49432647029664
1097.7385218716379	1586.9333333333334	4993.233333333334	38.652925774094264
1098.4494127565324	1586.5	4948.266666666666	40.1040269498188
1099.1602296098106	1586.2	4865.4	39.91761349857881
1099.8709724293074	1586.7666666666667	4788.1	41.96555012837981
1100.5816412128574	1586.8	4707.966666666666	40.239777797661844
1101.2922359582956	1586.4666666666667	4668.466666666666	41.08043983988393
1102.0027566634565	1586.8666666666666	4630.266666666666	40.26301693108255
1102.7132033261753	1586.6666666666667	4572.8	39.312591730179015
1103.4235759442865	1586.7	4501.6	39.649514577172575
1104.1338745156252	1586.5	4425.966666666666	39.14404369614243
1104.844099038026	1586.7	4379.233333333334	40.7317104590049
1105.5542495093239	1586.4666666666667	4342.2	40.78268919431774
1106.2643259273534	1587.3333333333333	4292.733333333334	40.302992972231934
1106.9743282899494	1587.2333333333333	4215.533333333334	39.58434745664248
1107.684256594947	1586.7	4137.6	41.29905694143406
1108.394110840181	1586.7	4078.233333333333	38.97653581345954
1109.1038910234856	1586.4666666666667	4034.9333333333334	39.545425393244386
1109.8135971426964	1586.7333333333333	3977.0	39.54516980964379
1110.5232291956477	1586.9	3910.733333333333	40.66194873168766
1111.2327871801745	1586.5333333333333	3843.266666666667	40.92209422437608
1111.9422710941117	1586.2	3795.6666666666665	39.61744336619283
1112.6516809352938	1587.0333333333333	3750.6	42.272106776661126
1113.3610167015559	1586.5666666666666	3685.3	40.58295794288416
1114.0702783907325	1586.9	3630.4666666666667	41.59249793598083
1114.7794660006589	1586.5333333333333	3589.266666666667	42.52322561278094
1115.4885795291696	1586.8	3547.6666666666665	40.27490811573267
1116.1976189740992	1586.3333333333333	3507.5	41.587138290275
1116.906584333283	1586.4	3456.366666666667	41.845028488075414
1117.6154756045555	1586.3	3417.266666666667	41.19664895721679
1118.3242927857516	1586.6333333333334	3383.266666666667	41.118814454277405
1119.0330358747062	1586.2333333333333	3340.366666666667	40.34090461365379
1119.741704869254	1586.4333333333334	3301.3	41.12432031036719
1120.4502997672296	1586.2	3258.0	41.13125543854641
1121.1588205664682	1585.1666666666667	1662.9	35.89650165072825
1121.8672672648045	1585.1333333333334	1661.2666666666667	32.77014380234412
1122.5756398600731	1586.6	1662.5333333333333	50.48576908178267
1123.2839383501089	1585.8	1661.5666666666666	42.3107747774729
