# Supplementary material for: Roblonski: A Material-Efficient Robo-Fluidic Toolbox for Rapid Photochemical Characterization
Source: ACS Cent Sci. 2026 Feb 6;12(3):333–44. doi: 10.1021/acscentsci.5c02027 (PMC13022720; doi:10.1021/acscentsci.5c02027)
Supplement: Supplementary file 2 [file oc5c02027_si_002.zip › BeerLambertStudy/Raw Data (Automataed)/BLEC Study (2025 Jun 12)/Ferrocene2/blec_Ferrocene2__12062025_aABS_i7_eEXP_s1_d669e+00_t250-0_m7_v175-0.csv]

name	C:/Users/cbe.mabolha.shared/Documents/Gilson Spectroscopy Project\BLEC Study (2025 Jun 12)\Ferrocene2\blec_Ferrocene2__12062025_aABS_i7_eEXP_s1_d669e+00_t250-0_m7_v175-0.csv
2025-06-12 21:40:51.602089
mix_iter=7	mix_disp=175.0
droplet_volume=50.0	working_volume=250.0
dilution_scheme=Fractional(value=0.3333333333333333)	n_dil=6
calibration=Calibration(y = f(x); f(x) = -0.244 + 0.9765x; s.t. y > 0.0; Set Feb 4	2025 from "Manuscript Figures Data.xlsx")
count	30
interval	0.1 (Sec)
integration_time	40000 (uSec)
NLC=False	DCC=False	WCAL=-5	Slit=S5
Conc_0=6.692	nFRAC=0.6666666666666667	nConc_(7;1)=4.461333333333334	aFRAC=0.6670004966404938	aConc_(7;1)=4.463567323518184
wavelength (nm)	dark reference (int)	light reference (int)	abs (mOD)
W	D	L	S
344.6678771972656	1602.2333333333333	1677.4	32.584866018743064
345.45221902608614	1589.8333333333333	1665.2333333333333	43.162648285643954
346.236489003635	1587.3333333333333	1662.4333333333334	39.31582129741665
347.02068712774695	1585.3333333333333	1660.6333333333334	36.479734385264884
347.8048133962569	1585.5666666666666	2392.633333333333	53.73867377235805
348.5888678069997	1586.0	2407.633333333333	55.47968856492764
349.3728503578101	1586.8	2422.1	54.11971678840006
350.15676104652283	1587.6	2432.133333333333	53.31557375614541
350.94059987097285	1587.7666666666667	2438.766666666667	52.94237565684956
351.72436682899485	1587.0666666666666	2445.0333333333333	52.04771411254754
352.5080619184237	1586.7333333333333	2451.5333333333333	51.81843533886389
353.2916851370942	1585.4666666666667	2457.633333333333	52.25147417797244
354.0752364828412	1585.9666666666667	2460.9666666666667	52.66899345762519
354.8587159534994	1585.4666666666667	2466.5	52.41545574695128
355.6421235469038	1585.8666666666666	2465.1666666666665	52.37667170142621
356.42545926088906	1587.0	2471.4666666666667	52.73486253084399
357.20872309329	1587.0666666666666	2466.633333333333	52.73130467485412
357.9919150419415	1586.7666666666667	2463.5333333333333	51.03076930666311
358.77503510467835	1586.9	2461.0	52.446251237440116
359.5580832793353	1586.2	2451.1	54.099977386240916
360.34105956374725	1586.1	2447.0333333333333	52.3501298700856
361.12396395574893	1586.0	2446.8333333333335	54.143580869364186
361.9067964531752	1586.2333333333333	2440.8	52.19134772818264
362.6895570538609	1586.4333333333334	2444.0666666666666	53.117099421282106
363.47224575564076	1586.8666666666666	2444.3333333333335	55.00193939834939
364.2548625563497	1586.5333333333333	2435.9666666666667	55.15029419513391
365.0374074538224	1586.7333333333333	2439.1	55.81619233304697
365.8198804458938	1586.5333333333333	2432.5333333333333	53.197899448908935
366.6022815303986	1586.0666666666666	2430.866666666667	54.325676322764274
367.3846107051717	1586.3666666666666	2433.6	54.27565356080716
368.1668679680479	1585.8666666666666	2432.1666666666665	54.4169658398258
368.9490533168619	1586.0	2438.3	55.704977596486
369.7311667494487	1586.5333333333333	2441.766666666667	54.21437121109232
370.5132082636429	1586.3333333333333	2453.2	54.480144646809656
371.2951778572795	1586.5666666666666	2459.8	58.852487915806776
372.07707552819323	1587.3333333333333	2456.5333333333333	54.55090273015355
372.8589012742189	1586.7666666666667	2464.5333333333333	57.20808756639832
373.6406550931913	1586.1666666666667	2473.1	57.45132750259178
374.4223369829453	1586.0	2483.366666666667	57.73160550962574
375.2039469413157	1586.7666666666667	2487.9666666666667	55.56625145549376
375.9854849661373	1586.2	2482.5666666666666	60.001518618933346
376.7669510552448	1586.4666666666667	2485.866666666667	57.83101968422249
377.5483452064732	1586.4	2493.8333333333335	60.2059621999035
378.3296674176572	1586.9	2505.0666666666666	57.269531122637915
379.11091768663164	1586.3666666666666	2512.2	59.91049177759194
379.89209601123133	1587.1	2518.0333333333333	59.4517018983336
380.67320238929113	1586.6333333333334	2518.766666666667	60.38578974021048
381.45423681864577	1586.3	2521.0666666666666	58.76475847526268
382.23519929713007	1586.3333333333333	2527.5	60.98402909846897
383.01608982257886	1586.7333333333333	2543.3	62.37031404350412
383.796908392827	1586.5666666666666	2551.766666666667	62.09945299213696
384.57765500570923	1586.5	2557.6666666666665	63.549061669596135
385.3583296590604	1586.5333333333333	2544.8333333333335	62.05727768301008
386.1389323507153	1585.9333333333334	2555.9333333333334	64.72133209907118
386.91946307850884	1586.8333333333333	2564.5333333333333	65.94356337288858
387.69992184027564	1586.7666666666667	2579.5333333333333	64.0184198757252
388.48030863385065	1586.8333333333333	2604.133333333333	64.84579565559213
389.2606234570687	1586.2333333333333	2591.0666666666666	65.17835253645504
390.04086630776453	1586.1	2582.7	68.26823124369659
390.82103718377294	1586.3333333333333	2578.8	65.02080405313401
391.6011360829288	1586.0333333333333	2594.4	68.8844298746208
392.3811630030669	1586.5333333333333	2623.4	69.82779294750327
393.161117942022	1586.0333333333333	2665.5	68.03890453761501
393.941000897629	1587.2333333333333	2710.866666666667	69.13823289147804
394.72081186772266	1586.7333333333333	2712.1666666666665	68.80733328267223
395.5005508501378	1586.8	2701.9666666666667	69.41812013637363
396.28021784270925	1586.8666666666666	2704.9666666666667	72.00839227264386
397.0598128432718	1586.1666666666667	2713.5333333333333	70.82058666135319
397.83933584966024	1586.8	2717.4666666666667	72.58907932623039
398.6187868597095	1586.7666666666667	2729.1666666666665	70.30089005672862
399.3981658712542	1586.4333333333334	2745.4666666666667	71.20382316764083
400.1774728821293	1587.0333333333333	2771.2	72.27069290134735
400.9567078901696	1586.1333333333334	2796.9333333333334	73.66401313266857
401.7358708932098	1586.6	2798.7	74.65451958755952
402.5149618890848	1586.5666666666666	2780.0333333333333	73.13439118788008
403.2939808756294	1586.3666666666666	2790.1666666666665	74.75915420616231
404.07292785067847	1587.0333333333333	2813.8333333333335	75.78196690349547
404.8518028120667	1586.0666666666666	2828.733333333333	74.17297814097567
405.630605757629	1586.5666666666666	2830.733333333333	76.76084108640032
406.4093366852001	1586.7	2821.366666666667	74.08508767886926
407.1879955926149	1586.3666666666666	2825.733333333333	74.85998791399479
407.9665824777082	1585.8666666666666	2846.4666666666667	77.22880128418936
408.74509733831474	1586.0666666666666	2866.1666666666665	77.6166585315617
409.52354017226935	1586.3666666666666	2875.9	77.82724113596078
410.3019109774069	1586.9	2877.8	78.59625606274524
411.08020975156217	1586.5666666666666	2889.866666666667	76.42423330871044
411.8584364925699	1585.9333333333334	2914.0333333333333	77.28223859317606
412.6365911982651	1586.3666666666666	2938.9666666666667	78.98864002100579
413.4146738664823	1586.8	2962.133333333333	79.38760073209781
414.19268449505654	1586.3	2991.0	78.85364688403868
414.97062308182257	1587.2666666666667	3028.4666666666667	77.86937711435924
415.74848962461516	1586.4	3072.733333333333	79.3137265559707
416.52628412126916	1586.2	3137.633333333333	80.45773990207228
417.3040065696194	1586.5	3211.0333333333333	79.28106255269617
418.0816569675006	1586.2666666666667	3215.9666666666667	81.75245094110035
418.8592353127476	1586.9333333333334	3200.0	81.78084936195012
419.63674160319533	1586.1	3208.4666666666667	79.48295040714822
420.4141758366785	1586.4	3249.0	81.04508384368863
421.1915380110319	1586.1333333333334	3266.133333333333	81.43091753959405
421.9688281240904	1586.8	3260.5666666666666	78.38453535322043
422.7460461736888	1586.6	3317.0333333333333	82.70749157486682
423.52319215766187	1587.1333333333334	3387.3333333333335	82.44550461872923
424.3002660738445	1586.3333333333333	3466.4666666666667	82.84943663465216
425.0772679200714	1586.4	3603.233333333333	82.2830693916113
425.8541976941775	1586.4	3748.0666666666666	82.38073079292447
426.6310553939975	1586.8333333333333	3811.8	83.79790172195787
427.40784101736625	1586.0333333333333	3866.3	84.35172281311758
428.18455456211865	1586.9333333333334	3993.7	87.50453155895647
428.96119602608934	1585.7666666666667	4186.833333333333	86.50010631182204
429.7377654071133	1586.0666666666666	4386.733333333334	85.08693349728765
430.5142627030252	1585.8333333333333	4512.733333333334	86.77004875264564
431.29068791166	1586.9	4655.8	86.39870178689753
432.06704103085235	1586.0	4787.733333333334	87.49293650757183
432.8433220584372	1586.3666666666666	4877.233333333334	87.1330688805587
433.6195309922492	1586.9666666666667	4934.966666666666	87.12471338340349
434.3956678301234	1586.8	4983.766666666666	88.26672611225227
435.1717325698944	1586.2	4992.566666666667	86.83249901423056
435.9477252093971	1586.4666666666667	5011.8	86.74933194745375
436.72364574646633	1587.0666666666666	5058.466666666666	86.22398633306618
437.49949417893686	1586.5333333333333	5127.366666666667	87.80709396835896
438.27527050464346	1585.7666666666667	5210.266666666666	86.3600703186172
439.0509747214211	1586.4333333333334	5394.366666666667	86.2657116756341
439.8266068271044	1586.4333333333334	5659.2	87.05421592415075
440.6021668195283	1586.2666666666667	6023.133333333333	87.2574979123918
441.37765469652754	1586.3	6491.666666666667	88.94819298846973
442.1530704559369	1586.3	6981.6	88.59253369040303
442.9284140955914	1586.6666666666667	7429.233333333334	90.43458466288995
443.7036856133256	1586.3333333333333	7746.4	89.81704038613019
444.47888500697445	1587.2666666666667	7899.066666666667	88.1211808259774
445.2540122743727	1586.2666666666667	7938.9	87.96777378589628
446.0290674133552	1587.2333333333333	7878.266666666666	87.42384065986339
446.8040504217568	1586.9	7788.566666666667	87.43764776227586
447.5789612974122	1587.2333333333333	7714.5	86.68708411328616
448.35380003815635	1586.3333333333333	7660.766666666666	86.8814888335527
449.1285666418239	1586.1666666666667	7630.066666666667	87.21831182492006
449.90326110624983	1586.0333333333333	7631.866666666667	87.33671730359747
450.67788342926883	1586.6333333333334	7643.066666666667	86.2656166346639
451.4524336087157	1586.9	7678.5	87.6154200890709
452.22691164242536	1586.2666666666667	7722.266666666666	86.00952597728178
453.00131752823256	1586.7333333333333	7794.133333333333	86.80101440819689
453.7756512639721	1586.6	7863.766666666666	85.98735257060659
454.5499128474788	1586.6666666666667	7928.366666666667	86.45019111379368
455.32410227658755	1585.9666666666667	7956.166666666667	84.75271905989807
456.09821954913303	1585.8	7972.0	84.56512523311359
456.8722646629501	1587.0333333333333	7954.466666666666	85.46825372867522
457.6462376158736	1586.7	7892.933333333333	84.62220350262625
458.4201384057383	1586.7333333333333	7783.9	84.16907327119891
459.1939670303791	1587.5333333333333	7666.4	84.01667770001842
459.96772348763074	1585.8	7515.833333333333	82.67792135191812
460.741407775328	1586.4	7380.0	83.17246685932986
461.51501989130577	1586.0	7233.8	81.43862397753166
462.2885598333988	1586.5666666666666	7116.533333333334	81.0580873911459
463.0620275994419	1586.7666666666667	7043.866666666667	80.63368131926072
463.83542318726995	1585.6	6970.166666666667	80.94040369825859
464.6087465947177	1587.2	6928.933333333333	80.5014296791731
465.38199781962	1586.7	6901.266666666666	79.4204725666853
466.1551768598116	1586.8666666666666	6891.366666666667	78.91114968086649
466.92828371312737	1586.5666666666666	6900.333333333333	78.86479359304212
467.7013183774021	1587.1666666666667	6939.066666666667	78.68976906450669
468.4742808504707	1586.2666666666667	6984.8	78.30793663411903
469.24717113016777	1586.8333333333333	7045.2	77.9010786708888
470.0199892143283	1587.1666666666667	7106.833333333333	76.5851945617236
470.792735100787	1586.8333333333333	7183.933333333333	76.66368849927373
471.5654087873788	1586.8	7265.433333333333	76.47875701630574
472.33801027193834	1586.8666666666666	7325.333333333333	76.36797061316112
473.11053955230057	1586.7666666666667	7404.733333333334	75.30253597301207
473.88299662630027	1586.3666666666666	7458.866666666667	75.18399928809521
474.65538149177223	1587.1	7513.066666666667	74.60354125940931
475.4276941465513	1586.3333333333333	7534.1	73.13719905232703
476.1999345884722	1587.0333333333333	7552.366666666667	73.32770716335507
476.97210281536985	1586.7	7557.366666666667	73.58080028574997
477.74419882507897	1586.7	7527.0	72.60893739792047
478.51622261543446	1586.2333333333333	7508.9	72.52355903125348
479.2881741842711	1586.2666666666667	7489.166666666667	72.05199436351344
480.06005352942367	1586.8333333333333	7423.433333333333	70.03662646263112
480.831860648727	1587.0	7380.366666666667	70.53066018416999
481.60359554001593	1586.4333333333334	7342.533333333334	69.48046452982742
482.37525820112523	1586.8	7293.5	69.71898713855653
483.14684862988975	1586.1333333333334	7246.0	69.0239469564526
483.91836682414424	1586.5333333333333	7197.366666666667	67.93092000486874
484.68981278172356	1586.7	7141.8	67.65402023382573
485.46118650046253	1587.1333333333334	7098.366666666667	66.64788389410732
486.23248797819593	1586.4666666666667	7070.733333333334	66.86364896910679
487.0037172127586	1586.2333333333333	7024.833333333333	66.41519810614248
487.7748742019853	1586.5666666666666	6974.566666666667	64.51667292108539
488.54595894371096	1586.2333333333333	6951.133333333333	65.62525210168563
489.31697143577026	1586.1	6915.833333333333	64.50188481587786
490.08791167599804	1586.8666666666666	6883.733333333334	63.760861756619356
490.8587796622292	1585.9333333333334	6851.8	62.62884545281761
491.6295753922984	1586.3333333333333	6821.166666666667	62.62254092187318
492.4002988640406	1586.6666666666667	6805.133333333333	62.58066653863779
493.17095007529053	1586.3666666666666	6770.733333333334	62.68157027153515
493.94152902388305	1586.9	6739.466666666666	61.64161538228623
494.71203570765294	1586.3	6709.633333333333	60.818651489324864
495.482470124435	1586.4333333333334	6671.366666666667	60.38507467231897
496.25283227206404	1587.1333333333334	6644.233333333334	60.25808059647377
497.02312214837485	1586.9333333333334	6616.1	59.75428458636993
497.7933397512024	1586.9666666666667	6600.466666666666	58.76937998568866
498.56348507838123	1587.0	6574.433333333333	58.54337467806731
499.3335581277464	1586.4666666666667	6553.333333333333	58.116043847152575
500.10355889713264	1586.8	6540.3	57.66600454567126
500.8734873843747	1586.8333333333333	6541.5	57.561405513520974
501.6433435873074	1586.9	6542.066666666667	57.46514587733938
502.4131275037657	1586.9333333333334	6544.733333333334	57.40251909573214
503.1828391315842	1586.5333333333333	6569.833333333333	57.44988055093676
503.95247846859786	1586.2	6578.666666666667	55.478184131365225
504.72204551264144	1586.7333333333333	6599.333333333333	55.99884362770017
505.49154026154974	1586.4333333333334	6637.8	54.447468386802804
506.2609627131576	1587.1666666666667	6678.9	55.41317822947391
507.03031286529983	1586.5	6720.166666666667	54.88907053355365
507.7995907158112	1587.1666666666667	6781.466666666666	53.81843518700671
508.5687962625266	1586.4666666666667	6846.666666666667	54.42812124453049
509.33792950328075	1586.6	6922.566666666667	54.23523280391614
510.1069904359085	1586.9	7006.333333333333	54.52598161034075
510.8759790582447	1586.6333333333334	7100.566666666667	54.277506387298615
511.6448953681241	1587.2	7180.333333333333	52.36616935116982
512.4137393633815	1586.4	7280.533333333334	53.2096994488752
513.1825110418519	1586.6	7368.933333333333	52.93779060102681
513.9512104013698	1586.5	7477.6	52.17382896523449
514.7198374397702	1586.5666666666666	7580.733333333334	52.143841982467066
515.4883921548881	1586.6666666666667	7670.9	50.36686040964221
516.2568745445578	1586.6666666666667	7793.7	52.06890487077634
517.0252846066146	1586.4333333333334	7910.333333333333	51.488301783992156
517.793622338893	1586.7333333333333	8008.866666666667	51.530257600932565
518.561887739228	1587.0333333333333	8103.566666666667	50.211903237809416
519.3300808054544	1586.9	8193.166666666666	51.05173315588272
520.0982015354069	1587.1	8290.3	50.88534949265338
520.8662499269203	1586.4333333333334	8377.066666666668	50.17404918461704
521.6342259778296	1586.3	8464.8	50.05688353451212
522.4021296859694	1587.0333333333333	8537.166666666666	50.49430210100587
523.1699610491747	1586.5333333333333	8613.533333333333	50.02452628207743
523.9377200652801	1586.8	8676.066666666668	49.40576648056058
524.7054067321207	1586.8	8740.6	49.466592782282945
525.4730210475309	1586.6	8803.466666666667	49.53025658560899
526.2405630093459	1586.5333333333333	8865.0	49.643547444395935
527.0080326154003	1586.3666666666666	8926.533333333333	49.6768474257088
527.7754298635291	1586.4	8965.466666666667	48.43337168204183
528.5427547515668	1587.1	9032.566666666668	49.037625837715034
529.3100072773485	1586.1333333333334	9068.766666666666	48.71923978247623
530.077187438709	1587.0	9115.333333333334	49.193871299699005
530.8442952334829	1587.3	9159.966666666667	49.17581492216495
531.6113306595051	1586.9666666666667	9193.6	48.74744105330637
532.3782937146104	1586.5333333333333	9236.633333333333	48.74224985636469
533.1451843966338	1586.3	9252.5	47.34955812105447
533.9120027034099	1587.0333333333333	9279.9	46.85115030108734
534.6787486327736	1586.2666666666667	9318.833333333334	48.382876181465114
535.4454221825597	1587.1666666666667	9363.3	48.36042331290515
536.212023350603	1586.9	9401.0	47.987780892715286
536.9785521347383	1587.0666666666666	9434.3	48.31140767741572
537.7450085328004	1586.6333333333334	9454.166666666666	47.82199463913715
538.5113925426242	1586.5666666666666	9476.666666666666	48.32291968452195
539.2777041620444	1587.1666666666667	9506.7	47.75739331026961
540.0439433888959	1586.8	9532.666666666666	48.35719600507738
540.8101102210134	1586.3666666666666	9542.433333333332	47.519556970011394
541.5762046562318	1586.8666666666666	9574.166666666666	47.177740653406616
542.3422266923859	1587.7666666666667	9585.5	47.292325891057075
543.1081763273105	1587.0666666666666	9597.633333333333	47.47629645321164
543.8740535588404	1587.9333333333334	9596.333333333334	46.96185694689783
544.6398583848105	1587.4333333333334	9599.133333333333	47.5337041540774
545.4055908030555	1586.7	9623.533333333333	47.19387196008747
546.1712508114102	1586.5666666666666	9621.4	46.82682278551317
546.9368384077096	1586.4	9637.666666666666	47.93095430301096
547.7023535897882	1587.2	9650.066666666668	47.57349070335356
548.4677963554811	1586.7	9655.633333333333	46.96360372540981
549.2331667026231	1585.9666666666667	9655.966666666667	47.805322874265876
549.9984646290487	1586.9333333333334	9642.733333333334	47.06049016600719
550.7636901325931	1586.8	9642.3	47.56934001521141
551.5288432110908	1587.3	9643.1	47.53137874433736
552.2939238623768	1586.3	9627.533333333333	46.89776418494936
553.0589320842859	1586.9	9635.066666666668	47.35830951318046
553.8238678746528	1586.6666666666667	9627.233333333334	46.97608969016833
554.5887312313124	1586.5333333333333	9608.6	46.47148885501968
555.3535221520995	1586.6333333333334	9614.8	47.18939455285099
556.1182406348488	1586.7	9609.566666666668	46.78199487038631
556.8828866773954	1586.8	9619.666666666666	46.21106981337406
557.6474602775738	1587.0666666666666	9629.033333333333	47.38684911151715
558.411961433219	1587.3333333333333	9616.2	45.62007949436748
559.1763901421657	1586.4	9636.366666666667	46.72787280304018
559.9407464022488	1587.0666666666666	9648.7	47.4329379723171
560.7050302113031	1586.4333333333334	9655.7	46.833644323409494
561.4692415671633	1587.0333333333333	9681.933333333332	46.995796242863
562.2333804676643	1587.0	9684.466666666667	46.357008854925155
562.997446910641	1586.7	9704.766666666666	46.54044500933861
563.7614408939281	1586.5333333333333	9717.7	46.39988761998254
564.5253624153604	1587.0	9733.8	47.31729421530323
565.2892114727728	1586.7666666666667	9746.466666666667	47.133446782535856
566.0529880639999	1586.7	9756.333333333334	45.59430154775512
566.8166921868768	1587.1	9773.2	45.684205459750686
567.5803238392382	1587.3	9785.066666666668	46.314500320966935
568.3438830189189	1586.3	9808.666666666666	46.04300083849701
569.1073697237535	1586.8333333333333	9834.933333333332	46.02805976724341
569.8707839515772	1586.1666666666667	9838.633333333333	45.739169295470724
570.6341257002246	1586.9	9865.8	46.935116231007
571.3973949675305	1586.3	9876.1	46.698795790655915
572.1605917513298	1586.0666666666666	9897.033333333333	46.04421678801725
572.9237160494572	1586.7	9915.966666666667	46.31440205696346
573.6867678597476	1586.6333333333334	9925.8	46.23900484841702
574.4497471800358	1586.8666666666666	9926.966666666667	45.787771133166494
575.2126540081566	1586.2333333333333	9941.033333333333	46.13808436341244
575.9754883419448	1586.2	9955.733333333334	46.06971107124047
576.7382501792351	1587.2666666666667	9967.833333333334	46.86500506120753
577.5009395178625	1586.4333333333334	9969.633333333333	46.57832503893293
578.2635563556619	1586.8666666666666	9991.733333333334	46.670168873583286
579.0261006904677	1587.5	9993.6	46.375412883926096
579.7885725201152	1586.9666666666667	10001.066666666668	47.07797466814279
580.5509718424388	1587.0333333333333	10019.6	46.391810299960504
581.3132986552736	1586.6666666666667	10030.0	46.13104116672151
582.0755529564542	1587.3333333333333	10053.5	46.09295474855053
582.8377347438156	1586.6666666666667	10099.633333333333	47.07284991130658
583.5998440151925	1587.3666666666666	10104.433333333332	45.577736972252154
584.3618807684197	1585.9666666666667	10133.266666666666	46.2171002372323
585.123845001332	1587.2	10159.733333333334	46.25951372288929
585.8857367117644	1587.3666666666666	10195.9	46.251801207127045
586.6475558975515	1586.7666666666667	10232.666666666666	46.15263683487013
587.4093025565281	1586.0333333333333	10252.766666666666	45.412051011185596
588.1709766865292	1586.8333333333333	10304.1	45.21939869180203
588.9325782853895	1587.0666666666666	10367.466666666667	45.857891321524406
589.6941073509438	1586.9	10422.0	45.66228481413373
590.4555638810269	1586.4333333333334	10485.9	45.91765657514788
591.2169478734736	1587.0	10551.333333333334	46.118300921590226
591.9782593261189	1586.9666666666667	10622.933333333332	45.60104740123844
592.7394982367973	1587.0666666666666	10725.866666666667	45.77262747642811
593.5006646033439	1586.6333333333334	10810.366666666667	46.88339535410158
594.2617584235933	1586.6333333333334	10911.5	46.303609731613506
595.0227796953804	1587.5333333333333	11010.3	46.37707345687219
595.78372841654	1586.7	11098.066666666668	45.696444969806684
596.544604584907	1586.9333333333334	11208.566666666668	46.812140768583184
597.3054081983161	1586.9666666666667	11308.966666666667	45.41679867211555
598.0661392546021	1585.9	11440.266666666666	46.211335271844476
598.8267977515999	1586.0666666666666	11568.033333333333	45.909150152532355
599.5873836871442	1586.8666666666666	11704.5	46.00891019155921
600.34789705907	1586.7	11824.1	45.254684186451186
601.1083378652119	1586.9	11963.7	46.10422921375783
601.8687061034049	1587.0666666666666	12099.5	45.146954529917565
602.6290017714836	1586.7666666666667	12237.6	44.93897417401173
603.3892248672829	1586.6666666666667	12376.933333333332	45.60576446510899
604.1493753886377	1586.8666666666666	12521.733333333334	45.40371666878604
604.9094533333828	1586.8666666666666	12631.933333333332	44.79274173321294
605.6694586993528	1586.8666666666666	12781.133333333333	45.55378669355421
606.4293914843829	1586.9666666666667	12914.2	45.36190916046816
607.1892516863076	1586.6666666666667	13056.5	45.36430306578581
607.9490393029618	1586.8333333333333	13187.366666666667	46.011862441915575
608.7087543321802	1586.5666666666666	13315.8	46.61035230820858
609.4683967717978	1587.2666666666667	13453.733333333334	45.5726398752729
610.2279666196492	1587.2333333333333	13605.0	45.78519701670389
610.9874638735695	1586.9666666666667	13737.033333333333	46.07374332149214
611.7468885313933	1586.2666666666667	13860.9	46.289980278955895
612.5062405909555	1586.3333333333333	13978.6	45.407435224203624
613.2655200500909	1586.5333333333333	14116.033333333333	45.39241183556623
614.0247269066342	1587.2666666666667	14212.0	45.76742853579948
614.7838611584203	1587.1	14311.0	44.603965498686875
615.5429228032841	1586.5666666666666	14445.6	45.09615895461446
616.3019118390603	1586.5	14566.5	45.49609536220877
617.0608282635836	1587.8	14656.933333333332	45.46417618819523
617.8196720746892	1586.4666666666667	14751.1	45.248406958845166
618.5784432702114	1586.9	14822.266666666666	45.30915371978535
619.3371418479854	1586.7	14861.933333333332	45.10163342249589
620.0957678058459	1587.1	14923.333333333334	45.47571379610397
620.8543211416277	1586.6666666666667	14997.033333333333	45.59787392991152
621.6128018531655	1587.3	15072.266666666666	46.01772001058555
622.3712099382943	1586.6666666666667	15130.0	46.169806948218806
623.1295453948488	1587.1333333333334	15196.733333333334	45.071593723481406
623.8878082206638	1586.4666666666667	15257.9	44.243221231113914
624.6459984135743	1585.8333333333333	15296.833333333334	44.67251538286943
625.4041159714149	1586.7333333333333	15356.433333333332	44.92761735105521
626.1621608920203	1586.9	15402.8	45.19471395634276
626.9201331732256	1586.6	15454.4	45.9658549453375
627.6780328128656	1586.5666666666666	15487.433333333332	44.60583238261923
628.4358598087749	1586.5666666666666	15514.6	44.907073659004816
629.1936141587885	1586.6	15565.2	44.96562033707081
629.9512958607411	1586.5666666666666	15609.933333333332	45.40309354831481
630.7089049124675	1586.2333333333333	15635.966666666667	46.07221215707071
631.4664413118026	1586.3333333333333	15674.5	45.61993304217358
632.2239050565811	1586.9333333333334	15678.133333333333	44.9858435449
632.9812961446379	1586.3	15690.933333333332	45.04771320399942
633.7386145738079	1586.5666666666666	15717.966666666667	45.437534245956336
634.4958603419257	1586.2	15688.966666666667	44.549840734346134
635.2530334468262	1586.8	15701.966666666667	45.834417202176496
636.0101338863443	1586.7666666666667	15693.1	45.24467347636015
636.7671616583146	1586.5666666666666	15663.233333333334	45.07357019266017
637.5241167605723	1586.2	15652.766666666666	45.21387265581559
638.2809991909518	1586.7	15637.733333333334	45.02306516053691
639.037808947288	1586.1666666666667	15603.633333333333	44.517214066837695
639.7945460274159	1586.2333333333333	15599.966666666667	44.31343485964745
640.5512104291702	1586.2	15571.3	44.28744266336318
641.3078021503857	1586.6666666666667	15571.066666666668	45.63075603751565
642.0643211888971	1586.5333333333333	15547.4	44.33737335801892
642.8207675425394	1586.3666666666666	15519.433333333332	45.01443212263764
643.5771412091474	1586.5	15490.4	44.517134026607685
644.3334421865558	1586.3666666666666	15465.8	44.96980047660097
645.0896704725996	1586.3666666666666	15458.566666666668	44.889189042452074
645.8458260651132	1586.7333333333333	15438.966666666667	44.804392908456244
646.6019089619319	1586.3666666666666	15421.4	44.56499524309279
647.3579191608902	1586.5333333333333	15375.866666666667	44.81715997657919
648.1138566598231	1586.4333333333334	15355.333333333334	45.150795254116204
648.8697214565653	1586.4	15322.866666666667	43.80939213952858
649.6255135489516	1586.8333333333333	15328.433333333332	44.446369014225624
650.3812329348169	1586.3	15312.966666666667	44.43186037197863
651.1368796119959	1586.4666666666667	15345.133333333333	44.365012963015666
651.8924535783235	1586.3666666666666	15347.333333333334	43.83670850925118
652.6479548316345	1586.3333333333333	15324.633333333333	44.387577616970276
653.4033833697637	1586.6333333333334	15290.566666666668	43.867412941734436
654.1587391905458	1587.3333333333333	15291.133333333333	45.342881527805446
654.9140222918159	1586.6666666666667	15293.033333333333	44.77857071452689
655.6692326714084	1586.9333333333334	15295.1	44.54180490625564
656.4243703271585	1586.7666666666667	15307.433333333332	44.5177771777816
657.1794352569008	1586.5666666666666	15326.866666666667	44.844296500668364
657.9344274584702	1586.3	15344.366666666667	44.326263169879404
658.6893469297014	1586.5	15378.0	44.76552266369641
659.4441936684294	1586.4333333333334	15393.766666666666	44.839308995246206
660.1989676724888	1586.5666666666666	15420.833333333334	44.29403791981501
660.9536689397146	1586.9333333333334	15443.633333333333	44.64095199954209
661.7082974679414	1586.6333333333334	15478.0	44.70841662583859
662.4628532550042	1585.9666666666667	15512.433333333332	44.75449815136832
663.2173362987378	1586.0	15575.566666666668	45.04210954484747
663.9717465969768	1586.8666666666666	15636.566666666668	44.47701910856542
664.7260841475563	1586.8666666666666	15690.666666666666	44.31218375891545
665.480348948311	1586.5666666666666	15770.666666666666	44.015400127944254
666.2345409970756	1586.8	15849.3	44.51926187213259
666.988660291685	1586.4333333333334	15925.6	44.697048551480044
667.742706829974	1585.9666666666667	15983.033333333333	43.95777568552777
668.4966806097776	1586.9333333333334	16066.633333333333	44.22708648953077
669.2505816289303	1586.1	16134.666666666666	44.48712966598106
670.0044098852671	1586.3	16250.1	45.75047034455325
670.7581653766227	1586.6666666666667	16320.933333333332	45.06722959321631
671.511848100832	1588.1	16421.833333333332	45.24684446766131
672.2654580557298	1586.8333333333333	16519.2	44.82768760520127
673.0189952391509	1587.0333333333333	16610.1	45.0148559397331
673.7724596489301	1586.7	16714.2	44.680116194155325
674.5258512829022	1586.9666666666667	16806.866666666665	44.21650327327048
675.279170138902	1586.8333333333333	16931.433333333334	43.7298835301233
676.0324162147645	1585.9	17036.133333333335	43.408196909588746
676.7855895083242	1587.0666666666666	17168.0	43.639326334809326
677.5386900174161	1586.5	17293.4	44.04075603835697
678.2917177398749	1587.5666666666666	17419.533333333333	44.09861910990189
679.0446726735356	1586.6666666666667	17564.966666666667	44.53117876046827
679.797554816233	1586.6666666666667	17684.7	44.39762700947296
680.5503641658016	1587.0666666666666	17766.566666666666	43.99296984561778
681.3031007200765	1586.9	17889.0	44.63186424866542
682.0557644768925	1586.8666666666666	17970.9	44.38511677980328
682.8083554340842	1586.8	18063.9	44.15236261141942
683.5608735894867	1587.0	18163.866666666665	43.19602151926608
684.3133189409347	1587.1666666666667	18322.3	43.98548123291732
685.0656914862628	1586.1333333333334	18449.7	43.60080728760392
685.8179912233061	1587.5666666666666	18588.066666666666	43.97058754034412
686.5702181498993	1586.5666666666666	18727.733333333334	43.88616941307951
687.3223722638772	1586.8666666666666	18866.166666666668	44.14086245231003
688.0744535630747	1586.6	18998.466666666667	43.325863581853895
688.8264620453265	1587.3666666666666	19113.1	43.55012920710359
689.5783977084674	1586.8333333333333	19232.366666666665	43.43957114625488
690.3302605503324	1586.5	19361.8	44.22105643202584
691.082050568756	1587.4	19482.266666666666	44.02560913813117
691.8337677615733	1587.1666666666667	19561.1	44.21045104635004
692.585412126619	1587.1666666666667	19628.833333333332	44.50400408279361
693.3369836617278	1586.3333333333333	19655.266666666666	44.209700003730994
694.0884823647348	1587.4333333333334	19721.233333333334	43.891320086992096
694.8399082334745	1586.6333333333334	19824.666666666668	44.13061506650768
695.5912612657819	1586.5666666666666	19893.633333333335	44.39845888445469
696.3425414594917	1586.3333333333333	19944.333333333332	44.58411472693172
697.0937488124388	1587.0333333333333	20008.033333333333	43.84158424690952
697.8448833224579	1586.7	20073.933333333334	44.17625650329569
698.5959449873841	1586.9666666666667	20129.733333333334	44.25739524262416
699.3469338050518	1586.5666666666666	20184.333333333332	43.3749583257391
700.0978497732962	1586.6666666666667	20224.4	43.803498179933854
700.8486928899517	1586.6333333333334	20291.033333333333	43.28767842393685
701.5994631528534	1587.4333333333334	20351.766666666666	43.707602741069245
702.3501605598362	1587.0333333333333	20359.766666666666	43.5122490285998
703.1007851087347	1587.0666666666666	20357.933333333334	43.5406710322841
703.8513367973837	1586.9	20343.7	43.261986581613854
704.6018156236181	1586.5333333333333	20348.8	43.35358632363949
705.3522215852728	1586.8666666666666	20340.266666666666	43.16705605012183
706.1025546801824	1586.8666666666666	20349.933333333334	43.3243622741621
706.8528149061818	1586.5333333333333	20305.433333333334	43.69177778819317
707.603002261106	1586.9333333333334	20285.9	43.759617272095475
708.3531167427894	1587.4	20267.233333333334	43.86164387472053
709.1031583490673	1587.1333333333334	20222.566666666666	43.69577688311733
709.8531270777742	1587.1333333333334	20200.566666666666	44.00393936808959
710.6030229267449	1586.7	20159.733333333334	43.634741126148356
711.3528458938142	1586.6333333333334	20071.9	43.24585301219945
712.1025959768172	1585.9	20017.133333333335	43.71346493466375
712.8522731735884	1586.2333333333333	19946.033333333333	44.38995458098649
713.6018774819628	1586.3	19831.366666666665	43.80191108908758
714.351408899775	1586.6333333333334	19722.2	43.573427142827015
715.1008674248601	1586.7333333333333	19681.666666666668	44.149920969985736
715.8502530550527	1586.9666666666667	19570.033333333333	44.116414319042875
716.5995657881876	1586.4333333333334	19463.633333333335	43.8733716142167
717.3488056220998	1586.8666666666666	19388.766666666666	43.66925516582028
718.097972554624	1587.5333333333333	19303.733333333334	43.07055349336464
718.8470665835949	1586.7666666666667	19254.0	43.51477413806151
719.5960877068475	1587.0	19176.5	43.7489477902424
720.3450359222164	1586.7666666666667	19136.3	44.12032686036231
721.0939112275368	1587.2	19103.766666666666	43.6389773622196
721.842713620643	1586.6333333333334	19052.033333333333	43.41517949481527
722.5914430993702	1586.9666666666667	19009.733333333334	42.961502347583604
723.340099661553	1586.3	18962.4	42.99172834945409
724.0886833050263	1586.8333333333333	18946.466666666667	43.08524347493146
724.837194027625	1586.7333333333333	18919.8	42.9370298310377
725.5856318271836	1586.8	18886.6	43.10698663582876
726.3339967015373	1586.8333333333333	18826.033333333333	41.76047996274755
727.0822886485207	1586.9	18834.433333333334	43.4604369164358
727.8305076659686	1587.1333333333334	18772.6	43.06429160215248
728.5786537517159	1587.0333333333333	18754.7	43.15407267384372
729.3267269035974	1586.6666666666667	18710.533333333333	42.51241989777248
730.0747271194479	1586.9	18683.666666666668	42.71399566170011
730.822654397102	1586.0666666666666	18674.666666666668	43.59345277281184
731.5705087343949	1587.0333333333333	18601.066666666666	44.052418889262995
732.3182901291611	1587.2666666666667	18551.333333333332	43.314091366066386
733.0659985792356	1586.3666666666666	18493.533333333333	43.31222977495656
733.8136340824532	1586.5333333333333	18482.8	42.87608438234491
734.5611966366486	1586.6666666666667	18502.7	42.62230413420684
735.3086862396566	1587.1666666666667	18472.0	42.94445739700891
736.056102889312	1586.6333333333334	18420.066666666666	42.52141765803926
736.8034465834498	1587.0333333333333	18435.466666666667	42.92531045341247
737.5507173199047	1587.2666666666667	18419.633333333335	42.71683889182696
738.2979150965115	1587.0	18457.966666666667	43.388158205531596
739.045039911105	1586.9	18464.066666666666	43.80097985229381
739.79209176152	1585.9333333333334	18437.733333333334	43.79528582114305
740.5390706455914	1586.3666666666666	18391.466666666667	43.162484243087206
741.285976561154	1586.5333333333333	18357.766666666666	42.59000191081985
742.0328095060426	1586.9666666666667	18376.666666666668	43.55569206575245
742.7795694780918	1586.9666666666667	18402.866666666665	43.73749993444975
743.5262564751367	1587.0	18408.5	43.94589887844093
744.272870495012	1586.7666666666667	18374.4	44.05542859814144
745.0194115355524	1586.6	18305.233333333334	43.61355812416008
745.765879594593	1585.9333333333334	18275.0	43.24807075908872
746.5122746699683	1586.1333333333334	18246.833333333332	42.8879396118513
747.2585967595134	1587.1666666666667	18268.5	43.78910192154482
748.0048458610628	1586.5666666666666	18270.4	43.75820556229453
748.7510219724516	1586.2333333333333	18301.833333333332	44.379969616729
749.4971250915144	1587.2	18345.166666666668	44.414926845896254
750.243155216086	1587.1333333333334	18331.666666666668	43.86001643953709
750.9891123440015	1587.2666666666667	18366.533333333333	43.44303556596074
751.7349964730954	1586.3666666666666	18392.966666666667	43.035726867782
752.4808076012027	1586.6333333333334	18447.066666666666	43.13019852099955
753.2265457261582	1587.1333333333334	18508.7	43.64601760731549
753.9722108457964	1586.1	18581.8	43.57666263115867
754.7178029579526	1586.8	18604.266666666666	42.9222678916123
755.4633220604613	1586.3666666666666	18653.066666666666	43.4235075607784
756.2087681511574	1586.8333333333333	18694.966666666667	43.387719031729034
756.9541412278757	1587.2333333333333	18742.666666666668	43.495051607720185
757.699441288451	1587.5333333333333	18802.533333333333	43.02469894047103
758.4446683307182	1587.1	18834.266666666666	42.24782125836785
759.1898223525119	1586.3333333333333	18894.566666666666	43.02949192452086
759.9349033516671	1587.4333333333334	18954.566666666666	43.38980292110022
760.6799113260186	1587.0333333333333	18989.133333333335	42.927887235954685
761.424846273401	1587.0666666666666	19050.7	42.63082766630505
762.1697081916495	1587.0666666666666	19129.566666666666	42.90017599959561
762.9144970785986	1586.5666666666666	19204.966666666667	42.61441525178216
763.6592129320832	1586.4666666666667	19274.433333333334	43.72262969634437
764.4038557499381	1586.2	19299.266666666666	43.47132872777844
765.1484255299982	1585.8333333333333	19392.933333333334	44.092039834213814
765.8929222700982	1586.5666666666666	19475.833333333332	43.60775769843727
766.637345968073	1586.7	19548.4	43.34265324228631
767.3816966217572	1587.2	19644.7	43.6572550882894
768.1259742289859	1586.5333333333333	19698.2	43.256708577360904
768.8701787875938	1586.9333333333334	19811.3	43.28871574452089
769.6143102954156	1586.7333333333333	19891.3	43.38723850954888
770.3583687502863	1587.0	19920.133333333335	42.71544092032761
771.1023541500406	1586.4	19975.566666666666	41.78403545258512
771.8462664925133	1586.1666666666667	20032.366666666665	42.010522531896754
772.5901057755393	1586.9	20140.566666666666	41.87108523584753
773.3338719969533	1586.5	20218.3	42.17370516151685
774.0775651545903	1586.9333333333334	20296.533333333333	42.76329327199973
774.8211852462848	1586.7	20362.533333333333	42.27577980268528
775.5647322698719	1586.7666666666667	20444.133333333335	41.92148004028989
776.3082062231862	1586.8	20542.333333333332	42.29005146553879
777.0516071040627	1587.0333333333333	20656.633333333335	43.03583419741814
777.7949349103361	1586.6333333333334	20770.966666666667	43.55212384799004
778.5381896398412	1587.3333333333333	20893.233333333334	43.827428793042266
779.281371290413	1586.4	20986.3	43.132381751648666
780.024479859886	1587.2333333333333	21095.766666666666	42.53361409990051
780.7675153460953	1587.1333333333334	21207.266666666666	42.24291614579326
781.5104777468754	1586.4	21308.5	42.017641705246504
782.2533670600615	1587.3	21411.533333333333	41.80166699855439
782.996183283488	1586.3666666666666	21534.966666666667	42.57870040436079
783.73892641499	1586.7	21652.833333333332	41.969352983690314
784.4815964524023	1587.5	21784.5	42.529741585693664
785.2241933935596	1586.8666666666666	21913.033333333333	43.480050656307
785.9667172362967	1586.8333333333333	21965.933333333334	43.66752009224966
786.7091679784486	1586.7666666666667	22034.566666666666	43.36766926616467
787.4515456178499	1586.2	22126.4	43.29880242136097
788.1938501523355	1587.2333333333333	22274.866666666665	43.31372403871765
788.9360815797401	1586.5333333333333	22400.133333333335	43.62683037749451
789.6782398978987	1586.5333333333333	22500.866666666665	43.252882372478
790.420325104646	1586.7	22620.2	43.47351826268276
791.1623371978169	1586.8	22701.766666666666	42.83229795453143
791.9042761752461	1586.8333333333333	22798.566666666666	42.11910475430907
792.6461420347684	1586.6666666666667	22909.2	42.93434621384589
793.3879347742187	1586.6333333333334	23011.2	42.825357827984696
794.1296543914318	1586.4333333333334	23069.4	42.37749975167976
794.8713008842426	1586.3333333333333	23177.866666666665	42.1995406957164
795.6128742504857	1586.5	23320.966666666667	42.92091718152804
796.354374487996	1586.6333333333334	23423.1	42.41921566296366
797.0958015946084	1586.3666666666666	23547.266666666666	42.98114471247651
797.8371555681575	1586.5666666666666	23645.1	43.11303692145253
798.5784364064783	1586.3666666666666	23735.9	42.66071424216697
799.3196441074057	1585.8666666666666	23844.333333333332	42.813030813515034
800.0607786687742	1586.8666666666666	23983.733333333334	42.54078286143057
800.8018400884189	1586.8666666666666	24120.933333333334	42.19864999073809
801.5428283641745	1587.2	24212.2	42.67516174317701
802.2837434938757	1586.7	24291.666666666668	42.41530899407137
803.0245854753575	1587.1	24420.3	42.26716770053124
803.7653543064547	1586.4333333333334	24584.033333333333	42.45149780768676
804.5060499850019	1586.6666666666667	24697.133333333335	42.31937257287005
805.2466725088342	1586.5	24780.1	42.81259259363823
805.9872218757862	1586.2	24851.366666666665	42.33796008830601
806.7276980836928	1586.7	24946.366666666665	42.7027046892055
807.4681011303886	1586.4333333333334	25020.4	41.73882841980315
808.2084310137088	1587.1666666666667	25094.933333333334	41.9172468521294
808.948687731488	1586.9	25228.7	41.721751182490515
809.688871281561	1586.7	25288.033333333333	42.310752561626416
810.4289816617627	1587.3666666666666	25366.066666666666	41.43554682333065
811.1690188699278	1586.7333333333333	25509.733333333334	41.321769919390476
811.9089829038911	1586.0666666666666	25541.266666666666	41.67970866723934
812.6488737614875	1586.4666666666667	25571.5	40.94229851445038
813.3886914405518	1586.9333333333334	25699.933333333334	41.41003591127258
814.1284359389189	1586.8666666666666	25841.5	41.93729794856216
814.8681072544233	1586.3666666666666	25918.1	41.28126286989733
815.6077053849002	1586.4333333333334	25979.566666666666	40.907442229221445
816.3472303281842	1586.9	26003.733333333334	41.40092639968452
817.0866820821101	1587.0666666666666	26058.7	41.144300257418486
817.8260606445127	1585.8666666666666	26143.3	40.8225463546538
818.5653660132269	1586.3333333333333	26289.6	41.56512497610574
819.3045981860876	1587.4666666666667	26379.666666666668	41.98201928059975
820.0437571609293	1586.7333333333333	26525.366666666665	42.12413038140911
820.7828429355872	1586.6	26625.033333333333	42.41041602627073
821.5218555078957	1586.4333333333334	26677.966666666667	41.697766428074516
822.26079487569	1586.6	26765.2	42.43753614125544
822.9996610368046	1586.2	26834.766666666666	41.427546760014444
823.7384539890745	1586.1333333333334	26931.966666666667	41.78364758180626
824.4771737303345	1586.0666666666666	27050.1	42.01513458028023
825.2158202584193	1586.2666666666667	27192.666666666668	42.278127942907034
825.9543935711638	1586.5	27244.466666666667	42.01483363212429
826.6928936664028	1586.8333333333333	27260.3	41.08232957578142
827.4313205419711	1586.9	27365.6	41.835482241383595
828.1696741957036	1586.9333333333334	27417.7	42.08644184465671
828.907954625435	1586.6	27477.833333333332	42.22658418920747
829.646161829	1586.1	27586.333333333332	42.46414232199319
830.3842958042337	1586.4	27678.0	42.46272175554195
831.1223565489707	1587.0	27778.833333333332	42.9572367215993
831.8603440610459	1586.6	27837.133333333335	42.61470414631797
832.598258338294	1586.6333333333334	27886.5	41.92710518423421
833.3360993785501	1587.2	27916.633333333335	41.973960166232686
834.0738671796487	1587.2	27969.333333333332	41.0021700260612
834.8115617394246	1587.5	28065.333333333332	41.32276277935552
835.5491830557129	1586.6333333333334	28199.066666666666	41.712115581347035
836.2867311263482	1586.7333333333333	28298.2	41.56831493280106
837.0242059491653	1586.1333333333334	28383.766666666666	41.573694890021955
837.7616075219992	1587.0333333333333	28496.0	42.313229089333454
838.4989358426844	1586.4	28547.733333333334	42.475528402944136
839.2361909090561	1586.4	28645.733333333334	42.52158982864874
839.9733727189487	1586.8333333333333	28702.3	42.99107846636157
840.7104812701973	1586.8	28809.266666666666	43.02188066597647
841.4475165606366	1586.3333333333333	28917.2	42.29337778672957
842.1844785881015	1586.0333333333333	29064.166666666668	42.022869783994814
842.9213673504267	1586.8666666666666	29178.366666666665	41.46682761587391
843.6581828454471	1586.2333333333333	29216.9	41.64959068442962
844.3949250709974	1587.0333333333333	29237.666666666668	41.31965610573576
845.1315940249126	1585.9666666666667	29327.033333333333	41.66861903264925
845.8681897050272	1586.3	29432.966666666667	41.74082169527614
846.6047121091764	1587.2333333333333	29555.6	41.80204241042599
847.3411612351948	1586.4666666666667	29703.333333333332	41.930849862771346
848.0775370809172	1586.0666666666666	29764.2	40.988552928163756
848.8138396441784	1586.6666666666667	29840.933333333334	41.36050986060433
849.5500689228132	1586.8	29915.8	40.993256854694636
850.2862249146566	1586.8666666666666	29989.5	40.89189967781263
851.0223076175432	1586.5	30116.033333333333	40.56581850504964
851.7583170293079	1586.3666666666666	30309.933333333334	40.538098834449464
852.4942531477856	1586.5333333333333	30411.066666666666	41.68040632149133
853.2301159708109	1586.9666666666667	30416.4	42.395968850498775
853.9659054962187	1586.9333333333334	30434.166666666668	41.87250136856809
854.7016217218439	1587.0	30482.566666666666	41.94076673114754
855.4372646455213	1586.3	30522.966666666667	41.62157428109464
856.1728342650856	1586.1666666666667	30593.566666666666	41.272427936720334
856.9083305783716	1586.0333333333333	30771.066666666666	41.62597838447777
857.6437535832143	1586.7	30792.466666666667	40.53255509408492
858.3791032774483	1586.5	30872.966666666667	40.53595887307277
859.1143796589085	1586.3333333333333	30851.733333333334	39.68057641398169
859.8495827254299	1586.8666666666666	31028.633333333335	40.541798504834965
860.5847124748469	1586.5333333333333	31119.466666666667	40.35146638653465
861.3197689049947	1586.7333333333333	31219.933333333334	40.05891960649332
862.0547520137079	1586.3	31380.8	40.01556128342216
862.7896617988213	1586.5333333333333	31506.2	40.07046444196749
863.5244982581698	1586.4333333333334	31654.066666666666	40.2715520689396
864.2592613895882	1586.5666666666666	31664.8	40.121523826871176
864.9939511909114	1586.0333333333333	31635.866666666665	40.40598018600484
865.728567659974	1586.6	31663.333333333332	40.51021882029552
866.4631107946109	1586.9333333333334	31726.1	40.97035195659993
867.197580592657	1586.5	31787.1	40.677086853878585
867.931977051947	1586.9666666666667	31880.7	40.07304555274263
868.6663001703158	1586.7	31960.0	40.63352353533273
869.4005499455982	1585.7	32000.466666666667	40.63085158645433
870.1347263756289	1587.0	32024.466666666667	40.59699900263423
870.8688294582428	1586.6	32137.133333333335	40.828739117453736
871.6028591912748	1586.7	32278.533333333333	40.98506877378484
872.3368155725594	1586.4	32411.266666666666	40.66188846990951
873.0706985999318	1586.5	32442.266666666666	40.40494764519248
873.8045082712266	1586.8333333333333	32445.266666666666	39.45446116479879
874.5382445842787	1586.8666666666666	32561.133333333335	39.29389287222247
875.2719075369228	1586.3	32754.9	39.68540280735115
876.0054971269938	1586.7333333333333	32946.3	39.74493763201947
876.7390133523264	1586.1	33142.86666666667	39.6959896465882
877.4724562107556	1587.3333333333333	33411.46666666667	40.22033408416384
878.2058257001161	1586.2666666666667	33532.0	39.423830472798706
878.9391218182427	1586.5666666666666	33665.36666666667	40.454182575556594
879.6723445629702	1586.6333333333334	33733.53333333333	39.775214251168954
880.4054939321335	1586.4	33802.166666666664	40.62809820347324
881.1385699235674	1587.1666666666667	33995.03333333333	39.11231079512917
881.8715725351066	1586.8333333333333	34304.666666666664	40.04054087350739
882.604501764586	1586.9666666666667	34442.53333333333	39.12208871783921
883.3373576098403	1586.5333333333333	34609.6	39.410544243743246
884.0701400687044	1586.4666666666667	34710.566666666666	38.66944905839532
884.8028491390132	1586.1	34865.73333333333	38.215342689510095
885.5354848186014	1586.6333333333334	34990.433333333334	38.29259646440682
886.2680471053038	1586.8666666666666	35122.46666666667	38.72481302794019
887.0005359969554	1586.9666666666667	35294.5	38.5243639133695
887.7329514913906	1586.9	35445.23333333333	38.67435818501409
888.4652935864447	1586.9333333333334	35639.066666666666	39.027058366074236
889.1975622799522	1586.5	35802.86666666667	38.9805683362746
889.929757569748	1586.8	36068.666666666664	38.693738571272924
890.6618794536669	1586.2666666666667	36212.666666666664	38.84659390205104
891.3939279295437	1586.5666666666666	36338.86666666667	38.75541606770858
892.1259029952132	1587.3	36483.36666666667	38.72765471641722
892.8578046485103	1586.5333333333333	36673.833333333336	39.46602749483925
893.5896328872698	1587.3	36821.066666666666	39.79971061390404
894.3213877093264	1587.0	37046.8	39.529187587780626
895.0530691125149	1586.5666666666666	37326.5	40.25953689138589
895.7846770946703	1586.6666666666667	37588.5	40.93565300530954
896.5162116536272	1586.4666666666667	37783.76666666667	41.57709326346481
897.2476727872206	1586.5333333333333	37843.7	41.2454984014626
897.9790604932853	1586.5666666666666	38040.36666666667	41.86889281115229
898.7103747696559	1586.6666666666667	38173.9	42.2446863586425
899.4416156141674	1586.6666666666667	38292.73333333333	41.49792099280923
900.1727830246544	1586.4333333333334	38496.13333333333	42.36328149214788
900.9038769989521	1586.1	38758.3	42.60425862767112
901.634897534895	1586.4333333333334	39035.566666666666	42.94709238030391
902.365844630318	1586.5	39232.933333333334	42.311086212306265
903.0967182830558	1586.6	39418.066666666666	43.189644019918575
903.8275184909435	1586.4	39584.7	44.05283535420342
904.5582452518156	1586.8333333333333	39815.833333333336	44.53062525948927
905.288898563507	1586.9333333333334	39963.933333333334	43.95102708872352
906.0194784238527	1586.6333333333334	40056.833333333336	43.792785323342734
906.7499848306873	1586.4	40198.2	44.0452191423331
907.4804177818455	1586.4	40406.23333333333	44.63956529896023
908.2107772751625	1586.8666666666666	40628.666666666664	44.95468026020245
908.9410633084728	1586.7	40858.066666666666	45.285454187918226
909.6712758796114	1587.1666666666667	40917.066666666666	45.887687099868636
910.4014149864129	1586.6666666666667	40973.86666666667	45.477594818235666
911.1314806267123	1586.5666666666666	41134.433333333334	46.361648483987466
911.8614727983444	1586.9333333333334	41305.4	46.34575030405771
912.5913914991438	1586.0	41520.96666666667	46.41617158127609
913.3212367269456	1586.0666666666666	41715.433333333334	46.83742067882046
914.0510084795844	1586.6333333333334	41964.63333333333	47.163185380674804
914.7807067548952	1586.5	42076.63333333333	47.281496061735844
915.5103315507125	1586.7666666666667	41994.066666666666	46.67525729698174
916.2398828648716	1586.2666666666667	42068.3	47.48651959478245
916.9693606952068	1586.3666666666666	42144.2	47.73683252700188
917.6987650395532	1586.2333333333333	42267.13333333333	47.831253459596155
918.4280958957455	1587.0333333333333	42374.166666666664	47.92899457575444
919.1573532616186	1587.7666666666667	42454.13333333333	48.06613351662398
919.8865371350073	1586.8	42535.36666666667	48.28640045951706
920.6156475137464	1586.6333333333334	42591.833333333336	47.92995415942781
921.3446843956707	1586.6	42624.86666666667	47.867461902947824
922.0736477786149	1587.1666666666667	42522.3	47.27239188008189
922.802537660414	1586.7333333333333	42521.0	47.11180787139571
923.5313540389027	1586.1333333333334	42508.666666666664	45.93495376513995
924.2600969119159	1586.2	42487.6	45.27632543352276
924.9887662772883	1586.9666666666667	42376.7	44.52448838642027
925.7173621328548	1586.0	42367.333333333336	45.22653128108937
926.4458844764501	1587.0333333333333	42336.166666666664	45.5138514696261
927.1743333059092	1586.7666666666667	42197.86666666667	46.63873662846576
927.9027086190666	1586.7666666666667	41956.86666666667	45.90441949272548
928.6310104137575	1586.5333333333333	41545.6	45.81537915999029
929.3592386878165	1586.9	41012.36666666667	45.93320424453084
930.0873934390784	1586.4333333333334	40373.8	46.335920884664745
930.815474665378	1587.1	39631.36666666667	45.865401619647244
931.5434823645503	1586.8	38681.26666666667	46.01366331546508
932.2714165344298	1586.3333333333333	37558.3	45.158762857135045
932.9992771728516	1586.5666666666666	36449.0	44.53732207529327
933.7270642776504	1585.6	35328.566666666666	43.96601856412605
934.4547778466609	1586.8333333333333	34243.23333333333	43.39367566300384
935.1824178777181	1586.3666666666666	33341.066666666666	43.152038410551306
935.9099843686568	1586.9666666666667	32628.8	43.20755767284467
936.6374773173115	1587.1333333333334	32139.1	42.98031282065929
937.3648967215174	1585.9	31795.3	42.37357370895704
938.0922425791092	1586.7	31585.8	41.81344335426837
938.8195148879216	1587.2666666666667	31657.266666666666	41.65485263978621
939.5467136457895	1586.8666666666666	31824.7	41.46177485126097
940.2738388505477	1586.3	32120.833333333332	40.97880176682408
941.000890500031	1586.8	32505.533333333333	40.744322941334886
941.7278685920743	1586.6666666666667	33045.833333333336	40.840926964021605
942.4547731245123	1586.9666666666667	33732.46666666667	41.876171615837286
943.1816040951798	1586.6	34457.666666666664	41.28303890842252
943.9083615019116	1586.7333333333333	35186.566666666666	40.85514502372777
944.6350453425426	1586.7333333333333	35942.666666666664	40.65587481668405
945.3616556149077	1587.1333333333334	36739.23333333333	40.98636370146785
946.0881923168415	1587.1333333333334	37481.36666666667	40.39238039581754
946.8146554461789	1587.0666666666666	38219.433333333334	40.2698033321745
947.5410450007547	1586.9333333333334	38986.9	40.17754821029882
948.2673609784038	1586.5	39787.73333333333	39.66363304666346
948.9936033769609	1586.7333333333333	40617.833333333336	40.70029220873046
949.7197721942608	1585.9	41323.8	40.69513920425409
950.4458674281384	1587.2666666666667	42023.7	40.30038763256889
951.1718890764284	1586.1333333333334	42686.8	39.61188826047292
951.8978371369658	1587.2333333333333	43326.96666666667	39.53009466338429
952.6237116075853	1587.2666666666667	43883.86666666667	39.063080615866326
953.3495124861216	1586.8666666666666	44507.066666666666	39.17186532422879
954.0752397704097	1587.0666666666666	45094.76666666667	39.59661376141554
954.8008934582843	1586.4666666666667	45644.4	39.200334660514045
955.5264735475803	1587.1666666666667	46165.73333333333	39.05035719454673
956.2519800361324	1586.6	46638.73333333333	39.20165970160282
956.9774129217755	1586.3	47093.4	39.49872528029263
957.7027722023442	1587.0666666666666	47586.3	39.56886515636843
958.4280578756737	1586.6333333333334	47876.933333333334	39.66807906652403
959.1532699395985	1587.0333333333333	48159.2	39.97908190520616
959.8784083919536	1586.5	48513.03333333333	40.18581346875839
960.6034732305736	1586.7666666666667	48771.4	39.84693293045391
961.3284644532936	1586.1666666666667	48913.53333333333	39.910172251989295
962.053382057948	1586.6666666666667	49157.166666666664	39.713249538032926
962.7782260423721	1586.8666666666666	49424.5	39.871011555962234
963.5029964044004	1586.8	49621.7	39.760319169164354
964.2276931418677	1586.7	49843.13333333333	40.000890771908225
964.952316252609	1586.4	49943.9	39.89593389826709
965.6768657344589	1586.8666666666666	50015.76666666667	39.87561649149838
966.4013415852523	1586.4666666666667	50038.833333333336	39.68119792556589
967.1257438028242	1586.4333333333334	50128.433333333334	39.681916152739355
967.8500723850091	1586.9	50185.4	39.566390441741014
968.574327329642	1586.7	50242.4	39.66990282578573
969.2985086345576	1587.1	50412.76666666667	39.55455665679726
970.0226162975908	1587.3333333333333	50440.1	39.22140893034276
970.7466503165765	1586.4666666666667	50381.76666666667	38.81144198988219
971.4706106893493	1586.2	50366.433333333334	38.49763600928825
972.1944974137441	1587.0	50216.73333333333	38.00901412141214
972.9183104875957	1586.4666666666667	49960.36666666667	38.029642734124245
973.6420499087391	1586.6	49691.8	38.09857865857161
974.3657156750087	1586.6333333333334	49519.63333333333	37.82793444164431
975.0893077842397	1586.8666666666666	49321.7	37.91989611013131
975.8128262342667	1586.7666666666667	49239.53333333333	38.09989254882211
976.5362710229247	1586.9666666666667	49183.5	38.246575628620874
977.2596421480483	1586.7333333333333	49141.03333333333	38.429394883955496
977.9829396074724	1586.8666666666666	49066.73333333333	38.65466702234664
978.7061633990318	1587.1	48905.63333333333	39.12416338921763
979.4293135205613	1586.3666666666666	48711.13333333333	38.99233672081741
980.1523899698958	1586.2666666666667	48524.53333333333	39.011381341247926
980.87539274487	1586.3666666666666	48333.53333333333	38.79073038181382
981.5983218433189	1586.6	48278.433333333334	38.44028117180538
982.3211772630771	1587.3333333333333	48288.13333333333	38.34485854483756
983.0439590019795	1586.7666666666667	48333.86666666667	38.49798973200224
983.7666670578608	1587.2666666666667	48463.03333333333	38.845218019911336
984.4893014285559	1586.8666666666666	48450.26666666667	38.220966561428824
985.2118621118997	1586.3	48371.86666666667	37.573959452356306
985.9343491057269	1585.9	48295.9	37.45768966705282
986.6567624078724	1586.4333333333334	48148.6	37.468021495754385
987.3791020161709	1586.7333333333333	48092.46666666667	38.0489854304811
988.1013679284573	1587.7666666666667	48105.5	38.56624710677139
988.8235601425663	1586.9333333333334	48134.26666666667	38.27830323555501
989.5456786563328	1587.0	48284.03333333333	38.09047328678957
990.2677234675917	1586.8333333333333	48383.933333333334	37.830830821088085
990.9896945741776	1586.8333333333333	48376.166666666664	38.06935917182461
991.7115919739255	1586.2	48177.73333333333	37.61883309274903
992.4334156646702	1586.7666666666667	47907.333333333336	37.79660146173824
993.1551656442463	1587.1	47494.23333333333	37.276001453601786
993.8768419104888	1586.4	47133.066666666666	38.0189682035427
994.5984444612325	1586.7	46832.13333333333	38.041835132329126
995.3199732943121	1586.4666666666667	46474.166666666664	37.53171808559082
996.0414284075626	1586.7333333333333	46230.63333333333	37.95281775417898
996.7628097988187	1586.6333333333334	45981.5	37.63129800849238
997.4841174659151	1586.8666666666666	45722.066666666666	36.800309497335356
998.2053514066869	1587.1	45441.26666666667	36.54204416039499
998.9265116189687	1587.1333333333334	44958.666666666664	36.65368112125544
999.6475981005952	1586.9	44389.333333333336	36.37291398362009
1000.3686108494015	1586.8333333333333	43845.6	36.253863638530156
1001.0895498632223	1586.8333333333333	43507.333333333336	36.55418579503974
1001.8104151398923	1587.0666666666666	43169.933333333334	36.830599135052296
1002.5312066772464	1587.1	42782.166666666664	36.758290853500114
1003.2519244731194	1587.0666666666666	42495.566666666666	36.77396574657372
1003.9725685253462	1586.6	42172.5	37.051136045993815
1004.6931388317614	1587.1666666666667	41776.433333333334	36.38673618667529
1005.4136353902	1586.3	41276.666666666664	36.6409959931772
1006.1340581984969	1586.4333333333334	40686.46666666667	36.38119696407858
1006.8544072544867	1586.9666666666667	40005.53333333333	36.99945115949559
1007.5746825560042	1586.4333333333334	39405.333333333336	37.26887681626059
1008.2948841008844	1586.7666666666667	38784.2	37.278716561506414
1009.0150118869618	1586.4666666666667	38318.36666666667	37.71386517435361
1009.7350659120716	1586.8333333333333	38016.03333333333	37.65679297216654
1010.4550461740483	1587.1333333333334	37744.0	39.1288421171968
1011.174952670727	1586.5333333333333	37391.433333333334	39.5873322300001
1011.8947853999423	1586.6	36975.23333333333	39.858964736139185
1012.614544359529	1586.3	36414.833333333336	39.79222602908943
1013.334229547322	1587.1333333333334	35748.8	39.65086857244361
1014.0538409611561	1587.0333333333333	35082.4	39.69640089368311
1014.7733785988661	1586.8333333333333	34393.566666666666	39.05314188549484
1015.4928424582868	1587.0333333333333	33895.9	38.767178243930125
1016.2122325372529	1587.3	33419.2	38.80344840038527
1016.9315488335994	1587.2	33003.0	39.078123628512344
1017.6507913451611	1586.8666666666666	32679.466666666667	39.95847015042667
1018.3699600697728	1586.8333333333333	32366.4	39.8231252489976
1019.0890550052692	1586.7666666666667	31938.8	39.8026253598746
1019.8080761494851	1587.6	31386.633333333335	39.63699754262446
1020.5270235002555	1586.6333333333334	30784.8	40.187232765119596
1021.2458970554151	1587.7333333333333	30054.166666666668	40.03059862416981
1021.9646968127987	1586.4333333333334	29411.2	39.93820218554182
1022.6834227702411	1587.1333333333334	28905.9	39.80791732509021
1023.4020749255772	1586.8666666666666	28441.933333333334	40.010850206681994
1024.1206532766416	1587.0333333333333	28060.3	39.76393576963821
1024.8391578212693	1586.1666666666667	27710.333333333332	39.804210383742586
1025.5575885572953	1587.0666666666666	27359.466666666667	39.8234241211488
1026.2759454825539	1586.0666666666666	26914.366666666665	39.86122419354945
1026.9942285948803	1586.6333333333334	26303.633333333335	39.88644737196306
1027.7124378921092	1586.4666666666667	25733.666666666668	39.988328394059735
1028.4305733720753	1587.7666666666667	25130.766666666666	39.95896606523251
1029.1486350326138	1586.8333333333333	24580.9	40.392373570656964
1029.866622871559	1586.7	24067.6	39.21607371018585
1030.584536886746	1586.7666666666667	23658.033333333333	40.06043891486471
1031.3023770760096	1586.9666666666667	23294.7	40.056777846140015
1032.0201434371845	1586.7666666666667	22963.166666666668	39.47403678516759
1032.7378359681059	1587.1	22626.2	39.75081131284069
1033.455454666608	1586.3	22245.066666666666	40.105717615125045
1034.1729995305259	1587.0666666666666	21791.733333333334	40.116483603931265
1034.8904705576945	1586.7333333333333	21261.1	40.09526831335657
1035.6078677459486	1586.7	20698.1	39.4589112147708
1036.3251910931228	1586.4333333333334	20192.566666666666	39.213168395258094
1037.042440597052	1586.3666666666666	19715.833333333332	39.149894178330634
1037.7596162555712	1586.4333333333334	19326.3	39.308462703689536
1038.4767180665153	1587.1333333333334	18986.8	39.53366041698749
1039.1937460277186	1587.0	18708.266666666666	39.2723010549903
1039.9107001370162	1586.3666666666666	18480.6	39.79308081934834
1040.627580392243	1586.8666666666666	18174.833333333332	38.929738682144716
1041.3443867912338	1587.2666666666667	17867.466666666667	39.85530139590557
1042.0611193318232	1586.1	17455.8	38.71776833079628
1042.7777780118463	1586.8666666666666	17047.633333333335	39.521427250878276
1043.4943628291376	1587.0333333333333	16597.466666666667	39.47088429778459
1044.2108737815322	1586.5	16175.966666666667	39.35916160552733
1044.9273108668647	1586.6333333333334	15810.133333333333	39.15778903577238
1045.64367408297	1586.5333333333333	15462.933333333332	38.31239591066746
1046.359963427683	1586.8666666666666	15211.866666666667	38.62564657911306
1047.0761788988382	1586.2666666666667	14942.9	38.69688307620854
1047.7923204942708	1586.6666666666667	14706.4	38.763064184611956
1048.5083882118154	1586.6	14436.766666666666	39.29985597055329
1049.224382049307	1586.6666666666667	14127.333333333334	38.88343651832529
1049.9403020045802	1586.2	13792.4	38.6400764353439
1050.6561480754697	1586.9333333333334	13461.6	38.0164827650953
1051.3719202598106	1586.5	13144.3	38.303313756196296
1052.0876185554378	1587.0333333333333	12840.666666666666	37.42233007966772
1052.8032429601856	1586.6333333333334	12579.2	38.314095881946066
1053.5187934718892	1586.8666666666666	12395.5	38.66379060682269
1054.2342700883835	1586.9666666666667	12219.1	38.021329377351734
1054.949672807503	1586.9666666666667	12076.633333333333	39.23754051694786
1055.6650016270826	1586.7333333333333	11905.566666666668	39.17878023269995
1056.3802565449573	1587.3333333333333	11693.4	38.14630097227612
1057.0954375589617	1586.5333333333333	11470.333333333334	39.10796509397786
1057.8105446669308	1586.8	11239.2	38.158482491508686
1058.5255778666992	1585.7	11014.933333333332	38.47900698232695
1059.240537156102	1586.2	10788.366666666667	38.59863535847741
1059.9554225329737	1586.7333333333333	10594.066666666668	37.68805018458668
1060.6702339951491	1587.4	10445.2	38.91413346485038
1061.3849715404633	1586.9333333333334	10319.3	38.89511652305146
1062.0996351667509	1586.0666666666666	10201.4	38.39512008891346
1062.8142248718468	1586.7	10094.3	39.11411265356104
1063.528740653586	1586.8333333333333	9951.933333333332	39.30199200625527
1064.2431825098029	1586.9	9771.9	39.48108580939226
1064.9575504383324	1586.7333333333333	9565.566666666668	38.85655221485678
1065.6718444370097	1586.5666666666666	9352.433333333332	38.15747373357137
1066.386064503669	1586.8333333333333	9184.6	38.55744773410555
1067.1002106361457	1587.0333333333333	9030.066666666668	37.87856932080503
1067.8142828322743	1585.3333333333333	8914.133333333333	38.87380951301227
1068.5282810898898	1586.3333333333333	8817.5	38.44223646068501
1069.2422054068265	1586.6	8720.8	38.5185673578376
1069.95605578092	1587.0	8628.566666666668	39.24899297355314
1070.6698322100044	1586.6333333333334	8481.766666666666	38.2656051081607
1071.383534691915	1586.7666666666667	8322.666666666666	38.836070135010914
1072.0971632244864	1586.8	8154.466666666666	38.775160636245985
1072.8107178055534	1587.0	7991.833333333333	38.9611540589462
1073.524198432951	1586.9	7860.466666666666	38.347974133351194
1074.2376051045137	1586.5333333333333	7754.5	39.12480169887582
1074.9509378180765	1587.2	7668.2	39.72636493340772
1075.6641965714741	1586.8666666666666	7579.5	39.50071904509602
1076.3773813625414	1586.5	7481.633333333333	39.77324926180428
1077.0904921891133	1586.6666666666667	7373.6	38.525104768970124
1077.8035290490245	1587.1	7248.366666666667	39.036828072051755
1078.51649194011	1585.9333333333334	7126.3	39.983479638992804
1079.2293808602042	1586.8	7000.266666666666	38.41135748635318
1079.9421958071423	1586.2666666666667	6884.7	39.19743992849194
1080.6549367787588	1586.6	6800.533333333334	40.15806653889463
1081.367603772889	1586.9	6714.833333333333	38.18653852982682
1082.080196787367	1587.4	6662.633333333333	38.379924138026304
1082.7927158200282	1585.7666666666667	6587.366666666667	38.75583069890438
1083.5051608687072	1586.7	6481.5	38.2986296931313
1084.217531931239	1586.8	6360.233333333334	38.39580475889755
1084.9298290054578	1586.9333333333334	6226.466666666666	38.43294389911914
1085.6420520891993	1587.2666666666667	6139.1	39.260089705739595
1086.3542011802977	1587.1	6062.433333333333	39.392414698588716
1087.0662762765878	1587.1333333333334	5998.833333333333	37.96668708413948
1087.7782773759047	1587.9	5947.666666666667	38.860584164738235
1088.4902044760831	1586.9	5877.966666666666	39.00600023372117
1089.202057574958	1586.5	5790.466666666666	38.559656466411774
1089.9138366703637	1586.5333333333333	5690.7	38.93129347490743
1090.6255417601355	1586.7333333333333	5596.966666666666	37.69569831222617
1091.337172842108	1586.3333333333333	5517.066666666667	38.19520902427538
1092.048729914116	1587.3333333333333	5460.666666666667	38.46455020070663
1092.7602129739944	1587.0666666666666	5415.4	37.68200706486766
1093.471622019578	1586.7	5364.166666666667	37.321964675915446
1094.1829570487016	1586.6333333333334	5301.766666666666	38.925737579286235
1094.8942180592	1586.9	5209.533333333334	38.22653860075641
1095.605405048908	1586.8333333333333	5134.4	40.21740886388895
1096.3165180156604	1586.6333333333334	5063.866666666667	38.43813006175691
1097.027556957292	1586.2	5030.833333333333	39.03470437893445
1097.7385218716379	1586.3666666666666	4985.9	39.28777032295848
1098.4494127565324	1586.8333333333333	4937.866666666667	38.3752996344627
1099.1602296098106	1586.8333333333333	4857.233333333334	39.46743985214896
1099.8709724293074	1586.3666666666666	4768.966666666666	38.9885755816098
1100.5816412128574	1586.7333333333333	4694.933333333333	38.319842232812405
1101.2922359582956	1586.3	4648.666666666667	38.80610442603532
1102.0027566634565	1587.8	4614.633333333333	38.14306127365033
1102.7132033261753	1587.3333333333333	4565.433333333333	39.54604188657254
1103.4235759442865	1587.2	4494.833333333333	39.79693240480125
1104.1338745156252	1586.7666666666667	4430.666666666667	39.604056688181466
1104.844099038026	1586.9	4365.866666666667	39.5971084853812
1105.5542495093239	1586.6	4339.233333333334	39.18735170269359
1106.2643259273534	1586.8666666666666	4287.566666666667	38.949391241217
1106.9743282899494	1586.7333333333333	4214.066666666667	39.41252129275656
1107.684256594947	1587.0666666666666	4138.233333333334	40.45287796957958
1108.394110840181	1587.3	4075.0	39.128518318981165
1109.1038910234856	1586.8	4031.133333333333	39.55056462797703
1109.8135971426964	1586.8333333333333	3980.6	39.81592442788659
1110.5232291956477	1585.9333333333334	3895.7	39.55331151066016
1111.2327871801745	1587.3	3833.5	39.659254794125246
1111.9422710941117	1586.1	3785.766666666667	40.148644346333846
1112.6516809352938	1586.8	3732.8333333333335	39.018630663888615
1113.3610167015559	1586.6666666666667	3682.0666666666666	40.332114540208714
1114.0702783907325	1586.9	3624.3333333333335	39.88968547317202
1114.7794660006589	1586.3333333333333	3584.1	40.64044300496483
1115.4885795291696	1586.5333333333333	3546.1	40.25427278111004
1116.1976189740992	1586.4	3500.766666666667	40.486943867567796
1116.906584333283	1586.1	3453.5333333333333	41.35857736884886
1117.6154756045555	1586.1666666666667	3416.7	41.65057364442919
1118.3242927857516	1586.7	3371.233333333333	37.66173417581895
1119.0330358747062	1586.1333333333334	3333.8	39.32595218191804
1119.741704869254	1586.6	3295.5333333333333	40.57599590571917
1120.4502997672296	1586.4	3254.366666666667	41.66963737209866
1121.1588205664682	1585.7666666666667	1663.8666666666666	39.96776643289274
1121.8672672648045	1585.4666666666667	1661.1666666666667	33.37786153341494
1122.5756398600731	1585.8333333333333	1661.2666666666667	33.91532561604256
1123.2839383501089	1585.6666666666667	1661.9666666666667	41.58245771178158
