# Supplementary material for: Roblonski: A Material-Efficient Robo-Fluidic Toolbox for Rapid Photochemical Characterization
Source: ACS Cent Sci. 2026 Feb 6;12(3):333–44. doi: 10.1021/acscentsci.5c02027 (PMC13022720; doi:10.1021/acscentsci.5c02027)
Supplement: Supplementary file 2 [file oc5c02027_si_002.zip › BeerLambertStudy/Raw Data (Automataed)/BLEC Study (2025 Jun 12)/Ferrocene2/blec_Ferrocene2__12062025_aABS_i7_eEXP_s2_d669e+00_t250-0_m7_v175-0.csv]

name	C:/Users/cbe.mabolha.shared/Documents/Gilson Spectroscopy Project\BLEC Study (2025 Jun 12)\Ferrocene2\blec_Ferrocene2__12062025_aABS_i7_eEXP_s2_d669e+00_t250-0_m7_v175-0.csv
2025-06-12 21:46:49.478814
mix_iter=7	mix_disp=175.0
droplet_volume=50.0	working_volume=250.0
dilution_scheme=Fractional(value=0.3333333333333333)	n_dil=6
calibration=Calibration(y = f(x); f(x) = -0.244 + 0.9765x; s.t. y > 0.0; Set Feb 4	2025 from "Manuscript Figures Data.xlsx")
count	30
interval	0.1 (Sec)
integration_time	40000 (uSec)
NLC=False	DCC=False	WCAL=-5	Slit=S5
Conc_0=6.692	nFRAC=0.4444444444444445	nConc_(7;2)=2.9742222222222225	aFRAC=0.4448896625186653	aConc_(7;2)=2.9772016215749084
wavelength (nm)	dark reference (int)	light reference (int)	abs (mOD)
W	D	L	S
344.6678771972656	1602.0666666666666	1679.1	46.15440225795063
345.45221902608614	1590.1	1666.0	43.91766018872833
346.236489003635	1586.7	1663.5333333333333	44.190204551150046
347.02068712774695	1584.8333333333333	1660.8	40.5169760039552
347.8048133962569	1585.5666666666666	2390.733333333333	48.734284415382824
348.5888678069997	1586.3333333333333	2408.1	51.663695669339035
349.3728503578101	1587.6666666666667	2419.366666666667	50.51984408838059
350.15676104652283	1587.6	2430.233333333333	49.86378520691741
350.94059987097285	1587.9666666666667	2437.8	48.139376221296736
351.72436682899485	1586.8666666666666	2447.0	51.92741680631101
352.5080619184237	1586.8	2454.9333333333334	52.227331115258416
353.2916851370942	1586.2666666666667	2458.4	51.67362647673409
354.0752364828412	1585.4666666666667	2460.1	47.78702400718882
354.8587159534994	1585.8	2462.0333333333333	48.32217303053834
355.6421235469038	1586.4666666666667	2466.766666666667	48.49045041425866
356.42545926088906	1586.5333333333333	2468.733333333333	49.941957557205306
357.20872309329	1587.1	2469.0	49.77583777898398
357.9919150419415	1586.8	2465.5333333333333	49.65184183315664
358.77503510467835	1586.1666666666667	2459.266666666667	50.97846150357694
359.5580832793353	1585.9	2450.8333333333335	50.19120346384365
360.34105956374725	1586.4	2449.3333333333335	52.069874118505794
361.12396395574893	1586.6	2444.266666666667	48.919705933997925
361.9067964531752	1586.0666666666666	2443.866666666667	50.747680207015634
362.6895570538609	1586.8666666666666	2442.766666666667	48.83729184766436
363.47224575564076	1586.5666666666666	2442.1	49.086735527225215
364.2548625563497	1587.0	2434.1	47.254445957973495
365.0374074538224	1587.1333333333334	2435.3	49.6531324215178
365.8198804458938	1587.1666666666667	2430.8	48.859190330223335
366.6022815303986	1586.5	2434.1	51.28063669412984
367.3846107051717	1587.0	2433.5666666666666	50.73163335587574
368.1668679680479	1586.3	2433.9	50.2631709821629
368.9490533168619	1586.3333333333333	2437.4333333333334	51.746121840470494
369.7311667494487	1586.9666666666667	2442.7	49.47252964615596
370.5132082636429	1586.2	2456.233333333333	52.55662534790256
371.2951778572795	1586.8666666666666	2453.0	51.564297863131614
372.07707552819323	1586.3666666666666	2455.3333333333335	51.048413537007
372.8589012742189	1586.4333333333334	2462.8	50.628368534223696
373.6406550931913	1586.2	2471.266666666667	51.792937587659296
374.4223369829453	1586.7	2483.733333333333	53.061014601961446
375.2039469413157	1586.5333333333333	2488.9	53.19878111044549
375.9854849661373	1586.5	2483.9	54.187776212068584
376.7669510552448	1586.8666666666666	2486.8333333333335	52.13283750167229
377.5483452064732	1587.1	2493.2	54.03185999530761
378.3296674176572	1586.4333333333334	2504.3333333333335	52.36663718666237
379.11091768663164	1587.0666666666666	2513.733333333333	54.93189372581299
379.89209601123133	1586.5	2519.8333333333335	54.54900084465234
380.67320238929113	1586.6666666666667	2516.6666666666665	53.36464287548694
381.45423681864577	1586.3666666666666	2517.3	53.83547943525941
382.23519929713007	1586.6	2529.1666666666665	56.3866550534403
383.01608982257886	1587.4666666666667	2544.366666666667	54.71282349005529
383.796908392827	1586.3333333333333	2555.9	57.414292994647326
384.57765500570923	1586.1	2553.6	55.772450034165686
385.3583296590604	1586.7333333333333	2542.4666666666667	54.577854379924595
386.1389323507153	1586.5	2551.4666666666667	56.85114730120467
386.91946307850884	1586.4	2562.4	57.890250575886675
387.69992184027564	1586.8666666666666	2583.8333333333335	57.84883963627887
388.48030863385065	1586.8333333333333	2605.4333333333334	56.52044108786622
389.2606234570687	1586.4	2593.9333333333334	57.82366589310877
390.04086630776453	1586.0333333333333	2582.2	58.579860392902894
390.82103718377294	1586.5	2584.5333333333333	58.92749093911618
391.6011360829288	1586.6666666666667	2595.5666666666666	59.39835222755996
392.3811630030669	1586.6	2618.1	58.16640954747855
393.161117942022	1586.0666666666666	2665.4666666666667	60.25481296666713
393.941000897629	1587.0666666666666	2707.4	60.00127972883919
394.72081186772266	1585.8333333333333	2715.0	60.33709311077551
395.5005508501378	1586.8333333333333	2697.6	57.792775857254455
396.28021784270925	1586.6	2701.5333333333333	60.16387019857382
397.0598128432718	1586.6666666666667	2715.0333333333333	63.594134515755115
397.83933584966024	1586.5666666666666	2714.233333333333	59.64195232487314
398.6187868597095	1586.2333333333333	2729.1666666666665	61.83039657877161
399.3981658712542	1586.6333333333334	2748.9666666666667	63.179035599119665
400.1774728821293	1586.3666666666666	2773.9666666666667	62.677074264750054
400.9567078901696	1586.6666666666667	2797.133333333333	60.992141850887585
401.7358708932098	1586.7	2800.266666666667	65.97368933126083
402.5149618890848	1586.7333333333333	2783.4	65.30465996232644
403.2939808756294	1586.7333333333333	2785.4	62.445292351085634
404.07292785067847	1586.7666666666667	2815.3	64.19034947888338
404.8518028120667	1586.8	2832.4	67.73004998188689
405.630605757629	1586.7333333333333	2829.866666666667	63.89100744734478
406.4093366852001	1586.9	2820.3	64.693263511512
407.1879955926149	1586.0666666666666	2827.9	66.57779709165055
407.9665824777082	1587.0333333333333	2844.4333333333334	65.70133236830299
408.74509733831474	1587.0	2866.9	66.71875168831683
409.52354017226935	1586.9	2874.4666666666667	65.36063831215655
410.3019109774069	1586.5333333333333	2878.5333333333333	66.74888488806495
411.08020975156217	1586.5666666666666	2883.766666666667	64.04750291856767
411.8584364925699	1586.5333333333333	2917.366666666667	66.68580187791876
412.6365911982651	1587.0333333333333	2934.1666666666665	64.34151669435745
413.4146738664823	1587.0333333333333	2963.4	66.57006176732207
414.19268449505654	1586.5666666666666	2990.266666666667	65.8669776694329
414.97062308182257	1586.9666666666667	3023.9333333333334	65.62737902003087
415.74848962461516	1585.9	3071.3	67.1060009955283
416.52628412126916	1586.4333333333334	3141.4	68.61022508013635
417.3040065696194	1586.5666666666666	3217.266666666667	67.81024112200346
418.0816569675006	1587.0666666666666	3209.5666666666666	67.09700818615705
418.8592353127476	1586.3666666666666	3202.5666666666666	68.01848559970377
419.63674160319533	1586.3666666666666	3208.7	66.43846209907431
420.4141758366785	1585.8666666666666	3246.5	67.1095457975636
421.1915380110319	1586.3	3261.9666666666667	66.91223405437742
421.9688281240904	1587.0666666666666	3262.9	67.95432854610092
422.7460461736888	1586.6333333333334	3312.1	68.11455350019096
423.52319215766187	1586.4666666666667	3381.0666666666666	67.65185261277433
424.3002660738445	1586.3666666666666	3468.7	69.34778925327969
425.0772679200714	1586.0	3604.9666666666667	67.85357640565671
425.8541976941775	1586.2	3745.5666666666666	68.75393130415117
426.6310553939975	1586.2333333333333	3813.633333333333	69.77667435468777
427.40784101736625	1585.9	3861.8	69.9264083687535
428.18455456211865	1586.8666666666666	3992.7	72.2887225979069
428.96119602608934	1587.0	4186.5	71.35650520917723
429.7377654071133	1586.6666666666667	4392.066666666667	72.14835634457265
430.5142627030252	1586.8333333333333	4514.933333333333	74.129315730399
431.29068791166	1586.0666666666666	4659.766666666666	72.5489545009368
432.06704103085235	1586.5	4793.866666666667	73.44115131950242
432.8433220584372	1587.0333333333333	4882.3	74.39810142051017
433.6195309922492	1586.3	4933.2	72.6517345945791
434.3956678301234	1586.3	4977.1	72.96032895094136
435.1717325698944	1586.4	4996.333333333333	74.26416158515488
435.9477252093971	1586.0	5014.0	73.17727637626417
436.72364574646633	1586.6	5056.533333333334	72.63411470899138
437.49949417893686	1586.0	5122.133333333333	72.5960743016712
438.27527050464346	1586.8	5216.4	73.32439033142573
439.0509747214211	1586.3	5390.033333333334	71.37969582226252
439.8266068271044	1586.7666666666667	5656.4	72.21900446652009
440.6021668195283	1586.6333333333334	6024.133333333333	73.4894457370483
441.37765469652754	1586.3666666666666	6492.366666666667	73.27985115448608
442.1530704559369	1585.9333333333334	6986.4	74.47716654446458
442.9284140955914	1586.9666666666667	7424.3	75.30699022665402
443.7036856133256	1586.8666666666666	7734.1	74.55399854309074
444.47888500697445	1587.2	7897.9	74.49800918588734
445.2540122743727	1586.4666666666667	7933.066666666667	74.51758881971215
446.0290674133552	1585.7	7874.5	73.54687765918565
446.8040504217568	1587.1333333333334	7803.066666666667	73.14579913759009
447.5789612974122	1586.4333333333334	7712.466666666666	72.8943131471209
448.35380003815635	1587.2333333333333	7654.366666666667	73.12586900008448
449.1285666418239	1587.0	7620.166666666667	72.98933966277998
449.90326110624983	1586.5666666666666	7630.5	72.78829331652558
450.67788342926883	1586.5666666666666	7642.3	72.6649935503607
451.4524336087157	1586.8333333333333	7668.666666666667	72.44659634770817
452.22691164242536	1586.5333333333333	7715.466666666666	71.71018286716698
453.00131752823256	1586.9333333333334	7783.1	72.57912920729112
453.7756512639721	1586.8666666666666	7845.333333333333	72.56643859692639
454.5499128474788	1586.6333333333334	7917.5	72.32268552817699
455.32410227658755	1586.6	7963.966666666666	72.1511284782023
456.09821954913303	1586.7	7964.833333333333	71.63817324262179
456.8722646629501	1587.2333333333333	7949.633333333333	72.35999599948042
457.6462376158736	1585.7333333333333	7886.966666666666	72.08767371232324
458.4201384057383	1586.9	7786.533333333334	71.32797217304407
459.1939670303791	1587.1	7661.433333333333	70.35262548117471
459.96772348763074	1586.5333333333333	7507.0	69.6153042459545
460.741407775328	1586.4	7376.366666666667	69.36250638056602
461.51501989130577	1586.2666666666667	7247.533333333334	70.74445923140819
462.2885598333988	1587.4	7125.633333333333	69.14717347463906
463.0620275994419	1587.1	7032.133333333333	67.90984781640012
463.83542318726995	1586.9	6975.933333333333	69.42388014826754
464.6087465947177	1586.3666666666666	6917.4	67.47845002382498
465.38199781962	1587.3	6901.066666666667	68.7390087590535
466.1551768598116	1587.0333333333333	6894.866666666667	69.24750941436167
466.92828371312737	1586.1666666666667	6906.966666666666	68.34750343714215
467.7013183774021	1586.4333333333334	6942.2	67.72233341107791
468.4742808504707	1586.5666666666666	6981.066666666667	67.34055738590806
469.24717113016777	1586.8666666666666	7038.733333333334	67.33685510066341
470.0199892143283	1586.1333333333334	7101.833333333333	66.62015032675257
470.792735100787	1586.5666666666666	7179.966666666666	66.35321811906238
471.5654087873788	1586.4666666666667	7258.233333333334	66.78431873473234
472.33801027193834	1586.1333333333334	7322.833333333333	65.7946654668773
473.11053955230057	1586.5333333333333	7395.066666666667	65.01542090494627
473.88299662630027	1587.1	7457.1	65.88598427506471
474.65538149177223	1586.6666666666667	7507.433333333333	64.72262264186827
475.4276941465513	1586.1333333333334	7538.566666666667	64.94982906495791
476.1999345884722	1586.5	7548.7	64.45468709990749
476.97210281536985	1586.8333333333333	7545.366666666667	63.894701882189516
477.74419882507897	1586.6	7526.833333333333	63.0573052404206
478.51622261543446	1586.4333333333334	7510.3	63.85870525346252
479.2881741842711	1586.4666666666667	7457.9	61.81309641532492
480.06005352942367	1586.5	7428.833333333333	63.02270929860231
480.831860648727	1586.5666666666666	7365.5	61.276640554325915
481.60359554001593	1586.5666666666666	7331.933333333333	61.04897362074719
482.37525820112523	1586.9666666666667	7284.166666666667	61.21422066959888
483.14684862988975	1586.5	7237.533333333334	60.50127123813835
483.91836682414424	1586.6333333333334	7181.633333333333	59.332807577320146
484.68981278172356	1586.0666666666666	7142.7	60.322454193487474
485.46118650046253	1586.6666666666667	7101.266666666666	60.36326655495836
486.23248797819593	1587.0333333333333	7058.466666666666	59.479558477215875
487.0037172127586	1586.7666666666667	7016.466666666666	58.60064012008638
487.7748742019853	1586.7	6979.766666666666	59.18694222113991
488.54595894371096	1586.2666666666667	6944.2	59.0980364730535
489.31697143577026	1586.7333333333333	6911.966666666666	58.677153116327155
490.08791167599804	1587.0666666666666	6879.366666666667	56.481128003684155
490.8587796622292	1587.2	6839.533333333334	56.36568750552811
491.6295753922984	1586.3666666666666	6818.833333333333	55.942344595580515
492.4002988640406	1586.6	6793.6	57.251457688494334
493.17095007529053	1586.7	6769.833333333333	57.399437697755495
493.94152902388305	1586.7	6746.133333333333	57.04101145534245
494.71203570765294	1586.6666666666667	6706.133333333333	55.78385914953313
495.482470124435	1586.5666666666666	6684.233333333334	56.99266761232318
496.25283227206404	1586.6333333333334	6654.566666666667	56.236719197212935
497.02312214837485	1586.9	6625.933333333333	55.38180181463648
497.7933397512024	1587.2333333333333	6593.2	53.630297829628894
498.56348507838123	1586.9	6568.3	54.35301257585979
499.3335581277464	1586.7333333333333	6550.2	53.007429903747095
500.10355889713264	1586.8666666666666	6546.533333333334	54.44134385106682
500.8734873843747	1586.5	6541.266666666666	53.426823991147344
501.6433435873074	1586.0	6539.866666666667	53.43384792419603
502.4131275037657	1587.0666666666666	6542.033333333334	53.79804767682476
503.1828391315842	1586.7666666666667	6547.966666666666	51.61124590995311
503.95247846859786	1586.5333333333333	6576.766666666666	53.09178811867111
504.72204551264144	1586.8	6601.9	52.56092852643348
505.49154026154974	1587.0666666666666	6634.833333333333	52.40329164955736
506.2609627131576	1587.1	6674.233333333334	52.26127166487857
507.03031286529983	1586.9666666666667	6719.933333333333	51.79108352287709
507.7995907158112	1586.8333333333333	6779.366666666667	51.11349301059597
508.5687962625266	1587.2	6838.9	51.169061958461924
509.33792950328075	1586.2666666666667	6923.433333333333	51.29426800515898
510.1069904359085	1585.8333333333333	7008.6	52.319692650408015
510.8759790582447	1587.2333333333333	7094.633333333333	50.65896395687392
511.6448953681241	1586.9	7187.733333333334	51.42755714736387
512.4137393633815	1586.5333333333333	7271.1	50.9618854426154
513.1825110418519	1587.0666666666666	7368.966666666666	50.406730092145374
513.9512104013698	1586.7333333333333	7457.666666666667	49.0168608846844
514.7198374397702	1586.9666666666667	7566.833333333333	49.66020181340441
515.4883921548881	1586.7333333333333	7681.6	49.431842639223596
516.2568745445578	1586.7333333333333	7778.366666666667	49.92122898621886
517.0252846066146	1587.3	7895.2	49.564151232399794
517.793622338893	1586.1333333333334	7997.966666666666	49.28007078395083
518.561887739228	1586.3333333333333	8106.5	49.71395716512762
519.3300808054544	1586.3666666666666	8179.866666666667	48.94418985672183
520.0982015354069	1586.7666666666667	8272.466666666667	49.02223793448814
520.8662499269203	1586.2666666666667	8366.7	48.45528865968414
521.6342259778296	1586.6666666666667	8454.033333333333	49.114911026010915
522.4021296859694	1587.0	8528.833333333334	48.014415644850516
523.1699610491747	1586.5	8599.533333333333	47.98314371684572
523.9377200652801	1587.3333333333333	8683.7	48.69341067111897
524.7054067321207	1586.3333333333333	8733.833333333334	48.17328731362161
525.4730210475309	1587.3333333333333	8793.0	47.665801837663075
526.2405630093459	1587.1666666666667	8855.9	48.416224063580934
527.0080326154003	1587.1	8917.633333333333	48.00228893878355
527.7754298635291	1586.6666666666667	8979.166666666666	48.58987371251499
528.5427547515668	1586.7	9019.933333333332	47.96010259698616
529.3100072773485	1586.9333333333334	9071.733333333334	48.76490198982936
530.077187438709	1587.2666666666667	9115.7	47.44373150874978
530.8442952334829	1586.8333333333333	9152.733333333334	47.83165576095475
531.6113306595051	1586.7333333333333	9192.2	47.14625254833243
532.3782937146104	1586.7333333333333	9238.433333333332	48.14556400484143
533.1451843966338	1586.6666666666667	9252.266666666666	47.18081140350407
533.9120027034099	1586.7333333333333	9294.133333333333	47.618442656112485
534.6787486327736	1586.6666666666667	9316.633333333333	47.67214272831851
535.4454221825597	1586.7	9369.366666666667	47.53025880878706
536.212023350603	1587.1666666666667	9412.733333333334	47.71724545292172
536.9785521347383	1587.1666666666667	9432.3	47.17163613048256
537.7450085328004	1587.1333333333334	9472.433333333332	48.54902864075586
538.5113925426242	1586.4	9479.7	47.609925625080244
539.2777041620444	1586.3333333333333	9513.866666666667	47.955175464296076
540.0439433888959	1587.0333333333333	9517.133333333333	47.05493078458679
540.8101102210134	1586.7666666666667	9544.9	47.46390185531971
541.5762046562318	1587.9	9572.866666666667	46.66310475960644
542.3422266923859	1586.2333333333333	9588.433333333332	47.69428397718645
543.1081763273105	1586.5	9591.066666666668	46.8485986243128
543.8740535588404	1587.1333333333334	9601.366666666667	46.211924035606785
544.6398583848105	1587.0333333333333	9616.2	47.502878868784734
545.4055908030555	1587.3333333333333	9615.1	46.99089519457226
546.1712508114102	1587.2	9624.566666666668	46.77914141615281
546.9368384077096	1586.7666666666667	9636.566666666668	47.06947967337797
547.7023535897882	1586.8666666666666	9623.933333333332	45.6630371276665
548.4677963554811	1586.9666666666667	9643.533333333333	47.217991661089044
549.2331667026231	1586.8	9643.3	47.37668997087442
549.9984646290487	1586.6	9641.433333333332	47.18865326935537
550.7636901325931	1587.1	9634.633333333333	46.32830783711748
551.5288432110908	1587.2	9624.566666666668	46.54249926886424
552.2939238623768	1586.4666666666667	9626.6	47.22559873858584
553.0589320842859	1587.2	9629.033333333333	46.88604770856172
553.8238678746528	1587.0	9619.033333333333	46.26223967155645
554.5887312313124	1586.2	9617.866666666667	47.05517121615958
555.3535221520995	1587.0	9611.033333333333	46.78485974696753
556.1182406348488	1586.7666666666667	9599.933333333332	46.391261880482304
556.8828866773954	1586.5	9618.166666666666	45.96782448897932
557.6474602775738	1586.6	9623.633333333333	46.44630352798643
558.411961433219	1587.4666666666667	9618.4	45.145441906639086
559.1763901421657	1586.6333333333334	9633.666666666666	46.297321185629166
559.9407464022488	1586.3	9634.866666666667	45.85802624846418
560.7050302113031	1586.4333333333334	9639.3	45.63246987971406
561.4692415671633	1586.5666666666666	9668.466666666667	47.193437078751515
562.2333804676643	1587.0333333333333	9690.833333333334	46.84377733124522
562.997446910641	1586.6	9706.533333333333	46.459701674394154
563.7614408939281	1587.2	9714.366666666667	45.87724638161959
564.5253624153604	1586.7666666666667	9717.066666666668	45.66471353838153
565.2892114727728	1586.6333333333334	9750.966666666667	46.8325531320782
566.0529880639999	1586.8	9759.2	46.2592796639769
566.8166921868768	1587.0333333333333	9766.266666666666	45.99610023593147
567.5803238392382	1586.8	9774.166666666666	45.88894284845978
568.3438830189189	1586.4	9793.066666666668	45.587004937937564
569.1073697237535	1586.4	9829.0	45.593990247711005
569.8707839515772	1587.1333333333334	9851.666666666666	46.6603280439926
570.6341257002246	1586.8666666666666	9859.233333333334	46.226154870811015
571.3973949675305	1587.3333333333333	9870.9	46.11162396848851
572.1605917513298	1587.4	9879.4	45.569368848090726
572.9237160494572	1586.4666666666667	9898.9	44.83100964445784
573.6867678597476	1586.6666666666667	9928.6	46.32514010640765
574.4497471800358	1586.5	9927.3	45.46947270005492
575.2126540081566	1586.8	9938.6	45.10047534238997
575.9754883419448	1587.0	9948.233333333334	46.526326852678814
576.7382501792351	1586.8666666666666	9948.233333333334	45.39771043975345
577.5009395178625	1586.6666666666667	9953.933333333332	44.63857605886546
578.2635563556619	1586.4333333333334	9976.5	46.13111122207865
579.0261006904677	1586.8666666666666	9983.033333333333	45.80251308792436
579.7885725201152	1587.0333333333333	9986.4	45.265417008447535
580.5509718424388	1587.0333333333333	10012.866666666667	46.19965085386093
581.3132986552736	1586.9666666666667	10024.533333333333	45.10277078186357
582.0755529564542	1587.3	10064.066666666668	46.19547318928494
582.8377347438156	1586.6666666666667	10086.166666666666	45.85874908155777
583.5998440151925	1586.4666666666667	10096.666666666666	44.782169885290855
584.3618807684197	1586.9	10134.733333333334	46.26492152113088
585.123845001332	1586.8666666666666	10161.2	46.07276378833164
585.8857367117644	1587.4666666666667	10192.833333333334	46.74348000879485
586.6475558975515	1586.5666666666666	10221.033333333333	45.285692968328014
587.4093025565281	1586.7666666666667	10258.6	45.7120490262158
588.1709766865292	1587.4666666666667	10293.066666666668	45.13748941369499
588.9325782853895	1586.8666666666666	10367.933333333332	45.91102084503032
589.6941073509438	1586.7	10421.333333333334	44.688433614559706
590.4555638810269	1586.9	10482.9	45.38337218012567
591.2169478734736	1586.9666666666667	10550.033333333333	45.547216166354474
591.9782593261189	1586.7666666666667	10621.966666666667	45.00758189761089
592.7394982367973	1587.1	10728.066666666668	46.32112287171234
593.5006646033439	1586.9333333333334	10810.833333333334	46.269259452479574
594.2617584235933	1586.2	10905.666666666666	46.10040058076833
595.0227796953804	1587.1666666666667	10986.966666666667	44.81324837972254
595.78372841654	1586.6666666666667	11092.0	45.693191497925625
596.544604584907	1586.6333333333334	11192.0	44.72867430746612
597.3054081983161	1587.2	11306.733333333334	45.07686204402665
598.0661392546021	1586.9666666666667	11445.933333333332	46.31435472477537
598.8267977515999	1586.7	11565.366666666667	45.69624127849051
599.5873836871442	1586.6666666666667	11693.9	44.92167921986739
600.34789705907	1586.6333333333334	11815.466666666667	44.79539236555474
601.1083378652119	1586.3	11939.166666666666	44.72149438254353
601.8687061034049	1586.2	12098.266666666666	45.893388650922375
602.6290017714836	1585.8	12234.0	45.63122425028116
603.3892248672829	1586.6666666666667	12363.166666666666	45.15862560941805
604.1493753886377	1586.9666666666667	12505.033333333333	44.57725902827
604.9094533333828	1586.7333333333333	12644.166666666666	44.83431690162201
605.6694586993528	1586.4666666666667	12777.866666666667	44.613213597782234
606.4293914843829	1586.5333333333333	12905.766666666666	44.77142065341316
607.1892516863076	1586.6	13035.4	44.94562733890623
607.9490393029618	1586.8666666666666	13168.933333333332	45.00653067178104
608.7087543321802	1585.6666666666667	13292.8	45.39162523020089
609.4683967717978	1586.9333333333334	13445.5	45.14117219953633
610.2279666196492	1586.4666666666667	13582.033333333333	45.15356232142334
610.9874638735695	1586.2666666666667	13732.066666666668	45.378369543422885
611.7468885313933	1586.5	13858.7	45.999248036530695
612.5062405909555	1586.4666666666667	13970.366666666667	45.23994266544263
613.2655200500909	1586.6666666666667	14098.133333333333	44.98757331607398
614.0247269066342	1586.6666666666667	14223.7	45.28030876459334
614.7838611584203	1586.9666666666667	14324.633333333333	45.35610931038233
615.5429228032841	1586.8666666666666	14427.8	44.603096146388545
616.3019118390603	1587.8333333333333	14552.966666666667	44.71116095316101
617.0608282635836	1586.7666666666667	14653.2	45.201058900993985
617.8196720746892	1587.3666666666666	14758.566666666668	45.480849411285725
618.5784432702114	1585.9666666666667	14806.5	44.978792489857106
619.3371418479854	1586.1333333333334	14867.466666666667	44.36454324837705
620.0957678058459	1586.8666666666666	14934.233333333334	45.83691425459259
620.8543211416277	1586.9333333333334	14977.366666666667	44.94226112654058
621.6128018531655	1586.7333333333333	15060.833333333334	45.702222511207616
622.3712099382943	1586.6333333333334	15110.1	45.29814456292314
623.1295453948488	1586.1	15183.3	45.14089511858241
623.8878082206638	1586.8333333333333	15243.5	44.64940682338769
624.6459984135743	1586.9333333333334	15299.866666666667	44.84610456988895
625.4041159714149	1586.5333333333333	15352.833333333334	44.96613216878989
626.1621608920203	1587.0333333333333	15411.433333333332	45.36184096590065
626.9201331732256	1586.5333333333333	15416.633333333333	43.543710269116886
627.6780328128656	1586.7	15488.8	44.718228680317914
628.4358598087749	1587.2	15520.3	44.431560005156115
629.1936141587885	1586.8333333333333	15557.366666666667	44.2729464238125
629.9512958607411	1586.7666666666667	15586.533333333333	44.474520765793436
630.7089049124675	1585.7	15645.466666666667	45.52153855111727
631.4664413118026	1586.9333333333334	15659.266666666666	44.90791402066961
632.2239050565811	1586.7	15671.333333333334	45.145911041569285
632.9812961446379	1586.7666666666667	15697.233333333334	45.028090588824256
633.7386145738079	1586.8666666666666	15701.166666666666	45.0982633924751
634.4958603419257	1587.2	15701.266666666666	45.26863152861349
635.2530334468262	1586.6333333333334	15691.466666666667	44.461095807412974
636.0101338863443	1586.5	15672.966666666667	44.22619879087459
636.7671616583146	1586.5	15657.833333333334	44.98429863266569
637.5241167605723	1587.0333333333333	15645.666666666666	45.1950546819397
638.2809991909518	1587.1333333333334	15630.233333333334	45.08989153702778
639.037808947288	1586.9666666666667	15584.166666666666	44.476233662488916
639.7945460274159	1586.0	15583.7	44.81153503977115
640.5512104291702	1586.5333333333333	15557.9	44.51576788096438
641.3078021503857	1586.6666666666667	15546.1	44.976610961341365
642.0643211888971	1586.6666666666667	15545.8	45.03399400239894
642.8207675425394	1586.0666666666666	15528.566666666668	44.98579754133453
643.5771412091474	1586.8333333333333	15475.633333333333	45.07195804055436
644.3334421865558	1586.5666666666666	15456.733333333334	45.08134280611535
645.0896704725996	1586.1666666666667	15420.966666666667	44.634200337810796
645.8458260651132	1586.2333333333333	15409.8	44.50413501764027
646.6019089619319	1586.5666666666666	15390.666666666666	44.78526121322836
647.3579191608902	1587.1333333333334	15402.4	45.561002815153586
648.1138566598231	1586.5333333333333	15363.233333333334	45.10054050059682
648.8697214565653	1586.7333333333333	15334.0	44.27196531655663
649.6255135489516	1586.4	15312.9	43.771701969164575
650.3812329348169	1586.8666666666666	15303.3	44.026201140429485
651.1368796119959	1586.3666666666666	15338.333333333334	43.838947694895126
651.8924535783235	1585.7666666666667	15351.366666666667	44.03877380128119
652.6479548316345	1587.1333333333334	15304.133333333333	43.684543361348034
653.4033833697637	1586.3666666666666	15298.433333333332	44.42203092248379
654.1587391905458	1586.5	15259.633333333333	44.53177322671863
654.9140222918159	1587.0666666666666	15282.5	45.1081377535626
655.6692326714084	1586.1333333333334	15284.7	44.60629664288062
656.4243703271585	1586.7666666666667	15286.0	43.991989337202874
657.1794352569008	1586.6666666666667	15294.566666666668	43.89027408377068
657.9344274584702	1586.4333333333334	15325.3	45.08295171775435
658.6893469297014	1586.8666666666666	15345.033333333333	44.30844520020385
659.4441936684294	1586.5666666666666	15376.033333333333	44.08403677724911
660.1989676724888	1587.2	15407.066666666668	44.24287115738108
660.9536689397146	1586.2666666666667	15441.3	44.13623734694056
661.7082974679414	1587.1666666666667	15484.8	43.98924694355045
662.4628532550042	1586.8333333333333	15527.433333333332	44.72627526342841
663.2173362987378	1586.3	15574.1	44.63958940657429
663.9717465969768	1586.8	15616.233333333334	44.78026805522517
664.7260841475563	1586.4333333333334	15674.4	44.57863334761732
665.480348948311	1587.6	15761.266666666666	44.35028955249981
666.2345409970756	1586.9	15804.733333333334	43.73994192016327
666.988660291685	1587.2333333333333	15873.533333333333	43.62475959775177
667.742706829974	1586.3333333333333	15961.933333333332	43.59689089326712
668.4966806097776	1586.6333333333334	16024.833333333334	43.43577358049192
669.2505816289303	1586.5666666666666	16125.333333333334	44.29040513082539
670.0044098852671	1587.1666666666667	16204.966666666667	44.396926436260934
670.7581653766227	1586.3	16308.633333333333	44.9104932051712
671.511848100832	1587.5333333333333	16397.4	45.02650981870832
672.2654580557298	1586.4	16490.0	44.78852609067744
673.0189952391509	1587.0333333333333	16600.0	44.9494384602706
673.7724596489301	1586.9333333333334	16701.166666666668	44.701253288374645
674.5258512829022	1586.8	16791.5	44.41171342683585
675.279170138902	1586.9333333333334	16907.433333333334	44.248784254423285
676.0324162147645	1586.4	17034.366666666665	43.553692627851284
676.7855895083242	1586.6333333333334	17161.333333333332	43.898267401805896
677.5386900174161	1586.6	17266.733333333334	43.73682140684943
678.2917177398749	1586.9	17406.9	44.45698329808168
679.0446726735356	1586.5666666666666	17550.233333333334	43.904443799684664
679.797554816233	1586.1666666666667	17663.266666666666	43.731926821190385
680.5503641658016	1586.5666666666666	17747.8	44.00961524206389
681.3031007200765	1586.2333333333333	17867.2	44.025199081395925
682.0557644768925	1586.2333333333333	17973.5	44.18807710254861
682.8083554340842	1586.9333333333334	18068.533333333333	43.852937858827886
683.5608735894867	1586.5666666666666	18166.4	43.59700601506906
684.3133189409347	1586.1666666666667	18311.4	43.84624578036714
685.0656914862628	1586.6333333333334	18438.433333333334	43.52456507470977
685.8179912233061	1586.5	18580.166666666668	42.87261094717235
686.5702181498993	1587.0666666666666	18709.4	43.583497594719795
687.3223722638772	1587.1	18854.5	43.9381298713318
688.0744535630747	1586.5	18979.4	42.96645658260899
688.8264620453265	1586.6	19103.366666666665	43.33883267089875
689.5783977084674	1586.6333333333334	19216.133333333335	43.253370094438445
690.3302605503324	1587.3	19337.366666666665	43.71322645839715
691.082050568756	1586.1	19431.7	43.15250989590476
691.8337677615733	1587.2	19542.3	43.61963189095026
692.585412126619	1586.9666666666667	19593.6	43.315084538101
693.3369836617278	1586.5666666666666	19642.666666666668	44.23922729870833
694.0884823647348	1586.4	19703.366666666665	43.70530864388605
694.8399082334745	1586.3333333333333	19774.033333333333	43.50276983305397
695.5912612657819	1586.7	19868.8	43.59824287654194
696.3425414594917	1586.7	19898.8	44.20527181251935
697.0937488124388	1586.3333333333333	19967.0	43.40024559689204
697.8448833224579	1586.5333333333333	20037.866666666665	44.04265801117266
698.5959449873841	1586.7	20102.133333333335	43.3885845084905
699.3469338050518	1586.8	20191.866666666665	43.29000303331787
700.0978497732962	1587.5	20234.433333333334	43.70176728901786
700.8486928899517	1586.4666666666667	20275.9	43.107658774882104
701.5994631528534	1586.8333333333333	20348.933333333334	43.56462987507057
702.3501605598362	1586.4666666666667	20358.733333333334	43.61569064523922
703.1007851087347	1586.5	20359.566666666666	43.742496036125814
703.8513367973837	1586.5	20361.066666666666	44.3233598798267
704.6018156236181	1587.0	20352.4	43.651245747060806
705.3522215852728	1587.4666666666667	20324.9	42.956606948680985
706.1025546801824	1586.7	20339.3	43.10590074074642
706.8528149061818	1586.8333333333333	20293.433333333334	42.972082211448885
707.603002261106	1586.4666666666667	20253.033333333333	43.484510995952895
708.3531167427894	1586.5	20262.766666666666	43.555005779301275
709.1031583490673	1586.9666666666667	20224.666666666668	44.20929382962458
709.8531270777742	1586.7333333333333	20187.433333333334	43.54754338372879
710.6030229267449	1586.3	20133.733333333334	43.578143055571836
711.3528458938142	1587.0	20060.133333333335	43.0887564699124
712.1025959768172	1587.0333333333333	19998.3	42.99612240198496
712.8522731735884	1586.4666666666667	19928.266666666666	43.590331954113125
713.6018774819628	1586.6	19802.433333333334	43.07741674644205
714.351408899775	1587.1	19731.9	43.396665895779535
715.1008674248601	1586.7	19652.1	43.68236200246996
715.8502530550527	1587.0	19538.733333333334	43.19779318023026
716.5995657881876	1586.7666666666667	19432.633333333335	43.62065972310328
717.3488056220998	1586.4333333333334	19353.033333333333	42.904349355064674
718.097972554624	1587.0	19282.266666666666	42.68253217666092
718.8470665835949	1586.3	19205.333333333332	42.566584603938516
719.5960877068475	1586.0333333333333	19146.0	43.506395144494824
720.3450359222164	1586.5666666666666	19120.733333333334	43.86225720888218
721.0939112275368	1586.5333333333333	19079.566666666666	43.293683098457144
721.842713620643	1587.0666666666666	19057.333333333332	43.5407571968352
722.5914430993702	1587.0333333333333	19005.0	43.01707509456796
723.340099661553	1586.2	18951.766666666666	42.675954137280506
724.0886833050263	1586.6666666666667	18939.133333333335	42.72821902198194
724.837194027625	1586.5	18893.033333333333	42.466288394500275
725.5856318271836	1587.4333333333334	18859.3	42.47079857113256
726.3339967015373	1586.6	18837.0	42.280202957021594
727.0822886485207	1587.1666666666667	18813.8	42.86892138155247
727.8305076659686	1586.9	18763.366666666665	42.664743908158094
728.5786537517159	1587.0666666666666	18745.8	42.76786517222118
729.3267269035974	1586.3333333333333	18694.633333333335	42.413091401127005
730.0747271194479	1586.9	18640.566666666666	42.269441901491014
730.822654397102	1587.1666666666667	18619.466666666667	42.56693745076553
731.5705087343949	1586.2	18577.3	42.85308685365476
732.3182901291611	1586.9	18523.1	42.23441882897768
733.0659985792356	1586.8	18494.266666666666	43.07687438336207
733.8136340824532	1586.9	18470.733333333334	42.78057177819079
734.5611966366486	1586.6666666666667	18496.033333333333	42.97064181172429
735.3086862396566	1586.9333333333334	18464.333333333332	42.965285613726174
736.056102889312	1586.4333333333334	18393.9	42.22482077816395
736.8034465834498	1586.5	18419.566666666666	42.15454139354334
737.5507173199047	1586.5666666666666	18414.3	42.36959330190937
738.2979150965115	1587.8	18461.0	43.34135295014028
739.045039911105	1587.1	18460.966666666667	43.05620595638877
739.79209176152	1586.7666666666667	18451.166666666668	42.98304158150448
740.5390706455914	1586.9666666666667	18408.833333333332	42.723018577012006
741.285976561154	1587.3666666666666	18364.733333333334	42.28536557028611
742.0328095060426	1586.2666666666667	18375.5	42.79887140343485
742.7795694780918	1587.0333333333333	18406.566666666666	43.44304451190475
743.5262564751367	1586.4666666666667	18399.933333333334	43.43669246801362
744.272870495012	1586.5333333333333	18371.666666666668	44.5809671696989
745.0194115355524	1586.4	18309.1	43.25798060864999
745.765879594593	1586.9	18273.9	43.053447202135246
746.5122746699683	1587.4	18260.133333333335	43.13820420814501
747.2585967595134	1586.5666666666666	18264.533333333333	43.78304102451744
748.0048458610628	1586.7333333333333	18254.466666666667	43.506882501223394
748.7510219724516	1587.1333333333334	18306.533333333333	43.873837292755894
749.4971250915144	1586.3333333333333	18329.166666666668	43.393388795188855
750.243155216086	1586.4	18308.766666666666	42.587081753072226
750.9891123440015	1586.7333333333333	18334.9	42.771801593420406
751.7349964730954	1587.4	18379.833333333332	42.855948265679345
752.4808076012027	1586.8666666666666	18410.7	42.90009633638163
753.2265457261582	1587.2333333333333	18473.733333333334	42.691176819472034
753.9722108457964	1586.8	18531.933333333334	42.667912171887636
754.7178029579526	1586.1666666666667	18572.633333333335	41.97643301499625
755.4633220604613	1587.0333333333333	18644.666666666668	43.13086205019798
756.2087681511574	1586.7333333333333	18680.066666666666	43.19049128245826
756.9541412278757	1586.8	18724.8	42.81571631840314
757.699441288451	1587.8333333333333	18782.033333333333	43.23191898702515
758.4446683307182	1587.1333333333334	18813.6	42.72097503616212
759.1898223525119	1586.9	18854.266666666666	42.37889157029685
759.9349033516671	1587.3666666666666	18914.266666666666	42.88484393723719
760.6799113260186	1587.1333333333334	18965.3	42.883360037557054
761.424846273401	1587.3666666666666	19035.9	42.62016910547124
762.1697081916495	1586.2666666666667	19124.133333333335	43.027822386329106
762.9144970785986	1587.2	19229.566666666666	43.81703219716274
763.6592129320832	1586.9333333333334	19274.533333333333	43.658417782468284
764.4038557499381	1586.5333333333333	19316.933333333334	43.809395124462505
765.1484255299982	1587.3666666666666	19386.4	43.27391873663024
765.8929222700982	1586.0333333333333	19471.8	42.70132699778759
766.637345968073	1587.1333333333334	19554.066666666666	42.61241721102007
767.3816966217572	1586.6	19622.1	42.77780489158052
768.1259742289859	1587.3333333333333	19692.133333333335	42.64104408192566
768.8701787875938	1587.2333333333333	19778.833333333332	42.34221070651918
769.6143102954156	1586.9	19863.8	42.78188871186021
770.3583687502863	1586.5666666666666	19908.5	42.54937613512237
771.1023541500406	1586.9333333333334	19976.6	42.054206822264945
771.8462664925133	1586.6	20034.5	42.138733516893616
772.5901057755393	1586.6666666666667	20140.966666666667	42.05864729054134
773.3338719969533	1587.2	20240.3	42.2300391977219
774.0775651545903	1586.9	20312.3	42.54713233651708
774.8211852462848	1586.6666666666667	20372.633333333335	41.556777084792216
775.5647322698719	1586.6333333333334	20469.866666666665	41.780160225195395
776.3082062231862	1586.8	20558.066666666666	42.49129782529673
777.0516071040627	1586.3333333333333	20645.433333333334	42.0295091210415
777.7949349103361	1586.6666666666667	20764.166666666668	42.488247134311365
778.5381896398412	1586.8333333333333	20881.8	43.073241713374486
779.281371290413	1586.1333333333334	20965.9	42.51004897117381
780.024479859886	1587.2666666666667	21102.666666666668	42.43445354991221
780.7675153460953	1587.6	21227.166666666668	42.57528835940057
781.5104777468754	1587.0333333333333	21314.166666666668	41.57655001849443
782.2533670600615	1586.9333333333334	21392.7	41.84419139841782
782.996183283488	1586.9	21541.666666666668	42.22653648950979
783.73892641499	1586.6	21644.033333333333	41.92407488062378
784.4815964524023	1587.0333333333333	21780.5	42.569978089084046
785.2241933935596	1586.1666666666667	21889.866666666665	42.7400563199102
785.9667172362967	1587.3	21943.4	42.48483738603746
786.7091679784486	1587.2666666666667	22012.7	42.38649366311527
787.4515456178499	1586.9333333333334	22110.6	42.57937286841737
788.1938501523355	1586.6666666666667	22258.5	42.68666425635091
788.9360815797401	1586.4666666666667	22376.633333333335	42.60959555935488
789.6782398978987	1587.3	22499.066666666666	42.79373316468694
790.420325104646	1586.7333333333333	22626.033333333333	42.94181021677764
791.1623371978169	1586.3	22710.266666666666	42.33237124614984
791.9042761752461	1586.6333333333334	22788.266666666666	41.84083333235929
792.6461420347684	1586.6666666666667	22892.966666666667	41.931072111971524
793.3879347742187	1587.0333333333333	22980.666666666668	41.8266489565835
794.1296543914318	1586.7666666666667	23060.833333333332	41.647381722394506
794.8713008842426	1586.3333333333333	23170.8	41.5721988578068
795.6128742504857	1586.4	23293.266666666666	41.583062418193464
796.354374487996	1586.5333333333333	23417.166666666668	42.00724170218354
797.0958015946084	1586.1333333333334	23518.3	42.22264144731113
797.8371555681575	1586.5	23625.166666666668	42.001173431051775
798.5784364064783	1586.5	23728.366666666665	42.48296627137299
799.3196441074057	1587.1333333333334	23820.233333333334	42.43553769509903
800.0607786687742	1586.9	23958.833333333332	42.56062009572273
800.8018400884189	1586.8333333333333	24103.3	41.83312169903059
801.5428283641745	1586.6666666666667	24238.066666666666	42.190245443386175
802.2837434938757	1586.8	24316.466666666667	41.966144559271925
803.0245854753575	1586.5666666666666	24416.433333333334	41.90197799283564
803.7653543064547	1586.4333333333334	24563.433333333334	41.90130102581503
804.5060499850019	1586.5	24671.033333333333	41.386602258603276
805.2466725088342	1586.0333333333333	24762.966666666667	41.37494667196968
805.9872218757862	1587.0	24821.266666666666	42.092890185111926
806.7276980836928	1586.8333333333333	24912.666666666668	42.22436728187398
807.4681011303886	1586.7333333333333	25011.433333333334	42.100563634136414
808.2084310137088	1586.0	25071.233333333334	41.74973204621183
808.948687731488	1586.6666666666667	25209.033333333333	42.012882240995495
809.688871281561	1586.2666666666667	25294.866666666665	42.40348845551285
810.4289816617627	1586.9	25411.666666666668	42.09396220703785
811.1690188699278	1585.7	25533.366666666665	41.80061526137797
811.9089829038911	1587.0666666666666	25564.333333333332	41.76240316976506
812.6488737614875	1586.6	25602.733333333334	41.22128790364782
813.3886914405518	1587.0666666666666	25725.5	41.37349430163889
814.1284359389189	1587.5	25850.166666666668	41.82416289273313
814.8681072544233	1586.1666666666667	25924.966666666667	40.91432093446773
815.6077053849002	1587.1333333333334	25986.166666666668	41.41434195040565
816.3472303281842	1586.1	25994.5	41.65805729551943
817.0866820821101	1586.2666666666667	26006.633333333335	40.98662669855313
817.8260606445127	1586.5666666666666	26143.8	41.501461482031715
818.5653660132269	1586.4666666666667	26265.233333333334	41.68332372546284
819.3045981860876	1586.8	26386.566666666666	42.29982154000371
820.0437571609293	1586.5666666666666	26507.3	41.76305134230691
820.7828429355872	1586.2	26602.366666666665	42.36840182823495
821.5218555078957	1586.5	26676.9	42.73940657124356
822.26079487569	1586.4666666666667	26733.266666666666	42.24195058509054
822.9996610368046	1586.8333333333333	26817.433333333334	42.06554616160187
823.7384539890745	1586.6333333333334	26898.466666666667	41.67067270428196
824.4771737303345	1586.7666666666667	26994.466666666667	41.697560802092966
825.2158202584193	1587.0	27153.433333333334	41.55550681451499
825.9543935711638	1586.1	27209.933333333334	41.43048273624377
826.6928936664028	1586.2	27258.766666666666	41.517943008022606
827.4313205419711	1586.1666666666667	27365.866666666665	42.40239429583906
828.1696741957036	1586.9333333333334	27394.633333333335	41.74043674094805
828.907954625435	1587.2666666666667	27481.1	42.17037746671856
829.646161829	1587.0	27547.4	41.62148816600373
830.3842958042337	1586.7666666666667	27677.466666666667	42.48445187367159
831.1223565489707	1587.3333333333333	27779.666666666668	42.71115883013617
831.8603440610459	1586.0666666666666	27817.866666666665	42.10335445230014
832.598258338294	1586.3333333333333	27887.3	41.64044318449869
833.3360993785501	1586.2	27909.333333333332	41.64359112662763
834.0738671796487	1586.9333333333334	27978.466666666667	41.65649730727347
834.8115617394246	1586.3	28028.966666666667	40.60608589823443
835.5491830557129	1586.8666666666666	28194.566666666666	41.69415079172283
836.2867311263482	1586.9	28306.033333333333	41.527181264931016
837.0242059491653	1586.1	28396.6	41.638326473468915
837.7616075219992	1586.8	28453.6	41.72645334183215
838.4989358426844	1586.3333333333333	28470.4	41.53238886022859
839.2361909090561	1586.4	28573.7	41.336203979701814
839.9733727189487	1586.6	28619.633333333335	41.37415687796437
840.7104812701973	1586.7	28734.4	42.00891804316578
841.4475165606366	1586.6	28798.033333333333	41.08030072868763
842.1844785881015	1586.5666666666666	28968.133333333335	41.175234703078225
842.9213673504267	1586.8666666666666	29122.166666666668	41.47812674976542
843.6581828454471	1585.9666666666667	29166.2	41.27963939368434
844.3949250709974	1586.7	29219.5	41.00779833389147
845.1315940249126	1586.4333333333334	29288.966666666667	40.846160813368016
845.8681897050272	1586.5	29390.566666666666	41.138312820014455
846.6047121091764	1586.4666666666667	29545.766666666666	41.75584540046722
847.3411612351948	1586.6333333333334	29673.233333333334	41.46763414530643
848.0775370809172	1586.7	29748.733333333334	41.41047139380444
848.8138396441784	1586.4666666666667	29828.0	40.86334296119968
849.5500689228132	1587.2333333333333	29932.6	41.34125892269941
850.2862249146566	1586.9666666666667	29988.5	41.003341041930796
851.0223076175432	1586.8666666666666	30095.866666666665	40.413052192668154
851.7583170293079	1586.6666666666667	30308.1	41.23515375093394
852.4942531477856	1586.6	30393.5	41.47711928761354
853.2301159708109	1586.8666666666666	30404.966666666667	41.36626288096496
853.9659054962187	1586.8666666666666	30444.866666666665	41.86273034576894
854.7016217218439	1586.7333333333333	30528.333333333332	42.383302512042455
855.4372646455213	1587.2333333333333	30572.7	42.02753681196224
856.1728342650856	1585.9333333333334	30653.4	41.706208845141184
856.9083305783716	1586.9	30781.166666666668	41.53412954833783
857.6437535832143	1586.2666666666667	30841.666666666668	41.246586101652284
858.3791032774483	1586.5666666666666	30916.733333333334	40.37244189682306
859.1143796589085	1586.3333333333333	30907.466666666667	40.097857004009576
859.8495827254299	1586.8	31017.966666666667	39.8734322499286
860.5847124748469	1586.7	31115.066666666666	39.878913092923
861.3197689049947	1586.3	31229.833333333332	39.56365880751254
862.0547520137079	1587.0333333333333	31372.366666666665	39.664074696815966
862.7896617988213	1587.0333333333333	31498.866666666665	40.087826821252385
863.5244982581698	1586.9666666666667	31662.7	40.228503326609534
864.2592613895882	1586.1	31675.2	39.866321518738424
864.9939511909114	1586.0666666666666	31603.666666666668	39.94833832052586
865.728567659974	1586.4	31658.633333333335	40.013767664919826
866.4631107946109	1586.3666666666666	31709.366666666665	40.44289883902365
867.197580592657	1586.9	31751.7	40.129329571736044
867.931977051947	1586.4333333333334	31862.2	40.589603231255694
868.6663001703158	1586.7	31913.9	40.19320441399487
869.4005499455982	1586.9	31964.666666666668	40.72407817598101
870.1347263756289	1587.1333333333334	31976.6	40.55385456519172
870.8688294582428	1586.8	32119.4	41.233785184293005
871.6028591912748	1587.5666666666666	32257.833333333332	40.86332523082869
872.3368155725594	1586.0666666666666	32388.766666666666	40.381960151401515
873.0706985999318	1586.3666666666666	32435.8	40.335878887755335
873.8045082712266	1586.5333333333333	32462.633333333335	40.07667651259385
874.5382445842787	1586.9333333333334	32554.9	39.135463074966836
875.2719075369228	1585.8	32795.666666666664	40.15418260543117
876.0054971269938	1586.5666666666666	32957.4	39.30088858056477
876.7390133523264	1586.0333333333333	33163.333333333336	39.98803463250631
877.4724562107556	1586.5	33374.5	39.28802840908811
878.2058257001161	1586.6666666666667	33509.666666666664	39.12856068760955
878.9391218182427	1586.4333333333334	33621.6	39.251748056629935
879.6723445629702	1587.0	33715.03333333333	39.897464906676255
880.4054939321335	1586.0	33807.666666666664	39.876013479979
881.1385699235674	1586.3	34019.73333333333	39.504162879305234
881.8715725351066	1586.5666666666666	34278.96666666667	40.05229229278245
882.604501764586	1586.7666666666667	34451.53333333333	39.1655797834345
883.3373576098403	1586.9333333333334	34572.86666666667	38.82352761676838
884.0701400687044	1586.6	34728.566666666666	38.5535984013424
884.8028491390132	1586.9	34849.53333333333	38.365052722062764
885.5354848186014	1585.8666666666666	34970.4	37.9932817515331
886.2680471053038	1586.6333333333334	35107.066666666666	37.84835942508888
887.0005359969554	1586.2333333333333	35276.2	37.91330816819868
887.7329514913906	1586.8666666666666	35430.166666666664	38.386150188919224
888.4652935864447	1587.2333333333333	35616.066666666666	38.34253774777466
889.1975622799522	1586.9666666666667	35763.9	38.141118064972375
889.929757569748	1586.5333333333333	36023.5	38.687222602888916
890.6618794536669	1586.5666666666666	36209.4	38.95687448296426
891.3939279295437	1587.1	36337.26666666667	39.389195465203876
892.1259029952132	1585.9666666666667	36452.86666666667	38.54823493869672
892.8578046485103	1586.4666666666667	36649.76666666667	39.46175220035999
893.5896328872698	1585.9333333333334	36809.36666666667	39.470633993204586
894.3213877093264	1586.2666666666667	37049.0	39.895683853787105
895.0530691125149	1586.7	37321.566666666666	40.360643749168595
895.7846770946703	1586.7666666666667	37574.03333333333	40.937999730072434
896.5162116536272	1586.0333333333333	37779.666666666664	41.94347737511638
897.2476727872206	1586.0666666666666	37866.933333333334	41.62852507252852
897.9790604932853	1586.0333333333333	38016.76666666667	41.88272011934856
898.7103747696559	1586.4666666666667	38133.0	42.063620966310175
899.4416156141674	1587.1333333333334	38276.433333333334	42.22302156558926
900.1727830246544	1586.2666666666667	38471.0	41.917235994320784
900.9038769989521	1586.7333333333333	38737.9	41.62748238145678
901.634897534895	1586.9	39054.566666666666	42.31740874584794
902.365844630318	1586.2666666666667	39227.5	41.83080147805133
903.0967182830558	1587.0	39396.9	42.249371057224984
903.8275184909435	1586.9666666666667	39541.73333333333	42.836254806223934
904.5582452518156	1586.8	39760.96666666667	43.48746965177504
905.288898563507	1586.4333333333334	39951.13333333333	43.600662956018304
906.0194784238527	1587.4666666666667	40030.8	43.63591550688519
906.7499848306873	1586.7333333333333	40198.96666666667	43.989930586454136
907.4804177818455	1586.8333333333333	40379.9	44.51197191576453
908.2107772751625	1586.6666666666667	40628.933333333334	44.77197854437767
908.9410633084728	1587.2333333333333	40844.333333333336	45.17225181023672
909.6712758796114	1587.3	40911.96666666667	45.64624856308635
910.4014149864129	1586.9	40977.26666666667	45.773783954917526
911.1314806267123	1586.0666666666666	41045.166666666664	45.87967649276292
911.8614727983444	1585.8	41262.23333333333	45.510143010893124
912.5913914991438	1586.8	41462.0	45.74071014892299
913.3212367269456	1586.7	41696.23333333333	46.491748565877465
914.0510084795844	1587.2	41913.26666666667	46.66379759286874
914.7807067548952	1586.3	41992.566666666666	45.89094792953076
915.5103315507125	1586.5	41986.833333333336	46.31843351161164
916.2398828648716	1586.5333333333333	42049.9	46.927335046980794
916.9693606952068	1587.0666666666666	42126.333333333336	47.45471585625396
917.6987650395532	1587.1333333333334	42229.76666666667	47.5135283236431
918.4280958957455	1586.7666666666667	42350.46666666667	47.78603749606676
919.1573532616186	1586.8	42434.0	48.45119894858089
919.8865371350073	1587.1333333333334	42470.1	47.66596508367244
920.6156475137464	1586.1	42502.7	47.37155526281684
921.3446843956707	1586.6	42548.333333333336	47.31759203358548
922.0736477786149	1586.6	42495.63333333333	47.17642657856631
922.802537660414	1586.5333333333333	42454.96666666667	46.415148082991244
923.5313540389027	1586.4333333333334	42505.13333333333	46.35615592781968
924.2600969119159	1586.4	42477.933333333334	45.34128208486097
924.9887662772883	1586.6	42388.8	45.05847331816819
925.7173621328548	1586.0666666666666	42333.26666666667	45.46799804215685
926.4458844764501	1586.6666666666667	42302.833333333336	45.22943040722615
927.1743333059092	1586.6333333333334	42174.3	45.92000485765553
927.9027086190666	1586.2666666666667	41977.066666666666	45.825434557444005
928.6310104137575	1585.9	41592.46666666667	45.70856279553043
929.3592386878165	1585.8333333333333	41095.066666666666	45.884652607110006
930.0873934390784	1586.1333333333334	40458.96666666667	46.05241222222719
930.815474665378	1587.2	39707.666666666664	45.908406567176726
931.5434823645503	1586.7666666666667	38750.3	45.733859436827416
932.2714165344298	1586.2333333333333	37623.066666666666	45.06686956164921
932.9992771728516	1587.1666666666667	36531.23333333333	44.62468198592414
933.7270642776504	1586.2666666666667	35388.23333333333	44.15210449594872
934.4547778466609	1586.6	34267.433333333334	43.196104719142454
935.1824178777181	1586.5666666666666	33353.4	43.01292955007422
935.9099843686568	1586.9	32611.966666666667	42.720059306708905
936.6374773173115	1586.7333333333333	32117.733333333334	42.764308673979606
937.3648967215174	1585.7666666666667	31754.2	42.256803950777616
938.0922425791092	1586.8333333333333	31570.333333333332	41.94155794242237
938.8195148879216	1586.0333333333333	31633.366666666665	41.49271612942215
939.5467136457895	1586.6333333333334	31785.5	40.68532536967446
940.2738388505477	1586.2666666666667	32121.833333333332	41.06957359249113
941.000890500031	1586.7666666666667	32521.4	40.39098139174701
941.7278685920743	1587.2	33032.76666666667	40.07871749217762
942.4547731245123	1586.6	33724.833333333336	40.74421448883527
943.1816040951798	1587.4666666666667	34419.13333333333	40.709868150454085
943.9083615019116	1586.4	35144.0	40.72945199648701
944.6350453425426	1586.1333333333334	35912.933333333334	40.42813247069792
945.3616556149077	1587.1	36748.13333333333	40.772337774368985
946.0881923168415	1586.9666666666667	37518.1	41.127741498329115
946.8146554461789	1587.2333333333333	38251.066666666666	40.448929380890824
947.5410450007547	1586.5	39006.36666666667	40.17256108380445
948.2673609784038	1586.4333333333334	39747.76666666667	39.314845275382275
948.9936033769609	1586.5333333333333	40580.333333333336	39.81931872766491
949.7197721942608	1585.9666666666667	41272.13333333333	39.413015736114964
950.4458674281384	1586.4666666666667	41987.066666666666	39.19474626272632
951.1718890764284	1586.3	42674.3	38.73010630348068
951.8978371369658	1586.9666666666667	43350.0	39.08163219828684
952.6237116075853	1586.1333333333334	43953.73333333333	39.1669392725765
953.3495124861216	1586.1666666666667	44549.6	39.10148921219379
954.0752397704097	1587.2333333333333	45127.26666666667	39.178127711214344
954.8008934582843	1586.3333333333333	45703.566666666666	39.285262610780734
955.5264735475803	1587.2333333333333	46165.6	38.60167930845394
956.2519800361324	1586.6333333333334	46673.833333333336	38.59176325762309
956.9774129217755	1586.8	47132.76666666667	39.3471976469736
957.7027722023442	1586.4666666666667	47640.13333333333	40.02043773296425
958.4280578756737	1587.1	47925.36666666667	39.758927287533396
959.1532699395985	1586.8333333333333	48188.03333333333	39.63841078454057
959.8784083919536	1586.7333333333333	48534.1	40.01326013851736
960.6034732305736	1586.7333333333333	48818.76666666667	39.73821213893157
961.3284644532936	1587.0	48984.066666666666	39.73054376434025
962.053382057948	1586.3333333333333	49203.7	39.897219763427735
962.7782260423721	1585.9333333333334	49493.666666666664	40.22740406128573
963.5029964044004	1586.6333333333334	49668.73333333333	39.56540581660418
964.2276931418677	1586.6	49833.3	39.21650388063135
964.952316252609	1587.0666666666666	49991.2	39.44904360803288
965.6768657344589	1586.8333333333333	50045.46666666667	39.60545733172432
966.4013415852523	1587.4	50077.4	39.45437993471848
967.1257438028242	1586.1	50130.6	39.40833989385788
967.8500723850091	1586.7666666666667	50199.76666666667	38.952964740228964
968.574327329642	1586.7333333333333	50229.46666666667	39.065769979129136
969.2985086345576	1586.8333333333333	50396.53333333333	38.75892816126057
970.0226162975908	1586.6	50452.46666666667	38.80302541514406
970.7466503165765	1586.9	50443.96666666667	38.65095719268246
971.4706106893493	1587.2	50425.76666666667	38.58559718881241
972.1944974137441	1586.7333333333333	50317.066666666666	38.402856676239274
972.9183104875957	1586.7333333333333	50033.26666666667	38.07736515632412
973.6420499087391	1586.0	49786.53333333333	38.376311594989424
974.3657156750087	1586.8333333333333	49601.0	38.24717187204828
975.0893077842397	1586.6666666666667	49365.76666666667	37.939392352443484
975.8128262342667	1586.2666666666667	49241.46666666667	37.835952454773704
976.5362710229247	1587.1333333333334	49151.0	37.60642649324069
977.2596421480483	1586.8333333333333	49127.76666666667	38.10647038566215
977.9829396074724	1587.2333333333333	49072.36666666667	39.04958689740047
978.7061633990318	1586.3333333333333	48860.76666666667	38.76943970788158
979.4293135205613	1586.4333333333334	48670.4	38.45925960912647
980.1523899698958	1586.6333333333334	48482.36666666667	38.5505271545802
980.87539274487	1587.1333333333334	48297.433333333334	38.55307490705218
981.5983218433189	1587.1	48306.73333333333	38.80481777581731
982.3211772630771	1586.7666666666667	48303.26666666667	38.92072906494823
983.0439590019795	1587.0	48338.0	38.517301646129724
983.7666670578608	1586.4333333333334	48433.4	38.19482654385118
984.4893014285559	1586.6333333333334	48496.53333333333	37.98327620181557
985.2118621118997	1586.5333333333333	48384.3	37.60521643920349
985.9343491057269	1587.2666666666667	48349.26666666667	37.53095590080798
986.6567624078724	1586.9333333333334	48200.666666666664	37.36549841104885
987.3791020161709	1586.3	48104.1	37.84542990306194
988.1013679284573	1587.0666666666666	48095.433333333334	37.953648241275225
988.8235601425663	1586.3666666666666	48194.26666666667	38.20256403780224
989.5456786563328	1586.9	48317.1	37.850917360012474
990.2677234675917	1586.4666666666667	48416.1	37.71569643822209
990.9896945741776	1586.4333333333334	48376.666666666664	37.54744339338803
991.7115919739255	1587.0666666666666	48190.4	36.98268267884079
992.4334156646702	1586.2	47860.433333333334	36.91453813329301
993.1551656442463	1586.7	47486.46666666667	37.33517592662752
993.8768419104888	1586.8666666666666	47101.36666666667	37.66774263522132
994.5984444612325	1586.7333333333333	46802.333333333336	37.73407793171179
995.3199732943121	1586.6333333333334	46444.76666666667	37.59661602860139
996.0414284075626	1586.6666666666667	46172.63333333333	37.67207292248027
996.7628097988187	1586.8	45933.63333333333	37.8814868988545
997.4841174659151	1586.5666666666666	45693.333333333336	37.248983279580905
998.2053514066869	1586.2666666666667	45417.23333333333	36.90512087739723
998.9265116189687	1586.6666666666667	44947.1	37.08034562794213
999.6475981005952	1586.7	44391.3	36.9804022230172
1000.3686108494015	1587.0666666666666	43858.8	36.68474499501756
1001.0895498632223	1586.4666666666667	43521.76666666667	36.918656291278
1001.8104151398923	1586.7	43156.066666666666	36.94203376367886
1002.5312066772464	1586.5666666666666	42782.1	36.82058209165536
1003.2519244731194	1587.0	42433.46666666667	36.22853755704812
1003.9725685253462	1587.6	42127.46666666667	36.672102848353965
1004.6931388317614	1587.0	41765.9	36.89596599023379
1005.4136353902	1586.5666666666666	41241.8	36.48741878672464
1006.1340581984969	1586.6	40665.03333333333	36.3284602150931
1006.8544072544867	1586.3333333333333	39994.166666666664	36.808352948898424
1007.5746825560042	1586.1	39375.03333333333	37.27051724263991
1008.2948841008844	1586.6666666666667	38752.566666666666	37.041875458350354
1009.0150118869618	1586.8333333333333	38298.86666666667	37.9326569090876
1009.7350659120716	1586.9	37978.566666666666	38.00422020490513
1010.4550461740483	1586.2333333333333	37631.46666666667	38.249244091808045
1011.174952670727	1586.6666666666667	37277.433333333334	38.84032288622538
1011.8947853999423	1587.2333333333333	36873.8	38.62385918153963
1012.614544359529	1587.1666666666667	36336.96666666667	39.29704349269291
1013.334229547322	1586.4	35709.933333333334	39.04001166048972
1014.0538409611561	1586.2333333333333	35017.96666666667	39.11830099354328
1014.7733785988661	1586.9333333333334	34360.066666666666	38.704202953626584
1015.4928424582868	1586.7333333333333	33831.6	38.686172727265365
1016.2122325372529	1586.1666666666667	33343.166666666664	38.42132940028913
1016.9315488335994	1586.5666666666666	32936.7	38.96724708782756
1017.6507913451611	1586.8	32626.366666666665	39.47136508523153
1018.3699600697728	1586.9	32302.7	39.27829172247967
1019.0890550052692	1586.4	31919.033333333333	39.395854908128634
1019.8080761494851	1587.2666666666667	31374.433333333334	38.9427462822814
1020.5270235002555	1587.1	30787.6	39.425898628350346
1021.2458970554151	1586.4666666666667	30069.166666666668	40.14655544689965
1021.9646968127987	1587.3	29379.166666666668	40.05912274628002
1022.6834227702411	1586.7	28880.233333333334	39.902276311677646
1023.4020749255772	1586.5666666666666	28420.2	39.75040299669798
1024.1206532766416	1587.0333333333333	28024.666666666668	39.96832707221849
1024.8391578212693	1587.2	27679.733333333334	39.93442387900805
1025.5575885572953	1586.4666666666667	27311.7	39.013723886330204
1026.2759454825539	1586.7666666666667	26880.333333333332	39.914164358972656
1026.9942285948803	1587.4333333333334	26295.166666666668	40.03380534178201
1027.7124378921092	1586.4333333333334	25682.566666666666	39.37138477056287
1028.4305733720753	1586.9	25102.066666666666	39.828314010260655
1029.1486350326138	1586.6333333333334	24564.133333333335	39.930145005383295
1029.866622871559	1586.5333333333333	24072.033333333333	40.25886464452238
1030.584536886746	1586.5	23647.566666666666	40.272749400667074
1031.3023770760096	1586.2	23261.1	39.630559947741475
1032.0201434371845	1586.9	22953.733333333334	39.359737953654346
1032.7378359681059	1586.6666666666667	22624.733333333334	39.47167986663776
1033.455454666608	1586.4	22241.333333333332	40.20499945004941
1034.1729995305259	1586.8333333333333	21777.033333333333	39.26980996458997
1034.8904705576945	1587.3333333333333	21243.6	39.32610747194281
1035.6078677459486	1587.1333333333334	20703.166666666668	39.327837731357576
1036.3251910931228	1586.7	20184.2	38.25777099652831
1037.042440597052	1586.6333333333334	19737.033333333333	38.81474124493198
1037.7596162555712	1586.3	19310.933333333334	38.77013300119257
1038.4767180665153	1587.3	19009.733333333334	39.965782672635655
1039.1937460277186	1586.9666666666667	18735.2	39.975230744797436
1039.9107001370162	1586.4666666666667	18479.333333333332	40.02849561984223
1040.627580392243	1587.0333333333333	18209.433333333334	40.26485215246737
1041.3443867912338	1586.8666666666666	17884.633333333335	39.98752949821866
1042.0611193318232	1586.9333333333334	17465.266666666666	39.316125644861955
1042.7777780118463	1586.7333333333333	17045.133333333335	39.76271389217385
1043.4943628291376	1587.0333333333333	16591.533333333333	39.32030641852862
1044.2108737815322	1586.3	16165.833333333334	39.42854671528727
1044.9273108668647	1586.0333333333333	15788.233333333334	39.059741747432035
1045.64367408297	1586.7	15469.9	39.114665855506765
1046.359963427683	1586.7333333333333	15195.0	39.0999807896778
1047.0761788988382	1587.2333333333333	14919.033333333333	37.94080555176039
1047.7923204942708	1587.6333333333334	14697.8	38.989501010440016
1048.5083882118154	1587.1	14424.233333333334	39.60467523803149
1049.224382049307	1586.6333333333334	14114.333333333334	39.31247086621907
1049.9403020045802	1586.7	13785.5	38.64383634598741
1050.6561480754697	1586.9	13447.5	38.46616287842433
1051.3719202598106	1587.2666666666667	13130.633333333333	38.21230976204412
1052.0876185554378	1586.7	12833.366666666667	37.892952018937656
1052.8032429601856	1586.8333333333333	12586.233333333334	38.583983436811906
1053.5187934718892	1586.8	12387.9	38.52499785614103
1054.2342700883835	1586.6333333333334	12206.133333333333	38.94596988886288
1054.949672807503	1586.2333333333333	12055.866666666667	38.647570922552795
1055.6650016270826	1586.9	11890.133333333333	38.27305984763378
1056.3802565449573	1586.8666666666666	11688.9	38.36097612886584
1057.0954375589617	1587.0333333333333	11465.766666666666	38.43675954016387
1057.8105446669308	1586.6666666666667	11250.333333333334	38.750272041904964
1058.5255778666992	1586.9	11004.266666666666	38.274451630006965
1059.240537156102	1587.2	10786.333333333334	38.83904502873443
1059.9554225329737	1586.6666666666667	10591.233333333334	38.02992645083008
1060.6702339951491	1586.9666666666667	10440.466666666667	38.58708158103094
1061.3849715404633	1587.3666666666666	10308.1	38.78056655288101
1062.0996351667509	1586.1333333333334	10205.333333333334	38.75339518263299
1062.8142248718468	1586.8333333333333	10094.4	38.219589110687465
1063.528740653586	1586.4	9951.9	38.48808791492122
1064.2431825098029	1586.4666666666667	9760.6	38.71240070112121
1064.9575504383324	1586.8	9557.1	38.35016158580175
1065.6718444370097	1586.3666666666666	9355.233333333334	38.04442983471485
1066.386064503669	1587.1	9176.466666666667	38.93785647363661
1067.1002106361457	1586.7	9027.633333333333	38.90991924284436
1067.8142828322743	1587.0	8909.233333333334	38.38298367497156
1068.5282810898898	1586.4333333333334	8809.066666666668	38.20292430519146
1069.2422054068265	1586.5	8719.466666666667	38.8516678212363
1069.95605578092	1586.5333333333333	8614.733333333334	38.63313870104248
1070.6698322100044	1587.0	8475.866666666667	38.515500148108515
1071.383534691915	1586.6	8315.533333333333	38.89930910383238
1072.0971632244864	1586.8333333333333	8141.466666666666	38.45264858646099
1072.8107178055534	1586.7	7985.766666666666	39.05233898421738
1073.524198432951	1587.5666666666666	7851.966666666666	38.28295738388905
1074.2376051045137	1587.2	7753.766666666666	39.19575562875352
1074.9509378180765	1586.1666666666667	7661.566666666667	38.78658498194531
1075.6641965714741	1586.5	7577.7	39.73826473788743
1076.3773813625414	1586.6	7481.866666666667	39.84766493001453
1077.0904921891133	1587.1666666666667	7373.0	38.86920048575759
1077.8035290490245	1586.7	7254.966666666666	39.48397538961439
1078.51649194011	1586.5333333333333	7124.7	39.52173570059559
1079.2293808602042	1586.5333333333333	7008.666666666667	39.26679310999285
1079.9421958071423	1586.7333333333333	6880.1	37.617294564273536
1080.6549367787588	1586.2666666666667	6795.233333333334	38.916589611173734
1081.367603772889	1586.9666666666667	6725.133333333333	38.796580869446885
1082.080196787367	1586.5666666666666	6667.633333333333	38.779105454238675
1082.7927158200282	1586.7666666666667	6585.0	39.179175339651025
1083.5051608687072	1586.6666666666667	6494.8	39.408972349235356
1084.217531931239	1586.6333333333334	6361.333333333333	38.607121880699225
1084.9298290054578	1586.9	6247.4	40.121932645758235
1085.6420520891993	1586.1	6145.066666666667	38.94217979357435
1086.3542011802977	1587.2333333333333	6068.466666666666	39.876047142026266
1087.0662762765878	1587.0666666666666	6005.033333333334	38.876904063821044
1087.7782773759047	1587.2	5954.4	39.86558364974022
1088.4902044760831	1586.9666666666667	5870.266666666666	37.85032252889918
1089.202057574958	1587.3333333333333	5791.8	39.22891882103129
1089.9138366703637	1586.8	5690.066666666667	39.067592399135876
1090.6255417601355	1586.0333333333333	5598.533333333334	38.50843050435993
1091.337172842108	1587.5333333333333	5526.5	39.160237211051154
1092.048729914116	1586.9333333333334	5456.466666666666	38.15670944535046
1092.7602129739944	1586.6	5414.1	37.636954342503785
1093.471622019578	1586.2666666666667	5378.0	39.51490450752199
1094.1829570487016	1586.0333333333333	5297.366666666667	37.62972852366392
1094.8942180592	1586.9666666666667	5215.4	39.40159159302077
1095.605405048908	1587.0	5126.366666666667	37.911654172148225
1096.3165180156604	1586.8	5071.6	40.25634347945676
1097.027556957292	1586.7333333333333	5027.6	39.4017711612595
1097.7385218716379	1586.4333333333334	4990.6	39.553094381274995
1098.4494127565324	1586.3	4928.9	37.64920685520683
1099.1602296098106	1586.7666666666667	4862.233333333334	40.44040706973294
1099.8709724293074	1586.0666666666666	4765.933333333333	37.98395035763604
1100.5816412128574	1585.7666666666667	4698.966666666666	39.06878231126136
1101.2922359582956	1586.8	4648.366666666667	37.99537260093166
1102.0027566634565	1585.7666666666667	4620.7	39.17318425562799
1102.7132033261753	1586.4	4569.133333333333	39.94973394734119
1103.4235759442865	1586.0666666666666	4493.966666666666	39.585830790945636
1104.1338745156252	1586.7	4418.5	37.21730952751649
1104.844099038026	1587.0	4377.1	40.24494646702619
1105.5542495093239	1586.6333333333334	4338.433333333333	39.45318186904798
1106.2643259273534	1587.0333333333333	4283.266666666666	37.45141151383156
1106.9743282899494	1586.2333333333333	4222.833333333333	40.62194195343604
1107.684256594947	1586.5333333333333	4137.066666666667	39.51746059160043
1108.394110840181	1586.3666666666666	4078.9333333333334	39.21382317852316
1109.1038910234856	1586.7333333333333	4030.266666666667	37.34391957698671
1109.8135971426964	1587.0666666666666	3977.766666666667	40.0818693202063
1110.5232291956477	1587.3333333333333	3898.1666666666665	38.64309731330598
1111.2327871801745	1586.1666666666667	3837.2	41.82313490370225
1111.9422710941117	1586.9333333333334	3786.133333333333	39.14069768972186
1112.6516809352938	1586.5666666666666	3743.9	39.8406712870775
1113.3610167015559	1586.9666666666667	3676.9333333333334	39.986083403169225
1114.0702783907325	1586.3333333333333	3622.9333333333334	40.000298219552256
1114.7794660006589	1585.4	3579.366666666667	38.78037202710907
1115.4885795291696	1586.6	3547.2	40.01338745065076
1116.1976189740992	1586.7	3493.8333333333335	37.881039298766176
1116.906584333283	1586.5	3452.6666666666665	39.03080445746127
1117.6154756045555	1586.9666666666667	3414.133333333333	39.929414108560394
1118.3242927857516	1586.5	3374.6	37.79518495141498
1119.0330358747062	1586.9	3339.5333333333333	40.86685138293197
1119.741704869254	1586.4333333333334	3294.2	40.22360703818769
1120.4502997672296	1585.9	3253.733333333333	41.501196385310145
1121.1588205664682	1585.5	1661.3666666666666	29.608997535755673
1121.8672672648045	1586.2666666666667	1662.8	46.8938919467226
1122.5756398600731	1585.3	1662.1666666666667	42.29762276344416
1123.2839383501089	1585.4333333333334	1661.4666666666667	38.18684529634056
