# Supplementary material for: Roblonski: A Material-Efficient Robo-Fluidic Toolbox for Rapid Photochemical Characterization
Source: ACS Cent Sci. 2026 Feb 6;12(3):333–44. doi: 10.1021/acscentsci.5c02027 (PMC13022720; doi:10.1021/acscentsci.5c02027)
Supplement: Supplementary file 2 [file oc5c02027_si_002.zip › BeerLambertStudy/Raw Data (Automataed)/BLEC Study (2025 Jun 12)/Ferrocene2/blec_Ferrocene2__12062025_aABS_i7_eEXP_s3_d669e+00_t250-0_m7_v175-0.csv]

name	C:/Users/cbe.mabolha.shared/Documents/Gilson Spectroscopy Project\BLEC Study (2025 Jun 12)\Ferrocene2\blec_Ferrocene2__12062025_aABS_i7_eEXP_s3_d669e+00_t250-0_m7_v175-0.csv
2025-06-12 21:52:47.342645
mix_iter=7	mix_disp=175.0
droplet_volume=50.0	working_volume=250.0
dilution_scheme=Fractional(value=0.3333333333333333)	n_dil=6
calibration=Calibration(y = f(x); f(x) = -0.244 + 0.9765x; s.t. y > 0.0; Set Feb 4	2025 from "Manuscript Figures Data.xlsx")
count	30
interval	0.1 (Sec)
integration_time	40000 (uSec)
NLC=False	DCC=False	WCAL=-5	Slit=S5
Conc_0=6.692	nFRAC=0.29629629629629634	nConc_(7;3)=1.982814814814815	aFRAC=0.2967416258501715	aConc_(7;3)=1.9857949601893476
wavelength (nm)	dark reference (int)	light reference (int)	abs (mOD)
W	D	L	S
344.6678771972656	1602.0333333333333	1678.0	34.69858969867366
345.45221902608614	1590.1666666666667	1665.9	40.85779261707751
346.236489003635	1587.0	1661.9333333333334	31.65002078596936
347.02068712774695	1585.0333333333333	1660.0333333333333	34.11918314860142
347.8048133962569	1585.1666666666667	2395.3	50.94260938687786
348.5888678069997	1586.1333333333334	2404.6666666666665	46.59149232213493
349.3728503578101	1587.0333333333333	2420.4333333333334	48.54179902420063
350.15676104652283	1587.7333333333333	2431.5	47.85378622706486
350.94059987097285	1587.7666666666667	2437.4666666666667	46.6651944895168
351.72436682899485	1587.1666666666667	2445.5	47.48498180612814
352.5080619184237	1586.2	2450.0666666666666	49.05449758177963
353.2916851370942	1586.2	2456.4	46.94950964558443
354.0752364828412	1585.4333333333334	2460.9	47.038140222728074
354.8587159534994	1585.4	2461.233333333333	46.15252507281004
355.6421235469038	1586.5	2467.9333333333334	48.27762945610826
356.42545926088906	1586.7666666666667	2470.0	48.28346908171713
357.20872309329	1587.1	2463.8	44.98575997289051
357.9919150419415	1587.7666666666667	2464.9333333333334	49.72729480900233
358.77503510467835	1586.4333333333334	2460.7	48.270590028790366
359.5580832793353	1585.7666666666667	2451.3333333333335	47.25228940788018
360.34105956374725	1585.9666666666667	2445.1	46.06839255467555
361.12396395574893	1585.7	2442.8	45.883245986152026
361.9067964531752	1585.7666666666667	2439.766666666667	46.870172170351246
362.6895570538609	1586.1	2439.733333333333	46.02325763231163
363.47224575564076	1586.6666666666667	2440.7	49.17802080546824
364.2548625563497	1586.6666666666667	2435.366666666667	47.61691449571992
365.0374074538224	1586.7	2438.766666666667	47.45601693317058
365.8198804458938	1585.3666666666666	2432.6	45.70623326983483
366.6022815303986	1586.6333333333334	2432.233333333333	49.14133284446505
367.3846107051717	1586.1333333333334	2430.5666666666666	46.476204116334536
368.1668679680479	1586.8333333333333	2437.0666666666666	49.39172752254437
368.9490533168619	1586.0	2438.766666666667	49.75003362142584
369.7311667494487	1586.2666666666667	2446.6666666666665	50.43383612249035
370.5132082636429	1586.0666666666666	2449.866666666667	46.45821216239219
371.2951778572795	1586.7666666666667	2451.866666666667	46.645293216513856
372.07707552819323	1586.4666666666667	2454.6	48.351765648840114
372.8589012742189	1586.5333333333333	2468.9	50.79787834237363
373.6406550931913	1586.1333333333334	2474.3	51.30739327711461
374.4223369829453	1586.4333333333334	2482.4333333333334	49.761230348133815
375.2039469413157	1586.5333333333333	2486.766666666667	48.3434644404823
375.9854849661373	1586.1333333333334	2484.4666666666667	48.88425182632225
376.7669510552448	1586.7666666666667	2484.8	48.66706124214516
377.5483452064732	1586.4	2488.3333333333335	48.875319198316106
378.3296674176572	1586.7	2505.7	48.53175923861708
379.11091768663164	1585.8	2512.366666666667	49.82652666300905
379.89209601123133	1586.4333333333334	2512.1666666666665	47.477581274920624
380.67320238929113	1586.1	2522.3333333333335	51.8004966619113
381.45423681864577	1586.5666666666666	2518.9333333333334	48.7158723642167
382.23519929713007	1586.3333333333333	2530.6666666666665	52.10593476274009
383.01608982257886	1586.9333333333334	2542.3333333333335	51.17525145337395
383.796908392827	1586.2333333333333	2553.766666666667	50.07470818060705
384.57765500570923	1586.2	2553.733333333333	49.16894923871564
385.3583296590604	1586.3666666666666	2543.5	51.51945463605007
386.1389323507153	1586.2666666666667	2550.1666666666665	51.08494375248056
386.91946307850884	1587.0	2555.266666666667	48.47708916782692
387.69992184027564	1586.6	2580.366666666667	51.110643520890164
388.48030863385065	1585.6	2606.4333333333334	53.29915660772889
389.2606234570687	1586.4	2590.1666666666665	52.45426851778886
390.04086630776453	1586.9	2582.4666666666667	54.130882760164226
390.82103718377294	1586.8666666666666	2585.9666666666667	53.009333956284465
391.6011360829288	1586.6666666666667	2592.866666666667	52.741623993597706
392.3811630030669	1586.5333333333333	2621.133333333333	52.54524272297884
393.161117942022	1586.9	2660.7	53.51991875378435
393.941000897629	1586.3333333333333	2707.7	51.808183293873846
394.72081186772266	1586.3666666666666	2713.766666666667	53.2231810640662
395.5005508501378	1587.1	2703.9666666666667	54.44753935931253
396.28021784270925	1586.3666666666666	2703.633333333333	55.27945440782729
397.0598128432718	1586.5666666666666	2714.366666666667	52.92751791398562
397.83933584966024	1586.8	2717.5333333333333	57.16969269676246
398.6187868597095	1586.4333333333334	2730.5666666666666	54.70026636527924
399.3981658712542	1587.0666666666666	2746.4	55.25348029410479
400.1774728821293	1586.6666666666667	2774.3	56.74520015171463
400.9567078901696	1586.6	2799.9333333333334	56.16860687501436
401.7358708932098	1586.3333333333333	2796.266666666667	56.41887815307036
402.5149618890848	1586.3333333333333	2785.8333333333335	58.390398926144954
403.2939808756294	1586.4666666666667	2789.7	57.015072193804606
404.07292785067847	1586.4666666666667	2813.6666666666665	56.874417815597766
404.8518028120667	1586.2	2832.1666666666665	58.398791134860204
405.630605757629	1586.6333333333334	2829.0333333333333	54.688706127735735
406.4093366852001	1586.5666666666666	2816.0666666666666	54.67254231592495
407.1879955926149	1586.4	2831.3	58.8117080380521
407.9665824777082	1586.4666666666667	2846.8333333333335	59.828651560411004
408.74509733831474	1586.3666666666666	2864.5666666666666	57.60057847531247
409.52354017226935	1586.9666666666667	2874.1666666666665	57.01620586825541
410.3019109774069	1586.0666666666666	2875.8	56.00177774496808
411.08020975156217	1586.9333333333334	2891.6666666666665	58.159994899159365
411.8584364925699	1586.4333333333334	2916.5333333333333	57.21057476359243
412.6365911982651	1586.1333333333334	2937.133333333333	57.560484506284595
413.4146738664823	1586.1333333333334	2965.6	59.963338860425374
414.19268449505654	1586.5666666666666	2992.4666666666667	58.59105414331794
414.97062308182257	1586.8666666666666	3028.4	55.67118671134494
415.74848962461516	1586.3666666666666	3073.4	57.598547269338326
416.52628412126916	1586.5	3145.7	59.778250706945386
417.3040065696194	1586.5	3216.5333333333333	59.490359268839676
418.0816569675006	1586.8	3214.233333333333	59.68407250996337
418.8592353127476	1586.9	3195.7	58.22853844207658
419.63674160319533	1586.6	3210.6666666666665	56.59601148625065
420.4141758366785	1586.1666666666667	3247.6666666666665	57.965809065373904
421.1915380110319	1586.9333333333334	3265.0666666666666	58.781376168541556
421.9688281240904	1586.3	3264.866666666667	60.53616460010097
422.7460461736888	1586.4	3318.633333333333	58.36579050954962
423.52319215766187	1586.9333333333334	3385.733333333333	59.58142937568539
424.3002660738445	1585.8666666666666	3470.1666666666665	61.5349067501243
425.0772679200714	1586.5	3608.733333333333	61.26553510522498
425.8541976941775	1586.3	3750.1666666666665	60.549345540318306
426.6310553939975	1586.4666666666667	3808.9333333333334	59.72058285191422
427.40784101736625	1586.3333333333333	3867.9666666666667	61.514865536158105
428.18455456211865	1587.2333333333333	3989.8333333333335	61.93660775919792
428.96119602608934	1586.4	4179.1	61.24816904416194
429.7377654071133	1586.5333333333333	4396.933333333333	63.71625511331565
430.5142627030252	1586.6	4516.4	64.45047879498247
431.29068791166	1586.4333333333334	4649.6	62.47703276177237
432.06704103085235	1586.4	4785.166666666667	63.21413362108519
432.8433220584372	1586.2	4878.433333333333	64.26402976561714
433.6195309922492	1587.6333333333334	4933.166666666667	63.64266254220985
434.3956678301234	1586.6333333333334	4970.5	62.94106429944696
435.1717325698944	1586.8666666666666	4991.366666666667	62.66829041439963
435.9477252093971	1586.3666666666666	5007.6	63.179631097767405
436.72364574646633	1586.9	5059.166666666667	63.48699098746275
437.49949417893686	1586.7	5116.566666666667	62.85134869737293
438.27527050464346	1585.7666666666667	5217.233333333334	62.60412925088392
439.0509747214211	1586.9	5386.133333333333	61.54628527242905
439.8266068271044	1585.9	5657.633333333333	63.2078763864308
440.6021668195283	1586.8666666666666	6027.1	63.874527214197826
441.37765469652754	1585.9	6486.266666666666	63.39909110229357
442.1530704559369	1586.3333333333333	6988.566666666667	64.16878277135089
442.9284140955914	1586.5333333333333	7415.633333333333	63.49566267282736
443.7036856133256	1586.7333333333333	7732.133333333333	65.79287195568806
444.47888500697445	1586.8666666666666	7892.566666666667	64.08118610769927
445.2540122743727	1586.8666666666666	7936.166666666667	64.58240452279875
446.0290674133552	1586.6	7873.1	63.69707783748767
446.8040504217568	1586.1333333333334	7794.433333333333	63.71338623383442
447.5789612974122	1586.3333333333333	7705.833333333333	63.12345987640171
448.35380003815635	1586.6666666666667	7645.466666666666	62.2162837760838
449.1285666418239	1586.6	7624.466666666666	63.718044461927555
449.90326110624983	1587.0666666666666	7625.333333333333	63.78568762612656
450.67788342926883	1586.7666666666667	7635.833333333333	63.07597733269342
451.4524336087157	1586.4	7671.9	62.58730098717251
452.22691164242536	1586.4	7709.866666666667	62.68598158281863
453.00131752823256	1586.9666666666667	7782.9	63.00677143110574
453.7756512639721	1586.4666666666667	7861.1	63.135243547229365
454.5499128474788	1586.7333333333333	7926.633333333333	63.48945005441395
455.32410227658755	1587.0	7967.133333333333	63.45226596335703
456.09821954913303	1586.4666666666667	7977.8	62.90036985889344
456.8722646629501	1586.6	7937.833333333333	62.07707832354136
457.6462376158736	1586.4	7889.0	63.412869053325
458.4201384057383	1586.4	7792.633333333333	62.89425284099981
459.1939670303791	1586.7333333333333	7663.233333333334	62.095680967168654
459.96772348763074	1586.6333333333334	7514.1	61.62444904213697
460.741407775328	1586.7	7376.833333333333	62.091559776388806
461.51501989130577	1586.4666666666667	7235.966666666666	60.5483479393681
462.2885598333988	1586.5666666666666	7123.7	59.802665499091866
463.0620275994419	1586.9666666666667	7031.5	60.72629154117514
463.83542318726995	1587.0	6975.166666666667	61.17042235373601
464.6087465947177	1586.5666666666666	6916.333333333333	59.16496939652057
465.38199781962	1586.8333333333333	6896.333333333333	60.43671780692026
466.1551768598116	1586.7666666666667	6896.033333333334	61.226858791758204
466.92828371312737	1586.8333333333333	6906.5	59.847174896981464
467.7013183774021	1586.9666666666667	6934.833333333333	59.29478879865337
468.4742808504707	1586.8666666666666	6977.6	59.349830373124874
469.24717113016777	1586.0	7045.133333333333	59.86663674238608
470.0199892143283	1586.0666666666666	7106.766666666666	58.986155784975914
470.792735100787	1586.6	7173.566666666667	58.391532880955175
471.5654087873788	1586.8666666666666	7255.633333333333	60.3510550263621
472.33801027193834	1586.6	7324.933333333333	59.245768783044525
473.11053955230057	1586.4	7386.566666666667	58.518181886723966
473.88299662630027	1585.6	7461.333333333333	58.44551827938763
474.65538149177223	1587.4333333333334	7511.166666666667	58.08971040738243
475.4276941465513	1586.3666666666666	7532.1	58.26333450170733
476.1999345884722	1586.8333333333333	7544.433333333333	58.39480598559391
476.97210281536985	1586.4333333333334	7550.4	57.87579769281515
477.74419882507897	1587.0666666666666	7537.066666666667	58.30209425260174
478.51622261543446	1586.1	7507.066666666667	56.698399720010656
479.2881741842711	1586.5666666666666	7467.333333333333	56.80107990110247
480.06005352942367	1586.8666666666666	7416.3	56.568488644460516
480.831860648727	1586.4333333333334	7366.9	56.170437243342704
481.60359554001593	1587.0666666666666	7327.033333333334	55.00782882110701
482.37525820112523	1587.3333333333333	7274.7	55.74728238903539
483.14684862988975	1587.0	7233.7	55.24321428732771
483.91836682414424	1586.5666666666666	7196.4	56.21757434096311
484.68981278172356	1586.8666666666666	7139.733333333334	54.99232901962866
485.46118650046253	1587.6	7090.133333333333	54.588188229100446
486.23248797819593	1587.2666666666667	7055.066666666667	54.52237353866376
487.0037172127586	1585.8333333333333	7019.8	54.93864101535811
487.7748742019853	1585.7666666666667	6980.733333333334	54.62518338356869
488.54595894371096	1586.9333333333334	6941.4	53.88568529627956
489.31697143577026	1586.8666666666666	6910.033333333334	54.0691259811527
490.08791167599804	1587.3666666666666	6873.7	54.02679824730872
490.8587796622292	1586.6	6841.166666666667	53.16179110327206
491.6295753922984	1586.1333333333334	6826.166666666667	54.09087036694522
492.4002988640406	1586.8666666666666	6791.233333333334	53.49048304700965
493.17095007529053	1586.7666666666667	6768.733333333334	53.483764372881396
493.94152902388305	1586.4	6746.233333333334	54.19178890063971
494.71203570765294	1586.6666666666667	6711.366666666667	52.6699935500949
495.482470124435	1586.2666666666667	6676.266666666666	52.695341225749225
496.25283227206404	1586.5333333333333	6652.033333333334	52.67592921577315
497.02312214837485	1586.9333333333334	6629.866666666667	52.18466917462681
497.7933397512024	1586.8	6602.533333333334	52.37800482799487
498.56348507838123	1587.0	6574.566666666667	51.66148616790309
499.3335581277464	1587.0	6551.8	50.79074652511976
500.10355889713264	1586.9333333333334	6542.733333333334	50.77038913464665
500.8734873843747	1586.8333333333333	6533.266666666666	51.00072897103946
501.6433435873074	1586.5333333333333	6539.433333333333	50.683661476887615
502.4131275037657	1586.7333333333333	6544.966666666666	50.770211950592895
503.1828391315842	1586.6	6552.066666666667	50.600035138136604
503.95247846859786	1586.3	6581.933333333333	51.031555005539786
504.72204551264144	1586.5666666666666	6600.066666666667	49.70073438351004
505.49154026154974	1586.5666666666666	6631.8	50.66070945794377
506.2609627131576	1586.3	6666.666666666667	48.759496010783735
507.03031286529983	1586.9666666666667	6718.333333333333	49.17164503157266
507.7995907158112	1586.4666666666667	6770.366666666667	48.8849391593207
508.5687962625266	1587.1	6843.233333333334	49.07703012648899
509.33792950328075	1586.8	6914.533333333334	49.28237058067232
510.1069904359085	1587.5333333333333	6997.0	49.03351534900355
510.8759790582447	1587.5333333333333	7087.133333333333	49.52094569098249
511.6448953681241	1586.5	7168.366666666667	48.05562396504666
512.4137393633815	1586.7	7265.766666666666	49.51749166036049
513.1825110418519	1586.7666666666667	7367.2	48.90969097894543
513.9512104013698	1586.3666666666666	7470.9	47.6762196888905
514.7198374397702	1587.5666666666666	7574.633333333333	48.941496195926234
515.4883921548881	1586.7	7679.733333333334	50.31107896198827
516.2568745445578	1586.5	7783.9	48.70760240087791
517.0252846066146	1586.2	7895.766666666666	48.671663915411635
517.793622338893	1587.1333333333334	8001.833333333333	49.22389030379863
518.561887739228	1587.0666666666666	8091.066666666667	47.780235639797766
519.3300808054544	1587.1333333333334	8178.2	47.30209235955891
520.0982015354069	1586.8333333333333	8281.866666666667	48.224428542795124
520.8662499269203	1587.6	8372.566666666668	48.07054746137479
521.6342259778296	1586.9333333333334	8461.133333333333	48.04114850590143
522.4021296859694	1586.0333333333333	8536.033333333333	47.624578753575264
523.1699610491747	1586.2666666666667	8607.766666666666	47.63658470420785
523.9377200652801	1586.6666666666667	8670.766666666666	46.980098075430384
524.7054067321207	1586.5	8742.0	48.279093726521616
525.4730210475309	1587.1333333333334	8791.166666666666	47.19083835302184
526.2405630093459	1587.0333333333333	8855.833333333334	48.19539008096741
527.0080326154003	1587.7	8920.7	47.53567240353565
527.7754298635291	1586.5666666666666	8978.166666666666	47.86297346622388
528.5427547515668	1586.8333333333333	9016.566666666668	47.69032023891526
529.3100072773485	1586.8333333333333	9074.4	47.831822040136444
530.077187438709	1586.9	9106.033333333333	47.43916386571455
530.8442952334829	1587.1666666666667	9151.566666666668	47.388952320455616
531.6113306595051	1586.5666666666666	9197.533333333333	47.019116208299494
532.3782937146104	1586.0666666666666	9228.933333333332	47.348090644475754
533.1451843966338	1587.1666666666667	9258.733333333334	47.29562521925858
533.9120027034099	1586.6	9293.7	47.17836947298653
534.6787486327736	1586.8333333333333	9309.466666666667	46.0660682126608
535.4454221825597	1586.8666666666666	9353.166666666666	46.331778932540715
536.212023350603	1587.1333333333334	9396.9	46.46182607558671
536.9785521347383	1587.5	9423.266666666666	46.15323846671331
537.7450085328004	1587.0	9462.366666666667	47.103296310762396
538.5113925426242	1586.7	9477.6	47.52697506465481
539.2777041620444	1586.8666666666666	9506.766666666666	46.94376679154423
540.0439433888959	1587.1666666666667	9515.7	47.29882347843814
540.8101102210134	1586.8333333333333	9525.866666666667	46.03900191461854
541.5762046562318	1586.7666666666667	9559.166666666666	46.235517262328756
542.3422266923859	1586.4333333333334	9579.966666666667	46.61636231022299
543.1081763273105	1587.1333333333334	9600.833333333334	47.779209504388476
543.8740535588404	1586.3666666666666	9620.133333333333	47.45403664337442
544.6398583848105	1587.6666666666667	9617.833333333334	47.41216944452834
545.4055908030555	1587.2	9621.9	46.89186815701683
546.1712508114102	1587.3333333333333	9620.9	46.645983635642885
546.9368384077096	1586.5333333333333	9632.4	47.07373142470819
547.7023535897882	1586.5	9645.166666666666	46.556619483577364
548.4677963554811	1586.5	9650.8	46.404419124131756
549.2331667026231	1586.8333333333333	9637.2	46.901677405133505
549.9984646290487	1586.3	9640.666666666666	47.68070892946909
550.7636901325931	1587.4	9628.9	46.59139324384671
551.5288432110908	1587.0333333333333	9617.733333333334	47.477207076115384
552.2939238623768	1586.8	9614.2	46.58342368962385
553.0589320842859	1587.3666666666666	9634.566666666668	46.01221612705213
553.8238678746528	1587.2	9628.066666666668	46.10850321216811
554.5887312313124	1586.7666666666667	9603.9	45.88109781370279
555.3535221520995	1588.0666666666666	9614.333333333334	46.988111424259024
556.1182406348488	1586.7	9608.0	46.1689690825558
556.8828866773954	1587.1	9615.1	45.77552342475079
557.6474602775738	1586.7666666666667	9616.866666666667	44.936401055810975
558.411961433219	1586.8	9628.3	46.64350272944154
559.1763901421657	1586.5333333333333	9628.166666666666	45.56371314269752
559.9407464022488	1585.9666666666667	9635.7	46.33495459748568
560.7050302113031	1587.2666666666667	9649.233333333334	46.262761482086596
561.4692415671633	1586.7666666666667	9661.533333333333	45.71107930903977
562.2333804676643	1587.9666666666667	9665.2	44.632415654780495
562.997446910641	1586.7	9706.3	46.22367341887035
563.7614408939281	1587.1333333333334	9706.833333333334	45.78700819788598
564.5253624153604	1586.5333333333333	9713.966666666667	45.20112703313845
565.2892114727728	1587.3666666666666	9735.166666666666	45.652083733814344
566.0529880639999	1586.2666666666667	9748.366666666667	45.79040235518303
566.8166921868768	1586.3333333333333	9761.6	45.77952731654576
567.5803238392382	1586.2	9782.033333333333	47.364870828083355
568.3438830189189	1587.2	9795.433333333332	45.85999054322874
569.1073697237535	1587.4	9827.033333333333	46.59792192526506
569.8707839515772	1586.5666666666666	9833.933333333332	45.747544057013414
570.6341257002246	1587.2666666666667	9843.266666666666	46.057629016820016
571.3973949675305	1586.7666666666667	9864.366666666667	45.95418630682379
572.1605917513298	1586.9	9877.766666666666	45.30064704967254
572.9237160494572	1587.1666666666667	9903.466666666667	45.672589626540244
573.6867678597476	1586.8666666666666	9916.2	46.169015020958355
574.4497471800358	1586.9	9918.166666666666	45.35455228722517
575.2126540081566	1587.1666666666667	9946.333333333334	45.90471930571353
575.9754883419448	1587.0666666666666	9934.0	45.226334356051055
576.7382501792351	1587.0333333333333	9944.566666666668	45.060187564420076
577.5009395178625	1587.3666666666666	9958.933333333332	44.932656325326725
578.2635563556619	1586.2	9967.633333333333	44.83671375883753
579.0261006904677	1586.5	9986.566666666668	46.383719219531464
579.7885725201152	1586.7	9984.566666666668	45.55718956769633
580.5509718424388	1586.8666666666666	10011.466666666667	45.227414203848895
581.3132986552736	1586.2	10030.833333333334	45.75577628208098
582.0755529564542	1586.4333333333334	10065.466666666667	45.8218046403596
582.8377347438156	1586.7666666666667	10078.0	45.3509737196029
583.5998440151925	1587.6	10102.666666666666	46.11049962666601
584.3618807684197	1586.8666666666666	10114.633333333333	44.828028772253674
585.123845001332	1586.7333333333333	10143.0	45.58119112531033
585.8857367117644	1586.3666666666666	10199.366666666667	46.576237179360554
586.6475558975515	1586.7333333333333	10214.5	45.66558894988524
587.4093025565281	1586.7333333333333	10254.0	45.72260234218893
588.1709766865292	1586.9	10301.433333333332	45.0629311477582
588.9325782853895	1586.3	10366.0	45.3654224776849
589.6941073509438	1587.1666666666667	10421.166666666666	45.33345035558117
590.4555638810269	1587.0	10487.533333333333	46.04203592132269
591.2169478734736	1586.7	10543.333333333334	45.142121699900535
591.9782593261189	1586.7666666666667	10620.9	44.567278033329124
592.7394982367973	1587.2333333333333	10714.233333333334	46.224764958837284
593.5006646033439	1586.4666666666667	10798.5	45.895278416416595
594.2617584235933	1586.2333333333333	10901.7	46.288947354788945
595.0227796953804	1586.8	10991.5	44.856918948171376
595.78372841654	1586.6	11074.433333333332	44.189603614299536
596.544604584907	1586.7666666666667	11180.333333333334	45.14644913254983
597.3054081983161	1587.2666666666667	11307.5	45.34117858902988
598.0661392546021	1586.8333333333333	11429.533333333333	45.36366256934224
598.8267977515999	1587.4	11565.366666666667	45.90921096094808
599.5873836871442	1586.7	11715.366666666667	46.294588504703334
600.34789705907	1586.5666666666666	11824.633333333333	45.34417495374072
601.1083378652119	1587.2	11944.366666666667	45.28174782236846
601.8687061034049	1587.0333333333333	12086.966666666667	44.958873266938305
602.6290017714836	1586.8	12221.033333333333	44.86040721943746
603.3892248672829	1586.6	12365.166666666666	44.95283584001408
604.1493753886377	1586.8	12504.766666666666	45.234945816530185
604.9094533333828	1586.4666666666667	12637.0	44.58354889905601
605.6694586993528	1586.7666666666667	12770.233333333334	44.328179073221925
606.4293914843829	1587.4333333333334	12891.066666666668	44.63775982211227
607.1892516863076	1586.8	13046.0	45.06098487874926
607.9490393029618	1587.5333333333333	13185.3	44.88697225522099
608.7087543321802	1586.9333333333334	13313.433333333332	45.59634830736886
609.4683967717978	1586.8	13442.933333333332	45.514170315534024
610.2279666196492	1587.4333333333334	13609.533333333333	45.4320890168746
610.9874638735695	1587.3	13737.466666666667	45.11523720829093
611.7468885313933	1586.6666666666667	13840.8	45.33582030628693
612.5062405909555	1586.1333333333334	13977.0	44.94354611755008
613.2655200500909	1586.3333333333333	14117.7	44.90205900994155
614.0247269066342	1586.8666666666666	14224.566666666668	45.14050464442935
614.7838611584203	1587.6	14330.566666666668	44.665869728640466
615.5429228032841	1586.8	14442.066666666668	44.5632021929694
616.3019118390603	1587.0666666666666	14550.233333333334	44.60443783717776
617.0608282635836	1587.2666666666667	14644.333333333334	45.66486167256704
617.8196720746892	1586.6666666666667	14738.5	44.54899332783767
618.5784432702114	1586.7333333333333	14806.333333333334	44.79391894281287
619.3371418479854	1585.7333333333333	14863.066666666668	44.18906029740579
620.0957678058459	1586.6666666666667	14928.033333333333	45.120050682347006
620.8543211416277	1586.3333333333333	14981.0	45.337396426899254
621.6128018531655	1587.0666666666666	15055.433333333332	45.713185088164416
622.3712099382943	1586.7333333333333	15106.533333333333	45.33129868401118
623.1295453948488	1587.3	15186.366666666667	44.77309778857429
623.8878082206638	1586.7666666666667	15256.3	44.56524570294284
624.6459984135743	1586.6	15306.4	44.52541477450836
625.4041159714149	1586.9	15362.6	44.36777948768354
626.1621608920203	1586.9666666666667	15384.9	44.2681167565044
626.9201331732256	1587.2333333333333	15423.966666666667	44.51401957503997
627.6780328128656	1586.9333333333334	15475.166666666666	44.620842407114246
628.4358598087749	1586.6333333333334	15526.366666666667	44.70272824529763
629.1936141587885	1586.0333333333333	15558.2	44.328307724468154
629.9512958607411	1586.8	15603.266666666666	45.2890726398902
630.7089049124675	1586.6666666666667	15650.266666666666	45.564471600902486
631.4664413118026	1586.2666666666667	15668.2	45.54759714294038
632.2239050565811	1586.6	15678.366666666667	45.21530019703686
632.9812961446379	1586.5	15689.1	45.08416494087646
633.7386145738079	1586.8666666666666	15700.1	44.756043957423486
634.4958603419257	1586.3666666666666	15685.733333333334	44.92195233095841
635.2530334468262	1586.7666666666667	15699.733333333334	45.239336309912176
636.0101338863443	1586.9	15700.633333333333	45.21056615391947
636.7671616583146	1586.4333333333334	15645.833333333334	44.569053311711286
637.5241167605723	1586.0666666666666	15628.133333333333	44.66469903120691
638.2809991909518	1587.2333333333333	15609.266666666666	44.270958692798274
639.037808947288	1586.4666666666667	15592.566666666668	44.38007206542783
639.7945460274159	1586.3333333333333	15574.733333333334	44.136658406521306
640.5512104291702	1587.3333333333333	15552.233333333334	44.14368998239844
641.3078021503857	1587.0333333333333	15544.0	45.06897500614027
642.0643211888971	1586.6	15546.5	45.23158680407031
642.8207675425394	1587.1666666666667	15506.4	44.58072720300213
643.5771412091474	1586.3	15465.966666666667	44.180791609451205
644.3334421865558	1586.1	15457.566666666668	45.08731078799411
645.0896704725996	1586.3	15421.133333333333	44.82779015886545
645.8458260651132	1586.7	15401.633333333333	44.913249387661
646.6019089619319	1586.7333333333333	15396.166666666666	44.89721974647004
647.3579191608902	1586.9	15378.9	44.94071475497848
648.1138566598231	1586.8333333333333	15344.3	44.37957647554378
648.8697214565653	1587.2333333333333	15317.1	44.27498955530858
649.6255135489516	1587.0666666666666	15303.3	43.794500401515236
650.3812329348169	1586.9333333333334	15309.433333333332	43.88081864318042
651.1368796119959	1587.2	15339.766666666666	43.98484398350383
651.8924535783235	1586.1333333333334	15343.166666666666	43.60085187850181
652.6479548316345	1586.9	15314.866666666667	43.65949209042347
653.4033833697637	1586.4	15259.666666666666	43.83741607698018
654.1587391905458	1587.2	15261.833333333334	44.65332472161745
654.9140222918159	1586.2666666666667	15280.433333333332	44.45623842295469
655.6692326714084	1586.9333333333334	15288.533333333333	44.802008683260276
656.4243703271585	1586.7666666666667	15305.166666666666	44.64245780192835
657.1794352569008	1586.2333333333333	15324.4	44.16049885020025
657.9344274584702	1586.9	15344.566666666668	45.149949965495075
658.6893469297014	1586.7666666666667	15368.4	44.51405951283031
659.4441936684294	1586.7333333333333	15397.766666666666	44.6953511136041
660.1989676724888	1587.0333333333333	15412.4	44.28695198691702
660.9536689397146	1586.7666666666667	15439.666666666666	44.28570388664837
661.7082974679414	1587.0333333333333	15461.566666666668	43.4293415655956
662.4628532550042	1586.8	15510.233333333334	44.27633762723044
663.2173362987378	1586.7	15565.933333333332	44.57085347643704
663.9717465969768	1587.6333333333334	15607.166666666666	44.2346782908929
664.7260841475563	1586.7	15680.066666666668	44.281882270913094
665.480348948311	1585.7	15725.5	43.33283421498803
666.2345409970756	1585.6333333333334	15808.033333333333	43.86364696723848
666.988660291685	1586.3	15883.266666666666	44.0239709397375
667.742706829974	1586.5	15962.7	44.33149527907142
668.4966806097776	1587.0333333333333	16034.533333333333	43.374257168933234
669.2505816289303	1586.5	16110.666666666666	43.777988269758396
670.0044098852671	1587.2333333333333	16224.333333333334	44.51825157234084
670.7581653766227	1586.2666666666667	16300.666666666666	43.91377507760214
671.511848100832	1586.2333333333333	16387.433333333334	44.13195555144842
672.2654580557298	1587.0333333333333	16493.4	44.32673990923282
673.0189952391509	1586.5666666666666	16594.233333333334	44.319396160562775
673.7724596489301	1586.0333333333333	16684.733333333334	44.47450237713254
674.5258512829022	1587.1	16779.6	43.48028798791584
675.279170138902	1586.0666666666666	16879.633333333335	42.99420753622421
676.0324162147645	1587.0333333333333	17020.7	42.93916409193285
676.7855895083242	1586.9666666666667	17138.466666666667	42.69282581965151
677.5386900174161	1586.0666666666666	17264.633333333335	43.44844244143234
678.2917177398749	1586.6	17377.4	43.877710500842575
679.0446726735356	1586.7	17533.0	44.15068752937623
679.797554816233	1586.5333333333333	17646.266666666666	44.073910326174854
680.5503641658016	1586.8666666666666	17757.133333333335	44.08975646315294
681.3031007200765	1586.9333333333334	17865.333333333332	43.506276125116706
682.0557644768925	1586.8	17955.3	43.53105202268809
682.8083554340842	1587.1666666666667	18069.0	43.81342034892891
683.5608735894867	1586.6333333333334	18176.233333333334	44.0449051139717
684.3133189409347	1586.6666666666667	18292.5	43.74453955849004
685.0656914862628	1587.1333333333334	18444.566666666666	43.91003532165161
685.8179912233061	1586.7333333333333	18572.133333333335	43.50552894055458
686.5702181498993	1587.0333333333333	18706.8	43.624027949089424
687.3223722638772	1586.7666666666667	18830.4	43.5199570776719
688.0744535630747	1587.3666666666666	18974.466666666667	42.9447555213239
688.8264620453265	1585.9	19098.7	42.52332260192527
689.5783977084674	1586.5	19216.1	42.33967754413963
690.3302605503324	1586.7	19324.2	42.51184506774738
691.082050568756	1586.9	19443.0	43.11240174348724
691.8337677615733	1586.2333333333333	19535.6	42.984681405046416
692.585412126619	1586.7333333333333	19614.1	43.14295415336365
693.3369836617278	1587.0333333333333	19646.933333333334	43.442026675845675
694.0884823647348	1586.0333333333333	19703.366666666665	43.68670572812064
694.8399082334745	1586.0666666666666	19798.9	43.756874053960544
695.5912612657819	1587.2666666666667	19860.366666666665	43.54200466241778
696.3425414594917	1586.2666666666667	19916.366666666665	43.9541682358604
697.0937488124388	1586.8666666666666	19983.8	43.66432702967537
697.8448833224579	1586.8	20048.6	43.987743899574035
698.5959449873841	1587.0666666666666	20101.166666666668	43.28732996014179
699.3469338050518	1586.4333333333334	20182.266666666666	43.52424761222037
700.0978497732962	1585.9333333333334	20212.366666666665	43.76440529340341
700.8486928899517	1586.3666666666666	20279.533333333333	43.0789381317107
701.5994631528534	1586.7	20313.966666666667	43.321773854906546
702.3501605598362	1587.0666666666666	20348.2	43.51410553831708
703.1007851087347	1586.3	20351.033333333333	43.91057416698793
703.8513367973837	1586.4	20360.066666666666	44.16934964073016
704.6018156236181	1586.6	20350.333333333332	43.73381673214894
705.3522215852728	1586.5333333333333	20341.766666666666	43.18308053962664
706.1025546801824	1587.4333333333334	20350.466666666667	42.85157406692965
706.8528149061818	1586.6666666666667	20290.866666666665	42.853142025878945
707.603002261106	1585.9666666666667	20272.3	43.22898256913954
708.3531167427894	1586.3333333333333	20244.266666666666	43.15846881065348
709.1031583490673	1586.9666666666667	20195.066666666666	43.0875209755682
709.8531270777742	1585.8666666666666	20172.466666666667	43.36019066354489
710.6030229267449	1586.6666666666667	20126.666666666668	43.210808905318544
711.3528458938142	1587.1666666666667	20058.1	43.03876322872196
712.1025959768172	1587.4	19990.366666666665	43.25629141230527
712.8522731735884	1586.3	19913.033333333333	43.442911691131684
713.6018774819628	1586.2333333333333	19806.633333333335	43.35656545574815
714.351408899775	1587.2666666666667	19714.9	43.05612804301376
715.1008674248601	1586.2333333333333	19646.233333333334	43.50822163873325
715.8502530550527	1587.7666666666667	19538.3	43.78470428522105
716.5995657881876	1586.7	19404.4	42.9552874915019
717.3488056220998	1586.4666666666667	19345.533333333333	42.55200304379141
718.097972554624	1586.2666666666667	19287.2	42.93713311590067
718.8470665835949	1586.6	19225.233333333334	43.03765866240136
719.5960877068475	1586.5333333333333	19146.733333333334	43.41102703690869
720.3450359222164	1586.4666666666667	19096.966666666667	42.986236679209256
721.0939112275368	1587.0	19080.766666666666	43.034028823914625
721.842713620643	1587.1666666666667	19037.466666666667	42.64675047850382
722.5914430993702	1586.5	18990.533333333333	42.48052920167672
723.340099661553	1587.3333333333333	18957.133333333335	43.12499914343468
724.0886833050263	1586.8	18949.7	43.03529228530338
724.837194027625	1586.9333333333334	18898.466666666667	42.34829618845869
725.5856318271836	1586.9	18870.233333333334	42.82835295296184
726.3339967015373	1586.0	18843.533333333333	42.09175793439659
727.0822886485207	1586.6333333333334	18826.933333333334	42.94535451836838
727.8305076659686	1586.9666666666667	18772.433333333334	43.178718557394866
728.5786537517159	1586.2	18746.033333333333	43.11328990319278
729.3267269035974	1587.5	18711.933333333334	42.6675973696575
730.0747271194479	1586.4666666666667	18648.7	42.283624345346226
730.822654397102	1586.8333333333333	18637.233333333334	43.48781408771536
731.5705087343949	1587.6333333333334	18562.366666666665	42.33394436870803
732.3182901291611	1586.5333333333333	18543.533333333333	43.035094655603466
733.0659985792356	1586.4	18489.166666666668	42.69052663897098
733.8136340824532	1586.5333333333333	18461.033333333333	42.381499966088796
734.5611966366486	1586.3666666666666	18471.1	42.09655677090299
735.3086862396566	1586.6	18446.166666666668	41.97334947159023
736.056102889312	1586.7666666666667	18417.833333333332	42.621619950119204
736.8034465834498	1586.6333333333334	18427.933333333334	42.72717180705132
737.5507173199047	1586.7	18413.033333333333	41.48828021248427
738.2979150965115	1586.9	18445.1	42.40561003470519
739.045039911105	1586.6	18454.933333333334	42.89576830296542
739.79209176152	1586.8	18434.866666666665	42.709139198120056
740.5390706455914	1586.9666666666667	18406.333333333332	42.15266208071081
741.285976561154	1586.8333333333333	18366.066666666666	42.30610199729349
742.0328095060426	1586.8666666666666	18368.6	42.38697223378976
742.7795694780918	1586.5333333333333	18411.666666666668	43.8845068908879
743.5262564751367	1587.4666666666667	18427.9	44.42872803596344
744.272870495012	1586.7666666666667	18372.666666666668	43.89798088180543
745.0194115355524	1586.6333333333334	18312.866666666665	43.9153008993268
745.765879594593	1586.5333333333333	18282.233333333334	43.674664334397974
746.5122746699683	1587.3	18257.866666666665	43.329241541394595
747.2585967595134	1586.8	18242.5	43.16634817663748
748.0048458610628	1586.5	18287.8	43.7790821763938
748.7510219724516	1586.7333333333333	18323.366666666665	44.30688276622369
749.4971250915144	1587.1333333333334	18345.766666666666	43.78679066887642
750.243155216086	1586.7666666666667	18327.1	43.267388890950656
750.9891123440015	1585.9	18364.3	43.12415744170557
751.7349964730954	1586.6333333333334	18381.2	43.19285126103511
752.4808076012027	1586.7333333333333	18435.833333333332	42.98992114219106
753.2265457261582	1586.4	18466.333333333332	43.043726612004015
753.9722108457964	1586.6333333333334	18533.1	42.545654941425035
754.7178029579526	1586.6333333333334	18578.633333333335	42.28782290514694
755.4633220604613	1587.0	18660.933333333334	43.31047199021227
756.2087681511574	1587.1	18677.5	42.04430376766077
756.9541412278757	1587.1333333333334	18729.833333333332	42.85184310836056
757.699441288451	1586.7	18792.1	43.696119121254675
758.4446683307182	1586.7666666666667	18817.533333333333	43.42413029887118
759.1898223525119	1586.5666666666666	18854.733333333334	42.89379756832317
759.9349033516671	1586.9666666666667	18889.3	42.21055458241646
760.6799113260186	1587.1333333333334	18950.733333333334	42.08355941777391
761.424846273401	1586.7	19018.533333333333	42.13841593760367
762.1697081916495	1586.2666666666667	19121.533333333333	42.91604240762935
762.9144970785986	1586.5666666666666	19207.033333333333	42.981798087335385
763.6592129320832	1586.4666666666667	19271.166666666668	43.775489003258265
764.4038557499381	1587.5333333333333	19313.8	43.79033333921482
765.1484255299982	1586.5666666666666	19393.266666666666	43.53463135929093
765.8929222700982	1586.8	19469.2	42.85270979754663
766.637345968073	1587.1333333333334	19550.0	42.66967407661323
767.3816966217572	1586.8	19624.9	42.48713656719663
768.1259742289859	1586.8	19684.966666666667	42.533941918585576
768.8701787875938	1586.9666666666667	19782.1	42.26955168670659
769.6143102954156	1586.3666666666666	19870.433333333334	42.74504580343992
770.3583687502863	1587.0666666666666	19913.333333333332	42.50221620593362
771.1023541500406	1587.8666666666666	19980.966666666667	42.018218893890676
771.8462664925133	1586.6666666666667	20022.3	42.092037173326936
772.5901057755393	1586.2333333333333	20138.266666666666	41.83800669510059
773.3338719969533	1586.7333333333333	20239.666666666668	42.346779334825825
774.0775651545903	1586.8666666666666	20290.233333333334	42.22514991122668
774.8211852462848	1586.7	20365.566666666666	41.63010776718439
775.5647322698719	1586.6666666666667	20449.966666666667	41.584050525160265
776.3082062231862	1586.0666666666666	20562.566666666666	42.55302380100203
777.0516071040627	1586.6	20642.566666666666	42.77720784892938
777.7949349103361	1586.7333333333333	20782.8	43.415764779416754
778.5381896398412	1586.1333333333334	20863.6	42.92613298620878
779.281371290413	1586.5666666666666	20955.833333333332	42.21702096356851
780.024479859886	1586.8	21068.866666666665	41.78036763468716
780.7675153460953	1587.0	21202.133333333335	42.15662337846071
781.5104777468754	1586.4666666666667	21305.033333333333	41.54541623434919
782.2533670600615	1586.3333333333333	21397.733333333334	42.12225868375515
782.996183283488	1586.7666666666667	21516.7	42.203342543622036
783.73892641499	1586.5	21654.066666666666	41.70566347032767
784.4815964524023	1586.9	21770.133333333335	42.07633462941185
785.2241933935596	1586.7	21870.533333333333	42.28107366486204
785.9667172362967	1586.6666666666667	21936.966666666667	42.54384577744352
786.7091679784486	1586.9	22034.066666666666	42.80381359835903
787.4515456178499	1586.6	22111.866666666665	42.33556635621616
788.1938501523355	1586.6666666666667	22261.2	42.3518387482432
788.9360815797401	1587.0666666666666	22345.833333333332	42.11373343791854
789.6782398978987	1587.3333333333333	22490.3	42.741592199633324
790.420325104646	1585.9666666666667	22605.066666666666	42.19055360676869
791.1623371978169	1586.2666666666667	22691.233333333334	42.03374600433689
791.9042761752461	1587.3333333333333	22788.966666666667	42.25304589090237
792.6461420347684	1586.5333333333333	22901.4	42.176002240983664
793.3879347742187	1587.1666666666667	22993.166666666668	42.00014010277305
794.1296543914318	1587.3666666666666	23053.0	41.94969425673223
794.8713008842426	1586.5666666666666	23168.833333333332	41.91558755394977
795.6128742504857	1586.9666666666667	23315.633333333335	41.92580347834078
796.354374487996	1586.6	23451.533333333333	42.21305669372852
797.0958015946084	1587.1666666666667	23526.1	41.65228312524648
797.8371555681575	1586.3	23620.6	41.90715610241078
798.5784364064783	1586.3333333333333	23731.7	41.93487751212206
799.3196441074057	1586.5666666666666	23828.3	42.4584249500147
800.0607786687742	1586.5	23945.266666666666	42.073054369254876
800.8018400884189	1586.9666666666667	24120.733333333334	42.06332675419758
801.5428283641745	1586.5	24240.733333333334	42.14949522780965
802.2837434938757	1586.5	24323.7	42.21038773585102
803.0245854753575	1587.2	24409.966666666667	41.49881652861565
803.7653543064547	1586.7	24564.566666666666	41.64508092335229
804.5060499850019	1586.4666666666667	24699.1	41.90872410908573
805.2466725088342	1586.5333333333333	24766.233333333334	41.45289429265852
805.9872218757862	1586.9333333333334	24826.633333333335	41.40570438928718
806.7276980836928	1587.0333333333333	24927.966666666667	42.41855911693718
807.4681011303886	1586.9666666666667	25014.833333333332	42.095949744822796
808.2084310137088	1586.1	25066.0	41.20886948393932
808.948687731488	1586.8333333333333	25205.833333333332	41.32159262446501
809.688871281561	1586.5666666666666	25308.233333333334	42.467774515343855
810.4289816617627	1586.5666666666666	25409.733333333334	42.0828712618795
811.1690188699278	1587.1666666666667	25546.566666666666	42.530146575993946
811.9089829038911	1587.1666666666667	25533.4	41.26109649360905
812.6488737614875	1586.0333333333333	25633.466666666667	41.78096614387288
813.3886914405518	1586.7	25743.866666666665	41.90571700792137
814.1284359389189	1586.8	25821.966666666667	41.332298915552116
814.8681072544233	1587.1333333333334	25912.1	41.31229072941594
815.6077053849002	1586.7333333333333	25965.866666666665	41.30742294494601
816.3472303281842	1587.2	25977.066666666666	41.23613621336162
817.0866820821101	1587.0333333333333	26036.933333333334	41.622298210556885
817.8260606445127	1586.6	26130.233333333334	41.66774931157055
818.5653660132269	1587.0	26247.4	41.76890177094041
819.3045981860876	1586.2	26354.266666666666	41.612447437546116
820.0437571609293	1586.8333333333333	26490.5	41.92239729984557
820.7828429355872	1586.3	26572.266666666666	42.05182945044135
821.5218555078957	1586.9333333333334	26660.3	41.826734000243796
822.26079487569	1586.3666666666666	26725.4	41.987895311966504
822.9996610368046	1586.3666666666666	26817.466666666667	41.83717143316955
823.7384539890745	1587.1	26889.566666666666	41.660413451798796
824.4771737303345	1586.5	26983.866666666665	41.70658321738939
825.2158202584193	1586.7666666666667	27114.066666666666	41.29793340656429
825.9543935711638	1586.4666666666667	27189.633333333335	41.10616947531925
826.6928936664028	1586.1	27234.6	41.27942117661274
827.4313205419711	1587.2666666666667	27332.633333333335	41.847144498639935
828.1696741957036	1586.0	27388.733333333334	41.881686255761
828.907954625435	1586.6	27443.566666666666	41.291081040893204
829.646161829	1586.5666666666666	27556.333333333332	41.72476522236803
830.3842958042337	1586.5666666666666	27678.433333333334	42.409652940134556
831.1223565489707	1585.8333333333333	27791.6	43.22054846254486
831.8603440610459	1586.8	27847.466666666667	42.713583934724475
832.598258338294	1587.2333333333333	27873.466666666667	42.167143735304535
833.3360993785501	1586.6333333333334	27895.166666666668	41.849584585270144
834.0738671796487	1586.9	27967.2	41.06004384399362
834.8115617394246	1586.4333333333334	28050.9	40.98742615135961
835.5491830557129	1586.3666666666666	28193.033333333333	41.247491194099396
836.2867311263482	1586.8333333333333	28327.433333333334	41.76926096276363
837.0242059491653	1586.1333333333334	28414.5	42.051275704982835
837.7616075219992	1586.8666666666666	28454.133333333335	41.73518314178462
838.4989358426844	1586.7333333333333	28504.666666666668	42.3256952206975
839.2361909090561	1586.2333333333333	28559.233333333334	41.70644754732249
839.9733727189487	1586.5666666666666	28609.433333333334	41.53429701113782
840.7104812701973	1586.1666666666667	28705.4	42.26286381785564
841.4475165606366	1586.4	28824.566666666666	41.94731743246609
842.1844785881015	1586.5666666666666	28971.2	41.279096296868595
842.9213673504267	1586.0	29100.566666666666	41.18338494825486
843.6581828454471	1586.1	29132.933333333334	40.691626117276066
844.3949250709974	1587.2	29183.533333333333	40.353686980110595
845.1315940249126	1587.2333333333333	29272.8	40.264449892788754
845.8681897050272	1586.5333333333333	29411.733333333334	41.02376577545524
846.6047121091764	1586.7333333333333	29532.666666666668	41.33845211153923
847.3411612351948	1586.9333333333334	29661.866666666665	40.80546207515681
848.0775370809172	1586.6333333333334	29739.733333333334	40.881557126629104
848.8138396441784	1586.8666666666666	29818.5	40.564676354369965
849.5500689228132	1586.8	29905.266666666666	40.33838301633393
850.2862249146566	1586.6333333333334	29985.2	40.62199898355284
851.0223076175432	1586.2	30137.3	40.91572332579822
851.7583170293079	1586.1666666666667	30311.666666666668	40.57728902003188
852.4942531477856	1586.6	30388.766666666666	41.160889418818265
853.2301159708109	1585.4	30392.3	41.44947535452189
853.9659054962187	1587.3333333333333	30410.9	40.65315718927385
854.7016217218439	1586.6333333333334	30501.733333333334	41.77760888104573
855.4372646455213	1586.9666666666667	30554.866666666665	41.572829611858936
856.1728342650856	1585.7666666666667	30636.833333333332	41.54554421550722
856.9083305783716	1586.6	30755.866666666665	40.97604915887644
857.6437535832143	1586.4	30799.066666666666	40.197862286507444
858.3791032774483	1586.3	30911.2	40.46781435895045
859.1143796589085	1586.8666666666666	30922.9	40.45875983199054
859.8495827254299	1587.1333333333334	31035.633333333335	40.573099571771515
860.5847124748469	1587.0	31103.066666666666	40.03989545100159
861.3197689049947	1586.7333333333333	31237.7	40.57912931766317
862.0547520137079	1586.5666666666666	31405.9	40.231966608850676
862.7896617988213	1586.3	31500.633333333335	39.58890436150722
863.5244982581698	1587.4666666666667	31607.233333333334	39.61606929697456
864.2592613895882	1586.4	31650.833333333332	39.86257631801767
864.9939511909114	1586.0333333333333	31587.066666666666	40.34564580908482
865.728567659974	1586.6333333333334	31654.666666666668	40.8566723216637
866.4631107946109	1586.9333333333334	31703.6	40.75740251099372
867.197580592657	1586.8333333333333	31754.066666666666	40.08593962039414
867.931977051947	1586.2666666666667	31866.033333333333	40.372490830199894
868.6663001703158	1586.2666666666667	31893.533333333333	40.082586741422034
869.4005499455982	1586.3666666666666	31938.5	40.47680851788309
870.1347263756289	1586.5333333333333	31964.266666666666	40.33018527206017
870.8688294582428	1586.5666666666666	32115.633333333335	40.74580723484689
871.6028591912748	1586.1	32248.7	40.87922583314269
872.3368155725594	1586.6666666666667	32394.166666666668	40.5218450321012
873.0706985999318	1586.2333333333333	32465.566666666666	40.958504644163206
873.8045082712266	1586.6	32487.166666666668	39.74967772310889
874.5382445842787	1586.8333333333333	32565.866666666665	39.34690803593969
875.2719075369228	1586.3	32777.53333333333	39.81952475701338
876.0054971269938	1586.9	32980.96666666667	39.63099731416555
876.7390133523264	1586.5	33159.86666666667	39.70327403416605
877.4724562107556	1587.3	33377.666666666664	39.38118555425731
878.2058257001161	1586.6666666666667	33533.73333333333	39.993109913976554
878.9391218182427	1587.2	33623.5	39.62438799562382
879.6723445629702	1587.2	33727.333333333336	39.93752922371879
880.4054939321335	1587.1333333333334	33844.4	40.25167596195732
881.1385699235674	1586.9	34053.566666666666	39.705073529631335
881.8715725351066	1586.6666666666667	34279.433333333334	39.45448040787118
882.604501764586	1586.3	34475.13333333333	39.25265079837899
883.3373576098403	1587.0333333333333	34603.9	39.20613201009865
884.0701400687044	1586.2666666666667	34719.8	38.95605184508345
884.8028491390132	1587.0333333333333	34858.7	38.299509834359725
885.5354848186014	1586.5	34996.26666666667	38.588422083760015
886.2680471053038	1586.5666666666666	35115.76666666667	38.88220465575109
887.0005359969554	1586.5666666666666	35291.2	38.50107768518187
887.7329514913906	1587.0333333333333	35418.666666666664	38.529027133695735
888.4652935864447	1586.7	35599.73333333333	38.17569548848848
889.1975622799522	1587.1	35767.7	38.20574496390763
889.929757569748	1586.4333333333334	36001.3	38.51964713393768
890.6618794536669	1586.9333333333334	36179.73333333333	39.16396796905723
891.3939279295437	1586.8	36342.76666666667	39.665616773466624
892.1259029952132	1586.5333333333333	36489.96666666667	38.97174164141279
892.8578046485103	1586.8333333333333	36674.73333333333	39.44092310919716
893.5896328872698	1585.6666666666667	36838.6	39.76129910987704
894.3213877093264	1586.5666666666666	37109.26666666667	40.518928843191695
895.0530691125149	1586.0666666666666	37349.96666666667	40.58489043344594
895.7846770946703	1586.2333333333333	37586.666666666664	40.74912734142318
896.5162116536272	1587.1	37739.9	41.22906231248434
897.2476727872206	1586.7666666666667	37843.3	40.94560277689046
897.9790604932853	1586.4666666666667	37999.76666666667	41.93529624734026
898.7103747696559	1586.6333333333334	38120.166666666664	42.039175607439596
899.4416156141674	1587.0333333333333	38259.53333333333	41.676800959377765
900.1727830246544	1586.4	38454.6	41.7277097894233
900.9038769989521	1586.6333333333334	38754.333333333336	41.992291765119006
901.634897534895	1586.7	39065.4	42.35158789253038
902.365844630318	1586.5666666666666	39253.3	42.190134428321
903.0967182830558	1586.5	39429.5	43.180029946971764
903.8275184909435	1586.9666666666667	39539.833333333336	43.384857545346
904.5582452518156	1586.1	39726.3	43.58023602879821
905.288898563507	1586.8333333333333	39931.4	44.095862165794344
906.0194784238527	1586.8666666666666	40026.7	43.81210668372495
906.7499848306873	1587.3	40166.066666666666	44.10692710827107
907.4804177818455	1586.6	40355.566666666666	44.524147909845624
908.2107772751625	1586.8	40607.433333333334	44.41002480789915
908.9410633084728	1587.0	40831.0	45.27656828477149
909.6712758796114	1586.0666666666666	40874.666666666664	45.1614773504407
910.4014149864129	1586.1	40924.333333333336	45.048768968012766
911.1314806267123	1586.7333333333333	41034.76666666667	45.56258847811347
911.8614727983444	1587.3	41208.8	45.26350803168025
912.5913914991438	1586.3333333333333	41430.96666666667	45.883501278346436
913.3212367269456	1586.0	41648.8	46.42472408043663
914.0510084795844	1586.3666666666666	41880.13333333333	46.692487673231824
914.7807067548952	1586.7	42011.2	46.64153273827899
915.5103315507125	1586.1333333333334	41993.9	46.65155215901799
916.2398828648716	1586.5666666666666	42051.53333333333	47.20008009214258
916.9693606952068	1587.0666666666666	42135.2	47.03655072445119
917.6987650395532	1586.3	42266.066666666666	47.540745689819694
918.4280958957455	1586.4	42348.333333333336	47.676043891309845
919.1573532616186	1587.3333333333333	42438.833333333336	48.516727046836735
919.8865371350073	1586.7666666666667	42456.2	48.09951372657567
920.6156475137464	1586.1333333333334	42529.066666666666	47.96911900699793
921.3446843956707	1586.7333333333333	42521.7	47.48202596285127
922.0736477786149	1586.7	42442.166666666664	47.57255506138013
922.802537660414	1586.4666666666667	42413.2	46.42651354627133
923.5313540389027	1586.8666666666666	42442.23333333333	45.801548436026316
924.2600969119159	1586.8333333333333	42453.46666666667	45.32400253344031
924.9887662772883	1586.9333333333334	42381.166666666664	45.00594377162968
925.7173621328548	1587.1666666666667	42334.5	45.09718247880884
926.4458844764501	1586.6	42310.5	45.43227027235688
927.1743333059092	1586.0666666666666	42158.46666666667	45.62144978308168
927.9027086190666	1586.4666666666667	41935.433333333334	45.132105662499065
928.6310104137575	1587.2333333333333	41549.03333333333	45.84790347385713
929.3592386878165	1586.3666666666666	41041.433333333334	45.67547339957617
930.0873934390784	1586.6333333333334	40394.7	45.187464057439385
930.815474665378	1586.6	39652.066666666666	45.3839383308914
931.5434823645503	1586.1666666666667	38708.0	45.04334567705869
932.2714165344298	1586.5	37582.86666666667	44.62214448954082
932.9992771728516	1587.1666666666667	36493.03333333333	44.5910886543795
933.7270642776504	1586.6333333333334	35386.8	44.47283827240633
934.4547778466609	1586.4	34263.5	43.80312333134052
935.1824178777181	1587.1666666666667	33338.7	42.99696262671054
935.9099843686568	1585.8666666666666	32593.666666666668	42.765664635423775
936.6374773173115	1586.2333333333333	32084.366666666665	42.05069326345182
937.3648967215174	1586.5333333333333	31726.466666666667	41.577211059861646
938.0922425791092	1586.4333333333334	31551.4	41.18036033328961
938.8195148879216	1586.0333333333333	31626.966666666667	41.010231431990576
939.5467136457895	1586.6	31812.266666666666	40.74218823788693
940.2738388505477	1586.4666666666667	32135.733333333334	40.6061993556212
941.000890500031	1586.5333333333333	32514.166666666668	40.14172994260883
941.7278685920743	1586.3333333333333	33061.9	40.709494393067686
942.4547731245123	1585.9333333333334	33707.066666666666	40.42056680250082
943.1816040951798	1586.1333333333334	34418.8	40.24926237844766
943.9083615019116	1586.2333333333333	35132.333333333336	39.641578714277294
944.6350453425426	1586.1666666666667	35928.26666666667	40.349579709135874
945.3616556149077	1586.7333333333333	36775.3	41.38824208967922
946.0881923168415	1586.5333333333333	37553.96666666667	41.33734649833581
946.8146554461789	1587.0666666666666	38268.1	40.8589613269872
947.5410450007547	1586.7	39032.73333333333	40.4057070667437
948.2673609784038	1587.4	39783.13333333333	39.88061561009248
948.9936033769609	1586.6333333333334	40602.9	40.21679225522305
949.7197721942608	1586.7	41335.96666666667	40.3407084362792
950.4458674281384	1586.3333333333333	42028.63333333333	39.54200274824442
951.1718890764284	1586.5333333333333	42714.96666666667	38.724145056297566
951.8978371369658	1587.0333333333333	43362.63333333333	38.838490628385
952.6237116075853	1587.1666666666667	43948.433333333334	38.76933906613903
953.3495124861216	1586.9333333333334	44525.4	38.46208529786158
954.0752397704097	1587.0333333333333	45127.666666666664	39.222684912295094
954.8008934582843	1586.0666666666666	45639.5	39.04954096106449
955.5264735475803	1586.9666666666667	46140.7	38.722030081424464
956.2519800361324	1586.8	46616.8	38.55905510959507
956.9774129217755	1586.1333333333334	47081.2	39.10349627812684
957.7027722023442	1586.7333333333333	47573.36666666667	39.602975845695255
958.4280578756737	1585.9333333333334	47956.03333333333	40.25715916816218
959.1532699395985	1587.3666666666666	48187.9	39.663849962023804
959.8784083919536	1586.6666666666667	48576.23333333333	40.5038948783241
960.6034732305736	1586.4	48837.433333333334	40.174934046242484
961.3284644532936	1586.0	48968.53333333333	39.854138667490155
962.053382057948	1586.4333333333334	49213.833333333336	40.031046425549874
962.7782260423721	1587.3333333333333	49404.86666666667	39.791338791123444
963.5029964044004	1586.4	49571.6	39.41709683121353
964.2276931418677	1586.6666666666667	49788.066666666666	39.50400770554097
964.952316252609	1586.7666666666667	49953.63333333333	39.92819964712753
965.6768657344589	1586.9666666666667	50006.4	40.051288471865504
966.4013415852523	1586.9333333333334	50054.1	39.88684296131564
967.1257438028242	1586.8	50121.23333333333	39.56095517106782
967.8500723850091	1586.9666666666667	50191.9	39.5012088138066
968.574327329642	1587.0333333333333	50240.566666666666	39.288217538817065
969.2985086345576	1586.2	50413.4	39.43408783145349
970.0226162975908	1586.7	50448.333333333336	38.92188984703333
970.7466503165765	1586.6666666666667	50434.3	38.894339359096136
971.4706106893493	1586.7666666666667	50414.0	38.26489410680117
972.1944974137441	1587.0	50248.13333333333	37.679258461557545
972.9183104875957	1587.0333333333333	50006.0	37.61983095142818
973.6420499087391	1586.5333333333333	49732.53333333333	37.9680212183095
974.3657156750087	1586.4666666666667	49549.066666666666	37.851290883170144
975.0893077842397	1587.0666666666666	49311.066666666666	37.908037176860056
975.8128262342667	1586.5666666666666	49227.03333333333	37.70796008966818
976.5362710229247	1586.7666666666667	49135.8	37.84616182791058
977.2596421480483	1586.2666666666667	49067.166666666664	37.91156010898093
977.9829396074724	1587.0	48999.63333333333	38.18392063108398
978.7061633990318	1587.0333333333333	48848.13333333333	38.51101952221816
979.4293135205613	1587.1	48702.9	38.38241240732262
980.1523899698958	1587.1	48458.8	38.22029973726075
980.87539274487	1586.2333333333333	48278.2	37.98006829348769
981.5983218433189	1586.6666666666667	48283.933333333334	38.625314607749175
982.3211772630771	1586.4666666666667	48311.566666666666	38.21742594790193
983.0439590019795	1586.3	48392.3	38.378405863507986
983.7666670578608	1586.5	48491.36666666667	38.553133147415146
984.4893014285559	1586.4666666666667	48503.433333333334	37.99548253661174
985.2118621118997	1586.8333333333333	48412.566666666666	37.617827611017894
985.9343491057269	1586.9333333333334	48353.433333333334	37.48432538150715
986.6567624078724	1587.5	48186.36666666667	37.647204585067065
987.3791020161709	1586.5	48066.8	37.54000666826137
988.1013679284573	1586.7666666666667	48104.5	38.27351690163204
988.8235601425663	1586.9333333333334	48127.666666666664	38.043526836065254
989.5456786563328	1586.6	48282.166666666664	37.99561795068983
990.2677234675917	1586.9666666666667	48402.933333333334	38.10073332709267
990.9896945741776	1586.1666666666667	48349.13333333333	37.86373698942951
991.7115919739255	1586.1333333333334	48183.36666666667	37.46871418266019
992.4334156646702	1586.2	47891.96666666667	37.32381800952205
993.1551656442463	1587.0333333333333	47513.26666666667	37.53259852522977
993.8768419104888	1587.2666666666667	47110.066666666666	37.6199930837144
994.5984444612325	1586.9333333333334	46780.166666666664	37.64493383376566
995.3199732943121	1586.7333333333333	46414.6	37.16697458931108
996.0414284075626	1586.7666666666667	46122.0	37.25092472162098
996.7628097988187	1586.5	45881.23333333333	37.34211422405816
997.4841174659151	1587.0666666666666	45615.833333333336	37.156328113875595
998.2053514066869	1586.9	45389.5	37.23674679046847
998.9265116189687	1586.7	44885.666666666664	36.60500824952977
999.6475981005952	1586.4666666666667	44336.5	36.70785772329112
1000.3686108494015	1586.6333333333334	43816.73333333333	36.12341140264942
1001.0895498632223	1586.7333333333333	43446.7	36.18814556839392
1001.8104151398923	1586.4333333333334	43098.833333333336	36.457958064634695
1002.5312066772464	1586.9333333333334	42747.36666666667	36.637091659179205
1003.2519244731194	1586.8666666666666	42437.4	36.39237213549441
1003.9725685253462	1586.7	42081.2	35.56109187829034
1004.6931388317614	1586.4333333333334	41713.566666666666	35.835054218528086
1005.4136353902	1586.3333333333333	41241.6	36.56084799245914
1006.1340581984969	1586.4333333333334	40655.933333333334	36.16352297476008
1006.8544072544867	1587.0666666666666	39991.666666666664	36.62084385778952
1007.5746825560042	1586.4333333333334	39357.2	36.80338055783962
1008.2948841008844	1586.7333333333333	38773.7	37.114940932531844
1009.0150118869618	1586.6	38292.46666666667	37.560734063877916
1009.7350659120716	1587.4666666666667	37997.46666666667	37.9950709157835
1010.4550461740483	1586.9	37620.03333333333	37.62562511906602
1011.174952670727	1586.5	37291.666666666664	38.53673505024953
1011.8947853999423	1587.5	36869.433333333334	38.51481731113945
1012.614544359529	1585.7333333333333	36336.7	38.71871420298216
1013.334229547322	1586.7666666666667	35723.46666666667	39.13468927477311
1014.0538409611561	1587.3	35021.933333333334	38.5773372759944
1014.7733785988661	1586.5333333333333	34395.03333333333	39.19772412071283
1015.4928424582868	1586.4666666666667	33866.333333333336	38.78840810219213
1016.2122325372529	1586.8	33402.86666666667	39.20544013373565
1016.9315488335994	1587.0666666666666	32948.26666666667	38.79989683589527
1017.6507913451611	1586.2333333333333	32625.733333333334	39.23503472836715
1018.3699600697728	1586.5333333333333	32299.233333333334	39.700580987043516
1019.0890550052692	1586.7666666666667	31904.5	39.51756825480118
1019.8080761494851	1586.4666666666667	31402.7	39.70348804642964
1020.5270235002555	1586.6	30748.3	39.5906476362505
1021.2458970554151	1586.9666666666667	30036.9	40.04320140824634
1021.9646968127987	1586.2666666666667	29351.766666666666	39.57379364762965
1022.6834227702411	1587.0	28858.5	39.88832532726638
1023.4020749255772	1586.7666666666667	28394.666666666668	39.57499307641064
1024.1206532766416	1586.8	28010.266666666666	39.0360955325098
1024.8391578212693	1585.6666666666667	27660.1	39.398335173477726
1025.5575885572953	1586.4333333333334	27348.033333333333	39.73498199352923
1026.2759454825539	1586.7666666666667	26889.733333333334	39.57074399723188
1026.9942285948803	1586.0	26298.6	39.77189349208201
1027.7124378921092	1586.8333333333333	25738.666666666668	40.376103547175006
1028.4305733720753	1586.3	25123.666666666668	40.01956145984165
1029.1486350326138	1587.6	24566.766666666666	39.73998667415645
1029.866622871559	1586.9333333333334	24064.0	39.342222750132706
1030.584536886746	1586.5	23634.666666666668	39.70781346650375
1031.3023770760096	1587.0333333333333	23249.933333333334	38.827734819468915
1032.0201434371845	1586.4	22952.1	39.109030908829986
1032.7378359681059	1586.6333333333334	22624.066666666666	39.19342669179182
1033.455454666608	1586.0333333333333	22225.466666666667	39.44478543331972
1034.1729995305259	1586.6333333333334	21760.033333333333	39.4038181140915
1034.8904705576945	1587.2666666666667	21230.133333333335	39.254952385687766
1035.6078677459486	1586.8	20684.633333333335	38.93737220548527
1036.3251910931228	1586.5666666666666	20201.2	39.23698890538172
1037.042440597052	1586.4333333333334	19726.366666666665	38.70204908413781
1037.7596162555712	1586.2666666666667	19333.233333333334	39.45633860417431
1038.4767180665153	1586.6333333333334	19006.133333333335	39.85075225519752
1039.1937460277186	1586.9	18714.9	39.48286424426167
1039.9107001370162	1587.2333333333333	18457.766666666666	39.497181918379944
1040.627580392243	1586.2666666666667	18200.733333333334	39.5714466956161
1041.3443867912338	1587.0666666666666	17860.6	39.41726382522309
1042.0611193318232	1587.5	17475.866666666665	39.4367843066778
1042.7777780118463	1586.6333333333334	17031.5	39.463419299091086
1043.4943628291376	1586.1666666666667	16582.933333333334	39.36583720763474
1044.2108737815322	1586.1666666666667	16159.8	38.5031749048141
1044.9273108668647	1586.4666666666667	15797.266666666666	38.78320527656917
1045.64367408297	1586.6	15469.0	38.847813470416234
1046.359963427683	1587.1	15189.6	37.90438626004886
1047.0761788988382	1586.6	14923.6	37.81520426860845
1047.7923204942708	1586.6333333333334	14698.2	38.42267671587212
1048.5083882118154	1586.9666666666667	14429.0	38.607014758902324
1049.224382049307	1586.5	14116.266666666666	38.576500503367775
1049.9403020045802	1586.7	13786.366666666667	38.117273716791274
1050.6561480754697	1587.3	13461.0	38.916237225668944
1051.3719202598106	1586.4333333333334	13142.8	39.00251301238018
1052.0876185554378	1587.0333333333333	12851.4	38.95810855753905
1052.8032429601856	1587.1333333333334	12582.166666666666	39.01032280425503
1053.5187934718892	1586.4666666666667	12394.9	38.87248801393679
1054.2342700883835	1586.7666666666667	12202.9	37.61256426015979
1054.949672807503	1586.6333333333334	12071.2	38.771128151810714
1055.6650016270826	1585.8666666666666	11897.533333333333	38.456561950550075
1056.3802565449573	1587.3666666666666	11691.633333333333	38.23005986933198
1057.0954375589617	1586.7666666666667	11476.766666666666	38.38618168892857
1057.8105446669308	1586.6666666666667	11248.7	38.87672468749252
1058.5255778666992	1586.7	11009.133333333333	37.95941253970118
1059.240537156102	1587.3666666666666	10790.1	38.424257502339884
1059.9554225329737	1586.6333333333334	10599.133333333333	38.175551593513596
1060.6702339951491	1586.8666666666666	10445.466666666667	39.07492386997799
1061.3849715404633	1586.1	10310.533333333333	38.35898150638812
1062.0996351667509	1587.2666666666667	10209.1	38.63822721622994
1062.8142248718468	1586.9666666666667	10102.366666666667	39.5381714854565
1063.528740653586	1587.1666666666667	9949.7	38.491015954622185
1064.2431825098029	1587.6666666666667	9751.266666666666	37.76341304996462
1064.9575504383324	1587.0666666666666	9564.266666666666	38.44433909417567
1065.6718444370097	1586.5333333333333	9355.866666666667	38.29024361238745
1066.386064503669	1587.2	9184.8	38.839534839616526
1067.1002106361457	1587.2333333333333	9035.4	39.16594962823627
1067.8142828322743	1586.1666666666667	8928.066666666668	38.43919186707754
1068.5282810898898	1586.8	8830.966666666667	38.828773313957505
1069.2422054068265	1586.4	8723.7	38.15103767691431
1069.95605578092	1586.2333333333333	8611.3	37.43875921759746
1070.6698322100044	1587.1666666666667	8499.733333333334	39.40583658791786
1071.383534691915	1586.8333333333333	8330.933333333332	39.78062382118132
1072.0971632244864	1586.2333333333333	8152.166666666667	39.318971004177016
1072.8107178055534	1586.5	7998.933333333333	39.44157202978631
1073.524198432951	1587.0333333333333	7858.0	38.808642819596294
1074.2376051045137	1587.1666666666667	7748.366666666667	38.83047806853336
1074.9509378180765	1586.7333333333333	7667.033333333334	38.74608129398623
1075.6641965714741	1587.0	7569.733333333334	39.00231037284832
1076.3773813625414	1586.2666666666667	7471.133333333333	38.17472116978702
1077.0904921891133	1587.0333333333333	7375.6	39.12631380975675
1077.8035290490245	1586.7	7254.9	38.78296541768194
1078.51649194011	1587.3333333333333	7118.833333333333	38.16058615213257
1079.2293808602042	1586.2333333333333	7004.633333333333	38.48863140124543
1079.9421958071423	1586.7333333333333	6884.266666666666	38.036560619738914
1080.6549367787588	1587.0333333333333	6799.6	39.00694639995948
1081.367603772889	1586.5666666666666	6723.066666666667	38.48012072033338
1082.080196787367	1586.6	6671.2	38.90036084374308
1082.7927158200282	1586.6	6584.7	37.610863784741404
1083.5051608687072	1587.3	6481.966666666666	37.831582705914116
1084.217531931239	1586.4666666666667	6369.1	39.875237451013845
1084.9298290054578	1586.7666666666667	6241.4	38.53704875269388
1085.6420520891993	1586.7666666666667	6136.8	38.20844856977033
1086.3542011802977	1586.1333333333334	6061.5	39.05930400418813
1087.0662762765878	1586.9	6002.133333333333	38.94153027797376
1087.7782773759047	1587.1	5946.0	37.82026376204623
1088.4902044760831	1586.7333333333333	5871.533333333334	37.53063785219035
1089.202057574958	1586.7333333333333	5789.0	38.62115064356785
1089.9138366703637	1586.8	5691.333333333333	38.5998754086728
1090.6255417601355	1586.8666666666666	5607.233333333334	38.88228468681228
1091.337172842108	1586.7	5520.566666666667	37.408687286213045
1092.048729914116	1586.4666666666667	5462.233333333334	38.36993195142734
1092.7602129739944	1586.6333333333334	5415.6	38.10867035157138
1093.471622019578	1586.6333333333334	5364.866666666667	37.99934717925797
1094.1829570487016	1586.6333333333334	5305.0	37.68699467376555
1094.8942180592	1587.3666666666666	5217.7	38.56866456015216
1095.605405048908	1586.4	5123.733333333334	36.84162570207783
1096.3165180156604	1586.7666666666667	5063.833333333333	38.076310545318826
1097.027556957292	1586.4666666666667	5023.166666666667	38.3230885606648
1097.7385218716379	1587.0	4991.866666666667	39.00470312544475
1098.4494127565324	1586.7333333333333	4935.933333333333	38.5389435612345
1099.1602296098106	1587.3333333333333	4854.133333333333	38.64022334034883
1099.8709724293074	1586.8333333333333	4769.1	38.8784052841441
1100.5816412128574	1586.3333333333333	4704.333333333333	39.66156200806796
1101.2922359582956	1586.9666666666667	4656.7	40.19085797061012
1102.0027566634565	1587.1	4617.133333333333	38.403577544757525
1102.7132033261753	1587.2666666666667	4562.233333333334	37.85005504103169
1103.4235759442865	1587.0	4488.366666666667	37.85161509829209
1104.1338745156252	1586.8333333333333	4418.866666666667	38.42426986158876
1104.844099038026	1586.8333333333333	4370.5	39.48724448449426
1105.5542495093239	1587.2	4330.6	38.21187374862151
1106.2643259273534	1586.1666666666667	4288.533333333334	39.381523269455585
1106.9743282899494	1586.3666666666666	4207.2	39.21851667453139
1107.684256594947	1586.7666666666667	4131.166666666667	38.2916011503328
1108.394110840181	1586.9	4079.5	39.874862695309815
1109.1038910234856	1586.6333333333334	4031.4666666666667	38.33096348216366
1109.8135971426964	1586.6	3983.766666666667	41.14213905981291
1110.5232291956477	1586.9333333333334	3903.9666666666667	41.006739408282044
1111.2327871801745	1586.8333333333333	3835.266666666667	40.21090274342618
1111.9422710941117	1586.7333333333333	3784.3333333333335	39.93536389412927
1112.6516809352938	1586.4666666666667	3739.6	39.93681198279619
1113.3610167015559	1587.0666666666666	3677.0666666666666	39.70450781263745
1114.0702783907325	1587.1333333333334	3627.9	40.90349897825254
1114.7794660006589	1586.2666666666667	3576.866666666667	40.32277640778001
1115.4885795291696	1587.0666666666666	3544.7	40.30404398779686
1116.1976189740992	1586.7666666666667	3499.4666666666667	39.105429569130074
1116.906584333283	1586.3	3449.9333333333334	39.58807687590415
1117.6154756045555	1586.7666666666667	3411.4666666666667	38.80453088629548
1118.3242927857516	1586.2333333333333	3374.6666666666665	38.662911135023315
1119.0330358747062	1586.3666666666666	3332.733333333333	38.8667778618459
1119.741704869254	1586.4333333333334	3285.5333333333333	37.7444135827302
1120.4502997672296	1586.1	3250.266666666667	38.829726426013494
1121.1588205664682	1585.8	1662.5	36.40095530549568
1121.8672672648045	1585.9333333333334	1661.0333333333333	31.991963385143915
1122.5756398600731	1585.9666666666667	1662.7666666666667	38.61186821066527
1123.2839383501089	1585.6666666666667	1661.6	31.013051226519902
