# Supplementary material for: Roblonski: A Material-Efficient Robo-Fluidic Toolbox for Rapid Photochemical Characterization
Source: ACS Cent Sci. 2026 Feb 6;12(3):333–44. doi: 10.1021/acscentsci.5c02027 (PMC13022720; doi:10.1021/acscentsci.5c02027)
Supplement: Supplementary file 2 [file oc5c02027_si_002.zip › BeerLambertStudy/Raw Data (Automataed)/BLEC Study (2025 Jun 12)/Ferrocene2/blec_Ferrocene2__12062025_aABS_i7_eEXP_s4_d669e+00_t250-0_m7_v175-0.csv]

name	C:/Users/cbe.mabolha.shared/Documents/Gilson Spectroscopy Project\BLEC Study (2025 Jun 12)\Ferrocene2\blec_Ferrocene2__12062025_aABS_i7_eEXP_s4_d669e+00_t250-0_m7_v175-0.csv
2025-06-12 21:58:45.300644
mix_iter=7	mix_disp=175.0
droplet_volume=50.0	working_volume=250.0
dilution_scheme=Fractional(value=0.3333333333333333)	n_dil=6
calibration=Calibration(y = f(x); f(x) = -0.244 + 0.9765x; s.t. y > 0.0; Set Feb 4	2025 from "Manuscript Figures Data.xlsx")
count	30
interval	0.1 (Sec)
integration_time	40000 (uSec)
NLC=False	DCC=False	WCAL=-5	Slit=S5
Conc_0=6.692	nFRAC=0.1975308641975309	nConc_(7;4)=1.321876543209877	aFRAC=0.19792681181597202	aConc_(7;4)=1.3245262246724847
wavelength (nm)	dark reference (int)	light reference (int)	abs (mOD)
W	D	L	S
344.6678771972656	1602.1	1678.4	43.46569378109009
345.45221902608614	1589.7	1664.1666666666667	30.393898831844165
346.236489003635	1586.8	1660.6	32.57717728144415
347.02068712774695	1584.8666666666666	1660.1	32.34753177544707
347.8048133962569	1585.4	2393.266666666667	45.7256350249741
348.5888678069997	1586.0333333333333	2404.366666666667	43.97248780604512
349.3728503578101	1587.1333333333334	2419.9	46.408898095621744
350.15676104652283	1587.7333333333333	2432.4666666666667	47.50902656947463
350.94059987097285	1587.0333333333333	2439.4666666666667	47.66181705254184
351.72436682899485	1586.0	2448.6666666666665	47.71970997909176
352.5080619184237	1586.0666666666666	2458.0333333333333	48.62805269864818
353.2916851370942	1586.2333333333333	2462.1	48.288151708136056
354.0752364828412	1585.3333333333333	2457.4	44.133710132324936
354.8587159534994	1585.6666666666667	2464.733333333333	45.644059052281
355.6421235469038	1586.1	2466.5333333333333	45.04009633883433
356.42545926088906	1586.4	2468.6666666666665	46.50927568888507
357.20872309329	1586.3333333333333	2461.866666666667	43.41957375123047
357.9919150419415	1587.1333333333334	2460.0666666666666	44.63861061758989
358.77503510467835	1586.0666666666666	2458.4333333333334	45.70033551180765
359.5580832793353	1586.3666666666666	2450.7	43.64115009257104
360.34105956374725	1585.6666666666667	2446.233333333333	45.78178973568406
361.12396395574893	1586.0333333333333	2443.0333333333333	46.75338532010382
361.9067964531752	1586.4666666666667	2442.0666666666666	46.53272766047263
362.6895570538609	1586.8333333333333	2440.8333333333335	44.92954589034471
363.47224575564076	1587.1	2444.866666666667	48.838120029510726
364.2548625563497	1586.3666666666666	2438.133333333333	45.86514416830987
365.0374074538224	1586.8666666666666	2438.4	46.52129487178667
365.8198804458938	1586.6	2438.8	47.599783956335344
366.6022815303986	1586.2	2428.9666666666667	46.05724299393799
367.3846107051717	1586.0	2433.5333333333333	48.793262049204436
368.1668679680479	1585.9666666666667	2434.1666666666665	44.780066159731156
368.9490533168619	1586.6666666666667	2437.8333333333335	44.8042103215333
369.7311667494487	1585.8	2444.266666666667	45.82494854184575
370.5132082636429	1586.5666666666666	2451.3	46.44255062428342
371.2951778572795	1586.8333333333333	2457.2	46.60658395096342
372.07707552819323	1587.3	2458.3	47.3485856965493
372.8589012742189	1586.5	2463.2	45.33387715381183
373.6406550931913	1586.8666666666666	2471.633333333333	45.06175747659686
374.4223369829453	1586.3	2480.5	45.72871051531029
375.2039469413157	1587.1	2491.1666666666665	48.7353501452654
375.9854849661373	1586.7666666666667	2482.0333333333333	46.120569475397126
376.7669510552448	1587.0333333333333	2487.633333333333	47.981423525463875
377.5483452064732	1586.9666666666667	2492.9333333333334	47.0038674442417
378.3296674176572	1586.7333333333333	2506.5333333333333	45.62810251117664
379.11091768663164	1586.2333333333333	2511.0	46.44856428029161
379.89209601123133	1587.6	2519.7	48.71324669892845
380.67320238929113	1586.0333333333333	2519.4	46.842819685018924
381.45423681864577	1586.6333333333334	2522.133333333333	49.496035344871025
382.23519929713007	1586.3666666666666	2531.0	48.646470842423646
383.01608982257886	1586.9666666666667	2542.733333333333	46.05547316829026
383.796908392827	1586.7333333333333	2555.9333333333334	50.067247199306216
384.57765500570923	1586.7666666666667	2554.1666666666665	47.002976003382784
385.3583296590604	1586.1	2542.366666666667	46.990507301792086
386.1389323507153	1586.5666666666666	2550.3333333333335	49.55762400128472
386.91946307850884	1586.7333333333333	2561.733333333333	48.78706009880168
387.69992184027564	1586.6	2583.6	48.88244895941328
388.48030863385065	1586.8333333333333	2605.4	50.222593322975065
389.2606234570687	1587.1	2589.0	46.06745255842809
390.04086630776453	1586.7666666666667	2578.7	47.401636592372135
390.82103718377294	1586.4333333333334	2584.1	48.37723733629807
391.6011360829288	1587.0333333333333	2596.6	49.50662532611218
392.3811630030669	1586.6666666666667	2621.3333333333335	48.50225080333361
393.161117942022	1586.7	2665.3333333333335	51.357242987749856
393.941000897629	1586.0333333333333	2710.266666666667	50.306699670756494
394.72081186772266	1586.0666666666666	2718.8	50.76769148960694
395.5005508501378	1586.3	2705.633333333333	50.99088841302338
396.28021784270925	1586.8666666666666	2699.266666666667	50.24576145530725
397.0598128432718	1587.0333333333333	2710.7	50.044367223013445
397.83933584966024	1586.5666666666666	2713.266666666667	49.728667923970704
398.6187868597095	1586.2666666666667	2729.8	50.27358192352344
399.3981658712542	1585.9	2743.133333333333	48.38268738157834
400.1774728821293	1586.1666666666667	2773.766666666667	50.293998029529575
400.9567078901696	1586.2	2799.4333333333334	51.742072351223854
401.7358708932098	1586.9666666666667	2797.633333333333	50.110486299311205
402.5149618890848	1586.7	2785.766666666667	53.48283995572211
403.2939808756294	1586.7333333333333	2787.1	52.141063294597735
404.07292785067847	1586.0333333333333	2815.2	52.729146231949734
404.8518028120667	1586.6333333333334	2825.8	50.42298341827313
405.630605757629	1585.8666666666666	2833.6666666666665	51.905829520516484
406.4093366852001	1586.4666666666667	2823.733333333333	52.63955029245372
407.1879955926149	1586.6666666666667	2822.5666666666666	48.398396184182246
407.9665824777082	1586.3666666666666	2845.633333333333	51.766553332613604
408.74509733831474	1587.0666666666666	2866.6	52.38748926125616
409.52354017226935	1587.0666666666666	2873.7	52.5753453982603
410.3019109774069	1587.6666666666667	2875.366666666667	52.452932709360475
411.08020975156217	1586.2666666666667	2887.733333333333	52.051651488334166
411.8584364925699	1586.5666666666666	2916.0	53.1607737369457
412.6365911982651	1586.9333333333334	2935.3	52.76730932902812
413.4146738664823	1585.9	2961.4	51.81607411489717
414.19268449505654	1586.3	2992.4666666666667	50.91837437891262
414.97062308182257	1586.6	3031.4	52.23600196628104
415.74848962461516	1586.6333333333334	3074.7	52.58617453971929
416.52628412126916	1586.7	3139.4	52.71116263322884
417.3040065696194	1587.0333333333333	3212.9	52.10962785710639
418.0816569675006	1586.1	3214.366666666667	53.926379674480685
418.8592353127476	1586.9	3203.633333333333	53.97101494157728
419.63674160319533	1586.6666666666667	3215.233333333333	52.830242016358234
420.4141758366785	1586.3666666666666	3251.8	53.973631534399395
421.1915380110319	1586.6333333333334	3268.0666666666666	53.339479150178555
421.9688281240904	1586.2333333333333	3266.266666666667	54.13770284046106
422.7460461736888	1586.2333333333333	3320.233333333333	54.36712417908178
423.52319215766187	1586.1666666666667	3385.866666666667	53.93958440632583
424.3002660738445	1586.1	3468.0	54.785061752820646
425.0772679200714	1586.7333333333333	3608.9666666666667	54.99668477592735
425.8541976941775	1586.1666666666667	3750.733333333333	55.73443602191578
426.6310553939975	1586.9666666666667	3817.4	57.264700289270785
427.40784101736625	1585.9666666666667	3871.0	56.43894638395631
428.18455456211865	1586.2	3991.766666666667	56.34530564217863
428.96119602608934	1586.7333333333333	4182.833333333333	55.76478072074967
429.7377654071133	1586.7333333333333	4388.2	56.126811611636626
430.5142627030252	1586.3666666666666	4510.966666666666	57.02990385763804
431.29068791166	1586.0666666666666	4661.3	56.803935504436254
432.06704103085235	1586.3666666666666	4786.5	57.66377872789797
432.8433220584372	1586.0	4880.266666666666	58.01454758272486
433.6195309922492	1585.9333333333334	4940.6	57.66656996536605
434.3956678301234	1586.9666666666667	4981.5	57.59490721773508
435.1717325698944	1586.9333333333334	4991.333333333333	57.43100762876703
435.9477252093971	1586.5	5007.5	55.96187879503408
436.72364574646633	1586.6	5055.266666666666	56.96052940459909
437.49949417893686	1586.4666666666667	5120.9	56.5380188051411
438.27527050464346	1585.8333333333333	5216.666666666667	56.92869482781501
439.0509747214211	1586.3	5395.133333333333	56.16653442647741
439.8266068271044	1587.0	5657.033333333334	56.65409494590803
440.6021668195283	1587.5	6024.733333333334	56.30014365130057
441.37765469652754	1586.9666666666667	6493.533333333334	58.17870721429924
442.1530704559369	1586.9333333333334	6983.2	57.615001770437054
442.9284140955914	1586.7666666666667	7429.566666666667	58.923129605115776
443.7036856133256	1586.2333333333333	7731.833333333333	59.2239812393754
444.47888500697445	1586.7333333333333	7894.966666666666	58.13392337454131
445.2540122743727	1586.4333333333334	7932.2	57.54472017620614
446.0290674133552	1586.9	7884.866666666667	58.16174792141411
446.8040504217568	1586.8	7783.266666666666	56.614412676233414
447.5789612974122	1585.6666666666667	7713.066666666667	57.908927044256
448.35380003815635	1586.2	7656.833333333333	57.50472483851637
449.1285666418239	1585.7666666666667	7620.666666666667	57.07486316157677
449.90326110624983	1586.4666666666667	7629.866666666667	57.34156431305379
450.67788342926883	1586.3333333333333	7649.8	56.76310515101166
451.4524336087157	1587.2333333333333	7672.1	57.5428699416735
452.22691164242536	1586.5	7722.566666666667	57.552002234154976
453.00131752823256	1586.4	7789.666666666667	57.32236186776094
453.7756512639721	1586.6	7847.066666666667	56.03613285869326
454.5499128474788	1586.9	7920.1	57.25458367654169
455.32410227658755	1587.1666666666667	7968.833333333333	57.543026257278456
456.09821954913303	1586.8666666666666	7975.733333333334	57.334042039035666
456.8722646629501	1587.1666666666667	7955.233333333334	57.73936014175852
457.6462376158736	1586.7666666666667	7886.566666666667	57.762871218700575
458.4201384057383	1586.7333333333333	7777.0	56.54443744608556
459.1939670303791	1586.2333333333333	7661.366666666667	56.66024325982115
459.96772348763074	1586.1333333333334	7509.033333333334	56.32509396576809
460.741407775328	1586.6666666666667	7378.933333333333	56.46934570083449
461.51501989130577	1586.4333333333334	7241.533333333334	55.82182979303403
462.2885598333988	1586.0	7128.8	54.79352311769076
463.0620275994419	1586.6666666666667	7038.833333333333	55.584315960517124
463.83542318726995	1587.0	6970.7	55.42774627201724
464.6087465947177	1586.5333333333333	6934.2	55.983316033391446
465.38199781962	1586.8	6892.266666666666	54.839800156223056
466.1551768598116	1585.8666666666666	6898.566666666667	55.55845074930463
466.92828371312737	1586.3	6905.5	55.73968613050921
467.7013183774021	1586.0	6936.766666666666	54.44334484334125
468.4742808504707	1586.5333333333333	6974.6	53.746941871491096
469.24717113016777	1586.6	7037.766666666666	55.115542367418826
470.0199892143283	1586.3333333333333	7107.4	55.1455142823668
470.792735100787	1586.9666666666667	7179.966666666666	55.438508844660646
471.5654087873788	1586.4	7245.366666666667	54.52056172100779
472.33801027193834	1586.4666666666667	7315.766666666666	55.31787561782729
473.11053955230057	1587.4	7387.333333333333	54.03430450314556
473.88299662630027	1585.8	7458.566666666667	54.35092465564553
474.65538149177223	1586.9666666666667	7510.566666666667	55.22038862110133
475.4276941465513	1586.8333333333333	7528.133333333333	53.04162824384617
476.1999345884722	1586.2666666666667	7546.7	53.81622380003293
476.97210281536985	1586.6	7546.933333333333	53.80069001967758
477.74419882507897	1586.3666666666666	7529.466666666666	53.84546225788359
478.51622261543446	1586.0333333333333	7507.1	53.5994241511978
479.2881741842711	1586.4333333333334	7469.1	52.45319276991912
480.06005352942367	1586.3666666666666	7420.166666666667	52.73548892127372
480.831860648727	1587.1	7374.966666666666	52.4293729212579
481.60359554001593	1586.3666666666666	7335.233333333334	52.12277670937807
482.37525820112523	1586.4333333333334	7285.833333333333	53.08563174624976
483.14684862988975	1586.4666666666667	7236.166666666667	52.15298862996138
483.91836682414424	1586.5333333333333	7182.7	52.012209275192525
484.68981278172356	1586.5333333333333	7143.8	52.49027624900826
485.46118650046253	1587.0333333333333	7101.666666666667	52.93665854450218
486.23248797819593	1586.3	7058.466666666666	51.71074569316247
487.0037172127586	1586.4	7020.0	51.80342062722343
487.7748742019853	1586.3	6983.066666666667	51.792083584194295
488.54595894371096	1586.8666666666666	6945.333333333333	51.66782228341022
489.31697143577026	1586.5	6912.733333333334	51.95097688692644
490.08791167599804	1587.0666666666666	6880.1	50.739049539843414
490.8587796622292	1587.1	6851.4	51.66431179190496
491.6295753922984	1587.1666666666667	6822.3	50.27785471540845
492.4002988640406	1586.4666666666667	6795.366666666667	51.29011376492841
493.17095007529053	1586.5666666666666	6765.433333333333	50.895081810706735
493.94152902388305	1586.8	6743.933333333333	50.466382949361716
494.71203570765294	1586.6666666666667	6710.733333333334	49.92353784061086
495.482470124435	1587.1333333333334	6674.866666666667	49.65027866139479
496.25283227206404	1587.0333333333333	6660.3	50.16847296915756
497.02312214837485	1586.4333333333334	6622.566666666667	49.04558550845919
497.7933397512024	1587.2333333333333	6593.866666666667	49.01162144202629
498.56348507838123	1587.3333333333333	6567.366666666667	48.342299971741994
499.3335581277464	1586.1	6556.933333333333	49.457245377574964
500.10355889713264	1586.7	6549.6	49.76009496987397
500.8734873843747	1586.7333333333333	6541.7	49.916615421427466
501.6433435873074	1587.0666666666666	6536.166666666667	48.92385989201947
502.4131275037657	1586.9333333333334	6535.6	48.93821725744467
503.1828391315842	1586.7666666666667	6552.433333333333	48.11882514177733
503.95247846859786	1586.2	6567.2	47.92975255480794
504.72204551264144	1586.9333333333334	6602.333333333333	49.447841417455635
505.49154026154974	1586.5333333333333	6642.366666666667	48.330955566653124
506.2609627131576	1586.8333333333333	6672.433333333333	48.45808619817564
507.03031286529983	1587.0666666666666	6711.666666666667	47.56352683233773
507.7995907158112	1586.4	6779.366666666667	48.59190861872599
508.5687962625266	1586.3666666666666	6836.8	47.74630068122943
509.33792950328075	1587.0333333333333	6919.8	48.470623007442065
510.1069904359085	1586.2666666666667	6994.333333333333	47.60485865642739
510.8759790582447	1587.1666666666667	7081.733333333334	48.006596919472045
511.6448953681241	1586.8	7178.6	48.370320182618975
512.4137393633815	1586.1333333333334	7265.1	48.055235374999235
513.1825110418519	1586.5666666666666	7363.5	48.290823579967146
513.9512104013698	1586.3333333333333	7470.766666666666	48.24578511376842
514.7198374397702	1587.0666666666666	7568.0	47.53125540946992
515.4883921548881	1587.0	7673.466666666666	47.45904763605215
516.2568745445578	1586.0	7781.7	48.04004431225285
517.0252846066146	1586.2666666666667	7896.733333333334	47.285970694883034
517.793622338893	1586.9333333333334	8002.7	48.455220262761465
518.561887739228	1586.5	8098.733333333334	47.72878994739953
519.3300808054544	1586.1666666666667	8181.466666666666	47.57359570882905
520.0982015354069	1587.8666666666666	8272.5	47.96506232461467
520.8662499269203	1586.8666666666666	8365.166666666666	47.14102171187323
521.6342259778296	1586.5	8452.633333333333	47.50769597323779
522.4021296859694	1587.0333333333333	8531.6	47.205904635615035
523.1699610491747	1586.7666666666667	8602.633333333333	47.14538820921596
523.9377200652801	1586.9666666666667	8680.1	47.49938524850299
524.7054067321207	1586.8333333333333	8743.733333333334	47.1493346219959
525.4730210475309	1586.8666666666666	8794.033333333333	46.363848347859474
526.2405630093459	1587.1666666666667	8857.633333333333	46.307834929287985
527.0080326154003	1587.4333333333334	8928.2	48.08351639642964
527.7754298635291	1586.7	8966.233333333334	46.589615106458595
528.5427547515668	1586.6666666666667	9024.966666666667	47.078811674975846
529.3100072773485	1587.1	9055.9	47.09176940893877
530.077187438709	1586.1333333333334	9112.466666666667	47.700233748698196
530.8442952334829	1586.8666666666666	9146.533333333333	47.00827146559739
531.6113306595051	1586.9	9176.633333333333	47.07515371885447
532.3782937146104	1586.9666666666667	9222.133333333333	46.369917575650696
533.1451843966338	1586.7333333333333	9261.633333333333	46.69385045566665
533.9120027034099	1586.8	9298.233333333334	46.562753379162444
534.6787486327736	1586.0	9317.533333333333	47.39454862433062
535.4454221825597	1586.7666666666667	9356.933333333332	46.57905971292678
536.212023350603	1586.7	9382.466666666667	45.19807856739269
536.9785521347383	1586.8666666666666	9424.133333333333	47.11870180304712
537.7450085328004	1586.9	9458.1	47.33468134371472
538.5113925426242	1586.2333333333333	9483.166666666666	47.437482362192945
539.2777041620444	1586.1333333333334	9502.466666666667	46.45701780514737
540.0439433888959	1586.7666666666667	9513.833333333334	45.91132520692962
540.8101102210134	1586.7333333333333	9530.5	45.47956682668781
541.5762046562318	1586.7333333333333	9560.466666666667	46.100154060388014
542.3422266923859	1586.8333333333333	9582.733333333334	46.24317404344779
543.1081763273105	1587.0333333333333	9587.866666666667	46.67420058237899
543.8740535588404	1586.8	9606.4	47.45200556947509
544.6398583848105	1586.8333333333333	9613.2	47.08597969857682
545.4055908030555	1587.0666666666666	9599.333333333334	46.04305723502581
546.1712508114102	1587.1666666666667	9617.433333333332	45.85404803466283
546.9368384077096	1586.9333333333334	9631.466666666667	46.2524468435926
547.7023535897882	1586.7	9626.266666666666	46.26056460123827
548.4677963554811	1586.4666666666667	9645.233333333334	46.62200259910464
549.2331667026231	1586.9666666666667	9634.633333333333	46.44959665489577
549.9984646290487	1587.0333333333333	9625.466666666667	46.87488976338998
550.7636901325931	1587.4666666666667	9626.833333333334	45.659263513683996
551.5288432110908	1587.5	9632.266666666666	46.17497305401459
552.2939238623768	1587.1666666666667	9632.533333333333	46.41755602719559
553.0589320842859	1587.3666666666666	9643.6	46.62547564163103
553.8238678746528	1586.5	9619.2	46.13391167558124
554.5887312313124	1586.9333333333334	9607.133333333333	45.43551723531119
555.3535221520995	1587.4	9610.566666666668	45.77854164920857
556.1182406348488	1587.4333333333334	9606.166666666666	46.5200100361277
556.8828866773954	1586.4333333333334	9603.333333333334	45.50937173612084
557.6474602775738	1586.6333333333334	9617.2	45.27764393629807
558.411961433219	1586.8	9615.266666666666	45.5383636618216
559.1763901421657	1586.3666666666666	9623.066666666668	45.38918149305684
559.9407464022488	1586.3	9612.733333333334	44.59012706563549
560.7050302113031	1586.4333333333334	9646.833333333334	45.888818009731345
561.4692415671633	1586.6666666666667	9664.966666666667	45.994699433778635
562.2333804676643	1586.2666666666667	9669.366666666667	46.01367292367918
562.997446910641	1587.3333333333333	9690.033333333333	45.46557483303493
563.7614408939281	1587.4666666666667	9705.133333333333	45.61682837907195
564.5253624153604	1587.8	9725.366666666667	45.20695210786766
565.2892114727728	1587.0	9743.0	45.152457433854515
566.0529880639999	1586.6666666666667	9744.333333333334	45.83439610509193
566.8166921868768	1587.1666666666667	9760.433333333332	44.98514771341429
567.5803238392382	1586.5	9787.033333333333	45.40535595905999
568.3438830189189	1586.6666666666667	9788.966666666667	45.812599083680354
569.1073697237535	1586.6	9810.233333333334	44.874496914248276
569.8707839515772	1586.1	9835.866666666667	45.20353014575597
570.6341257002246	1586.5333333333333	9851.566666666668	45.46158223190328
571.3973949675305	1587.0	9865.1	45.459719053356004
572.1605917513298	1585.7666666666667	9890.9	45.68118924816624
572.9237160494572	1586.8	9901.166666666666	45.17150854622763
573.6867678597476	1587.0	9922.033333333333	46.90898597310347
574.4497471800358	1586.7	9930.066666666668	45.57226113215363
575.2126540081566	1586.3	9927.733333333334	45.56797772851327
575.9754883419448	1587.1666666666667	9935.833333333334	45.8364905043609
576.7382501792351	1587.2333333333333	9950.566666666668	45.238516810127145
577.5009395178625	1586.2666666666667	9963.633333333333	45.55382079309033
578.2635563556619	1586.3	9978.766666666666	45.29889932295485
579.0261006904677	1586.7	9982.9	45.23748557296979
579.7885725201152	1586.9666666666667	9991.0	45.19304801940439
580.5509718424388	1586.6	10011.333333333334	45.43647221197266
581.3132986552736	1587.0	10034.5	46.15277350356359
582.0755529564542	1586.7	10054.233333333334	45.88554291076937
582.8377347438156	1587.3	10082.866666666667	44.99571176562213
583.5998440151925	1586.5333333333333	10093.566666666668	44.924264603657576
584.3618807684197	1586.4666666666667	10117.333333333334	45.18919462354693
585.123845001332	1586.1333333333334	10158.366666666667	46.13161916414416
585.8857367117644	1587.3333333333333	10196.1	45.96624569072402
586.6475558975515	1585.7666666666667	10216.2	45.87436348772838
587.4093025565281	1586.6666666666667	10254.133333333333	44.933560426149064
588.1709766865292	1586.7666666666667	10303.733333333334	45.62114800599419
588.9325782853895	1586.2333333333333	10350.266666666666	44.87723651242323
589.6941073509438	1586.9333333333334	10411.866666666667	45.2587287959074
590.4555638810269	1587.2333333333333	10479.7	45.82550798066542
591.2169478734736	1586.7	10549.6	45.75443972095423
591.9782593261189	1586.9666666666667	10631.666666666666	45.77509695313607
592.7394982367973	1586.3666666666666	10712.166666666666	45.22833310049406
593.5006646033439	1586.9666666666667	10797.5	45.21540710858753
594.2617584235933	1586.9	10900.2	45.37959329137458
595.0227796953804	1587.0	10993.933333333332	45.14270138975864
595.78372841654	1586.4666666666667	11084.566666666668	44.471831509007046
596.544604584907	1586.8	11190.4	44.685544570531285
597.3054081983161	1587.1666666666667	11312.833333333334	45.02379272825713
598.0661392546021	1586.4333333333334	11418.7	44.98633995763254
598.8267977515999	1585.8666666666666	11557.566666666668	45.33813539154597
599.5873836871442	1586.9666666666667	11698.933333333332	45.15360835132125
600.34789705907	1586.9666666666667	11815.7	45.783909853097924
601.1083378652119	1586.4	11951.966666666667	45.71140542137918
601.8687061034049	1586.7	12080.333333333334	45.512459802027095
602.6290017714836	1587.1333333333334	12215.6	44.89058039884035
603.3892248672829	1587.1666666666667	12353.433333333332	45.08450958406431
604.1493753886377	1586.7666666666667	12496.966666666667	45.02743812275438
604.9094533333828	1587.2666666666667	12638.1	45.56467371032507
605.6694586993528	1586.2	12774.5	45.46014034947024
606.4293914843829	1586.3	12903.1	45.21005265059131
607.1892516863076	1586.6	13032.5	45.051617673427685
607.9490393029618	1586.6666666666667	13174.4	45.13994585672772
608.7087543321802	1586.3666666666666	13306.1	46.057890835928404
609.4683967717978	1586.3333333333333	13444.4	45.425014120033886
610.2279666196492	1587.1666666666667	13600.966666666667	45.34745277896404
610.9874638735695	1586.8	13740.866666666667	45.378891746615615
611.7468885313933	1587.9	13847.3	44.84761725230864
612.5062405909555	1586.2333333333333	13970.366666666667	45.04190124768741
613.2655200500909	1586.1666666666667	14105.733333333334	44.582601426754316
614.0247269066342	1586.1666666666667	14220.8	45.18002070314503
614.7838611584203	1586.3333333333333	14311.6	45.06561227931342
615.5429228032841	1586.2333333333333	14434.533333333333	44.43011248139475
616.3019118390603	1586.2	14553.3	45.07788631004808
617.0608282635836	1586.9666666666667	14640.8	44.79804841085631
617.8196720746892	1586.7	14722.2	44.37046411757282
618.5784432702114	1586.2666666666667	14803.766666666666	44.18985472321765
619.3371418479854	1586.4333333333334	14866.4	44.53116613435088
620.0957678058459	1586.4333333333334	14920.3	44.62309747973089
620.8543211416277	1586.8333333333333	14977.8	45.26660499408477
621.6128018531655	1586.7333333333333	15041.233333333334	45.80830268125026
622.3712099382943	1586.9	15107.033333333333	45.40262737440674
623.1295453948488	1586.0333333333333	15184.2	44.863563509915124
623.8878082206638	1586.8333333333333	15252.4	44.42981480828711
624.6459984135743	1586.9	15310.6	44.58689377099485
625.4041159714149	1586.7	15359.466666666667	44.554719830525315
626.1621608920203	1586.7	15395.966666666667	44.87221653373029
626.9201331732256	1585.8666666666666	15428.1	44.82689519750425
627.6780328128656	1586.9	15475.866666666667	44.59526020867286
628.4358598087749	1586.4666666666667	15512.566666666668	44.935545207436945
629.1936141587885	1586.1	15559.433333333332	44.55393735493399
629.9512958607411	1586.5666666666666	15613.433333333332	45.21015898684671
630.7089049124675	1586.7666666666667	15628.333333333334	45.27469067387397
631.4664413118026	1587.4	15659.7	46.06747504935139
632.2239050565811	1586.3333333333333	15658.033333333333	44.63290659967467
632.9812961446379	1587.1	15673.766666666666	44.340474615712395
633.7386145738079	1586.6666666666667	15681.4	44.435478640623806
634.4958603419257	1587.3666666666666	15676.233333333334	44.31384045584163
635.2530334468262	1586.8666666666666	15665.566666666668	43.83082335849639
636.0101338863443	1586.3666666666666	15682.833333333334	44.706245800048016
636.7671616583146	1587.2333333333333	15654.033333333333	45.08519273579303
637.5241167605723	1586.5333333333333	15633.5	44.54093937425915
638.2809991909518	1586.8666666666666	15639.966666666667	45.64041519978056
639.037808947288	1587.0666666666666	15592.566666666668	44.29049595892251
639.7945460274159	1586.0333333333333	15574.3	44.391500828353266
640.5512104291702	1587.6	15574.6	44.98997247277565
641.3078021503857	1586.6666666666667	15539.366666666667	44.75442648678183
642.0643211888971	1586.4	15550.566666666668	44.83064459716832
642.8207675425394	1586.9333333333334	15506.9	43.92993697390284
643.5771412091474	1586.9666666666667	15462.866666666667	43.754724261846555
644.3334421865558	1586.2333333333333	15452.166666666666	45.33219769000523
645.0896704725996	1586.2	15417.5	44.90368531109838
645.8458260651132	1587.0666666666666	15406.2	44.90119183022385
646.6019089619319	1586.4333333333334	15381.933333333332	44.43439617521624
647.3579191608902	1586.4	15379.466666666667	45.27356888718858
648.1138566598231	1586.7666666666667	15357.633333333333	45.090349178291255
648.8697214565653	1587.0666666666666	15327.833333333334	44.0362567440369
649.6255135489516	1587.0333333333333	15299.033333333333	43.624252343499755
650.3812329348169	1586.3333333333333	15286.033333333333	43.5135816481475
651.1368796119959	1587.0666666666666	15338.733333333334	43.35345642181797
651.8924535783235	1586.4	15353.566666666668	43.33001325795823
652.6479548316345	1587.0666666666666	15316.633333333333	43.691449973148835
653.4033833697637	1586.3666666666666	15278.366666666667	43.718182424688585
654.1587391905458	1586.6666666666667	15267.566666666668	44.07862950520017
654.9140222918159	1586.3333333333333	15280.766666666666	44.31716532086919
655.6692326714084	1587.3333333333333	15303.066666666668	45.20407577216227
656.4243703271585	1586.4666666666667	15293.133333333333	44.01596997214311
657.1794352569008	1586.9	15303.233333333334	44.3911152512861
657.9344274584702	1585.9666666666667	15333.333333333334	45.06175681644105
658.6893469297014	1587.0333333333333	15367.066666666668	45.40383590796551
659.4441936684294	1586.8	15380.6	44.837943649561495
660.1989676724888	1586.5333333333333	15399.9	43.367523319785434
660.9536689397146	1586.5333333333333	15430.1	43.67720069515544
661.7082974679414	1587.3	15488.8	43.94756316122247
662.4628532550042	1586.2	15498.833333333334	43.53311426710393
663.2173362987378	1586.8333333333333	15566.866666666667	44.147267769507195
663.9717465969768	1586.1666666666667	15615.6	44.21781401551368
664.7260841475563	1586.4	15680.633333333333	44.61011566089214
665.480348948311	1586.1666666666667	15738.066666666668	43.569722641256746
666.2345409970756	1586.7	15824.3	43.47484488220566
666.988660291685	1586.9	15883.833333333334	43.226955461400365
667.742706829974	1586.6666666666667	15965.9	43.969473426135366
668.4966806097776	1586.7333333333333	16046.833333333334	44.39663798280308
669.2505816289303	1586.4	16115.8	44.08550340147652
670.0044098852671	1586.5333333333333	16222.033333333333	44.41708543632766
670.7581653766227	1586.7	16311.3	44.51416779941918
671.511848100832	1586.1666666666667	16395.333333333332	44.481511017123076
672.2654580557298	1586.8333333333333	16490.0	44.19800777024689
673.0189952391509	1586.6666666666667	16594.3	44.497933146654944
673.7724596489301	1585.7666666666667	16706.233333333334	44.96951293626069
674.5258512829022	1586.8333333333333	16785.833333333332	43.98845921782812
675.279170138902	1586.8	16885.8	43.1568322924994
676.0324162147645	1586.4666666666667	17029.366666666665	43.68999241497915
676.7855895083242	1586.7666666666667	17147.6	43.51862705609234
677.5386900174161	1586.6333333333334	17280.466666666667	44.39596609475092
678.2917177398749	1586.8666666666666	17389.933333333334	44.007082265519514
679.0446726735356	1586.3666666666666	17522.8	44.07589040516488
679.797554816233	1586.7333333333333	17651.8	44.47060347184728
680.5503641658016	1587.2666666666667	17746.166666666668	44.380315335806074
681.3031007200765	1586.1	17849.7	43.42297033776593
682.0557644768925	1586.7333333333333	17963.6	44.025833675923245
682.8083554340842	1587.3333333333333	18055.533333333333	43.54925847958954
683.5608735894867	1585.7333333333333	18165.7	43.86894577544605
684.3133189409347	1586.7666666666667	18313.266666666666	44.20384795249674
685.0656914862628	1586.7666666666667	18456.3	44.40506646075206
685.8179912233061	1586.8666666666666	18584.766666666666	44.405736129678864
686.5702181498993	1587.0	18695.866666666665	43.615842640908106
687.3223722638772	1586.2	18824.866666666665	43.23618834798692
688.0744535630747	1586.7333333333333	18999.666666666668	43.43331555518468
688.8264620453265	1586.2333333333333	19092.733333333334	42.72914090860724
689.5783977084674	1586.6666666666667	19192.966666666667	42.55449091514492
690.3302605503324	1586.4	19324.333333333332	43.008771834337324
691.082050568756	1586.7666666666667	19427.6	42.902119834931035
691.8337677615733	1586.3666666666666	19520.7	43.237402914676345
692.585412126619	1587.8	19615.266666666666	43.55796677792253
693.3369836617278	1587.0	19649.966666666667	43.69298412769181
694.0884823647348	1586.1333333333334	19712.466666666667	43.552628548103165
694.8399082334745	1586.0666666666666	19812.766666666666	44.601109105790535
695.5912612657819	1587.2666666666667	19853.166666666668	43.172093872501826
696.3425414594917	1586.4333333333334	19916.766666666666	43.83212864397957
697.0937488124388	1586.8333333333333	19969.333333333332	43.496656633607245
697.8448833224579	1586.1	20035.733333333334	44.07819285586675
698.5959449873841	1586.6	20102.133333333335	43.98144883071862
699.3469338050518	1586.5666666666666	20181.0	43.07868676452058
700.0978497732962	1587.0666666666666	20225.0	43.85369633935175
700.8486928899517	1586.8	20272.666666666668	43.338819860668366
701.5994631528534	1586.3666666666666	20329.7	43.619907345042144
702.3501605598362	1586.2666666666667	20330.833333333332	43.234511583252164
703.1007851087347	1587.2333333333333	20338.166666666668	43.1670573839155
703.8513367973837	1586.5	20355.066666666666	43.76035497528641
704.6018156236181	1586.4666666666667	20358.4	43.73759846981483
705.3522215852728	1586.5	20348.0	43.93817346541428
706.1025546801824	1587.1333333333334	20323.333333333332	42.8913458046201
706.8528149061818	1586.8666666666666	20301.933333333334	43.44037190957467
707.603002261106	1586.5333333333333	20284.5	43.80660996474176
708.3531167427894	1586.6666666666667	20250.8	43.35675168452662
709.1031583490673	1586.5333333333333	20218.2	43.78670624779897
709.8531270777742	1586.6	20175.3	43.32234019435949
710.6030229267449	1586.4666666666667	20126.466666666667	42.377561596839996
711.3528458938142	1586.2333333333333	20083.5	43.71373416995921
712.1025959768172	1587.0666666666666	19993.5	43.16519286597471
712.8522731735884	1586.8333333333333	19908.933333333334	43.07302012123783
713.6018774819628	1586.7	19808.833333333332	43.49885267247672
714.351408899775	1586.7	19732.333333333332	43.76324699491116
715.1008674248601	1587.8	19659.033333333333	43.9927438816294
715.8502530550527	1586.8666666666666	19515.533333333333	43.50785316099537
716.5995657881876	1587.0333333333333	19445.933333333334	43.96014449514019
717.3488056220998	1586.6	19350.766666666666	43.156175083157216
718.097972554624	1586.8666666666666	19287.833333333332	42.84316457436648
718.8470665835949	1586.5666666666666	19212.633333333335	42.50254344412759
719.5960877068475	1586.3	19153.633333333335	43.23315513682455
720.3450359222164	1586.6666666666667	19100.933333333334	42.85243256844937
721.0939112275368	1586.4333333333334	19077.466666666667	42.23215538796975
721.842713620643	1586.5	19057.833333333332	42.52883413350954
722.5914430993702	1586.8333333333333	19014.533333333333	42.912040741514005
723.340099661553	1586.6	18939.4	42.063268009873774
724.0886833050263	1586.5	18932.4	42.64853401873502
724.837194027625	1587.3333333333333	18917.4	42.868309771439556
725.5856318271836	1586.6333333333334	18875.166666666668	42.82405589795953
726.3339967015373	1586.2	18830.766666666666	42.25728702208421
727.0822886485207	1586.8666666666666	18801.5	42.29645863319227
727.8305076659686	1586.4	18774.8	43.143994740971564
728.5786537517159	1587.0666666666666	18743.266666666666	43.24125531542406
729.3267269035974	1587.0	18683.533333333333	43.12026822079317
730.0747271194479	1586.6666666666667	18648.766666666666	42.78553971164935
730.822654397102	1586.8333333333333	18632.333333333332	43.648373110778266
731.5705087343949	1586.4666666666667	18583.7	43.415312136552025
732.3182901291611	1586.5	18529.366666666665	43.69978056152747
733.0659985792356	1587.0	18479.233333333334	43.06187823472174
733.8136340824532	1586.1666666666667	18462.533333333333	42.697291963628736
734.5611966366486	1586.8333333333333	18479.766666666666	42.14780438298342
735.3086862396566	1586.5666666666666	18461.333333333332	42.65233015383498
736.056102889312	1586.2666666666667	18406.166666666668	42.021347294424196
736.8034465834498	1586.5333333333333	18431.466666666667	42.40942365052072
737.5507173199047	1587.1666666666667	18430.033333333333	42.35045250017608
738.2979150965115	1586.1	18439.666666666668	42.00039247505956
739.045039911105	1587.3	18450.1	42.86507851346626
739.79209176152	1586.0666666666666	18449.266666666666	43.158787721138296
740.5390706455914	1587.1	18410.566666666666	42.232908771093264
741.285976561154	1586.5333333333333	18366.933333333334	42.414289583473035
742.0328095060426	1586.2666666666667	18394.633333333335	42.597544195478406
742.7795694780918	1586.2333333333333	18414.4	43.325495155815155
743.5262564751367	1587.0333333333333	18416.333333333332	43.50970178516138
744.272870495012	1586.9666666666667	18381.9	44.431339943265705
745.0194115355524	1586.7666666666667	18319.7	43.32478840169908
745.765879594593	1586.5333333333333	18282.366666666665	43.19707594860558
746.5122746699683	1586.2666666666667	18266.866666666665	43.962029759073964
747.2585967595134	1587.2666666666667	18266.333333333332	43.58612617849529
748.0048458610628	1586.6333333333334	18278.966666666667	44.47008390635213
748.7510219724516	1586.9333333333334	18317.033333333333	44.288686111694304
749.4971250915144	1586.6666666666667	18342.9	43.76854425914001
750.243155216086	1586.8	18339.9	44.035286717098856
750.9891123440015	1587.1	18349.933333333334	43.0947289642437
751.7349964730954	1586.3333333333333	18385.266666666666	42.804282887557335
752.4808076012027	1587.4333333333334	18421.033333333333	43.54649372739501
753.2265457261582	1587.1666666666667	18459.5	43.523861127956145
753.9722108457964	1587.1333333333334	18548.2	43.31460342866649
754.7178029579526	1586.4333333333334	18598.933333333334	43.0697877813623
755.4633220604613	1587.3	18633.866666666665	42.15222228717968
756.2087681511574	1586.1	18685.3	43.073931167605366
756.9541412278757	1587.2	18719.933333333334	42.87617823332632
757.699441288451	1586.6	18772.533333333333	43.54607865387033
758.4446683307182	1586.9333333333334	18798.733333333334	42.57921656769773
759.1898223525119	1586.6666666666667	18842.266666666666	42.10133176748563
759.9349033516671	1586.3333333333333	18891.566666666666	42.194828746234165
760.6799113260186	1587.2	18953.233333333334	41.901985363786224
761.424846273401	1586.4666666666667	19012.333333333332	41.71895887611867
762.1697081916495	1586.4666666666667	19113.866666666665	43.07672250559373
762.9144970785986	1586.9666666666667	19197.5	43.03632767663123
763.6592129320832	1586.8666666666666	19258.533333333333	42.76412722642753
764.4038557499381	1587.1333333333334	19326.1	42.86559977055242
765.1484255299982	1586.4666666666667	19375.266666666666	42.61640606718119
765.8929222700982	1586.5	19472.566666666666	42.914052528097066
766.637345968073	1586.8666666666666	19555.066666666666	42.591486800552275
767.3816966217572	1586.6666666666667	19634.766666666666	43.239685457932644
768.1259742289859	1586.8333333333333	19686.966666666667	42.01954052916681
768.8701787875938	1586.8666666666666	19793.966666666667	42.86476231411118
769.6143102954156	1586.1	19845.933333333334	42.303621138373686
770.3583687502863	1586.7333333333333	19916.6	42.53177054827643
771.1023541500406	1586.3333333333333	19975.9	42.384996250402715
771.8462664925133	1586.4333333333334	20036.433333333334	42.21497409526561
772.5901057755393	1586.4	20145.933333333334	42.37026974284855
773.3338719969533	1586.6333333333334	20238.433333333334	42.50609268368705
774.0775651545903	1586.9333333333334	20317.233333333334	42.19715927625071
774.8211852462848	1586.6	20373.666666666668	42.0972360985095
775.5647322698719	1586.3666666666666	20477.733333333334	42.12757668431379
776.3082062231862	1586.3333333333333	20553.466666666667	42.08626098730293
777.0516071040627	1587.0333333333333	20655.766666666666	42.5963515017639
777.7949349103361	1586.7333333333333	20762.9	43.167046604926256
778.5381896398412	1586.8	20875.266666666666	43.41434508398883
779.281371290413	1587.1666666666667	20977.933333333334	42.757309388653496
780.024479859886	1587.2333333333333	21082.6	41.90171132089583
780.7675153460953	1586.9333333333334	21213.5	42.2202448058947
781.5104777468754	1586.4666666666667	21318.5	41.40508408571448
782.2533670600615	1587.3333333333333	21409.833333333332	42.21739849326656
782.996183283488	1586.4333333333334	21531.966666666667	42.29826668656051
783.73892641499	1586.6333333333334	21654.866666666665	41.94885138291527
784.4815964524023	1586.8666666666666	21798.466666666667	42.67917638748011
785.2241933935596	1586.0	21880.133333333335	42.791928927516565
785.9667172362967	1586.3333333333333	21948.733333333334	43.05156185844758
786.7091679784486	1585.8333333333333	22016.533333333333	42.6625882417641
787.4515456178499	1586.5333333333333	22118.533333333333	42.12438755109681
788.1938501523355	1586.5666666666666	22245.933333333334	42.429308882961415
788.9360815797401	1586.6	22363.433333333334	41.88801606226951
789.6782398978987	1586.4666666666667	22487.2	42.47286843804227
790.420325104646	1587.2	22614.066666666666	42.638752831407814
791.1623371978169	1586.5333333333333	22693.033333333333	42.30338784840409
791.9042761752461	1586.9333333333334	22796.3	42.66662281328516
792.6461420347684	1586.3666666666666	22894.033333333333	42.144550993063824
793.3879347742187	1586.4666666666667	22978.466666666667	41.92911717802808
794.1296543914318	1586.8	23061.266666666666	42.169972749934466
794.8713008842426	1586.5666666666666	23156.833333333332	42.07609876645954
795.6128742504857	1586.7666666666667	23305.5	42.433673130584424
796.354374487996	1586.2333333333333	23422.466666666667	41.66743511404295
797.0958015946084	1586.5666666666666	23537.233333333334	42.00216162913291
797.8371555681575	1586.8666666666666	23639.566666666666	41.86249747383735
798.5784364064783	1587.1	23726.833333333332	41.27899224226805
799.3196441074057	1586.4666666666667	23838.966666666667	42.20162297432194
800.0607786687742	1586.5	23971.7	42.20829106413356
800.8018400884189	1586.4	24126.4	42.048989884998385
801.5428283641745	1587.0666666666666	24245.3	41.8306204333972
802.2837434938757	1586.6333333333334	24348.966666666667	41.538159090136055
803.0245854753575	1586.7666666666667	24431.3	41.353461165226676
803.7653543064547	1586.6666666666667	24570.566666666666	41.38481206471594
804.5060499850019	1586.7333333333333	24692.633333333335	41.3809066001629
805.2466725088342	1586.6	24774.366666666665	41.373893667459924
805.9872218757862	1586.6666666666667	24856.733333333334	42.009133287082136
806.7276980836928	1586.3666666666666	24930.3	42.143515931685755
807.4681011303886	1586.4	25005.333333333332	42.02904509092724
808.2084310137088	1586.3333333333333	25065.2	41.623160388422086
808.948687731488	1587.3	25204.566666666666	42.07643035695712
809.688871281561	1586.9333333333334	25299.6	41.633897961917036
810.4289816617627	1586.9666666666667	25406.1	41.484102932921665
811.1690188699278	1586.8666666666666	25522.866666666665	41.18782738431376
811.9089829038911	1586.2333333333333	25564.2	41.218420085089186
812.6488737614875	1586.9333333333334	25620.033333333333	40.70491779806127
813.3886914405518	1586.4	25736.366666666665	40.826941627020425
814.1284359389189	1586.7333333333333	25845.566666666666	41.0183852569256
814.8681072544233	1586.6666666666667	25925.533333333333	40.78482036105804
815.6077053849002	1586.9	25958.9	40.05135389548493
816.3472303281842	1587.2333333333333	25968.066666666666	40.97345205475262
817.0866820821101	1586.5	25998.9	41.398377967824345
817.8260606445127	1586.8666666666666	26113.6	41.01686951087424
818.5653660132269	1586.8	26215.1	40.83757031133446
819.3045981860876	1585.9	26332.366666666665	41.87404917162553
820.0437571609293	1586.8666666666666	26473.866666666665	41.536269623250945
820.7828429355872	1586.4333333333334	26558.533333333333	42.16768990397176
821.5218555078957	1586.7333333333333	26640.366666666665	42.19931891871898
822.26079487569	1586.8666666666666	26700.766666666666	42.336292894536854
822.9996610368046	1586.6666666666667	26812.4	42.1499451728806
823.7384539890745	1586.8333333333333	26890.2	42.07277779153387
824.4771737303345	1586.6333333333334	26992.733333333334	42.30098930149232
825.2158202584193	1587.0666666666666	27116.633333333335	41.46935677833001
825.9543935711638	1586.5666666666666	27182.566666666666	41.4827341888933
826.6928936664028	1586.1666666666667	27224.033333333333	41.72482774123428
827.4313205419711	1586.1333333333334	27295.2	41.15265051880792
828.1696741957036	1586.8666666666666	27372.366666666665	41.644049259253805
828.907954625435	1586.4	27451.4	41.42537251208274
829.646161829	1586.8333333333333	27549.066666666666	41.35950935965375
830.3842958042337	1586.6666666666667	27671.433333333334	41.83961718257056
831.1223565489707	1586.5666666666666	27786.066666666666	42.05010688061868
831.8603440610459	1586.4	27837.6	41.66684722058985
832.598258338294	1586.6666666666667	27868.1	40.87576779837696
833.3360993785501	1586.3	27902.433333333334	41.22312269411202
834.0738671796487	1586.7333333333333	27973.9	41.14834444980159
834.8115617394246	1586.9333333333334	28052.833333333332	40.24694889504612
835.5491830557129	1585.8333333333333	28192.6	41.17553861989005
836.2867311263482	1585.8	28281.1	40.90181440155941
837.0242059491653	1587.0666666666666	28405.733333333334	41.28830206764193
837.7616075219992	1586.9333333333334	28471.4	41.89450606527529
838.4989358426844	1586.1666666666667	28480.8	41.84646557964219
839.2361909090561	1586.6333333333334	28545.966666666667	41.64825295172973
839.9733727189487	1586.5666666666666	28582.133333333335	41.67634893375518
840.7104812701973	1586.4666666666667	28685.1	42.007573755266606
841.4475165606366	1587.2	28786.9	41.67965164649691
842.1844785881015	1586.4666666666667	28942.9	41.10844967237026
842.9213673504267	1586.6	29092.433333333334	40.967427730200384
843.6581828454471	1586.4	29121.633333333335	40.23349602537852
844.3949250709974	1586.3333333333333	29202.5	41.0596293502255
845.1315940249126	1586.4333333333334	29275.133333333335	40.83481803225863
845.8681897050272	1586.2	29389.033333333333	41.02289685039257
846.6047121091764	1587.1333333333334	29501.533333333333	41.054998689016976
847.3411612351948	1586.5	29671.3	41.32356798945996
848.0775370809172	1586.5666666666666	29703.566666666666	40.62723973971303
848.8138396441784	1586.8	29792.166666666668	40.55243120251536
849.5500689228132	1586.5	29907.866666666665	41.62716209589714
850.2862249146566	1586.4333333333334	29946.766666666666	41.01419961294796
851.0223076175432	1586.0	30062.8	40.83775757574069
851.7583170293079	1587.0666666666666	30292.8	41.15456657420484
852.4942531477856	1587.3	30352.833333333332	41.31881317729681
853.2301159708109	1586.4333333333334	30402.466666666667	41.46000875628291
853.9659054962187	1586.5333333333333	30424.866666666665	41.022326150506686
854.7016217218439	1586.9	30493.2	41.8273528392122
855.4372646455213	1586.9	30550.9	41.48740939033841
856.1728342650856	1586.4666666666667	30651.133333333335	41.941864831044704
856.9083305783716	1586.3666666666666	30777.233333333334	41.037450572827744
857.6437535832143	1587.2	30814.866666666665	40.88747526621987
858.3791032774483	1586.4333333333334	30899.033333333333	40.295911835916
859.1143796589085	1587.2	30875.333333333332	39.60121654523973
859.8495827254299	1586.5	31056.633333333335	40.71125159857661
860.5847124748469	1586.1666666666667	31105.8	40.457711346673314
861.3197689049947	1586.9333333333334	31193.433333333334	39.703867705851565
862.0547520137079	1586.2	31361.333333333332	39.95539790457983
862.7896617988213	1586.2666666666667	31470.066666666666	39.95404926233289
863.5244982581698	1586.8666666666666	31587.766666666666	39.46984830009712
864.2592613895882	1586.1666666666667	31596.633333333335	39.29294747114021
864.9939511909114	1586.3	31567.466666666667	39.5467572953071
865.728567659974	1587.1333333333334	31607.933333333334	39.521676102803575
866.4631107946109	1587.1	31671.433333333334	39.80595393200523
867.197580592657	1586.3666666666666	31722.866666666665	39.555390715247704
867.931977051947	1586.9	31810.966666666667	39.503614742109356
868.6663001703158	1586.5666666666666	31887.366666666665	39.88253738748245
869.4005499455982	1586.4333333333334	31908.933333333334	39.96255218380031
870.1347263756289	1586.1333333333334	31942.2	40.41111718951321
870.8688294582428	1586.3666666666666	32091.3	40.90472997956419
871.6028591912748	1585.9	32232.633333333335	41.010944861041686
872.3368155725594	1586.9	32376.233333333334	40.49425764526695
873.0706985999318	1586.3333333333333	32417.033333333333	40.40278689587152
873.8045082712266	1586.2333333333333	32466.9	39.62035042647108
874.5382445842787	1586.4	32592.233333333334	39.39463373136302
875.2719075369228	1586.3666666666666	32783.23333333333	39.29862658514552
876.0054971269938	1586.3333333333333	32982.666666666664	39.953939397382314
876.7390133523264	1586.5	33152.933333333334	40.00396286710774
877.4724562107556	1586.3333333333333	33396.1	39.743369040808496
878.2058257001161	1586.4333333333334	33506.46666666667	39.305604579464145
878.9391218182427	1587.4	33617.8	39.25934569132495
879.6723445629702	1587.1333333333334	33711.63333333333	40.08735137474506
880.4054939321335	1586.2	33809.4	39.85777537285189
881.1385699235674	1586.4666666666667	34015.26666666667	39.81331117423885
881.8715725351066	1585.7666666666667	34274.8	39.53437522622436
882.604501764586	1586.4	34518.36666666667	39.84208602919868
883.3373576098403	1586.3666666666666	34602.46666666667	39.20228587215014
884.0701400687044	1586.1333333333334	34716.166666666664	38.21297642777879
884.8028491390132	1586.3666666666666	34853.833333333336	38.09121727387333
885.5354848186014	1586.5333333333333	35000.1	37.97344114225526
886.2680471053038	1586.6	35113.3	38.32788689922642
887.0005359969554	1586.4	35269.1	38.389705747099
887.7329514913906	1586.0666666666666	35425.666666666664	38.27605639963132
888.4652935864447	1585.9	35599.833333333336	38.9555873469413
889.1975622799522	1586.7	35745.23333333333	38.67281967559864
889.929757569748	1586.3333333333333	35993.933333333334	38.42747692104061
890.6618794536669	1586.5333333333333	36173.73333333333	39.470733886149574
891.3939279295437	1586.2333333333333	36279.166666666664	38.913775946233024
892.1259029952132	1586.5333333333333	36465.63333333333	39.247258566152766
892.8578046485103	1586.1333333333334	36642.23333333333	39.506417536292226
893.5896328872698	1586.5	36810.53333333333	39.69863321145915
894.3213877093264	1585.7666666666667	37079.6	40.08624017873897
895.0530691125149	1586.5333333333333	37302.53333333333	40.24155720262443
895.7846770946703	1586.5333333333333	37559.933333333334	40.406544046324704
896.5162116536272	1587.0	37727.166666666664	40.767853026190785
897.2476727872206	1587.0666666666666	37851.46666666667	41.10037492065571
897.9790604932853	1587.0333333333333	37973.36666666667	41.70244610607888
898.7103747696559	1586.8	38073.9	41.838828517930345
899.4416156141674	1586.8333333333333	38251.03333333333	41.808413401631746
900.1727830246544	1586.7	38441.5	41.882033230724495
900.9038769989521	1587.0666666666666	38717.4	42.095081095731274
901.634897534895	1586.7333333333333	39030.5	42.564057448122405
902.365844630318	1586.0666666666666	39261.63333333333	42.67035683663442
903.0967182830558	1586.7666666666667	39371.63333333333	42.448991368635966
903.8275184909435	1586.9666666666667	39533.13333333333	43.26350541404681
904.5582452518156	1585.8	39740.5	43.756223480718766
905.288898563507	1586.6666666666667	39946.46666666667	43.98930577818361
906.0194784238527	1586.9	40017.666666666664	43.7688168498089
906.7499848306873	1586.8	40151.333333333336	43.53109443173324
907.4804177818455	1586.4333333333334	40383.8	44.23195470486536
908.2107772751625	1586.7666666666667	40616.53333333333	44.46112298402691
908.9410633084728	1586.8666666666666	40852.0	44.87910565576695
909.6712758796114	1586.3	40924.73333333333	45.300064127332355
910.4014149864129	1586.4	40942.53333333333	44.85258400698184
911.1314806267123	1586.4666666666667	41066.46666666667	45.53387401494102
911.8614727983444	1586.9	41257.86666666667	45.624560649651585
912.5913914991438	1586.8666666666666	41459.066666666666	46.07565822352403
913.3212367269456	1586.7	41678.933333333334	46.19754835974234
914.0510084795844	1586.8666666666666	41863.4	46.03289912427731
914.7807067548952	1587.3666666666666	41991.666666666664	46.20921142596213
915.5103315507125	1586.0	41974.1	46.313299849009894
916.2398828648716	1586.5	42037.9	47.056045319603726
916.9693606952068	1586.3333333333333	42120.63333333333	47.15620367432163
917.6987650395532	1586.7	42257.26666666667	47.41909174644344
918.4280958957455	1586.5	42360.96666666667	48.232278754250075
919.1573532616186	1586.4666666666667	42421.96666666667	48.190897638504595
919.8865371350073	1587.1	42435.333333333336	48.14372987255958
920.6156475137464	1586.3	42516.8	47.90948179743696
921.3446843956707	1586.1	42513.3	47.65888469445156
922.0736477786149	1586.6666666666667	42426.7	46.85137662102138
922.802537660414	1585.9666666666667	42401.066666666666	46.46100530598249
923.5313540389027	1587.3333333333333	42427.8	45.95351410206923
924.2600969119159	1586.8333333333333	42424.8	45.750440287534936
924.9887662772883	1587.2333333333333	42375.666666666664	45.41796834402637
925.7173621328548	1587.7	42331.13333333333	45.40812612376567
926.4458844764501	1586.4333333333334	42278.166666666664	45.399427622168815
927.1743333059092	1586.6666666666667	42163.1	45.51404297995048
927.9027086190666	1587.2333333333333	41958.13333333333	45.644072328808534
928.6310104137575	1586.2666666666667	41565.8	45.178681623788684
929.3592386878165	1586.3666666666666	41084.7	45.8336496008543
930.0873934390784	1586.9333333333334	40422.86666666667	45.567507353707185
930.815474665378	1586.4	39661.3	45.327769467353825
931.5434823645503	1586.6	38692.9	44.610318216930125
932.2714165344298	1587.0	37570.0	44.20242681355479
932.9992771728516	1586.1333333333334	36505.23333333333	44.53746201106995
933.7270642776504	1586.9333333333334	35383.833333333336	44.07514963531406
934.4547778466609	1586.5333333333333	34283.9	43.41967440057027
935.1824178777181	1587.1333333333334	33326.76666666667	42.28582795644694
935.9099843686568	1586.0333333333333	32606.3	41.83915228090225
936.6374773173115	1586.1666666666667	32077.366666666665	41.157829624362286
937.3648967215174	1586.5333333333333	31766.666666666668	41.71811876128374
938.0922425791092	1586.5333333333333	31578.6	40.56173149509092
938.8195148879216	1586.6	31672.1	40.68540035303161
939.5467136457895	1586.8	31835.033333333333	40.49066798734454
940.2738388505477	1586.5333333333333	32149.166666666668	40.68848862390575
941.000890500031	1586.5666666666666	32554.733333333334	41.00430334040953
941.7278685920743	1587.2333333333333	33069.3	40.47550643749671
942.4547731245123	1586.4666666666667	33714.9	40.53755761188419
943.1816040951798	1586.3333333333333	34454.86666666667	41.16869317857931
943.9083615019116	1586.3	35148.5	40.552141036012124
944.6350453425426	1585.5666666666666	35896.166666666664	40.206462602263144
945.3616556149077	1586.4	36734.23333333333	40.62599963140758
946.0881923168415	1586.7333333333333	37543.86666666667	41.34401307212129
946.8146554461789	1586.4333333333334	38238.76666666667	40.745420931760265
947.5410450007547	1586.7	38996.9	40.27131301719877
948.2673609784038	1586.3333333333333	39763.5	40.11505814839993
948.9936033769609	1586.9333333333334	40576.0	39.990450132801506
949.7197721942608	1585.8666666666666	41289.03333333333	40.19856412611472
950.4458674281384	1586.3333333333333	41988.933333333334	39.753059918527896
951.1718890764284	1586.8	42696.166666666664	39.67101140622048
951.8978371369658	1587.4333333333334	43346.333333333336	39.25488726571334
952.6237116075853	1587.4	43925.066666666666	39.00847296094678
953.3495124861216	1586.9	44519.1	38.536487887098225
954.0752397704097	1586.8	45107.933333333334	38.91315974926463
954.8008934582843	1586.4333333333334	45637.96666666667	38.93231015062611
955.5264735475803	1586.9666666666667	46108.03333333333	38.09065115508347
956.2519800361324	1586.5	46606.933333333334	38.367362889472716
956.9774129217755	1586.2333333333333	47093.933333333334	38.766115266281254
957.7027722023442	1586.2	47571.066666666666	38.97081953693493
958.4280578756737	1586.6666666666667	47935.7	39.4573955181004
959.1532699395985	1587.0666666666666	48258.03333333333	40.106747195429264
959.8784083919536	1586.4666666666667	48551.96666666667	40.215800482466676
960.6034732305736	1587.2333333333333	48800.566666666666	40.07671188823538
961.3284644532936	1586.5	48960.26666666667	39.71919529333068
962.053382057948	1586.4666666666667	49209.96666666667	39.839525406837666
962.7782260423721	1586.9333333333334	49417.0	39.72569277832963
963.5029964044004	1586.7666666666667	49576.2	39.11726373376337
964.2276931418677	1587.2333333333333	49795.7	39.45585087219238
964.952316252609	1586.0333333333333	49979.166666666664	39.583262317462925
965.6768657344589	1587.1	49970.6	38.89623411869221
966.4013415852523	1586.6	50052.86666666667	38.633757723088706
967.1257438028242	1587.2	50130.7	38.67769534185366
967.8500723850091	1587.0333333333333	50194.73333333333	39.00920937931949
968.574327329642	1586.9333333333334	50240.7	38.67383508832453
969.2985086345576	1586.9	50400.63333333333	38.55491555926191
970.0226162975908	1586.8333333333333	50444.8	38.10870686108413
970.7466503165765	1586.5666666666666	50446.1	38.48151103284105
971.4706106893493	1586.4333333333334	50465.2	38.57603971794849
972.1944974137441	1586.8333333333333	50274.23333333333	37.694018554997434
972.9183104875957	1586.5333333333333	50023.333333333336	37.767042520417185
973.6420499087391	1586.8333333333333	49746.333333333336	38.12259519639695
974.3657156750087	1586.8	49560.333333333336	38.21249332350325
975.0893077842397	1585.9333333333334	49327.2	38.1353163078346
975.8128262342667	1586.4333333333334	49216.13333333333	38.00206083024964
976.5362710229247	1587.3666666666666	49141.03333333333	38.025688972693665
977.2596421480483	1586.8	49066.166666666664	37.81968957439874
977.9829396074724	1587.1333333333334	49005.2	38.72538198379081
978.7061633990318	1587.0	48835.53333333333	38.768554252140774
979.4293135205613	1587.2333333333333	48667.066666666666	38.35596717039744
980.1523899698958	1586.9	48522.2	38.89385456867782
980.87539274487	1586.2666666666667	48306.5	37.92156524679268
981.5983218433189	1587.2666666666667	48314.96666666667	38.5147031360832
982.3211772630771	1587.0666666666666	48331.166666666664	38.505987844671445
983.0439590019795	1587.2	48392.7	38.71446549264724
983.7666670578608	1586.7333333333333	48469.8	38.69101880784798
984.4893014285559	1586.1333333333334	48502.566666666666	38.14481197882614
985.2118621118997	1586.8666666666666	48422.86666666667	37.840490911297884
985.9343491057269	1586.2	48331.3	37.25787978322118
986.6567624078724	1586.4333333333334	48160.2	37.07015115359957
987.3791020161709	1586.0	48062.13333333333	37.85097505650006
988.1013679284573	1587.1333333333334	48036.566666666666	37.86248753372975
988.8235601425663	1586.1	48099.3	37.8157239665374
989.5456786563328	1586.9666666666667	48230.53333333333	37.72020155058644
990.2677234675917	1586.2666666666667	48358.0	37.80668187579614
990.9896945741776	1586.3	48333.166666666664	37.89358262872343
991.7115919739255	1586.4666666666667	48139.166666666664	37.53259512889316
992.4334156646702	1586.1	47871.53333333333	37.416955572668755
993.1551656442463	1586.3333333333333	47488.833333333336	37.376848201228306
993.8768419104888	1586.2666666666667	47093.566666666666	37.26927657774563
994.5984444612325	1586.6	46747.2	37.65202567299906
995.3199732943121	1586.6	46415.833333333336	37.29315359422657
996.0414284075626	1586.1	46136.4	37.075297623904085
996.7628097988187	1586.8666666666666	45888.26666666667	37.466601323060495
997.4841174659151	1586.9333333333334	45661.9	37.34469169667221
998.2053514066869	1587.2666666666667	45387.73333333333	37.32867475775683
998.9265116189687	1585.9666666666667	44877.53333333333	36.46131020817022
999.6475981005952	1586.7	44366.4	36.38424436204914
1000.3686108494015	1586.6333333333334	43863.13333333333	36.54035357578156
1001.0895498632223	1586.7333333333333	43499.933333333334	36.40605590647209
1001.8104151398923	1586.7333333333333	43125.2	36.66383119663534
1002.5312066772464	1586.4	42724.46666666667	36.4224608151136
1003.2519244731194	1587.0333333333333	42437.76666666667	36.38101127822915
1003.9725685253462	1587.2	42116.2	36.3715389118939
1004.6931388317614	1586.5	41781.666666666664	36.612677173454614
1005.4136353902	1586.8333333333333	41246.73333333333	36.20472957375931
1006.1340581984969	1587.1666666666667	40693.76666666667	36.455336338449285
1006.8544072544867	1586.2666666666667	40003.6	36.75866197596535
1007.5746825560042	1586.5333333333333	39378.03333333333	37.22446830977679
1008.2948841008844	1586.3666666666666	38741.96666666667	36.94440710175432
1009.0150118869618	1586.0	38288.666666666664	37.596410414188504
1009.7350659120716	1587.0333333333333	37975.86666666667	37.98777354211724
1010.4550461740483	1586.5666666666666	37630.0	37.9846419552796
1011.174952670727	1586.4666666666667	37276.666666666664	38.55141807114793
1011.8947853999423	1586.5333333333333	36888.5	38.9725710891933
1012.614544359529	1587.1666666666667	36322.566666666666	39.04909311978916
1013.334229547322	1587.0666666666666	35697.86666666667	38.65240916967684
1014.0538409611561	1587.0666666666666	35042.933333333334	39.47528617434783
1014.7733785988661	1586.9333333333334	34381.3	39.258405472131365
1015.4928424582868	1586.6	33872.666666666664	39.39535032209774
1016.2122325372529	1586.1333333333334	33364.833333333336	38.83204858586897
1016.9315488335994	1586.9333333333334	32946.0	39.180903146869724
1017.6507913451611	1587.0333333333333	32598.9	39.07953750570411
1018.3699600697728	1586.4	32299.066666666666	39.22418457135706
1019.0890550052692	1587.4666666666667	31933.766666666666	39.758742762525586
1019.8080761494851	1586.7666666666667	31388.366666666665	39.47911898629766
1020.5270235002555	1586.7666666666667	30753.866666666665	39.32316645253589
1021.2458970554151	1587.6666666666667	30027.666666666668	39.497221831975374
1021.9646968127987	1586.5666666666666	29381.533333333333	39.56010662253378
1022.6834227702411	1587.1333333333334	28855.2	39.35559459034767
1023.4020749255772	1586.6666666666667	28400.966666666667	39.35699021786036
1024.1206532766416	1587.4	28008.733333333334	39.20906886554286
1024.8391578212693	1586.7	27679.366666666665	39.08350038490284
1025.5575885572953	1586.4	27336.2	39.29838367913974
1026.2759454825539	1586.6333333333334	26870.666666666668	39.117826071343295
1026.9942285948803	1586.8	26305.333333333332	39.539888793579514
1027.7124378921092	1587.4	25712.3	39.49242557952148
1028.4305733720753	1587.0333333333333	25127.4	39.67516997525848
1029.1486350326138	1586.9666666666667	24550.1	39.19944393404478
1029.866622871559	1587.3333333333333	24055.066666666666	39.259167753048246
1030.584536886746	1586.2666666666667	23657.3	39.63527421138503
1031.3023770760096	1586.4	23283.8	39.20253188060403
1032.0201434371845	1586.0666666666666	22960.933333333334	38.9558887825916
1032.7378359681059	1586.2666666666667	22630.766666666666	39.19395800121313
1033.455454666608	1586.6666666666667	22233.5	39.21889689094554
1034.1729995305259	1586.8333333333333	21772.5	38.992590499712634
1034.8904705576945	1586.9333333333334	21226.733333333334	38.46091357478597
1035.6078677459486	1586.6333333333334	20708.766666666666	38.63563488985603
1036.3251910931228	1586.6	20203.9	38.544816874213666
1037.042440597052	1586.7666666666667	19745.466666666667	38.59399239015702
1037.7596162555712	1586.9333333333334	19347.4	39.160828657928135
1038.4767180665153	1586.5666666666666	18989.166666666668	38.61106318805779
1039.1937460277186	1587.1333333333334	18725.2	39.11368395653533
1039.9107001370162	1586.8666666666666	18479.466666666667	38.571291594654134
1040.627580392243	1586.8333333333333	18203.8	38.69673208382534
1041.3443867912338	1586.6333333333334	17865.433333333334	39.32796940320801
1042.0611193318232	1587.2	17472.1	38.49077423417995
1042.7777780118463	1586.8666666666666	17048.066666666666	39.20247564899049
1043.4943628291376	1586.9666666666667	16596.466666666667	39.554793242782175
1044.2108737815322	1586.8333333333333	16174.766666666666	39.099550783767484
1044.9273108668647	1586.9	15809.633333333333	38.99628780234765
1045.64367408297	1586.2	15466.4	38.15906422731733
1046.359963427683	1586.9	15202.566666666668	38.62195986261939
1047.0761788988382	1586.4666666666667	14937.566666666668	37.203733202359786
1047.7923204942708	1587.0666666666666	14690.466666666667	38.04595238152393
1048.5083882118154	1586.5666666666666	14430.2	38.61430427910256
1049.224382049307	1586.6333333333334	14130.466666666667	38.58297358227042
1049.9403020045802	1586.3	13794.066666666668	38.4288483243832
1050.6561480754697	1586.7333333333333	13465.433333333332	38.927092065573405
1051.3719202598106	1586.8666666666666	13128.4	37.92564271135106
1052.0876185554378	1586.7333333333333	12840.1	37.8272719661088
1052.8032429601856	1587.4333333333334	12585.866666666667	37.950726932693186
1053.5187934718892	1586.5333333333333	12401.4	39.07964504867527
1054.2342700883835	1586.2666666666667	12209.7	38.28002790581921
1054.949672807503	1586.2	12065.133333333333	38.516585077116275
1055.6650016270826	1586.5	11898.333333333334	38.36235722650328
1056.3802565449573	1586.2	11700.0	38.883759489715345
1057.0954375589617	1586.3	11484.333333333334	39.10993249142207
1057.8105446669308	1587.1333333333334	11241.6	38.520095046814156
1058.5255778666992	1586.6666666666667	11007.633333333333	38.75617446263059
1059.240537156102	1586.3	10788.833333333334	38.35982784967995
1059.9554225329737	1586.2333333333333	10606.166666666666	38.888024534620385
1060.6702339951491	1586.6666666666667	10440.133333333333	38.71055753448656
1061.3849715404633	1586.9	10322.933333333332	39.16628771005528
1062.0996351667509	1586.2666666666667	10214.033333333333	39.513654897190804
1062.8142248718468	1586.3	10092.466666666667	38.75429087626876
1063.528740653586	1586.5	9946.633333333333	38.854650478262585
1064.2431825098029	1587.0666666666666	9760.266666666666	38.81579049063972
1064.9575504383324	1586.8666666666666	9565.6	38.42868509327269
1065.6718444370097	1586.3666666666666	9357.566666666668	38.252146717073565
1066.386064503669	1586.8	9185.466666666667	39.07139689378921
1067.1002106361457	1586.6	9040.833333333334	39.10284269711588
1067.8142828322743	1586.5666666666666	8914.966666666667	39.23263807806317
1068.5282810898898	1587.2333333333333	8818.866666666667	38.63652519623582
1069.2422054068265	1587.1666666666667	8714.2	38.08872932534699
1069.95605578092	1586.8666666666666	8614.466666666667	38.42948980954412
1070.6698322100044	1586.2666666666667	8477.333333333334	38.566921430735526
1071.383534691915	1586.6333333333334	8331.533333333333	40.09333778151707
1072.0971632244864	1586.4666666666667	8152.266666666666	38.764995021174286
1072.8107178055534	1586.4666666666667	7994.066666666667	39.56674821949428
1073.524198432951	1586.4666666666667	7864.866666666667	39.277697265062876
1074.2376051045137	1587.6	7759.766666666666	39.145707223720294
1074.9509378180765	1586.5	7660.2	38.553027167909924
1075.6641965714741	1587.0	7579.366666666667	38.63822299992441
1076.3773813625414	1586.8	7476.466666666666	38.11268378419134
1077.0904921891133	1586.4666666666667	7382.7	39.8078767644773
1077.8035290490245	1586.3333333333333	7248.7	38.55645581545971
1078.51649194011	1585.5666666666666	7126.4	38.59282622909014
1079.2293808602042	1586.6666666666667	7001.666666666667	38.373701271284524
1079.9421958071423	1587.1666666666667	6887.466666666666	38.764715943457134
1080.6549367787588	1586.4666666666667	6785.733333333334	37.22648977419708
1081.367603772889	1586.7333333333333	6719.2	38.2560013549575
1082.080196787367	1586.2333333333333	6666.5	38.82911569675727
1082.7927158200282	1586.1666666666667	6578.4	37.1513360263379
1083.5051608687072	1587.0666666666666	6482.433333333333	37.59692411466899
1084.217531931239	1586.0666666666666	6362.033333333334	38.60303954400242
1084.9298290054578	1586.4666666666667	6240.2	38.86790849281322
1085.6420520891993	1586.3	6143.6	38.34943926635209
1086.3542011802977	1587.3	6064.266666666666	38.4189719859473
1087.0662762765878	1586.3333333333333	5998.733333333334	38.50856130886682
1087.7782773759047	1586.6333333333334	5941.4	37.08227177816914
1088.4902044760831	1586.6	5883.266666666666	39.93423618546628
1089.202057574958	1586.5333333333333	5791.266666666666	38.46953703184943
1089.9138366703637	1585.8	5694.033333333334	38.04779574947218
1090.6255417601355	1586.5	5596.966666666666	36.10970135249696
1091.337172842108	1586.5	5522.3	37.85075960164985
1092.048729914116	1586.7333333333333	5462.833333333333	38.72973257887595
1092.7602129739944	1586.5666666666666	5412.8	36.84612151295779
1093.471622019578	1586.6666666666667	5377.433333333333	38.53527272701455
1094.1829570487016	1586.4333333333334	5300.2	37.455227587985654
1094.8942180592	1586.8	5214.933333333333	38.8286728687187
1095.605405048908	1586.7333333333333	5136.633333333333	39.193290603226174
1096.3165180156604	1587.3	5059.833333333333	38.26938206958025
1097.027556957292	1586.4	5028.5	39.907666493574396
1097.7385218716379	1586.7666666666667	4986.466666666666	38.20102446225115
1098.4494127565324	1585.8333333333333	4932.3	37.410405887894875
1099.1602296098106	1586.9	4862.533333333334	38.714819107607184
1099.8709724293074	1586.9333333333334	4766.333333333333	38.452180912065884
1100.5816412128574	1586.4	4696.333333333333	37.83511255804785
1101.2922359582956	1587.0	4650.466666666666	38.24932894376133
1102.0027566634565	1587.1666666666667	4617.933333333333	38.4147346998745
1102.7132033261753	1586.6	4571.1	39.01129764933127
1103.4235759442865	1587.2333333333333	4492.066666666667	38.658841272341924
1104.1338745156252	1586.2	4422.733333333334	38.57801350468956
1104.844099038026	1586.3333333333333	4372.766666666666	38.9571952357452
1105.5542495093239	1586.2333333333333	4325.633333333333	37.68192225521703
1106.2643259273534	1587.1	4286.933333333333	38.71620046917963
1106.9743282899494	1586.4	4209.066666666667	39.141501163471574
1107.684256594947	1586.3333333333333	4135.433333333333	39.13037264923283
1108.394110840181	1586.4333333333334	4069.4333333333334	38.8998469165453
1109.1038910234856	1586.6	4032.3	38.57544501936964
1109.8135971426964	1586.8	3979.4	39.041173816354245
1110.5232291956477	1586.7	3898.5	38.96855630927549
1111.2327871801745	1586.2666666666667	3832.5666666666666	39.52327202514074
1111.9422710941117	1586.5333333333333	3789.4333333333334	41.12596186867166
1112.6516809352938	1586.2666666666667	3740.733333333333	39.152884636964835
1113.3610167015559	1586.1	3682.9	39.44114950503624
1114.0702783907325	1585.9666666666667	3618.5333333333333	40.38036729508801
1114.7794660006589	1586.9666666666667	3583.0333333333333	40.23093865064515
1115.4885795291696	1587.3333333333333	3544.8	39.27018924340866
1116.1976189740992	1586.9333333333334	3499.3333333333335	40.71344868909062
1116.906584333283	1586.2666666666667	3456.5666666666666	41.419776678254145
1117.6154756045555	1586.4666666666667	3410.0	40.273976782458625
1118.3242927857516	1586.2	3377.5	39.04890584807667
1119.0330358747062	1586.9666666666667	3335.0666666666666	38.79024278461521
1119.741704869254	1586.1333333333334	3292.266666666667	39.213284058588975
1120.4502997672296	1586.1333333333334	3252.0666666666666	39.3095510686424
1121.1588205664682	1585.9	1662.6	39.697323934723094
1121.8672672648045	1585.6	1661.6	35.71555226653454
1122.5756398600731	1585.5	1662.5	36.04871970486703
1123.2839383501089	1585.8333333333333	1662.2666666666667	47.38094440670125
