# Supplementary material for: Roblonski: A Material-Efficient Robo-Fluidic Toolbox for Rapid Photochemical Characterization
Source: ACS Cent Sci. 2026 Feb 6;12(3):333–44. doi: 10.1021/acscentsci.5c02027 (PMC13022720; doi:10.1021/acscentsci.5c02027)
Supplement: Supplementary file 2 [file oc5c02027_si_002.zip › BeerLambertStudy/Raw Data (Automataed)/BLEC Study (2025 Jun 12)/Ferrocene2/blec_Ferrocene2__12062025_aABS_i7_eEXP_s5_d669e+00_t250-0_m7_v175-0.csv]

name	C:/Users/cbe.mabolha.shared/Documents/Gilson Spectroscopy Project\BLEC Study (2025 Jun 12)\Ferrocene2\blec_Ferrocene2__12062025_aABS_i7_eEXP_s5_d669e+00_t250-0_m7_v175-0.csv
2025-06-12 22:04:43.077420
mix_iter=7	mix_disp=175.0
droplet_volume=50.0	working_volume=250.0
dilution_scheme=Fractional(value=0.3333333333333333)	n_dil=6
calibration=Calibration(y = f(x); f(x) = -0.244 + 0.9765x; s.t. y > 0.0; Set Feb 4	2025 from "Manuscript Figures Data.xlsx")
count	30
interval	0.1 (Sec)
integration_time	40000 (uSec)
NLC=False	DCC=False	WCAL=-5	Slit=S5
Conc_0=6.692	nFRAC=0.13168724279835395	nConc_(7;5)=0.8812510288065847	aFRAC=0.13201728177972288	aConc_(7;5)=0.8834596496699055
wavelength (nm)	dark reference (int)	light reference (int)	abs (mOD)
W	D	L	S
344.6678771972656	1602.6	1678.4	41.02996968598223
345.45221902608614	1589.7333333333333	1665.2666666666667	51.41613063872434
346.236489003635	1586.5	1661.2	33.00535999996229
347.02068712774695	1585.3333333333333	1660.3	36.01910997871462
347.8048133962569	1585.3	2392.633333333333	46.07638510049432
348.5888678069997	1585.6666666666667	2401.366666666667	42.064052226296134
349.3728503578101	1586.6333333333334	2419.8	45.63202073892944
350.15676104652283	1587.8	2428.733333333333	44.653323930999214
350.94059987097285	1587.6666666666667	2437.9666666666667	47.97831999408069
351.72436682899485	1586.6333333333334	2443.266666666667	45.17766932914782
352.5080619184237	1586.8333333333333	2453.3333333333335	45.84103282926083
353.2916851370942	1585.3	2454.6	42.09267641575696
354.0752364828412	1585.9	2459.7	44.26165181723227
354.8587159534994	1585.8	2460.4333333333334	41.71390277871104
355.6421235469038	1586.2	2467.3333333333335	45.03884331593412
356.42545926088906	1586.8333333333333	2469.4333333333334	47.148425694987985
357.20872309329	1587.4	2470.1666666666665	47.596242498704406
357.9919150419415	1586.7666666666667	2463.4333333333334	46.73101889528417
358.77503510467835	1586.3333333333333	2460.5666666666666	45.818211360780836
359.5580832793353	1586.1333333333334	2453.8	49.144617590129904
360.34105956374725	1586.2	2446.8	44.510761295274996
361.12396395574893	1585.8666666666666	2443.0	44.43836816631906
361.9067964531752	1587.0666666666666	2439.4666666666667	42.85740620379276
362.6895570538609	1586.3	2444.1	45.356395129113736
363.47224575564076	1586.4	2443.0333333333333	45.102668123209895
364.2548625563497	1586.5333333333333	2442.233333333333	48.22507412727364
365.0374074538224	1586.6	2437.0666666666666	45.80666746503824
365.8198804458938	1586.2333333333333	2433.1666666666665	44.35813583840975
366.6022815303986	1585.8	2429.366666666667	43.5948724099323
367.3846107051717	1585.7	2432.5	47.76801098060253
368.1668679680479	1585.6333333333334	2434.4333333333334	44.17990763704975
368.9490533168619	1586.0666666666666	2437.266666666667	42.11438747493014
369.7311667494487	1586.3333333333333	2440.5666666666666	44.14677354181591
370.5132082636429	1587.0	2454.0333333333333	45.755635390194534
371.2951778572795	1586.4	2458.5333333333333	47.098539521779145
372.07707552819323	1586.1666666666667	2457.1	44.894015738531046
372.8589012742189	1586.3666666666666	2465.366666666667	45.995445101209384
373.6406550931913	1587.0666666666666	2472.4333333333334	43.30995850633154
374.4223369829453	1586.5	2481.866666666667	45.05563877490775
375.2039469413157	1586.4333333333334	2490.766666666667	47.111377404085154
375.9854849661373	1586.0333333333333	2483.866666666667	46.268377853355574
376.7669510552448	1586.6666666666667	2485.5666666666666	45.81654501127249
377.5483452064732	1586.3666666666666	2492.133333333333	43.820820315893776
378.3296674176572	1586.1	2508.1	47.347962501566116
379.11091768663164	1586.4666666666667	2508.366666666667	44.29957279768319
379.89209601123133	1586.4	2514.2	46.02802716747513
380.67320238929113	1586.5666666666666	2518.0	45.4070699945147
381.45423681864577	1586.1333333333334	2522.0333333333333	47.53650972834468
382.23519929713007	1586.6	2527.0333333333333	43.73881025287419
383.01608982257886	1585.8666666666666	2540.133333333333	44.851591017860954
383.796908392827	1586.6	2549.9666666666667	42.329875920293816
384.57765500570923	1586.3666666666666	2556.5	48.37841884956293
385.3583296590604	1585.4333333333334	2545.4666666666667	46.863025058858945
386.1389323507153	1585.8	2551.8	46.8578572211817
386.91946307850884	1586.4	2562.233333333333	45.68332191872142
387.69992184027564	1586.8666666666666	2580.6666666666665	45.864326877500964
388.48030863385065	1586.2333333333333	2606.5333333333333	47.67083485022382
389.2606234570687	1586.2666666666667	2595.3333333333335	48.15195937328907
390.04086630776453	1586.0333333333333	2578.9333333333334	45.778551072379315
390.82103718377294	1586.6666666666667	2585.4333333333334	45.43068522948754
391.6011360829288	1586.5333333333333	2594.766666666667	47.825209328158856
392.3811630030669	1586.8333333333333	2616.2	44.83496887291786
393.161117942022	1586.9333333333334	2661.9666666666667	46.65465891409831
393.941000897629	1586.7	2705.6666666666665	46.39188467587238
394.72081186772266	1585.9666666666667	2713.133333333333	47.19402665298697
395.5005508501378	1586.6666666666667	2701.366666666667	46.535958062025486
396.28021784270925	1586.8666666666666	2705.9666666666667	48.65180276770032
397.0598128432718	1586.6333333333334	2713.866666666667	46.5330128017129
397.83933584966024	1586.4666666666667	2718.9666666666667	48.44305626329955
398.6187868597095	1586.4666666666667	2730.1	46.786846785940305
399.3981658712542	1586.5	2749.3	47.915252612789885
400.1774728821293	1586.3	2768.133333333333	46.62259894253691
400.9567078901696	1586.7	2794.7	45.93062502577006
401.7358708932098	1586.3333333333333	2794.6	45.87998230648874
402.5149618890848	1585.6666666666667	2781.3	47.52478361803374
403.2939808756294	1586.8	2786.0333333333333	44.796861748271006
404.07292785067847	1587.0	2814.0666666666666	49.427599199244405
404.8518028120667	1586.6333333333334	2831.3333333333335	48.53050679766605
405.630605757629	1586.3333333333333	2829.0	47.898506549689564
406.4093366852001	1586.7333333333333	2823.266666666667	49.879755590744864
407.1879955926149	1586.3666666666666	2827.3333333333335	47.1869185046108
407.9665824777082	1587.0	2843.0666666666666	48.0789789177125
408.74509733831474	1586.1	2864.4	48.510573137201796
409.52354017226935	1586.4	2874.8333333333335	49.175329013425014
410.3019109774069	1585.9333333333334	2872.2	48.21796121458667
411.08020975156217	1586.1333333333334	2886.866666666667	48.84512271311901
411.8584364925699	1586.7666666666667	2910.3333333333335	45.53029348923272
412.6365911982651	1586.2	2935.1	48.0566503186496
413.4146738664823	1586.7333333333333	2959.233333333333	49.41171847946991
414.19268449505654	1586.8666666666666	2991.9666666666667	47.56653491425725
414.97062308182257	1586.5333333333333	3028.8	48.91620517904831
415.74848962461516	1586.4	3070.233333333333	48.59057110720396
416.52628412126916	1586.3333333333333	3143.366666666667	49.397687097584246
417.3040065696194	1586.8	3213.233333333333	46.88341069059124
418.0816569675006	1586.7	3209.4	49.17984147677997
418.8592353127476	1586.7666666666667	3200.9333333333334	48.97307523439112
419.63674160319533	1586.8333333333333	3210.633333333333	49.45416104182347
420.4141758366785	1586.8333333333333	3245.3333333333335	48.9356550443897
421.1915380110319	1586.0	3264.8	49.13938699574953
421.9688281240904	1586.5	3263.266666666667	48.864190469659405
422.7460461736888	1586.7666666666667	3309.8	47.59950600072569
423.52319215766187	1586.9	3385.4666666666667	51.40412342972675
424.3002660738445	1586.4333333333334	3465.733333333333	50.7338668826489
425.0772679200714	1587.0333333333333	3598.3333333333335	49.4285307748564
425.8541976941775	1586.4333333333334	3749.366666666667	49.61335644892758
426.6310553939975	1586.9	3814.866666666667	50.732005149803776
427.40784101736625	1586.4	3862.8	50.03788363380156
428.18455456211865	1585.9333333333334	3987.9	51.28438153609186
428.96119602608934	1586.2666666666667	4180.5	53.314664092660195
429.7377654071133	1586.9666666666667	4391.8	52.534065103547256
430.5142627030252	1586.7	4512.266666666666	52.51357054776122
431.29068791166	1586.1	4661.266666666666	53.443478594902814
432.06704103085235	1586.8666666666666	4781.8	53.32037964609091
432.8433220584372	1587.3	4878.633333333333	55.033777083652616
433.6195309922492	1586.5333333333333	4933.1	53.61599358717911
434.3956678301234	1586.7666666666667	4973.033333333334	54.025759760085414
435.1717325698944	1586.4666666666667	4991.033333333334	52.976235558242045
435.9477252093971	1587.0333333333333	5003.9	51.221375439169755
436.72364574646633	1586.5	5060.166666666667	52.538338932101496
437.49949417893686	1586.3333333333333	5119.266666666666	51.96716817392652
438.27527050464346	1586.4	5212.6	53.429538866842506
439.0509747214211	1587.1333333333334	5390.166666666667	52.2683256677096
439.8266068271044	1586.8333333333333	5649.5	51.83364576805243
440.6021668195283	1586.6333333333334	6025.833333333333	53.243810535691175
441.37765469652754	1586.1333333333334	6485.066666666667	53.24602587135555
442.1530704559369	1586.5	6980.266666666666	54.361240908336235
442.9284140955914	1586.4	7425.6	53.98429166271948
443.7036856133256	1587.1	7724.0	53.71211160155535
444.47888500697445	1586.6666666666667	7903.566666666667	54.568244833753525
445.2540122743727	1586.8	7933.0	54.222336590633915
446.0290674133552	1586.7333333333333	7883.4	53.56229948081426
446.8040504217568	1586.5333333333333	7791.266666666666	53.54121070266841
447.5789612974122	1586.0666666666666	7707.966666666666	52.62794095166372
448.35380003815635	1587.1	7643.5	52.71498644678176
449.1285666418239	1586.4666666666667	7625.533333333334	53.22529307683828
449.90326110624983	1586.3	7621.966666666666	53.40092015808784
450.67788342926883	1586.8333333333333	7634.933333333333	53.30306524456393
451.4524336087157	1586.8333333333333	7673.933333333333	54.60601982949631
452.22691164242536	1585.8666666666666	7701.933333333333	52.03777936109391
453.00131752823256	1586.8	7786.6	53.16673850172484
453.7756512639721	1586.6666666666667	7854.466666666666	53.430324016783345
454.5499128474788	1585.6	7922.466666666666	54.33329515629272
455.32410227658755	1586.0	7938.366666666667	51.72832919839127
456.09821954913303	1586.9333333333334	7969.0	53.73870473176235
456.8722646629501	1587.1666666666667	7947.766666666666	53.7411627204389
457.6462376158736	1587.2	7888.433333333333	53.009343049257744
458.4201384057383	1586.2	7789.633333333333	53.764393704627274
459.1939670303791	1586.5	7659.633333333333	52.92932144473185
459.96772348763074	1587.0333333333333	7516.166666666667	53.11602110151129
460.741407775328	1586.6333333333334	7381.4	53.037125230547
461.51501989130577	1586.4666666666667	7235.7	52.28761570037907
462.2885598333988	1586.5333333333333	7118.666666666667	51.7580792712667
463.0620275994419	1586.3333333333333	7025.833333333333	51.99566166652679
463.83542318726995	1586.1333333333334	6966.4	51.745545600982986
464.6087465947177	1586.2666666666667	6915.266666666666	51.454163971956305
465.38199781962	1586.2	6897.0	52.215885333263174
466.1551768598116	1585.9333333333334	6893.433333333333	52.02280106622276
466.92828371312737	1586.8	6910.0	52.53759838410072
467.7013183774021	1586.7	6929.833333333333	51.35543332614197
468.4742808504707	1586.1	6979.733333333334	52.3233143153382
469.24717113016777	1586.8666666666666	7030.333333333333	50.73120826260283
470.0199892143283	1586.6333333333334	7114.633333333333	51.403995808144245
470.792735100787	1586.0	7175.733333333334	50.787185798610814
471.5654087873788	1586.2333333333333	7246.366666666667	51.106168018716744
472.33801027193834	1586.4666666666667	7317.4	50.907882660335595
473.11053955230057	1586.9666666666667	7400.1	50.690194219931854
473.88299662630027	1586.7666666666667	7445.0	50.92894233232897
474.65538149177223	1586.8666666666666	7509.833333333333	51.1876581942139
475.4276941465513	1586.3666666666666	7523.933333333333	50.55255073248111
476.1999345884722	1586.3	7546.8	50.832047527112735
476.97210281536985	1586.7	7534.3	50.76295232038636
477.74419882507897	1585.6666666666667	7526.366666666667	50.47226578662841
478.51622261543446	1586.3666666666666	7507.133333333333	51.114320453095424
479.2881741842711	1586.2	7475.933333333333	50.827891365315395
480.06005352942367	1586.6666666666667	7416.0	50.46547877659882
480.831860648727	1585.9666666666667	7368.5	49.46283230361766
481.60359554001593	1586.6	7329.666666666667	50.18502631585706
482.37525820112523	1586.6333333333334	7282.7	50.4100899751319
483.14684862988975	1586.7333333333333	7230.7	49.35213887386757
483.91836682414424	1587.0333333333333	7185.5	49.023821235156
484.68981278172356	1586.8	7139.4	48.883393061143614
485.46118650046253	1587.1666666666667	7105.2	50.5790137443544
486.23248797819593	1587.3666666666666	7046.0	49.11821157017559
487.0037172127586	1586.7333333333333	7015.8	49.19839784106442
487.7748742019853	1586.4333333333334	6975.533333333334	49.05827376255732
488.54595894371096	1586.1666666666667	6943.666666666667	49.9857720805511
489.31697143577026	1586.8333333333333	6905.633333333333	48.97683308892844
490.08791167599804	1586.1333333333334	6878.966666666666	49.41816944870319
490.8587796622292	1586.4666666666667	6852.366666666667	49.039148120696645
491.6295753922984	1586.2333333333333	6819.233333333334	48.85456140921547
492.4002988640406	1586.3666666666666	6787.566666666667	48.62569592346277
493.17095007529053	1586.6666666666667	6760.333333333333	49.32570724978705
493.94152902388305	1587.1	6727.0	49.19244968370669
494.71203570765294	1586.7333333333333	6706.966666666666	49.02207780733496
495.482470124435	1586.3	6671.666666666667	48.38405935514164
496.25283227206404	1586.7666666666667	6650.833333333333	48.84883979194859
497.02312214837485	1586.7666666666667	6612.433333333333	47.5213793597904
497.7933397512024	1586.6333333333334	6600.833333333333	48.510221594369284
498.56348507838123	1586.9333333333334	6577.966666666666	48.44682724217962
499.3335581277464	1586.3666666666666	6549.166666666667	48.20688532479976
500.10355889713264	1586.6333333333334	6557.3	49.224080468079165
500.8734873843747	1586.5	6539.633333333333	48.10718489793738
501.6433435873074	1586.4	6541.333333333333	48.45766244853348
502.4131275037657	1586.8666666666666	6537.0	47.61883269762146
503.1828391315842	1586.4	6552.033333333334	47.63090275634828
503.95247846859786	1586.2333333333333	6579.066666666667	48.276027107517386
504.72204551264144	1587.3666666666666	6596.7	47.67547692575843
505.49154026154974	1587.1	6634.9	47.893249446446056
506.2609627131576	1586.8	6662.933333333333	46.730116614479805
507.03031286529983	1586.8	6708.833333333333	45.98962450289509
507.7995907158112	1586.2	6779.033333333334	47.69933321629471
508.5687962625266	1587.0333333333333	6843.833333333333	48.700605641730625
509.33792950328075	1586.7	6904.833333333333	46.27075807997819
510.1069904359085	1586.6666666666667	6992.833333333333	47.24918830811505
510.8759790582447	1587.1333333333334	7086.166666666667	47.86248144063736
511.6448953681241	1586.7666666666667	7174.7	47.47706430700112
512.4137393633815	1585.9666666666667	7269.366666666667	47.15444200763599
513.1825110418519	1586.4333333333334	7366.3	47.97389849053789
513.9512104013698	1586.8666666666666	7468.133333333333	47.39113754266345
514.7198374397702	1586.1	7570.833333333333	47.1999362683417
515.4883921548881	1586.7666666666667	7669.533333333334	47.69403027193619
516.2568745445578	1586.7333333333333	7782.366666666667	47.06559688632697
517.0252846066146	1586.6666666666667	7888.4	47.10165690530197
517.793622338893	1586.5666666666666	8003.4	47.42890167260448
518.561887739228	1586.0	8103.5	48.07987685568972
519.3300808054544	1586.7333333333333	8184.066666666667	47.007596975772806
520.0982015354069	1587.0666666666666	8276.2	45.677182894184206
520.8662499269203	1586.2333333333333	8374.666666666666	46.79822250798772
521.6342259778296	1586.5	8455.033333333333	47.00372875447819
522.4021296859694	1586.4666666666667	8530.833333333334	46.63833160470807
523.1699610491747	1585.8	8618.733333333334	47.13926158616216
523.9377200652801	1587.4	8682.7	46.8108775252919
524.7054067321207	1586.4333333333334	8741.833333333334	46.81937045718496
525.4730210475309	1586.7666666666667	8804.466666666667	46.80148132399976
526.2405630093459	1587.3	8863.333333333334	46.877316025082536
527.0080326154003	1586.5	8906.466666666667	45.621492068999245
527.7754298635291	1586.9333333333334	8961.366666666667	45.48863406435257
528.5427547515668	1586.6	9012.066666666668	46.090345055970474
529.3100072773485	1586.8333333333333	9060.166666666666	46.73358615374967
530.077187438709	1586.8	9110.333333333334	47.54078111566037
530.8442952334829	1586.5333333333333	9152.4	47.20856378193108
531.6113306595051	1587.0666666666666	9178.166666666666	46.61799085138811
532.3782937146104	1586.8	9229.833333333334	46.89521440130701
533.1451843966338	1586.6666666666667	9251.566666666668	46.33349765613675
533.9120027034099	1586.7333333333333	9284.666666666666	46.49613658915957
534.6787486327736	1586.5	9320.7	46.78066996633541
535.4454221825597	1586.9	9361.033333333333	45.72976633033502
536.212023350603	1586.5333333333333	9401.633333333333	46.673734634265436
536.9785521347383	1587.0333333333333	9418.433333333332	46.32844154498909
537.7450085328004	1586.5666666666666	9439.966666666667	46.48888780893552
538.5113925426242	1586.5	9483.166666666666	47.32672366451997
539.2777041620444	1587.0666666666666	9504.033333333333	46.63424516876381
540.0439433888959	1587.1333333333334	9511.566666666668	46.74448302593367
540.8101102210134	1586.6333333333334	9535.166666666666	46.78753036405574
541.5762046562318	1587.1333333333334	9552.566666666668	45.77102040213351
542.3422266923859	1586.5333333333333	9569.433333333332	46.51031586148075
543.1081763273105	1586.2	9589.6	46.702707637997854
543.8740535588404	1586.5666666666666	9587.033333333333	45.95577164204163
544.6398583848105	1586.6	9603.433333333332	45.66821490168283
545.4055908030555	1587.3	9617.933333333332	47.055539338407314
546.1712508114102	1586.8333333333333	9614.7	46.37986716689887
546.9368384077096	1587.1666666666667	9634.6	46.73338708676378
547.7023535897882	1587.1333333333334	9626.9	46.0610994470668
548.4677963554811	1587.1	9627.566666666668	46.040854263396135
549.2331667026231	1586.5333333333333	9628.833333333334	45.72369107571939
549.9984646290487	1586.3333333333333	9626.866666666667	47.26326371550407
550.7636901325931	1587.0	9620.7	46.63714129412117
551.5288432110908	1586.3333333333333	9618.166666666666	45.536253686335755
552.2939238623768	1586.8333333333333	9629.1	46.310257558451866
553.0589320842859	1586.2666666666667	9627.0	45.875132190727186
553.8238678746528	1588.0	9616.066666666668	45.8292251258728
554.5887312313124	1587.3	9602.0	45.368119104410226
555.3535221520995	1586.9333333333334	9608.566666666668	46.29943313230509
556.1182406348488	1586.8666666666666	9609.4	46.129372146466444
556.8828866773954	1587.2	9615.666666666666	45.96109321892252
557.6474602775738	1586.8666666666666	9627.966666666667	46.17516351371172
558.411961433219	1586.9	9619.433333333332	46.307318750939174
559.1763901421657	1586.8666666666666	9616.6	45.793148583258926
559.9407464022488	1586.8	9630.766666666666	45.90768896502835
560.7050302113031	1587.2	9634.3	46.142840703559415
561.4692415671633	1586.7	9657.966666666667	46.75347217904195
562.2333804676643	1586.7	9673.133333333333	46.42376375818178
562.997446910641	1586.4333333333334	9685.466666666667	46.11691336354745
563.7614408939281	1587.3666666666666	9701.9	45.62549320610917
564.5253624153604	1587.0	9714.866666666667	45.39429958808512
565.2892114727728	1587.4	9733.1	45.77506538246214
566.0529880639999	1587.0	9743.966666666667	45.467910365014575
566.8166921868768	1586.6666666666667	9768.933333333332	45.80703241172042
567.5803238392382	1586.6666666666667	9769.033333333333	45.869359574531806
568.3438830189189	1587.7666666666667	9795.433333333332	45.504756268054706
569.1073697237535	1587.1333333333334	9817.833333333334	45.18897586964168
569.8707839515772	1586.4333333333334	9826.5	44.581610349126144
570.6341257002246	1587.3	9851.233333333334	45.66640824716191
571.3973949675305	1586.6	9869.6	45.44883388625683
572.1605917513298	1586.6666666666667	9875.2	45.17259043715898
572.9237160494572	1586.0	9911.2	46.24929093566605
573.6867678597476	1586.5333333333333	9917.233333333334	45.55846988191028
574.4497471800358	1586.9666666666667	9923.2	45.53815882308583
575.2126540081566	1586.6666666666667	9932.766666666666	45.96896083155561
575.9754883419448	1586.3666666666666	9931.366666666667	45.42030912679237
576.7382501792351	1587.1	9943.133333333333	45.337860861958085
577.5009395178625	1586.9	9953.6	44.73764917689996
578.2635563556619	1586.4666666666667	9971.533333333333	45.795474343072236
579.0261006904677	1586.8	9980.5	45.54655541302853
579.7885725201152	1586.8	9984.5	45.045353243632974
580.5509718424388	1586.3333333333333	10011.9	45.70270376116504
581.3132986552736	1586.6666666666667	10028.333333333334	45.22049223781912
582.0755529564542	1587.1333333333334	10052.766666666666	44.98884788768291
582.8377347438156	1586.5	10079.133333333333	45.03099496317465
583.5998440151925	1587.2	10108.566666666668	45.40257697756475
584.3618807684197	1587.3333333333333	10128.1	45.7362095870745
585.123845001332	1586.7	10148.133333333333	45.9335671812021
585.8857367117644	1586.9333333333334	10184.8	45.42349223791839
586.6475558975515	1586.4	10215.033333333333	45.05174165114522
587.4093025565281	1586.9	10244.333333333334	44.773341571159776
588.1709766865292	1586.5666666666666	10300.9	45.09535072675072
588.9325782853895	1587.6666666666667	10361.0	44.68261924912641
589.6941073509438	1586.5666666666666	10405.2	44.88668575540437
590.4555638810269	1586.9	10468.033333333333	44.97867440246513
591.2169478734736	1586.7	10543.0	45.73611939600654
591.9782593261189	1586.2666666666667	10630.9	45.8003521286942
592.7394982367973	1587.2333333333333	10710.133333333333	45.91673159915303
593.5006646033439	1587.1333333333334	10787.3	44.621684644809264
594.2617584235933	1586.9666666666667	10885.866666666667	44.459163244144044
595.0227796953804	1587.0666666666666	10971.7	45.057213076345086
595.78372841654	1586.7333333333333	11063.166666666666	44.63985612582103
596.544604584907	1587.3666666666666	11195.133333333333	44.8137856559234
597.3054081983161	1586.8333333333333	11309.566666666668	44.612194010382396
598.0661392546021	1586.3666666666666	11412.833333333334	44.63863605436954
598.8267977515999	1586.6	11554.733333333334	45.150540704050584
599.5873836871442	1586.9333333333334	11675.7	44.91601351485482
600.34789705907	1586.3333333333333	11816.666666666666	45.54528418713373
601.1083378652119	1586.2	11940.933333333332	44.95481739170905
601.8687061034049	1586.9333333333334	12068.7	44.44542418758213
602.6290017714836	1586.8333333333333	12213.6	44.81506895687269
603.3892248672829	1586.1666666666667	12363.366666666667	44.36037137514664
604.1493753886377	1587.0666666666666	12509.866666666667	45.36536540090843
604.9094533333828	1587.1666666666667	12646.466666666667	44.72331395315099
605.6694586993528	1585.9	12773.733333333334	45.463576132505985
606.4293914843829	1586.4666666666667	12883.166666666666	44.06199064900332
607.1892516863076	1587.3333333333333	13027.266666666666	44.93040346359305
607.9490393029618	1586.5	13157.9	44.73116927275148
608.7087543321802	1586.7	13318.166666666666	45.96951393068818
609.4683967717978	1586.3666666666666	13459.533333333333	46.0468225948151
610.2279666196492	1587.4	13596.9	44.654594169295166
610.9874638735695	1586.5666666666666	13735.166666666666	45.34485743257919
611.7468885313933	1586.1333333333334	13848.2	45.200084871086204
612.5062405909555	1586.9333333333334	13969.966666666667	45.03185237662828
613.2655200500909	1586.3	14111.266666666666	45.050582003979464
614.0247269066342	1586.2333333333333	14213.433333333332	44.431415820595866
614.7838611584203	1586.4666666666667	14321.1	44.483766195297314
615.5429228032841	1586.7666666666667	14429.466666666667	43.963793004693095
616.3019118390603	1586.8333333333333	14531.4	44.68557670908911
617.0608282635836	1587.0333333333333	14625.833333333334	44.678916263064615
617.8196720746892	1586.7333333333333	14718.0	44.42093762346339
618.5784432702114	1587.4333333333334	14800.366666666667	45.11908613587764
619.3371418479854	1586.2333333333333	14880.633333333333	45.17446517319932
620.0957678058459	1586.1333333333334	14910.3	44.895799064907166
620.8543211416277	1586.3666666666666	14982.833333333334	45.51813928186648
621.6128018531655	1586.8	15055.966666666667	45.18405257021593
622.3712099382943	1586.8666666666666	15122.833333333334	45.214888923365585
623.1295453948488	1586.3666666666666	15180.133333333333	44.52356515750425
623.8878082206638	1586.2666666666667	15253.466666666667	44.46881159417046
624.6459984135743	1586.7	15301.533333333333	44.28634134854504
625.4041159714149	1587.3333333333333	15371.633333333333	45.365703646490054
626.1621608920203	1586.3333333333333	15398.466666666667	44.71599835307375
626.9201331732256	1586.5333333333333	15408.9	43.87279708117601
627.6780328128656	1587.5	15455.133333333333	44.93138851963214
628.4358598087749	1587.0333333333333	15526.166666666666	44.826794043858975
629.1936141587885	1585.6333333333334	15558.466666666667	44.78986732821511
629.9512958607411	1586.7333333333333	15596.433333333332	45.31671692145703
630.7089049124675	1587.1	15641.033333333333	44.91045811434632
631.4664413118026	1586.0666666666666	15650.6	44.62491983969525
632.2239050565811	1586.5666666666666	15659.566666666668	44.34935404514568
632.9812961446379	1586.6666666666667	15671.533333333333	44.668699046121624
633.7386145738079	1587.4	15677.733333333334	44.2919182330799
634.4958603419257	1586.5666666666666	15684.633333333333	44.898987246218354
635.2530334468262	1586.6	15669.266666666666	44.47557080331907
636.0101338863443	1586.4666666666667	15667.633333333333	44.86455583936429
636.7671616583146	1586.5333333333333	15638.666666666666	44.135785092668456
637.5241167605723	1586.3666666666666	15622.466666666667	44.69727166480445
638.2809991909518	1586.1666666666667	15610.366666666667	44.60336404666819
639.037808947288	1586.1	15605.066666666668	44.71017041840685
639.7945460274159	1586.7	15573.766666666666	43.945213538863726
640.5512104291702	1587.0	15570.733333333334	44.24843881465432
641.3078021503857	1586.9	15562.5	44.9964701896478
642.0643211888971	1586.9666666666667	15537.566666666668	44.36023457597048
642.8207675425394	1586.6666666666667	15508.933333333332	44.588933611651456
643.5771412091474	1586.4333333333334	15466.2	44.532776575514276
644.3334421865558	1586.3	15431.033333333333	44.48925098606334
645.0896704725996	1586.6333333333334	15428.333333333334	44.661766658760236
645.8458260651132	1587.3	15411.6	44.75231803109608
646.6019089619319	1586.3333333333333	15406.933333333332	45.09367769533588
647.3579191608902	1586.7333333333333	15384.133333333333	44.98734820529249
648.1138566598231	1586.1666666666667	15351.566666666668	44.670736708202185
648.8697214565653	1586.8666666666666	15329.6	44.576723377137014
649.6255135489516	1586.8	15312.833333333334	43.54818817998927
650.3812329348169	1586.0	15289.066666666668	43.19532903482825
651.1368796119959	1586.1666666666667	15319.6	43.21134058475319
651.8924535783235	1587.1	15336.766666666666	42.84268112800326
652.6479548316345	1586.7	15295.7	43.71486628229789
653.4033833697637	1586.8	15277.6	43.57255873173901
654.1587391905458	1586.4333333333334	15261.6	44.413390833497516
654.9140222918159	1586.1333333333334	15293.6	45.068754412739345
655.6692326714084	1587.1	15307.766666666666	45.23026772915116
656.4243703271585	1587.0333333333333	15319.3	45.04497122529114
657.1794352569008	1586.6666666666667	15339.266666666666	44.973633630907436
657.9344274584702	1586.1666666666667	15346.966666666667	45.02824283424005
658.6893469297014	1586.7	15376.566666666668	45.482765425075286
659.4441936684294	1586.1333333333334	15377.266666666666	44.33294416529081
660.1989676724888	1586.6	15391.433333333332	44.006859902317
660.9536689397146	1586.7	15423.366666666667	44.23613453098132
661.7082974679414	1586.7	15480.5	44.57892236813813
662.4628532550042	1587.0666666666666	15508.033333333333	44.20860206885615
663.2173362987378	1586.1333333333334	15573.9	44.343882373914106
663.9717465969768	1586.8333333333333	15614.933333333332	44.45767341547262
664.7260841475563	1586.5333333333333	15642.566666666668	42.94568265314174
665.480348948311	1585.6333333333334	15730.633333333333	43.7335391753091
666.2345409970756	1586.4333333333334	15793.933333333332	43.01561256935485
666.988660291685	1586.8666666666666	15891.733333333334	43.821476538691904
667.742706829974	1586.8333333333333	15972.5	43.97216440350757
668.4966806097776	1586.7333333333333	16057.433333333332	44.003557218919056
669.2505816289303	1586.8666666666666	16117.333333333334	43.413260905509475
670.0044098852671	1586.0333333333333	16225.433333333332	44.16372099103076
670.7581653766227	1585.6666666666667	16320.733333333334	44.781376952588836
671.511848100832	1586.6666666666667	16415.466666666667	44.53197786878873
672.2654580557298	1586.9	16496.833333333332	44.64687480772483
673.0189952391509	1586.1666666666667	16590.6	43.38912479190277
673.7724596489301	1586.2666666666667	16690.7	44.28263713476812
674.5258512829022	1586.8666666666666	16781.766666666666	43.388831134854165
675.279170138902	1586.7333333333333	16899.0	43.24283151103581
676.0324162147645	1586.1333333333334	17022.066666666666	43.11685758228069
676.7855895083242	1586.5333333333333	17126.033333333333	42.652439919801836
677.5386900174161	1585.7	17241.133333333335	43.03174256657248
678.2917177398749	1586.1	17355.833333333332	43.72715850121947
679.0446726735356	1586.8666666666666	17506.3	43.5359594263794
679.797554816233	1587.4333333333334	17631.733333333334	43.43591949648927
680.5503641658016	1587.0333333333333	17719.633333333335	42.57186834378197
681.3031007200765	1586.3666666666666	17851.9	43.82296880792744
682.0557644768925	1587.4666666666667	17940.933333333334	43.60348446115871
682.8083554340842	1586.9333333333334	18024.533333333333	42.94468239894029
683.5608735894867	1586.6333333333334	18153.9	43.97394498255558
684.3133189409347	1586.2333333333333	18289.133333333335	43.87629532657152
685.0656914862628	1586.9	18423.633333333335	43.88503355033486
685.8179912233061	1586.8333333333333	18560.366666666665	44.294321512698225
686.5702181498993	1586.9	18679.8	44.17126864351951
687.3223722638772	1586.2666666666667	18832.533333333333	43.8118404042809
688.0744535630747	1587.0333333333333	19003.133333333335	43.33499432275185
688.8264620453265	1586.5	19090.233333333334	42.478056225033015
689.5783977084674	1586.4	19225.066666666666	43.02579243028843
690.3302605503324	1587.1	19332.233333333334	42.75811303101835
691.082050568756	1586.6333333333334	19443.7	42.2209421563796
691.8337677615733	1586.3	19543.5	42.948061992817024
692.585412126619	1586.8333333333333	19635.133333333335	43.62833879456734
693.3369836617278	1586.7333333333333	19690.366666666665	43.580900049534264
694.0884823647348	1586.2333333333333	19753.3	43.22716471406004
694.8399082334745	1586.2333333333333	19837.933333333334	43.54134259986685
695.5912612657819	1586.2666666666667	19891.3	43.33801155548998
696.3425414594917	1587.4666666666667	19960.966666666667	43.605298942238264
697.0937488124388	1586.4	20021.1	44.23922611409289
697.8448833224579	1586.0	20057.866666666665	44.082205299130656
698.5959449873841	1586.9666666666667	20097.2	43.62617330761854
699.3469338050518	1585.7666666666667	20171.933333333334	43.69101390444451
700.0978497732962	1586.2333333333333	20190.5	43.755581395101544
700.8486928899517	1587.1	20247.133333333335	43.61287602227574
701.5994631528534	1586.5	20295.466666666667	43.28169709795647
702.3501605598362	1586.4666666666667	20312.9	42.76043074721407
703.1007851087347	1586.7666666666667	20312.9	43.364678388695836
703.8513367973837	1587.3	20306.466666666667	42.92639271250802
704.6018156236181	1586.8	20325.966666666667	43.1733709804094
705.3522215852728	1586.5666666666666	20319.1	43.021317746802275
706.1025546801824	1586.4	20343.733333333334	43.069749508851935
706.8528149061818	1586.2666666666667	20292.5	42.58781429832334
707.603002261106	1586.7	20264.533333333333	43.43465160948308
708.3531167427894	1586.6	20246.466666666667	43.90845689064453
709.1031583490673	1586.9666666666667	20192.533333333333	43.56910785385027
709.8531270777742	1586.5666666666666	20164.7	43.15628900125687
710.6030229267449	1586.2666666666667	20137.066666666666	42.699349017617884
711.3528458938142	1586.6666666666667	20091.6	42.835614069573445
712.1025959768172	1586.6333333333334	20000.233333333334	42.945262096687465
712.8522731735884	1586.1333333333334	19950.833333333332	44.41240916209242
713.6018774819628	1586.5333333333333	19816.0	43.5023922848412
714.351408899775	1587.3333333333333	19703.333333333332	43.275844057160306
715.1008674248601	1586.6666666666667	19600.433333333334	43.168323990744476
715.8502530550527	1587.1	19503.233333333334	44.02873388399234
716.5995657881876	1587.3333333333333	19415.933333333334	43.30251627874302
717.3488056220998	1586.7333333333333	19344.466666666667	42.90076974021237
718.097972554624	1586.4	19311.433333333334	43.663472296327946
718.8470665835949	1587.0666666666666	19235.566666666666	43.236122870864605
719.5960877068475	1587.0	19171.5	43.33338693734977
720.3450359222164	1587.0	19106.366666666665	42.79463736950372
721.0939112275368	1586.1333333333334	19068.433333333334	42.21324431762941
721.842713620643	1586.6	19041.466666666667	42.36978206282159
722.5914430993702	1586.6666666666667	19000.866666666665	42.29133875961631
723.340099661553	1586.3333333333333	18968.133333333335	42.56793021347646
724.0886833050263	1586.7333333333333	18953.333333333332	43.06799414726742
724.837194027625	1586.1666666666667	18911.166666666668	42.56617489586743
725.5856318271836	1587.3	18872.866666666665	43.098059247937016
726.3339967015373	1587.5666666666666	18828.733333333334	41.975538774265054
727.0822886485207	1587.2	18791.933333333334	42.04755441607177
727.8305076659686	1586.5666666666666	18750.333333333332	42.4123262161813
728.5786537517159	1586.6	18713.333333333332	42.574862438426
729.3267269035974	1586.8333333333333	18649.433333333334	41.33915229906515
730.0747271194479	1586.8333333333333	18599.533333333333	41.48604134788587
730.822654397102	1586.3333333333333	18609.466666666667	42.72330234083951
731.5705087343949	1586.4	18561.2	42.50114676013941
732.3182901291611	1586.5333333333333	18538.966666666667	43.00296617155178
733.0659985792356	1586.0	18476.666666666668	42.741577489675805
733.8136340824532	1586.6666666666667	18456.566666666666	42.218643067949145
734.5611966366486	1586.9	18477.9	42.41738580679838
735.3086862396566	1586.5	18446.7	41.76179041275121
736.056102889312	1587.4	18419.2	42.51911288137587
736.8034465834498	1587.3	18418.533333333333	42.015324994185576
737.5507173199047	1586.2333333333333	18432.066666666666	42.67526790039322
738.2979150965115	1587.0666666666666	18451.566666666666	42.66635608631126
739.045039911105	1586.6333333333334	18470.2	43.351264467741665
739.79209176152	1586.3666666666666	18438.333333333332	43.43391053156359
740.5390706455914	1587.0	18386.8	42.58709908904171
741.285976561154	1587.4333333333334	18359.5	42.21568260427751
742.0328095060426	1587.0	18380.9	43.280356160566534
742.7795694780918	1587.0	18388.666666666668	43.414499030026676
743.5262564751367	1586.5	18395.966666666667	43.97042946207277
744.272870495012	1586.9	18351.566666666666	44.31112128974407
745.0194115355524	1586.5333333333333	18284.333333333332	43.56344418069557
745.765879594593	1587.2666666666667	18237.6	42.645441994143994
746.5122746699683	1586.2	18240.233333333334	42.954922268676064
747.2585967595134	1586.8666666666666	18240.966666666667	43.63660254977229
748.0048458610628	1587.4666666666667	18277.466666666667	44.36613975995413
748.7510219724516	1586.8	18288.766666666666	43.96518512224177
749.4971250915144	1586.9333333333334	18334.8	43.70933465158023
750.243155216086	1587.3	18324.8	43.72059928113457
750.9891123440015	1586.7	18347.366666666665	42.627741992616976
751.7349964730954	1586.5	18414.066666666666	43.352784893325925
752.4808076012027	1586.3	18442.2	42.83422932431167
753.2265457261582	1586.7333333333333	18468.233333333334	42.31860911128267
753.9722108457964	1586.9333333333334	18531.766666666666	42.8468803594676
754.7178029579526	1586.6666666666667	18589.066666666666	43.12865530446955
755.4633220604613	1586.7333333333333	18629.833333333332	42.06295743224032
756.2087681511574	1586.7	18691.866666666665	42.50431211016208
756.9541412278757	1586.8666666666666	18748.1	42.753871156824054
757.699441288451	1586.7	18773.433333333334	42.49396300947518
758.4446683307182	1586.7	18810.866666666665	43.054453881331604
759.1898223525119	1586.0333333333333	18843.266666666666	42.7205385985267
759.9349033516671	1586.8	18896.833333333332	42.366902559570185
760.6799113260186	1586.4666666666667	18951.2	42.433519720422716
761.424846273401	1586.8333333333333	19012.3	41.77758333580958
762.1697081916495	1586.6333333333334	19093.233333333334	42.69603889846602
762.9144970785986	1586.5	19185.0	42.56251230331264
763.6592129320832	1586.7333333333333	19242.166666666668	43.25812470963322
764.4038557499381	1587.0666666666666	19313.966666666667	43.35713730733066
765.1484255299982	1586.0	19363.433333333334	42.77801129492023
765.8929222700982	1587.1	19462.766666666666	43.035965093778636
766.637345968073	1586.2666666666667	19544.533333333333	42.44731909368728
767.3816966217572	1586.5	19614.533333333333	42.54217161858564
768.1259742289859	1587.1666666666667	19662.166666666668	42.76175717979866
768.8701787875938	1586.9	19740.133333333335	41.717532449313104
769.6143102954156	1587.1	19846.5	42.87310794630774
770.3583687502863	1587.1	19880.133333333335	41.77056845284664
771.1023541500406	1586.4	19963.133333333335	41.96552905973133
771.8462664925133	1586.0333333333333	20027.1	42.419911430111235
772.5901057755393	1586.9666666666667	20131.666666666668	41.66114747954584
773.3338719969533	1586.1333333333334	20225.3	41.84222136524586
774.0775651545903	1587.4666666666667	20306.6	42.75918065618446
774.8211852462848	1586.2	20372.533333333333	42.12273499225844
775.5647322698719	1586.8	20477.066666666666	41.98071728608963
776.3082062231862	1586.7	20560.633333333335	42.340331314501654
777.0516071040627	1586.1333333333334	20646.5	42.729955275205434
777.7949349103361	1586.7666666666667	20743.1	43.19233496423357
778.5381896398412	1586.1666666666667	20836.066666666666	42.2574011408164
779.281371290413	1586.4333333333334	20941.1	42.383213066836745
780.024479859886	1586.9333333333334	21079.333333333332	42.11047749896181
780.7675153460953	1586.5666666666666	21212.566666666666	42.265425468501505
781.5104777468754	1585.9666666666667	21311.533333333333	41.64220752900029
782.2533670600615	1586.2	21397.766666666666	42.37718787451068
782.996183283488	1586.4	21499.8	42.440496940489105
783.73892641499	1587.1666666666667	21638.833333333332	42.06636203343537
784.4815964524023	1586.5	21782.566666666666	42.31920122321549
785.2241933935596	1587.0666666666666	21873.066666666666	42.07344041286104
785.9667172362967	1586.4333333333334	21951.9	42.91525800205971
786.7091679784486	1587.1	22033.766666666666	42.801788250011164
787.4515456178499	1586.6666666666667	22139.766666666666	43.008073343819824
788.1938501523355	1586.8666666666666	22279.5	43.16206483393392
788.9360815797401	1586.2	22360.6	42.18104122325402
789.6782398978987	1586.7	22437.366666666665	42.2493156309707
790.420325104646	1586.2666666666667	22578.7	42.38139277230803
791.1623371978169	1587.1666666666667	22678.6	42.43804509996256
791.9042761752461	1586.3333333333333	22743.333333333332	42.111390241286756
792.6461420347684	1586.6	22832.933333333334	41.88947900549353
793.3879347742187	1586.4333333333334	22931.833333333332	41.6257098850352
794.1296543914318	1586.3666666666666	23041.7	41.680348856588544
794.8713008842426	1587.5	23161.666666666668	41.672787961779434
795.6128742504857	1587.0	23313.8	41.94572978004073
796.354374487996	1586.3666666666666	23433.066666666666	41.8609596854777
797.0958015946084	1586.2333333333333	23510.666666666668	41.79895343630078
797.8371555681575	1586.8666666666666	23620.766666666666	42.07802668221154
798.5784364064783	1587.5666666666666	23692.6	41.83922580163224
799.3196441074057	1587.3666666666666	23792.533333333333	41.81919945803811
800.0607786687742	1586.5	23917.8	42.000270042962676
800.8018400884189	1587.0	24060.0	41.466384715417576
801.5428283641745	1586.8666666666666	24205.4	41.733633585488136
802.2837434938757	1586.8333333333333	24287.333333333332	41.543212328641744
803.0245854753575	1587.1	24432.6	41.56843709986495
803.7653543064547	1586.9666666666667	24573.2	41.64580823072177
804.5060499850019	1586.6333333333334	24682.2	41.2989874912907
805.2466725088342	1586.2333333333333	24749.233333333334	40.53156279971614
805.9872218757862	1586.9666666666667	24821.233333333334	41.831420579690565
806.7276980836928	1585.7666666666667	24929.033333333333	42.1071969708235
807.4681011303886	1586.6	25023.133333333335	41.97345364651588
808.2084310137088	1586.0	25099.733333333334	42.08240319592145
808.948687731488	1586.7	25205.7	41.9570577767801
809.688871281561	1586.8	25267.7	41.56333661976897
810.4289816617627	1586.9	25376.166666666668	41.8549270499598
811.1690188699278	1586.9666666666667	25473.566666666666	41.669920460542976
811.9089829038911	1586.7	25501.4	41.06792157628314
812.6488737614875	1586.9	25605.033333333333	41.0275232268703
813.3886914405518	1586.5333333333333	25720.133333333335	41.59734139771444
814.1284359389189	1586.6333333333334	25808.8	41.07431189239524
814.8681072544233	1586.3666666666666	25890.733333333334	41.01176626795429
815.6077053849002	1586.7	25923.666666666668	40.74699598507501
816.3472303281842	1586.3333333333333	25941.9	40.97165159548284
817.0866820821101	1586.8333333333333	25986.9	41.47320300448635
817.8260606445127	1586.9	26081.9	41.08754219576871
818.5653660132269	1587.3333333333333	26189.166666666668	41.24907288526344
819.3045981860876	1586.6666666666667	26317.3	41.641830028067794
820.0437571609293	1587.1333333333334	26448.933333333334	41.82081231973803
820.7828429355872	1586.5666666666666	26571.866666666665	42.30329715382435
821.5218555078957	1586.6	26644.1	42.1097203865899
822.26079487569	1586.9	26730.0	41.638433018378514
822.9996610368046	1586.6666666666667	26845.066666666666	41.73796450343135
823.7384539890745	1586.4333333333334	26905.633333333335	41.60697614831397
824.4771737303345	1586.2666666666667	26989.8	41.21196285832076
825.2158202584193	1586.2333333333333	27086.8	40.978240304849756
825.9543935711638	1586.6333333333334	27169.833333333332	41.31341555389125
826.6928936664028	1586.4666666666667	27222.233333333334	41.145699744753934
827.4313205419711	1586.7333333333333	27291.366666666665	41.29323794488173
828.1696741957036	1586.2666666666667	27328.566666666666	41.940320665062636
828.907954625435	1586.8333333333333	27394.2	41.45826444132387
829.646161829	1585.8666666666666	27502.1	41.86752054280761
830.3842958042337	1586.5666666666666	27628.7	42.10196433665732
831.1223565489707	1586.3333333333333	27753.633333333335	42.782790589690364
831.8603440610459	1586.5	27806.966666666667	42.478488402341654
832.598258338294	1587.1666666666667	27840.4	42.083056424870904
833.3360993785501	1586.5666666666666	27870.666666666668	41.82977546775321
834.0738671796487	1586.7666666666667	27949.466666666667	41.312190531380885
834.8115617394246	1586.6	28028.533333333333	40.94704453155235
835.5491830557129	1586.2666666666667	28147.666666666668	41.26669491116521
836.2867311263482	1586.6333333333334	28263.133333333335	41.31563313878395
837.0242059491653	1586.9333333333334	28352.433333333334	41.5094191944053
837.7616075219992	1586.6333333333334	28429.4	42.51621864259084
838.4989358426844	1586.7666666666667	28462.9	41.963314982252676
839.2361909090561	1586.1333333333334	28513.766666666666	41.849461103501135
839.9733727189487	1586.5333333333333	28591.033333333333	42.04380928704194
840.7104812701973	1586.0666666666666	28702.366666666665	42.11763988922065
841.4475165606366	1587.5333333333333	28776.266666666666	41.543765846738374
842.1844785881015	1586.7	28935.166666666668	41.58678249672062
842.9213673504267	1586.6666666666667	29086.7	41.26236388497508
843.6581828454471	1586.3333333333333	29147.2	40.978036776077815
844.3949250709974	1587.0	29167.033333333333	40.20187419720148
845.1315940249126	1587.1333333333334	29265.566666666666	40.71568791167561
845.8681897050272	1587.0666666666666	29399.5	41.536940771310576
846.6047121091764	1586.4333333333334	29502.066666666666	41.35529716615911
847.3411612351948	1586.4333333333334	29661.233333333334	41.55060275574804
848.0775370809172	1586.4333333333334	29699.566666666666	40.57655697144047
848.8138396441784	1587.2333333333333	29819.866666666665	40.6729607100909
849.5500689228132	1586.7666666666667	29897.833333333332	39.98822061523193
850.2862249146566	1586.9	29997.866666666665	40.430011684594895
851.0223076175432	1586.6	30110.533333333333	40.673920622792664
851.7583170293079	1586.3666666666666	30293.366666666665	40.46629549744519
852.4942531477856	1585.9	30355.9	40.66675089778565
853.2301159708109	1586.1333333333334	30391.633333333335	41.34157784648051
853.9659054962187	1586.1	30389.533333333333	41.6820253656133
854.7016217218439	1586.1333333333334	30470.9	42.369782463789626
855.4372646455213	1586.7333333333333	30542.533333333333	41.95599521325556
856.1728342650856	1586.8	30638.266666666666	41.78846955885585
856.9083305783716	1586.1	30736.4	40.99691422813361
857.6437535832143	1587.0666666666666	30809.433333333334	40.61720010162896
858.3791032774483	1586.8666666666666	30909.333333333332	40.31095581524812
859.1143796589085	1586.9	30905.4	39.83473751238494
859.8495827254299	1586.2	31068.3	40.67667212461635
860.5847124748469	1586.9333333333334	31119.0	40.171464342274554
861.3197689049947	1586.4666666666667	31221.366666666665	40.28370564132858
862.0547520137079	1586.4666666666667	31365.033333333333	39.81468439355303
862.7896617988213	1587.1666666666667	31451.5	39.05805770832874
863.5244982581698	1587.0	31561.033333333333	39.7624493899114
864.2592613895882	1586.4333333333334	31557.466666666667	39.53165765515807
864.9939511909114	1586.6	31555.3	39.61583839915477
865.728567659974	1587.3666666666666	31587.9	40.35852952512998
866.4631107946109	1587.1	31635.4	40.41607236706382
867.197580592657	1586.9666666666667	31734.466666666667	40.34363687837815
867.931977051947	1586.8333333333333	31806.866666666665	39.970029586693336
868.6663001703158	1586.8666666666666	31865.666666666668	39.78973598991315
869.4005499455982	1586.2666666666667	31912.466666666667	40.36900292802281
870.1347263756289	1586.8	31923.933333333334	40.1679003351583
870.8688294582428	1586.1333333333334	32078.233333333334	40.62709489716965
871.6028591912748	1586.9333333333334	32244.333333333332	40.37317111765078
872.3368155725594	1586.8	32410.866666666665	40.36448029405084
873.0706985999318	1585.8666666666666	32478.6	40.24784753927217
873.8045082712266	1586.7	32512.866666666665	39.784472500226855
874.5382445842787	1587.1	32609.033333333333	39.30221850326994
875.2719075369228	1586.1666666666667	32787.13333333333	39.50862965995986
876.0054971269938	1586.1333333333334	33005.7	39.68666763698846
876.7390133523264	1587.1	33155.9	39.93948261882701
877.4724562107556	1586.4666666666667	33379.066666666666	39.414686076383184
878.2058257001161	1586.4333333333334	33526.26666666667	40.19596291491857
878.9391218182427	1586.6	33601.0	39.39621973839043
879.6723445629702	1586.2666666666667	33714.13333333333	39.56094157874727
880.4054939321335	1586.6	33789.1	39.27300061384563
881.1385699235674	1585.8	34008.1	39.23921659684836
881.8715725351066	1586.3666666666666	34259.63333333333	39.441284531961344
882.604501764586	1586.3666666666666	34454.23333333333	39.43220421838242
883.3373576098403	1586.5666666666666	34618.3	39.26009815110889
884.0701400687044	1587.3	34717.96666666667	39.250275928653345
884.8028491390132	1587.1	34836.53333333333	38.58078311243703
885.5354848186014	1586.6666666666667	34983.566666666666	39.01017417124357
886.2680471053038	1586.1333333333334	35075.26666666667	38.37189365498379
887.0005359969554	1586.5333333333333	35244.166666666664	38.25469822668488
887.7329514913906	1587.0	35419.333333333336	38.89867774357437
888.4652935864447	1586.5333333333333	35616.666666666664	39.20242061388478
889.1975622799522	1586.5333333333333	35789.96666666667	38.769174927418206
889.929757569748	1586.7333333333333	36010.86666666667	39.44126122158683
890.6618794536669	1587.2666666666667	36156.066666666666	39.26484385620117
891.3939279295437	1586.5	36312.53333333333	39.59911228093545
892.1259029952132	1586.8	36470.13333333333	39.28361181919932
892.8578046485103	1586.5666666666666	36636.76666666667	39.7654182109684
893.5896328872698	1586.9333333333334	36795.03333333333	39.7413253689064
894.3213877093264	1586.5333333333333	37042.53333333333	39.83022131354278
895.0530691125149	1587.0333333333333	37250.8	39.96851330322372
895.7846770946703	1586.9	37524.13333333333	40.04080977781127
896.5162116536272	1586.7333333333333	37720.333333333336	40.60050599851321
897.2476727872206	1586.7666666666667	37823.23333333333	41.023384254781625
897.9790604932853	1586.0333333333333	37943.8	40.75870795141905
898.7103747696559	1586.3	38102.166666666664	41.94349628469394
899.4416156141674	1585.4333333333334	38265.86666666667	42.18024239562695
900.1727830246544	1586.3666666666666	38419.666666666664	41.52134196212472
900.9038769989521	1585.9333333333334	38702.4	42.188955977544865
901.634897534895	1586.7333333333333	39009.86666666667	42.62839836525035
902.365844630318	1587.3	39203.53333333333	42.38155762097349
903.0967182830558	1586.2	39353.63333333333	42.57568224476915
903.8275184909435	1586.5666666666666	39506.23333333333	43.62948267317557
904.5582452518156	1587.2	39656.833333333336	43.50125985874705
905.288898563507	1586.0666666666666	39874.666666666664	44.008032212305714
906.0194784238527	1586.7666666666667	39943.7	43.98858919469705
906.7499848306873	1586.1	40075.23333333333	43.43370507412979
907.4804177818455	1586.8	40281.433333333334	43.92654047708507
908.2107772751625	1587.2333333333333	40533.8	43.93309527104217
908.9410633084728	1586.7333333333333	40744.6	44.308813948478374
909.6712758796114	1585.9666666666667	40848.333333333336	44.99079732179991
910.4014149864129	1587.0333333333333	40904.0	44.6241392674604
911.1314806267123	1586.0666666666666	41043.0	45.485341053659674
911.8614727983444	1587.0666666666666	41208.433333333334	45.88006939765738
912.5913914991438	1586.6666666666667	41434.433333333334	46.22667664493111
913.3212367269456	1586.8666666666666	41641.46666666667	46.82989801459174
914.0510084795844	1587.2	41869.0	47.0522291079616
914.7807067548952	1586.5	41937.666666666664	46.3807890714016
915.5103315507125	1586.3333333333333	41974.066666666666	46.65642596092523
916.2398828648716	1586.9333333333334	42074.9	47.33719644125689
916.9693606952068	1587.0666666666666	42133.63333333333	47.025738393878406
917.6987650395532	1586.7333333333333	42292.76666666667	47.800431215539966
918.4280958957455	1586.4666666666667	42315.566666666666	47.88490657768556
919.1573532616186	1585.9666666666667	42400.833333333336	48.50132473521244
919.8865371350073	1586.5	42407.7	47.86334597514543
920.6156475137464	1586.7333333333333	42446.86666666667	47.646671594836334
921.3446843956707	1586.0	42447.7	47.22112289227526
922.0736477786149	1586.3666666666666	42392.666666666664	46.86500682637517
922.802537660414	1586.7	42363.166666666664	45.95342719155025
923.5313540389027	1586.1666666666667	42377.433333333334	45.536015745218776
924.2600969119159	1585.9333333333334	42395.96666666667	45.37569464401457
924.9887662772883	1586.0	42344.53333333333	44.741453837975314
925.7173621328548	1587.0333333333333	42341.96666666667	45.069011772415195
926.4458844764501	1585.9333333333334	42326.6	44.97212666060797
927.1743333059092	1586.2333333333333	42165.23333333333	45.28763005218677
927.9027086190666	1586.6666666666667	41897.933333333334	45.0634323360509
928.6310104137575	1587.1666666666667	41498.53333333333	45.607956497946645
929.3592386878165	1586.8666666666666	40971.066666666666	45.66413760610367
930.0873934390784	1586.9666666666667	40333.03333333333	45.72544305727784
930.815474665378	1586.2666666666667	39601.333333333336	45.924994231777816
931.5434823645503	1586.8	38637.3	45.501208487484995
932.2714165344298	1586.2	37545.36666666667	45.10334177457084
932.9992771728516	1586.6	36441.066666666666	44.41644327639024
933.7270642776504	1586.6666666666667	35319.333333333336	43.8367535746374
934.4547778466609	1586.0333333333333	34218.76666666667	43.3968683295061
935.1824178777181	1587.1333333333334	33282.3	42.423676250457625
935.9099843686568	1586.6666666666667	32564.566666666666	42.45385429365515
936.6374773173115	1585.8666666666666	32045.466666666667	41.91389186105899
937.3648967215174	1586.5666666666666	31690.7	41.486755519630286
938.0922425791092	1586.9	31551.9	41.46032625335384
938.8195148879216	1586.2	31610.8	41.16613185293914
939.5467136457895	1586.9	31789.933333333334	40.82369094601453
940.2738388505477	1586.2666666666667	32113.3	41.110285056986505
941.000890500031	1587.0	32474.1	40.251425424772414
941.7278685920743	1586.4	33011.4	40.266386276339624
942.4547731245123	1586.2666666666667	33688.76666666667	40.647145679371135
943.1816040951798	1586.7666666666667	34377.2	40.18491809504553
943.9083615019116	1585.9	35143.0	40.470515249510925
944.6350453425426	1586.6333333333334	35885.066666666666	39.947841118078244
945.3616556149077	1585.6	36744.166666666664	41.074396802049
946.0881923168415	1586.5	37535.7	41.14723275455589
946.8146554461789	1587.0333333333333	38244.433333333334	40.34801560875196
947.5410450007547	1586.2	38987.8	39.98893960953033
948.2673609784038	1586.7333333333333	39789.96666666667	40.39859296234532
948.9936033769609	1586.7	40584.666666666664	39.65906700070093
949.7197721942608	1585.9333333333334	41297.96666666667	39.84380114303275
950.4458674281384	1586.5	42006.566666666666	39.65697755324778
951.1718890764284	1586.0	42675.73333333333	38.95763708396163
951.8978371369658	1586.1333333333334	43288.433333333334	38.45074340230029
952.6237116075853	1585.9666666666667	43905.13333333333	38.90283310834562
953.3495124861216	1586.6333333333334	44483.8	38.86787035237114
954.0752397704097	1586.6	45092.6	39.26519725741332
954.8008934582843	1586.6666666666667	45605.8	38.841436278697145
955.5264735475803	1586.3	46122.86666666667	38.82009569028462
956.2519800361324	1587.3	46552.8	38.23070127025317
956.9774129217755	1586.5	47010.166666666664	38.63068456612323
957.7027722023442	1587.2666666666667	47501.066666666666	39.250269750717024
958.4280578756737	1586.8333333333333	47841.86666666667	39.28397561563474
959.1532699395985	1587.3666666666666	48151.333333333336	39.45024506903283
959.8784083919536	1586.0666666666666	48556.73333333333	39.68944986934521
960.6034732305736	1586.7333333333333	48746.566666666666	39.13865819346862
961.3284644532936	1587.0	48884.2	38.874758600444565
962.053382057948	1587.0	49132.76666666667	39.00947514650172
962.7782260423721	1586.0	49320.96666666667	38.58846312032132
963.5029964044004	1586.5333333333333	49506.833333333336	38.85376231936215
964.2276931418677	1586.3333333333333	49731.3	39.1597432804864
964.952316252609	1586.5	49878.63333333333	39.12802999310525
965.6768657344589	1586.8333333333333	49947.4	39.60494099783536
966.4013415852523	1586.6	50022.26666666667	39.736134465111206
967.1257438028242	1587.0333333333333	50072.36666666667	39.25633332045994
967.8500723850091	1587.0333333333333	50145.86666666667	39.25288419352567
968.574327329642	1587.2333333333333	50198.3	39.287302246489375
969.2985086345576	1586.6	50343.13333333333	38.72587549827198
970.0226162975908	1586.4	50394.5	38.960064768095805
970.7466503165765	1586.9666666666667	50351.3	38.4634030281889
971.4706106893493	1586.9666666666667	50349.6	38.16356988840036
972.1944974137441	1586.5666666666666	50194.2	37.45791347194707
972.9183104875957	1586.8	49982.4	37.97427754760682
973.6420499087391	1586.5333333333333	49676.6	37.86864186473862
974.3657156750087	1586.4666666666667	49500.76666666667	37.943582691989256
975.0893077842397	1587.0333333333333	49278.1	37.92280462283997
975.8128262342667	1586.9	49158.73333333333	37.64398339561329
976.5362710229247	1587.3333333333333	49045.5	37.3108312253284
977.2596421480483	1587.1	48990.166666666664	37.44166393589338
977.9829396074724	1586.7666666666667	48946.1	37.832802402834304
978.7061633990318	1586.7	48796.433333333334	37.85401993151016
979.4293135205613	1587.1666666666667	48634.03333333333	38.11288949657127
980.1523899698958	1586.1	48403.13333333333	37.886536561324704
980.87539274487	1586.7	48241.73333333333	38.224564638997784
981.5983218433189	1586.5	48260.6	38.869179663751225
982.3211772630771	1586.4333333333334	48306.1	38.97016410423708
983.0439590019795	1586.5333333333333	48369.0	38.41684580428272
983.7666670578608	1586.0333333333333	48467.46666666667	38.34454076908599
984.4893014285559	1586.8	48424.46666666667	37.864713095000425
985.2118621118997	1586.4333333333334	48314.066666666666	37.27343447689259
985.9343491057269	1586.4333333333334	48270.166666666664	37.39925367827384
986.6567624078724	1586.2333333333333	48070.1	37.12057565329515
987.3791020161709	1586.2333333333333	48003.73333333333	37.36662820193195
988.1013679284573	1586.8333333333333	48004.8	37.66476519173024
988.8235601425663	1587.0	48045.8	37.97113920707653
989.5456786563328	1586.3333333333333	48186.5	38.1871421195326
990.2677234675917	1586.7	48301.1	37.701348749758516
990.9896945741776	1586.9333333333334	48291.6	37.445601069209566
991.7115919739255	1586.7	48169.3	37.72398199840097
992.4334156646702	1586.7666666666667	47894.166666666664	37.40250837087165
993.1551656442463	1586.5333333333333	47506.23333333333	37.28149471437657
993.8768419104888	1586.7333333333333	47104.8	37.532182161679394
994.5984444612325	1587.4333333333334	46777.6	37.82021803844427
995.3199732943121	1587.2333333333333	46435.433333333334	37.69367144051926
996.0414284075626	1586.8333333333333	46113.666666666664	37.23134084421947
996.7628097988187	1586.4	45854.73333333333	37.608501225139136
997.4841174659151	1586.9	45596.53333333333	36.84651536333382
998.2053514066869	1586.5333333333333	45329.3	37.43312021557418
998.9265116189687	1587.2333333333333	44887.166666666664	37.08490989698939
999.6475981005952	1587.3666666666666	44312.73333333333	36.61346954719173
1000.3686108494015	1586.6	43802.1	36.82755104829485
1001.0895498632223	1587.6666666666667	43418.8	36.35599590005533
1001.8104151398923	1587.1333333333334	43033.066666666666	36.27852686978497
1002.5312066772464	1586.6	42705.46666666667	36.9205982603521
1003.2519244731194	1587.0	42347.13333333333	36.624928922220334
1003.9725685253462	1586.8666666666666	42028.066666666666	36.198601372095865
1004.6931388317614	1586.2333333333333	41650.433333333334	35.990685416460714
1005.4136353902	1586.4	41148.9	35.86310350200173
1006.1340581984969	1586.6666666666667	40643.03333333333	36.59134210410435
1006.8544072544867	1586.8333333333333	39953.2	36.619510705246505
1007.5746825560042	1587.1333333333334	39337.933333333334	36.93139976212322
1008.2948841008844	1586.9	38729.8	37.08152605926409
1009.0150118869618	1586.3333333333333	38258.166666666664	37.349274441516044
1009.7350659120716	1587.4	37933.066666666666	37.26348439159329
1010.4550461740483	1586.3666666666666	37591.833333333336	37.460308773588025
1011.174952670727	1586.6	37242.4	37.8605407145173
1011.8947853999423	1586.5666666666666	36829.3	38.08762610117174
1012.614544359529	1586.6666666666667	36316.73333333333	38.86250113131973
1013.334229547322	1587.2333333333333	35704.96666666667	39.29120770681699
1014.0538409611561	1586.1333333333334	34996.3	38.829994062493604
1014.7733785988661	1586.7	34335.6	39.29512816293352
1015.4928424582868	1586.7	33824.46666666667	39.26637651137881
1016.2122325372529	1587.3333333333333	33335.0	38.71470127106711
1016.9315488335994	1587.1333333333334	32924.5	39.126385934342814
1017.6507913451611	1586.0333333333333	32577.566666666666	39.248994174047446
1018.3699600697728	1586.9333333333334	32240.133333333335	38.93742939287877
1019.0890550052692	1586.4666666666667	31865.166666666668	39.213353139625646
1019.8080761494851	1586.3	31354.966666666667	39.67720411325638
1020.5270235002555	1586.5	30739.9	39.7259481544015
1021.2458970554151	1587.1333333333334	30009.3	40.16015757432819
1021.9646968127987	1586.2666666666667	29331.1	39.57093481274256
1022.6834227702411	1586.2666666666667	28833.266666666666	39.44155134881628
1023.4020749255772	1587.0333333333333	28361.1	39.64038678122366
1024.1206532766416	1586.4666666666667	27976.833333333332	39.56596016601864
1024.8391578212693	1586.4	27676.3	40.1144846684803
1025.5575885572953	1587.1	27335.6	39.80297990229035
1026.2759454825539	1586.9333333333334	26874.633333333335	39.901270556242395
1026.9942285948803	1587.0666666666666	26313.6	40.17720903028236
1027.7124378921092	1586.1333333333334	25737.233333333334	40.049920146804666
1028.4305733720753	1586.5333333333333	25142.233333333334	39.98356621762384
1029.1486350326138	1586.6666666666667	24562.8	39.30174882455574
1029.866622871559	1586.8666666666666	24070.8	39.07032512871399
1030.584536886746	1586.8333333333333	23634.1	39.16376967582837
1031.3023770760096	1586.6666666666667	23277.1	39.4955745911361
1032.0201434371845	1586.4666666666667	22970.666666666668	39.40781323728338
1032.7378359681059	1587.0333333333333	22626.666666666668	39.494976928472134
1033.455454666608	1587.3	22218.8	39.64281469572554
1034.1729995305259	1587.4333333333334	21780.4	39.774561164337776
1034.8904705576945	1587.2333333333333	21212.233333333334	39.04694428867046
1035.6078677459486	1587.3666666666666	20675.8	38.907661988028735
1036.3251910931228	1586.9	20178.266666666666	38.66743194182491
1037.042440597052	1585.8333333333333	19717.9	38.64629887098229
1037.7596162555712	1586.8333333333333	19315.0	39.59226834115517
1038.4767180665153	1586.5666666666666	18971.033333333333	39.57258653571904
1039.1937460277186	1587.0666666666666	18705.166666666668	39.68649328935017
1039.9107001370162	1586.5	18439.266666666666	38.892994767470476
1040.627580392243	1586.8333333333333	18160.366666666665	38.840061254444834
1041.3443867912338	1587.1666666666667	17830.133333333335	38.8394763650699
1042.0611193318232	1586.7	17448.966666666667	39.169998228732744
1042.7777780118463	1587.0666666666666	17011.733333333334	38.711345769916484
1043.4943628291376	1586.5	16555.566666666666	39.44844750630517
1044.2108737815322	1587.6	16146.4	38.89967102125125
1044.9273108668647	1586.5	15772.266666666666	38.734288527429364
1045.64367408297	1587.2333333333333	15431.566666666668	37.90968436168428
1046.359963427683	1586.4666666666667	15190.0	38.83250847640714
1047.0761788988382	1586.7666666666667	14929.2	38.83961436540597
1047.7923204942708	1587.8333333333333	14681.2	38.41933112092152
1048.5083882118154	1586.1	14410.033333333333	38.20767439907966
1049.224382049307	1585.8666666666666	14100.133333333333	38.56831156007392
1049.9403020045802	1585.9	13773.733333333334	37.735977747257294
1050.6561480754697	1586.2333333333333	13443.6	38.04380087216328
1051.3719202598106	1586.2333333333333	13138.1	38.99099113306546
1052.0876185554378	1587.1666666666667	12831.766666666666	38.3753167433122
1052.8032429601856	1586.3333333333333	12590.433333333332	39.094715014422285
1053.5187934718892	1586.7666666666667	12381.766666666666	39.159309949911815
1054.2342700883835	1586.8333333333333	12225.166666666666	38.52871595034128
1054.949672807503	1586.4666666666667	12067.466666666667	38.98130424506614
1055.6650016270826	1586.9	11892.9	38.8517884342523
1056.3802565449573	1587.0	11686.166666666666	38.289378421575
1057.0954375589617	1587.1	11469.933333333332	38.25208792702484
1057.8105446669308	1586.6	11242.7	38.53294090882204
1058.5255778666992	1587.1333333333334	11007.066666666668	38.308867133897486
1059.240537156102	1587.4666666666667	10801.6	39.97361643907568
1059.9554225329737	1586.5666666666666	10601.333333333334	38.45667569696874
1060.6702339951491	1587.1	10446.366666666667	38.844846347258716
1061.3849715404633	1586.9	10306.966666666667	38.428032275677985
1062.0996351667509	1587.3	10213.633333333333	39.13287289074595
1062.8142248718468	1586.0333333333333	10099.366666666667	39.159118315027236
1063.528740653586	1586.6666666666667	9951.066666666668	38.381818156841476
1064.2431825098029	1586.4333333333334	9778.2	38.57310222007574
1064.9575504383324	1586.5333333333333	9570.833333333334	38.47198473077809
1065.6718444370097	1586.1333333333334	9364.5	38.71147256842621
1066.386064503669	1586.9666666666667	9187.633333333333	38.86479908492182
1067.1002106361457	1586.3	9037.633333333333	38.60884526187345
1067.8142828322743	1586.8666666666666	8930.766666666666	39.558200230937
1068.5282810898898	1587.5333333333333	8826.933333333332	38.69372240523382
1069.2422054068265	1586.3	8721.0	38.63992510022541
1069.95605578092	1586.5333333333333	8625.5	38.94910925460413
1070.6698322100044	1586.3	8488.066666666668	39.107603754993924
1071.383534691915	1586.3666666666666	8320.533333333333	38.34843162044782
1072.0971632244864	1586.5	8151.266666666666	38.795489184478605
1072.8107178055534	1586.6333333333334	7998.366666666667	39.043251474197795
1073.524198432951	1586.7333333333333	7860.866666666667	38.558632181508784
1074.2376051045137	1586.7333333333333	7762.5	39.388674947869305
1074.9509378180765	1586.3666666666666	7665.6	39.31853237856736
1075.6641965714741	1586.9666666666667	7583.6	39.541880158198374
1076.3773813625414	1586.8	7477.733333333334	39.63868689038694
1077.0904921891133	1586.8	7367.766666666666	37.90763877997315
1077.8035290490245	1586.9333333333334	7254.8	39.4924870329667
1078.51649194011	1586.8	7116.266666666666	39.19984445595758
1079.2293808602042	1586.4666666666667	7003.433333333333	39.36450828349616
1079.9421958071423	1586.7333333333333	6880.333333333333	39.18999882444703
1080.6549367787588	1587.5666666666666	6791.266666666666	38.802630053349624
1081.367603772889	1586.5333333333333	6726.6	38.612242305676716
1082.080196787367	1586.5666666666666	6660.333333333333	39.15896093468641
1082.7927158200282	1586.4	6576.966666666666	37.74610624980171
1083.5051608687072	1586.7	6479.066666666667	37.63068691771854
1084.217531931239	1586.1	6355.5	37.836576215170595
1084.9298290054578	1586.3	6233.166666666667	37.80158879207959
1085.6420520891993	1586.9	6140.133333333333	39.17785974837259
1086.3542011802977	1586.1	6054.666666666667	38.47325034458224
1087.0662762765878	1586.4333333333334	5997.1	38.162290332849025
1087.7782773759047	1587.2	5942.166666666667	37.84144802283031
1088.4902044760831	1586.7333333333333	5861.433333333333	36.8742320994585
1089.202057574958	1587.3	5785.966666666666	38.46361521521888
1089.9138366703637	1586.8333333333333	5693.0	37.95621697128815
1090.6255417601355	1586.3333333333333	5607.733333333334	38.58059767500226
1091.337172842108	1586.1333333333334	5520.2	38.945550224410475
1092.048729914116	1586.3666666666666	5456.3	37.471052649639326
1092.7602129739944	1586.2333333333333	5423.066666666667	38.962873058899355
1093.471622019578	1586.4666666666667	5369.8	37.24069026689294
1094.1829570487016	1586.1666666666667	5304.6	38.48103465450639
1094.8942180592	1586.0	5215.3	37.835340930907414
1095.605405048908	1586.3666666666666	5129.433333333333	37.954998808586275
1096.3165180156604	1586.7333333333333	5067.7	39.50042188821699
1097.027556957292	1586.5	5021.733333333334	37.21849669402568
1097.7385218716379	1586.2333333333333	4983.566666666667	38.149745055488026
1098.4494127565324	1586.5333333333333	4931.0	37.381873525435296
1099.1602296098106	1586.6333333333334	4851.4	38.75749615171084
1099.8709724293074	1586.7	4768.166666666667	38.96328653775836
1100.5816412128574	1586.2	4691.6	37.399693919561685
1101.2922359582956	1586.6333333333334	4641.733333333334	37.44881668164529
1102.0027566634565	1586.3666666666666	4616.533333333334	38.42790719744998
1102.7132033261753	1586.5333333333333	4565.833333333333	39.364414230748025
1103.4235759442865	1586.3333333333333	4484.333333333333	37.254842182248396
1104.1338745156252	1586.6	4419.666666666667	38.63296736688223
1104.844099038026	1586.7	4371.5	39.459035607789616
1105.5542495093239	1586.3666666666666	4330.633333333333	39.474128420162074
1106.2643259273534	1587.1	4278.166666666667	38.52470318306756
1106.9743282899494	1586.5	4206.8	37.64544341820711
1107.684256594947	1586.6	4129.433333333333	38.714409267328584
1108.394110840181	1587.0	4077.8333333333335	40.05742096470842
1109.1038910234856	1586.4	4031.5666666666666	38.726618735504886
1109.8135971426964	1586.0666666666666	3974.0666666666666	38.635887525948576
1110.5232291956477	1586.4666666666667	3903.4	39.0217581868722
1111.2327871801745	1586.7666666666667	3831.866666666667	38.78328272185494
1111.9422710941117	1586.4	3786.1666666666665	39.7499086481115
1112.6516809352938	1586.9	3737.0666666666666	38.37347761981585
1113.3610167015559	1586.6666666666667	3673.9	38.787823919688044
1114.0702783907325	1586.1666666666667	3621.733333333333	39.84224535342377
1114.7794660006589	1586.8	3576.5666666666666	39.73413936069995
1115.4885795291696	1586.6	3536.4	38.11671711087565
1116.1976189740992	1586.8666666666666	3495.133333333333	39.30845633689242
1116.906584333283	1586.4333333333334	3448.4666666666667	40.672581134404936
1117.6154756045555	1586.1333333333334	3409.9666666666667	40.7637055476402
1118.3242927857516	1585.9	3372.4333333333334	40.0544939550004
1119.0330358747062	1585.9	3336.5666666666666	40.751474591816454
1119.741704869254	1587.0	3292.366666666667	39.33395004741586
1120.4502997672296	1586.3666666666666	3252.9666666666667	39.340639826802864
1121.1588205664682	1585.4	1662.6	36.56289361707619
1121.8672672648045	1586.3666666666666	1662.3	39.49038478031943
1122.5756398600731	1585.4333333333334	1661.2	37.07698665951708
1123.2839383501089	1585.6333333333334	1661.9666666666667	27.801205312370094
