# Supplementary material for: Roblonski: A Material-Efficient Robo-Fluidic Toolbox for Rapid Photochemical Characterization
Source: ACS Cent Sci. 2026 Feb 6;12(3):333–44. doi: 10.1021/acscentsci.5c02027 (PMC13022720; doi:10.1021/acscentsci.5c02027)
Supplement: Supplementary file 2 [file oc5c02027_si_002.zip › BeerLambertStudy/Raw Data (Automataed)/BLEC Study (2025 Jun 12)/Ferrocene2/blec_Ferrocene2__12062025_aABS_i7_eEXP_s6_d669e+00_t250-0_m7_v175-0.csv]

name	C:/Users/cbe.mabolha.shared/Documents/Gilson Spectroscopy Project\BLEC Study (2025 Jun 12)\Ferrocene2\blec_Ferrocene2__12062025_aABS_i7_eEXP_s6_d669e+00_t250-0_m7_v175-0.csv
2025-06-12 22:10:40.798327
mix_iter=7	mix_disp=175.0
droplet_volume=50.0	working_volume=250.0
dilution_scheme=Fractional(value=0.3333333333333333)	n_dil=6
calibration=Calibration(y = f(x); f(x) = -0.244 + 0.9765x; s.t. y > 0.0; Set Feb 4	2025 from "Manuscript Figures Data.xlsx")
count	30
interval	0.1 (Sec)
integration_time	40000 (uSec)
NLC=False	DCC=False	WCAL=-5	Slit=S5
Conc_0=6.692	nFRAC=0.08779149519890264	nConc_(7;6)=0.5875006858710565	aFRAC=0.08805559251220318	aConc_(7;6)=0.5892680250916638
wavelength (nm)	dark reference (int)	light reference (int)	abs (mOD)
W	D	L	S
344.6678771972656	1601.7666666666667	1677.5666666666666	41.87040435929637
345.45221902608614	1589.1333333333334	1665.4333333333334	41.58245771178158
346.236489003635	1586.6	1660.9	31.51076638637707
347.02068712774695	1584.8333333333333	1661.0333333333333	47.53426765806706
347.8048133962569	1585.1333333333334	2389.4333333333334	43.76419848863094
348.5888678069997	1586.1	2406.6666666666665	45.665369596917564
349.3728503578101	1587.2333333333333	2421.9666666666667	44.90660814362047
350.15676104652283	1587.5666666666666	2430.9	44.74779091779724
350.94059987097285	1588.0	2441.7	46.057173640286905
351.72436682899485	1586.6666666666667	2451.1	47.1123701999565
352.5080619184237	1586.2333333333333	2453.366666666667	43.825216741779485
353.2916851370942	1585.9	2455.9333333333334	45.182901017915974
354.0752364828412	1585.7	2462.9	43.314586801333704
354.8587159534994	1586.3333333333333	2465.1	46.13654957886764
355.6421235469038	1585.7333333333333	2466.366666666667	44.06395586519979
356.42545926088906	1586.8333333333333	2470.4666666666667	45.97780551656899
357.20872309329	1586.4	2466.1666666666665	44.49230701995259
357.9919150419415	1587.3666666666666	2465.0333333333333	44.69582435084394
358.77503510467835	1586.4666666666667	2460.0666666666666	45.35628790542713
359.5580832793353	1586.4	2451.6	44.24310387828807
360.34105956374725	1585.9333333333334	2449.4333333333334	46.41927630722215
361.12396395574893	1586.1	2444.366666666667	44.63820803407091
361.9067964531752	1586.3333333333333	2442.5333333333333	44.09619030994601
362.6895570538609	1586.3	2445.4	44.629954992816515
363.47224575564076	1586.6	2440.4333333333334	42.3703751912264
364.2548625563497	1587.1	2438.5666666666666	43.73333118278768
365.0374074538224	1587.0	2436.6666666666665	43.717747561512745
365.8198804458938	1586.4333333333334	2433.1	45.7954882405543
366.6022815303986	1586.8333333333333	2429.866666666667	43.377131967245504
367.3846107051717	1585.8666666666666	2431.733333333333	41.940690886335155
368.1668679680479	1585.4666666666667	2433.9	44.52126492256827
368.9490533168619	1586.7333333333333	2439.5	44.88505164449494
369.7311667494487	1586.2333333333333	2442.6	43.021954006871596
370.5132082636429	1586.8666666666666	2451.0	43.355493269884974
371.2951778572795	1586.6666666666667	2455.866666666667	43.40258487103952
372.07707552819323	1587.5	2456.633333333333	45.71307622454307
372.8589012742189	1586.7	2465.633333333333	46.328844006917926
373.6406550931913	1586.4333333333334	2473.4333333333334	45.06893941876711
374.4223369829453	1586.0666666666666	2484.733333333333	44.54208007239647
375.2039469413157	1586.2666666666667	2488.733333333333	44.59340486470494
375.9854849661373	1586.4666666666667	2477.766666666667	42.14696798059214
376.7669510552448	1586.1	2485.0333333333333	42.090551663810906
377.5483452064732	1585.9666666666667	2491.9666666666667	43.15548612584189
378.3296674176572	1586.3	2510.1666666666665	43.628191635211515
379.11091768663164	1586.5666666666666	2506.4666666666667	43.895775732780095
379.89209601123133	1587.6333333333334	2515.1	45.16130349171593
380.67320238929113	1587.1666666666667	2519.9	45.59886558735693
381.45423681864577	1586.2666666666667	2517.233333333333	43.536083457697835
382.23519929713007	1587.1666666666667	2526.733333333333	43.38947331543728
383.01608982257886	1587.1666666666667	2539.8333333333335	43.870569213382275
383.796908392827	1586.2	2548.1	43.42767468750831
384.57765500570923	1586.5333333333333	2556.0666666666666	46.07946434265919
385.3583296590604	1587.4666666666667	2542.9333333333334	43.58452747550552
386.1389323507153	1587.1	2549.766666666667	45.640544881935085
386.91946307850884	1586.1666666666667	2562.1666666666665	44.17823615898183
387.69992184027564	1586.9666666666667	2580.266666666667	44.44941018898543
388.48030863385065	1586.5	2607.766666666667	46.18610281391286
389.2606234570687	1586.2	2593.366666666667	45.92521345996654
390.04086630776453	1585.9666666666667	2578.266666666667	43.23770739449437
390.82103718377294	1586.4666666666667	2585.233333333333	44.835662054798185
391.6011360829288	1586.2333333333333	2594.7	44.89067954582558
392.3811630030669	1586.9333333333334	2622.266666666667	45.214069262215794
393.161117942022	1586.4333333333334	2661.1	44.322990554873954
393.941000897629	1586.1666666666667	2703.6	44.43089921022739
394.72081186772266	1586.5666666666666	2712.1666666666665	44.60437949346179
395.5005508501378	1586.5666666666666	2702.3	46.02860555582511
396.28021784270925	1586.6	2700.8333333333335	44.6516647200168
397.0598128432718	1586.9666666666667	2714.866666666667	47.36196090707938
397.83933584966024	1586.2333333333333	2718.6666666666665	46.7771068539922
398.6187868597095	1586.1666666666667	2731.5	46.48838959586454
399.3981658712542	1586.3666666666666	2746.7	45.35566750729363
400.1774728821293	1586.9	2776.9666666666667	48.26246389856712
400.9567078901696	1586.2333333333333	2798.4	46.74720349316965
401.7358708932098	1587.1666666666667	2800.9666666666667	48.22400726218562
402.5149618890848	1586.6	2781.2	44.92616567158021
403.2939808756294	1586.2666666666667	2789.233333333333	46.160147104918984
404.07292785067847	1586.7666666666667	2816.7	45.054467304281125
404.8518028120667	1586.2666666666667	2826.9666666666667	45.48402698932646
405.630605757629	1586.6	2827.9	48.279983522465734
406.4093366852001	1586.6666666666667	2822.1	46.196476497512705
407.1879955926149	1585.9666666666667	2827.1666666666665	45.19283590726531
407.9665824777082	1586.7	2843.766666666667	47.704226347299816
408.74509733831474	1586.8	2867.6666666666665	47.32250834723533
409.52354017226935	1586.8333333333333	2873.3	47.14255341981777
410.3019109774069	1586.6333333333334	2874.3	46.107395494093595
411.08020975156217	1586.8	2897.5666666666666	48.993219187499065
411.8584364925699	1586.8666666666666	2914.233333333333	47.37096134704033
412.6365911982651	1586.2	2944.9666666666667	48.44947459494376
413.4146738664823	1586.4	2959.4333333333334	45.80318116670471
414.19268449505654	1587.2333333333333	2991.5333333333333	47.05488428121565
414.97062308182257	1586.6333333333334	3027.5666666666666	45.00130530441238
415.74848962461516	1586.4333333333334	3070.4333333333334	46.202114452635925
416.52628412126916	1586.2333333333333	3135.3	45.703498887542125
417.3040065696194	1586.5666666666666	3216.8	46.975758587673546
418.0816569675006	1587.0	3213.1666666666665	47.27847279558188
418.8592353127476	1586.6666666666667	3202.4333333333334	47.85009052264272
419.63674160319533	1586.4	3208.866666666667	45.0502139611041
420.4141758366785	1586.7666666666667	3249.3	48.48860009163307
421.1915380110319	1586.0	3264.633333333333	46.80416757838154
421.9688281240904	1586.1666666666667	3264.2	47.28332197854646
422.7460461736888	1585.6	3315.8333333333335	47.11036580198575
423.52319215766187	1586.2333333333333	3380.766666666667	46.09284826471745
424.3002660738445	1586.5	3464.4333333333334	47.8111478723315
425.0772679200714	1586.9	3607.4333333333334	48.62805361766866
425.8541976941775	1586.6333333333334	3742.4	46.659013430328365
426.6310553939975	1587.0	3819.233333333333	50.76763421614215
427.40784101736625	1586.4333333333334	3868.4666666666667	48.45060866355875
428.18455456211865	1586.3666666666666	3983.633333333333	47.77643314569569
428.96119602608934	1586.5333333333333	4182.833333333333	49.72884438782662
429.7377654071133	1586.8333333333333	4393.666666666667	50.48512819885835
430.5142627030252	1586.2333333333333	4517.0	51.07905379855626
431.29068791166	1586.7666666666667	4661.066666666667	50.688358157912596
432.06704103085235	1586.0666666666666	4779.433333333333	50.324285836446734
432.8433220584372	1586.8333333333333	4873.4	51.42900808484219
433.6195309922492	1586.3333333333333	4932.966666666666	50.41615842910354
434.3956678301234	1586.8666666666666	4979.266666666666	50.83099166899944
435.1717325698944	1586.4333333333334	4992.133333333333	51.82092194502831
435.9477252093971	1586.8333333333333	5016.766666666666	51.47024111427098
436.72364574646633	1586.6	5059.766666666666	50.23338915569422
437.49949417893686	1587.3333333333333	5116.366666666667	50.34822858883235
438.27527050464346	1585.6333333333334	5216.8	49.45202704437705
439.0509747214211	1586.4666666666667	5393.866666666667	50.32206176288862
439.8266068271044	1586.5	5657.7	50.26669212704414
440.6021668195283	1586.8	6030.4	51.88248171344916
441.37765469652754	1585.9333333333334	6492.833333333333	51.60303486168917
442.1530704559369	1586.4666666666667	6982.2	51.23469556455931
442.9284140955914	1586.6333333333334	7418.7	51.230098805254165
443.7036856133256	1586.6333333333334	7735.7	52.083450959120455
444.47888500697445	1586.7333333333333	7893.866666666667	51.85860028050205
445.2540122743727	1586.8333333333333	7937.266666666666	52.36696900858956
446.0290674133552	1586.4333333333334	7872.966666666666	51.64732551614659
446.8040504217568	1586.2666666666667	7789.666666666667	50.41542736534725
447.5789612974122	1586.4	7704.0	50.062405262656014
448.35380003815635	1586.8333333333333	7656.0	50.90154736607551
449.1285666418239	1586.4	7624.766666666666	51.28499993854565
449.90326110624983	1586.4666666666667	7617.266666666666	51.15072213240748
450.67788342926883	1586.8	7634.2	50.877916622566296
451.4524336087157	1586.3333333333333	7674.933333333333	51.07941625251268
452.22691164242536	1587.1666666666667	7713.233333333334	50.66304676975718
453.00131752823256	1587.0	7775.1	50.19559043021861
453.7756512639721	1586.2666666666667	7856.433333333333	50.372564447790374
454.5499128474788	1586.4666666666667	7919.666666666667	50.95541619514437
455.32410227658755	1586.6	7962.533333333334	51.48953689360757
456.09821954913303	1586.7666666666667	7971.433333333333	50.853614241251975
456.8722646629501	1586.4	7953.266666666666	51.67237886319842
457.6462376158736	1586.6333333333334	7868.833333333333	49.92631656115633
458.4201384057383	1587.0	7780.6	51.01756265249804
459.1939670303791	1586.7	7653.266666666666	50.14727621683113
459.96772348763074	1586.6	7516.133333333333	50.729447351913976
460.741407775328	1586.5	7375.4	50.36176137269587
461.51501989130577	1586.1666666666667	7237.166666666667	49.77520320409899
462.2885598333988	1586.5	7123.2	50.38058248879432
463.0620275994419	1586.9	7037.266666666666	50.576540266854
463.83542318726995	1586.0333333333333	6972.133333333333	48.87659782061319
464.6087465947177	1586.5666666666666	6922.7	50.16445021124068
465.38199781962	1587.1666666666667	6896.9	49.59988718252099
466.1551768598116	1586.6333333333334	6894.333333333333	50.78958245407027
466.92828371312737	1586.4	6903.966666666666	50.72327784659569
467.7013183774021	1586.5666666666666	6930.0	48.543952777531686
468.4742808504707	1586.2666666666667	6978.666666666667	49.78452221918899
469.24717113016777	1586.6666666666667	7027.233333333334	49.32968591148525
470.0199892143283	1586.4	7100.933333333333	49.37009803921576
470.792735100787	1586.5666666666666	7170.166666666667	49.51638693383268
471.5654087873788	1587.2333333333333	7255.266666666666	50.869752661311594
472.33801027193834	1586.3666666666666	7313.666666666667	49.61402967713068
473.11053955230057	1587.1	7387.233333333334	49.74027664063742
473.88299662630027	1586.7666666666667	7447.133333333333	49.151924212401354
474.65538149177223	1587.0333333333333	7502.066666666667	48.69312686321797
475.4276941465513	1586.5	7530.233333333334	49.212956677686826
476.1999345884722	1586.6333333333334	7540.166666666667	49.03190092005671
476.97210281536985	1587.7	7538.966666666666	49.67031473568244
477.74419882507897	1586.3	7529.3	49.3776513886261
478.51622261543446	1586.3666666666666	7508.2	50.04988328133637
479.2881741842711	1586.9666666666667	7472.233333333334	50.33817560942438
480.06005352942367	1587.0	7406.9	48.55319912107701
480.831860648727	1586.2333333333333	7366.533333333334	48.87164488537094
481.60359554001593	1586.1333333333334	7330.466666666666	48.80350750126501
482.37525820112523	1587.0	7275.466666666666	48.835237402305914
483.14684862988975	1586.4	7224.3	48.27054549952902
483.91836682414424	1587.1666666666667	7190.033333333334	48.78354768895858
484.68981278172356	1586.5666666666666	7144.566666666667	48.821467923449084
485.46118650046253	1586.2333333333333	7096.033333333334	48.82661048384663
486.23248797819593	1586.3	7057.3	48.65425310515041
487.0037172127586	1586.5666666666666	7020.6	49.5567009090129
487.7748742019853	1586.9333333333334	6984.4	48.70765304194776
488.54595894371096	1586.5666666666666	6950.033333333334	48.61169054879537
489.31697143577026	1586.5333333333333	6904.2	48.336227806483784
490.08791167599804	1586.6666666666667	6874.6	47.917073273025814
490.8587796622292	1586.4	6847.0	47.82385437016637
491.6295753922984	1586.8333333333333	6819.6	47.64187500107139
492.4002988640406	1586.1666666666667	6793.033333333334	48.42670139934443
493.17095007529053	1586.9666666666667	6766.4	48.407448848600865
493.94152902388305	1586.7333333333333	6740.6	48.37887282418198
494.71203570765294	1586.6	6706.866666666667	48.338608389189424
495.482470124435	1586.4666666666667	6673.733333333334	47.7260630218135
496.25283227206404	1586.4333333333334	6650.466666666666	48.168324829860744
497.02312214837485	1586.6666666666667	6612.166666666667	46.69149027861511
497.7933397512024	1586.9666666666667	6595.666666666667	47.59153935486211
498.56348507838123	1586.8666666666666	6571.7	48.50733092566688
499.3335581277464	1586.6	6549.766666666666	47.62988291569783
500.10355889713264	1586.9333333333334	6548.333333333333	48.01591120770746
500.8734873843747	1586.9333333333334	6537.733333333334	48.114828570913495
501.6433435873074	1586.8333333333333	6540.4	48.0341806177979
502.4131275037657	1586.8666666666666	6524.733333333334	45.700162771736025
503.1828391315842	1586.3666666666666	6547.366666666667	47.54441902761206
503.95247846859786	1586.7333333333333	6577.466666666666	48.015561724518115
504.72204551264144	1586.4333333333334	6595.0	47.19637272367701
505.49154026154974	1586.5333333333333	6634.266666666666	47.68902000491417
506.2609627131576	1586.7333333333333	6671.833333333333	47.52517702820424
507.03031286529983	1586.8333333333333	6723.033333333334	47.08547595282138
507.7995907158112	1585.9666666666667	6776.633333333333	46.63534537617161
508.5687962625266	1586.6	6830.4	46.16442214745097
509.33792950328075	1586.6	6917.5	47.869606155164945
510.1069904359085	1586.4	6996.366666666667	47.509566318618454
510.8759790582447	1586.3666666666666	7092.2	47.8205398313784
511.6448953681241	1587.0666666666666	7181.8	47.476702001361865
512.4137393633815	1587.0	7266.366666666667	47.670301954464755
513.1825110418519	1586.8333333333333	7365.466666666666	47.43110561714485
513.9512104013698	1586.1333333333334	7471.566666666667	47.63282946134653
514.7198374397702	1587.0666666666666	7576.433333333333	48.39710528608854
515.4883921548881	1586.5666666666666	7667.966666666666	46.65452438396488
516.2568745445578	1587.1	7779.4	46.95167885182201
517.0252846066146	1586.9666666666667	7890.8	47.09276207526397
517.793622338893	1587.0	7991.866666666667	46.8749792309043
518.561887739228	1586.2666666666667	8078.8	45.902198233088775
519.3300808054544	1586.2333333333333	8182.666666666667	47.043717622290686
520.0982015354069	1587.1333333333334	8275.233333333334	47.21183050358526
520.8662499269203	1587.0333333333333	8362.6	46.15008492436373
521.6342259778296	1587.2	8449.666666666666	46.58239102971838
522.4021296859694	1586.8666666666666	8525.233333333334	46.745964180250375
523.1699610491747	1586.3666666666666	8612.333333333334	47.494234495487014
523.9377200652801	1586.4	8668.5	46.327258068360145
524.7054067321207	1586.2	8729.733333333334	45.46352012570624
525.4730210475309	1587.3333333333333	8798.3	46.476570667725476
526.2405630093459	1587.0666666666666	8849.533333333333	46.332836065353526
527.0080326154003	1586.7666666666667	8914.733333333334	46.564028224431325
527.7754298635291	1587.2	8969.133333333333	46.739570560182145
528.5427547515668	1586.6666666666667	9011.933333333332	46.03095733817838
529.3100072773485	1587.1	9060.533333333333	46.64664940936523
530.077187438709	1587.2	9098.466666666667	46.27002704410023
530.8442952334829	1587.4666666666667	9138.1	47.349809726446765
531.6113306595051	1587.6	9175.266666666666	46.47035666496951
532.3782937146104	1587.0666666666666	9221.066666666668	47.139785301168644
533.1451843966338	1587.3333333333333	9257.966666666667	46.851591352847784
533.9120027034099	1585.9666666666667	9279.833333333334	46.176653785854604
534.6787486327736	1586.3666666666666	9307.566666666668	46.00421422328531
535.4454221825597	1586.6666666666667	9362.0	46.616858684390905
536.212023350603	1586.4333333333334	9407.833333333334	46.76388991587701
536.9785521347383	1586.6333333333334	9430.1	46.37232995260657
537.7450085328004	1586.1	9439.933333333332	45.5537581721245
538.5113925426242	1586.8	9475.333333333334	46.62780574978781
539.2777041620444	1586.8666666666666	9499.033333333333	46.80266324211804
540.0439433888959	1586.4	9516.666666666666	46.50089087930473
540.8101102210134	1587.1	9532.433333333332	46.54369083593735
541.5762046562318	1586.6	9550.966666666667	46.16746456425602
542.3422266923859	1587.3	9582.166666666666	46.60815542352669
543.1081763273105	1586.7333333333333	9576.4	45.6206129679709
543.8740535588404	1587.6	9599.366666666667	46.85446012406264
544.6398583848105	1586.6666666666667	9598.666666666666	45.67317907532887
545.4055908030555	1586.7333333333333	9607.766666666666	46.60839154015241
546.1712508114102	1586.2666666666667	9623.1	46.433491530284606
546.9368384077096	1587.2	9619.633333333333	46.360061379724705
547.7023535897882	1586.9666666666667	9626.3	45.95561350038626
548.4677963554811	1585.6	9629.833333333334	45.60614973652569
549.2331667026231	1586.9	9626.966666666667	45.391134672694484
549.9984646290487	1586.0333333333333	9619.1	45.92331648358127
550.7636901325931	1587.3333333333333	9630.133333333333	47.10673240827714
551.5288432110908	1586.4666666666667	9621.6	45.808740463870556
552.2939238623768	1586.7333333333333	9625.566666666668	46.03070067419869
553.0589320842859	1586.9333333333334	9624.4	46.60805371267089
553.8238678746528	1587.0	9613.933333333332	46.445765984564964
554.5887312313124	1586.5333333333333	9596.333333333334	45.60810895695212
555.3535221520995	1587.1	9600.833333333334	45.901629782256485
556.1182406348488	1587.4666666666667	9601.666666666666	46.04539838528993
556.8828866773954	1586.3666666666666	9596.6	45.109974496478486
557.6474602775738	1586.6	9603.2	45.45301680900883
558.411961433219	1586.6	9617.733333333334	45.862852106754694
559.1763901421657	1587.4666666666667	9617.533333333333	45.304626824386624
559.9407464022488	1587.3	9627.933333333332	45.96779001735311
560.7050302113031	1586.7333333333333	9634.7	46.1235956466443
561.4692415671633	1587.1	9652.266666666666	46.04976507962228
562.2333804676643	1587.0666666666666	9670.8	46.48397545758455
562.997446910641	1587.0666666666666	9692.0	46.147042045838674
563.7614408939281	1586.4666666666667	9707.1	46.23134737309614
564.5253624153604	1587.6666666666667	9715.566666666668	45.22803951035379
565.2892114727728	1587.1666666666667	9731.6	45.835903798533856
566.0529880639999	1586.4333333333334	9750.833333333334	46.003433196955704
566.8166921868768	1587.3	9770.133333333333	46.56712959403289
567.5803238392382	1586.8333333333333	9773.266666666666	46.057624364895794
568.3438830189189	1587.2	9790.5	45.22663606014191
569.1073697237535	1587.1	9814.433333333332	46.11932848938685
569.8707839515772	1587.1	9840.166666666666	46.20169305809395
570.6341257002246	1587.7333333333333	9839.433333333332	45.18652827430851
571.3973949675305	1586.6333333333334	9861.266666666666	46.10383551831141
572.1605917513298	1586.8333333333333	9880.833333333334	45.36204296011472
572.9237160494572	1587.1	9894.6	45.549398930966625
573.6867678597476	1586.7333333333333	9923.233333333334	46.264270558988905
574.4497471800358	1587.2333333333333	9916.566666666668	45.593375978869915
575.2126540081566	1587.2333333333333	9917.4	44.9925502958863
575.9754883419448	1586.8333333333333	9933.533333333333	45.3181398488967
576.7382501792351	1586.8	9958.133333333333	46.92151787217305
577.5009395178625	1586.2666666666667	9947.933333333332	44.43602686802
578.2635563556619	1586.2666666666667	9974.066666666668	45.657016598335645
579.0261006904677	1586.6333333333334	9973.633333333333	45.859148336055114
579.7885725201152	1586.7666666666667	9989.533333333333	45.18302194223232
580.5509718424388	1586.2333333333333	10006.2	45.78060626352732
581.3132986552736	1586.6	10039.666666666666	45.89413722002015
582.0755529564542	1587.3666666666666	10042.0	45.13220706763418
582.8377347438156	1587.2666666666667	10086.533333333333	45.50812882337086
583.5998440151925	1586.7666666666667	10098.966666666667	45.08982786703259
584.3618807684197	1586.9666666666667	10111.933333333332	45.10721733195499
585.123845001332	1587.4	10151.5	45.54286683404269
585.8857367117644	1586.7333333333333	10178.266666666666	45.55047571881437
586.6475558975515	1587.2333333333333	10202.666666666666	45.2139748284684
587.4093025565281	1586.3333333333333	10249.133333333333	45.27981618706751
588.1709766865292	1586.2666666666667	10293.9	45.548988620427195
588.9325782853895	1586.7666666666667	10360.366666666667	44.39781717199878
589.6941073509438	1586.8333333333333	10413.433333333332	44.956768297656936
590.4555638810269	1586.4666666666667	10474.0	45.157763109434654
591.2169478734736	1587.0333333333333	10537.166666666666	45.7837301490227
591.9782593261189	1587.1666666666667	10627.0	45.541353954004286
592.7394982367973	1586.4	10696.4	45.06767343307172
593.5006646033439	1586.8	10789.3	45.099907119810084
594.2617584235933	1586.7333333333333	10881.866666666667	45.097989012340484
595.0227796953804	1586.5666666666666	10983.533333333333	45.210256078832444
595.78372841654	1586.4666666666667	11077.433333333332	45.285076967903265
596.544604584907	1586.4666666666667	11193.3	45.821956936120415
597.3054081983161	1586.5666666666666	11312.133333333333	45.82249315396055
598.0661392546021	1586.6666666666667	11415.466666666667	45.042268062026245
598.8267977515999	1587.3333333333333	11534.8	44.50870554128464
599.5873836871442	1586.3333333333333	11682.866666666667	44.98456010649491
600.34789705907	1586.6333333333334	11798.1	45.15870198929127
601.1083378652119	1586.3	11927.166666666666	45.61192230723525
601.8687061034049	1587.3666666666666	12078.266666666666	45.62151419488761
602.6290017714836	1586.4333333333334	12193.033333333333	44.51452220672356
603.3892248672829	1586.5	12346.533333333333	44.637624603864346
604.1493753886377	1587.5	12511.8	44.92799472571994
604.9094533333828	1586.4666666666667	12624.133333333333	44.59613459088263
605.6694586993528	1586.4666666666667	12765.033333333333	45.286214686065534
606.4293914843829	1587.2333333333333	12905.166666666666	45.0137063331719
607.1892516863076	1586.5666666666666	13019.2	44.545139422567885
607.9490393029618	1586.3	13183.333333333334	45.75873885436532
608.7087543321802	1587.0	13286.666666666666	45.55681264962803
609.4683967717978	1586.9	13428.866666666667	45.14681950676184
610.2279666196492	1586.3333333333333	13587.666666666666	44.71333917003316
610.9874638735695	1586.6333333333334	13731.5	45.386015457659575
611.7468885313933	1586.5666666666666	13838.066666666668	45.49039778393901
612.5062405909555	1586.9666666666667	13941.566666666668	44.51357494869401
613.2655200500909	1586.7	14097.333333333334	45.1550416481137
614.0247269066342	1587.0333333333333	14210.133333333333	45.20570885999805
614.7838611584203	1586.3	14302.833333333334	44.002090768278485
615.5429228032841	1586.3666666666666	14438.233333333334	44.61431266450019
616.3019118390603	1587.0666666666666	14529.233333333334	44.388182821968186
617.0608282635836	1587.1	14624.7	44.26378493721122
617.8196720746892	1586.1666666666667	14715.9	44.792953954858774
618.5784432702114	1587.2	14806.3	44.411002290803644
619.3371418479854	1586.5	14871.033333333333	44.64908224551577
620.0957678058459	1586.6666666666667	14924.633333333333	44.97565086794127
620.8543211416277	1587.1666666666667	14974.4	45.57766078750173
621.6128018531655	1586.3333333333333	15050.566666666668	46.21205190849341
622.3712099382943	1587.4	15102.5	45.137508703362634
623.1295453948488	1586.9666666666667	15155.8	43.82066470123293
623.8878082206638	1586.5333333333333	15233.233333333334	43.91783183499498
624.6459984135743	1586.4	15309.133333333333	44.073812849575084
625.4041159714149	1587.4	15354.466666666667	44.81191008899725
626.1621608920203	1586.2	15389.5	44.98453637311368
626.9201331732256	1586.1333333333334	15411.733333333334	44.24906317902334
627.6780328128656	1586.4	15455.066666666668	43.730247031280115
628.4358598087749	1586.5333333333333	15490.933333333332	44.115360147622575
629.1936141587885	1585.9	15534.4	45.09089400893363
629.9512958607411	1586.6333333333334	15590.566666666668	44.6289609887769
630.7089049124675	1586.5666666666666	15620.766666666666	45.3604243822749
631.4664413118026	1586.3333333333333	15625.266666666666	44.832945825409226
632.2239050565811	1586.4333333333334	15652.233333333334	44.25130223489337
632.9812961446379	1586.8333333333333	15664.8	44.53905703045506
633.7386145738079	1586.2333333333333	15673.266666666666	45.251840684232306
634.4958603419257	1586.6333333333334	15667.5	44.51345015649156
635.2530334468262	1587.0333333333333	15671.066666666668	44.63958576358875
636.0101338863443	1587.1666666666667	15662.166666666666	44.60022950187774
636.7671616583146	1587.3	15633.333333333334	44.69710663988879
637.5241167605723	1586.5666666666666	15623.6	44.897659773235716
638.2809991909518	1587.0666666666666	15627.3	45.20942112197992
639.037808947288	1586.7666666666667	15592.366666666667	44.4344058442754
639.7945460274159	1586.8	15564.366666666667	43.89528313065832
640.5512104291702	1586.3333333333333	15564.3	44.51887775713005
641.3078021503857	1586.4666666666667	15543.7	44.76670988692674
642.0643211888971	1586.6	15551.033333333333	44.544786188494825
642.8207675425394	1587.0333333333333	15520.133333333333	44.814987096824225
643.5771412091474	1587.1	15480.033333333333	44.89718536482988
644.3334421865558	1587.2666666666667	15429.6	44.969199116478535
645.0896704725996	1586.4	15405.266666666666	45.05198940697482
645.8458260651132	1586.5666666666666	15391.233333333334	44.59154240515596
646.6019089619319	1585.9666666666667	15391.166666666666	44.98266544906151
647.3579191608902	1587.0	15370.9	44.55056965643745
648.1138566598231	1587.2666666666667	15354.833333333334	45.19157271517839
648.8697214565653	1586.4	15333.833333333334	44.16880102123276
649.6255135489516	1586.9333333333334	15309.733333333334	43.19643903820674
650.3812329348169	1586.8666666666666	15276.333333333334	42.95200159999305
651.1368796119959	1586.7666666666667	15344.8	43.69874003604464
651.8924535783235	1587.4	15332.466666666667	42.972848124932284
652.6479548316345	1587.4	15301.066666666668	43.9234092255993
653.4033833697637	1586.6666666666667	15268.766666666666	44.04762667608858
654.1587391905458	1586.8666666666666	15253.033333333333	44.50521184694823
654.9140222918159	1586.7666666666667	15280.833333333334	44.97098966228665
655.6692326714084	1585.9666666666667	15299.633333333333	44.86230586765894
656.4243703271585	1586.9666666666667	15299.933333333332	44.686828624165635
657.1794352569008	1586.6333333333334	15321.766666666666	44.67161577517878
657.9344274584702	1586.7	15332.3	45.09239531538666
658.6893469297014	1586.7666666666667	15362.266666666666	45.13149699693176
659.4441936684294	1587.0	15378.166666666666	44.535154366619096
660.1989676724888	1586.9	15389.6	43.37379416564036
660.9536689397146	1586.3666666666666	15417.366666666667	43.29203649343472
661.7082974679414	1587.0	15468.1	43.5333772315421
662.4628532550042	1586.8	15503.0	43.62718328810279
663.2173362987378	1586.3	15578.5	44.41159515287237
663.9717465969768	1586.5	15611.333333333334	44.011420271461326
664.7260841475563	1586.0	15660.5	43.83434573815855
665.480348948311	1586.8666666666666	15752.3	44.25633303882994
666.2345409970756	1587.1666666666667	15796.1	42.88508104785946
666.988660291685	1586.5666666666666	15877.633333333333	43.908589290893225
667.742706829974	1587.1333333333334	15971.366666666667	44.36227342247094
668.4966806097776	1586.3666666666666	16030.366666666667	43.87179438424524
669.2505816289303	1586.4666666666667	16109.366666666667	44.12061531148977
670.0044098852671	1586.6	16192.233333333334	43.7337541746931
670.7581653766227	1585.9666666666667	16286.0	44.321959216648956
671.511848100832	1587.7	16380.9	43.76509108990247
672.2654580557298	1586.2666666666667	16486.166666666668	44.13076522028872
673.0189952391509	1586.6333333333334	16597.8	44.36725919381955
673.7724596489301	1586.2333333333333	16674.066666666666	43.77217919190438
674.5258512829022	1586.7333333333333	16780.966666666667	43.81113200353844
675.279170138902	1586.4666666666667	16910.133333333335	43.75721101280687
676.0324162147645	1586.8666666666666	17016.766666666666	43.343941098547404
676.7855895083242	1586.9333333333334	17131.066666666666	42.75827487060654
677.5386900174161	1586.6333333333334	17241.7	43.10734406759518
678.2917177398749	1586.9666666666667	17384.933333333334	44.7883605869409
679.0446726735356	1586.8333333333333	17510.3	44.4901975164562
679.797554816233	1586.6333333333334	17614.8	43.912384589503844
680.5503641658016	1587.5333333333333	17718.466666666667	43.78780384824864
681.3031007200765	1586.2333333333333	17852.9	43.86307324101216
682.0557644768925	1586.5333333333333	17936.0	43.723386851398686
682.8083554340842	1586.5333333333333	18040.033333333333	43.157534233286974
683.5608735894867	1586.2	18149.566666666666	43.280352051466004
684.3133189409347	1586.9666666666667	18275.5	43.158496570424106
685.0656914862628	1586.9666666666667	18432.366666666665	43.89930557092734
685.8179912233061	1587.3666666666666	18545.2	43.865982310980144
686.5702181498993	1586.9666666666667	18662.033333333333	43.041503106536005
687.3223722638772	1586.6333333333334	18814.4	43.70241314211877
688.0744535630747	1587.2666666666667	18969.166666666668	42.675164155518715
688.8264620453265	1586.6333333333334	19091.5	42.77713328323814
689.5783977084674	1586.5	19196.133333333335	42.595898795641226
690.3302605503324	1587.0666666666666	19312.866666666665	42.51430420845722
691.082050568756	1586.4666666666667	19426.766666666666	42.93571440814525
691.8337677615733	1586.5	19544.633333333335	43.6742754186301
692.585412126619	1586.8666666666666	19618.533333333333	43.73104895956449
693.3369836617278	1586.4333333333334	19663.5	43.58187041690019
694.0884823647348	1586.6	19722.466666666667	43.63885886815599
694.8399082334745	1586.8	19810.033333333333	43.73060144679554
695.5912612657819	1586.0666666666666	19861.533333333333	43.791838834074
696.3425414594917	1586.5	19897.433333333334	43.42029951203375
697.0937488124388	1586.9333333333334	19976.466666666667	43.574011246241334
697.8448833224579	1586.7333333333333	20056.033333333333	44.69289747552158
698.5959449873841	1586.6333333333334	20082.9	43.47566264639175
699.3469338050518	1587.1666666666667	20175.1	43.56867297146824
700.0978497732962	1587.1333333333334	20212.433333333334	44.49078407533189
700.8486928899517	1586.6666666666667	20277.6	43.93106205784575
701.5994631528534	1586.9666666666667	20314.366666666665	43.435059222448686
702.3501605598362	1586.3666666666666	20320.733333333334	43.033956092789474
703.1007851087347	1586.9666666666667	20342.133333333335	43.2463360115148
703.8513367973837	1586.2666666666667	20338.4	43.219579586146814
704.6018156236181	1586.7	20342.9	43.98967192450089
705.3522215852728	1586.4333333333334	20324.333333333332	43.61869110210093
706.1025546801824	1586.9	20341.966666666667	43.28750950268796
706.8528149061818	1586.7333333333333	20283.766666666666	43.30048048236806
707.603002261106	1587.3	20279.333333333332	43.650791602550925
708.3531167427894	1586.0666666666666	20252.3	43.7185538600452
709.1031583490673	1586.5666666666666	20196.533333333333	43.03659315738703
709.8531270777742	1586.0666666666666	20191.466666666667	43.57553975394629
710.6030229267449	1587.0	20160.5	43.46557071542651
711.3528458938142	1586.7666666666667	20084.266666666666	43.54268553555659
712.1025959768172	1587.0	19996.933333333334	43.148748551214794
712.8522731735884	1587.2666666666667	19903.833333333332	43.53554130323872
713.6018774819628	1587.2333333333333	19803.5	43.65416242539631
714.351408899775	1586.9666666666667	19682.0	42.89123471668703
715.1008674248601	1586.9666666666667	19628.7	44.22567142515162
715.8502530550527	1586.7666666666667	19501.833333333332	43.951014636547455
716.5995657881876	1586.4666666666667	19433.033333333333	44.44116655472886
717.3488056220998	1587.1333333333334	19337.666666666668	43.100951859609005
718.097972554624	1586.6666666666667	19283.6	42.99700483825305
718.8470665835949	1586.7333333333333	19204.066666666666	42.784850391213666
719.5960877068475	1586.9	19144.0	42.91455841269563
720.3450359222164	1586.4666666666667	19096.5	42.88339710376674
721.0939112275368	1586.2333333333333	19066.1	42.942903681452904
721.842713620643	1586.3333333333333	19032.6	42.484131423025744
722.5914430993702	1586.6666666666667	18995.833333333332	42.58017160449051
723.340099661553	1587.1333333333334	18941.066666666666	42.44930360797632
724.0886833050263	1587.1666666666667	18954.966666666667	43.218602206292545
724.837194027625	1586.5333333333333	18893.333333333332	42.612284872016865
725.5856318271836	1586.5666666666666	18854.033333333333	42.29915122388472
726.3339967015373	1587.0	18834.333333333332	42.14009418923076
727.0822886485207	1587.2333333333333	18807.566666666666	42.95593236100629
727.8305076659686	1586.6333333333334	18758.533333333333	42.61621514994742
728.5786537517159	1586.6	18717.2	42.799714686918136
729.3267269035974	1586.5666666666666	18684.866666666665	42.996851571986085
730.0747271194479	1586.7	18619.333333333332	42.32333095045423
730.822654397102	1586.4	18609.833333333332	42.65871193250898
731.5705087343949	1586.6	18551.233333333334	42.573082154392644
732.3182901291611	1586.1333333333334	18505.533333333333	42.826749855365925
733.0659985792356	1586.3666666666666	18479.466666666667	42.62071014982732
733.8136340824532	1586.8	18444.966666666667	42.40001734766139
734.5611966366486	1586.6	18467.833333333332	42.317420624197624
735.3086862396566	1586.2	18455.166666666668	42.21636733980768
736.056102889312	1586.8	18420.966666666667	42.849639808321704
736.8034465834498	1587.1666666666667	18432.733333333334	42.72338526630351
737.5507173199047	1587.4666666666667	18430.5	42.63151980797984
738.2979150965115	1586.6333333333334	18447.866666666665	42.978256712887735
739.045039911105	1586.7666666666667	18470.6	43.62727921770183
739.79209176152	1586.7	18439.833333333332	42.939278161777644
740.5390706455914	1586.2333333333333	18403.633333333335	42.47572058570503
741.285976561154	1586.3	18360.866666666665	42.61157188210576
742.0328095060426	1585.7	18366.166666666668	42.52541756726917
742.7795694780918	1586.9	18403.133333333335	43.49102203217546
743.5262564751367	1586.3666666666666	18396.033333333333	43.9851265036639
744.272870495012	1587.1	18366.333333333332	44.20662054282493
745.0194115355524	1586.8	18298.033333333333	43.135131468388934
745.765879594593	1586.7666666666667	18261.866666666665	43.52601152628438
746.5122746699683	1586.7666666666667	18235.833333333332	42.68914058763676
747.2585967595134	1586.9666666666667	18237.333333333332	43.37299399240319
748.0048458610628	1586.8333333333333	18270.533333333333	44.444330580503156
748.7510219724516	1586.3333333333333	18278.4	43.495775302698775
749.4971250915144	1586.6333333333334	18309.6	43.11574176490971
750.243155216086	1587.1666666666667	18302.933333333334	43.16109212708834
750.9891123440015	1587.3666666666666	18331.8	42.709321201184416
751.7349964730954	1586.2	18369.733333333334	42.34701304335058
752.4808076012027	1586.8666666666666	18416.6	43.424860117967846
753.2265457261582	1586.8	18451.0	42.18159794942638
753.9722108457964	1586.5333333333333	18518.4	42.3993982722068
754.7178029579526	1586.3333333333333	18574.066666666666	42.393862951786254
755.4633220604613	1586.7666666666667	18617.666666666668	42.794746962860344
756.2087681511574	1585.5333333333333	18663.866666666665	42.31089933546566
756.9541412278757	1586.5333333333333	18693.733333333334	42.09231207942211
757.699441288451	1586.5666666666666	18757.733333333334	42.97073930122785
758.4446683307182	1586.0333333333333	18774.933333333334	42.34997272278277
759.1898223525119	1587.4	18820.7	42.20853174145849
759.9349033516671	1586.2	18889.0	42.36060205300164
760.6799113260186	1587.3	18950.966666666667	42.36823509058942
761.424846273401	1586.3333333333333	19042.933333333334	42.93348860708079
762.1697081916495	1586.2333333333333	19092.133333333335	42.46250226592134
762.9144970785986	1587.1666666666667	19207.333333333332	43.29652325359573
763.6592129320832	1587.2	19233.566666666666	42.76247557739778
764.4038557499381	1587.4666666666667	19280.766666666666	42.598159714194985
765.1484255299982	1585.9333333333334	19364.5	42.32161547086918
765.8929222700982	1586.5333333333333	19469.033333333333	42.96415793361378
766.637345968073	1586.9666666666667	19542.6	42.665499341797826
767.3816966217572	1586.8666666666666	19618.466666666667	42.54572730917927
768.1259742289859	1586.5333333333333	19701.166666666668	43.16010175238374
768.8701787875938	1585.9666666666667	19778.666666666668	42.76430069595025
769.6143102954156	1587.0	19837.533333333333	42.114708372754805
770.3583687502863	1587.3	19883.433333333334	42.2983232235285
771.1023541500406	1586.9333333333334	19940.833333333332	41.38653301805218
771.8462664925133	1586.6	20021.1	42.09302407473587
772.5901057755393	1587.1	20138.0	41.94725467703498
773.3338719969533	1586.9666666666667	20242.9	42.37641184414398
774.0775651545903	1586.4333333333334	20288.566666666666	42.08051312849864
774.8211852462848	1586.7333333333333	20373.833333333332	42.208389060213406
775.5647322698719	1586.8333333333333	20456.1	41.602334522558564
776.3082062231862	1586.6666666666667	20553.7	42.352303256859706
777.0516071040627	1586.3666666666666	20652.6	43.0262170271751
777.7949349103361	1586.5666666666666	20741.066666666666	43.04143424900182
778.5381896398412	1586.9333333333334	20846.666666666668	42.865623280895534
779.281371290413	1586.6333333333334	20965.433333333334	42.90213299972247
780.024479859886	1587.1666666666667	21089.933333333334	42.833459518724666
780.7675153460953	1586.6333333333334	21198.333333333332	42.19284415012866
781.5104777468754	1586.7333333333333	21308.0	41.8877198571279
782.2533670600615	1586.5	21394.5	42.02195573881204
782.996183283488	1586.9666666666667	21504.866666666665	41.70016094604061
783.73892641499	1586.4	21661.2	42.33889649815377
784.4815964524023	1586.9666666666667	21808.466666666667	43.275269628219554
785.2241933935596	1586.6333333333334	21897.866666666665	43.25770063464129
785.9667172362967	1587.4333333333334	21947.833333333332	43.347382581342735
786.7091679784486	1586.6333333333334	22047.166666666668	43.63333674762777
787.4515456178499	1586.6	22122.6	42.772594092983056
788.1938501523355	1587.1666666666667	22239.966666666667	42.48985766356315
788.9360815797401	1586.7	22389.966666666667	42.91772638686571
789.6782398978987	1586.4666666666667	22462.633333333335	42.13780703016405
790.420325104646	1586.5	22610.433333333334	42.52727930325195
791.1623371978169	1587.6	22668.466666666667	42.77400312066504
791.9042761752461	1587.6333333333334	22749.5	42.251991039588155
792.6461420347684	1587.0333333333333	22838.733333333334	41.74636765448498
793.3879347742187	1587.5333333333333	22947.9	42.29676361983592
794.1296543914318	1586.5	23040.8	42.07330784257137
794.8713008842426	1586.5	23157.9	42.05307581036155
795.6128742504857	1587.1666666666667	23265.233333333334	41.571958062361276
796.354374487996	1586.9666666666667	23406.4	41.621508989661294
797.0958015946084	1587.2	23508.766666666666	42.18949929182186
797.8371555681575	1586.4	23597.333333333332	41.864772105294065
798.5784364064783	1587.2333333333333	23733.6	42.61736718044308
799.3196441074057	1587.0333333333333	23804.366666666665	42.08796140991004
800.0607786687742	1586.5	23941.333333333332	42.05871079593297
800.8018400884189	1587.1	24101.566666666666	42.04451871480124
801.5428283641745	1586.3	24218.1	41.92629095285602
802.2837434938757	1586.8666666666666	24310.2	41.83178849285037
803.0245854753575	1586.5333333333333	24447.833333333332	42.04724242512593
803.7653543064547	1586.7666666666667	24565.8	41.85647684530756
804.5060499850019	1586.0666666666666	24694.966666666667	41.672358131257944
805.2466725088342	1586.3666666666666	24771.466666666667	41.317078433929176
805.9872218757862	1586.5	24820.933333333334	41.87295725978919
806.7276980836928	1586.5666666666666	24941.666666666668	42.65813786185745
807.4681011303886	1586.7666666666667	25022.166666666668	42.59928166733563
808.2084310137088	1587.2	25053.933333333334	41.335564547206985
808.948687731488	1586.5333333333333	25184.966666666667	41.35195392134565
809.688871281561	1586.6666666666667	25314.0	41.663967499242766
810.4289816617627	1586.6	25386.5	41.63508283174263
811.1690188699278	1586.6	25529.7	41.8988657764483
811.9089829038911	1586.7	25543.266666666666	40.99331866426876
812.6488737614875	1586.8666666666666	25613.666666666668	40.741915621805106
813.3886914405518	1586.5333333333333	25731.2	41.45330618783097
814.1284359389189	1586.5	25838.733333333334	41.33329633709536
814.8681072544233	1586.6666666666667	25898.833333333332	40.799732275003606
815.6077053849002	1586.9	25946.566666666666	40.620391174893136
816.3472303281842	1586.5	25959.1	41.35562329455153
817.0866820821101	1586.7333333333333	25981.333333333332	41.69454909784744
817.8260606445127	1586.6666666666667	26079.233333333334	41.117812830400105
818.5653660132269	1586.9666666666667	26198.966666666667	41.604543318331835
819.3045981860876	1586.8333333333333	26308.233333333334	42.34125552153986
820.0437571609293	1586.6333333333334	26471.733333333334	42.414886703254254
820.7828429355872	1586.4	26564.033333333333	42.433868750445846
821.5218555078957	1586.4	26650.533333333333	42.55007435606383
822.26079487569	1586.8	26710.3	41.86918636151256
822.9996610368046	1586.5	26800.5	41.90299753482109
823.7384539890745	1586.6333333333334	26896.166666666668	42.06642496587828
824.4771737303345	1586.2333333333333	26996.966666666667	42.12023081824777
825.2158202584193	1586.6333333333334	27078.033333333333	41.565757773564805
825.9543935711638	1586.9333333333334	27145.5	40.88944339238833
826.6928936664028	1586.5	27210.833333333332	40.8483011134598
827.4313205419711	1586.5333333333333	27288.7	41.2726190352876
828.1696741957036	1586.7333333333333	27349.8	41.68148968318771
828.907954625435	1586.1	27423.866666666665	41.39352558477522
829.646161829	1586.6333333333334	27529.1	41.483429112793566
830.3842958042337	1586.4	27636.966666666667	42.00561775542116
831.1223565489707	1586.9333333333334	27754.4	42.10050380611731
831.8603440610459	1587.0333333333333	27819.766666666666	42.15893953683996
832.598258338294	1586.6	27840.266666666666	41.259926397033865
833.3360993785501	1586.6	27876.6	41.60776566173427
834.0738671796487	1586.4333333333334	27936.433333333334	41.12164473501023
834.8115617394246	1586.3	28013.166666666668	40.80540885585863
835.5491830557129	1585.9333333333334	28154.366666666665	41.715044010023135
836.2867311263482	1587.1666666666667	28251.9	41.230874591099
837.0242059491653	1586.4666666666667	28353.433333333334	41.447529177551495
837.7616075219992	1586.5333333333333	28425.833333333332	41.8176518580847
838.4989358426844	1586.6333333333334	28459.333333333332	41.92444396915777
839.2361909090561	1585.3	28537.233333333334	41.62241937886053
839.9733727189487	1586.6333333333334	28560.466666666667	41.96925396427643
840.7104812701973	1587.1333333333334	28677.0	42.194364424213205
841.4475165606366	1586.6333333333334	28770.033333333333	41.575760708222234
842.1844785881015	1586.8666666666666	28940.7	41.275476421536254
842.9213673504267	1586.4	29073.9	41.26935961397888
843.6581828454471	1586.2	29118.033333333333	40.559551894480954
844.3949250709974	1587.0	29160.6	40.39546729415996
845.1315940249126	1586.5	29239.2	40.17331001793687
845.8681897050272	1585.8	29372.366666666665	41.18152774664048
846.6047121091764	1586.4666666666667	29493.166666666668	41.47932434414382
847.3411612351948	1586.7333333333333	29629.8	41.071351852911334
848.0775370809172	1586.8666666666666	29677.433333333334	40.310356276024244
848.8138396441784	1586.4333333333334	29780.866666666665	40.65686493020343
849.5500689228132	1586.9	29879.766666666666	41.00654944297432
850.2862249146566	1586.3333333333333	29968.8	41.20492526874885
851.0223076175432	1586.2333333333333	30053.433333333334	40.79465661184627
851.7583170293079	1586.0	30261.066666666666	40.90386588848522
852.4942531477856	1586.6	30355.466666666667	41.50697682911541
853.2301159708109	1586.3333333333333	30363.7	41.421058160742945
853.9659054962187	1586.7333333333333	30395.733333333334	41.66472259400468
854.7016217218439	1587.0666666666666	30452.1	41.92492662778677
855.4372646455213	1586.3333333333333	30535.166666666668	41.65219970629498
856.1728342650856	1587.0666666666666	30635.266666666666	41.25162214176989
856.9083305783716	1586.8666666666666	30737.7	40.548828140442346
857.6437535832143	1586.3333333333333	30794.0	40.10721459656734
858.3791032774483	1585.6666666666667	30885.0	40.22233347054427
859.1143796589085	1586.1666666666667	30878.7	40.29013331956117
859.8495827254299	1587.0666666666666	31030.633333333335	40.7044028795131
860.5847124748469	1586.7333333333333	31079.333333333332	39.64015613630112
861.3197689049947	1586.7	31190.833333333332	40.44027399206009
862.0547520137079	1586.1333333333334	31357.466666666667	40.0396488121855
862.7896617988213	1586.3333333333333	31462.733333333334	39.59376047584868
863.5244982581698	1586.6333333333334	31553.8	39.35924979803038
864.2592613895882	1586.6	31605.3	39.65875331993403
864.9939511909114	1586.3	31551.666666666668	39.333162795723524
865.728567659974	1586.2333333333333	31593.133333333335	40.05318811368628
866.4631107946109	1586.6666666666667	31615.233333333334	39.768190113188034
867.197580592657	1586.4333333333334	31711.766666666666	39.89932890737181
867.931977051947	1585.7333333333333	31824.0	40.000949557363214
868.6663001703158	1586.5	31870.766666666666	40.34364778442398
869.4005499455982	1586.6666666666667	31912.866666666665	40.37214609090099
870.1347263756289	1585.7333333333333	31942.8	40.71914692652566
870.8688294582428	1587.0	32089.133333333335	41.10687682146433
871.6028591912748	1586.7333333333333	32211.8	40.547563259170516
872.3368155725594	1586.9333333333334	32360.6	40.50708623797603
873.0706985999318	1587.1333333333334	32390.833333333332	39.94963170770199
873.8045082712266	1586.5333333333333	32462.266666666666	39.474963074707
874.5382445842787	1586.0666666666666	32578.6	39.271188023529874
875.2719075369228	1586.2666666666667	32785.1	39.610568560443326
876.0054971269938	1587.1666666666667	32956.5	39.42664637227075
876.7390133523264	1586.3	33127.86666666667	39.2982986791774
877.4724562107556	1586.5666666666666	33348.566666666666	39.50285492344544
878.2058257001161	1586.9333333333334	33498.53333333333	39.73334729696654
878.9391218182427	1586.1666666666667	33622.03333333333	39.7591292244418
879.6723445629702	1586.4333333333334	33736.166666666664	39.94774646751591
880.4054939321335	1587.0333333333333	33795.566666666666	39.924577619462816
881.1385699235674	1586.1666666666667	34014.63333333333	39.60535988008815
881.8715725351066	1586.8666666666666	34259.0	39.40681279091423
882.604501764586	1586.9666666666667	34432.86666666667	38.98802527375618
883.3373576098403	1586.3333333333333	34566.86666666667	38.77066200026974
884.0701400687044	1586.7333333333333	34688.53333333333	38.66084055918923
884.8028491390132	1585.6333333333334	34819.36666666667	38.15160369093049
885.5354848186014	1586.6666666666667	34972.0	38.23660109398542
886.2680471053038	1586.6666666666667	35072.2	38.55806527782208
887.0005359969554	1586.8	35253.9	38.16363412639958
887.7329514913906	1586.0	35403.13333333333	38.44854082396076
888.4652935864447	1586.5333333333333	35582.666666666664	38.8614213824259
889.1975622799522	1586.9	35673.833333333336	37.89590566374811
889.929757569748	1586.4333333333334	35958.76666666667	38.540496307076985
890.6618794536669	1586.8333333333333	36140.63333333333	38.93015042797841
891.3939279295437	1586.7	36289.7	39.29040485778195
892.1259029952132	1586.3666666666666	36442.066666666666	39.457182323450326
892.8578046485103	1586.5	36633.3	39.39978204916462
893.5896328872698	1586.9333333333334	36812.9	39.64907338832864
894.3213877093264	1587.0	37061.666666666664	40.11788140115463
895.0530691125149	1587.1	37321.0	40.32622342808078
895.7846770946703	1586.3333333333333	37566.96666666667	40.843796513298464
896.5162116536272	1586.3666666666666	37707.7	40.84561298634799
897.2476727872206	1586.6	37804.73333333333	41.01880442953597
897.9790604932853	1586.8666666666666	37939.166666666664	41.6746021868368
898.7103747696559	1586.6333333333334	38042.1	41.70861404114471
899.4416156141674	1586.5333333333333	38208.6	41.9943042953458
900.1727830246544	1586.2666666666667	38385.166666666664	41.60060454433223
900.9038769989521	1586.8	38655.2	41.74137699066722
901.634897534895	1586.8	38994.4	42.442122863947574
902.365844630318	1587.0	39203.9	42.58107879967469
903.0967182830558	1586.0666666666666	39357.2	42.775955183391766
903.8275184909435	1586.5333333333333	39480.933333333334	43.13997156279533
904.5582452518156	1586.6666666666667	39684.0	43.64610496946221
905.288898563507	1586.9333333333334	39857.833333333336	43.58593847765076
906.0194784238527	1586.6333333333334	39969.0	44.02052018753218
906.7499848306873	1586.5	40126.13333333333	43.9661575085063
907.4804177818455	1586.7666666666667	40317.666666666664	44.39673136445538
908.2107772751625	1586.7666666666667	40599.166666666664	44.67110923727203
908.9410633084728	1587.3	40836.1	45.245352520880985
909.6712758796114	1586.3333333333333	40878.566666666666	44.89143616521897
910.4014149864129	1586.8	40925.9	45.039559040543914
911.1314806267123	1587.1666666666667	41073.46666666667	46.070085812755465
911.8614727983444	1585.9333333333334	41234.066666666666	45.90989569072875
912.5913914991438	1586.7666666666667	41445.03333333333	46.066400260725985
913.3212367269456	1586.7333333333333	41670.333333333336	46.72534605525665
914.0510084795844	1586.7	41911.03333333333	46.71748279978796
914.7807067548952	1586.6333333333334	41997.4	46.86891731977013
915.5103315507125	1586.4	41972.0	46.81191488018488
916.2398828648716	1586.1666666666667	42011.36666666667	46.929039477356596
916.9693606952068	1586.6666666666667	42114.566666666666	47.180395230883754
917.6987650395532	1586.8333333333333	42195.9	46.889335340529364
918.4280958957455	1586.6666666666667	42290.333333333336	47.78312074160445
919.1573532616186	1586.6333333333334	42362.0	48.02371194160219
919.8865371350073	1586.6666666666667	42406.03333333333	48.06721418825725
920.6156475137464	1586.6333333333334	42441.333333333336	47.63478390251602
921.3446843956707	1586.5333333333333	42473.066666666666	47.5323806988949
922.0736477786149	1586.6666666666667	42400.166666666664	46.97087313837904
922.802537660414	1586.4666666666667	42388.36666666667	46.2731621816789
923.5313540389027	1586.8	42398.96666666667	45.771087989349105
924.2600969119159	1586.2	42380.03333333333	45.19893061711366
924.9887662772883	1586.5	42341.566666666666	44.89196440140815
925.7173621328548	1586.1333333333334	42272.7	44.964493160282764
926.4458844764501	1586.0333333333333	42224.166666666664	44.99132442523133
927.1743333059092	1587.3666666666666	42103.066666666666	45.2035836996112
927.9027086190666	1587.1666666666667	41874.666666666664	45.32112465097182
928.6310104137575	1586.6666666666667	41457.0	45.20916890397023
929.3592386878165	1586.2	40989.76666666667	45.66169393690447
930.0873934390784	1586.5	40351.96666666667	45.91544189094711
930.815474665378	1586.1666666666667	39589.833333333336	45.337408401583176
931.5434823645503	1585.8	38622.76666666667	45.05627916635526
932.2714165344298	1586.5	37530.26666666667	44.86505580837116
932.9992771728516	1585.9	36427.23333333333	44.41336121713537
933.7270642776504	1586.0	35333.4	43.7359586229273
934.4547778466609	1585.9666666666667	34226.86666666667	43.69677595094804
935.1824178777181	1587.1	33329.63333333333	43.199148828413804
935.9099843686568	1587.1	32592.1	42.42928979858898
936.6374773173115	1585.7666666666667	32058.366666666665	41.63570166393943
937.3648967215174	1586.2666666666667	31742.4	41.44074092451908
938.0922425791092	1585.8333333333333	31556.933333333334	41.44881509675119
938.8195148879216	1586.3	31646.433333333334	41.60294751547024
939.5467136457895	1587.0	31798.7	40.98146617825655
940.2738388505477	1586.8	32125.166666666668	41.339785240607874
941.000890500031	1586.8333333333333	32507.3	41.5742382257166
941.7278685920743	1586.2333333333333	33039.86666666667	40.61340186370429
942.4547731245123	1586.2333333333333	33719.5	41.16320897194723
943.1816040951798	1586.2333333333333	34415.86666666667	40.717838789776295
943.9083615019116	1586.8666666666666	35120.933333333334	40.37219293858919
944.6350453425426	1586.9	35910.86666666667	40.531167166006654
945.3616556149077	1586.7666666666667	36741.7	40.954842749569835
946.0881923168415	1585.8666666666666	37525.86666666667	41.1436676116273
946.8146554461789	1586.4333333333334	38228.53333333333	40.57903430585934
947.5410450007547	1586.8333333333333	38962.0	39.962506621461785
948.2673609784038	1586.7	39745.433333333334	39.98350786590908
948.9936033769609	1586.5333333333333	40547.566666666666	40.24351309632936
949.7197721942608	1586.9	41254.76666666667	40.139167390056485
950.4458674281384	1587.2666666666667	41947.9	40.07042399858577
951.1718890764284	1586.5	42639.76666666667	39.4380720131741
951.8978371369658	1586.6333333333334	43286.666666666664	38.974396000974316
952.6237116075853	1586.4666666666667	43855.46666666667	38.696096402233024
953.3495124861216	1587.0333333333333	44454.333333333336	38.425170539741885
954.0752397704097	1586.6	45059.76666666667	38.734123528885995
954.8008934582843	1586.4666666666667	45588.2	38.892404943673085
955.5264735475803	1586.0	46098.1	38.227216271016616
956.2519800361324	1586.7666666666667	46606.36666666667	38.41517688409639
956.9774129217755	1586.5666666666666	47065.166666666664	38.78092412150489
957.7027722023442	1586.8333333333333	47551.933333333334	39.075183155066654
958.4280578756737	1586.6333333333334	47883.36666666667	39.25858108984706
959.1532699395985	1587.0666666666666	48167.9	39.66370839497228
959.8784083919536	1586.9	48531.8	39.82209234042405
960.6034732305736	1586.9	48765.2	39.85993464832466
961.3284644532936	1587.2666666666667	48889.433333333334	39.508555857135704
962.053382057948	1585.9333333333334	49169.166666666664	39.91785768468504
962.7782260423721	1586.5	49377.833333333336	39.72621517316241
963.5029964044004	1587.0666666666666	49511.23333333333	38.749411220721996
964.2276931418677	1586.5	49726.6	39.154342455162535
964.952316252609	1586.6333333333334	49901.03333333333	39.28165162611495
965.6768657344589	1586.9333333333334	49941.86666666667	38.87574329546823
966.4013415852523	1586.3	50032.4	39.30040160638468
967.1257438028242	1586.7333333333333	50076.2	38.933348277183846
967.8500723850091	1586.8666666666666	50140.433333333334	38.922296123297436
968.574327329642	1586.8	50192.2	38.937509632179875
969.2985086345576	1586.8333333333333	50362.03333333333	38.950872952104966
970.0226162975908	1586.9	50434.63333333333	38.92018685718025
970.7466503165765	1586.6	50377.13333333333	38.404529234054834
971.4706106893493	1586.7	50378.73333333333	38.266534040669185
972.1944974137441	1586.9666666666667	50234.433333333334	37.63092653740275
972.9183104875957	1586.7333333333333	49995.166666666664	38.08877366857002
973.6420499087391	1586.8666666666666	49695.9	38.26034280783377
974.3657156750087	1587.0	49506.333333333336	37.95095685088255
975.0893077842397	1586.9	49289.333333333336	38.25591503995416
975.8128262342667	1586.5333333333333	49183.36666666667	37.79185123046988
976.5362710229247	1586.7	49088.53333333333	37.498557449278955
977.2596421480483	1586.5666666666666	49020.333333333336	37.76611586625484
977.9829396074724	1586.6	48953.433333333334	38.23319478035304
978.7061633990318	1586.6666666666667	48750.26666666667	37.991524776712964
979.4293135205613	1586.4666666666667	48632.833333333336	38.30181113662051
980.1523899698958	1586.5666666666666	48433.666666666664	38.20011171880022
980.87539274487	1586.4666666666667	48257.13333333333	37.949096551514174
981.5983218433189	1586.7333333333333	48283.13333333333	38.56541465615223
982.3211772630771	1585.9666666666667	48288.13333333333	38.597022036684336
983.0439590019795	1586.6	48358.333333333336	39.105594312500806
983.7666670578608	1586.8333333333333	48435.166666666664	38.85076556604319
984.4893014285559	1586.7666666666667	48451.3	38.1083626518117
985.2118621118997	1586.9	48384.166666666664	38.027834549865425
985.9343491057269	1587.7	48307.066666666666	37.99399059022083
986.6567624078724	1586.5333333333333	48113.333333333336	37.36041310884249
987.3791020161709	1586.1666666666667	47997.13333333333	37.362942766942304
988.1013679284573	1586.7333333333333	47993.26666666667	37.780620435921776
988.8235601425663	1586.7666666666667	48060.23333333333	37.93040148306473
989.5456786563328	1586.6	48180.63333333333	37.70990596158257
990.2677234675917	1586.8333333333333	48284.4	37.6472497492322
990.9896945741776	1586.7333333333333	48269.5	37.61169703721641
991.7115919739255	1586.3333333333333	48081.76666666667	37.04413205262255
992.4334156646702	1587.0333333333333	47814.3	37.13443764731079
993.1551656442463	1587.1333333333334	47454.8	37.4150917965223
993.8768419104888	1586.8333333333333	47046.76666666667	37.165839884397265
994.5984444612325	1586.5666666666666	46714.433333333334	37.00444649628587
995.3199732943121	1586.5	46403.933333333334	37.25518780515534
996.0414284075626	1587.0	46108.63333333333	37.57788125625355
996.7628097988187	1587.0333333333333	45844.36666666667	37.69817231903279
997.4841174659151	1587.1	45590.833333333336	36.87065201547851
998.2053514066869	1587.5666666666666	45309.76666666667	36.88451200381608
998.9265116189687	1587.1666666666667	44887.433333333334	37.008879319774536
999.6475981005952	1587.0333333333333	44352.9	36.86904612396293
1000.3686108494015	1586.6666666666667	43828.76666666667	36.718684532128364
1001.0895498632223	1587.0333333333333	43484.76666666667	36.928002598303586
1001.8104151398923	1586.8666666666666	43128.63333333333	36.95133690353395
1002.5312066772464	1586.5	42731.4	36.95520875528109
1003.2519244731194	1587.0	42388.2	36.803063054305255
1003.9725685253462	1586.8333333333333	42052.8	36.3127727657312
1004.6931388317614	1587.4	41680.5	36.18806001552962
1005.4136353902	1586.4666666666667	41205.8	36.54456584025387
1006.1340581984969	1586.0333333333333	40617.63333333333	36.18683990167459
1006.8544072544867	1586.3333333333333	39962.23333333333	36.802132105836804
1007.5746825560042	1587.2666666666667	39336.3	36.919425426463995
1008.2948841008844	1586.8	38731.933333333334	37.22014335208064
1009.0150118869618	1586.6333333333334	38264.76666666667	37.80908524059939
1009.7350659120716	1586.5333333333333	37933.23333333333	37.704819695850105
1010.4550461740483	1585.9333333333334	37609.833333333336	38.01713194689659
1011.174952670727	1586.8	37241.23333333333	38.07475300037057
1011.8947853999423	1586.9	36842.46666666667	38.46866180769007
1012.614544359529	1587.3666666666666	36270.433333333334	38.670231172785364
1013.334229547322	1586.8	35640.23333333333	38.99201503784242
1014.0538409611561	1586.0	34977.53333333333	39.30424865398977
1014.7733785988661	1586.7666666666667	34346.0	39.42197853512728
1015.4928424582868	1586.4666666666667	33809.86666666667	39.10130192872054
1016.2122325372529	1586.8	33335.73333333333	39.076629183743094
1016.9315488335994	1586.7666666666667	32906.4	39.2193774554308
1017.6507913451611	1586.1666666666667	32562.933333333334	39.46812993768925
1018.3699600697728	1587.2666666666667	32263.7	39.517080672015005
1019.0890550052692	1586.8	31876.833333333332	39.80413847799982
1019.8080761494851	1586.4666666666667	31349.033333333333	39.725691650989845
1020.5270235002555	1586.7	30747.8	39.95165489948657
1021.2458970554151	1586.8333333333333	30007.133333333335	39.686032777022746
1021.9646968127987	1587.0	29370.233333333334	39.67806482646178
1022.6834227702411	1586.8333333333333	28835.6	39.65476664962282
1023.4020749255772	1586.3	28360.033333333333	39.41349196783444
1024.1206532766416	1586.7	27987.4	39.42603744609031
1024.8391578212693	1586.7666666666667	27656.7	39.42430339114312
1025.5575885572953	1586.6666666666667	27328.166666666668	39.33011629234253
1026.2759454825539	1586.8333333333333	26890.066666666666	39.34788704805932
1026.9942285948803	1586.5333333333333	26304.3	39.781800989611924
1027.7124378921092	1586.9333333333334	25711.5	39.75990140422524
1028.4305733720753	1586.7666666666667	25113.433333333334	39.487708728199976
1029.1486350326138	1586.3333333333333	24536.533333333333	39.012042417105434
1029.866622871559	1586.6666666666667	24076.333333333332	39.63920033981024
1030.584536886746	1586.0333333333333	23639.133333333335	39.82152467109113
1031.3023770760096	1586.7333333333333	23288.0	39.51438621514529
1032.0201434371845	1586.7	22954.833333333332	39.28825485976731
1032.7378359681059	1587.0333333333333	22617.833333333332	39.210884176269985
1033.455454666608	1586.2666666666667	22239.666666666668	39.78619628863252
1034.1729995305259	1587.1333333333334	21766.6	38.94077639958728
1034.8904705576945	1587.0666666666666	21252.1	39.58426652885759
1035.6078677459486	1586.8666666666666	20713.833333333332	39.33413753412768
1036.3251910931228	1586.4666666666667	20186.0	38.37751530688105
1037.042440597052	1586.5333333333333	19718.8	38.30563974784349
1037.7596162555712	1586.0666666666666	19336.9	39.1884246230274
1038.4767180665153	1587.2	18993.966666666667	38.90418795350647
1039.1937460277186	1586.9	18735.933333333334	39.54403754139514
1039.9107001370162	1585.7333333333333	18479.333333333332	39.49421869531784
1040.627580392243	1586.5333333333333	18186.233333333334	38.93910578444149
1041.3443867912338	1586.9333333333334	17866.7	39.49787063573389
1042.0611193318232	1587.4333333333334	17459.9	38.755580526217905
1042.7777780118463	1586.1	17025.933333333334	38.89916781753558
1043.4943628291376	1586.1666666666667	16579.033333333333	39.22117595926215
1044.2108737815322	1586.7666666666667	16151.766666666666	39.2934339851154
1044.9273108668647	1586.0666666666666	15795.133333333333	39.302012494655045
1045.64367408297	1587.3666666666666	15452.8	38.500345347020975
1046.359963427683	1585.9	15181.066666666668	38.10357310495775
1047.0761788988382	1586.3666666666666	14900.566666666668	37.32087993195599
1047.7923204942708	1586.8333333333333	14681.533333333333	38.47200964780685
1048.5083882118154	1587.1	14412.566666666668	38.10061276361514
1049.224382049307	1586.7666666666667	14102.466666666667	38.0507825778952
1049.9403020045802	1586.7	13796.2	39.341224148202336
1050.6561480754697	1586.3	13455.066666666668	39.19071922074419
1051.3719202598106	1586.3	13114.933333333332	37.583702117807945
1052.0876185554378	1586.9333333333334	12843.4	38.937477920531784
1052.8032429601856	1586.5	12580.266666666666	38.65647395376938
1053.5187934718892	1586.3333333333333	12367.133333333333	37.90869727103045
1054.2342700883835	1586.6666666666667	12219.7	38.89858052660891
1054.949672807503	1586.3333333333333	12063.133333333333	38.632005224872664
1055.6650016270826	1586.7	11883.033333333333	38.34594382046235
1056.3802565449573	1586.4666666666667	11682.466666666667	38.77828493547157
1057.0954375589617	1586.8333333333333	11470.433333333332	39.12482065095012
1057.8105446669308	1586.4666666666667	11235.366666666667	38.540055001294164
1058.5255778666992	1586.8666666666666	11016.366666666667	39.09057415716235
1059.240537156102	1586.7333333333333	10785.566666666668	38.940197176575644
1059.9554225329737	1585.9333333333334	10590.533333333333	38.66724048107678
1060.6702339951491	1586.8	10429.333333333334	38.49578643740844
1061.3849715404633	1587.2333333333333	10314.033333333333	39.480262701820934
1062.0996351667509	1586.5	10215.266666666666	40.02366091671763
1062.8142248718468	1586.8333333333333	10081.166666666666	39.30489037398024
1063.528740653586	1586.1333333333334	9949.333333333334	39.462961357203774
1064.2431825098029	1586.6666666666667	9755.8	38.799185783928245
1064.9575504383324	1586.8333333333333	9554.366666666667	38.07639253515118
1065.6718444370097	1586.7333333333333	9352.1	37.85279707317709
1066.386064503669	1586.3	9186.6	38.985510442685175
1067.1002106361457	1586.4	9039.966666666667	39.23828655438749
1067.8142828322743	1586.2333333333333	8923.933333333332	38.92373812920685
1068.5282810898898	1586.9	8819.433333333332	38.81968708409305
1069.2422054068265	1586.1	8716.633333333333	38.61693798759876
1069.95605578092	1586.8666666666666	8608.033333333333	38.45279181063685
1070.6698322100044	1586.5	8483.233333333334	39.18800705691303
1071.383534691915	1586.4666666666667	8316.266666666666	38.233480055494454
1072.0971632244864	1586.4	8151.366666666667	39.42402023911143
1072.8107178055534	1586.7	7985.5	38.635926462183235
1073.524198432951	1586.8666666666666	7847.033333333334	39.296175811942746
1074.2376051045137	1586.1333333333334	7753.066666666667	39.347492309778936
1074.9509378180765	1586.5	7660.466666666666	38.64503308106136
1075.6641965714741	1586.4333333333334	7580.6	39.68591448517035
1076.3773813625414	1586.0333333333333	7481.4	39.050994072061485
1077.0904921891133	1586.6333333333334	7372.033333333334	38.8366725312764
1077.8035290490245	1586.0666666666666	7247.566666666667	38.72194010919445
1078.51649194011	1586.7333333333333	7107.666666666667	38.405909931221046
1079.2293808602042	1587.0333333333333	7005.166666666667	39.86786393924746
1079.9421958071423	1586.4333333333334	6873.666666666667	37.28679990568885
1080.6549367787588	1586.3333333333333	6793.8	38.78543067746123
1081.367603772889	1586.7333333333333	6715.833333333333	38.06653006484521
1082.080196787367	1586.2	6654.8	37.81192969662348
1082.7927158200282	1587.0	6576.833333333333	36.803536029772225
1083.5051608687072	1586.8	6483.233333333334	38.40153382717152
1084.217531931239	1586.5	6356.766666666666	38.5816255929463
1084.9298290054578	1586.9	6241.866666666667	38.06882505650796
1085.6420520891993	1585.8333333333333	6135.4	38.13611074215874
1086.3542011802977	1586.6333333333334	6062.066666666667	38.55644068683047
1087.0662762765878	1586.4	6006.866666666667	39.70351817401624
1087.7782773759047	1587.3333333333333	5950.333333333333	38.38077702478022
1088.4902044760831	1587.6	5863.566666666667	37.18358523584438
1089.202057574958	1586.8	5782.966666666666	38.02792655581417
1089.9138366703637	1586.7333333333333	5680.266666666666	36.64490859985502
1090.6255417601355	1586.4666666666667	5594.333333333333	37.8883953799944
1091.337172842108	1586.2333333333333	5518.033333333334	37.377052878356444
1092.048729914116	1586.7333333333333	5461.6	38.02841006409323
1092.7602129739944	1586.2	5420.566666666667	38.584538207748636
1093.471622019578	1586.1	5360.4	37.0538049517782
1094.1829570487016	1586.6666666666667	5307.366666666667	39.0350488233814
1094.8942180592	1587.0	5208.933333333333	38.360856959673825
1095.605405048908	1587.1666666666667	5131.9	38.739302773003274
1096.3165180156604	1586.4333333333334	5067.966666666666	38.85206157827806
1097.027556957292	1586.6	5017.1	37.87488629505945
1097.7385218716379	1585.9666666666667	4987.466666666666	38.73789215988908
1098.4494127565324	1586.0	4931.633333333333	38.28408580697257
1099.1602296098106	1586.9	4853.666666666667	38.732677508308086
1099.8709724293074	1587.1666666666667	4762.3	38.59589786980513
1100.5816412128574	1587.2333333333333	4691.9	38.08538681932129
1101.2922359582956	1586.5333333333333	4651.266666666666	39.87623563347773
1102.0027566634565	1586.5333333333333	4611.7	36.8659688955512
1102.7132033261753	1586.7666666666667	4565.5	39.00525005967815
1103.4235759442865	1586.5	4490.533333333334	38.768075869427065
1104.1338745156252	1586.1	4424.033333333334	40.10504664259989
1104.844099038026	1586.6	4373.633333333333	38.914332696033235
1105.5542495093239	1586.1666666666667	4328.633333333333	38.41573155679551
1106.2643259273534	1586.9333333333334	4283.4	39.565811043100275
1106.9743282899494	1586.3666666666666	4204.8	38.427845137915064
1107.684256594947	1587.2666666666667	4135.266666666666	39.191574716072665
1108.394110840181	1586.2666666666667	4075.6	38.8726355512567
1109.1038910234856	1586.8666666666666	4035.133333333333	40.18398747250116
1109.8135971426964	1585.4	3980.1666666666665	40.24925935523949
1110.5232291956477	1586.1333333333334	3897.6	39.824783688436355
1111.2327871801745	1586.6333333333334	3829.233333333333	39.414796975063766
1111.9422710941117	1586.1333333333334	3787.1	39.7776687465261
1112.6516809352938	1586.4	3737.733333333333	39.98656857368074
1113.3610167015559	1586.3666666666666	3678.5333333333333	38.47285963126346
1114.0702783907325	1585.7666666666667	3623.3333333333335	41.04114038594906
1114.7794660006589	1586.7333333333333	3582.7	40.439978753201444
1115.4885795291696	1586.2333333333333	3543.766666666667	40.663384942454734
1116.1976189740992	1587.2666666666667	3497.0333333333333	40.289646677514256
1116.906584333283	1585.9	3454.4666666666667	41.8352856060867
1117.6154756045555	1586.6666666666667	3407.0333333333333	38.197222892886955
1118.3242927857516	1586.6666666666667	3382.9333333333334	41.730497229040694
1119.0330358747062	1586.2333333333333	3336.366666666667	39.684644868726565
1119.741704869254	1586.3333333333333	3297.366666666667	41.20236186699395
1120.4502997672296	1585.6333333333334	3247.9666666666667	39.77070573492717
1121.1588205664682	1585.2666666666667	1662.3666666666666	44.86132868010702
1121.8672672648045	1585.5333333333333	1662.9666666666667	43.62315739428338
1122.5756398600731	1586.0333333333333	1661.5333333333333	32.43549465662766
1123.2839383501089	1585.8666666666666	1662.6666666666667	45.255125574754956
