# Supplementary material for: Roblonski: A Material-Efficient Robo-Fluidic Toolbox for Rapid Photochemical Characterization
Source: ACS Cent Sci. 2026 Feb 6;12(3):333–44. doi: 10.1021/acscentsci.5c02027 (PMC13022720; doi:10.1021/acscentsci.5c02027)
Supplement: Supplementary file 2 [file oc5c02027_si_002.zip › BeerLambertStudy/Raw Data (Automataed)/BLEC Study (2025 Jun 12)/Ferrocene2/blec_Ferrocene2__12062025_aABS_i7_eREF_d669e+00_t-1_m0_v0.csv]

name	C:/Users/cbe.mabolha.shared/Documents/Gilson Spectroscopy Project\BLEC Study (2025 Jun 12)\Ferrocene2\blec_Ferrocene2__12062025_aABS_i7_eREF_d669e+00_t-1_m0_v0.csv
2025-06-12 21:27:14.378008
count	30
interval	0.1 (Sec)
integration_time	40000 (uSec)
NLC=False	DCC=False	WCAL=-5	Slit=S5
Conc_0=6.692	FRAC=0.0	Conc_(7;None)=0.0
wavelength (nm)	dark reference (int)	light reference (int)	abs (mOD)
W	D	L	S
344.6678771972656	1602.8333333333333	1678.4666666666667	44.50454358114351
345.45221902608614	1589.6	1664.9	32.31780045501966
346.236489003635	1586.4666666666667	1661.5	44.23811636248131
347.02068712774695	1585.1666666666667	1660.7	43.92995322358523
347.8048133962569	1585.7333333333333	2394.9333333333334	44.277144959716914
348.5888678069997	1586.3333333333333	2405.733333333333	44.40120118178029
349.3728503578101	1587.2	2420.1666666666665	42.719020690912
350.15676104652283	1588.3333333333333	2432.5333333333333	43.844924054840604
350.94059987097285	1587.0666666666666	2443.0666666666666	45.30674378237869
351.72436682899485	1587.2	2447.4333333333334	44.12072968268146
352.5080619184237	1586.1666666666667	2449.9333333333334	42.19118117826942
353.2916851370942	1585.5	2456.266666666667	42.32968187657187
354.0752364828412	1586.0	2462.733333333333	43.101716766366394
354.8587159534994	1586.4333333333334	2465.6666666666665	44.812702348965594
355.6421235469038	1585.6333333333334	2464.233333333333	41.19006826277034
356.42545926088906	1586.5666666666666	2468.1666666666665	41.8559957386235
357.20872309329	1587.4	2469.8333333333335	43.624594119255704
357.9919150419415	1587.3	2463.9333333333334	44.678101393334806
358.77503510467835	1586.9	2459.4	45.8773378982166
359.5580832793353	1586.3666666666666	2453.266666666667	46.152883426592375
360.34105956374725	1586.0666666666666	2449.4333333333334	45.904696713341316
361.12396395574893	1585.8333333333333	2443.4666666666667	44.26153916318689
361.9067964531752	1586.2666666666667	2446.4666666666667	45.52194556800905
362.6895570538609	1586.3	2441.6	44.01389522016107
363.47224575564076	1586.9666666666667	2442.1666666666665	41.25559324559717
364.2548625563497	1587.1333333333334	2440.5666666666666	45.243261693523564
365.0374074538224	1586.4333333333334	2437.233333333333	43.07362700932197
365.8198804458938	1586.1	2434.0333333333333	43.79289334827664
366.6022815303986	1586.4	2431.9666666666667	44.49052476618557
367.3846107051717	1586.5666666666666	2435.9	44.01864707078292
368.1668679680479	1586.2666666666667	2433.366666666667	41.48155945039603
368.9490533168619	1586.8666666666666	2439.8	45.12054304593062
369.7311667494487	1586.5333333333333	2444.9	41.68961328322001
370.5132082636429	1586.8666666666666	2453.766666666667	44.521658904063784
371.2951778572795	1586.6666666666667	2456.6666666666665	43.912566452685425
372.07707552819323	1586.7	2460.0666666666666	43.881152146966535
372.8589012742189	1586.8333333333333	2463.6666666666665	41.386081224677056
373.6406550931913	1586.1333333333334	2471.6	43.01589941532434
374.4223369829453	1586.6333333333334	2486.366666666667	44.13011558554357
375.2039469413157	1586.2666666666667	2491.1666666666665	43.97118409533281
375.9854849661373	1586.1333333333334	2485.4	43.72673085254863
376.7669510552448	1586.4	2488.8	43.63797053177982
377.5483452064732	1586.9	2494.266666666667	44.41054904736797
378.3296674176572	1586.4333333333334	2509.6	44.478732937385885
379.11091768663164	1585.7666666666667	2513.9666666666667	43.965884069515404
379.89209601123133	1586.1666666666667	2517.133333333333	44.568684257777754
380.67320238929113	1586.6333333333334	2522.3	46.23910356473446
381.45423681864577	1586.5	2521.3	44.34195398785378
382.23519929713007	1586.4666666666667	2529.366666666667	44.33198989612479
383.01608982257886	1587.1666666666667	2545.5333333333333	45.20230365064241
383.796908392827	1586.2	2551.133333333333	43.151543007415356
384.57765500570923	1586.2666666666667	2558.733333333333	44.38020799309948
385.3583296590604	1587.1333333333334	2543.3333333333335	42.14577570620364
386.1389323507153	1586.6666666666667	2545.633333333333	40.9717131246482
386.91946307850884	1586.5	2563.3333333333335	43.64668915052209
387.69992184027564	1586.1666666666667	2581.4333333333334	39.91738819570129
388.48030863385065	1585.9333333333334	2604.866666666667	42.724546138948
389.2606234570687	1586.7	2594.0	44.276553000627864
390.04086630776453	1586.5	2582.866666666667	44.88499685507893
390.82103718377294	1586.8333333333333	2588.6	43.51057011063937
391.6011360829288	1586.8333333333333	2592.4333333333334	42.73212450812971
392.3811630030669	1587.2666666666667	2624.1	42.22702991743158
393.161117942022	1587.4	2661.0	41.6449102372225
393.941000897629	1586.8333333333333	2709.866666666667	42.41740033597314
394.72081186772266	1586.6333333333334	2718.3333333333335	45.7418564169791
395.5005508501378	1587.2333333333333	2704.1	42.27757349479326
396.28021784270925	1586.6666666666667	2707.4333333333334	45.13650327698093
397.0598128432718	1587.3	2715.2	44.238501472758806
397.83933584966024	1586.8	2719.1	44.468119026960046
398.6187868597095	1586.4	2729.0666666666666	43.84726595647418
399.3981658712542	1587.0666666666666	2748.9333333333334	42.7004261992098
400.1774728821293	1586.2	2773.9666666666667	43.25534161626659
400.9567078901696	1587.0666666666666	2803.5666666666666	44.747157406776736
401.7358708932098	1586.2	2801.0666666666666	44.572793100739695
402.5149618890848	1586.8	2790.4333333333334	46.84264026565765
403.2939808756294	1587.0	2791.9666666666667	45.02525352943149
404.07292785067847	1586.4666666666667	2815.266666666667	43.53266458210258
404.8518028120667	1586.5666666666666	2838.7	47.74804636492477
405.630605757629	1586.9	2831.2	44.120153310701845
406.4093366852001	1586.2666666666667	2824.2	44.16482320074525
407.1879955926149	1586.5666666666666	2829.5333333333333	43.68029160432026
407.9665824777082	1586.0666666666666	2843.633333333333	45.492806659805744
408.74509733831474	1586.1666666666667	2869.4	45.28518822593565
409.52354017226935	1586.3666666666666	2874.9333333333334	44.265858273434
410.3019109774069	1586.5666666666666	2877.5666666666666	45.96935065045708
411.08020975156217	1586.3666666666666	2894.7	44.64015211047973
411.8584364925699	1586.3666666666666	2919.3	45.10875159473864
412.6365911982651	1586.7333333333333	2941.7	45.28409071711333
413.4146738664823	1586.6	2972.266666666667	46.501046207430605
414.19268449505654	1587.2333333333333	2998.0	45.36659205197013
414.97062308182257	1587.3333333333333	3032.7	44.63383884037974
415.74848962461516	1585.9	3075.4666666666667	44.33766082092347
416.52628412126916	1586.5	3144.0333333333333	44.52410874816741
417.3040065696194	1586.1333333333334	3214.1666666666665	42.949795951273124
418.0816569675006	1586.4333333333334	3211.866666666667	45.31932724780591
418.8592353127476	1586.0666666666666	3196.733333333333	42.980146605573076
419.63674160319533	1586.6	3210.4333333333334	43.490093428292674
420.4141758366785	1586.1666666666667	3251.5333333333333	43.83872372783353
421.1915380110319	1586.0666666666666	3270.0333333333333	44.023477116165004
421.9688281240904	1587.0333333333333	3266.233333333333	46.154240457542095
422.7460461736888	1586.5	3321.5333333333333	45.14512893546994
423.52319215766187	1586.5333333333333	3385.9	44.34649042634858
424.3002660738445	1586.5666666666666	3468.766666666667	45.59002438078694
425.0772679200714	1586.9	3605.1666666666665	45.04240049912077
425.8541976941775	1586.8666666666666	3749.4333333333334	46.15411232980808
426.6310553939975	1586.8	3817.733333333333	45.36256337120239
427.40784101736625	1587.0333333333333	3870.9	46.35231612682915
428.18455456211865	1586.3666666666666	3994.233333333333	47.24570938083118
428.96119602608934	1586.1666666666667	4194.433333333333	48.84698176040218
429.7377654071133	1586.8333333333333	4404.266666666666	47.099485298339324
430.5142627030252	1586.5666666666666	4524.766666666666	48.93550242332073
431.29068791166	1586.6	4676.2	49.5495114140676
432.06704103085235	1586.7666666666667	4794.233333333334	48.66882218134598
432.8433220584372	1586.7333333333333	4892.6	48.79153965549126
433.6195309922492	1586.2666666666667	4953.666666666667	48.7666893718906
434.3956678301234	1587.0666666666666	4990.633333333333	48.72270754528849
435.1717325698944	1586.9333333333334	5012.133333333333	49.18218373861988
435.9477252093971	1585.9666666666667	5025.766666666666	48.114099990418204
436.72364574646633	1586.9333333333334	5066.233333333334	47.44401383048332
437.49949417893686	1586.6	5136.3	47.85103390018173
438.27527050464346	1586.3333333333333	5226.466666666666	48.16621160799347
439.0509747214211	1586.1333333333334	5402.2	47.85660112156709
439.8266068271044	1587.0666666666666	5683.033333333334	49.409625415446165
440.6021668195283	1586.8666666666666	6047.733333333334	49.32525789563044
441.37765469652754	1586.4	6504.666666666667	48.74450938377434
442.1530704559369	1586.4	7004.4	49.79297356072082
442.9284140955914	1587.2333333333333	7462.333333333333	51.02872207303861
443.7036856133256	1587.0666666666666	7769.133333333333	51.15281515871047
444.47888500697445	1586.9666666666667	7929.5	50.16050746208331
445.2540122743727	1586.8	7959.733333333334	49.71332274995225
446.0290674133552	1586.2333333333333	7904.9	49.659598048646934
446.8040504217568	1586.2333333333333	7818.9	49.133299612092515
447.5789612974122	1587.2333333333333	7740.766666666666	49.36767050461536
448.35380003815635	1586.4666666666667	7692.533333333334	49.44473375643857
449.1285666418239	1586.8	7650.5	48.90137778235364
449.90326110624983	1586.8666666666666	7646.2	48.73015152397321
450.67788342926883	1586.3333333333333	7671.766666666666	50.246818929811305
451.4524336087157	1586.1666666666667	7695.666666666667	48.83688942669486
452.22691164242536	1586.4	7765.2	50.62831596404421
453.00131752823256	1586.6	7803.566666666667	47.12338706570659
453.7756512639721	1587.0666666666666	7879.0	49.37247985618573
454.5499128474788	1587.0333333333333	7945.266666666666	50.07777653594673
455.32410227658755	1586.5666666666666	7989.2	49.36266159933178
456.09821954913303	1586.5	8002.333333333333	48.85850641652131
456.8722646629501	1586.5	7972.9	49.44983881764854
457.6462376158736	1586.7666666666667	7917.066666666667	49.59112331886955
458.4201384057383	1587.2	7813.933333333333	48.459654438307616
459.1939670303791	1586.4333333333334	7683.9	49.58513102804457
459.96772348763074	1586.9	7541.633333333333	49.79233357068479
460.741407775328	1586.8333333333333	7393.5	48.10176097044382
461.51501989130577	1586.3333333333333	7259.966666666666	48.93326250835411
462.2885598333988	1586.7	7142.433333333333	48.30054115575756
463.0620275994419	1587.1333333333334	7049.133333333333	47.7942320714884
463.83542318726995	1587.0	6988.733333333334	47.624972333319555
464.6087465947177	1586.8666666666666	6950.833333333333	48.425826717080035
465.38199781962	1586.2666666666667	6927.466666666666	49.17509296277708
466.1551768598116	1587.0666666666666	6910.5	48.07423256978787
466.92828371312737	1587.1333333333334	6932.733333333334	49.22928856161805
467.7013183774021	1586.8	6967.8	48.37795675871661
468.4742808504707	1587.2666666666667	7014.533333333334	48.6275503161838
469.24717113016777	1586.8333333333333	7070.8	48.08702965399236
470.0199892143283	1586.8	7138.366666666667	48.71795687444733
470.792735100787	1586.4	7220.5	50.07757962514461
471.5654087873788	1586.6666666666667	7280.533333333334	48.863035641357435
472.33801027193834	1586.6	7344.933333333333	48.05409072865319
473.11053955230057	1587.1	7424.733333333334	48.71609264813406
473.88299662630027	1586.6	7486.033333333334	49.22224335882794
474.65538149177223	1587.2666666666667	7538.133333333333	48.75022938134633
475.4276941465513	1587.3333333333333	7565.3	48.213236682718644
476.1999345884722	1586.8333333333333	7571.6	48.96140606199717
476.97210281536985	1587.1	7582.2	48.380536788600786
477.74419882507897	1586.5666666666666	7569.8	48.88532257636484
478.51622261543446	1586.4666666666667	7540.0	49.47312151319336
479.2881741842711	1587.0333333333333	7508.0	48.48564376283967
480.06005352942367	1586.1333333333334	7457.633333333333	48.75523884992909
480.831860648727	1586.9666666666667	7401.133333333333	48.81276240202145
481.60359554001593	1586.0	7354.9	48.44330919354174
482.37525820112523	1587.1666666666667	7299.4	47.90370079565081
483.14684862988975	1587.1	7257.833333333333	47.91231996034897
483.91836682414424	1586.8666666666666	7216.666666666667	49.195600617752916
484.68981278172356	1586.9333333333334	7166.5	48.05048776131569
485.46118650046253	1586.6666666666667	7139.8	49.06226205221529
486.23248797819593	1586.7666666666667	7077.066666666667	48.14324815314558
487.0037172127586	1586.7	7041.4	48.09600461848441
487.7748742019853	1586.9333333333334	7009.4	48.48798687038539
488.54595894371096	1587.0333333333333	6971.133333333333	48.81457542389684
489.31697143577026	1587.1	6934.8	47.77712568608806
490.08791167599804	1587.3	6896.6	47.0746291388165
490.8587796622292	1587.0333333333333	6880.866666666667	48.33411766800988
491.6295753922984	1586.3	6847.766666666666	47.43174017298828
492.4002988640406	1587.3666666666666	6823.2	48.48638686196273
493.17095007529053	1586.4666666666667	6780.366666666667	46.834377423332946
493.94152902388305	1586.5333333333333	6757.166666666667	47.61582880695454
494.71203570765294	1587.0666666666666	6724.166666666667	47.90669145399612
495.482470124435	1587.0666666666666	6686.566666666667	48.0994991955313
496.25283227206404	1587.0	6676.2	48.45680596505483
497.02312214837485	1586.4666666666667	6646.566666666667	47.29779817058283
497.7933397512024	1587.5	6615.766666666666	48.23474194380679
498.56348507838123	1586.7	6595.9	47.328624320172025
499.3335581277464	1587.3	6591.3	47.19994560911822
500.10355889713264	1586.6666666666667	6577.166666666667	48.69236639609794
500.8734873843747	1587.3	6552.533333333334	47.60242390867977
501.6433435873074	1587.3666666666666	6561.2	48.2271294797536
502.4131275037657	1587.0333333333333	6573.133333333333	48.594942556871075
503.1828391315842	1586.4	6571.866666666667	46.67345551774087
503.95247846859786	1586.2333333333333	6590.733333333334	48.37359920248386
504.72204551264144	1586.9333333333334	6620.066666666667	48.117933536498285
505.49154026154974	1587.4	6646.866666666667	47.533831974946764
506.2609627131576	1587.1333333333334	6697.333333333333	48.00882978429537
507.03031286529983	1587.4	6744.766666666666	47.46340919267908
507.7995907158112	1586.7666666666667	6800.066666666667	47.77413792766562
508.5687962625266	1586.3	6877.966666666666	47.298299400469304
509.33792950328075	1586.5666666666666	6948.8	47.07424417834806
510.1069904359085	1586.6666666666667	7023.533333333334	47.60574800259207
510.8759790582447	1587.2	7107.766666666666	47.02765656186646
511.6448953681241	1587.1666666666667	7202.733333333334	46.739067970908074
512.4137393633815	1586.6666666666667	7299.433333333333	47.80277900823774
513.1825110418519	1587.0333333333333	7398.633333333333	48.01128460476707
513.9512104013698	1586.0333333333333	7500.8	48.46552551788866
514.7198374397702	1587.0	7593.9	47.650226607319524
515.4883921548881	1586.2	7703.4	46.95396738576977
516.2568745445578	1587.6666666666667	7813.3	47.782894277148785
517.0252846066146	1587.0333333333333	7927.433333333333	48.229877219485445
517.793622338893	1586.6666666666667	8018.966666666666	47.41634012959457
518.561887739228	1586.7	8122.4	47.76273720908755
519.3300808054544	1586.9	8227.3	47.15692025498721
520.0982015354069	1587.3	8323.733333333334	47.90868877038167
520.8662499269203	1586.5333333333333	8413.333333333334	47.94147122540735
521.6342259778296	1587.0	8510.3	47.47572109944169
522.4021296859694	1586.8	8589.4	47.9456040888299
523.1699610491747	1586.3666666666666	8650.0	47.37522974029654
523.9377200652801	1587.1	8723.2	47.2583343915738
524.7054067321207	1586.5	8780.966666666667	47.692583209499944
525.4730210475309	1587.4333333333334	8836.333333333334	47.87129907733363
526.2405630093459	1587.0666666666666	8889.033333333333	47.58107045012213
527.0080326154003	1586.9	8952.0	47.20063485174026
527.7754298635291	1586.9	9015.633333333333	47.35360259955176
528.5427547515668	1586.4666666666667	9055.8	47.09469813463418
529.3100072773485	1586.8	9106.566666666668	47.73137122076396
530.077187438709	1587.0666666666666	9159.466666666667	48.942207521686996
530.8442952334829	1586.7666666666667	9190.833333333334	46.92417061284978
531.6113306595051	1586.8666666666666	9224.6	47.37325874235446
532.3782937146104	1586.2666666666667	9253.3	48.17030875470701
533.1451843966338	1586.5333333333333	9295.866666666667	47.60791722843173
533.9120027034099	1586.4333333333334	9331.366666666667	46.739282924184586
534.6787486327736	1586.4	9358.466666666667	45.91439371868937
535.4454221825597	1587.9	9401.466666666667	46.71435023205501
536.212023350603	1586.8666666666666	9442.2	47.62691830616463
536.9785521347383	1587.0666666666666	9455.366666666667	46.60689984906291
537.7450085328004	1586.6666666666667	9480.733333333334	47.15099975370181
538.5113925426242	1587.2666666666667	9506.8	47.082536895042274
539.2777041620444	1586.7333333333333	9533.933333333332	46.15720827592
540.0439433888959	1587.1	9572.933333333332	46.33292268310715
540.8101102210134	1587.0	9585.233333333334	46.2208863601081
541.5762046562318	1587.3666666666666	9603.033333333333	46.03048656947406
542.3422266923859	1587.5333333333333	9623.166666666666	46.54908585292153
543.1081763273105	1586.5666666666666	9628.666666666666	46.6017515867083
543.8740535588404	1587.1666666666667	9650.566666666668	46.84562710592599
544.6398583848105	1586.8666666666666	9643.0	46.654096056524594
545.4055908030555	1586.3666666666666	9652.0	47.02389631262747
546.1712508114102	1587.2333333333333	9659.566666666668	46.7789050828359
546.9368384077096	1586.9	9656.133333333333	46.857829085955615
547.7023535897882	1587.2333333333333	9650.033333333333	46.3176380198077
548.4677963554811	1587.2666666666667	9669.2	46.84392677976635
549.2331667026231	1587.0	9670.9	46.96954832792384
549.9984646290487	1586.5	9655.666666666666	46.582539735946305
550.7636901325931	1587.0666666666666	9666.7	46.8240793906295
551.5288432110908	1587.0666666666666	9662.7	46.92645157115735
552.2939238623768	1587.3666666666666	9660.166666666666	46.4665989316438
553.0589320842859	1586.7	9654.566666666668	46.22107594007253
553.8238678746528	1587.3333333333333	9662.2	47.30082765618491
554.5887312313124	1586.9	9672.433333333332	46.570703259102224
555.3535221520995	1586.7666666666667	9659.2	46.508745384356224
556.1182406348488	1586.9	9650.766666666666	46.758785658359734
556.8828866773954	1586.9	9655.266666666666	47.187048843446995
557.6474602775738	1586.9666666666667	9647.366666666667	46.84003095624604
558.411961433219	1586.6666666666667	9648.833333333334	46.309491583072194
559.1763901421657	1587.5666666666666	9659.5	47.18501664991563
559.9407464022488	1587.3666666666666	9662.333333333334	47.344190008248425
560.7050302113031	1587.4	9674.4	46.3107827209757
561.4692415671633	1587.1	9687.966666666667	46.26888179092248
562.2333804676643	1586.6333333333334	9692.1	46.71426000736118
562.997446910641	1587.4	9731.133333333333	48.01857662902611
563.7614408939281	1587.3	9725.5	45.8590934616087
564.5253624153604	1586.4666666666667	9765.4	46.22816473565859
565.2892114727728	1586.8666666666666	9783.766666666666	46.35307189342887
566.0529880639999	1586.5333333333333	9800.4	46.52855865128572
566.8166921868768	1587.0	9812.3	46.65033380657928
567.5803238392382	1587.1	9831.5	47.10930718560175
568.3438830189189	1586.7333333333333	9847.266666666666	46.74662972477384
569.1073697237535	1587.5666666666666	9883.733333333334	46.90972218455327
569.8707839515772	1587.0	9897.3	46.18952604212823
570.6341257002246	1586.6333333333334	9921.333333333334	47.050310436323905
571.3973949675305	1587.1	9913.2	47.41374983421099
572.1605917513298	1587.0	9910.833333333334	46.716052151013386
572.9237160494572	1587.2333333333333	9922.7	46.22782096664689
573.6867678597476	1587.1333333333334	9950.766666666666	46.61242681376161
574.4497471800358	1587.4	9950.233333333334	45.98739637707159
575.2126540081566	1587.2	9972.566666666668	45.86665101508812
575.9754883419448	1586.9	9988.0	46.429470185994845
576.7382501792351	1586.8333333333333	9993.0	45.94983727954046
577.5009395178625	1586.9333333333334	10010.233333333334	45.816882617165284
578.2635563556619	1586.4	10023.133333333333	46.17675065353246
579.0261006904677	1587.2333333333333	10021.866666666667	45.70238129462458
579.7885725201152	1587.2333333333333	10034.1	45.88014184487614
580.5509718424388	1586.6333333333334	10047.6	45.9459285376578
581.3132986552736	1587.2	10072.2	46.24875357980632
582.0755529564542	1587.2	10082.666666666666	46.79553432735108
582.8377347438156	1586.7	10107.766666666666	46.2444053117149
583.5998440151925	1586.8666666666666	10125.2	45.667074939482056
584.3618807684197	1587.0	10149.233333333334	45.91964369886025
585.123845001332	1586.7333333333333	10174.666666666666	46.462675809117385
585.8857367117644	1586.7	10208.133333333333	46.513195176273406
586.6475558975515	1586.9	10236.566666666668	46.29711170223502
587.4093025565281	1587.1333333333334	10287.133333333333	46.5865654851699
588.1709766865292	1586.3666666666666	10320.233333333334	45.680883461760196
588.9325782853895	1586.8	10386.866666666667	45.448332655800826
589.6941073509438	1586.9	10461.866666666667	46.04593901258455
590.4555638810269	1587.5333333333333	10533.066666666668	46.063995263575464
591.2169478734736	1586.8666666666666	10606.533333333333	46.614330390070826
591.9782593261189	1587.1	10677.7	46.071142901333246
592.7394982367973	1587.0666666666666	10756.433333333332	46.48592221022329
593.5006646033439	1587.4333333333334	10860.2	46.44790834483244
594.2617584235933	1586.2333333333333	10930.966666666667	45.38378755528516
595.0227796953804	1587.0666666666666	11010.933333333332	45.98011883248466
595.78372841654	1587.5333333333333	11118.1	46.34065354629393
596.544604584907	1586.6333333333334	11238.066666666668	46.7981885635108
597.3054081983161	1586.3333333333333	11344.333333333334	45.23361891727549
598.0661392546021	1586.7	11483.966666666667	46.04231797220139
598.8267977515999	1587.5333333333333	11609.966666666667	46.26284579348164
599.5873836871442	1586.8	11741.3	45.770954981011464
600.34789705907	1587.2	11860.566666666668	45.727586774846806
601.1083378652119	1586.5666666666666	12011.233333333334	46.59613419329996
601.8687061034049	1586.4666666666667	12138.5	46.999933678101975
602.6290017714836	1586.9333333333334	12269.266666666666	46.24261464124737
603.3892248672829	1586.7	12423.4	46.314313756740766
604.1493753886377	1587.4	12575.4	46.50763842525341
604.9094533333828	1586.7666666666667	12702.833333333334	45.875871531499996
605.6694586993528	1587.4666666666667	12842.566666666668	45.6784669611251
606.4293914843829	1587.0666666666666	12979.533333333333	45.50991454139585
607.1892516863076	1586.9	13105.166666666666	45.75637338146136
607.9490393029618	1586.4333333333334	13230.233333333334	45.5594400656295
608.7087543321802	1587.2	13371.833333333334	45.82860826912231
609.4683967717978	1587.1666666666667	13515.7	44.92414203116875
610.2279666196492	1587.0666666666666	13655.0	45.35807999171887
610.9874638735695	1586.7	13773.266666666666	45.27111795360783
611.7468885313933	1586.9	13880.966666666667	45.20022812646704
612.5062405909555	1586.8	14006.366666666667	45.66593436493276
613.2655200500909	1586.2666666666667	14165.833333333334	47.21799889611293
614.0247269066342	1586.4666666666667	14286.066666666668	45.836278598199954
614.7838611584203	1586.5	14396.133333333333	45.58310966622185
615.5429228032841	1586.9	14521.5	45.94804610262811
616.3019118390603	1586.7	14628.766666666666	46.10764657372242
617.0608282635836	1587.0666666666666	14713.266666666666	45.02457872516211
617.8196720746892	1587.0333333333333	14794.7	45.13196542423835
618.5784432702114	1587.0666666666666	14887.266666666666	45.63947122052927
619.3371418479854	1586.4666666666667	14962.166666666666	45.38594057881358
620.0957678058459	1587.4333333333334	15017.8	45.487981474808336
620.8543211416277	1586.9	15088.0	45.85602911151628
621.6128018531655	1586.5666666666666	15138.8	45.18377203561273
622.3712099382943	1586.4333333333334	15207.8	45.3383680782779
623.1295453948488	1586.9	15266.5	44.63507714950617
623.8878082206638	1587.0333333333333	15319.6	45.28840333225948
624.6459984135743	1586.5	15360.1	45.71918800319607
625.4041159714149	1586.2666666666667	15415.933333333332	46.16592292765773
626.1621608920203	1586.6333333333334	15461.833333333334	44.500816527138035
626.9201331732256	1586.3666666666666	15541.9	46.115401328483145
627.6780328128656	1586.7666666666667	15553.266666666666	45.37242335296986
628.4358598087749	1586.6666666666667	15590.033333333333	45.97797264083851
629.1936141587885	1586.8333333333333	15601.3	45.819013846647316
629.9512958607411	1587.5333333333333	15610.4	44.92484006630216
630.7089049124675	1586.8	15644.633333333333	45.81069914619653
631.4664413118026	1586.1	15676.6	46.250348036368024
632.2239050565811	1587.0	15699.8	46.44484401396113
632.9812961446379	1586.3666666666666	15697.833333333334	45.87445510538416
633.7386145738079	1587.0666666666666	15710.1	45.62300513678947
634.4958603419257	1586.8333333333333	15740.8	46.05658804958656
635.2530334468262	1586.2	15723.2	45.77910916731188
636.0101338863443	1587.0333333333333	15703.833333333334	45.2616697216153
636.7671616583146	1586.9666666666667	15683.433333333332	45.249557478437694
637.5241167605723	1586.4333333333334	15667.3	44.35856543315945
638.2809991909518	1586.8666666666666	15683.333333333334	45.44335497466093
639.037808947288	1586.5666666666666	15665.5	45.35803280682918
639.7945460274159	1586.9666666666667	15643.533333333333	45.15977453750461
640.5512104291702	1586.3666666666666	15619.333333333334	44.82671984981379
641.3078021503857	1586.8333333333333	15601.933333333332	45.142420522341965
642.0643211888971	1586.5333333333333	15577.666666666666	45.10910934268976
642.8207675425394	1586.6	15534.4	45.31441615992304
643.5771412091474	1586.8333333333333	15534.066666666668	45.52724279926186
644.3334421865558	1586.5666666666666	15506.733333333334	44.91305180973491
645.0896704725996	1586.5666666666666	15497.033333333333	45.064943538333125
645.8458260651132	1586.9666666666667	15500.4	45.58838962578918
646.6019089619319	1587.0	15477.066666666668	45.72483561258629
647.3579191608902	1586.7333333333333	15465.8	46.6238491826944
648.1138566598231	1586.4333333333334	15415.366666666667	45.0871092749042
648.8697214565653	1586.4666666666667	15407.566666666668	45.73619356321551
649.6255135489516	1587.1	15357.733333333334	44.983870391035275
650.3812329348169	1586.8666666666666	15337.4	44.88618361314595
651.1368796119959	1587.2666666666667	15361.066666666668	44.32417067490167
651.8924535783235	1586.5333333333333	15389.066666666668	44.73713172509598
652.6479548316345	1586.8333333333333	15367.566666666668	44.70105271702336
653.4033833697637	1587.3666666666666	15357.666666666666	44.65982089302851
654.1587391905458	1586.8666666666666	15354.833333333334	44.319488876695644
654.9140222918159	1587.1333333333334	15385.1	44.97609221069005
655.6692326714084	1586.5666666666666	15402.133333333333	45.57276099762886
656.4243703271585	1587.0666666666666	15381.8	44.48349828102637
657.1794352569008	1586.9666666666667	15384.8	44.7822612126884
657.9344274584702	1586.6333333333334	15394.333333333334	44.63467094942481
658.6893469297014	1586.8333333333333	15414.0	44.82495363271516
659.4441936684294	1586.5	15433.6	44.529891434704176
660.1989676724888	1587.6	15445.066666666668	44.14426958959236
660.9536689397146	1587.0	15491.9	44.539139893339126
661.7082974679414	1586.8	15542.066666666668	45.062101626723816
662.4628532550042	1587.0333333333333	15586.533333333333	44.5178014070682
663.2173362987378	1586.4666666666667	15650.5	44.76463998913591
663.9717465969768	1587.2333333333333	15702.233333333334	44.80699344152612
664.7260841475563	1587.1	15772.9	44.79883421164632
665.480348948311	1586.3666666666666	15815.466666666667	45.444135799113944
666.2345409970756	1587.3	15864.133333333333	44.61038810322838
666.988660291685	1586.6	15973.2	44.584226740778206
667.742706829974	1586.6	16060.633333333333	44.85926793363621
668.4966806097776	1586.7333333333333	16120.866666666667	45.09463839811891
669.2505816289303	1586.8333333333333	16206.133333333333	44.66751500744893
670.0044098852671	1586.2	16280.933333333332	44.4489983681443
670.7581653766227	1586.7	16350.866666666667	44.825368404980004
671.511848100832	1587.1	16443.4	44.5477391306856
672.2654580557298	1586.3333333333333	16540.733333333334	44.7827991052824
673.0189952391509	1586.5	16628.3	44.425625046190206
673.7724596489301	1587.4666666666667	16749.566666666666	44.826728635639284
674.5258512829022	1586.8333333333333	16851.3	44.3462812972141
675.279170138902	1587.5	16992.0	44.96620576079806
676.0324162147645	1586.8333333333333	17119.2	44.26354893210747
676.7855895083242	1586.1	17258.966666666667	45.086197095948606
677.5386900174161	1586.6666666666667	17357.333333333332	43.88993963545436
678.2917177398749	1586.9333333333334	17492.5	44.663955642057935
679.0446726735356	1586.6666666666667	17606.3	44.47727059661833
679.797554816233	1587.0333333333333	17678.033333333333	43.481319793815715
680.5503641658016	1587.0333333333333	17798.066666666666	44.24193568624609
681.3031007200765	1586.6666666666667	17907.233333333334	44.5364181569268
682.0557644768925	1586.6666666666667	18012.233333333334	44.23183475838159
682.8083554340842	1587.3333333333333	18129.9	43.499087229195496
683.5608735894867	1586.0	18271.033333333333	44.32815465799135
684.3133189409347	1586.9333333333334	18391.766666666666	43.76208752077157
685.0656914862628	1587.3666666666666	18550.1	44.939728046767115
685.8179912233061	1586.2666666666667	18656.866666666665	44.970661025294085
686.5702181498993	1587.2	18758.033333333333	44.87735851520668
687.3223722638772	1586.6	18886.0	43.91278567898843
688.0744535630747	1587.7	19052.9	44.46765086359249
688.8264620453265	1586.9333333333334	19166.233333333334	43.29864291476191
689.5783977084674	1586.0	19281.066666666666	43.76841325237295
690.3302605503324	1586.8	19402.7	44.35250250299517
691.082050568756	1587.4666666666667	19516.033333333333	44.86420006523559
691.8337677615733	1586.5333333333333	19588.233333333334	44.65797062292564
692.585412126619	1587.0333333333333	19671.0	44.95425014249125
693.3369836617278	1587.4	19746.066666666666	44.13860838115515
694.0884823647348	1586.9666666666667	19863.966666666667	44.69830273418925
694.8399082334745	1586.2666666666667	19938.966666666667	44.65711710561646
695.5912612657819	1587.3666666666666	20012.933333333334	44.53992066987082
696.3425414594917	1586.7	20039.333333333332	43.94129138895792
697.0937488124388	1586.8666666666666	20057.5	43.921377907731184
697.8448833224579	1587.5666666666666	20103.066666666666	43.6589378735633
698.5959449873841	1586.5	20173.566666666666	44.28692366320193
699.3469338050518	1586.6666666666667	20218.366666666665	43.40521613103448
700.0978497732962	1586.8	20257.0	43.56646394371137
700.8486928899517	1586.7666666666667	20304.633333333335	43.625044343447335
701.5994631528534	1587.0333333333333	20368.166666666668	43.75341888098979
702.3501605598362	1587.1333333333334	20380.366666666665	43.37719904523108
703.1007851087347	1586.7333333333333	20385.233333333334	43.15853766427738
703.8513367973837	1587.2	20377.866666666665	43.511150240717825
704.6018156236181	1586.7666666666667	20338.133333333335	43.376676485159585
705.3522215852728	1586.8333333333333	20348.5	44.20421363452674
706.1025546801824	1587.0666666666666	20360.366666666665	43.753011018268865
706.8528149061818	1586.4333333333334	20339.833333333332	43.9453327240137
707.603002261106	1586.8	20321.066666666666	43.60537656698773
708.3531167427894	1586.7	20305.933333333334	43.38063382517246
709.1031583490673	1586.8333333333333	20296.666666666668	43.656726559597736
709.8531270777742	1586.8666666666666	20307.433333333334	44.41686750268626
710.6030229267449	1586.7333333333333	20263.3	44.4987215544683
711.3528458938142	1586.6666666666667	20173.7	44.80220257300352
712.1025959768172	1586.8	20086.733333333334	45.22066912480176
712.8522731735884	1586.5	20000.7	44.27105274800549
713.6018774819628	1587.8	19961.7	44.034835109568085
714.351408899775	1586.6666666666667	19891.466666666667	43.822100337772035
715.1008674248601	1586.8333333333333	19836.166666666668	43.9087262663703
715.8502530550527	1587.0	19693.666666666668	42.88962843535075
716.5995657881876	1587.0666666666666	19572.1	43.47475979779422
717.3488056220998	1587.2	19461.933333333334	43.57521259877686
718.097972554624	1586.6333333333334	19388.166666666668	43.83929154218511
718.8470665835949	1586.5666666666666	19342.8	43.67291273597233
719.5960877068475	1586.8	19289.5	43.60296930226309
720.3450359222164	1586.9666666666667	19242.3	43.501211995809065
721.0939112275368	1587.1333333333334	19219.3	43.58493189325997
721.842713620643	1587.0333333333333	19140.133333333335	43.23266294483382
722.5914430993702	1586.1666666666667	19102.366666666665	43.18052736231799
723.340099661553	1586.9666666666667	19057.966666666667	43.202801671546084
724.0886833050263	1586.6666666666667	19041.566666666666	42.98457947759451
724.837194027625	1587.1666666666667	18989.3	43.8700880024028
725.5856318271836	1587.0666666666666	18916.733333333334	43.3527592164053
726.3339967015373	1587.1	18862.5	43.36170819340926
727.0822886485207	1587.0333333333333	18831.933333333334	43.08809891667022
727.8305076659686	1586.8666666666666	18781.833333333332	43.33406678990774
728.5786537517159	1586.6	18756.566666666666	43.469376935595704
729.3267269035974	1586.7666666666667	18700.366666666665	43.56293924099351
730.0747271194479	1586.3	18662.133333333335	44.16142713133283
730.822654397102	1587.3	18604.833333333332	43.89509666223546
731.5705087343949	1586.4	18569.733333333334	44.17115098597292
732.3182901291611	1586.9666666666667	18527.833333333332	43.396302475107944
733.0659985792356	1587.1666666666667	18493.866666666665	43.478132220944524
733.8136340824532	1586.9333333333334	18503.866666666665	43.5374917292787
734.5611966366486	1586.8666666666666	18550.033333333333	44.26800803973873
735.3086862396566	1586.6333333333334	18510.266666666666	44.22532299234423
736.056102889312	1587.0	18482.533333333333	44.73279754251024
736.8034465834498	1587.1	18461.366666666665	44.07089167218139
737.5507173199047	1587.4666666666667	18486.4	45.28963065607042
738.2979150965115	1586.8	18496.7	44.845565899461796
739.045039911105	1586.7666666666667	18517.4	44.66639759437731
739.79209176152	1586.4666666666667	18502.166666666668	44.86827279002703
740.5390706455914	1586.2333333333333	18460.2	45.088924575914085
741.285976561154	1586.7333333333333	18441.6	44.79412138554106
742.0328095060426	1587.4666666666667	18430.0	44.21443731428192
742.7795694780918	1587.0666666666666	18404.366666666665	44.05937798676429
743.5262564751367	1587.1	18407.233333333334	44.15731206315228
744.272870495012	1587.0	18391.833333333332	44.09568731038886
745.0194115355524	1587.1333333333334	18382.866666666665	44.41001685287877
745.765879594593	1587.4	18354.5	44.798943367779664
746.5122746699683	1587.4333333333334	18324.0	44.07628472844692
747.2585967595134	1587.1333333333334	18303.0	44.20084789575671
748.0048458610628	1586.8	18312.366666666665	43.56679036118154
748.7510219724516	1586.4333333333334	18361.166666666668	43.73494029821236
749.4971250915144	1586.7333333333333	18405.4	43.82608520442261
750.243155216086	1586.2333333333333	18386.1	44.28017608053954
750.9891123440015	1586.8333333333333	18389.766666666666	43.54532597453198
751.7349964730954	1586.4666666666667	18446.4	43.993440471294825
752.4808076012027	1586.7333333333333	18469.066666666666	43.397235130292124
753.2265457261582	1586.5666666666666	18517.933333333334	43.019562940686015
753.9722108457964	1586.4333333333334	18597.0	43.75773963506118
754.7178029579526	1587.2666666666667	18664.1	43.66067000042267
755.4633220604613	1586.2666666666667	18711.433333333334	43.79745827786965
756.2087681511574	1586.7666666666667	18762.166666666668	42.93076197250441
756.9541412278757	1586.6333333333334	18825.533333333333	43.54645053064213
757.699441288451	1587.2666666666667	18866.566666666666	43.56531442650512
758.4446683307182	1587.0333333333333	18914.4	43.657102394620225
759.1898223525119	1586.9	18981.266666666666	44.31261189564417
759.9349033516671	1586.5333333333333	19026.366666666665	44.0329660682176
760.6799113260186	1586.9333333333334	19106.833333333332	44.843385213129835
761.424846273401	1587.3333333333333	19141.866666666665	43.92548849769813
762.1697081916495	1586.9333333333334	19208.166666666668	43.10410894508113
762.9144970785986	1587.1	19289.566666666666	43.762730627382865
763.6592129320832	1587.1666666666667	19334.033333333333	43.00312616420684
764.4038557499381	1586.5	19395.633333333335	43.648798908600575
765.1484255299982	1587.0333333333333	19432.466666666667	43.31334017912152
765.8929222700982	1586.4666666666667	19502.6	43.70782518563864
766.637345968073	1586.6666666666667	19568.566666666666	43.185623724069615
767.3816966217572	1587.0	19642.1	43.207002166495585
768.1259742289859	1586.5333333333333	19723.266666666666	43.30495211074644
768.8701787875938	1586.7666666666667	19798.233333333334	43.22260294524579
769.6143102954156	1586.2333333333333	19856.733333333334	43.84731146985555
770.3583687502863	1587.2333333333333	19962.666666666668	44.529969510416734
771.1023541500406	1586.9333333333334	20001.966666666667	43.70349904582901
771.8462664925133	1587.2333333333333	20063.133333333335	43.045634477857746
772.5901057755393	1587.1	20189.2	43.612064322871355
773.3338719969533	1586.8	20262.133333333335	43.319130551288616
774.0775651545903	1587.4666666666667	20355.166666666668	42.515293391989324
774.8211852462848	1586.6333333333334	20456.866666666665	42.495110805256246
775.5647322698719	1586.3333333333333	20595.133333333335	42.81984400592677
776.3082062231862	1586.8	20645.666666666668	42.58181840970418
777.0516071040627	1587.3666666666666	20698.466666666667	42.36016877935943
777.7949349103361	1586.4666666666667	20798.166666666668	43.0764548373631
778.5381896398412	1587.8333333333333	20890.766666666666	42.74411881266486
779.281371290413	1587.0	21014.3	43.17294386646404
780.024479859886	1587.1666666666667	21112.3	43.00613451718133
780.7675153460953	1587.0666666666666	21232.6	42.949561138417366
781.5104777468754	1586.4	21368.033333333333	42.85467368230838
782.2533670600615	1586.8	21485.6	42.72278084448534
782.996183283488	1586.3666666666666	21618.8	42.641777478792434
783.73892641499	1586.5666666666666	21703.666666666668	42.195432852211894
784.4815964524023	1587.1666666666667	21770.3	42.71869110396713
785.2241933935596	1587.1666666666667	21881.266666666666	43.55783634413178
785.9667172362967	1586.5666666666666	22005.6	42.9918007312174
786.7091679784486	1587.1	22140.866666666665	43.041602140362755
787.4515456178499	1586.7333333333333	22220.8	43.3753837642698
788.1938501523355	1587.0	22344.033333333333	43.80437078489334
788.9360815797401	1586.6	22464.966666666667	44.34984008180165
789.6782398978987	1586.6	22548.8	43.50233344212155
790.420325104646	1586.9666666666667	22663.433333333334	43.01917825602501
791.1623371978169	1586.7333333333333	22777.7	42.62867864724124
791.9042761752461	1586.8666666666666	22887.2	43.37023323852637
792.6461420347684	1587.0	22983.433333333334	42.73893887845358
793.3879347742187	1586.7666666666667	23130.066666666666	42.72785963256772
794.1296543914318	1586.6666666666667	23241.333333333332	43.07907686006296
794.8713008842426	1586.7333333333333	23335.666666666668	42.748399869614445
795.6128742504857	1586.4666666666667	23480.0	42.73916658644652
796.354374487996	1586.6666666666667	23591.633333333335	42.981457379046866
797.0958015946084	1587.1333333333334	23687.3	43.011024150573995
797.8371555681575	1586.4333333333334	23803.066666666666	43.305051271669875
798.5784364064783	1587.0666666666666	23903.1	42.80363369047927
799.3196441074057	1587.1333333333334	24027.766666666666	43.63606790327815
800.0607786687742	1587.0666666666666	24106.666666666668	42.8290392992842
800.8018400884189	1586.8333333333333	24240.066666666666	43.385517590155885
801.5428283641745	1587.2333333333333	24289.766666666666	43.24699813480861
802.2837434938757	1587.4666666666667	24378.666666666668	43.0939725474926
803.0245854753575	1586.9333333333334	24488.633333333335	43.005924668082805
803.7653543064547	1586.5666666666666	24648.333333333332	43.30215225920526
804.5060499850019	1586.6333333333334	24743.666666666668	43.4767820048095
805.2466725088342	1587.3666666666666	24818.7	43.16672004430961
805.9872218757862	1587.0333333333333	24879.166666666668	43.29951854947854
806.7276980836928	1586.6333333333334	24981.3	42.77417222618577
807.4681011303886	1586.9666666666667	25117.7	43.06356115586259
808.2084310137088	1586.9	25192.0	43.424928862536746
808.948687731488	1587.2333333333333	25298.833333333332	42.82078552382913
809.688871281561	1586.8666666666666	25356.3	43.2007790547542
810.4289816617627	1586.6666666666667	25436.633333333335	42.12416696030025
811.1690188699278	1587.7	25536.0	42.3315638904307
811.9089829038911	1587.0666666666666	25575.033333333333	42.033943356631305
812.6488737614875	1586.6666666666667	25715.5	42.532675771322644
813.3886914405518	1586.7	25866.2	42.4894866685516
814.1284359389189	1586.5	25963.1	41.964243340133756
814.8681072544233	1586.7666666666667	26047.966666666667	41.730446402984555
815.6077053849002	1586.4333333333334	26169.5	42.534433507102605
816.3472303281842	1586.8333333333333	26206.8	42.21336401518338
817.0866820821101	1586.7333333333333	26279.3	42.29624396890414
817.8260606445127	1586.8	26353.633333333335	42.346015804960615
818.5653660132269	1587.6666666666667	26475.7	43.070709033804704
819.3045981860876	1586.7333333333333	26556.766666666666	43.39524409843881
820.0437571609293	1587.0	26650.4	42.254617844620576
820.7828429355872	1586.9	26708.566666666666	41.83622444218121
821.5218555078957	1586.6333333333334	26775.7	41.94401226094067
822.26079487569	1586.9333333333334	26871.666666666668	42.24287763264212
822.9996610368046	1586.8333333333333	26939.333333333332	41.669655283221644
823.7384539890745	1586.7333333333333	26975.533333333333	41.2013139784378
824.4771737303345	1586.5666666666666	27034.366666666665	41.78202339586196
825.2158202584193	1586.5	27157.666666666668	42.25007842348343
825.9543935711638	1586.4666666666667	27210.966666666667	42.573785965789625
826.6928936664028	1587.0333333333333	27255.066666666666	43.24804865827933
827.4313205419711	1586.5	27369.7	42.932772532536916
828.1696741957036	1587.0666666666666	27481.8	42.88590347804074
828.907954625435	1586.4	27584.866666666665	42.86462640262671
829.646161829	1586.4333333333334	27719.433333333334	42.70854495020627
830.3842958042337	1587.2333333333333	27789.0	43.10116756053731
831.1223565489707	1586.8666666666666	27862.633333333335	42.388224620086326
831.8603440610459	1586.5666666666666	27985.5	42.80220679921228
832.598258338294	1586.7	28023.3	41.47472225598744
833.3360993785501	1586.9666666666667	28085.866666666665	42.80312888778383
834.0738671796487	1586.8333333333333	28145.133333333335	42.484877835264555
834.8115617394246	1586.7666666666667	28266.666666666668	42.7530469096301
835.5491830557129	1585.8666666666666	28375.333333333332	42.027284100251606
836.2867311263482	1586.3666666666666	28418.633333333335	41.995528829003824
837.0242059491653	1586.3333333333333	28495.833333333332	42.51520866362359
837.7616075219992	1586.8	28589.733333333334	42.0534579273147
838.4989358426844	1586.3666666666666	28641.566666666666	42.6080883163864
839.2361909090561	1586.0666666666666	28683.4	42.23573244176916
839.9733727189487	1586.2	28743.4	42.172028282950485
840.7104812701973	1586.6666666666667	28820.5	41.228941644616086
841.4475165606366	1586.6	28975.933333333334	41.848635524418064
842.1844785881015	1586.3333333333333	29110.566666666666	42.38829947117517
842.9213673504267	1587.5666666666666	29182.366666666665	41.88893399821348
843.6581828454471	1587.0	29257.1	41.930010849895844
844.3949250709974	1586.3333333333333	29326.633333333335	42.02553290289416
845.1315940249126	1586.5333333333333	29447.533333333333	41.772624507019955
845.8681897050272	1586.5	29604.0	42.06651197451223
846.6047121091764	1586.7333333333333	29755.866666666665	41.70263385891753
847.3411612351948	1586.7666666666667	29873.533333333333	42.04861151146945
848.0775370809172	1586.8	29920.133333333335	42.06723377937305
848.8138396441784	1587.1333333333334	29965.266666666666	41.959296789654815
849.5500689228132	1586.6333333333334	29977.733333333334	41.537264481646545
850.2862249146566	1587.0666666666666	30112.4	41.66610837098404
851.0223076175432	1587.5333333333333	30256.266666666666	41.66413396129545
851.7583170293079	1586.6333333333334	30475.133333333335	41.95319390460605
852.4942531477856	1586.8	30537.333333333332	41.50050759792481
853.2301159708109	1586.3666666666666	30564.433333333334	41.76592204969331
853.9659054962187	1586.8333333333333	30541.166666666668	41.32979268388928
854.7016217218439	1586.5	30601.266666666666	41.11716087915797
855.4372646455213	1586.8	30730.066666666666	42.352344001107944
856.1728342650856	1586.5	30828.8	42.509523449113445
856.9083305783716	1586.4	30916.266666666666	42.42736359883544
857.6437535832143	1587.1666666666667	30964.233333333334	41.82911478982879
858.3791032774483	1586.8666666666666	31001.966666666667	41.26061363051517
859.1143796589085	1586.1666666666667	31048.2	41.96111900177087
859.8495827254299	1586.5333333333333	31177.033333333333	41.999947158997934
860.5847124748469	1586.4	31222.666666666668	41.21047453095032
861.3197689049947	1587.1666666666667	31353.666666666668	41.041158819710304
862.0547520137079	1586.7666666666667	31465.4	40.583243106135875
862.7896617988213	1587.6333333333334	31584.833333333332	40.69170360332075
863.5244982581698	1586.4333333333334	31722.166666666668	41.86356469651888
864.2592613895882	1586.9333333333334	31715.7	41.684342622241026
864.9939511909114	1587.1	31759.733333333334	42.443156082724464
865.728567659974	1586.3333333333333	31766.266666666666	42.51753350407236
866.4631107946109	1586.5	31827.166666666668	41.44189924344295
867.197580592657	1586.9666666666667	31939.533333333333	41.692500401984
867.931977051947	1586.5	32033.0	41.29807637597122
868.6663001703158	1586.7	32065.366666666665	40.946394310688724
869.4005499455982	1586.0333333333333	32096.733333333334	40.80227372661063
870.1347263756289	1586.6333333333334	32134.5	40.64301453508286
870.8688294582428	1586.9333333333334	32220.6	40.54808327509212
871.6028591912748	1586.5666666666666	32281.1	40.20504667164725
872.3368155725594	1586.6	32451.8	40.475916534538406
873.0706985999318	1586.4666666666667	32504.066666666666	40.61219548660462
873.8045082712266	1586.4666666666667	32548.5	40.85458123406005
874.5382445842787	1587.2666666666667	32639.2	40.5805746065241
875.2719075369228	1586.7333333333333	32796.433333333334	41.03293638007983
876.0054971269938	1586.6333333333334	32972.833333333336	41.20412621027667
876.7390133523264	1586.8666666666666	33192.9	41.11250755252002
877.4724562107556	1586.9666666666667	33471.0	40.772099018907994
878.2058257001161	1586.1333333333334	33647.0	40.36986285832825
878.9391218182427	1587.4	33793.1	40.210221796693546
879.6723445629702	1587.2333333333333	33913.2	40.493258361849236
880.4054939321335	1586.8666666666666	34024.03333333333	40.35023629291998
881.1385699235674	1586.5666666666666	34232.76666666667	40.43277778029038
881.8715725351066	1586.4333333333334	34405.9	40.533929997598534
882.604501764586	1586.6666666666667	34620.96666666667	40.14570881951981
883.3373576098403	1586.8666666666666	34789.066666666666	39.91155970214379
884.0701400687044	1586.8666666666666	34947.03333333333	39.95004652109821
884.8028491390132	1586.6333333333334	35051.566666666666	39.748899357103355
885.5354848186014	1586.4666666666667	35134.36666666667	39.087523373169354
886.2680471053038	1586.0333333333333	35210.86666666667	38.20108659663761
887.0005359969554	1586.1666666666667	35422.5	38.427599071846934
887.7329514913906	1586.7	35584.6	38.03401016229467
888.4652935864447	1587.0	35789.566666666666	38.304895190955975
889.1975622799522	1587.4333333333334	36001.13333333333	38.73941410637943
889.929757569748	1587.0	36162.066666666666	39.53521909445794
890.6618794536669	1587.0666666666666	36317.8	40.2844407665955
891.3939279295437	1586.6666666666667	36433.53333333333	40.38626485654885
892.1259029952132	1586.6	36511.96666666667	40.442163823510114
892.8578046485103	1586.8	36693.066666666666	40.33873126715527
893.5896328872698	1587.0	36883.8	40.855698311451974
894.3213877093264	1586.6	37155.03333333333	41.189556439791886
895.0530691125149	1586.7	37419.166666666664	40.930346032261816
895.7846770946703	1586.5	37737.23333333333	41.36893925107224
896.5162116536272	1586.8666666666666	37857.433333333334	41.58953820510492
897.2476727872206	1586.4333333333334	37938.13333333333	41.48906847953128
897.9790604932853	1586.6	38036.333333333336	41.43840101701592
898.7103747696559	1587.3333333333333	38148.333333333336	41.86341299510536
899.4416156141674	1586.6333333333334	38346.933333333334	41.81942767992123
900.1727830246544	1586.1333333333334	38679.76666666667	42.61426433497979
900.9038769989521	1586.8	38981.36666666667	42.874076385501716
901.634897534895	1586.8666666666666	39248.433333333334	43.50117989199509
902.365844630318	1586.6333333333334	39385.53333333333	42.92553456340929
903.0967182830558	1586.3	39527.23333333333	43.652695080248975
903.8275184909435	1586.4666666666667	39717.566666666666	44.34609537712789
904.5582452518156	1586.4	39920.8	44.78545093650514
905.288898563507	1586.8333333333333	40041.933333333334	44.950835203003535
906.0194784238527	1587.2333333333333	40143.3	44.85555777737663
906.7499848306873	1586.8	40377.96666666667	45.50566021205111
907.4804177818455	1587.2	40552.7	45.540618016993896
908.2107772751625	1586.9333333333334	40713.53333333333	45.79128437013054
908.9410633084728	1587.1333333333334	40900.166666666664	46.23560150430538
909.6712758796114	1587.0	40949.26666666667	46.265399553782025
910.4014149864129	1586.1333333333334	41039.1	46.30623457674761
911.1314806267123	1587.2333333333333	41153.566666666666	46.64300636228636
911.8614727983444	1587.0333333333333	41290.566666666666	46.48384247379111
912.5913914991438	1586.3	41452.333333333336	47.01002975537544
913.3212367269456	1586.6333333333334	41584.13333333333	46.18216708926691
914.0510084795844	1586.4333333333334	41787.8	47.14203627664056
914.7807067548952	1586.2	41997.066666666666	47.43942037772161
915.5103315507125	1586.9	42005.0	46.59190849124759
916.2398828648716	1586.7666666666667	42200.13333333333	47.519488697688914
916.9693606952068	1587.0	42400.1	48.14158907229622
917.6987650395532	1586.5	42479.03333333333	48.163326503306905
918.4280958957455	1586.4333333333334	42555.6	48.5178647033529
919.1573532616186	1586.8	42674.96666666667	48.63987215381653
919.8865371350073	1587.2	42709.03333333333	48.19514718272802
920.6156475137464	1586.3333333333333	42735.9	47.762808744679205
921.3446843956707	1586.2	42692.0	47.5115784122998
922.0736477786149	1586.1	42575.6	47.16009348564166
922.802537660414	1586.9	42598.066666666666	47.63296327505007
923.5313540389027	1587.1	42698.0	47.354134354442486
924.2600969119159	1586.6666666666667	42767.2	47.0653789923941
924.9887662772883	1587.3	42716.76666666667	47.15888296363528
925.7173621328548	1587.0	42679.4	47.051070547280595
926.4458844764501	1585.7	42619.066666666666	46.5857475677519
927.1743333059092	1586.2666666666667	42382.3	46.120733089721384
927.9027086190666	1587.3333333333333	42097.4	46.11252905796323
928.6310104137575	1586.6666666666667	41779.2	46.57522460675274
929.3592386878165	1585.9	41249.8	46.66573636237616
930.0873934390784	1587.3	40601.8	47.177027779531635
930.815474665378	1586.7	39805.63333333333	47.008921829937506
931.5434823645503	1586.2	38862.833333333336	47.029307594604916
932.2714165344298	1586.8666666666666	37624.76666666667	46.194359875210615
932.9992771728516	1586.9666666666667	36498.5	45.80144694644403
933.7270642776504	1586.7333333333333	35423.4	45.40585817614504
934.4547778466609	1586.9666666666667	34369.03333333333	45.26210440482867
935.1824178777181	1586.8333333333333	33525.066666666666	44.9601240866655
935.9099843686568	1586.9666666666667	32788.36666666667	44.54502925647175
936.6374773173115	1586.7666666666667	32293.333333333332	44.28347886973652
937.3648967215174	1585.6333333333334	31935.466666666667	43.41202348260652
938.0922425791092	1587.2666666666667	31752.2	42.6366185249772
938.8195148879216	1586.5333333333333	31809.566666666666	41.76933332932522
939.5467136457895	1587.0	32052.166666666668	42.81108718666426
940.2738388505477	1587.0333333333333	32340.733333333334	43.16262897863398
941.000890500031	1586.4	32696.433333333334	42.95486425876847
941.7278685920743	1587.1666666666667	33200.6	43.21619803765967
942.4547731245123	1587.0	33768.066666666666	42.924134432002305
943.1816040951798	1586.6666666666667	34445.0	42.88906572235906
943.9083615019116	1586.8666666666666	35191.5	42.10928927332933
944.6350453425426	1587.3666666666666	36045.23333333333	42.76275883833414
945.3616556149077	1586.7	36842.833333333336	41.5972987139972
946.0881923168415	1587.2666666666667	37640.53333333333	41.96588653467418
946.8146554461789	1587.0	38332.96666666667	40.97934091967981
947.5410450007547	1586.6333333333334	39144.9	40.84539606840451
948.2673609784038	1587.5666666666666	39927.3	40.74527099561505
948.9936033769609	1586.1333333333334	40702.26666666667	40.370295104690804
949.7197721942608	1586.2	41459.833333333336	41.00217295811988
950.4458674281384	1587.1666666666667	42171.63333333333	40.194507431629816
951.1718890764284	1587.0333333333333	42911.86666666667	40.42459861056359
951.8978371369658	1587.7333333333333	43591.433333333334	40.266837238149115
952.6237116075853	1586.4333333333334	44157.76666666667	39.790698264360145
953.3495124861216	1586.9666666666667	44687.03333333333	40.22686418962609
954.0752397704097	1586.5333333333333	45207.53333333333	40.409838030135646
954.8008934582843	1587.3333333333333	45737.1	40.05608040452056
955.5264735475803	1586.6	46323.5	39.70388041125394
956.2519800361324	1586.9333333333334	46815.2	39.48267686463739
956.9774129217755	1586.6666666666667	47257.933333333334	39.33658064417878
957.7027722023442	1587.4	47752.73333333333	39.82245777333938
958.4280578756737	1587.0	48115.03333333333	40.07237195340587
959.1532699395985	1586.8333333333333	48378.166666666664	40.19445627532649
959.8784083919536	1586.4333333333334	48671.73333333333	40.46078325741889
960.6034732305736	1586.7	48957.8	40.25698254717268
961.3284644532936	1586.7	49202.666666666664	40.464392681120806
962.053382057948	1586.4	49527.8	40.262403544143666
962.7782260423721	1586.5	49693.76666666667	39.44684254928957
963.5029964044004	1586.5	49937.53333333333	39.685610560901615
964.2276931418677	1586.7333333333333	50108.7	39.529440427220464
964.952316252609	1586.8333333333333	50277.566666666666	38.920425974161894
965.6768657344589	1586.3	50308.3	38.48211594573
966.4013415852523	1586.3333333333333	50459.333333333336	38.89557345900301
967.1257438028242	1587.1	50554.0	39.065577551177554
967.8500723850091	1586.7666666666667	50621.066666666666	39.5209693127613
968.574327329642	1586.5666666666666	50708.76666666667	39.82856679789536
969.2985086345576	1586.6666666666667	50845.833333333336	40.08083051296587
970.0226162975908	1587.1333333333334	50815.7	39.84448136193374
970.7466503165765	1586.4333333333334	50668.26666666667	39.835394017857574
971.4706106893493	1586.5666666666666	50671.833333333336	39.49642143093823
972.1944974137441	1586.9333333333334	50466.3	39.1676311253629
972.9183104875957	1585.9666666666667	50174.96666666667	39.19085755779644
973.6420499087391	1587.2333333333333	49901.0	39.46886289622868
974.3657156750087	1586.5333333333333	49677.2	39.48483264515603
975.0893077842397	1587.3	49482.7	39.719953271517035
975.8128262342667	1587.0333333333333	49391.6	39.36907609157717
976.5362710229247	1586.9333333333334	49275.26666666667	38.780582584110924
977.2596421480483	1586.7333333333333	49153.3	38.490524494684614
977.9829396074724	1587.4666666666667	49057.0	38.5551394158307
978.7061633990318	1586.2333333333333	48899.23333333333	38.62032289133246
979.4293135205613	1587.1333333333334	48628.8	38.336399184630096
980.1523899698958	1587.1	48422.666666666664	38.58002238079422
980.87539274487	1586.8	48295.96666666667	38.990178723825224
981.5983218433189	1587.9666666666667	48208.833333333336	39.222059935228025
982.3211772630771	1586.2333333333333	48177.3	39.42112116582103
983.0439590019795	1586.3333333333333	48258.2	39.026854424151296
983.7666670578608	1587.2	48431.63333333333	39.22436792683251
984.4893014285559	1586.5	48471.13333333333	39.022606288129175
985.2118621118997	1587.1333333333334	48467.6	39.166794915021626
985.9343491057269	1586.8	48372.666666666664	39.43464039517255
986.6567624078724	1587.2	48194.86666666667	39.082425545830226
987.3791020161709	1587.0	48125.4	38.979253002423505
988.1013679284573	1586.6666666666667	48101.433333333334	39.06636983638665
988.8235601425663	1587.2	48107.566666666666	38.606476520105694
989.5456786563328	1586.8666666666666	48210.3	38.88518359659473
990.2677234675917	1587.2333333333333	48287.6	38.53996964928453
990.9896945741776	1586.4	48242.0	38.35827720503914
991.7115919739255	1586.9333333333334	48105.933333333334	38.419613485442035
992.4334156646702	1586.7333333333333	47836.36666666667	38.013273043537154
993.1551656442463	1586.7	47494.066666666666	38.26340885023526
993.8768419104888	1587.0	47122.63333333333	38.483067597568635
994.5984444612325	1586.6666666666667	46871.2	38.31571053089249
995.3199732943121	1587.1	46566.7	38.01508216513734
996.0414284075626	1587.0666666666666	46276.666666666664	38.13890430879216
996.7628097988187	1587.1666666666667	45986.933333333334	38.18411938858081
997.4841174659151	1586.4666666666667	45747.53333333333	38.21766878263033
998.2053514066869	1586.6	45459.76666666667	38.58555030340805
998.9265116189687	1586.8666666666666	44983.4	38.2264466049699
999.6475981005952	1587.7	44400.6	38.355058171940215
1000.3686108494015	1586.7666666666667	43794.23333333333	38.18285954256232
1001.0895498632223	1587.1333333333334	43415.46666666667	38.2169832500731
1001.8104151398923	1586.8666666666666	43100.53333333333	38.335882635011515
1002.5312066772464	1587.2	42794.96666666667	38.514867613588216
1003.2519244731194	1587.1333333333334	42522.23333333333	38.50412327399242
1003.9725685253462	1586.5666666666666	42224.066666666666	38.66860649838439
1004.6931388317614	1586.5	41812.3	37.87121041245929
1005.4136353902	1586.6666666666667	41323.333333333336	38.24677387774382
1006.1340581984969	1586.3666666666666	40748.4	38.355882848840814
1006.8544072544867	1586.4666666666667	40095.333333333336	39.138179460727606
1007.5746825560042	1586.9666666666667	39465.3	38.8146498723008
1008.2948841008844	1586.4	38907.76666666667	39.10043557153575
1009.0150118869618	1587.2	38414.46666666667	38.73293486550382
1009.7350659120716	1586.5666666666666	38142.7	39.490834476902336
1010.4550461740483	1587.6	37837.933333333334	39.95223382788888
1011.174952670727	1586.7333333333333	37490.96666666667	39.7328343789883
1011.8947853999423	1586.7333333333333	37079.9	39.95106902864221
1012.614544359529	1586.8666666666666	36507.433333333334	39.4022506391436
1013.334229547322	1586.1333333333334	35934.3	40.195064890142305
1014.0538409611561	1587.0666666666666	35275.333333333336	40.685600102943916
1014.7733785988661	1586.9666666666667	34588.4	40.422002279413476
1015.4928424582868	1587.1333333333334	34082.73333333333	40.892464712456615
1016.2122325372529	1586.2	33578.166666666664	40.31498314254739
1016.9315488335994	1586.1333333333334	33198.9	40.89496992281614
1017.6507913451611	1587.5333333333333	32866.666666666664	40.90334791520952
1018.3699600697728	1587.4	32496.733333333334	41.40547138664455
1019.0890550052692	1586.9666666666667	31999.666666666668	40.35524297309367
1019.8080761494851	1586.4333333333334	31432.533333333333	40.89759848984429
1020.5270235002555	1587.3	30798.333333333332	40.840016228188176
1021.2458970554151	1587.0333333333333	30062.8	40.96722786169028
1021.9646968127987	1586.8333333333333	29410.6	40.63730618346882
1022.6834227702411	1586.7	28895.7	40.151800741040375
1023.4020749255772	1586.6666666666667	28423.8	40.18321145041103
1024.1206532766416	1586.5333333333333	28054.766666666666	40.16283317523332
1024.8391578212693	1586.6	27764.4	41.03818707600965
1025.5575885572953	1586.8666666666666	27412.433333333334	40.59715507137403
1026.2759454825539	1586.5333333333333	26997.466666666667	40.137071101683965
1026.9942285948803	1587.1	26457.566666666666	40.5256188978169
1027.7124378921092	1586.2	25854.2	40.391557659173394
1028.4305733720753	1586.2333333333333	25259.566666666666	40.50995076396372
1029.1486350326138	1586.8	24689.233333333334	40.00693160625299
1029.866622871559	1586.9333333333334	24185.9	40.078025514448335
1030.584536886746	1587.1333333333334	23738.8	40.06507149543126
1031.3023770760096	1587.3333333333333	23356.066666666666	39.84662593170125
1032.0201434371845	1586.8666666666666	23049.666666666668	40.362677028024116
1032.7378359681059	1587.2666666666667	22727.1	40.39116189325008
1033.455454666608	1586.5666666666666	22329.266666666666	40.406545871075856
1034.1729995305259	1587.2	21900.933333333334	40.6602763246342
1034.8904705576945	1586.3	21384.8	40.06125533156856
1035.6078677459486	1587.1	20865.133333333335	40.339580072451014
1036.3251910931228	1586.8333333333333	20353.1	40.10841429465309
1037.042440597052	1586.9666666666667	19904.033333333333	40.18019903470574
1037.7596162555712	1587.0	19481.5	39.88500061007043
1038.4767180665153	1587.2333333333333	19125.933333333334	39.46322513308315
1039.1937460277186	1586.4333333333334	18826.233333333334	40.110993124582045
1039.9107001370162	1587.3666666666666	18562.9	40.691664899350556
1040.627580392243	1586.7	18269.133333333335	40.29772847734431
1041.3443867912338	1586.8666666666666	17934.833333333332	40.03173590975006
1042.0611193318232	1587.9	17522.2	39.99564632120213
1042.7777780118463	1587.0333333333333	17099.2	40.06951047315263
1043.4943628291376	1587.0333333333333	16644.8	40.26086717834963
1044.2108737815322	1586.5	16231.566666666668	40.3293855628543
1044.9273108668647	1587.0	15870.866666666667	40.24147460945474
1045.64367408297	1587.2	15519.866666666667	39.15239842344627
1046.359963427683	1586.8	15257.9	39.8603936110148
1047.0761788988382	1586.7	14992.533333333333	39.57981818553902
1047.7923204942708	1587.8333333333333	14737.3	39.695527869582975
1048.5083882118154	1586.8666666666666	14469.3	40.04998536793612
1049.224382049307	1586.8666666666666	14154.166666666666	39.28622342022199
1049.9403020045802	1586.2333333333333	13817.866666666667	39.739841729633376
1050.6561480754697	1586.5666666666666	13464.133333333333	39.61673855061788
1051.3719202598106	1587.3	13132.4	39.98995006514835
1052.0876185554378	1587.3	12838.7	39.97737568663343
1052.8032429601856	1586.9	12576.333333333334	39.586332227930704
1053.5187934718892	1586.7333333333333	12365.766666666666	39.812810431767424
1054.2342700883835	1587.1333333333334	12207.833333333334	39.89510382676227
1054.949672807503	1586.1	12046.9	38.91019528917888
1055.6650016270826	1586.7	11881.5	38.87908984824276
1056.3802565449573	1586.8666666666666	11680.633333333333	39.19674882493569
1057.0954375589617	1585.9666666666667	11462.566666666668	39.100909207512885
1057.8105446669308	1586.0	11238.8	39.76942781555454
1058.5255778666992	1586.8333333333333	11011.366666666667	38.86512379621723
1059.240537156102	1587.2666666666667	10795.966666666667	39.38511593051383
1059.9554225329737	1587.0	10612.633333333333	40.87716740499208
1060.6702339951491	1586.6	10440.566666666668	39.436372476291574
1061.3849715404633	1586.4666666666667	10302.533333333333	39.6021151877033
1062.0996351667509	1587.0666666666666	10194.1	39.423571761620096
1062.8142248718468	1586.8333333333333	10086.9	39.37223339602428
1063.528740653586	1587.2666666666667	9959.266666666666	40.367297487600375
1064.2431825098029	1586.4666666666667	9766.166666666666	38.98869809730406
1064.9575504383324	1586.8	9567.566666666668	39.49584402011455
1065.6718444370097	1587.1	9368.7	38.04231880622077
1066.386064503669	1586.9	9196.333333333334	39.19674383299298
1067.1002106361457	1586.8333333333333	9041.233333333334	38.76418939067116
1067.8142828322743	1586.8	8952.633333333333	39.53820980969268
1068.5282810898898	1586.9333333333334	8838.9	39.26554636752777
1069.2422054068265	1586.9666666666667	8732.466666666667	38.3331481756983
1069.95605578092	1586.6666666666667	8632.6	38.6639494597062
1070.6698322100044	1586.3333333333333	8504.633333333333	39.60769683391936
1071.383534691915	1586.9	8333.933333333332	39.89655859682744
1072.0971632244864	1586.6333333333334	8149.433333333333	39.13098171435025
1072.8107178055534	1586.9	8008.7	40.439048823170396
1073.524198432951	1586.9	7871.566666666667	39.438455920389536
1074.2376051045137	1587.1666666666667	7764.266666666666	39.20788688411069
1074.9509378180765	1586.2333333333333	7667.866666666667	38.68515066695572
1075.6641965714741	1586.7666666666667	7589.866666666667	38.565978898310256
1076.3773813625414	1587.3666666666666	7491.5	38.539944876451386
1077.0904921891133	1586.3	7386.833333333333	38.25619206818038
1077.8035290490245	1587.2	7258.4	38.92899462070181
1078.51649194011	1586.8666666666666	7130.3	38.26291947454073
1079.2293808602042	1587.1666666666667	7012.2	38.86236550657603
1079.9421958071423	1586.9333333333334	6881.533333333334	39.01172239678138
1080.6549367787588	1586.2333333333333	6782.733333333334	37.87898263065363
1081.367603772889	1586.6333333333334	6712.433333333333	38.13531039169727
1082.080196787367	1586.7333333333333	6667.366666666667	39.93058519138292
1082.7927158200282	1586.2666666666667	6598.3	39.784259449119965
1083.5051608687072	1586.6333333333334	6484.366666666667	39.50628928835656
1084.217531931239	1586.3	6360.0	38.96706342608497
1084.9298290054578	1586.7	6251.6	40.88280564005326
1085.6420520891993	1586.9333333333334	6148.466666666666	38.98521269842659
1086.3542011802977	1587.4	6077.966666666666	40.13916608864347
1087.0662762765878	1586.6666666666667	6003.6	38.49946525609967
1087.7782773759047	1587.0333333333333	5951.3	38.90573093268916
1088.4902044760831	1586.3333333333333	5878.6	39.5631501659276
1089.202057574958	1587.5	5789.9	39.811298228625475
1089.9138366703637	1586.3333333333333	5691.9	38.728471397410864
1090.6255417601355	1586.6666666666667	5602.2	39.5823666982076
1091.337172842108	1586.6333333333334	5517.833333333333	38.48812168026918
1092.048729914116	1586.7666666666667	5459.933333333333	38.74815368797107
1092.7602129739944	1586.7	5411.366666666667	37.946872864015795
1093.471622019578	1587.4	5374.566666666667	39.44338147655243
1094.1829570487016	1587.0333333333333	5304.166666666667	39.61148031424838
1094.8942180592	1587.3	5217.266666666666	39.135344384576484
1095.605405048908	1586.6	5133.9	39.48250148504922
1096.3165180156604	1586.7666666666667	5069.0	38.21242830516111
1097.027556957292	1586.3666666666666	5030.5	40.150307951736934
1097.7385218716379	1586.5333333333333	4994.633333333333	39.47739282372066
1098.4494127565324	1586.0666666666666	4937.2	38.6006711035082
1099.1602296098106	1586.8666666666666	4864.466666666666	40.66981629483514
1099.8709724293074	1586.6666666666667	4769.233333333334	38.387331869621015
1100.5816412128574	1586.8666666666666	4707.533333333334	39.260320252998156
1101.2922359582956	1585.9333333333334	4655.666666666667	38.98202981306379
1102.0027566634565	1587.1333333333334	4617.066666666667	38.43622130894594
1102.7132033261753	1586.2666666666667	4570.066666666667	39.45633095995635
1103.4235759442865	1587.1333333333334	4494.6	39.04147116277365
1104.1338745156252	1587.0666666666666	4422.166666666667	39.64326762187268
1104.844099038026	1586.0	4376.866666666667	40.01717405123662
1105.5542495093239	1585.9666666666667	4327.633333333333	37.82792398575497
1106.2643259273534	1586.4666666666667	4287.3	38.81255373147629
1106.9743282899494	1586.5333333333333	4219.366666666667	41.34760026986947
1107.684256594947	1586.3666666666666	4139.566666666667	40.71169294206975
1108.394110840181	1586.9666666666667	4077.7	39.8615644560347
1109.1038910234856	1586.5	4032.366666666667	38.90918799035181
1109.8135971426964	1586.7666666666667	3980.366666666667	40.82092129498601
1110.5232291956477	1587.2	3912.3333333333335	40.31690557780124
1111.2327871801745	1586.0666666666666	3836.733333333333	39.04873744419901
1111.9422710941117	1586.6333333333334	3789.9	40.303355565241176
1112.6516809352938	1586.4666666666667	3742.5666666666666	40.65273981005013
1113.3610167015559	1586.6333333333334	3684.9666666666667	41.083718156651685
1114.0702783907325	1587.9	3624.8	38.702463033099676
1114.7794660006589	1585.8	3584.233333333333	40.2604894283052
1115.4885795291696	1586.6	3548.0	40.33631825614703
1116.1976189740992	1586.4666666666667	3506.3333333333335	40.95330460208571
1116.906584333283	1587.2666666666667	3458.366666666667	41.001375195654646
1117.6154756045555	1586.1333333333334	3415.133333333333	39.67063999370602
1118.3242927857516	1586.8333333333333	3385.366666666667	41.54242327832177
1119.0330358747062	1587.1666666666667	3340.7	39.98408865874364
1119.741704869254	1586.3333333333333	3298.266666666667	40.185969523664
1120.4502997672296	1586.8666666666666	3260.0333333333333	42.56316600296502
1121.1588205664682	1585.6666666666667	1662.6666666666667	38.71248283983195
1121.8672672648045	1586.3333333333333	1660.8333333333333	28.92349465028314
1122.5756398600731	1585.8	1661.5666666666666	39.7906836719479
1123.2839383501089	1586.0666666666666	1661.8	38.55383770751242
