# Supplementary material for: Roblonski: A Material-Efficient Robo-Fluidic Toolbox for Rapid Photochemical Characterization
Source: ACS Cent Sci. 2026 Feb 6;12(3):333–44. doi: 10.1021/acscentsci.5c02027 (PMC13022720; doi:10.1021/acscentsci.5c02027)
Supplement: Supplementary file 2 [file oc5c02027_si_002.zip › BeerLambertStudy/Raw Data (Automataed)/BLEC Study (2025 Jun 12)/Ferrocene2/Ferrocene2_abs_summary.csv]

Concentration	6.692	0.0	6.691999999999999	4.463567323518184	2.9772016215749084	1.9857949601893476	1.3245262246724847	0.8834596496699055	0.5892680250916638	0.0
Signal	108.16017876559879	49.43059773876318	60.22697637913642	40.128837084650314	26.347343430618565	16.838240556566255	10.803616626002409	6.582703910782492	4.048037314188015	0.0
Signal	441.37765469652754	441.37765469652754	436.72364574646633	441.37765469652754	435.1717325698944	435.1717325698944	434.3956678301234	432.8433220584372	435.9477252093971	0.0
Signal	107.35902880111412	48.375902769286775	60.22697637913642	40.053824671576756	26.284996128293606	16.812428672648714	10.700594654043655	6.262777533237696	4.020751499475558	0.0
Wavelength_nm	S-CHK	S-REF	S-EXP0	S-EXP1	S-EXP2	S-EXP3	S-EXP4	S-EXP5	S-EXP6
350.15676104652283	56.332917454295774	43.55866632769351	11.936058326189809	9.134920191646081	7.3064117086975315	4.656059095900773	3.5293769863299858	2.3821315620094623	2.705812899062657
350.94059987097285	56.82827609630428	43.55926079824122	12.883217764897097	9.751162642457793	7.709259526495607	5.25960890003801	4.363900805684558	2.6879719451578197	2.9345775956576077
351.72436682899485	57.04169681114698	43.4856105950136	13.595114369746554	10.118214012335422	7.992792049752467	5.667935213781888	4.904754667203306	2.900925822293374	3.100618255031165
352.5080619184237	57.106798330558824	43.378023595471056	14.130164436481877	10.324146021775874	8.142327563202748	5.9247680474944815	5.155054739827506	3.034356661050772	3.2085633215014653
353.2916851370942	57.121431511237965	43.27866747691777	14.511944894523637	10.433584566822596	8.166005262158706	6.069297115431517	5.154346725946141	3.1363400233311793	3.2638332202157017
354.0752364828412	57.132225444559026	43.22645656733022	14.73372751161461	10.4738935112536	8.09118716422757	6.125398042534393	4.95941051643976	3.2554792795449927	3.2667322909994567
354.8587159534994	57.14450844071736	43.25418677579185	14.776326084392302	10.442385440151774	7.952823845017093	6.098167150820913	4.6281070417371595	3.406237669947302	3.207211256095924
355.6421235469038	57.14659280949534	43.381471156122615	14.634914868770544	10.32976892702807	7.781631279671522	5.982203407042412	4.213253463192508	3.5590121070546985	3.071451159348726
356.42545926088906	57.13423617106643	43.60730361251446	14.339171827329167	10.141768395430077	7.596479547263343	5.773094279928607	3.764686959409474	3.6554563236048665	2.8542104723133903
357.20872309329	57.12294550664096	43.90496068541675	13.959022469079727	9.910123829382158	7.407124586179549	5.480023840283714	3.3365823942489286	3.6396793334388207	2.5691569388450404
357.9919150419415	57.144198445131096	44.22229684713534	13.597763534288383	9.691624194648043	7.223267973567019	5.1372791084610725	2.9908213798913437	3.4937268919411153	2.2539735936666716
358.77503510467835	57.22841357890982	44.49471480932151	13.366590607547266	9.55299250734597	7.05935504904852	4.803892504245219	2.787884614832798	3.2504759109887473	1.9579195808829226
359.5580832793353	57.38552674531586	44.665865965547184	13.350138292487038	9.548364806769605	6.930680984214469	4.5481262091336845	2.7677979242847	2.982050485302672	1.7241207276260297
360.34105956374725	57.5967270758517	44.7063714934314	13.579957136809874	9.702545517197578	6.84716113685532	4.426459135939126	2.9343862948240798	2.7719027297680796	1.5750170560886474
361.12396395574893	57.8233791306486	44.62312545472534	14.02471269711642	10.003218946369593	6.810299912908505	4.461589123055802	3.2502769480359817	2.6804636223354024	1.508267137122914
361.9067964531752	58.02839406601689	44.45335753789928	14.603721341143348	10.40536744425048	6.816785712331026	4.634831784304872	3.648574385527681	2.722720385312229	1.5040191553220126
362.6895570538609	58.196900900320365	44.24835334030455	15.216659247138729	10.844238130531728	6.865709553855062	4.895954579203661	4.053851694138238	2.8641690842399683	1.5362873694686385
363.47224575564076	58.34413880342484	44.05400193386974	15.775125920683834	11.25562912383532	6.962595697763163	5.187483068175929	4.403269228951515	3.0393969969833563	1.5823185327636011
364.2548625563497	58.50724066783332	43.89723716163897	16.22561117742898	11.595337741682364	7.117023582312676	5.469258971360361	4.659373150274682	3.181752415959366	1.6276855337924516
365.0374074538224	58.72780052837685	43.7826663526286	16.557340370495517	11.852054771206376	7.334818041512982	5.730047848621766	4.812012391936811	3.251480702793863	1.6672741986984718
365.8198804458938	59.03621144540652	43.699709427118826	16.796036163593975	12.04595109638987	7.610043720602945	5.979092383886936	4.872316468748885	3.2460767733035993	1.7038654397946402
366.6022815303986	59.44289626560521	43.633973478743684	16.99048407657302	12.215279466818572	7.92267784797145	6.226895829175255	4.863605270729288	3.193502880726342	1.744899982869022
367.3846107051717	59.93799011031538	43.57634316600075	17.196748993166054	12.397643829996063	8.243944989713512	6.4700102134872495	4.814678956733616	3.134667266859239	1.7996240409550737
368.1668679680479	60.49586711704863	43.524765779667774	17.463676597897603	12.618107983043217	8.547309917652264	6.692622148526922	4.7545613202079124	3.1065875483257486	1.8769473520543798
368.9490533168619	61.08316067602779	43.48042702606454	17.82199357417447	12.885958907238646	8.818104792055735	6.882198103974275	4.70829511073196	3.131450301499406	1.984324689440335
369.7311667494487	61.66780638381783	43.44368222464046	18.279622102047867	13.198321011618525	9.057391194408083	7.042883289962873	4.691625004601001	3.2110649255168866	2.124214120183197
370.5132082636429	62.22668319176444	43.4139196711276	18.82258184383013	13.543391577427663	9.277647233665	7.19345464753691	4.70748608947973	3.328520053908825	2.286795186920841
371.2951778572795	62.74972666431823	43.393124417458196	19.42177344961558	13.902706800142738	9.494375912543681	7.349247215931534	4.74750117244885	3.4548776971379382	2.4430553393766274
372.07707552819323	63.24061264796776	43.38855699153487	20.042177337210525	14.25446663798413	9.717232856986051	7.50254109257704	4.798322969534475	3.561448257321487	2.5461891935273187
372.8589012742189	63.71435493388576	43.411337403066874	20.652730120640285	14.578853801389556	9.945147113336809	7.6202482638963716	4.847652955712228	3.62875576658179	2.5467471267190263
373.6406550931913	64.1925416581227	43.470401272313346	21.234693320644155	14.864478322667047	10.166784495470324	7.662013252434612	4.88730977676569	3.6502243969216863	2.4164835995442076
374.4223369829453	64.69690352965327	43.56703207610385	21.784746496309722	15.110798463625521	10.36665151379335	7.606662554305842	4.912562953796815	3.6276905717317476	2.16643575387247
375.2039469413157	65.24127995800863	43.694642860028935	22.31127075614078	15.32433736411889	10.531543504033756	7.46594868131308	4.919135083665211	3.5657331869400863	1.846803622166611
375.9854849661373	65.8263515407332	43.84190831234864	22.82690843968892	15.513597664316364	10.657564171701594	7.280378700298982	4.906125976407786	3.4689322805085467	1.527696137705604
376.7669510552448	66.44025124819673	43.99761039306293	23.341361650855944	15.686188412299195	10.751864063682426	7.100712097312105	4.879812227010319	3.343448419261229	1.2711533747749186
377.5483452064732	67.06467374114261	44.151930215534	23.859633783241172	15.851893094428448	10.831604952895113	6.971234236631666	4.855990422375946	3.1990882142330648	1.1093182457426636
378.3296674176572	67.68385633083743	44.293970212113216	24.387270973086977	16.028529135808377	10.921142254437129	6.921530013881501	4.857552694442923	3.0503111126066997	1.0406196584455998
379.11091768663164	68.29013312949314	44.409093763008684	24.935296302592114	16.244950028038623	11.048497135608592	6.9659355685467474	4.905894393250406	2.9146590621501645	1.0421231909459792
379.89209601123133	68.88369562027572	44.47832158762921	25.521819806775383	16.537911873158357	11.241815732919896	7.105659825359588	5.013729298476235	2.8131401276394428	1.0901088202680782
380.67320238929113	69.46888049956208	44.48101157129743	26.16967813711875	16.943569200505046	11.524227346085858	7.331820199901301	5.183963966062869	2.772268706163402	1.1771848023946063
381.45423681864577	70.05231763924016	44.40092545247489	26.900660305656046	17.485669069278416	11.907715932279444	7.627641938396124	5.413098403055521	2.8233071546867095	1.3158932727152646
382.23519929713007	70.64479404656123	44.2320287790901	27.730586714173818	18.167322992416047	12.3887451300035	7.973793634987686	5.696650324681606	2.995604184090567	1.5280285111015033
383.01608982257886	71.26421145684112	43.98313042305156	28.664231415379824	18.96638790538556	12.948062291128302	8.353222768643285	6.029552250309706	3.3021113643159907	1.826588406268172
383.796908392827	71.93444264398373	43.67956538025707	29.68973173529058	19.838647448518145	13.554491659160554	8.753758969169319	6.400483452754969	3.7256491915660916	2.2006259815653237
384.57765500570923	72.67829054428844	43.3616081790941	30.774588974865722	20.725050168139575	14.169188112268614	9.165931251668816	6.783279662801739	4.213565390158543	2.6111077292341918
385.3583296590604	73.50641495615147	43.07774370494918	31.869108499704204	21.563494389910055	14.750474493145397	9.579303404819335	7.134596366974279	4.689670352337664	3.000077164038217
386.1389323507153	74.41038982893218	42.872636745230025	32.91708555900473	22.303966163576348	15.26058970900906	9.980395969964846	7.4039536103194905	5.078166973118151	3.3088800264987768
386.91946307850884	75.36223606396297	42.773280292757626	33.87007976677305	22.923596553189817	15.675797580699005	10.353919810189076	7.554454695971607	5.328189380990025	3.496917947246608
387.69992184027564	76.3220975095509	42.7776634821865	34.699373198682174	23.435338258561003	15.9967836212763	10.687348227775566	7.586450931753049	5.428756896240543	3.556121562332983
388.48030863385065	77.2498671472027	42.854339187714366	35.39994491055279	23.88382098996899	16.250837156062943	10.97510114822888	7.546189567914048	5.408085179929394	3.5129130666242716
389.2606234570687	78.11634657590264	42.95507789252258	35.987174435285446	24.325064870307422	16.480814086765058	11.21894696257963	7.511248344725523	5.319514399020406	3.4173849322270797
390.04086630776453	78.90934996742376	43.03675899194609	36.49012735388246	24.79996196692037	16.723650647655717	11.425121716505217	7.55585782622903	5.219725812232234	3.322077758273366
390.82103718377294	79.6325185411881	43.08126307582473	36.943383386813856	25.314119893546888	16.990868378081842	11.59891798529705	7.714849909216859	5.148525928371626	3.2608999505537355
391.6011360829288	80.29938460039546	43.10170020638208	37.381947871534784	25.83803817966718	17.264332717283594	11.74272509395795	7.966579872146191	5.118271472212314	3.239453571882585
392.3811630030669	80.92664743292494	43.130994862798076	37.83800254604295	26.327004020468564	17.51090458343367	11.858746284047257	8.24554695768174	5.117897346989835	3.243169583925898
393.161117942022	81.52992099967749	43.200617928629924	38.338438330704875	26.74792591317246	17.705749241611585	11.955204330632071	8.4748672475708	5.126357310964515	3.2553386056075055
393.941000897629	82.12254079070931	43.321662871863516	38.90244907360141	27.09670302542586	17.85102579604606	12.049694774051474	8.60027528977946	5.127727577540497	3.2732374199912684
394.72081186772266	82.71643327566474	43.47943573030392	39.53789401649888	27.396310716911053	17.97819255499349	12.16656494060836	8.60939888900458	5.117763507998063	3.3101520553926918
395.5005508501378	83.3232294950054	43.64321568834258	40.238094922674776	27.68044245704641	18.132036847647583	12.327826066502318	8.528658800543766	5.09966660230711	3.3844565070136596
396.28021784270925	83.95517295452697	43.78301269776162	40.98330574206997	27.9763254392953	18.348625541833293	12.543941099124154	8.407358069825776	5.074814489659325	3.504435385470842
397.0598128432718	84.62497116707962	43.88554423456595	41.7435209093379	28.294879347820036	18.63854710400731	12.807767306741049	8.295940561552065	5.034954984069962	3.6576444137076436
397.83933584966024	85.34275763655685	43.960254945294366	42.484582339449744	28.631840386566203	18.98378391857385	13.09541490454739	8.229623596633736	4.962097510691258	3.8106318803484456
398.6187868597095	86.11062374622779	44.033407618774774	43.17720947843411	28.97422386868279	19.34833177217527	13.373565849806077	8.222240145706635	4.838273800913875	3.918468325816633
399.3981658712542	86.91845867126517	44.13400394956282	43.80562886621886	29.307293994518467	19.694885248106182	13.609679753566589	8.267778860063046	4.659305301530516	3.93936812303879
400.1774728821293	87.74441974094701	44.27777674010747	44.37543133806371	29.620544163298277	19.99982340174725	13.78217565820249	8.348001452037586	4.446054421558742	3.851223382157464
400.9567078901696	88.56092688821585	44.458179610177915	44.913859674407085	29.911782850855438	20.26017938477154	13.885871309793558	8.441105671012465	4.243919725743709	3.6630509454807694
401.7358708932098	89.34225543211649	44.64840107948717	45.46038567991158	30.187981546746734	20.49119499502129	13.931647752336445	8.528014034290884	4.108960046982801	3.4167319371758964
402.5149618890848	90.06875800402022	44.81357953068962	46.04939857369799	30.46291846549086	20.71698280363207	13.941520564055672	8.59568387089707	4.085010903310085	3.1742133845514147
403.2939808756294	90.7275541194309	44.925654070508834	46.69463909903001	30.751526125835547	20.958388223449326	13.943179119393307	8.638649829675401	4.184690613701022	2.9963235178297083
404.07292785067847	91.31177956167795	44.97405244032717	47.38354282330233	31.064676287759077	21.224067518782896	13.964209911180838	8.659817789268402	4.3838401004571	2.92093787276697
404.8518028120667	91.82118389278646	44.968071002932895	48.08329306038889	31.4067165570171	21.506140877721975	14.024675538757883	8.669380120196038	4.631506008746648	2.952343911750397
405.630605757629	92.26321561985745	44.931775799261985	48.75408405411807	31.77455397761372	21.782453683199087	14.128818589657584	8.68182893937503	4.869545582012137	3.064697403030756
406.4093366852001	92.65414121823687	44.89371379269753	49.36248557827669	32.158383309727135	22.023862330728733	14.26073933603552	8.711367369737303	5.0514282191099795	3.2178555146005863
407.1879955926149	93.0188711436511	44.877095258879784	49.88896342444693	32.54205027158595	22.203424687831948	14.38899219051875	8.766238449079893	5.152372762904115	3.373614501566003
407.9665824777082	93.38896415581684	44.89284518337292	50.329601404423556	32.90591682181039	22.305444180903663	14.482186771712115	8.845107118002005	5.169513867875494	3.5065640249492915
408.74509733831474	93.79760467947455	44.93921743043509	50.692204002801866	33.23261663457287	22.330375283470097	14.5263016016386	8.935907745505624	5.116337717982979	3.6035565397379514
409.52354017226935	94.27080816388118	45.005339959303	50.99193079291693	33.514122528388725	22.296643352929387	14.531962778632227	9.01984734314437	5.01652056405711	3.6581814434716478
410.3019109774069	94.81615901935155	45.07634918572864	51.24932709353511	33.756754363624815	22.23715935544122	14.527698493341035	9.079325432167394	4.900718331850378	3.6652442602672934
411.08020975156217	95.41533194806382	45.13611244097222	51.4920566901965	33.98092930184284	22.193966968233823	14.545183026622425	9.108334393312447	4.803965569271554	3.6224967933002787
411.8584364925699	96.02630214700963	45.16803479853921	51.75619817949478	34.21514641755541	22.210638863658282	14.607187521514952	9.119142381726043	4.7607800386865335	3.536683771576328
412.6365911982651	96.59750308026236	45.15631602997595	52.08153861318524	34.48767584732243	22.323707862801747	14.72504815017696	9.141536431493662	4.796794131649484	3.4303530091156347
413.4146738664823	97.08735131555454	45.08970556942405	52.49886214818924	34.819300767246304	22.552352203377126	14.901904059489226	9.213201404263543	4.920768797936937	3.340154863017233
414.19268449505654	97.47959807081101	44.96653535105983	53.01594944120498	35.21792411979117	22.89032977900586	15.134782249526957	9.364346615401743	5.121912039029709	3.30635594375574
414.97062308182257	97.78724272196267	44.79796137137248	53.6115469399364	35.67536828028608	23.303806971985146	15.41136100087602	9.604673767902511	5.374566572314379	3.356806439721197
415.74848962461516	98.04400826107394	44.60673838983776	54.24119743994882	36.16605463753217	23.73790234729043	15.705597679640142	9.918135940959857	5.646924431570518	3.4944559765887035
416.52628412126916	98.28798408296879	44.42160946608925	54.8535344612066	36.65049102698176	24.13195053988553	15.9800344087164	10.268627670885607	5.909473972237009	3.6951772925371245
417.3040065696194	98.54617603373624	44.27114106170998	55.405374495499835	37.08292898457658	24.43717909007372	16.197579106599953	10.611309122826952	6.13826773598818	3.915681874339896
418.0816569675006	98.82712620954679	44.17862303832375	55.870849865726385	37.424234419927835	24.62952047760124	16.33757182429583	10.905137325437593	6.314620330996064	4.1077447656137736
418.8592353127476	99.12347802829484	44.15871500646377	56.24371289027841	37.65513691918731	24.7130625071579	16.405247812022786	11.123532769815732	6.4261901712723315	4.233400078100956
419.63674160319533	99.42270295267615	44.214973119603265	56.53468461914379	37.784057649931874	24.714555713642284	16.428883843302536	11.259995026672748	6.4706879832304764	4.2752687318893265
420.4141758366785	99.71820021161179	44.33876279584979	56.767690424162836	37.8455580721578	24.67267914408074	16.44648966246779	11.328949368319222	6.459971366403579	4.240291030656742
421.1915380110319	100.0151926943742	44.511931651228565	56.97254384321727	37.88769432792177	24.626089942957606	16.48881533510402	11.359845990904311	6.418161205520946	4.155386885922262
421.9688281240904	100.32903407813643	44.713009926041735	57.17669638249424	37.954284578803424	24.604155587869528	16.56849248096256	11.386523627351274	6.372623433383708	4.057446519188424
422.7460461736888	100.67784708327271	44.92605522504806	57.39755984719851	38.0708160511759	24.622852700894775	16.677119578203857	11.434233119657925	6.341159509080917	3.979095439669834
423.52319215766187	101.07584248059021	45.146923791773006	57.63991157682547	38.24049420777947	24.685197007985252	16.79095097166943	11.509443075465398	6.3260275889968085	3.9371617694612695
424.3002660738445	101.53014598711201	45.38369477334336	57.89962716544403	38.45044725376803	24.786003063574853	16.88212357063164	11.596747084796327	6.317703678045142	3.927665171016038
425.0772679200714	102.0414410889469	45.65106084698839	58.16993400391336	38.681144976642216	24.916769136552084	16.93092913464355	11.664419882955343	6.305792785207892	3.9311699885972686
425.8541976941775	102.60598058770859	45.96205099275294	58.44487190866794	38.91181784567402	25.068376167215845	16.93373105035156	11.67702452700236	6.287752617805708	3.924297598906783
426.6310553939975	103.21621943645243	46.3205784478956	58.71882686396515	39.12206616432444	25.231641531240697	16.903137456347373	11.61087788258348	6.269994271570567	3.892565879273022
427.40784101736625	103.8598199581199	46.71779703786802	58.983684212588855	39.29320959403197	25.397330578059503	16.860091571133673	11.466114596005745	6.262938336739396	3.8367198212951905
428.18455456211865	104.51728159480605	47.13279562132266	59.22783317563359	39.41354714677355	25.556986012548485	16.82338693181473	11.269005500018075	6.274825444917624	3.7706312467129806
428.96119602608934	105.16090041309755	47.53737821724711	59.43846963287562	39.48451475695793	25.704174397900566	16.80235577559302	11.06274207964622	6.309048321056856	3.7123938586083085
429.7377654071133	105.75715511664441	47.902233171307465	59.60666484923012	39.52247162409087	25.83557982914529	16.796250701688834	10.89076755632778	6.363893726073364	3.6763685405719713
430.5142627030252	106.27250764514137	48.203308574961504	59.73129742023958	39.55186244018859	25.950530262875212	16.79856504163186	10.780540674888847	6.432612938712673	3.6691720752305628
431.29068791166	106.68211129709613	48.42554157370588	59.819913256351796	39.59435599746297	26.050371115790156	16.802989426957062	10.73601547897865	6.503085566098534	3.691806040659287
432.06704103085235	106.97665135678562	48.56410955335648	59.886192307846386	39.659815053678194	26.13721498924692	16.80682404544931	10.740663836640621	6.558661799549014	3.741728234036785
432.8433220584372	107.16496140479673	48.62366873637674	59.94526389411115	39.74423278522169	26.212713296670593	16.811170910863346	10.768045538865003	6.582703910782492	3.8133683296928496
433.6195309922492	107.27005839533616	48.61650670844335	60.008563204102316	39.83551196916981	26.276448457639717	16.81842853952128	10.79400980027102	6.565848315619007	3.8964836685239987
434.3956678301234	107.3203925597522	48.56145052674911	60.07944312907294	39.91998807041878	26.324121873741362	16.82903749776373	10.803616626002409	6.511260971629156	3.975227014788203
435.1717325698944	107.34097319411116	48.48333229087592	60.15039309251016	39.98732817704836	26.347343430618565	16.838240556566255	10.791280856840118	6.432607966658246	4.030868012311217
435.9477252093971	107.34946830673313	48.41145973893888	60.205271536306185	40.0320810144715	26.336202385045432	16.836313362206553	10.756594939644764	6.346245910159894	4.048037314188015
436.72364574646633	107.35902880111412	48.375902769286775	60.22697637913642	40.053824671576756	26.284996128293606	16.812428672648714	10.700594654043655	6.262777533237696	4.020751499475558
437.49949417893686	107.38405697132254	48.40127463309727	60.20772797989041	40.058053495952876	26.198247490847052	16.761164097426565	10.625884619338656	6.184374934043774	3.955152630216382
438.27527050464346	107.44300092827662	48.5009012903618	60.15474309832474	40.0556833573005	26.092270268877797	16.686476674721135	10.539073918971276	6.108202832082348	3.8652290854792213
439.0509747214211	107.55331694699339	48.67359145273096	60.08762656480536	40.05973194667885	25.990567959693763	16.60029030460752	10.451746306732879	6.032561460730285	3.7657449277070967
439.8266068271044	107.72160380560874	48.90435812751439	60.02796997962699	40.077924428052064	25.91397036352585	16.51673663879494	10.377205870115766	5.9597807408211025	3.666394651826465
440.6021668195283	107.9349579889236	49.167447760113035	59.98923757678528	40.1063804129861	25.872137797794593	16.446743591083326	10.324903891917764	5.895140091064562	3.571571924028021
441.37765469652754	108.16017876559879	49.43059773876318	59.9724325959064	40.128837084650314	25.86063753773533	16.395735536392017	10.29621461619449	5.844081300972846	3.484441202953633
442.1530704559369	108.35276703074278	49.6594036348016	59.96920817136137	40.12388998161197	25.865370510833486	16.36484027476004	10.285505525173285	5.810797982746962	3.4109266411584755
442.9284140955914	108.47042690274945	49.82365556418406	59.96698246884751	40.075519022468654	25.870124377718597	16.35192221131784	10.284441473572826	5.7969173775279685	3.3583992640945297
443.7036856133256	108.4854697282872	49.90441260628796	59.952523068269464	39.98126136125575	25.862680039558548	16.351547460233306	10.286733897911482	5.801009373931443	3.3308512149617187
444.47888500697445	108.39118596525375	49.9000245389717	59.91254212614847	39.852404700424984	25.836206004043362	16.354688825401787	10.289456652192001	5.817220235095164	3.324551353407138
445.2540122743727	108.20067525718238	49.82643142959307	59.835150409855004	39.70844785107708	25.788663870017828	16.35131646823531	10.292092904453348	5.837291851022556	3.3299728682538614
446.0290674133552	107.939787614735	49.71157054215679	59.71228643770797	39.568382418800326	25.72092432896322	16.334216720594313	10.293936929786433	5.854169730820331	3.3375710241551033
446.8040504217568	107.63699175094905	49.58591513670854	59.54285239108801	39.444495334878404	25.635285541945272	16.301787481617474	10.292786303838923	5.865995021664652	3.3425783561088096
447.5789612974122	107.3152837690047	49.47374396100774	59.33361372018259	39.33972983406984	25.534697873086373	16.25742784458481	10.285669601019293	5.876211759607052	3.3448645960260137
448.35380003815635	106.98799609648432	49.388208204530095	59.09666229100337	39.24905363606564	25.42259336631021	16.20674648495907	10.27067335190577	5.889980215712882	3.3450704734845402
449.1285666418239	106.6601682329726	49.33102536969905	58.84452187234141	39.16281075956049	25.303735073838723	16.155226619564573	10.24876355907098	5.910084982110689	3.3419308067510087
449.90326110624983	106.33254714687334	49.29592877960561	58.58494524469879	39.07011790871735	25.18468174021281	16.10789692266343	10.223721047471656	5.934790574613409	3.333160196021261
450.67788342926883	106.0048601687048	49.273940188380664	58.31793072228949	38.96054526511158	25.072908578139184	16.069768711553294	10.200298085722046	5.959377747755951	3.318740033837379
451.4524336087157	105.67644076430048	49.25824852879326	58.03633500465586	38.82443621306741	24.97363450912642	16.044483884887192	10.18201381589919	5.978921987027931	3.302735809351951
452.22691164242536	105.3444745452893	49.24674643496077	57.730050689112026	38.653088921913785	24.88623684753236	16.03112600642813	10.170238161012442	5.990114383761863	3.291352194083103
453.00131752823256	105.00242530978932	49.240663954491744	57.391574311083296	38.44094210326265	24.803471055137834	16.02272546606133	10.16483507706723	5.992401203176797	3.289247696481759
453.7756512639721	104.64092609284273	49.24097959963204	57.01941005197483	38.18862974798611	24.714023405677523	16.007909617138182	10.164856720101277	5.98799385946532	3.2962709613509418
454.5499128474788	104.25104450294688	49.24540827023643	56.61758699667833	37.90384533719634	24.60624280305295	15.975496555255667	10.167229966622934	5.981059516358556	3.3069252701863476
455.32410227658755	103.82800525943003	49.24822396241206	56.192059458744374	37.59806952189137	24.47031351130409	15.917917172101838	10.164832350285877	5.975624757379201	3.3127906811558105
456.09821954913303	103.37312306193316	49.242336408848224	55.74768292050965	37.28079183277274	24.299308601327922	15.832248088572669	10.146571580552717	5.972861218614156	3.3066539924608165
456.8722646629501	102.89270200594636	49.221279510660324	55.287772760127176	36.95536599270004	24.090473524815962	15.718436850642021	10.101578370271106	5.9698463421057895	3.286852583089683
457.6462376158736	102.39477590723587	49.17987936185726	54.81522999207165	36.619609265584614	23.848013008836816	15.578045713884691	10.024913399660889	5.961020162147861	3.2589984560682623
458.4201384057383	101.88524387225132	49.11397531913608	54.33284424562622	36.270378263676164	23.58504651282476	15.41494012083411	9.921651177367451	5.9413597040718145	3.234243558448
459.1939670303791	101.36521559774243	49.02134343406345	53.841736504915275	35.90789388442914	23.32092034403096	15.236416818428701	9.805306640450958	5.909009795881282	3.224237804701147
459.96772348763074	100.83098409762957	48.90403571550209	53.33976615815525	35.53647508135537	23.073933032814132	15.053110333823646	9.69201266369209	5.86535669913534	3.235090131857625
460.741407775328	100.27672799021377	48.77104963232882	52.821496145609174	35.16107260483497	22.853301985134593	14.875811621295846	9.593250142707397	5.813244577226392	3.2637724703949615
461.51501989130577	99.69836888082222	48.638631517551616	52.28021356379111	34.78267423746006	22.65606856877404	14.711175488847985	9.511191402609484	5.754688062681197	3.298671333945286
462.2885598333988	99.09688177536387	48.52642299980345	51.7111046177309	34.39657901334671	22.470977878734416	14.559140229481116	9.438669623825	5.690501088754864	3.324482144439301
463.0620275994419	98.47866182899155	48.45129193339996	51.11275668315873	33.99428038728544	22.285119139823784	14.412970894801084	9.362611306983666	5.620288734756208	3.3277542781691096
463.83542318726995	97.85311355125107	48.42076567137625	50.48773098420974	33.56943447195319	22.08951650126624	14.263299902678767	9.270166009799652	5.543817255254638	3.301569004391496
464.6087465947177	97.22916759361233	48.430892949543335	49.841089511353516	33.12227374510661	21.879251530382945	14.102175540396786	9.15409872648636	5.460404294930861	3.2458044149727883
465.38199781962	96.61273561212872	48.46892793797685	49.17902610171543	32.660214610384706	21.650821356885245	13.925998598658545	9.016063028490343	5.367980483917933	3.165251553928101
466.1551768598116	96.00560596992364	48.5199279255051	48.506932847551624	32.19308329568875	21.399914248825255	13.735820137372528	8.865633288000481	5.261897727908199	3.0671677993179216
466.92828371312737	95.40537725032011	48.57305529763706	47.82843161765986	31.727288797029395	21.121823098993154	13.5360959467327	8.716544796192174	5.1362478646612	2.960099260855003
467.7013183774021	94.80609006320562	48.62384015841311	47.14551402139137	31.2634136446743	20.814626610199916	13.333354193478606	8.581461178392615	4.987231681119454	2.854000520930839
468.4742808504707	94.19947652929537	48.671921088065226	46.45932002212929	30.79886489723301	20.482042445708025	13.135139930608773	8.467676157821202	4.817490415244478	2.758969811944908
469.24717113016777	93.5770913074575	48.716620261451794	45.77133962188445	30.332997351439644	20.134083704409477	12.948403377415687	8.375233739426143	4.638361144434704	2.682719178037729
470.0199892143283	92.9326212856464	48.754447306047766	45.08381671769007	29.869064402338765	19.784069059127695	12.777409809935826	8.297706353049946	4.467239067827492	2.6267853754173984
470.792735100787	92.26352585277236	48.780220777080636	44.39889499875717	29.411398027960516	19.444048249824405	12.621601501346213	8.224864098574372	4.321450822192169	2.5851819328204613
471.5654087873788	91.57077260790926	48.79039927924241	43.717630624800115	28.961181906365205	19.120356928368828	12.475570595069975	8.145969197926803	4.211603929205424	2.547316151552394
472.33801027193834	90.85750282258512	48.78591077036319	43.039020611084425	28.514288831211935	18.811879825757913	12.331173884214557	8.05225868967375	4.138115757424288	2.503978128381654
473.11053955230057	90.12712562220136	48.771960581700256	42.359883092954355	28.06437273505265	18.511040084498113	12.18113290707295	7.938538111284188	4.0926284304621845	2.4534774456913624
473.88299662630027	89.38205992164515	48.75576271143261	41.6743451878231	27.60709251453366	18.206681777861817	12.0203833594908	7.803226092149991	4.062435851078689	2.402875941506153
474.65538149177223	88.62351055805011	48.74375718409363	40.973287380180295	27.14210226587406	17.88755204172896	11.844747630362662	7.647402080596557	4.0351669716610985	2.363351963682504
475.4276941465513	87.85217929521264	48.73944274988149	40.24582776324919	26.67128800290707	17.545430432380194	11.648738218513294	7.47371403848171	4.0017732327083095	2.342849961270403
476.1999345884722	87.06969477606044	48.74231833948122	39.48387000681417	26.19539743464731	17.177686577982243	11.426181483529028	7.285677410042759	3.957407896498154	2.3403774782612885
476.97210281536985	86.27942677380264	48.74739120088908	38.688795265692846	25.713235699000116	16.788555921512582	11.174060762799407	7.088768917588034	3.9009657042656656	2.3463549493953266
477.74419882507897	85.48567831038869	48.74661782197393	37.87465323803	25.223266149396736	16.387693882056496	10.896495598881415	6.891549693002254	3.8338980439625345	2.347300918073884
478.51622261543446	84.6917368780307	48.73166121634347	37.06405001882095	24.726510801957602	15.987000199092037	10.605990848332297	6.70583926263739	3.7587204569580734	2.332397965591028
479.2881741842711	83.89774430823101	48.697803190364766	36.27759225600991	24.227090012500568	15.596367744309845	10.319771180901853	6.544170438504636	3.677653550891307	2.2981165968660164
480.06005352942367	83.10058449294112	48.64662974284538	35.523436267929064	23.72937505398611	15.221179524035556	10.053643444233742	6.415427981181416	3.591421757674695	2.2485826062945833
480.831860648727	82.29603871677624	48.58616340793175	34.79342702989093	23.2339684353083	14.862104968178414	9.816225335500754	6.320572477256526	3.4994166816401844	2.192629648782315
481.60359554001593	81.48206472383185	48.527798817856976	34.068728270523636	22.736101387300906	14.51741941024526	9.606767709626794	6.252069003989874	3.40090643564519	2.139726673195014
482.37525820112523	80.66113324650931	48.48115869393091	33.330893103954715	22.228644108926957	14.185976806465874	9.417682319429467	6.197244145471572	3.2978594879450753	2.0974610647231486
483.14684862988975	79.84055240822899	48.45005181568773	32.570950792255196	21.707331745933402	13.868511634764104	9.23919226507818	6.1437630916060115	3.1964442535119986	2.0703035845338746
483.91836682414424	79.03080269392075	48.43092742128998	31.791863746072394	21.174861079593406	13.566855349707886	9.064999006710146	6.083777824749163	3.1064454294705826	2.059676049540407
484.68981278172356	78.24264580138401	48.414996732476986	31.003964412637345	20.640279455993515	13.281349468836076	8.89487416772318	6.015260232682664	3.037755884407332	2.063364188552704
485.46118650046253	77.48445462226972	48.39201113081109	30.218600749693593	20.114771998985766	13.00850885745556	8.73366701962403	5.940806713386316	2.9967593899800917	2.0753585883487418
486.23248797819593	76.76011279911981	48.35392843104542	29.443267901068204	19.606725734434292	12.740945448269564	8.587963066257807	5.865055722924275	2.984337629596787	2.087008856414336
487.0037172127586	76.06771923228672	48.29695981532331	28.680898794293554	19.119392278238365	12.469547156592732	8.462583177087993	5.792380769810684	2.9964032261809734	2.0901457584834446
487.7748742019853	75.39918704001983	48.22189356876275	27.93168209067963	18.65167314202509	12.188095538345443	8.359062935720132	5.724719733792831	3.0255128894671373	2.080959987960817
488.54595894371096	74.74120814312171	48.13386559154888	27.1943379678451	18.200197967679642	11.897535274946208	8.275569185229536	5.660162460159249	3.0624486803365443	2.0619200909002444
489.31697143577026	74.07800697793516	48.04111503019791	26.467143271846204	17.761631946353468	11.608438672062185	8.207401161080632	5.593003945953306	3.097875437934192	2.0406672305548312
490.08791167599804	73.39597339004851	47.95318394663286	25.748616799953602	17.333134894780564	11.337845069314923	8.147307393801192	5.51510131818042	3.1238762884389786	2.025788258507575
490.8587796622292	72.68864556138476	47.878848186657365	25.038890801869613	16.910972956673938	11.101400740919225	8.085220203788793	5.417588795428749	3.1347050820148397	2.0215202379609423
491.6295753922984	71.95972185498518	47.82428853913751	24.34059206639897	16.488910893269384	10.903129346089614	8.008655010269976	5.2924828049517885	3.1260826865871607	2.024270871330529
492.4002988640406	71.22191569976727	47.79241375191481	23.657916080533212	16.057657031584867	10.729928573200269	7.9041651509446	5.133897367174946	3.094012460879675	2.022709823121957
493.17095007529053	70.4921843965389	47.782391774875435	22.99440923173524	15.608015165820078	10.55473059058432	7.760984184107514	4.940368305501416	3.035134087167613	2.0029508521305033
493.94152902388305	69.78610223173195	47.78938372059062	22.35116956020522	15.13586243056944	10.347164919365738	7.574884563209608	4.717341829969058	2.9498144189261097	1.9566829278287443
494.71203570765294	69.11395364294061	47.8053973433031	21.726528895219346	14.645227505385975	10.085738585113724	7.349907386131399	4.4783311663174885	2.8453236349207742	1.8868081231562712
495.482470124435	68.47969906670514	47.82136954367685	21.117207193232524	14.147587601953042	9.765419412435236	7.0962761362505375	4.243149249279618	2.7359611182273653	1.8073072351398167
496.25283227206404	67.88133845743818	47.831141489725056	20.51783305124058	13.656384130872361	9.39750302181752	6.825409442264785	4.0320441487883585	2.637765726779598	1.7356028241120498
497.02312214837485	67.31145487711235	47.83418619543622	19.92005332939418	13.18225132489031	9.004107723464351	6.545836845421306	3.8591319730137954	2.5606408528950695	1.6824478842326869
497.7933397512024	66.7575174436821	47.83527558681744	19.312804047896734	12.730863589454977	8.610312906196597	6.263351404110672	3.7274371680654994	2.5033891940192774	1.645805822891944
498.56348507838123	66.20324368091968	47.84080197720831	18.685743206891132	12.304119460844035	8.237107810110572	5.984043162326508	3.6281035189201276	2.454703020681734	1.6126231879620079
499.3335581277464	65.63199621303549	47.85402611926406	18.034839941441724	11.902206431320543	7.897169783524966	5.717076245933889	3.5442688424682203	2.3997965404043455	1.5677245322335125
500.10355889713264	65.03174964637837	47.87263841365463	17.366389372809877	11.523390771487648	7.59425454765757	5.473402892455354	3.4584846175114166	2.3279693744020022	1.503724210200815
500.8734873843747	64.39955510346483	47.890102829031925	16.69590052679017	11.162688876868408	7.325532858461365	5.260624344035058	3.359832526234925	2.2369949591328364	1.4255517425624333
501.6433435873074	63.743389520174674	47.89939722920686	16.04221301918365	10.811460887119402	7.085214762018666	5.077883395333075	3.2479681007426535	2.1316782691377227	1.3474238803104228
502.4131275037657	63.079933964051584	47.89615088010536	15.420527913088513	10.460509627432835	6.867635718339109	4.91507707347651	3.131492648509898	2.0196925006623445	1.28445853262145
503.1828391315842	62.429105524853824	47.87950545363604	14.83812034818741	10.105500157927473	6.668321563222406	4.757500541932238	3.022488111696177	1.9080375674703163	1.2447092899124428
503.95247846859786	61.80762291584767	47.85028326000971	14.29519700753766	9.751421453329606	6.484330508746545	4.593913241669803	2.93090619379295	1.8033055059505045	1.2268984376165761
504.72204551264144	61.22424193427078	47.80928240154276	13.788192140695045	9.411982033222863	6.314096728967002	4.422929374668151	2.861544895868846	1.7135273842818606	1.2242810482924469
505.49154026154974	60.6786475863782	47.756660997914814	13.313626734941657	9.104169071987528	6.158029931190079	4.254324300648712	2.814818203352857	1.6492623478392687	1.2318063898233333
506.2609627131576	60.16396371756721	47.69319466149099	12.86951398918248	8.8401580278207	6.018422342516537	4.10414863018061	2.7888935709892877	1.620602915777667	1.250745231857998
507.03031286529983	59.67097348196956	47.62211281120806	12.454265258101401	8.621110839099316	5.897398306551949	3.986166792444436	2.780904199070207	1.6316250142093836	1.2879339644483494
507.7995907158112	59.191863590568495	47.550050881531924	12.064145801538658	8.434849049703892	5.792970130582162	3.9045329902558876	2.7863990598269623	1.676264336439374	1.34949342358874
508.5687962625266	58.72247218764522	47.48681566585999	11.690422716877059	8.258166141847532	5.694723622187553	3.850828100833411	2.798203015383976	1.7387516266146434	1.43350730589637
509.33792950328075	58.26297892991343	47.44341062860409	11.3191309467204	8.06300761237501	5.583261211006317	3.8074088970859563	2.806062756541756	1.798641628421727	1.5266822618506808
510.1069904359085	57.81711356359544	47.42881185214663	10.934213956641884	7.825108118138921	5.435112058865052	3.755638054571115	2.7986176977283748	1.8376267075448212	1.607861469473626
510.8759790582447	57.3897573246159	47.44644995183519	10.52414315892129	7.532028064523779	5.23273951937999	3.6846919317915336	2.766631043428575	1.8449739464137025	1.656399914290823
511.6448953681241	56.98394448889135	47.49153566476674	10.088851387421144	7.188052852877846	4.974340550377512	3.5967846283399894	2.706905623587893	1.8200403657993007	1.6606038060393686
512.4137393633815	56.59870566637051	47.55177968756706	9.642230406265853	6.812711525677514	4.677651137215889	3.505154341374812	2.624240886784058	1.7710556304430938	1.6207266679580101
513.1825110418519	56.229445547863534	47.611571085826746	9.20714485044168	6.433785361561405	4.374392584455769	3.4255543493548117	2.530360273567851	1.7109956849637413	1.545549472160367
513.9512104013698	55.87159947373698	47.65781191332489	8.80500139693364	6.077957938450844	4.097885656463852	3.3658375096071964	2.439882054576998	1.6522448371592304	1.446647926042651
514.7198374397702	55.524475592788	47.684607267988525	8.445114393728005	5.762656805467373	3.8700369006334654	3.3197062875726857	2.3647405190968342	1.6015529273468658	1.333620924577005
515.4883921548881	55.192675221349965	47.69356032374762	8.121221781746286	5.4930785975073775	3.694630437232469	3.2696192299323883	2.3103381277394135	1.5582911414445775	1.2139784948234578
516.2568745445578	54.88327961549969	47.690747684185084	7.8158667018692825	5.26359830845967	3.559528823284076	3.1966792735443974	2.274224739913521	1.5159275508072199	1.0951222568141645
517.0252846066146	54.600404645581335	47.68283731349951	7.510173635064632	5.062676700797745	3.444722012002309	3.0910974474550414	2.2478930001656465	1.4657190411111145	0.9851048847007107
517.793622338893	54.341529282210864	47.67454061034192	7.193311639661772	4.878157726833216	3.3312431949061434	2.956926968841671	2.220334206924889	1.4014444391739573	0.8913780555559256
518.561887739228	54.09764017785759	47.66803931764562	6.8677975503760464	4.701033103104585	3.2071800792650507	2.808853159631809	2.1820796516617023	1.3234550134043417	0.8182756064538808
519.3300808054544	53.85749979049318	47.663178347767875	6.54872047224265	4.527203537115042	3.0697463404445102	2.6646010241238614	2.12865056466498	1.2400351154720397	0.7657114400166378
520.0982015354069	53.6133917121372	47.6581317383697	6.256846356233268	4.356587561767036	2.9240577753955534	2.5379226281938045	2.0615737600695923	1.164351151172518	0.7297258730926899
520.8662499269203	53.36491288341067	47.65043886957874	6.008349822760252	4.191276244975896	2.7797625700806563	2.4356107962455695	1.9865610692373465	1.1081406563640996	0.7037207928186717
521.6342259778296	53.11889589897735	47.638222679363366	5.805790436233252	4.0335856316774255	2.6472539130869706	2.3589513699962623	1.9103229045834382	1.0750539098562584	0.6805827824288926
522.4021296859694	52.88598421019554	47.6214013839374	5.635393335753086	3.8846852488800394	2.5344447138878934	2.3064088886321628	1.8378519215901221	1.0579683470290107	0.6545512672214002
523.1699610491747	52.67566164940864	47.601534328958486	5.472980246100242	3.744810330048729	2.4455386905810528	2.2760702038271177	1.7723142998803993	1.042600779433819	0.6239781252439442
523.9377200652801	52.49234279254056	47.58077897034313	5.295215981431795	3.6135220202109792	2.3812162866044417	2.2655778162499445	1.716895167740688	1.015115961813244	0.5926134079579128
524.7054067321207	52.33333384132076	47.561279305418964	5.089162371787559	3.4895429972325473	2.3388810238550306	2.2704291087936497	1.6754929438014443	0.9692999247207226	0.567832971932468
525.4730210475309	52.18889932520338	47.54537211873492	4.855519091035106	3.3703418465079906	2.3121905692916087	2.282427212134614	1.6511131997791892	0.9099854706038997	0.5562122164679906
526.2405630093459	52.043706000973	47.536168637778935	4.605591719117676	3.2520149278603796	2.290448425052432	2.289850916389959	1.64263830843948	0.8510987506859209	0.5592528003755604
527.0080326154003	51.88082196503318	47.53682892924961	4.356054149450465	3.131028696201689	2.260346546089437	2.2802226815134787	1.643485908085431	0.8097965178822903	0.5733068893804543
527.7754298635291	51.68711680407252	47.54799102572945	4.125112239464244	3.0061363811401733	2.210769361100809	2.245292707228451	1.6441097076368365	0.7993313167487202	0.5935919924719357
528.5427547515668	51.45918496474293	47.56507358649266	3.9299217737519783	2.8791997633836957	2.1389284217384485	2.185141293199173	1.6369333662610472	0.8238812284109187	0.6187548354884314
529.3100072773485	51.206366138823924	47.57763626358344	3.783882970596146	2.7542835819464813	2.0537827575818213	2.1088412060862396	1.6206677804435046	0.8777970702226625	0.652156457392131
530.077187438709	50.94859927376998	47.572019309018444	3.692802727626905	2.636496783108946	1.974215005173285	2.0310653238583427	1.6013921579810884	0.9493695267142215	0.6990150300918003
530.8442952334829	50.70960602726654	47.53650173188725	3.6515361386672964	2.531780234147199	1.9218340889638696	1.9658149795422233	1.5897345243564729	1.0267677005724778	0.7618349979626373
531.6113306595051	50.50764226281097	47.46613985837487	3.643960010924637	2.4476654025234623	1.9124335732577435	1.9207892556528705	1.5958799114421964	1.1026158416950977	0.8379671344661972
532.3782937146104	50.348150820559376	47.365444374573144	3.646633475254994	2.3926368197032133	1.9498369395242108	1.8955980391716665	1.6247102876658062	1.1744424628335892	0.9201286138697569
533.1451843966338	50.221013386255876	47.24759436859278	3.6349439682303597	2.3725934754073563	2.0249769771208506	1.8843317200334795	1.6732181869291054	1.2423590585342694	0.9988396226987888
533.9120027034099	50.10421127675725	47.12983158602374	3.590034095774918	2.3866924394780753	2.120517034408408	1.8814735977227741	1.7324347316858706	1.3070165238276914	1.0657633068394716
534.6787486327736	49.97234113375623	47.026736570996945	3.504712173909276	2.4261768808139195	2.218435601804984	1.8869561174245035	1.7924491369999345	1.3697423912209885	1.1169948646421375
535.4454221825597	49.80696123878285	46.94418781991526	3.386744726060847	2.4781166104857633	2.3065528485118207	1.907451027912252	1.8470802276283749	1.4341172892799676	1.1553978808832142
536.212023350603	49.604449858692	46.87763335755724	3.256772921852466	2.5309403565071804	2.380417187673686	1.9518533210301001	1.8946362976168487	1.5056260548771832	1.1905892200873183
536.9785521347383	49.37773293911572	46.816010177570426	3.1405098006570498	2.5775046439618166	2.440379412961377	2.024347402378851	1.934907861123392	1.58797172892654	1.2345739140092107
537.7450085328004	49.15163795560682	46.749310127535644	3.0573719850722014	2.61347837105518	2.486184914717022	2.1193278054201414	1.9661617235274207	1.6783044633144613	1.2948235630189586
538.5113925426242	48.954109781717584	46.67516846330537	3.011444289293223	2.633456284704401	2.5136236007913197	2.2225976412326744	1.985558349181538	1.7652641432608505	1.3684074064841028
539.2777041620444	48.80699095968575	46.60080021919568	2.9896959631676054	2.6294784905191406	2.5152460111070667	2.317908284687789	1.992786738576747	1.832141066683043	1.441386462082633
540.0439433888959	48.720100169825486	46.539512751481226	2.968819379175592	2.593541338658646	2.4840973970182247	2.39420819834244	1.992059570438336	1.8636272163781342	1.4946441304127305
540.8101102210134	48.689890734596005	46.504233303481875	2.9264537606731764	2.5224581352776028	2.4177686505593172	2.448371823606152	1.9898409995702409	1.8525358033959591	1.512665086793426
541.5762046562318	48.70233005082587	46.50145978219242	2.8509230651660573	2.4216270498884427	2.3207961968655653	2.482422690593154	1.9894765923817488	1.8028414513107265	1.49060036942668
542.3422266923859	48.73808944894811	46.52876086097703	2.7438262103406004	2.3045640674074335	2.2038554259096585	2.4983422149519114	1.9875965331677676	1.7280041915509514	1.4351324529624563
543.1081763273105	48.77746647423159	46.576090209365475	2.6158387937303047	2.1890791806542254	2.081011699417182	2.4953282134452195	1.9756961744550736	1.6459312945349112	1.360333036125688
543.8740535588404	48.80362079497668	46.6299331814434	2.4790398148409594	2.091819609361714	1.9658257632820053	2.4716450684308455	1.9464617234884187	1.5725373104703948	1.280602829544506
544.6398583848105	48.80412550671193	46.678166251671634	2.3411264029384	2.0235385364717047	1.8684286601034543	2.4287275936452133	1.8997976172404734	1.5169880587572493	1.2051988862250127
545.4055908030555	48.77185951191091	46.71338819907042	2.20494758874505	1.986874764836081	1.7943806290237418	2.373750536640614	1.8443440059744916	1.48032500694449	1.1371080532598086
546.1712508114102	48.70584052903755	46.734039124576384	2.07232367851757	1.9765001201853067	1.744809885026271	2.318208865299816	1.7927259512628524	1.4575556886878118	1.0758868556666314
546.9368384077096	48.611853691272586	46.742947506153286	1.9486366114838987	1.9819027598458447	1.7174144479247175	2.2732194096594114	1.7544723839308674	1.4418597664408495	1.0221820897451934
547.7023535897882	48.50126520087968	46.744520739502995	1.8440858017058162	1.9915564692196455	1.707227054508408	2.244618446618375	1.7315822870990516	1.4278276615537706	0.9804606821279833
548.4677963554811	48.388017981699306	46.74228973662096	1.7696891694666803	1.9962928709016126	1.707565717117042	2.2300204782755273	1.718990371530893	1.4120245913692528	0.9576021080602075
549.2331667026231	48.28509699860036	46.73779253971987	1.730689282137078	1.9906166640710552	1.7113045602589594	2.219464146441375	1.7089034736499045	1.3916928687776675	0.9582955929875823
549.9984646290487	48.20214964173829	46.73126057352424	1.7214494759362253	1.971916668244937	1.7126848112176205	2.1989439940985136	1.6947370483186148	1.3636495506717452	0.9801863540191107
550.7636901325931	48.14495172982207	46.72315194428813	1.7258999492468163	1.9387000193266672	1.7076497363048517	2.156146209931819	1.6722763379799872	1.3253281954050493	1.0125260702681445
551.5288432110908	48.1155772518755	46.71518888404733	1.7237329271317563	1.8896749807090032	1.6931337345077253	2.085158580926631	1.6385099557850182	1.2769975264149949	1.039125929439784
552.2939238623768	48.11213189811632	46.7102360750541	1.6989898600379973	1.8243639429834388	1.6654632347375298	1.988397209470243	1.590294288039857	1.2230738467818867	1.043935231568085
553.0589320842859	48.12790162168824	46.71110266337594	1.646907510333051	1.7442395947972855	1.6198816279637356	1.8744695592072276	1.5248145046394086	1.1711980318863482	1.0165916503431234
553.8238678746528	48.15142874127889	46.7192380435754	1.5753077919366731	1.6534623046106347	1.5518181585682598	1.7538645358495017	1.4411409707727856	1.1291924218279519	0.9554876230652241
554.5887312313124	48.16851860543838	46.7340082193894	1.5004977278775442	1.5586040241686234	1.4596016425145635	1.6351299754957438	1.341490005071293	1.101922313251265	0.868369368058552
555.3535221520995	48.16617297909474	46.75305901770842	1.4397767201283571	1.4677415342530935	1.3470306324011858	1.5240732840624247	1.2310220434442058	1.0897607947073098	0.7699108120020455
556.1182406348488	48.13647351698515	46.77292743748737	1.4039452271687765	1.3894144183194044	1.2247221496599607	1.4252996607677773	1.1175538204161626	1.0898488739739776	0.6784620675478408
556.8828866773954	48.07885533753488	46.78985050318603	1.3928225592975778	1.3313509261226102	1.109105943664865	1.3432253282168958	1.011319200572025	1.0986047565509267	0.6116236581306396
557.6474602775738	47.999114948842255	46.800542539495666	1.3957220313321983	1.2986374162349605	1.018825117292721	1.2808487507637096	0.92406656353252	1.1140335004221953	0.5821762241294977
558.411961433219	47.90665155805118	46.80279599612454	1.3966254493680808	1.2914509394461149	0.9690262877824765	1.237349240614833	0.8666753818839226	1.1356569283562408	0.5948867263806221
559.1763901421657	47.811477806057376	46.79586848264543	1.3815507958084794	1.3041143768757522	0.9659240170269427	1.2072770156649852	0.8451048524740514	1.1623557833611287	0.6452390695015922
559.9407464022488	47.72256280188189	46.780356159468184	1.3444483976307566	1.3268920994565363	1.0038412893263455	1.1835361285979573	0.8569083619569753	1.1898135966249441	0.7207743427535789
560.7050302113031	47.64739377442427	46.75747131706464	1.288614282475848	1.3497732948340015	1.0671236073463533	1.1621348254543449	0.8913012418316058	1.2103237695913904	0.8049813385210314
561.4692415671633	47.59206668610203	46.72852304349127	1.2234496187111787	1.3658471736678024	1.1358254431987973	1.1453229209695621	0.9328402720411262	1.2153649457533646	0.8824416550775567
562.2333804676643	47.560844369218415	46.695086365419314	1.1588650351443448	1.3712932556882222	1.1926926962872457	1.1406668648732392	0.9673262027637435	1.1995503851484415	0.9430885159356706
562.997446910641	47.55524071611196	46.66026579537703	1.1002242035052703	1.3623687834745866	1.2269917005495685	1.156148106687077	0.9857318703069282	1.1627512815765542	0.9833175762565673
563.7614408939281	47.573283524688456	46.629764109540815	1.0465289038380021	1.332973112786469	1.2340837515864322	1.1950216329510468	0.9846336353159657	1.1085597161381955	1.0038786941804148
564.5253624153604	47.609736862910694	46.61100542281332	0.9930624558818906	1.276361137610131	1.2131205273816832	1.2533544760591582	0.9644840156170815	1.0409072395022747	1.0064392909844386
565.2892114727728	47.65675896198053	46.6098302287038	0.9371423945380997	1.19116172725834	1.1661028865089307	1.3212525952782457	0.9280611564973995	0.9621356118515791	0.9917585916996785
566.0529880639999	47.7044346325453	46.62724270412177	0.8829093929900438	1.0863057075853746	1.0988226651381012	1.3859693612504813	0.8803144417288564	0.8736228683761027	0.9602008619386524
566.8166921868768	47.74133064776864	46.65836267890803	0.8414702382973402	0.9800734984338533	1.0215438292584196	1.4348760358335468	0.8286136267227775	0.7783648393723368	0.913611417566365
567.5803238392382	47.75601396788346	46.69441350749188	0.8257249265033622	0.8932199402977616	0.9465456685492342	1.4583405927997717	0.7823524462040723	0.6835291299960531	0.8566532115483767
568.3438830189189	47.7393801278361	46.726028174861185	0.8434676166619326	0.840536171670756	0.8835848018277446	1.452186784653037	0.7519415405174854	0.6008652212643355	0.7965568531410554
569.1073697237535	47.68791368244182	46.745347121201725	0.8943536597320758	0.8262376111260963	0.8364999966292501	1.4199391427577197	0.7474350213150771	0.5448066539580054	0.7422680270440125
569.8707839515772	47.60524941578406	46.74620441638264	0.9726039037239502	0.8454980730978576	0.8041885925679395	1.3729121761515302	0.7771272328332728	0.528512685409396	0.7029890771772003
570.6341257002246	47.50095337126382	46.72371345877474	1.0730942415685831	0.8895624933020869	0.7848639185196902	1.3271859316076657	0.8454944492079619	0.5594582950512077	0.6868897840487875
571.3973949675305	47.38687333662766	46.67488881548138	1.194508971362417	0.9508069860241548	0.7797729766139341	1.297686151809195	0.9506670534799255	0.635943120160519	0.6991299981913599
572.1605917513298	47.273624813256134	46.60053599930252	1.336674627112366	1.0253125514886463	0.7926618065587974	1.2918785386577838	1.082298075336027	0.7460437253632506	0.739539568412745
572.9237160494572	47.16914127689194	46.50651055676298	1.4945707520227174	1.112437253124554	0.8259843439619416	1.3068974061447136	1.2224767969803096	0.8703536268979946	0.8019005925065557
573.6867678597476	47.07964590839095	46.40285427136611	1.6542912277091872	1.212798484692712	0.8772221690744928	1.3322994734519682	1.3503618328031095	0.9877540134389733	0.8757610141302692
574.4497471800358	47.010961761824774	46.300726952778845	1.7949434028966067	1.325738143669355	0.9389007872077215	1.3568597999166983	1.449118094489215	1.082056743004955	0.9501768223141198
575.2126540081566	46.968035156779806	46.20938392240757	1.8956844641204071	1.447282675043823	1.0017819210714478	1.3749600273036648	1.511003002091762	1.1460535625377588	1.0167278748773825
575.9754883419448	46.95289789193049	46.13449414343636	1.94331137367773	1.5690551691613095	1.0587129373763204	1.3890523813920197	1.5386154000110324	1.1815257977633138	1.0707193651269975
576.7382501792351	46.962927702916154	46.078684253050135	1.9356817417235348	1.6788037465562908	1.1061386297165114	1.4060737214488412	1.5415802824460982	1.1950915775015147	1.1099695798925708
577.5009395178625	46.9905768171552	46.0430625237402	1.8798118342894412	1.7627917140503158	1.1427839059469136	1.4310245086644073	1.5311156305243543	1.1929759771977118	1.1330098350045006
578.2635563556619	47.02448381498636	46.02811292415845	1.787082494915694	1.809425872699066	1.1677386931794729	1.462614903711092	1.5154704578939118	1.1779268303197057	1.137957773403798
579.0261006904677	47.05145982102555	46.03300178085501	1.6697029448637437	1.8132147298092818	1.180054722624547	1.4936890887567813	1.4982116725612045	1.1504048083337466	1.1230417875578453
579.7885725201152	47.058703209668856	46.05435347928238	1.540030296922012	1.7770151251421993	1.1804173850030963	1.5162105292847698	1.479056052682303	1.1122942472916648	1.0881505340941473
580.5509718424388	47.03712781601129	46.085747414535305	1.4117217671358233	1.7112794864946324	1.172959064399869	1.5263347345043456	1.4570090216098848	1.0698984990021714	1.036577498805407
581.3132986552736	46.984990750427954	46.11932429416099	1.2995186385090776	1.6301228177283704	1.1648273466966828	1.5262545535963454	1.433038118775137	1.0327459950678062	0.9750729921513965
582.0755529564542	46.910004896968886	46.14868641599287	1.2164794702424047	1.5456983002812592	1.1628757886754144	1.521721662389531	1.4109067088177838	1.0083744227105527	0.9121524984933771
582.8377347438156	46.827105160635966	46.17092969450277	1.1700272343838876	1.4642964155536689	1.1695898542138181	1.5181363933971923	1.3955595686156599	0.9970329361393127	0.8551067103709187
583.5998440151925	46.75235387225891	46.18623642364764	1.159265733024256	1.3862802239228813	1.181111571564621	1.5179293403159377	1.3899393144037475	0.9907470491103254	0.8079933975804039
584.3618807684197	46.69614950291789	46.195172373747084	1.1759597532129504	1.309716487796095	1.189136910016039	1.5204339020984392	1.3932856913456177	0.9781409957023399	0.7717269265825237
585.123845001332	46.66022461201721	46.196338411512784	1.2074928623255161	1.2348651484511777	1.1854443105223709	1.5235670748641326	1.401806145149564	0.9522755172648942	0.7455979629377509
585.8857367117644	46.639806568198864	46.187051417466705	1.2398408326674257	1.1662326690849127	1.1659471039243101	1.5251142827421802	1.4113875585751998	0.915342784579579	0.7285511279584753
586.6475558975515	46.62875097759253	46.166561691794925	1.2598585504331865	1.1107831248115403	1.1321637757982685	1.5231394502059459	1.4198326937507844	0.8773448509373694	0.719391559022938
587.4093025565281	46.62388224894436	46.13911552682447	1.2575108287495738	1.0741824227681889	1.0893706677871933	1.5158145527698252	1.4268275937228765	0.8501312738714972	0.7163074628755197
588.1709766865292	46.625395580395775	46.11364715681405	1.2289082626244507	1.0577097945392637	1.0445035084913172	1.5015661583963507	1.432098784787918	0.840842750703807	0.7165180442235268
588.9325782853895	46.63477796620096	46.09971896641993	1.1786471450824365	1.0586841311166708	1.0049157170048204	1.4801431313572309	1.4334436906779189	0.8486917492237467	0.7171368711744037
589.6941073509438	46.651902095625196	46.10192824965088	1.1193969332658895	1.0735988789021462	0.9780109757543158	1.4542453472794037	1.4269019042059625	0.8658836653026256	0.7164020582679598
590.4555638810269	46.673968427594225	46.117152110524714	1.0675677577062928	1.1012024237096512	0.9698523130131704	1.4291153197872077	1.4082918253159633	0.8808493026041901	0.7144719572597893
591.2169478734736	46.696391241549264	46.13633907142409	1.0365310062108222	1.1423418537180225	0.9819959122059387	1.4097374049504978	1.375170507509658	0.8823123814570195	0.7135412967164072
591.9782593261189	46.71465489980953	46.14963368738706	1.0306846831533392	1.196766974904584	1.0083601810630611	1.3969396705110526	1.327720034585525	0.8627286486152457	0.7170941941145301
592.7394982367973	46.724943881926094	46.151301629555434	1.0434147453311269	1.2593084982070692	1.0361498080515972	1.3859543575283269	1.2687200557651934	0.8209735579750301	0.7284456111831972
593.5006646033439	46.7235343664637	46.141456081060895	1.0600763657500778	1.3195355508078066	1.0513125866113242	1.3701755892520353	1.2034672000793663	0.7631636580891481	0.7489729720180733
594.2617584235933	46.70628391244909	46.12430466973404	1.0645101589471366	1.3651305057757384	1.0459063486494102	1.3479316978081783	1.140023966319447	0.7008913135232859	0.7764578522851124
595.0227796953804	46.66958131531899	46.104845856796274	1.0461062233808889	1.3870396028828225	1.0219660149802294	1.3263753994700593	1.0888642516204357	0.6475252745348357	0.8047249045797429
595.78372841654	46.61332888964461	46.08684693090038	1.0039637856583923	1.3819777696120354	0.9883282297639155	1.3180935262544722	1.0606415804824536	0.6134085743205802	0.8250701393927216
596.544604584907	46.54337766988996	46.07325814095727	0.945983160997983	1.3508770576472031	0.9529325889649698	1.3313609798578057	1.0616612516607802	0.6018640943803106	0.8290819264533837
597.3054081983161	46.47110229210044	46.06768123221569	0.8838728852783007	1.2951095178901966	0.9165309265013875	1.3611297652226426	1.0896765912724504	0.6072710111759534	0.8114907952325296
598.0661392546021	46.40872079144425	46.07472893144485	0.8270619726932367	1.2142981401491468	0.8729670738440163	1.3880999510070495	1.13279919293808	0.6167055310930749	0.771613330441518
598.8267977515999	46.36331962684115	46.09793149687881	0.7796379299563725	1.10796480921789	0.8152889262035998	1.3873826307542245	1.1735895205946534	0.6150555871689036	0.7128910550785008
599.5873836871442	46.33298515568323	46.13649769508276	0.7413618926241767	0.9796458117073641	0.7425356196006945	1.3416921340416152	1.1963775358360067	0.592215885749745	0.6410333070209759
600.34789705907	46.30853714013443	46.182987241375514	0.711684880869278	0.840458766258557	0.6617920089036815	1.2509603986522038	1.1947652216252536	0.5491555784568263	0.5634010902890623
601.1083378652119	46.27950190193113	46.22406562333436	0.6934041273621503	0.7092690063229838	0.5850720069980753	1.1331767266609774	1.1752277308564416	0.4992088385508211	0.4895973167124268
601.8687061034049	46.240771362145956	46.244406888572925	0.6936161978611253	0.6085012868591875	0.5241162251820342	1.0165680150169791	1.1547558929973576	0.4633850865605922	0.4323509450623817
602.6290017714836	46.19562740422218	46.23205956265001	0.7214849029633257	0.5577374851408194	0.4873217173243063	0.9285869031620138	1.1535813642259214	0.46145460837917796	0.4060827544904484
603.3892248672829	46.15378029521826	46.182761017497825	0.7839841965564744	0.5681509963618723	0.47970445761124125	0.8875673607684931	1.1864612609045508	0.5041381076774911	0.4226853094269103
604.1493753886377	46.12592248219087	46.10103687044987	0.8822772604567817	0.6403602697001887	0.5040935625369016	0.9002250285284887	1.2571108191635432	0.5905171889149301	0.4867593753185844
604.9094533333828	46.11820513338131	45.99776906493454	1.0098472843764483	0.7656600387041621	0.5616411654923965	0.9642037235586898	1.3584224945386225	0.7114882428293257	0.5931743864638079
605.6694586993528	46.12989626018047	45.886207349440696	1.1529816292879076	0.9288450230312932	0.650614016529353	1.0712217689150023	1.476675752117508	0.8551456656959857	0.7282070887310681
606.4293914843829	46.154435683861195	45.77805453229861	1.293610397050081	1.111224236613424	0.7654580071812589	1.2090650865390202	1.5968212910901372	1.01000803176683	0.8736697454596154
607.1892516863076	46.18281940341326	45.68190863316236	1.413411614267595	1.2924532249414966	0.896245241527815	1.361426915579699	1.7050635774221305	1.164146530515218	1.0108128656555593
607.9490393029618	46.206766620203865	45.60405432751048	1.4980327524661021	1.4515944757816044	1.029207047724448	1.5077172120141853	1.7884238247696658	1.302269217351082	1.1228252913965662
608.7087543321802	46.220375822442605	45.55055403748781	1.539311484430236	1.5684423732524806	1.1475841304906709	1.6245439583092391	1.8337344333346124	1.4047965868718535	1.1955496585861525
609.4683967717978	46.22055111525317	45.52766274572387	1.5357903932806707	1.6260716624393723	1.2338267743392208	1.6906060654785975	1.829502459874682	1.4518163637482715	1.2183898863185263
610.2279666196492	46.20692012368691	45.53960824146701	1.4918839755680082	1.6147607527890173	1.2735463436821703	1.6930137382895651	1.7705649939250208	1.4301105700358363	1.1861942048927148
610.9874638735695	46.181481533154056	45.584654353219236	1.4173864798506628	1.5361091915593619	1.2605917292626074	1.6327068634552404	1.6628993382676072	1.339783333860936	1.1016196567237273
611.7468885313933	46.14843166828705	45.65221868056663	1.327804258055771	1.4055395255344507	1.2008862157479072	1.5259376769038653	1.52475163739269	1.1967567056902055	0.9768362830904636
612.5062405909555	46.11343308773749	45.72385551913419	1.243608591153162	1.2506404243528308	1.1128213156177935	1.4003920145936135	1.3822136179082278	1.0299028748280037	0.8326674166596675
613.2655200500909	46.08241818420618	45.778741111849655	1.1869361073373241	1.1046334547846257	1.0220709433193989	1.2867962788767002	1.2606517764160685	0.8738293692563843	0.6943475297743689
614.0247269066342	46.06009999378878	45.8010230158313	1.1752821616526532	0.996767757038235	0.9533824477631683	1.2095006767083305	1.176567298650518	0.7597635996462486	0.5855326201346998
614.7838611584203	46.048064574467034	45.785315098435824	1.2146747806384752	0.9436965630919758	0.9226543993918952	1.179833935723586	1.1338040052364633	0.7078972038217444	0.5226901341340948
615.5429228032841	46.04341111555787	45.73752067496605	1.2963886378005185	0.946034556646687	0.933260024831867	1.1949735802839498	1.1260099208586993	0.7232857127770842	0.5123122558702065
616.3019118390603	46.03853104668321	45.671302813407976	1.3992690576568236	0.9912302426807287	0.9773064690816469	1.2422580668021581	1.1429314785052753	0.7965930475702407	0.5515231279318371
617.0608282635836	46.023651536308485	45.60200596319662	1.497755277358408	1.0609968667065033	1.0410744824029479	1.3066738906361195	1.1770765157978644	0.9085459694817573	0.6308978017049682
617.8196720746892	45.9917040003168	45.54120154790721	1.571265370658331	1.1388101324081532	1.1110397503119032	1.3771441027474225	1.2265018644421204	1.0363791245100344	0.7372876458266191
618.5784432702114	45.94339642906465	45.49339789748745	1.6111204536681498	1.2138388241709634	1.1783242054448806	1.448682308474467	1.2929206284918564	1.1596094611876637	0.8555975071337443
619.3371418479854	45.889032044678466	45.456781649040906	1.6203692092896063	1.2794365035125637	1.2383812650109078	1.5189466394732136	1.375825878323603	1.262826104986111	0.9683821794720799
620.0957678058459	45.84514975639466	45.42668774747127	1.6076534499422834	1.3288508121936928	1.2878605915811079	1.5825784970352004	1.467019169903395	1.335991586480155	1.0562004403527396
620.8543211416277	45.827308313952074	45.40022905880392	1.57897284664908	1.3526872183896685	1.3209766778541265	1.6280012504846226	1.5496572614153763	1.3732220051109323	1.1003996441556296
621.6128018531655	45.842861901868915	45.37897763456064	1.5332042316442696	1.3412599761989696	1.328953398571997	1.6400097694102342	1.6034447005330819	1.3723827564627058	1.0892390863052341
622.3712099382943	45.88797627297674	45.36807157012369	1.4645426504734118	1.290884156723095	1.303198239346898	1.6073532665807875	1.6137725770892288	1.3358731758852542	1.0237046382502584
623.1295453948488	45.94977795169227	45.37267370561105	1.3698175649533297	1.2089192857487987	1.2398925759529291	1.5300606009176576	1.5790200825380651	1.271454542090666	0.9186323662998319
623.8878082206638	46.0121727066028	45.39438150347035	1.2554951458534802	1.1128644328989026	1.1427270770539621	1.4217726508797384	1.511597207573537	1.191476641882801	0.7973015532207413
624.6459984135743	46.06138697993531	45.42999365374296	1.1387303999399805	1.0232249680098846	1.0224658768560602	1.3055434766502145	1.4322240027429913	1.1100501920535208	0.6824842321868445
625.4041159714149	46.08952430732984	45.473452769065574	1.0409538808536922	0.9546351558048869	0.8939547976113644	1.2055555958803907	1.361003628268577	1.0393055902776496	0.5894195617987776
626.1621608920203	46.09535072054848	45.518931161016404	0.9777296755080727	0.9118110323821895	0.7729025266844829	1.1396768347493662	1.3108120836192967	0.9863222844120614	0.5246546019545235
626.9201331732256	46.08309280566739	45.56321932663425	0.9510035806943904	0.8910419850300073	0.6732730628347667	1.1155205277325777	1.2852169468916443	0.9516925156346048	0.48835001409184287
627.6780328128656	46.06021805800691	45.606294623168054	0.9485542074385407	0.8847521735373931	0.6048243981326067	1.1303034714419269	1.279481690596377	0.9293179564557406	0.4766253855753888
628.4358598087749	46.03418931537378	45.65028100511692	0.9504910817897994	0.8845603861918221	0.5707600179811152	1.1727821434572547	1.2826512621351043	0.9081514906676134	0.4819268746270282
629.1936141587885	46.00933196014426	45.69732399186179	0.9393483375273917	0.882185645320952	0.566795640616121	1.226633289310513	1.2800317201449474	0.8761669537131098	0.49342619977890223
629.9512958607411	45.98550725145904	45.74679161666934	0.9085935822370885	0.870784438932553	0.5832220248863393	1.2752913308973675	1.2572112250188638	0.8263980387239727	0.50053302215548
630.7089049124675	45.95921986452862	45.79341736407793	0.8658571056459721	0.8479935990978476	0.6093883756708252	1.307460187183672	1.206023393638759	0.7618144275159722	0.498373755462886
631.4664413118026	45.92731230725965	45.82748139499045	0.8302231932063862	0.8190307562115464	0.6380998273034564	1.3211731715916954	1.1301651116360887	0.6960340201032835	0.49150171121009123
632.2239050565811	45.89092615826357	45.83758317049501	0.8250424575927511	0.7964192626542825	0.6680988441881865	1.3238758464393214	1.0467989555876258	0.6482358485115043	0.4923043314040143
632.9812961446379	45.857584609693205	45.81488849670719	0.8693804251858239	0.7945861851351665	0.7031024773466186	1.3275729722388405	0.981926176840652	0.6349728173757683	0.5147088880357629
633.7386145738079	45.840499458688654	45.756630045775594	0.9708929563987851	0.8223994347980295	0.7490405849084141	1.3417927645727161	0.9608585259032054	0.6634168187703224	0.5673121761722868
634.4958603419257	45.85458149414183	45.66755720827264	1.121639617188606	0.8774901225312277	0.8104259058011962	1.3681677333039275	0.9979075199455778	0.7289913367089014	0.6492708360890873
635.2530334468262	45.91113771265216	45.55886173413118	1.2986193051903427	0.9462561466946156	0.8873157936904974	1.3999109200875637	1.0901740473350188	0.8178493565291021	0.7502899638285001
636.0101338863443	46.012284461670326	45.4454043139747	1.4691197931505897	1.0090486498451128	0.9736676732009926	1.4260729677051955	1.2179894244592049	0.9120949734526462	0.8538248755849054
636.7671616583146	46.147980166757925	45.34171527850164	1.6006991794559866	1.0486025211635237	1.0588602207821225	1.4384986853255697	1.352542393557627	0.9955417302893323	0.9425695415492257
637.5241167605723	46.29686539932527	45.2584555986185	1.6717592501482343	1.0570270097294312	1.1316772581059027	1.4367368277045927	1.4662471503810792	1.0580104144617408	1.0044141349120608
638.2809991909518	46.431123947743444	45.20021844561725	1.6786861212715607	1.038225706154428	1.1855338141650336	1.4284359490741778	1.5415688189470131	1.0973061181798016	1.036919590488452
639.037808947288	46.52380791646504	45.16604749628147	1.6349906067963005	1.0044344022061296	1.2204922427613667	1.424558712315779	1.5739329972246097	1.1177373351991449	1.0475514862051796
639.7945460274159	46.5560451653769	45.152008084775844	1.5631276542579542	0.9688456413319528	1.2412050995125483	1.4326052534372309	1.5690461466817922	1.126382116732394	1.0489907364513584
640.5512104291702	46.521785227126756	45.153802690718024	1.4839074823605287	0.9394298111040982	1.252423517858709	1.4524677581117516	1.5382551125461887	1.1293357295618094	1.0524922085465107
641.3078021503857	46.42851282095819	45.16855354349893	1.4085138898706546	0.9163159875156239	1.255118454255438	1.4767408703550302	1.4942168666336713	1.1294905485401543	1.062524113480137
642.0643211888971	46.294015102157005	45.194947527538204	1.3370360730802346	0.8938032533211526	1.2459307542815452	1.4949581674674164	1.4483229419012034	1.1268000009422607	1.0753365648189401
642.8207675425394	46.140598513811284	45.23272984646592	1.2624315083841537	0.8641249532985356	1.2196988782334799	1.497870155899065	1.4080607839742	1.1193398269920678	1.0810102050413377
643.5771412091474	45.98907964207817	45.2814380629462	1.1777704223311076	0.821077453567419	1.1730423232140978	1.4796758080812111	1.3749058955816622	1.1043487635145226	1.0677969267955305
644.3334421865558	45.85451757265356	45.338467947862654	1.0827323198258654	0.7624124652733144	1.10704739612261	1.4381263966303948	1.3438863354951778	1.0785253496298637	1.026452804584288
645.0896704725996	45.74491720315504	45.3967821561268	0.9865365604425875	0.6915929724103052	1.0277463016229689	1.3746570890802587	1.3065489152732397	1.0388190743224683	0.9536881000766897
645.8458260651132	45.66250085142032	45.44397213473183	0.9053527564440174	0.6182677230041804	0.9444849243507036	1.2951280143658366	1.2559558924559866	0.9834583239611163	0.8536277788715765
646.6019089619319	45.605811966370126	45.46442696059637	0.8554537686219064	0.5564364285374026	0.867180441368447	1.210206346283421	1.1908130901435854	0.9132535844058154	0.7367963208313242
647.3579191608902	45.57129205479174	45.444642491250804	0.845635509537324	0.5202162575534715	0.8041309283079201	1.133559451299817	1.1162123890965958	0.8323211072013095	0.6176366461404896
648.1138566598231	45.55377673185918	45.37926309382098	0.8730459467196212	0.518780605790937	0.7612147745418767	1.078120368610513	1.0418115239083576	0.74849639052794	0.5119668534219031
648.8697214565653	45.547324994366484	45.27443826981668	0.9247321874509069	0.553128129989382	0.7423322287520264	1.0522664685715455	0.9790850381614078	0.6732901614449247	0.43525034408607866
649.6255135489516	45.547236687613385	45.1464742041679	0.9830861616271278	0.6165437243471317	0.7496899836447355	1.0581364199156127	0.9388630974137087	0.6213576233872331	0.4010610805737471
650.3812329348169	45.55245776246237	45.01662977852608	1.0321661863821774	0.6978876370540874	0.7833461300071889	1.092768355664063	0.9295624143307393	0.6083083757815544	0.41882679958707314
651.1368796119959	45.56590926145575	44.904597926234565	1.06158455269167	0.7856810193007036	0.8399183883247474	1.1506378510936202	0.9556233896250319	0.6470679980553697	0.4910076817079627
651.8924535783235	45.590786125954935	44.823407367378124	1.0675021724113662	0.8708601546846282	0.9118309010006058	1.2258575928088788	1.0165763141758575	0.7433701967188711	0.6111590544684873
652.6479548316345	45.62474200360487	44.77700467802106	1.0515215899926105	0.9472663588622368	0.9880944510658836	1.312871457477769	1.1072952977754937	0.8926128912222921	0.7646103680691851
653.4033833697637	45.65605173690657	44.760636950573854	1.0195381796823497	1.0114201617163516	1.056974401941254	1.4062987899981394	1.2194388307353137	1.0798337890492178	0.9319725219717867
654.1587391905458	45.665585868229684	44.76335118521029	0.9805670433952471	1.0622947185192686	1.1096648285445454	1.5006917041627332	1.3435209147162936	1.28292150830967	1.0938312270369224
654.9140222918159	45.63468950932275	44.77162586264525	0.9456650372832982	1.1018242611481952	1.143493043781774	1.5910344940725167	1.4703300738780172	1.47787187726977	1.2343435086292445
655.6692326714084	45.55429046353915	44.7735486190627	0.9253540360534203	1.1345681779333532	1.16219759157768	1.6728571064801798	1.5905349348062003	1.643588284497632	1.3420269941620617
656.4243703271585	45.43042505077065	44.76225656888953	0.9257749123571912	1.1658642980584943	1.1730309493527926	1.7416404201989906	1.6932498640594957	1.7649951362278742	1.4082609088915135
657.1794352569008	45.28283093691446	44.73743824167302	0.9456978098168562	1.1992090261058763	1.1824377490342357	1.7920629660838046	1.7655314848095358	1.8340352240352757	1.4261059472462136
657.9344274584702	45.138110206304745	44.704732588500946	0.9770364351747816	1.2341698645744756	1.1930618654847152	1.8179245071167145	1.79456420269738	1.849460008755024	1.3915390904296885
658.6893469297014	45.02084719946825	44.672993837638934	1.0093550773761777	1.2665566173984075	1.204053662148091	1.8141995123626202	1.7730037500204077	1.8160431953976683	1.3072617702368134
659.4441936684294	44.94658465523123	44.651156643365056	1.0354378478182937	1.289965725950367	1.2132513287227482	1.779693033097253	1.7039306864097057	1.7427493577758852	1.185531781736735
660.1989676724888	44.918752125130425	44.64528134212311	1.0543032452855385	1.2981405454944266	1.2191573524389554	1.7188455904972386	1.6019828613879383	1.6399904255546645	1.0472016211051667
660.9536689397146	44.92951424394475	44.657101089251256	1.0697744198017958	1.2864462262826066	1.2203910172903747	1.640467768498148	1.4882843210502799	1.5166342840022864	0.9153068502329376
661.7082974679414	44.96299853591525	44.68397832125024	1.086667796128637	1.2528350293508268	1.2137811171610835	1.5542558557476482	1.3819138497173142	1.3786139065854286	0.8069908131901684
662.4628532550042	44.99966922082059	44.720152950281665	1.107404976318385	1.198794492949311	1.1932922744582868	1.467504893613416	1.2931334685269462	1.2304133484219761	0.7283067127911593
663.2173362987378	45.020782089606485	44.75851521962646	1.1311532068877455	1.130264468563162	1.1518457742542978	1.3843465324442406	1.2226073096733714	1.0788149356454255	0.6756376451978312
663.9717465969768	45.01285447286298	44.79225737624287	1.1545822189688053	1.0578342407994867	1.0859646316073537	1.30770668693755	1.1666223782145266	0.9356750344894067	0.6416986349790079
664.7260841475563	44.97159766754746	44.81618966991508	1.1726432467905568	0.9953834990454666	1.000380025324084	1.241685664107365	1.124078378606626	0.8173931089773205	0.6217786348983125
665.480348948311	44.90435337849601	44.82752997949983	1.1790606983970804	0.9570281051830207	0.909912140259685	1.1918713694621417	1.1000817388571704	0.7401859269799829	0.6159918001999287
666.2345409970756	44.8293771068885	44.82612913851075	1.1672606222154087	0.9537849987742675	0.8366445560009765	1.1635939703647438	1.1038716606591024	0.714324847162203	0.6267929725119217
666.988660291685	44.77105340082345	44.813762082174875	1.132512742498001	0.9910990394220605	0.8035200139490044	1.1598060342079464	1.1428633770592924	0.7406739098903685	0.6550663133266497
667.742706829974	44.75164094643252	44.793327808075816	1.0740284627608432	1.0669689629974428	0.8262895946829403	1.1797957141138085	1.2168743555072652	0.8105847609446215	0.6975910418853104
668.4966806097776	44.78275436387982	44.767814069635776	0.9962420974733703	1.1710484393213392	0.9074503672895204	1.2194779690178237	1.3165573877469612	0.9084969254201454	0.7478164995959631
669.2505816289303	44.86055496891653	44.74009299093589	0.9077323423322383	1.2847959414167676	1.033987837799188	1.271222637342177	1.425736042826209	1.0144571581953485	0.7978688124674136
670.0044098852671	44.96762298806998	44.7126974153785	0.8193787205823853	1.3843865906770247	1.1806333569459113	1.3240461031862907	1.5263983922480762	1.106576412509618	0.8403961579302006
670.7581653766227	45.08102008838733	44.687651280470135	0.7422972784867952	1.446205342405122	1.3171075573597832	1.3641248382812705	1.6030042425113393	1.164240744594828	0.8691900122416811
671.511848100832	45.181881370331666	44.66616435201935	0.6860296903994154	1.4534444013987837	1.4165504182151878	1.3770250939988102	1.6450841853486011	1.172349525207693	0.8791954453470936
672.2654580557298	45.26158910079556	44.648181935868465	0.6570319118780006	1.4012650535464246	1.4624412381905216	1.3518978629835061	1.6486082291323925	1.1258911024296054	0.8673150832673073
673.0189952391509	45.32126610671011	44.63222243152491	0.6566416631397374	1.2986364909518144	1.452044897419725	1.2868094971552466	1.6171680528138381	1.0321181223745626	0.8344390360648646
673.7724596489301	45.36638962960527	44.615564233071574	0.679351952726833	1.1667783697148408	1.3958819990114364	1.1925671756019014	1.5626985749289446	0.9094008765330912	0.7879007273062797
674.5258512829022	45.40052398047202	44.59467788064579	0.7127849459067619	1.0345302669550378	1.3141805125802222	1.0925950522034213	1.504370827424232	0.7828404804481792	0.7423191223906542
675.279170138902	45.422389590173495	44.565882940535985	0.7411815404686806	0.9316569318127321	1.231102089292385	1.0171699634633526	1.4641183929116082	0.6778750595540401	0.7169628705383317
676.0324162147645	45.427565342867055	44.52659530138566	0.7514687678865783	0.8805838511694049	1.167776936473345	0.9927903837563434	1.4590467524743076	0.6137756118125637	0.7289683283392492
676.7855895083242	45.41310442519518	44.476315278915926	0.7397573626037044	0.8900306782681326	1.1367093437896685	1.0317859174220274	1.4947965263883702	0.598823416378508	0.7851326151987408
677.5386900174161	45.38170074198514	44.41742971679865	0.7140023921540006	0.9523269210463496	1.1391258132370652	1.126921545091804	1.5629468886354019	0.6290196585832604	0.8767266169286572
678.2917177398749	45.34243553047362	44.354897220726244	0.6908118125856859	1.0464287171713735	1.1663795073932377	1.2545669989289934	1.644847600847747	0.6912854203776533	0.9811465940214745
679.0446726735356	45.30748546247042	44.295132913419536	0.6875843126355221	1.144941386022289	1.2041065823661725	1.3844598119303413	1.7194906409143655	0.7697043559270185	1.0701740524106924
679.797554816233	45.286254103439184	44.244389221824854	0.7136854279816944	1.22226561638346	1.2370685729585773	1.4911553315620765	1.7716056226809371	0.8516369028155779	1.1211406106780686
680.5503641658016	45.280562878983375	44.20793136008548	0.7651245194272676	1.2603133777644402	1.2518334762372305	1.5605859493977263	1.7956703549608548	0.9302612185712391	1.1240756756224002
681.3031007200765	45.28364638742616	44.18981033332131	0.8257158244212803	1.2510142220589913	1.2380915375579633	1.589712330226277	1.7944093711844928	1.0028608068270728	1.0824361230475077
682.0557644768925	45.28357470206744	44.1926663290562	0.8743010137416718	1.1963189979077882	1.1895679294158654	1.5815178809715036	1.7734620776544716	1.0672246302714044	1.0081531383383577
682.8083554340842	45.26917271432817	44.21651318983099	0.8949108903660701	1.1069045175217767	1.1061310308592027	1.5400257512128022	1.736169212451486	1.1193305041459425	0.9153915445982932
683.5608735894867	45.23545605692128	44.256518089037826	0.8850097688077341	1.0001873230311489	0.9962541853350615	1.4690937737050476	1.681922598566473	1.1536522883391456	0.8163737750749931
684.3133189409347	45.185992025582756	44.301741293055585	0.8573361528508272	0.8969817339714012	0.8773917631866937	1.3742282834030703	1.6085667060038062	1.1653959305749666	0.7201270431003763
685.0656914862628	45.131618924315944	44.33730781400948	0.8341175261475655	0.8166185957640337	0.7716808720271615	1.2638945809306534	1.5161392187700358	1.1518395575706037	0.6326820693251349
685.8179912233061	45.08623288616254	44.35041010215102	0.8359151077943707	0.7715624719835716	0.6978564062930843	1.148024340510915	1.4088276190664217	1.1120921701355826	0.5570953571846289
686.5702181498993	45.061381930593974	44.33725764048322	0.8708322533010957	0.7638698532865362	0.6631656599357498	1.0346049474093562	1.2936867974703574	1.0459314563198276	0.49335440755368154
687.3223722638772	45.06186378722224	44.306608124762285	0.9295448304877283	0.7853173653295755	0.660311812276845	0.9274840523942345	1.1779402232651393	0.9537864788771842	0.4390182282014621
688.0744535630747	45.08383385318134	44.27657027340067	0.9895167562623826	0.8215743061373502	0.6717469796278834	0.8278939758352024	1.0676817329929165	0.8390619488094586	0.39171404322935643
688.8264620453265	45.11593059357317	44.26614483329479	1.026054286512533	0.8582246721768243	0.6791310448587211	0.7383102435473106	0.9689220740023288	0.7110713929044294	0.3521446187289001
689.5783977084674	45.14256439240858	44.2858466422675	1.024619233014974	0.8859965655937359	0.6723412167081406	0.665604238266333	0.8896541252509778	0.5862289250108859	0.32548696541015687
690.3302605503324	45.14761806935395	44.33270571807002	0.9874741506809599	0.903072765230398	0.6536031644633411	0.620867471816581	0.8401405527115173	0.48543685013991933	0.32005841769121446
691.082050568756	45.117549793143	44.392272034604716	0.930714665060222	0.9139900410892636	0.6345548859679795	0.6154150661784712	0.8299491052474579	0.4277939297340865	0.3431101969973085
691.8337677615733	45.04358711007279	44.44526613490111	0.8749177427209602	0.9267092988769363	0.6293729709558349	0.6559497305848296	0.8635698866699997	0.4246842477606805	0.3971750636052107
692.585412126619	44.9233756832634	44.47498310980146	0.8348704344238698	0.9493351371007179	0.6482599876074389	0.7415908194819352	0.9378272570194284	0.4771127985880099	0.4793518058710049
693.3369836617278	44.76259248991464	44.4716679777255	0.8148714194634934	0.9876085007613469	0.694407023482853	0.8640665172023247	1.0426966070998134	0.5778334953466739	0.5837552700152955
694.0884823647348	44.57590703919774	44.43323378630693	0.8106249743592997	1.0431015682797025	0.7646498167832974	1.01031387903938	1.165164683157343	0.7156597403106559	0.7047841484874127
694.8399082334745	44.38614915383347	44.363511127809765	0.8154770485538592	1.1123731390734477	0.8519004206185912	1.16578023657911	1.2933435644426012	0.8783094371065872	0.8385485988381305
695.5912612657819	44.22024379641856	44.27019813480549	0.8263628139905208	1.1869948340660343	0.9470701981840861	1.3168350310105623	1.4182529077093307	1.052544092634065	0.9815584043847494
696.3425414594917	44.10248323093309	44.162921492117995	0.8467510397567182	1.255668425594429	1.0408467519735893	1.4524416157670217	1.5334708905368188	1.2232705263740797	1.128213214443413
697.0937488124388	44.04725637810155	44.051386277084745	0.8856027734791923	1.307917984801108	1.1258405701440424	1.565649500793505	1.6340006340708086	1.3743365761371535	1.2696114571593569
697.8448833224579	44.05459423901823	43.94369230082778	0.9527041889376235	1.337815958713655	1.1987126106299186	1.6547668052954378	1.7162288732555808	1.49158902755088	1.3946521997741357
698.5959449873841	44.110843470890856	43.845317569381265	1.0526621163513994	1.3455806273819988	1.2611176014645835	1.7235005341433762	1.7787678987139728	1.5664982416339441	1.4926126715616093
699.3469338050518	44.19394966648634	43.75912916183276	1.1801096807098048	1.336445545267786	1.3182622779151458	1.7792868375017719	1.823272492717635	1.5979054293693338	1.556314503313473
700.0978497732962	44.280800276605824	43.6866304302604	1.318879362948124	1.3170216212245975	1.3748244483715908	1.8294666962721564	1.8538583407802633	1.5910143604508633	1.5840591013105652
700.8486928899517	44.35299144880395	43.62936122545105	1.4461866987829808	1.2918752947002616	1.4305183974398048	1.8767930514822666	1.8750735896878226	1.5546184142070416	1.580164412456213
701.5994631528534	44.39971693963181	43.589682040724945	1.539974941859846	1.2619638701480511	1.4778413703551365	1.9163058040171137	1.8894854304882287	1.4981734514717218	1.5533368362065545
702.3501605598362	44.417793368021556	43.5702878978298	1.5862110347525018	1.2261503470396846	1.5040524770830004	1.9359318199500493	1.8964769241506687	1.4300903283432547	1.51354665047581
703.1007851087347	44.410348305902296	43.572555948442755	1.5826135958801615	1.1845730915913535	1.4972839103961348	1.9217488340746058	1.892840695239748	1.3575919621268326	1.4687132120044666
703.8513367973837	44.38511527577202	43.59465886293345	1.537884443126046	1.1414631085447056	1.4541648985690898	1.865860495204636	1.8754245094359305	1.2878377864205106	1.4232579211926435
704.6018156236181	44.35246642369153	43.63150179103785	1.4669970852620793	1.1044744186502982	1.3833684944822124	1.7718784463548758	1.8432286906154047	1.2279113106323791	1.3783050705825772
705.3522215852728	44.32327474025022	43.67691008253047	1.3852281138917277	1.080504789279523	1.30243075919374	1.6542588770905198	1.7975327760900868	1.1829185282734613	1.3327591182260292
706.1025546801824	44.30696055618215	43.727441239665545	1.3031421214346324	1.0699370400218626	1.228042003664747	1.531029950841436	1.739072629528522	1.1518643862269826	1.283582858794908
706.8528149061818	44.31008990386205	43.784871922998974	1.2239667867909176	1.0638595994945632	1.1661421175011881	1.4148818296879782	1.6653435108446288	1.1251769069473951	1.2254984603841592
707.603002261106	44.335451479519186	43.855124767789405	1.1442539804906957	1.0470837918873883	1.1085047728763158	1.308576184398973	1.5709155860771986	1.087189159333036	1.1521920587385779
708.3531167427894	44.38121756220312	43.943038134467315	1.0581179760677841	1.0067426946233553	1.0392861202021066	1.2082894195211864	1.4527925694325887	1.0249384209265813	1.060178674508272
709.1031583490673	44.43980948037018	44.04617468490246	0.9631415625931226	0.9413196902436383	0.9473755869352587	1.111551042755515	1.3175608942853287	0.9383606337792259	0.9537303099329577
709.8531270777742	44.49752789961361	44.151382896170645	0.8654458971945829	0.8649246165983158	0.8370204995269859	1.0242615999386118	1.1851314607202283	0.845045033348093	0.847830316249599
710.6030229267449	44.53665830679767	44.23721473108928	0.7804360736535543	0.8032166944923134	0.7293255945116357	0.9611985791316755	1.0849810582836454	0.7748059232053066	0.765870022878893
711.3528458938142	44.54137408315689	44.28126985155764	0.7282818284690293	0.7827718324823252	0.6535067934404211	0.9396655964672931	1.0454922168702865	0.7563516052954853	0.7323004547068237
712.1025959768172	44.50503952312522	44.269104001795945	0.7258773707721105	0.8193024611984825	0.6329924237375053	0.9701980326828448	1.0818204903152946	0.8036969803671354	0.7631532638842913
712.8522731735884	44.43486229020495	44.20019301498556	0.7793356127436013	0.9106376861960328	0.6740577996139265	1.0496094072493065	1.188105450167349	0.9100059515741918	0.8583779051552298
713.6018774819628	44.34999498603827	44.088383268726105	0.8807847634296238	1.0374255844421043	0.762703918714351	1.1602966702759332	1.3377334462566495	1.051202011061413	0.9993125027112981
714.351408899775	44.27306857869178	43.956883254031794	1.010886089165112	1.170647908067501	0.8710261265565933	1.276100268306891	1.4915159882085405	1.1958583459651635	1.1525976473870898
715.1008674248601	44.21945459375956	43.83025125703047	1.1456184861414798	1.2822964719937389	0.9693047367479011	1.3718673586545904	1.6104919874056023	1.3156929595701925	1.2800298553146305
715.8502530550527	44.19069695304219	43.72688005141863	1.263739123996622	1.3546458113791289	1.0379528946441212	1.4322483257678726	1.6681134965536373	1.392085452957211	1.3507411194553995
716.5995657881876	44.17616773460012	43.65427170763116	1.351986645707143	1.3850888074296392	1.0742538867954963	1.4560427719742464	1.657630753926341	1.418296273155093	1.351743414025023
717.3488056220998	44.1616209999604	43.608923189537286	1.4057196054878816	1.3840761789549205	1.090369904246188	1.4537278185000773	1.5917192714411215	1.3976668156957572	1.2912812163502068
718.097972554624	44.13867414124496	43.57989981342266	1.426336270543075	1.3679151399232197	1.1044670724152468	1.4406433907552838	1.495328361885818	1.340665603865638	1.1938091097106565
718.8470665835949	44.1096051527613	43.554560079405434	1.418246105646901	1.3494928145350897	1.1292488432276855	1.4292805192422264	1.3952859162927211	1.261527501870809	1.0888040934810306
719.5960877068475	44.085187004975694	43.52376921076487	1.3880540924190683	1.3325634664579837	1.1646335612765242	1.42511337567354	1.3116834950968936	1.1756732602773425	0.9995888157378303
720.3450359222164	44.077678027036434	43.48476142641002	1.3457557046890187	1.3119461612298764	1.197965360631656	1.426855873422376	1.2539718019270012	1.09734032643334	0.9370953614243973
721.0939112275368	44.09364861436948	43.440943714772324	1.3046344536216523	1.2787522775040259	1.2113464496721562	1.4294756533182138	1.2219504645156505	1.0368923690254945	0.8999927941516077
721.842713620643	44.1303933458542	43.39930716706756	1.2782030470589234	1.2266854238800988	1.1911216792085852	1.4275484461602304	1.209713051543595	0.9979181327283442	0.8794025448379443
722.5914430993702	44.17727041536622	43.366931263122716	1.2744441938671471	1.1557982692618864	1.1344467231505249	1.417430264649937	1.2096451640517643	0.9756156857534819	0.8645848749938168
723.340099661553	44.220993135736826	43.34798677907608	1.2917723347529702	1.0726935326935276	1.050240826033317	1.3988583043734195	1.2159304570436191	0.9585837708473193	0.8477584362994364
724.0886833050263	44.25193425443399	43.342967247964964	1.3190173801099832	0.9876966356532435	0.9544643644306419	1.3749283324731039	1.2260003127475514	0.9328673362841968	0.8261002869859624
724.837194027625	44.26788777019537	43.35004115241945	1.3398739129339745	0.9109670126944209	0.862724765651393	1.3505762559792345	1.2403495545145233	0.8871515235191509	0.8009967059740504
725.5856318271836	44.273994362390525	43.36771233828201	1.3388126705060088	0.8489167436438549	0.7836920620747634	1.3291554540998831	1.2605785276074783	0.8160422886648178	0.7749111945119367
726.3339967015373	44.27914725391449	43.39645826004158	1.3058474638504336	0.8026369451665687	0.7166595729175	1.309332411612452	1.2870769687966899	0.7211052303926024	0.7478135979940319
727.0822886485207	44.29116151459055	43.43821364501493	1.2386513020426548	0.7690178823609983	0.6543703981053426	1.2847187056721268	1.3174848530592769	0.610242833388277	0.7159445719528463
727.8305076659686	44.31329725821246	43.49352131619216	1.1428564578076958	0.7443948745026745	0.5896864860579711	1.2476196578303558	1.3473142588707319	0.49675453819880744	0.6741163224931768
728.5786537517159	44.34297913306513	43.5590263473582	1.0305187731136343	0.7272150024806336	0.5215871509408672	1.1939165153310114	1.3714438651765377	0.39720935361754783	0.6198774700949343
729.3267269035974	44.37306770273382	43.62723489437732	0.9173037818978571	0.7176759926808529	0.4567758047356705	1.1255596462797754	1.385023011758264	0.3268482426570287	0.5560489033391676
730.0747271194479	44.394477656694086	43.68984193669552	0.8182890871576163	0.7134065101556288	0.40513880229841703	1.0478614765748304	1.3822312058678037	0.29287930746763635	0.4889449623661406
730.822654397102	44.39982579795377	43.74262422461263	0.7432595825663597	0.7053122334534123	0.372113043462754	0.9640294441634936	1.3540974549863662	0.28886708860991206	0.4234902525698274
731.5705087343949	44.38642096472795	43.78886989409407	0.6932122827576492	0.6777070585327323	0.3527395935079838	0.8713637002994759	1.2884757652245824	0.294852734518841	0.35916601103078705
732.3182901291611	44.357597256169555	43.83874218435595	0.6594646383841862	0.6143718704524019	0.33173456235525833	0.7624000156861825	1.1740927770096263	0.2850234188526528	0.2901816675609936
733.0659985792356	44.32154398567778	43.90463194189902	0.6261335089452018	0.507187534197314	0.2898707035108785	0.6303236752814954	1.0069456623146351	0.23951834061725918	0.210067033397344
733.8136340824532	44.28805200306904	43.99501308574551	0.5755780979677354	0.3619825200928588	0.2135058457817678	0.4749112822396384	0.7952566807058474	0.1539665384780733	0.11729504243932354
734.5611966366486	44.264876230788715	44.11021747717341	0.49464523544748573	0.1980668109454058	0.10201488377160217	0.30479639965243877	0.559500874163156	0.04156398505163139	0.01777317575096049
735.3086862396566	44.25513647346579	44.24218614838311	0.37965543846081573	0.04155032991219798	-0.030988964735200852	0.13522758333067486	0.327017230536903	-0.07332486131046778	-0.07754163635576106
736.056102889312	44.256952609163605	44.37741913413329	0.23839821223258184	-0.08363021823485184	-0.16315552531393962	-0.016397941469882937	0.12435416143487998	-0.16551621228025937	-0.15762232694145695
736.8034465834498	44.26528512536932	44.50114162397459	0.08904104099953969	-0.16290891974039567	-0.2721792952188551	-0.13469595482241914	-0.028792975070238924	-0.21797898530315507	-0.215461668787448
737.5507173199047	44.27504112071642	44.60044899341487	-0.04325767508271383	-0.1930703245533678	-0.34278799680805605	-0.20771095708355602	-0.12178015316042234	-0.22483678346546299	-0.24859725040839464
738.2979150965115	44.28405702113254	44.66606155916109	-0.13108729338616598	-0.1795044408462303	-0.3685072119494066	-0.2264637706984871	-0.15165321074493932	-0.18862080406776016	-0.25622917049774685
739.045039911105	44.294159145012244	44.692941250412716	-0.1503389761296603	-0.13041120329078382	-0.3483233888139736	-0.18371778967178898	-0.11969598048092678	-0.11431969424086219	-0.2353580163569191
739.79209176152	44.30973124379052	44.68089919305758	-0.08642580554552381	-0.05231914273672089	-0.28264928673657863	-0.07452413415770565	-0.028975181213446888	-0.005326474476518683	-0.17980026022741669
740.5390706455914	44.33472651529185	44.63516663481719	0.05953057216953539	0.050209775054227634	-0.1728205997186123	0.10045237679819508	0.11554126390836927	0.1359501814971935	-0.08368682619511958
741.285976561154	44.37045222148926	44.566209494848806	0.26800757318762436	0.170993794808588	-0.024656281719387607	0.3301353213728504	0.3044886213093605	0.30326664632828937	0.051995606167295705
742.0328095060426	44.415164311105244	44.4877384411104	0.5045923467718723	0.2987325222781152	0.14774255876582032	0.590346150261766	0.5217901448860545	0.48229330685978056	0.21459456639819052
742.7795694780918	44.465160665267156	44.412709491663016	0.73076885298034	0.4181807753494411	0.3229024976162904	0.84785421844213	0.7464689293935365	0.6525776252761801	0.3817463275562645
743.5262564751367	44.51624583286204	44.348764596264985	0.917705963144563	0.5169900701331613	0.4791954939852374	1.070860967005686	0.9588630388485129	0.7958841714013403	0.5303242780458035
744.272870495012	44.56428661431716	44.295773360756264	1.055890887839368	0.5933738383419964	0.6036232946661784	1.2408895767025925	1.1477066947291092	0.9058988130337866	0.6467894973044466
745.0194115355524	44.605468419537154	44.247295523474	1.155328617732799	0.6581871787725149	0.6958826847344781	1.3583041263880204	1.3125481093973832	0.9912950836155474	0.7318199570107993
745.765879594593	44.63662587841018	44.19517713219116	1.2362210555798612	0.7286093389393642	0.7643717048379699	1.437914251013801	1.4592536490770058	1.0687235106967918	0.7955461642394184
746.5122746699683	44.65581923275728	44.134726206222446	1.315580578014746	0.8165723384280099	0.8172064273839794	1.4973891569221323	1.5912971099754927	1.1500538491298684	0.8472188669543925
747.2585967595134	44.66262878927333	44.066828052199895	1.3974573092613625	0.9201256367234976	0.8555652301047587	1.546460572054393	1.704277853926456	1.2332130746001155	0.8874646160036619
748.0048458610628	44.65770684573654	43.99640210165738	1.4714273477081932	1.0233576884285682	0.8740640797492176	1.5834659724309077	1.7871965525562388	1.3028751237471923	0.9086042569707331
748.7510219724516	44.6424708365723	43.92827499279628	1.5193322284413355	1.1055293882744053	0.8675971026634954	1.6004090242751658	1.8303121976170473	1.3404811275768438	0.9023115681385789
749.4971250915144	44.61958962205092	43.86428977194875	1.5250992286265586	1.1525718537258527	0.8377798060087898	1.59096362183017	1.8325526924017268	1.3356656000791958	0.8673056033462956
750.243155216086	44.59431273586287	43.803359654278196	1.4820865610409086	1.1638579596332477	0.7942983697076613	1.55572472855512	1.8031844902289151	1.291431179169031	0.8114605148385436
750.9891123440015	44.575041421149294	43.74394274928749	1.3947647395987133	1.150427773910593	0.7504777699268814	1.5018472543450159	1.7565999264930312	1.2211377583944198	0.7474666218154837
751.7349964730954	44.57146425863537	43.68668048262167	1.275680467397443	1.12707777754256	0.7171537964845456	1.4391416741193481	1.7045232762704146	1.1408391213052056	0.6861936741806645
752.4808076012027	44.59037302586022	43.634875500877804	1.1409332962392824	1.1043302267065727	0.6996086985612706	1.3766660544511993	1.6514292667389654	1.062843607360584	0.6329256373868049
753.2265457261582	44.63107952570971	43.593122545158806	1.007137664904171	1.0843105251073908	0.6978760421123198	1.3215716527205146	1.5954054412168546	0.9932715549388362	0.587609365598162
753.9722108457964	44.683304072242365	43.56558458833428	0.8898215743762634	1.061583661919606	0.7081203223616939	1.2787299719274259	1.53194677328338	0.9329618855704851	0.5472124793505913
754.7178029579526	44.72934195728743	43.555377188149635	0.8017599204193715	1.0268106086721858	0.723101405681227	1.2493887787321611	1.456843264626933	0.8793466204526865	0.507425564905752
755.4633220604613	44.75001437100531	43.565169450878706	0.7499865009654982	0.9705000952716389	0.7319833810768657	1.2285083154885612	1.3656910665242847	0.8272186027275339	0.4631331714452074
756.2087681511574	44.73194747548983	43.596940178672284	0.7333736698530231	0.8870196408458142	0.7228662372824388	1.2041643827220412	1.2532878463227206	0.7697156000134555	0.4096560962984199
756.9541412278757	44.673033609217654	43.650051230423074	0.7429978669521233	0.7780354741700322	0.6885681350443491	1.1617306329665027	1.1161705533821902	0.700792700851423	0.3455731145675429
757.699441288451	44.58366496504476	43.71836179670047	0.7661724592189074	0.6547974341899021	0.6332284050864203	1.092748950365376	0.9586414539254164	0.6194366540782212	0.27639485070870506
758.4446683307182	44.48331712909205	43.78885882622701	0.792413270188824	0.5372077308148064	0.5747979817892528	1.003819505020786	0.7982547518617125	0.533897054104898	0.21601001224392746
759.1898223525119	44.39384982252756	43.84395959625595	0.8185425265627941	0.44930695394345577	0.5403967628444875	0.9190378182087429	0.6643612197767155	0.4622572692755824	0.18325516647678342
759.9349033516671	44.33202587829198	43.8672537188872	0.8501446414782521	0.41260508503019366	0.5555214162366084	0.8723278575883455	0.5885027621338139	0.4274264931331899	0.19429134160478867
760.6799113260186	44.30438284928556	43.850145493076056	0.898337814974596	0.43965785143843306	0.6320426414741931	0.8921579958313757	0.5903902207220924	0.4476747275992494	0.25433484425648345
761.424846273401	44.30655149660141	43.79550289966676	0.9732127266035349	0.5303001207716704	0.7611405880917061	0.9865828181593344	0.6681145941861644	0.5270440966172956	0.35391889596974835
762.1697081916495	44.327153499548565	43.71632765813628	1.0772976734659139	0.6712818679010084	0.9148339192522883	1.1370886012935486	0.7983263362353554	0.651533013985663	0.47214827305172946
762.9144970785986	44.35396814304033	43.630053777997276	1.2030072524191766	0.8394447206074744	1.0559119406245614	1.304930618929518	0.9463574365669416	0.7930076529434373	0.5856377303445797
763.6592129320832	44.378510996633764	43.55197701321044	1.3355873092171535	1.0071240296712176	1.1513730300111789	1.4462383044343383	1.079701271125188	0.9191375903850059	0.6770795862671122
764.4038557499381	44.39663644695793	43.49130818013715	1.4594129744088775	1.148155795676999	1.1831065051773564	1.5278612239803024	1.177424119354015	1.0040366023445628	0.7391099722883965
765.1484255299982	44.405327605922224	43.45132591688879	1.5626932590500147	1.2422529079324747	1.1508992796972422	1.5363414158275646	1.2316805373309236	1.034286734280748	0.7713536402656374
765.8929222700982	44.3991839882166	43.432208694237495	1.6374595754027155	1.2766092650409036	1.0676752752919114	1.4774027114975965	1.2432880282785277	1.0087729390541824	0.7743194981142238
766.637345968073	44.370007727580074	43.4332308085698	1.6767474760049694	1.2456232593932839	0.9512853284073302	1.3687480483441306	1.2169440070247362	0.9352485650786235	0.745480499227881
767.3816966217572	44.31021667225992	43.45249166136334	1.6737938804326191	1.1505371303712622	0.8180811532770633	1.2318489373296444	1.1593966617163431	0.826647784934849	0.6810838035443254
768.1259742289859	44.21772765025935	43.48439591406979	1.6258067317599156	1.0005593612869035	0.6814511650926818	1.0868033908952341	1.0810952355785375	0.6996778153967185	0.582592472781954
768.8701787875938	44.09915874087008	43.517693976674096	1.5398288629632688	0.8146403210981035	0.5538658326604349	0.9512070080540553	0.9975985644965277	0.5746281595347327	0.4626782549142021
769.6143102954156	43.96969963622597	43.536543254165466	1.4345695877625957	0.6214892305407034	0.44884192526472333	0.8407746610710376	0.9281928499720209	0.4738985671881366	0.3458830841558438
770.3583687502863	43.850073187605574	43.52513537147976	1.3343639617765888	0.45510969261328427	0.37988815810275156	0.7690334396554093	0.8910233484021148	0.41817512216495345	0.2619127330890194
771.1023541500406	43.761868388457074	43.47364142970095	1.258805605491169	0.3464122545156272	0.356671519129506	0.7453083010480199	0.8973538005944448	0.42109646993310434	0.23492553894268298
771.8462664925133	43.7220860523012	43.38216825731763	1.2148350386933089	0.31438406545239417	0.3811861855940961	0.7725148035922018	0.9484463807350707	0.48531090140222943	0.27502057239646405
772.5901057755393	43.73790823432476	43.26098993772463	1.1964791028648847	0.36115952169027565	0.4466302033686347	0.846494034319413	1.0364835788571085	0.6018037211838916	0.37617514163584076
773.3338719969533	43.80294974830319	43.12735166464919	1.1915251009435082	0.47337172072123224	0.5399205873997559	0.957466904889337	1.1486196494751866	0.7525429988468488	0.5209362551700281
774.0775651545903	43.89708860650322	43.000468379196214	1.1893774349656852	0.6286719420385722	0.6461363099965283	1.0923061150217634	1.271423818788307	0.9151586650595789	0.6878419554259239
774.8211852462848	43.990914538930184	42.89687964792415	1.184465716354687	0.8024305388100643	0.7522104079885992	1.2355605633246682	1.393009170892924	1.0673863616484027	0.8570603373881625
775.5647322698719	44.054379328197314	42.82696585321528	1.1743920141460222	0.9718129335351264	0.8483329935829715	1.369496978319269	1.5024754787952546	1.1904689684272327	1.0121188504435708
776.3082062231862	44.066695018680804	42.79329279847026	1.1554875446872046	1.1160945236032802	0.9271281187589011	1.4746922882175184	1.5882833916263337	1.271337622053359	1.1391075790482859
777.0516071040627	44.023150944476484	42.79065147319152	1.120688216980973	1.2167824862319705	0.9827281320026131	1.533772096804519	1.6386496857915276	1.3044779567358091	1.2264684580489984
777.7949349103361	43.93549808293517	42.80801849128904	1.061584055006442	1.2602363754263024	1.0110078155265967	1.5375322215151712	1.6451483086761627	1.2932905687505851	1.2669479671529515
778.5381896398412	43.825576764621715	42.831735925201436	0.9740191592041683	1.2429754100104091	1.0114603073214852	1.4903450663909297	1.6080991064322063	1.2502944292060647	1.2611586034698519
779.281371290413	43.71557931475627	42.84943272354158	0.8628350166140208	1.1759564452043065	0.9890874189498646	1.4103801219590366	1.5400034978343626	1.194345461511226	1.2200036979473126
780.024479859886	43.62032535328579	42.853752234009875	0.7418948574772486	1.083567437403552	0.9543528080650532	1.3231543378076296	1.4629844283790945	1.1450270141811174	1.163561191278255
780.7675153460953	43.54514688320475	42.8446551349726	0.6289616375478104	0.9964130056199281	0.920247602666592	1.2515460468219004	1.4009834519624889	1.1160407133681574	1.1159678582949653
781.5104777468754	43.48894562686983	42.82951456088702	0.5385787158951274	0.9410536848891908	0.8973356909492551	1.207539746309827	1.3698895600630365	1.1110418314111783	1.0977072672668768
782.2533670600615	43.4490383333057	42.82067356289623	0.47709398395753055	0.9315681044066864	0.8892574689485073	1.1899425698741055	1.3711343781275005	1.123915014867066	1.1182005374975503
782.996183283488	43.42387834465096	42.83121586936369	0.4423305008157712	0.9663737579488441	0.8911773725790297	1.1878317442002029	1.391674132106914	1.1429468782257288	1.171503795027128
783.73892641499	43.41293216052672	42.87024326614299	0.42661321845494626	1.030996923149985	0.8924852322288217	1.1870159055108829	1.4099343597566119	1.156445938254599	1.2376888935407209
784.4815964524023	43.41462980507207	42.93981100070642	0.4204496288005828	1.1041553907603188	0.8820624336141734	1.1753931139605172	1.4044323324605585	1.1561192217039178	1.2893224230703737
785.2241933935596	43.42453915764134	43.03417882936621	0.4153421831146318	1.1650233970994819	0.8536320968428157	1.145985832372439	1.3618689733968097	1.137511911405582	1.3012883025524573
785.9667172362967	43.43514961064088	43.141053974247676	0.4060785226307786	1.1995531206144747	0.8087773366426845	1.0982317484317932	1.2823306653495408	1.0992914542643888	1.2603323819266308
786.7091679784486	43.4379066472172	43.24395723252101	0.39292817900797417	1.2040706877021563	0.7561898109743836	1.0383546503133303	1.180195723945502	1.0433382503636466	1.1704883030310853
787.4515456178499	43.42670835877465	43.32521143924809	0.3820730964538157	1.1848392380822759	0.7076604528966399	0.9783536776900092	1.0798998014496775	0.9757628619024104	1.051757400708361
788.1938501523355	43.40125920405761	43.36976980870681	0.38292377564292934	1.1537605240563522	0.6725427236812536	0.9325687054113416	1.0072411688484308	0.9066920003998789	0.9320451126690514
788.9360815797401	43.3683205456407	43.36945271764146	0.4024816359262715	1.1221549205127488	0.653145869760202	0.9121656221674499	0.9791452889644674	0.8469634318571622	0.835783386601662
789.6782398978987	43.339433221239425	43.326061184010086	0.4404297275678388	1.0960453289582688	0.6435210675638317	0.9200492334868571	0.9968082616418457	0.8030524735344429	0.7747364408003392
790.420325104646	43.32604564677199	43.2511914632607	0.4888214992560904	1.075489768456677	0.6327445175324016	0.9495584089670004	1.0461110314191515	0.7738942645646674	0.7453830588062615
791.1623371978169	43.33474897612557	43.162156353163994	0.5369133704800717	1.057472095865144	0.6111638793629837	0.9878524858009712	1.1049266826484114	0.7525345195081243	0.7338429387332113
791.9042761752461	43.36507694532112	43.076279659217164	0.5767995232141985	1.039504295196764	0.5755821768613529	1.0215273965499208	1.152547490086441	0.7310505884874274	0.7241773037548853
792.6461420347684	43.4108883022851	43.006257996300306	0.6059325666451443	1.0216278118093882	0.5309953450561551	1.0414065900997898	1.1762607499695363	0.7054175060649257	0.705437135139924
793.3879347742187	43.46369803693516	42.958681642580146	0.6248601379984748	1.0057904910985087	0.48771977009511147	1.0440276956368493	1.1720746646473401	0.676380464311606	0.6742662674729303
794.1296543914318	43.51551283579876	42.935059468249506	0.6329679087092686	0.9937832490286382	0.4565018925306248	1.0305492778829901	1.1417554705239183	0.6469352911010517	0.6337813074158731
794.8713008842426	43.56026393117595	42.933746198291985	0.6263469530854735	0.9852650411384971	0.44416556116572536	1.0048372574576234	1.0896367590537537	0.6188424439852866	0.5904575737729374
795.6128742504857	43.594016372780054	42.95124483492851	0.5993174464510105	0.9768447219361818	0.45143543390639707	0.9719570924711718	1.0213875885416073	0.5909108993410328	0.5508836355730793
796.354374487996	43.61508983431634	42.98268479886088	0.5489481043674118	0.962808027930798	0.47324769455733673	0.9373458825078131	0.944323545473523	0.5599035960462473	0.5191742296973914
797.0958015946084	43.62399619049691	43.02225656718818	0.4789898330119797	0.9370463999078353	0.500514090963847	0.9057748356484652	0.8668414478126749	0.522498452740038	0.49540788936756996
797.8371555681575	43.62223996221439	43.06386242836425	0.40130087809107096	0.8958272860662433	0.5226941109408685	0.8799360868685397	0.796114287794623	0.47693365245751096	0.47581760156892017
798.5784364064783	43.609835202529425	43.102222960000205	0.33338028997621194	0.8396100341494304	0.5303317484901982	0.8590695990560206	0.7350318066728079	0.4234577565789124	0.4547322933760114
799.3196441074057	43.58328743229753	43.13386651156921	0.29276211467101376	0.7733342452451382	0.5171236556658485	0.8388708787436343	0.6807858092333916	0.3637524440805393	0.42729306710765513
slope	9.152485175636418	0.05885846528814656
intercept	-1.0188733425953345	0.18658634326053927
pearsons_r2	0.9994410369662343
rmse	0.5277458743853128
mae	0.3578182694386275
slope	29.481053879488517	16.749990713980225
intercept	311.7466546006632	53.0988958286509
pearsons_r2	0.1863775787516741
rmse	150.18635725582854
mae	96.50413616997415
slope	9.164918976305174	0.0658154370099401
intercept	-1.1249485015456386	0.2086405355909304
pearsons_r2	0.9993030821050672
rmse	0.5901245501869603
mae	0.3849772231422951
Lambda_Range	350	800
FOLD	<class 'function'>:take_signal_near(437; 5)
FOLD	<class 'function'>:find_wavelength_of_max_signal(437; 5)
FOLD	<class 'function'>:take_signal_at(437)
