# Supplementary material for: Roblonski: A Material-Efficient Robo-Fluidic Toolbox for Rapid Photochemical Characterization
Source: ACS Cent Sci. 2026 Feb 6;12(3):333–44. doi: 10.1021/acscentsci.5c02027 (PMC13022720; doi:10.1021/acscentsci.5c02027)
Supplement: Supplementary file 2 [file oc5c02027_si_002.zip › BeerLambertStudy/Raw Data (Automataed)/BLEC Study (2025 Jun 12)/Ferrocene3/blec_Ferrocene3__12062025_aABS_i8_eCHK_d669e+00_t-1_m0_v0.csv]

name	C:/Users/cbe.mabolha.shared/Documents/Gilson Spectroscopy Project\BLEC Study (2025 Jun 12)\Ferrocene3\blec_Ferrocene3__12062025_aABS_i8_eCHK_d669e+00_t-1_m0_v0.csv
2025-06-12 22:23:01.236026
count	30
interval	0.1 (Sec)
integration_time	40000 (uSec)
NLC=False	DCC=False	WCAL=-5	Slit=S5
Conc_0=6.692	FRAC=1.0	Conc_(8;None)=6.692
wavelength (nm)	dark reference (int)	light reference (int)	abs (mOD)
W	D	L	S
344.6678771972656	1602.4333333333334	1678.5666666666666	39.17365050835609
345.45221902608614	1590.3333333333333	1666.0	42.58048676670819
346.236489003635	1586.8	1662.4	42.619939897631824
347.02068712774695	1584.7333333333333	1661.1	44.054743732479146
347.8048133962569	1585.2666666666667	2394.3333333333335	58.89263344322508
348.5888678069997	1585.9666666666667	2406.866666666667	59.134678488955124
349.3728503578101	1586.2	2424.0	61.187981103748896
350.15676104652283	1588.0666666666666	2432.6666666666665	60.422829709241604
350.94059987097285	1587.4666666666667	2440.633333333333	58.04285378790021
351.72436682899485	1586.4666666666667	2447.9	57.965539749077394
352.5080619184237	1586.1333333333334	2451.9333333333334	57.1185900513854
353.2916851370942	1584.8666666666666	2457.3333333333335	56.198912860085365
354.0752364828412	1585.7	2459.3	56.894908811045525
354.8587159534994	1586.1	2463.133333333333	58.258485891036784
355.6421235469038	1585.9	2468.233333333333	56.16290261217835
356.42545926088906	1587.0333333333333	2468.3	56.87167025844179
357.20872309329	1586.7333333333333	2466.1	55.16726889772705
357.9919150419415	1586.4	2464.5333333333333	55.28734084907297
358.77503510467835	1586.6	2458.866666666667	56.8743150420045
359.5580832793353	1585.9666666666667	2453.5666666666666	59.26191250844274
360.34105956374725	1585.7666666666667	2447.766666666667	56.87059279819605
361.12396395574893	1585.9	2443.4	57.22809682633507
361.9067964531752	1586.4	2441.4	56.21053547011826
362.6895570538609	1586.2666666666667	2442.3	56.773640865362616
363.47224575564076	1586.4333333333334	2442.9666666666667	59.07497617213009
364.2548625563497	1586.7666666666667	2439.366666666667	60.048870321863376
365.0374074538224	1586.1666666666667	2440.133333333333	61.173605763875926
365.8198804458938	1586.9666666666667	2433.633333333333	59.6953335098369
366.6022815303986	1586.3666666666666	2430.7	57.65406796424304
367.3846107051717	1586.4	2432.5	57.974837655411974
368.1668679680479	1586.2666666666667	2436.5666666666666	61.45697374933271
368.9490533168619	1585.8	2440.4333333333334	60.96640371888323
369.7311667494487	1587.4666666666667	2448.5333333333333	63.71686473074402
370.5132082636429	1586.7333333333333	2454.4666666666667	61.552856221073746
371.2951778572795	1586.4333333333334	2457.766666666667	62.37161668537886
372.07707552819323	1586.1	2458.733333333333	62.98072809047017
372.8589012742189	1586.4	2465.4	63.59454117833767
373.6406550931913	1586.3	2471.8333333333335	63.20298882084575
374.4223369829453	1586.3333333333333	2487.0333333333333	65.54004965922857
375.2039469413157	1586.8333333333333	2489.366666666667	63.31297280419443
375.9854849661373	1586.0666666666666	2483.4333333333334	66.59202655571471
376.7669510552448	1586.4	2488.3333333333335	67.93233782828234
377.5483452064732	1586.6666666666667	2494.866666666667	66.5697125805635
378.3296674176572	1586.5333333333333	2509.5666666666666	69.07713346399387
379.11091768663164	1586.2666666666667	2513.4666666666667	70.33500779973504
379.89209601123133	1586.2	2516.3333333333335	68.3237796116342
380.67320238929113	1585.8	2519.9666666666667	68.53033457352761
381.45423681864577	1585.9	2525.5333333333333	72.39102888831798
382.23519929713007	1586.6666666666667	2530.7	72.63989647820677
383.01608982257886	1586.6	2541.3	69.42039786737664
383.796908392827	1587.2333333333333	2559.266666666667	75.67178258467769
384.57765500570923	1586.5333333333333	2559.8	75.4608487902131
385.3583296590604	1586.8333333333333	2550.0	76.03932556840964
386.1389323507153	1586.4666666666667	2553.0	75.44692162776568
386.91946307850884	1586.7666666666667	2562.8	74.89232755797823
387.69992184027564	1586.5666666666666	2586.4	76.99465499859973
388.48030863385065	1585.8666666666666	2603.1	74.96373039904944
389.2606234570687	1586.3666666666666	2593.633333333333	78.88241033088121
390.04086630776453	1586.4	2580.4333333333334	77.59092784885212
390.82103718377294	1586.3666666666666	2585.866666666667	78.14833740043025
391.6011360829288	1585.8333333333333	2593.8333333333335	79.02616856627594
392.3811630030669	1586.8333333333333	2624.3333333333335	81.82644708640866
393.161117942022	1586.2666666666667	2664.866666666667	81.57147867447159
393.941000897629	1586.7666666666667	2708.1	81.53206426336254
394.72081186772266	1586.6	2716.5666666666666	82.64126570045025
395.5005508501378	1586.9333333333334	2699.266666666667	82.16398137717498
396.28021784270925	1586.1666666666667	2706.0333333333333	86.07139650796998
397.0598128432718	1587.1666666666667	2712.4	82.44842976855088
397.83933584966024	1587.0	2713.9	84.11906235159607
398.6187868597095	1586.6	2733.5666666666666	86.46914694585733
399.3981658712542	1586.3333333333333	2745.0333333333333	87.78921396584154
400.1774728821293	1586.7666666666667	2775.1	87.74886826199706
400.9567078901696	1586.7333333333333	2795.5333333333333	89.15343550671415
401.7358708932098	1585.9333333333334	2796.6666666666665	89.33311680357505
402.5149618890848	1587.0	2784.4666666666667	92.40303099073064
403.2939808756294	1586.9	2794.0666666666666	91.53200729883643
404.07292785067847	1586.8333333333333	2817.0333333333333	92.13809295682917
404.8518028120667	1585.8666666666666	2831.4666666666667	92.50729217265408
405.630605757629	1586.9	2835.4666666666667	93.62672398343939
406.4093366852001	1585.7333333333333	2820.6666666666665	91.02147019989084
407.1879955926149	1585.8333333333333	2829.9	93.94703807404734
407.9665824777082	1587.0	2843.9666666666667	94.35787373372584
408.74509733831474	1586.5	2865.1666666666665	93.0355657279005
409.52354017226935	1586.6	2874.9333333333334	95.5357066131839
410.3019109774069	1586.1333333333334	2873.5333333333333	94.61932590852021
411.08020975156217	1585.7333333333333	2889.7	95.54109043963096
411.8584364925699	1586.3666666666666	2918.3	96.14172719552211
412.6365911982651	1587.5333333333333	2938.266666666667	97.70920154280549
413.4146738664823	1586.2333333333333	2963.733333333333	97.40948917800839
414.19268449505654	1587.3333333333333	2997.366666666667	98.05112188888866
414.97062308182257	1586.2	3031.233333333333	98.99124229950345
415.74848962461516	1586.7	3073.9666666666667	98.58498741643032
416.52628412126916	1586.6	3142.7	98.82601089958737
417.3040065696194	1586.0666666666666	3215.0	97.62601392376476
418.0816569675006	1586.7333333333333	3219.9333333333334	101.00442007752969
418.8592353127476	1586.7	3204.7	102.33440371091616
419.63674160319533	1585.9333333333334	3217.766666666667	100.81984264294492
420.4141758366785	1586.5666666666666	3246.8333333333335	100.02086472552513
421.1915380110319	1586.8	3269.5666666666666	100.1307656286862
421.9688281240904	1585.6666666666667	3267.266666666667	100.90340948316191
422.7460461736888	1587.0	3317.233333333333	100.04419598527416
423.52319215766187	1586.8333333333333	3388.4333333333334	101.89430647364982
424.3002660738445	1586.3	3468.6666666666665	101.92620900483115
425.0772679200714	1586.1333333333334	3610.7	103.33547857338452
425.8541976941775	1586.2333333333333	3753.3333333333335	103.39108578185599
426.6310553939975	1586.7333333333333	3818.4	104.61624473386344
427.40784101736625	1585.9666666666667	3874.1	104.03192406008444
428.18455456211865	1586.6666666666667	3994.3	104.63861077917898
428.96119602608934	1586.4	4188.8	105.69421148308048
429.7377654071133	1587.3666666666666	4400.0	107.50056069484044
430.5142627030252	1586.1333333333334	4514.5	107.56189413929978
431.29068791166	1586.1	4662.466666666666	109.03490747795503
432.06704103085235	1585.7666666666667	4788.766666666666	109.12509986986548
432.8433220584372	1585.6666666666667	4877.533333333334	107.90359314850615
433.6195309922492	1586.6333333333334	4935.7	108.15018868681125
434.3956678301234	1586.0	4981.766666666666	108.64354002447729
435.1717325698944	1586.5666666666666	4995.966666666666	108.68432015155757
435.9477252093971	1586.4	5021.3	108.66067033709817
436.72364574646633	1586.0333333333333	5061.4	108.2931712848938
437.49949417893686	1586.0333333333333	5124.0	107.43572936497739
438.27527050464346	1586.3333333333333	5228.466666666666	108.35875263869134
439.0509747214211	1586.4333333333334	5406.3	108.11864949492022
439.8266068271044	1587.3	5665.8	107.2637828329284
440.6021668195283	1586.8333333333333	6030.866666666667	107.83599283620754
441.37765469652754	1586.3666666666666	6502.833333333333	109.07843376067241
442.1530704559369	1586.1333333333334	6992.833333333333	109.74158151432306
442.9284140955914	1586.8	7423.533333333334	108.92590924286124
443.7036856133256	1586.3333333333333	7751.533333333334	110.55864609744785
444.47888500697445	1586.3666666666666	7912.233333333334	110.34528020157826
445.2540122743727	1586.2	7942.666666666667	110.01369472116775
446.0290674133552	1587.1	7879.966666666666	108.81792701819074
446.8040504217568	1586.3333333333333	7796.766666666666	108.64459250805949
447.5789612974122	1586.1333333333334	7724.4	108.68145935416668
448.35380003815635	1586.6333333333334	7656.6	107.25223277219462
449.1285666418239	1586.5666666666666	7626.266666666666	107.7148558118886
449.90326110624983	1587.0333333333333	7631.766666666666	108.10428027417683
450.67788342926883	1586.7333333333333	7645.066666666667	106.54428310834993
451.4524336087157	1586.1666666666667	7674.433333333333	105.97832219180057
452.22691164242536	1586.8666666666666	7719.366666666667	105.79053947420375
453.00131752823256	1586.6333333333334	7783.933333333333	105.88210784829347
453.7756512639721	1586.8333333333333	7846.133333333333	104.11953238067332
454.5499128474788	1586.3	7921.7	104.60574720277778
455.32410227658755	1586.6666666666667	7971.8	105.24267888830936
456.09821954913303	1586.6333333333334	7983.366666666667	104.67527950907544
456.8722646629501	1586.4	7947.6	103.57131558023887
457.6462376158736	1586.4	7890.233333333334	104.00048003454667
458.4201384057383	1586.0666666666666	7785.566666666667	103.12478310928174
459.1939670303791	1586.5	7644.066666666667	101.59413339941564
459.96772348763074	1587.0	7523.166666666667	102.12648551551167
460.741407775328	1586.3333333333333	7386.833333333333	101.69059425436207
461.51501989130577	1587.1666666666667	7235.966666666666	99.76467167881779
462.2885598333988	1586.3666666666666	7126.7	99.79378510381135
463.0620275994419	1586.8333333333333	7034.633333333333	99.36231132199684
463.83542318726995	1585.9333333333334	6972.666666666667	98.19044476097845
464.6087465947177	1586.8666666666666	6925.533333333334	98.71359655544455
465.38199781962	1586.4333333333334	6904.066666666667	98.18867774004136
466.1551768598116	1586.9333333333334	6897.833333333333	96.54422764650559
466.92828371312737	1586.5666666666666	6917.666666666667	96.38556374544719
467.7013183774021	1586.6666666666667	6938.1	94.72905294001635
468.4742808504707	1586.4	6985.966666666666	95.84760882011791
469.24717113016777	1586.4	7047.5	94.50574464303381
470.0199892143283	1587.3	7104.266666666666	93.32733661778228
470.792735100787	1586.6	7186.8	92.60734884155357
471.5654087873788	1586.8666666666666	7256.5	92.45881766874906
472.33801027193834	1586.5	7321.8	90.99423775396019
473.11053955230057	1586.4666666666667	7401.0	90.95027720208132
473.88299662630027	1586.9	7454.3	89.25712150485856
474.65538149177223	1587.0666666666666	7504.733333333334	88.37724008356068
475.4276941465513	1585.9333333333334	7542.3	88.59543819682997
476.1999345884722	1586.2	7552.466666666666	87.61818163994073
476.97210281536985	1586.3666666666666	7540.466666666666	86.23910676721354
477.74419882507897	1586.8333333333333	7530.533333333334	86.02584336171722
478.51622261543446	1586.4666666666667	7501.1	85.1069171055121
479.2881741842711	1586.7666666666667	7470.933333333333	84.52267253712446
480.06005352942367	1586.4	7419.266666666666	83.40603575051736
480.831860648727	1586.8666666666666	7366.5	82.59354954858583
481.60359554001593	1586.9333333333334	7335.766666666666	82.64845435450704
482.37525820112523	1586.3333333333333	7291.666666666667	81.42906415300082
483.14684862988975	1586.3666666666666	7240.466666666666	80.56141790595495
483.91836682414424	1586.9333333333334	7200.533333333334	79.97418401479322
484.68981278172356	1586.3666666666666	7146.533333333334	78.43257395188081
485.46118650046253	1586.4666666666667	7093.533333333334	77.53983067482534
486.23248797819593	1586.2666666666667	7054.933333333333	77.3131917556395
487.0037172127586	1586.3666666666666	7027.9	77.07721103774627
487.7748742019853	1586.4333333333334	6993.066666666667	75.80092007370988
488.54595894371096	1586.2666666666667	6950.533333333334	74.46481443138532
489.31697143577026	1586.6333333333334	6919.633333333333	74.2064627380876
490.08791167599804	1586.7	6894.733333333334	74.27001983648935
490.8587796622292	1587.2333333333333	6853.2	72.91319511873016
491.6295753922984	1586.4333333333334	6822.833333333333	71.22944709980823
492.4002988640406	1585.8	6796.333333333333	70.73341782412534
493.17095007529053	1585.5	6764.9	70.44529083648881
493.94152902388305	1587.0666666666666	6734.5	69.84568370448437
494.71203570765294	1586.0333333333333	6706.933333333333	68.53040461515087
495.482470124435	1586.3	6662.733333333334	67.68220086897897
496.25283227206404	1586.7	6641.733333333334	67.38994632909021
497.02312214837485	1586.9	6613.933333333333	67.6346288476545
497.7933397512024	1586.5	6591.466666666666	66.13477824613928
498.56348507838123	1585.9333333333334	6569.066666666667	65.68007997493436
499.3335581277464	1586.3666666666666	6551.966666666666	65.58454258180954
500.10355889713264	1585.9	6544.333333333333	64.54722038774064
500.8734873843747	1586.5666666666666	6538.733333333334	64.21484187116049
501.6433435873074	1586.0666666666666	6539.233333333334	62.949007704029405
502.4131275037657	1587.6	6546.566666666667	63.44711965845401
503.1828391315842	1586.2333333333333	6553.0	61.838389499458266
503.95247846859786	1586.8333333333333	6562.666666666667	61.271508152788684
504.72204551264144	1586.8666666666666	6597.0	61.9594672027019
505.49154026154974	1586.6666666666667	6641.166666666667	62.04547295962635
506.2609627131576	1587.4666666666667	6667.7	59.61720402422504
507.03031286529983	1586.1	6703.7	59.83535856059432
507.7995907158112	1586.1666666666667	6770.6	58.79487607319761
508.5687962625266	1587.3666666666666	6839.8	58.942282053782144
509.33792950328075	1587.0333333333333	6915.033333333334	58.13791631217111
510.1069904359085	1586.7333333333333	6981.233333333334	57.573895726734264
510.8759790582447	1587.2	7077.033333333334	57.4893315784213
511.6448953681241	1586.6333333333334	7167.933333333333	58.18800442634717
512.4137393633815	1586.4333333333334	7263.0	57.94203843525702
513.1825110418519	1586.5	7354.933333333333	56.88733465458395
513.9512104013698	1586.7	7462.2	55.52908740039935
514.7198374397702	1586.8666666666666	7565.866666666667	55.560251622990954
515.4883921548881	1586.5666666666666	7680.733333333334	54.78640786475803
516.2568745445578	1586.4333333333334	7788.466666666666	55.3308480015485
517.0252846066146	1586.7666666666667	7888.433333333333	55.07637600138025
517.793622338893	1586.7	7989.266666666666	54.931290922781855
518.561887739228	1586.4666666666667	8084.4	54.335235782332596
519.3300808054544	1586.5333333333333	8168.933333333333	53.50108507901993
520.0982015354069	1586.1333333333334	8268.133333333333	53.72089259848646
520.8662499269203	1586.5	8369.666666666666	53.336734430249436
521.6342259778296	1586.5	8442.933333333332	52.81894892568941
522.4021296859694	1586.3666666666666	8522.366666666667	52.20101534815098
523.1699610491747	1586.7333333333333	8601.333333333334	52.522181942834415
523.9377200652801	1586.4	8674.1	51.96286583634297
524.7054067321207	1586.5333333333333	8748.133333333333	52.557900548879275
525.4730210475309	1587.0333333333333	8809.466666666667	52.26838864012884
526.2405630093459	1586.8333333333333	8865.233333333334	52.00064913765304
527.0080326154003	1586.6	8921.3	52.883446430060225
527.7754298635291	1586.6333333333334	8963.266666666666	51.7583693842628
528.5427547515668	1586.5333333333333	9005.866666666667	51.464091891102136
529.3100072773485	1586.8666666666666	9057.833333333334	51.81960287419447
530.077187438709	1586.9666666666667	9099.566666666668	51.44093964628599
530.8442952334829	1586.9666666666667	9132.4	51.05876219672479
531.6113306595051	1587.4	9171.766666666666	50.39256018852347
532.3782937146104	1586.6666666666667	9203.933333333332	50.006145297748986
533.1451843966338	1586.7	9252.566666666668	49.342223843604906
533.9120027034099	1586.2	9289.1	50.60456648781424
534.6787486327736	1586.9333333333334	9324.3	50.20800216772285
535.4454221825597	1586.8666666666666	9357.833333333334	49.9423977944199
536.212023350603	1586.1	9387.866666666667	49.43398688236217
536.9785521347383	1586.6	9409.366666666667	49.11728998073668
537.7450085328004	1586.4666666666667	9440.966666666667	49.2745720885265
538.5113925426242	1586.6333333333334	9472.066666666668	49.75699573314126
539.2777041620444	1586.4	9491.366666666667	49.76637135375104
540.0439433888959	1586.5666666666666	9514.733333333334	49.456558006724
540.8101102210134	1586.7666666666667	9535.3	48.557910922365764
541.5762046562318	1586.8333333333333	9551.333333333334	48.58703797764116
542.3422266923859	1586.8333333333333	9571.833333333334	48.7855933391182
543.1081763273105	1586.8333333333333	9588.033333333333	48.90982921278605
543.8740535588404	1586.8666666666666	9586.566666666668	49.11401769567793
544.6398583848105	1586.7	9582.9	48.830765436489806
545.4055908030555	1586.8	9602.133333333333	48.80642728046573
546.1712508114102	1586.8333333333333	9599.233333333334	48.81927320518655
546.9368384077096	1586.9666666666667	9610.466666666667	49.327518988994285
547.7023535897882	1587.1	9601.666666666666	48.00770261301609
548.4677963554811	1586.5	9615.4	49.16717972565977
549.2331667026231	1586.9	9607.033333333333	48.70685379438254
549.9984646290487	1586.6666666666667	9610.466666666667	48.32420774815913
550.7636901325931	1586.3333333333333	9611.533333333333	48.77319774229022
551.5288432110908	1586.8	9608.266666666666	48.78106774842658
552.2939238623768	1587.2666666666667	9617.0	48.060831731196494
553.0589320842859	1586.9	9606.333333333334	48.20476930719408
553.8238678746528	1587.1333333333334	9585.333333333334	47.74171881210643
554.5887312313124	1586.7666666666667	9594.9	47.8728486612644
555.3535221520995	1586.8333333333333	9600.1	48.510570450743174
556.1182406348488	1586.6	9588.966666666667	46.906534241133464
556.8828866773954	1586.4333333333334	9598.533333333333	47.53119632669614
557.6474602775738	1586.5666666666666	9610.4	47.28068592098251
558.411961433219	1586.3333333333333	9609.966666666667	46.873737734506044
559.1763901421657	1587.1333333333334	9607.766666666666	48.25361437705917
559.9407464022488	1586.8333333333333	9617.2	48.399279525908256
560.7050302113031	1586.9666666666667	9632.633333333333	48.6378875867601
561.4692415671633	1586.5666666666666	9644.766666666666	47.95756720968388
562.2333804676643	1586.6333333333334	9665.766666666666	48.40672081669407
562.997446910641	1586.0	9674.6	47.66116637375995
563.7614408939281	1586.8	9695.366666666667	47.513238891738034
564.5253624153604	1587.0	9728.0	47.42430796303667
565.2892114727728	1587.0	9752.266666666666	48.36600657897369
566.0529880639999	1586.4666666666667	9759.433333333332	47.939848252951826
566.8166921868768	1587.2	9762.2	47.56156979331813
567.5803238392382	1586.6	9763.866666666667	47.18041270252216
568.3438830189189	1586.9666666666667	9799.1	48.36368608236578
569.1073697237535	1587.2666666666667	9818.333333333334	47.48999959684169
569.8707839515772	1586.9333333333334	9841.866666666667	47.24520495890538
570.6341257002246	1586.7	9851.333333333334	47.823663176889774
571.3973949675305	1586.8	9844.466666666667	46.58808310495525
572.1605917513298	1586.5333333333333	9868.433333333332	47.96611738426682
572.9237160494572	1586.2333333333333	9877.3	47.467698510578785
573.6867678597476	1587.2333333333333	9886.6	47.04027174035474
574.4497471800358	1586.3	9897.266666666666	47.05633723321578
575.2126540081566	1586.4333333333334	9915.066666666668	47.21050815324079
575.9754883419448	1585.9	9921.2	47.087380329306825
576.7382501792351	1587.5	9955.7	47.18491982674705
577.5009395178625	1586.8666666666666	9973.666666666666	46.991680297334305
578.2635563556619	1586.7666666666667	9994.566666666668	46.3789279392196
579.0261006904677	1586.2	9994.4	46.93060159351112
579.7885725201152	1586.4666666666667	9997.1	45.93749013049605
580.5509718424388	1586.3333333333333	10026.4	48.318401467522165
581.3132986552736	1586.3	10019.233333333334	47.700129223724396
582.0755529564542	1586.8666666666666	10049.466666666667	47.19910108662468
582.8377347438156	1586.6	10059.266666666666	46.91138461843606
583.5998440151925	1586.6666666666667	10081.9	46.90698645567509
584.3618807684197	1587.2666666666667	10098.933333333332	46.716655716096234
585.123845001332	1587.1666666666667	10144.833333333334	47.30338935437281
585.8857367117644	1586.3666666666666	10170.1	47.34532671710621
586.6475558975515	1586.1	10200.933333333332	46.80527772163627
587.4093025565281	1586.1333333333334	10261.0	47.28879361381984
588.1709766865292	1585.9	10314.966666666667	48.09996140001131
588.9325782853895	1586.2666666666667	10361.633333333333	47.29605794684369
589.6941073509438	1586.0666666666666	10415.733333333334	46.77336321747255
590.4555638810269	1586.3666666666666	10483.433333333332	47.205859108059684
591.2169478734736	1587.0333333333333	10539.4	47.05468819663686
591.9782593261189	1585.8333333333333	10616.566666666668	47.00929545390588
592.7394982367973	1586.7333333333333	10701.733333333334	46.65310185594286
593.5006646033439	1586.5666666666666	10802.766666666666	47.86988783489807
594.2617584235933	1586.6	10889.3	46.809863701042595
595.0227796953804	1586.7333333333333	10990.333333333334	46.74935150354405
595.78372841654	1586.4333333333334	11088.0	47.218018380488516
596.544604584907	1586.4	11191.566666666668	47.08497712894748
597.3054081983161	1586.7	11313.133333333333	47.37902821341071
598.0661392546021	1586.5666666666666	11428.2	46.32024559168734
598.8267977515999	1587.2666666666667	11561.2	46.90272738921903
599.5873836871442	1586.5	11680.9	46.59134928822091
600.34789705907	1586.9	11793.766666666666	46.88951386263171
601.1083378652119	1586.2	11938.766666666666	47.60771064089108
601.8687061034049	1586.8666666666666	12052.1	46.2669947912011
602.6290017714836	1585.8666666666666	12173.4	46.52599289069373
603.3892248672829	1586.7666666666667	12319.466666666667	47.29170773107298
604.1493753886377	1586.2	12457.066666666668	46.83956731803941
604.9094533333828	1586.8666666666666	12590.6	46.25155903836032
605.6694586993528	1586.6	12755.6	46.95301487128414
606.4293914843829	1587.1666666666667	12877.7	46.241283807704846
607.1892516863076	1586.4333333333334	13033.2	46.7108392850267
607.9490393029618	1586.3333333333333	13172.666666666666	46.713673455479494
608.7087543321802	1587.2	13308.833333333334	46.668382396030026
609.4683967717978	1586.5333333333333	13443.233333333334	47.033088172470485
610.2279666196492	1586.5333333333333	13585.033333333333	46.917973342271026
610.9874638735695	1586.2333333333333	13710.166666666666	46.11611646205309
611.7468885313933	1587.0	13830.766666666666	45.98837395613795
612.5062405909555	1587.3666666666666	13946.466666666667	46.29624215673045
613.2655200500909	1586.4333333333334	14085.666666666666	46.849232853966896
614.0247269066342	1586.4333333333334	14202.833333333334	46.40282753855179
614.7838611584203	1586.6666666666667	14315.633333333333	46.42407268430062
615.5429228032841	1587.0666666666666	14405.6	45.095950444932654
616.3019118390603	1587.2	14522.833333333334	46.049927136166176
617.0608282635836	1587.2	14639.733333333334	46.64493222592855
617.8196720746892	1586.2666666666667	14746.233333333334	46.68385548831175
618.5784432702114	1586.4	14830.366666666667	46.39934939861048
619.3371418479854	1586.1666666666667	14900.133333333333	46.90079627057513
620.0957678058459	1586.9666666666667	14970.5	46.75785874378889
620.8543211416277	1585.9333333333334	15008.033333333333	45.343881699540155
621.6128018531655	1586.7666666666667	15087.3	46.61903574719486
622.3712099382943	1587.0666666666666	15116.0	45.849285806157894
623.1295453948488	1586.6	15182.266666666666	46.257044333027935
623.8878082206638	1587.1666666666667	15217.133333333333	45.70568643225127
624.6459984135743	1586.4	15255.033333333333	45.41059657711366
625.4041159714149	1586.3666666666666	15330.5	46.146912243044255
626.1621608920203	1586.3	15387.1	46.56664213307604
626.9201331732256	1586.8	15414.1	46.91311387448048
627.6780328128656	1586.3	15441.766666666666	46.23790948521736
628.4358598087749	1586.8666666666666	15476.9	46.35532601970259
629.1936141587885	1586.9	15520.433333333332	46.34594442690902
629.9512958607411	1586.3	15562.266666666666	46.50057338192404
630.7089049124675	1586.3666666666666	15605.333333333334	47.17232329608087
631.4664413118026	1586.1666666666667	15622.866666666667	47.21054288189186
632.2239050565811	1586.5	15647.1	45.95338332586224
632.9812961446379	1586.2666666666667	15668.366666666667	46.0942359210396
633.7386145738079	1586.3	15683.7	46.17278091858138
634.4958603419257	1586.7333333333333	15678.4	45.98469921073268
635.2530334468262	1586.4	15670.433333333332	46.209872414462914
636.0101338863443	1586.6666666666667	15650.666666666666	45.413373570921294
636.7671616583146	1587.1333333333334	15631.0	45.58503683085872
637.5241167605723	1586.5333333333333	15637.033333333333	46.865349427366404
638.2809991909518	1587.0666666666666	15633.666666666666	46.57610315063824
639.037808947288	1586.1666666666667	15614.066666666668	46.52331966830865
639.7945460274159	1586.3666666666666	15604.966666666667	46.30882319013515
640.5512104291702	1586.4	15590.466666666667	46.219240837705115
641.3078021503857	1586.4333333333334	15560.533333333333	46.185549206448854
642.0643211888971	1586.5	15524.066666666668	45.920591814381865
642.8207675425394	1586.6333333333334	15512.333333333334	46.356107079548806
643.5771412091474	1586.4333333333334	15491.0	46.177964134437985
644.3334421865558	1586.5666666666666	15449.433333333332	45.98543182352078
645.0896704725996	1586.7	15432.2	45.74761581562851
645.8458260651132	1586.7333333333333	15411.633333333333	46.58119991158734
646.6019089619319	1586.3666666666666	15385.866666666667	46.3844639579025
647.3579191608902	1586.8666666666666	15353.1	45.603634621568986
648.1138566598231	1586.5	15338.766666666666	45.29363157344671
648.8697214565653	1586.1666666666667	15336.033333333333	45.94049023029841
649.6255135489516	1585.9666666666667	15301.033333333333	46.4474079936846
650.3812329348169	1586.1666666666667	15283.333333333334	45.36368176475802
651.1368796119959	1587.0333333333333	15301.666666666666	45.58054604328365
651.8924535783235	1586.6	15316.8	45.47337670390924
652.6479548316345	1586.9	15292.066666666668	45.626649013537026
653.4033833697637	1587.0333333333333	15271.2	45.95912612281789
654.1587391905458	1586.8333333333333	15265.766666666666	46.316635358384836
654.9140222918159	1586.6666666666667	15269.566666666668	45.73080631630709
655.6692326714084	1586.1	15290.2	45.867483450985574
656.4243703271585	1586.6666666666667	15284.833333333334	45.92132840497619
657.1794352569008	1586.6333333333334	15320.666666666666	45.661347590505684
657.9344274584702	1586.8666666666666	15340.4	45.29624446791754
658.6893469297014	1586.5333333333333	15345.3	45.27808525754781
659.4441936684294	1586.3666666666666	15367.566666666668	44.654051951793946
660.1989676724888	1586.1	15401.633333333333	44.83218551176659
660.9536689397146	1586.3333333333333	15449.766666666666	45.73509840722077
661.7082974679414	1586.5333333333333	15463.866666666667	45.53847911051608
662.4628532550042	1586.3666666666666	15476.733333333334	44.94753372802863
663.2173362987378	1587.1	15536.133333333333	45.80811570421763
663.9717465969768	1586.9333333333334	15628.533333333333	45.99834634681266
664.7260841475563	1586.6333333333334	15684.466666666667	45.16289021979758
665.480348948311	1586.7333333333333	15744.266666666666	45.26513819564941
666.2345409970756	1586.3666666666666	15803.4	44.83062901504915
666.988660291685	1586.7666666666667	15851.033333333333	45.06589509322206
667.742706829974	1587.0	15909.866666666667	44.81337711510946
668.4966806097776	1586.9333333333334	16006.3	44.89037666122152
669.2505816289303	1586.2333333333333	16068.8	44.330770537139244
670.0044098852671	1586.4	16190.133333333333	45.92141418343209
670.7581653766227	1585.9333333333334	16280.033333333333	46.088969320894336
671.511848100832	1586.8333333333333	16350.866666666667	46.574162498273914
672.2654580557298	1586.1666666666667	16430.0	45.70493847704396
673.0189952391509	1586.5666666666666	16539.066666666666	45.37415898848028
673.7724596489301	1586.3	16641.9	45.2185109853178
674.5258512829022	1586.1	16761.7	45.52034435520541
675.279170138902	1586.0666666666666	16876.666666666668	45.890267227266214
676.0324162147645	1586.1	17000.633333333335	46.270566714973484
676.7855895083242	1586.6333333333334	17140.366666666665	46.466258371845704
677.5386900174161	1586.6	17246.266666666666	45.76262639027538
678.2917177398749	1586.8333333333333	17363.3	45.66635187702517
679.0446726735356	1587.6666666666667	17483.733333333334	44.80210910697456
679.797554816233	1586.1666666666667	17600.6	45.34457504074913
680.5503641658016	1586.1666666666667	17684.833333333332	45.36300557603827
681.3031007200765	1586.6333333333334	17801.766666666666	45.174205287072496
682.0557644768925	1586.0666666666666	17933.466666666667	45.54579669499275
682.8083554340842	1587.1333333333334	18069.133333333335	45.82092947077344
683.5608735894867	1587.2666666666667	18190.6	45.412741674073686
684.3133189409347	1586.6	18318.866666666665	45.8470943720615
685.0656914862628	1586.9333333333334	18425.233333333334	45.643924810308704
685.8179912233061	1586.8333333333333	18532.6	44.82419311369445
686.5702181498993	1586.9	18660.466666666667	45.04330800791122
687.3223722638772	1585.8	18751.3	43.984929128506124
688.0744535630747	1586.4666666666667	18893.533333333333	45.39128023756229
688.8264620453265	1586.8333333333333	19016.1	45.19416589436138
689.5783977084674	1586.3333333333333	19148.3	45.230344606680625
690.3302605503324	1586.2333333333333	19268.5	45.05597617544813
691.082050568756	1586.7	19366.133333333335	45.200284069835604
691.8337677615733	1586.1	19460.233333333334	45.06026597703395
692.585412126619	1586.2333333333333	19559.433333333334	45.638837393215184
693.3369836617278	1586.7666666666667	19615.5	44.39796667538587
694.0884823647348	1586.4666666666667	19739.266666666666	44.82420274912034
694.8399082334745	1586.1	19795.566666666666	43.608021675194735
695.5912612657819	1586.8	19882.5	43.951835252518045
696.3425414594917	1586.9666666666667	19937.5	43.773509984249124
697.0937488124388	1586.5333333333333	20006.5	44.43837693517047
697.8448833224579	1587.0333333333333	20079.8	44.574177595481885
698.5959449873841	1586.3666666666666	20150.6	44.71233745916177
699.3469338050518	1587.1333333333334	20188.3	44.74563940461569
700.0978497732962	1586.9666666666667	20167.4	44.264744633187014
700.8486928899517	1586.5333333333333	20175.433333333334	44.69645854667357
701.5994631528534	1586.5333333333333	20220.2	45.40457641695959
702.3501605598362	1586.4	20259.0	45.0613310358563
703.1007851087347	1586.7666666666667	20246.333333333332	44.3961641603528
703.8513367973837	1586.6	20262.766666666666	45.091818628037046
704.6018156236181	1586.4333333333334	20253.266666666666	44.55237051338582
705.3522215852728	1586.7666666666667	20250.2	44.977102287248854
706.1025546801824	1587.1666666666667	20279.3	44.16552155571141
706.8528149061818	1586.5333333333333	20315.466666666667	44.867109521261476
707.603002261106	1586.8333333333333	20268.433333333334	44.71365619794307
708.3531167427894	1586.5666666666666	20261.966666666667	44.80921007214552
709.1031583490673	1586.3666666666666	20218.933333333334	45.09181366665224
709.8531270777742	1586.8666666666666	20175.366666666665	44.22900162358897
710.6030229267449	1586.0666666666666	20156.866666666665	44.585967111091016
711.3528458938142	1586.4666666666667	20107.7	44.99417604220406
712.1025959768172	1587.0333333333333	20060.566666666666	44.80459332640111
712.8522731735884	1586.4666666666667	19986.966666666667	44.74682726692964
713.6018774819628	1586.4666666666667	19906.633333333335	45.00876917539584
714.351408899775	1586.6666666666667	19812.566666666666	44.25651374923421
715.1008674248601	1586.5666666666666	19728.5	44.661417995968115
715.8502530550527	1586.9666666666667	19630.933333333334	44.91510193517889
716.5995657881876	1586.7	19544.3	45.046155203820994
717.3488056220998	1586.9666666666667	19449.133333333335	45.023748436806265
718.097972554624	1586.5666666666666	19321.233333333334	44.77905559762614
718.8470665835949	1586.5666666666666	19211.733333333334	44.113792310739285
719.5960877068475	1586.8333333333333	19152.6	44.545605164707204
720.3450359222164	1586.4	19094.666666666668	43.87199129598057
721.0939112275368	1586.8333333333333	19068.433333333334	44.574187458225225
721.842713620643	1587.0666666666666	19074.5	45.33614963502228
722.5914430993702	1586.8666666666666	19016.533333333333	44.738935838118515
723.340099661553	1586.9666666666667	18954.4	44.9623716211844
724.0886833050263	1586.7	18912.633333333335	44.745996836801
724.837194027625	1586.7	18889.6	45.142801614695315
725.5856318271836	1586.7333333333333	18840.533333333333	44.66681506622581
726.3339967015373	1585.8	18818.8	44.38665067646161
727.0822886485207	1587.1333333333334	18766.5	44.22178020715686
727.8305076659686	1587.0666666666666	18707.233333333334	44.490499653949456
728.5786537517159	1586.3333333333333	18661.033333333333	44.2884237164743
729.3267269035974	1587.1	18624.3	44.4437686700256
730.0747271194479	1586.3666666666666	18576.666666666668	44.05494542409534
730.822654397102	1586.6333333333334	18569.3	43.856011480684636
731.5705087343949	1586.6333333333334	18580.833333333332	45.18088815853621
732.3182901291611	1586.5	18526.8	44.40474399770376
733.0659985792356	1587.3333333333333	18483.266666666666	44.58164635954038
733.8136340824532	1586.6666666666667	18431.9	44.210783140412566
734.5611966366486	1587.2	18387.833333333332	44.081538945700814
735.3086862396566	1586.7	18386.5	44.8398824050406
736.056102889312	1587.4666666666667	18388.2	43.82002498876948
736.8034465834498	1586.8333333333333	18427.833333333332	43.65466538628467
737.5507173199047	1587.1666666666667	18447.033333333333	44.494653451959266
738.2979150965115	1586.7	18449.7	44.50972506872219
739.045039911105	1586.3	18438.333333333332	44.44791179860114
739.79209176152	1587.0	18423.366666666665	43.914578082854334
740.5390706455914	1586.7666666666667	18438.2	44.54570516542475
741.285976561154	1586.7666666666667	18406.533333333333	43.80878868804
742.0328095060426	1586.3666666666666	18395.3	44.31511476490689
742.7795694780918	1586.3666666666666	18368.666666666668	44.25064615586484
743.5262564751367	1587.2	18320.166666666668	43.657480107622995
744.272870495012	1587.4333333333334	18299.7	43.4739913264573
745.0194115355524	1586.8333333333333	18276.9	44.056729891305594
745.765879594593	1586.0666666666666	18276.933333333334	45.32153902190595
746.5122746699683	1587.3333333333333	18274.433333333334	45.42670383119863
747.2585967595134	1586.8	18248.3	44.45086095868903
748.0048458610628	1586.7666666666667	18259.3	44.82306596023333
748.7510219724516	1586.0333333333333	18293.0	45.016885107820976
749.4971250915144	1587.2666666666667	18327.866666666665	44.49984869064276
750.243155216086	1586.4	18322.2	44.4739976202426
750.9891123440015	1586.5	18361.133333333335	44.379934874158955
751.7349964730954	1586.9333333333334	18414.733333333334	44.39237954070078
752.4808076012027	1586.7666666666667	18442.966666666667	44.66377488031287
753.2265457261582	1585.9	18481.933333333334	44.64498447066332
753.9722108457964	1587.5333333333333	18543.533333333333	44.722819411584
754.7178029579526	1586.6333333333334	18610.833333333332	45.11114091612406
755.4633220604613	1586.3333333333333	18643.333333333332	45.37762231083499
756.2087681511574	1586.8	18695.1	45.38261228496744
756.9541412278757	1587.1333333333334	18737.233333333334	44.98788029628351
757.699441288451	1587.5	18779.466666666667	44.81271052488849
758.4446683307182	1586.2666666666667	18822.9	44.64106354851039
759.1898223525119	1586.1333333333334	18871.733333333334	44.58213265274048
759.9349033516671	1586.7	18929.466666666667	44.21293402762716
760.6799113260186	1586.4	19011.266666666666	45.29470777130184
761.424846273401	1586.9	19066.233333333334	44.61423240415111
762.1697081916495	1586.2333333333333	19153.333333333332	45.72608555392552
762.9144970785986	1586.4666666666667	19206.766666666666	45.775839564055396
763.6592129320832	1585.9666666666667	19223.0	45.00929192740994
764.4038557499381	1586.4	19268.933333333334	44.573282058860315
765.1484255299982	1586.8	19325.466666666667	44.19340310094763
765.8929222700982	1586.2	19431.866666666665	44.58553095460008
766.637345968073	1586.2333333333333	19526.0	45.39066290110018
767.3816966217572	1586.8666666666666	19577.0	44.457271394677896
768.1259742289859	1587.3	19630.8	43.920081160429234
768.8701787875938	1586.4666666666667	19711.0	43.32854526276723
769.6143102954156	1586.4	19793.6	43.817729435406044
770.3583687502863	1586.6333333333334	19874.233333333334	44.02926257563801
771.1023541500406	1586.9666666666667	19892.8	43.52042978302429
771.8462664925133	1586.3	19964.0	43.21701129460622
772.5901057755393	1586.7	20067.2	43.57096246336672
773.3338719969533	1587.6666666666667	20173.566666666666	43.77436924116064
774.0775651545903	1586.8333333333333	20266.566666666666	44.34484312274337
774.8211852462848	1586.5333333333333	20360.666666666668	44.3047967671811
775.5647322698719	1587.6333333333334	20474.0	44.537822673666774
776.3082062231862	1586.5	20570.833333333332	44.78083239698228
777.0516071040627	1587.0666666666666	20680.033333333333	44.22280772245832
777.7949349103361	1586.5666666666666	20761.366666666665	43.89385603669463
778.5381896398412	1586.2	20877.3	44.23073216081062
779.281371290413	1586.5666666666666	20959.933333333334	43.27621240082817
780.024479859886	1586.8	21080.633333333335	43.436419961792275
780.7675153460953	1586.9333333333334	21185.133333333335	43.51561477854846
781.5104777468754	1586.2666666666667	21292.2	43.37341141451844
782.2533670600615	1587.1333333333334	21382.533333333333	43.50022046589081
782.996183283488	1586.3	21517.233333333334	43.4548371587451
783.73892641499	1586.3666666666666	21643.266666666666	44.175926760871526
784.4815964524023	1586.2333333333333	21754.166666666668	43.996243053339626
785.2241933935596	1586.8	21830.133333333335	43.1416755616039
785.9667172362967	1587.0333333333333	21932.3	43.201268450521695
786.7091679784486	1586.5333333333333	22017.666666666668	42.96894868837039
787.4515456178499	1585.9333333333334	22120.433333333334	42.94472676707383
788.1938501523355	1586.7333333333333	22246.833333333332	43.74082316318735
788.9360815797401	1586.4	22329.2	43.04770358191745
789.6782398978987	1586.7333333333333	22433.266666666666	42.74824487618803
790.420325104646	1586.7333333333333	22552.7	42.97696697887534
791.1623371978169	1587.3	22700.0	43.249001891667135
791.9042761752461	1586.5666666666666	22761.433333333334	42.90642152321603
792.6461420347684	1586.3333333333333	22875.533333333333	42.97047689864931
793.3879347742187	1586.3333333333333	22994.7	43.267112344022046
794.1296543914318	1586.0333333333333	23044.366666666665	43.54285725577798
794.8713008842426	1586.9	23164.033333333333	43.614062577692984
795.6128742504857	1586.9	23273.3	43.14476204190722
796.354374487996	1586.4333333333334	23376.0	43.57445539185665
797.0958015946084	1586.6333333333334	23492.2	44.46289083325525
797.8371555681575	1587.0	23607.2	43.74927204065293
798.5784364064783	1586.5	23734.166666666668	43.82269059580611
799.3196441074057	1586.1	23882.866666666665	43.23895489440648
800.0607786687742	1586.4	24007.233333333334	44.01945472119911
800.8018400884189	1586.5	24095.033333333333	43.518943535087836
801.5428283641745	1586.7666666666667	24169.433333333334	42.64394478994981
802.2837434938757	1586.9	24270.0	42.97512362494823
803.0245854753575	1586.6666666666667	24394.1	42.98954253628035
803.7653543064547	1586.3333333333333	24499.0	43.21942370112438
804.5060499850019	1586.8666666666666	24590.5	43.01960764009939
805.2466725088342	1587.2	24648.666666666668	43.18069664614983
805.9872218757862	1587.1	24754.3	43.49884603163339
806.7276980836928	1586.3666666666666	24878.766666666666	43.01892640839544
807.4681011303886	1587.0333333333333	25006.333333333332	43.30360782489902
808.2084310137088	1586.3	25082.5	43.247836456868974
808.948687731488	1586.9	25199.533333333333	43.10557672697792
809.688871281561	1587.0	25234.166666666668	43.02588314398523
810.4289816617627	1587.0666666666666	25348.633333333335	42.68448614152246
811.1690188699278	1586.6666666666667	25478.433333333334	43.46489651957452
811.9089829038911	1586.5333333333333	25528.4	43.44408598772279
812.6488737614875	1586.4	25628.866666666665	43.1638190134205
813.3886914405518	1586.4	25743.066666666666	42.97314848126104
814.1284359389189	1586.1666666666667	25850.3	43.00098661041921
814.8681072544233	1586.8666666666666	25970.233333333334	43.3444702588508
815.6077053849002	1586.6333333333334	26035.2	43.341989506830586
816.3472303281842	1586.8333333333333	26067.433333333334	43.48492848432927
817.0866820821101	1586.7333333333333	26131.5	43.47423043175996
817.8260606445127	1586.9666666666667	26222.233333333334	43.804549671893746
818.5653660132269	1586.4	26318.466666666667	43.609955992618374
819.3045981860876	1587.2666666666667	26390.133333333335	43.902430799776795
820.0437571609293	1586.9666666666667	26465.4	43.44238822706936
820.7828429355872	1587.0666666666666	26582.133333333335	43.76956137299676
821.5218555078957	1586.6	26654.3	43.238523942285305
822.26079487569	1587.2	26780.833333333332	43.03606874950942
822.9996610368046	1586.8	26864.733333333334	42.556637478390776
823.7384539890745	1586.3333333333333	26908.333333333332	42.833287126355614
824.4771737303345	1586.7	26977.966666666667	43.17688076885111
825.2158202584193	1586.3666666666666	27079.433333333334	43.528252504996516
825.9543935711638	1586.3	27154.966666666667	43.08767950867065
826.6928936664028	1585.9	27251.833333333332	43.431882687942185
827.4313205419711	1587.0	27321.066666666666	43.272429735256466
828.1696741957036	1586.4666666666667	27376.966666666667	43.00055732698917
828.907954625435	1585.9666666666667	27463.966666666667	43.361743782297175
829.646161829	1585.9666666666667	27554.833333333332	43.09754793719409
830.3842958042337	1587.0666666666666	27583.833333333332	42.44123097602032
831.1223565489707	1586.9333333333334	27676.9	43.394705706703654
831.8603440610459	1586.5	27733.466666666667	42.5856284471385
832.598258338294	1586.8666666666666	27835.633333333335	43.49283477418938
833.3360993785501	1586.4666666666667	27882.566666666666	43.85911579766168
834.0738671796487	1586.2333333333333	27989.433333333334	43.3737647471322
834.8115617394246	1586.3666666666666	28104.1	43.05380798488669
835.5491830557129	1587.1	28239.166666666668	42.45004793120519
836.2867311263482	1586.7666666666667	28328.0	42.534167929141205
837.0242059491653	1586.6666666666667	28416.266666666666	42.234746622524256
837.7616075219992	1586.9333333333334	28480.233333333334	41.849236263766585
838.4989358426844	1585.9333333333334	28541.4	42.581194485733164
839.2361909090561	1586.6666666666667	28596.733333333334	42.4251640395681
839.9733727189487	1586.6	28629.666666666668	42.70376808366894
840.7104812701973	1586.4666666666667	28700.766666666666	42.732557729542535
841.4475165606366	1586.2666666666667	28802.366666666665	42.334705915095796
842.1844785881015	1586.7666666666667	28927.633333333335	42.64730176688387
842.9213673504267	1586.9666666666667	29042.833333333332	42.14986283457034
843.6581828454471	1587.3	29101.366666666665	42.34674496726009
844.3949250709974	1586.9333333333334	29198.733333333334	43.03428270128081
845.1315940249126	1586.4	29312.766666666666	43.79002371986318
845.8681897050272	1586.2	29409.066666666666	43.028908865971495
846.6047121091764	1586.4	29542.166666666668	43.53173642994088
847.3411612351948	1586.2333333333333	29676.4	43.242113239133
848.0775370809172	1586.3333333333333	29703.0	42.512790635969644
848.8138396441784	1586.2333333333333	29734.966666666667	42.44093143263099
849.5500689228132	1586.6333333333334	29755.6	41.96036789101825
850.2862249146566	1586.6666666666667	29856.866666666665	41.97633139568689
851.0223076175432	1586.5333333333333	29992.633333333335	42.15902275439273
851.7583170293079	1585.5	30202.533333333333	41.90300243776584
852.4942531477856	1586.7	30311.533333333333	42.202565255012466
853.2301159708109	1586.5333333333333	30277.866666666665	42.429530093531575
853.9659054962187	1586.1333333333334	30285.7	42.11762935686859
854.7016217218439	1586.7333333333333	30345.2	42.44037752275006
855.4372646455213	1586.0666666666666	30450.8	41.655364837923194
856.1728342650856	1586.0333333333333	30525.333333333332	41.75195321885407
856.9083305783716	1586.1666666666667	30581.833333333332	41.19716759891077
857.6437535832143	1586.5	30733.533333333333	41.69004445762087
858.3791032774483	1587.0333333333333	30853.133333333335	41.892123759807774
859.1143796589085	1586.5666666666666	30882.5	42.03020651258357
859.8495827254299	1586.9666666666667	30970.466666666667	41.48275528146398
860.5847124748469	1586.3666666666666	30996.666666666668	41.70797119497688
861.3197689049947	1585.9666666666667	31103.4	42.05076329774048
862.0547520137079	1586.5	31283.966666666667	41.73165449622631
862.7896617988213	1586.5	31396.6	41.338590078312926
863.5244982581698	1586.6666666666667	31547.433333333334	41.24857608305465
864.2592613895882	1587.2	31603.3	41.90860835938902
864.9939511909114	1586.4666666666667	31555.966666666667	41.488869175108015
865.728567659974	1586.4666666666667	31576.6	41.24813811540748
866.4631107946109	1587.1	31682.766666666666	42.10912306843359
867.197580592657	1586.5333333333333	31789.633333333335	42.56943681843281
867.931977051947	1586.8	31897.666666666668	42.0677724166724
868.6663001703158	1586.8333333333333	31911.9	41.59872210557719
869.4005499455982	1586.1	31939.6	41.25144158005479
870.1347263756289	1586.9666666666667	31991.2	41.60347311740091
870.8688294582428	1586.2333333333333	32113.033333333333	42.45714709004654
871.6028591912748	1586.2666666666667	32250.766666666666	42.12164100894279
872.3368155725594	1586.4666666666667	32384.966666666667	42.04055226705202
873.0706985999318	1586.3333333333333	32486.966666666667	42.242551500887366
873.8045082712266	1587.1666666666667	32584.4	42.41882953629558
874.5382445842787	1586.1333333333334	32639.3	41.599673458097136
875.2719075369228	1586.5	32754.733333333334	41.81169326638908
876.0054971269938	1586.4666666666667	32889.333333333336	42.26933947932029
876.7390133523264	1586.2333333333333	33005.6	41.58370816332373
877.4724562107556	1587.1666666666667	33256.8	40.73111225491531
878.2058257001161	1586.2666666666667	33497.8	40.821967608053306
878.9391218182427	1586.7666666666667	33618.86666666667	40.48226447006601
879.6723445629702	1586.7	33718.1	41.139465374709104
880.4054939321335	1587.0	33801.46666666667	41.13095623397459
881.1385699235674	1586.8333333333333	33995.13333333333	41.75434239738641
881.8715725351066	1586.8333333333333	34121.73333333333	41.29747577579195
882.604501764586	1586.5333333333333	34242.2	40.403951507290664
883.3373576098403	1586.4333333333334	34456.066666666666	40.3782156468074
884.0701400687044	1586.0	34609.5	40.204184550460525
884.8028491390132	1586.7	34756.433333333334	40.467640037047886
885.5354848186014	1586.3666666666666	34929.26666666667	40.90382462136498
886.2680471053038	1585.8333333333333	35074.1	40.81501771811378
887.0005359969554	1586.1666666666667	35222.166666666664	40.867715763200614
887.7329514913906	1586.6333333333334	35294.13333333333	39.953929241747275
888.4652935864447	1586.8	35548.666666666664	39.97649870509111
889.1975622799522	1586.8333333333333	35816.13333333333	40.33762390203557
889.929757569748	1586.8333333333333	36000.53333333333	40.13840601397869
890.6618794536669	1587.1333333333334	36182.933333333334	40.53500645308313
891.3939279295437	1586.4	36286.333333333336	40.23539840213832
892.1259029952132	1586.0333333333333	36388.46666666667	40.3750215866702
892.8578046485103	1586.4666666666667	36537.566666666666	40.046535657671065
893.5896328872698	1586.5	36733.3	40.48887698722504
894.3213877093264	1586.8333333333333	36966.433333333334	40.330944847154285
895.0530691125149	1585.9666666666667	37287.96666666667	41.27490889847832
895.7846770946703	1587.1666666666667	37508.46666666667	41.671089997567826
896.5162116536272	1586.4666666666667	37621.6	41.76951294725945
897.2476727872206	1586.6666666666667	37635.6	42.08310566469016
897.9790604932853	1586.8	37706.03333333333	42.66161699454893
898.7103747696559	1586.3666666666666	37738.3	42.05117815466027
899.4416156141674	1586.6666666666667	37915.333333333336	42.1366587225385
900.1727830246544	1586.1	38165.433333333334	42.08418540543827
900.9038769989521	1585.7	38474.566666666666	42.1115928915015
901.634897534895	1587.1	38746.3	43.47510531673559
902.365844630318	1586.8	38960.46666666667	43.46145339928304
903.0967182830558	1586.5666666666666	39168.63333333333	43.84036777585162
903.8275184909435	1586.8333333333333	39328.9	44.272572418662556
904.5582452518156	1586.6333333333334	39570.333333333336	44.304413299804295
905.288898563507	1586.3	39792.0	44.27549874911609
906.0194784238527	1586.8666666666666	39970.36666666667	44.41793870029261
906.7499848306873	1587.1666666666667	40216.46666666667	44.80794515315325
907.4804177818455	1586.9	40473.9	45.44902925345722
908.2107772751625	1586.2	40662.833333333336	46.40014443709757
908.9410633084728	1586.6666666666667	40751.666666666664	46.54674714470878
909.6712758796114	1586.5333333333333	40787.13333333333	47.514439867610314
910.4014149864129	1586.3	40850.46666666667	47.496083273775554
911.1314806267123	1587.2	41013.76666666667	47.89534188973492
911.8614727983444	1586.0666666666666	41130.166666666664	47.80330410089895
912.5913914991438	1587.2666666666667	41350.6	48.269923358125624
913.3212367269456	1586.1666666666667	41504.566666666666	47.87480859608658
914.0510084795844	1586.4	41657.63333333333	48.140885731868806
914.7807067548952	1586.3666666666666	41819.86666666667	48.23866973301897
915.5103315507125	1586.2666666666667	41897.13333333333	48.42732618373515
916.2398828648716	1586.8666666666666	41981.2	48.767129268780884
916.9693606952068	1586.4333333333334	42115.1	49.46183836619114
917.6987650395532	1585.7	42210.6	49.25752175362266
918.4280958957455	1586.4333333333334	42357.566666666666	49.59953211569725
919.1573532616186	1586.3	42544.53333333333	50.35147168617005
919.8865371350073	1586.5	42538.63333333333	49.663318556326445
920.6156475137464	1586.2	42560.066666666666	49.414450995468975
921.3446843956707	1585.6666666666667	42570.7	49.528043157815716
922.0736477786149	1587.0666666666666	42524.53333333333	49.520830605997766
922.802537660414	1586.2	42446.4	48.97430913986189
923.5313540389027	1586.7333333333333	42539.23333333333	49.179606589116794
924.2600969119159	1586.8	42534.333333333336	48.63671565960176
924.9887662772883	1586.4666666666667	42534.7	48.393112997974555
925.7173621328548	1585.5666666666666	42547.3	48.26129487784081
926.4458844764501	1586.4333333333334	42467.833333333336	48.27097801165495
927.1743333059092	1586.5333333333333	42238.86666666667	48.1233135794438
927.9027086190666	1586.6	41911.46666666667	47.55114554827079
928.6310104137575	1586.3333333333333	41458.4	47.102862798957254
929.3592386878165	1586.0333333333333	40905.666666666664	47.160494338922454
930.0873934390784	1586.4333333333334	40210.63333333333	46.94240160328755
930.815474665378	1586.6	39429.63333333333	46.99396141044004
931.5434823645503	1586.6	38526.13333333333	47.77845066492754
932.2714165344298	1587.3666666666666	37393.3	47.451770244453066
932.9992771728516	1586.6	36273.7	46.931211389060515
933.7270642776504	1586.9	35186.86666666667	46.61193642783591
934.4547778466609	1586.2666666666667	34099.26666666667	45.74561733265861
935.1824178777181	1586.1	33283.5	45.29179582669774
935.9099843686568	1586.1666666666667	32589.6	44.881425334969485
936.6374773173115	1587.0333333333333	32090.2	44.03472454129148
937.3648967215174	1587.1333333333334	31740.033333333333	43.8435977459182
938.0922425791092	1586.5	31503.6	42.876490600435496
938.8195148879216	1586.2666666666667	31597.133333333335	43.01363938376976
939.5467136457895	1587.0666666666666	31824.233333333334	42.911008883238786
940.2738388505477	1586.8333333333333	32104.866666666665	42.23933819665246
941.000890500031	1586.0666666666666	32539.466666666667	42.281871497941076
941.7278685920743	1586.9333333333334	33117.066666666666	42.29043429584458
942.4547731245123	1586.6	33804.73333333333	42.8732227151563
943.1816040951798	1586.5	34477.73333333333	42.58077248900265
943.9083615019116	1586.6666666666667	35146.833333333336	42.50740920047764
944.6350453425426	1586.7	35879.833333333336	42.13827419834485
945.3616556149077	1585.8333333333333	36615.666666666664	41.56595895571835
946.0881923168415	1586.2333333333333	37364.8	41.20894868464781
946.8146554461789	1586.8	38076.433333333334	40.74851875112297
947.5410450007547	1586.8	38889.36666666667	40.91002328894202
948.2673609784038	1586.6333333333334	39618.933333333334	41.20119108001237
948.9936033769609	1586.5	40373.63333333333	41.05325409899061
949.7197721942608	1586.1333333333334	41155.76666666667	41.14518615640589
950.4458674281384	1586.9	41938.8	40.684253966119144
951.1718890764284	1586.3	42739.8	40.533427906595385
951.8978371369658	1586.4333333333334	43447.833333333336	40.24142358393864
952.6237116075853	1586.6666666666667	44126.96666666667	40.48027788981171
953.3495124861216	1586.3	44670.63333333333	40.83172031531379
954.0752397704097	1586.4333333333334	45198.066666666666	40.76991294524283
954.8008934582843	1586.2666666666667	45725.53333333333	40.478439793586425
955.5264735475803	1586.6	46310.2	40.956928774113706
956.2519800361324	1586.8	46714.3	40.41774248448342
956.9774129217755	1586.3333333333333	47084.13333333333	39.793724033638014
957.7027722023442	1586.6	47504.03333333333	39.63852787848322
958.4280578756737	1586.9333333333334	47876.333333333336	40.15503596114487
959.1532699395985	1587.1333333333334	48083.86666666667	40.636031341235686
959.8784083919536	1586.6	48406.46666666667	40.92679230812632
960.6034732305736	1586.9	48659.433333333334	40.22120254940048
961.3284644532936	1586.1	48976.36666666667	40.141405577871424
962.053382057948	1586.7333333333333	49311.7	40.23507856877432
962.7782260423721	1586.5333333333333	49585.3	40.14681031469364
963.5029964044004	1586.3333333333333	49782.833333333336	39.868912743563065
964.2276931418677	1586.5	49988.066666666666	40.00675682758811
964.952316252609	1586.7	50073.566666666666	40.282756087806675
965.6768657344589	1586.9333333333334	50142.066666666666	41.097919553284314
966.4013415852523	1586.8666666666666	50165.13333333333	40.92051732587069
967.1257438028242	1586.3	50134.23333333333	40.15704775724303
967.8500723850091	1586.2333333333333	50224.1	39.782000877244975
968.574327329642	1587.0	50309.566666666666	39.45441209668077
969.2985086345576	1586.1	50451.73333333333	39.34777739667444
970.0226162975908	1586.7666666666667	50383.63333333333	38.829602995649495
970.7466503165765	1587.1	50324.13333333333	39.26524082103913
971.4706106893493	1587.0333333333333	50228.1	39.001072329710894
972.1944974137441	1587.0666666666666	50068.26666666667	38.94453958692102
972.9183104875957	1587.0333333333333	49748.1	38.81887499412265
973.6420499087391	1586.2333333333333	49481.23333333333	38.562307024264335
974.3657156750087	1586.5666666666666	49283.566666666666	38.51643395127302
975.0893077842397	1586.6333333333334	49047.76666666667	38.46161832317817
975.8128262342667	1586.9	48966.9	38.438013098286355
976.5362710229247	1585.9666666666667	48934.5	38.46873213631503
977.2596421480483	1587.0333333333333	48920.2	38.855898482912195
977.9829396074724	1587.3	48824.36666666667	38.75929857270245
978.7061633990318	1586.3666666666666	48592.2	38.635160755378465
979.4293135205613	1586.6666666666667	48339.066666666666	38.71577211535028
980.1523899698958	1587.3666666666666	48160.9	38.59537857311218
980.87539274487	1585.7	48098.933333333334	38.67798647273371
981.5983218433189	1586.5	48101.933333333334	38.73425236060443
982.3211772630771	1586.9666666666667	48169.333333333336	39.23353619509168
983.0439590019795	1586.7666666666667	48243.96666666667	38.91920046855098
983.7666670578608	1587.2	48294.26666666667	39.10900322599699
984.4893014285559	1586.2333333333333	48338.9	39.26630839518008
985.2118621118997	1586.5333333333333	48307.7	38.80856776130269
985.9343491057269	1586.9	48296.6	39.051082770938145
986.6567624078724	1586.8	48101.066666666666	38.628779903133456
987.3791020161709	1586.8333333333333	47976.1	38.58210163091342
988.1013679284573	1586.0666666666666	47913.5	38.46931034593805
988.8235601425663	1586.3666666666666	47986.3	38.89038722927577
989.5456786563328	1587.6333333333334	48069.5	38.893949281486485
990.2677234675917	1586.6333333333334	48141.666666666664	38.73718666754548
990.9896945741776	1586.8333333333333	48129.86666666667	38.92211921582769
991.7115919739255	1586.4666666666667	47955.76666666667	39.02859879790016
992.4334156646702	1586.8666666666666	47681.46666666667	38.658121561488535
993.1551656442463	1586.8666666666666	47234.3	38.15593185498444
993.8768419104888	1586.9666666666667	46854.066666666666	38.025947480049815
994.5984444612325	1587.0	46625.7	38.4128918519925
995.3199732943121	1586.3666666666666	46324.666666666664	37.9048010074761
996.0414284075626	1586.3333333333333	46072.833333333336	38.08783680578861
996.7628097988187	1586.4666666666667	45849.5	38.243138711450996
997.4841174659151	1586.9333333333334	45599.166666666664	37.37912953445564
998.2053514066869	1586.5333333333333	45272.8	36.9858122367284
998.9265116189687	1586.9666666666667	44795.4	37.1362440102676
999.6475981005952	1586.1333333333334	44227.166666666664	37.563594695285026
1000.3686108494015	1586.5666666666666	43723.26666666667	37.98434048724338
1001.0895498632223	1586.7333333333333	43383.26666666667	37.77634413828313
1001.8104151398923	1586.5	43074.13333333333	37.82659645782712
1002.5312066772464	1587.0333333333333	42676.03333333333	37.8794690025905
1003.2519244731194	1586.1666666666667	42372.566666666666	38.16663338458481
1003.9725685253462	1586.9	42026.73333333333	38.51335044544271
1004.6931388317614	1586.7333333333333	41669.2	39.16573950742051
1005.4136353902	1587.0666666666666	41249.53333333333	39.65235455678857
1006.1340581984969	1586.6666666666667	40694.03333333333	39.68566100459293
1006.8544072544867	1586.3	40036.4	39.411397085892155
1007.5746825560042	1586.8666666666666	39453.066666666666	39.859822447987
1008.2948841008844	1587.0	38926.566666666666	39.89147895390361
1009.0150118869618	1587.3666666666666	38426.13333333333	39.45641056329062
1009.7350659120716	1586.9	38096.13333333333	39.6503659910244
1010.4550461740483	1586.0333333333333	37756.833333333336	39.63760465087271
1011.174952670727	1587.4333333333334	37409.36666666667	39.6300454809397
1011.8947853999423	1586.4666666666667	36999.1	39.97004264073059
1012.614544359529	1585.9333333333334	36448.4	39.83221721636444
1013.334229547322	1586.9666666666667	35881.23333333333	40.30989131323989
1014.0538409611561	1586.1	35196.4	40.23418520656992
1014.7733785988661	1586.6666666666667	34561.066666666666	40.930684855910265
1015.4928424582868	1586.3666666666666	33999.63333333333	41.02790344286123
1016.2122325372529	1586.7333333333333	33466.86666666667	40.04322732156759
1016.9315488335994	1586.5	33062.333333333336	40.37386228246823
1017.6507913451611	1586.9666666666667	32689.0	40.30823538314673
1018.3699600697728	1586.8666666666666	32300.166666666668	39.7844764950321
1019.0890550052692	1587.0	31886.633333333335	40.38826925614476
1019.8080761494851	1586.8666666666666	31343.2	40.025582386510074
1020.5270235002555	1586.6	30739.2	40.31134772682637
1021.2458970554151	1587.5666666666666	30026.7	40.546731721641635
1021.9646968127987	1586.3333333333333	29377.9	40.562547657524014
1022.6834227702411	1586.8666666666666	28876.266666666666	40.9887003489724
1023.4020749255772	1586.8333333333333	28388.4	41.33138408385769
1024.1206532766416	1586.5333333333333	28010.366666666665	41.52709528375958
1024.8391578212693	1586.9333333333334	27694.133333333335	41.437546650156506
1025.5575885572953	1586.4333333333334	27349.166666666668	40.94417100939742
1026.2759454825539	1586.5	26933.033333333333	41.18421107177125
1026.9942285948803	1586.6666666666667	26361.633333333335	40.79527950865332
1027.7124378921092	1586.4333333333334	25765.6	40.67595384136095
1028.4305733720753	1586.0333333333333	25151.366666666665	40.898260715471906
1029.1486350326138	1586.9666666666667	24587.966666666667	40.937375102018855
1029.866622871559	1586.8	24070.966666666667	40.63167501619257
1030.584536886746	1586.8333333333333	23626.566666666666	40.93675220279773
1031.3023770760096	1586.4	23256.6	40.57150999175259
1032.0201434371845	1586.8666666666666	22939.633333333335	40.28305073195917
1032.7378359681059	1586.3333333333333	22585.5	39.98943917056814
1033.455454666608	1586.7666666666667	22191.333333333332	39.87571406352168
1034.1729995305259	1587.0	21740.8	39.85866570119127
1034.8904705576945	1586.7	21236.866666666665	39.21469325488936
1035.6078677459486	1586.8	20719.9	40.00567272211565
1036.3251910931228	1586.8333333333333	20221.666666666668	39.722486856825824
1037.042440597052	1587.4666666666667	19751.866666666665	40.351338405745715
1037.7596162555712	1586.3333333333333	19329.733333333334	39.80161872403188
1038.4767180665153	1586.3666666666666	18984.666666666668	39.489523115871776
1039.1937460277186	1586.8	18687.7	39.62162867930541
1039.9107001370162	1586.9	18410.533333333333	39.49653563625352
1040.627580392243	1586.8	18135.833333333332	39.217967250723056
1041.3443867912338	1586.7333333333333	17806.666666666668	38.956724670481336
1042.0611193318232	1587.4333333333334	17420.633333333335	39.37537693866217
1042.7777780118463	1586.8666666666666	16990.066666666666	40.202605095021894
1043.4943628291376	1586.9333333333334	16517.033333333333	39.69326956831319
1044.2108737815322	1586.6666666666667	16094.366666666667	40.124079445084604
1044.9273108668647	1586.3333333333333	15729.4	39.435727371882926
1045.64367408297	1586.2333333333333	15404.9	39.549050505878824
1046.359963427683	1586.6333333333334	15124.833333333334	38.76895681575213
1047.0761788988382	1586.6666666666667	14869.5	38.92896480777196
1047.7923204942708	1586.5666666666666	14630.033333333333	38.941928776183175
1048.5083882118154	1586.6666666666667	14356.966666666667	38.724793873834194
1049.224382049307	1587.4	14063.0	38.878578518231926
1049.9403020045802	1586.8666666666666	13758.966666666667	39.71660828487969
1050.6561480754697	1586.8333333333333	13413.766666666666	39.14556507590177
1051.3719202598106	1587.4333333333334	13093.533333333333	39.6189136690236
1052.0876185554378	1585.3	12813.433333333332	40.60460413866019
1052.8032429601856	1586.8333333333333	12554.4	40.130550505131254
1053.5187934718892	1586.8666666666666	12349.3	40.10867543772837
1054.2342700883835	1586.7333333333333	12185.433333333332	40.344414155820786
1054.949672807503	1586.3666666666666	12042.3	40.789728682479904
1055.6650016270826	1586.8333333333333	11863.033333333333	39.76091302652722
1056.3802565449573	1586.9333333333334	11662.633333333333	41.07958177454998
1057.0954375589617	1586.5666666666666	11449.233333333334	40.18957787321805
1057.8105446669308	1586.1	11225.466666666667	40.646327308755104
1058.5255778666992	1586.5666666666666	10993.8	40.57570006235119
1059.240537156102	1587.0	10764.033333333333	40.52200706401232
1059.9554225329737	1586.1666666666667	10573.033333333333	40.36505283316472
1060.6702339951491	1586.1333333333334	10413.466666666667	40.28728342776003
1061.3849715404633	1586.4	10293.8	40.71024632481841
1062.0996351667509	1587.1666666666667	10163.666666666666	38.866640131811444
1062.8142248718468	1586.9333333333334	10070.7	40.01237640245622
1063.528740653586	1587.5333333333333	9931.466666666667	40.01089928916654
1064.2431825098029	1587.1333333333334	9751.866666666667	39.71967000900606
1064.9575504383324	1586.7333333333333	9542.7	39.035103254066264
1065.6718444370097	1586.1333333333334	9340.866666666667	39.897719731660914
1066.386064503669	1586.8333333333333	9160.833333333334	39.83258862504769
1067.1002106361457	1586.2333333333333	9016.1	39.5207886524959
1067.8142828322743	1586.9666666666667	8904.033333333333	39.560549484670176
1068.5282810898898	1586.9333333333334	8802.466666666667	39.747833895456964
1069.2422054068265	1586.7333333333333	8716.7	40.85841704519357
1069.95605578092	1586.3	8612.1	40.02976154359448
1070.6698322100044	1585.7666666666667	8454.1	39.01852339608745
1071.383534691915	1586.3	8295.033333333333	39.62189491056976
1072.0971632244864	1586.8	8130.833333333333	40.788741754779025
1072.8107178055534	1586.0666666666666	7953.9	39.13586747965463
1073.524198432951	1587.1333333333334	7838.633333333333	40.01288067842516
1074.2376051045137	1586.1333333333334	7738.166666666667	39.92423421279818
1074.9509378180765	1587.0666666666666	7657.933333333333	40.52556334278462
1075.6641965714741	1586.4666666666667	7566.066666666667	39.73940257858436
1076.3773813625414	1586.5	7462.0	39.25120153157765
1077.0904921891133	1586.1	7367.433333333333	39.580567185177415
1077.8035290490245	1586.5666666666666	7237.866666666667	39.302318857639285
1078.51649194011	1586.0	7111.033333333334	39.829692233723165
1079.2293808602042	1586.6333333333334	6989.966666666666	39.50369327738688
1079.9421958071423	1586.8	6868.533333333334	40.30346467179943
1080.6549367787588	1586.6333333333334	6764.466666666666	39.60840480803314
1081.367603772889	1586.8	6706.366666666667	39.39585276457241
1082.080196787367	1586.7	6643.766666666666	39.30370747393857
1082.7927158200282	1587.1666666666667	6579.766666666666	40.064098523531506
1083.5051608687072	1586.6333333333334	6463.466666666666	38.41697077448806
1084.217531931239	1586.5333333333333	6355.4	39.802807306802535
1084.9298290054578	1586.2333333333333	6237.3	39.65099894546205
1085.6420520891993	1587.1	6137.1	39.53444973356017
1086.3542011802977	1586.4	6057.066666666667	39.67309896807118
1087.0662762765878	1586.8	5998.833333333333	40.41993412231297
1087.7782773759047	1587.3666666666666	5939.4	38.80914100138283
1088.4902044760831	1587.1333333333334	5857.233333333334	38.60204511166283
1089.202057574958	1586.5333333333333	5781.6	40.05444481269578
1089.9138366703637	1586.5333333333333	5688.133333333333	39.8959475318952
1090.6255417601355	1586.6333333333334	5592.933333333333	39.06861404496177
1091.337172842108	1586.6666666666667	5515.233333333334	39.8418919010832
1092.048729914116	1586.5333333333333	5456.5	40.42081072680164
1092.7602129739944	1586.1	5419.666666666667	40.168266407225964
1093.471622019578	1586.4333333333334	5372.066666666667	39.73658786286464
1094.1829570487016	1585.9666666666667	5297.633333333333	39.13446274495522
1094.8942180592	1586.2666666666667	5211.7	39.5188092097224
1095.605405048908	1586.5333333333333	5126.133333333333	39.850276724385424
1096.3165180156604	1586.7666666666667	5064.366666666667	40.3299799282318
1097.027556957292	1586.6666666666667	5020.333333333333	39.38207843922646
1097.7385218716379	1587.1	4985.7	39.75160607445616
1098.4494127565324	1587.1333333333334	4929.4	40.00713737358206
1099.1602296098106	1586.5	4844.233333333334	39.46262518232177
1099.8709724293074	1587.0666666666666	4757.066666666667	39.12575845263887
1100.5816412128574	1586.6333333333334	4687.866666666667	39.23677230391346
1101.2922359582956	1586.4666666666667	4638.166666666667	38.62642373656378
1102.0027566634565	1586.1333333333334	4607.266666666666	40.42678711266662
1102.7132033261753	1586.4666666666667	4549.9	39.397827881899794
1103.4235759442865	1587.2	4483.366666666667	39.95649481457566
1104.1338745156252	1586.4666666666667	4415.5	40.50679366039007
1104.844099038026	1586.5666666666666	4358.366666666667	39.68142461194768
1105.5542495093239	1585.8	4330.166666666667	40.57161970978014
1106.2643259273534	1586.6	4283.0	40.50880389053612
1106.9743282899494	1586.2	4200.966666666666	40.06596957053383
1107.684256594947	1587.0333333333333	4123.133333333333	40.71109431418675
1108.394110840181	1586.4666666666667	4065.6666666666665	40.17109764806743
1109.1038910234856	1586.8333333333333	4027.9	40.900741333346254
1109.8135971426964	1586.7666666666667	3966.2	40.254036724121974
1110.5232291956477	1586.7333333333333	3895.633333333333	40.91706322254738
1111.2327871801745	1586.4333333333334	3822.2	39.98795227067056
1111.9422710941117	1586.3666666666666	3777.866666666667	40.18946619709305
1112.6516809352938	1586.1	3726.6666666666665	39.17471015271846
1113.3610167015559	1585.8666666666666	3676.9333333333334	41.370532080091536
1114.0702783907325	1586.6333333333334	3619.233333333333	40.418755642431854
1114.7794660006589	1586.5666666666666	3575.133333333333	40.93356888952247
1115.4885795291696	1586.7333333333333	3540.6	41.5253291197706
1116.1976189740992	1586.7666666666667	3494.266666666667	40.139991536484
1116.906584333283	1586.1666666666667	3453.6666666666665	42.68061628251619
1117.6154756045555	1586.8333333333333	3413.733333333333	42.12151837552144
1118.3242927857516	1586.7	3375.5666666666666	40.64800064918894
1119.0330358747062	1586.5	3334.3	41.09461069085947
1119.741704869254	1587.0333333333333	3292.733333333333	40.10709353622883
1120.4502997672296	1586.5666666666666	3251.9666666666667	40.03703532628257
1121.1588205664682	1585.7666666666667	1662.9333333333334	38.010326837410226
1121.8672672648045	1585.8666666666666	1660.9333333333334	35.96908408544786
1122.5756398600731	1585.4333333333334	1661.5333333333333	37.3218841879211
1123.2839383501089	1585.6	1662.7333333333333	45.67408466798507
