# Supplementary material for: Roblonski: A Material-Efficient Robo-Fluidic Toolbox for Rapid Photochemical Characterization
Source: ACS Cent Sci. 2026 Feb 6;12(3):333–44. doi: 10.1021/acscentsci.5c02027 (PMC13022720; doi:10.1021/acscentsci.5c02027)
Supplement: Supplementary file 2 [file oc5c02027_si_002.zip › BeerLambertStudy/Raw Data (Automataed)/BLEC Study (2025 Jun 12)/Ferrocene3/blec_Ferrocene3__12062025_aABS_i8_eEXP_s0_d669e+00_t250-0_m7_v175-0.csv]

name	C:/Users/cbe.mabolha.shared/Documents/Gilson Spectroscopy Project\BLEC Study (2025 Jun 12)\Ferrocene3\blec_Ferrocene3__12062025_aABS_i8_eEXP_s0_d669e+00_t250-0_m7_v175-0.csv
2025-06-12 22:26:05.079565
mix_iter=7	mix_disp=175.0
droplet_volume=50.0	working_volume=250.0
dilution_scheme=Fractional(value=0.3333333333333333)	n_dil=6
calibration=Calibration(y = f(x); f(x) = -0.244 + 0.9765x; s.t. y > 0.0; Set Feb 4	2025 from "Manuscript Figures Data.xlsx")
count	30
interval	0.1 (Sec)
integration_time	40000 (uSec)
NLC=False	DCC=False	WCAL=-5	Slit=S5
Conc_0=6.692	nFRAC=1.0	nConc_(8;0)=6.692	aFRAC=0.9999999999999999	aConc_(8;0)=6.691999999999999
wavelength (nm)	dark reference (int)	light reference (int)	abs (mOD)
W	D	L	S
344.6678771972656	1602.0333333333333	1676.3	34.258839883659164
345.45221902608614	1589.5	1664.5666666666666	45.072348266094856
346.236489003635	1587.4	1661.8333333333333	47.424649928137036
347.02068712774695	1585.5666666666666	1660.5	44.300268983810426
347.8048133962569	1585.5	2396.4333333333334	61.24801893720804
348.5888678069997	1586.0666666666666	2409.5333333333333	57.16898212263911
349.3728503578101	1587.2333333333333	2422.7	55.93732702771101
350.15676104652283	1587.8666666666666	2436.233333333333	58.452918068095705
350.94059987097285	1587.9333333333334	2444.266666666667	57.73602942898111
351.72436682899485	1586.3333333333333	2452.6	58.82353530553507
352.5080619184237	1585.9333333333334	2461.1	61.08673734642708
353.2916851370942	1585.4	2460.0333333333333	57.80519177812737
354.0752364828412	1585.9666666666667	2468.9666666666667	59.582796818996364
354.8587159534994	1586.0666666666666	2466.5666666666666	56.94332546492408
355.6421235469038	1586.2333333333333	2467.5666666666666	55.166557689944
356.42545926088906	1586.0333333333333	2472.733333333333	57.28117104972504
357.20872309329	1587.0333333333333	2470.366666666667	57.29015127112866
357.9919150419415	1586.5666666666666	2467.633333333333	57.80420890278658
358.77503510467835	1586.1666666666667	2462.8333333333335	58.66242424618281
359.5580832793353	1586.6333333333334	2451.3	58.154616632290534
360.34105956374725	1586.1	2450.3	57.80532961600596
361.12396395574893	1585.4	2446.766666666667	56.95359266512741
361.9067964531752	1586.5333333333333	2451.6666666666665	60.11507814609528
362.6895570538609	1586.3666666666666	2447.866666666667	58.671832931544735
363.47224575564076	1586.3	2446.9333333333334	60.3170177876776
364.2548625563497	1586.5	2444.6666666666665	59.70875247722581
365.0374074538224	1586.4666666666667	2440.5	60.52497738289437
365.8198804458938	1586.7	2438.366666666667	61.17489131572597
366.6022815303986	1586.9333333333334	2436.8333333333335	60.468804755204765
367.3846107051717	1586.4	2438.4	61.814746100193766
368.1668679680479	1586.5	2435.9333333333334	59.3110915275628
368.9490533168619	1586.6666666666667	2444.0	60.488510888713684
369.7311667494487	1586.5666666666666	2448.5666666666666	59.55901787892209
370.5132082636429	1586.4333333333334	2455.2	63.12829933322367
371.2951778572795	1586.8333333333333	2460.7	64.09302778850673
372.07707552819323	1586.2666666666667	2462.9	64.0855992670991
372.8589012742189	1586.4333333333334	2466.866666666667	62.51358901420002
373.6406550931913	1586.8666666666666	2472.766666666667	61.77850612920387
374.4223369829453	1586.4666666666667	2484.0333333333333	63.44758050058442
375.2039469413157	1586.7	2492.0666666666666	67.00009168545607
375.9854849661373	1586.5333333333333	2485.6666666666665	65.45736827750366
376.7669510552448	1586.2666666666667	2491.233333333333	66.52841083092612
377.5483452064732	1585.6	2497.133333333333	67.75219677256625
378.3296674176572	1586.1333333333334	2509.5666666666666	67.74180823386558
379.11091768663164	1585.9666666666667	2511.9666666666667	65.66154739515453
379.89209601123133	1586.1	2519.8333333333335	68.51032393588453
380.67320238929113	1586.1	2525.5	73.72343579137588
381.45423681864577	1586.5333333333333	2524.6666666666665	71.1878516674686
382.23519929713007	1586.9333333333334	2534.0333333333333	72.72717600746789
383.01608982257886	1586.9	2546.4333333333334	72.61101935575499
383.796908392827	1586.2333333333333	2554.8	72.33332089546506
384.57765500570923	1587.0666666666666	2561.5	75.591978341938
385.3583296590604	1586.2666666666667	2552.1666666666665	75.51878569659561
386.1389323507153	1587.2333333333333	2551.8333333333335	75.20147020051233
386.91946307850884	1586.7666666666667	2564.8	76.2045030533994
387.69992184027564	1585.3333333333333	2587.9333333333334	77.19322922485371
388.48030863385065	1586.5	2611.3333333333335	78.43322878388567
389.2606234570687	1586.4666666666667	2599.233333333333	78.90974500543007
390.04086630776453	1586.1333333333334	2587.4666666666667	81.2739003140281
390.82103718377294	1586.0	2591.233333333333	78.60845948289136
391.6011360829288	1586.2666666666667	2598.733333333333	80.42984497501514
392.3811630030669	1586.5666666666666	2627.0666666666666	80.52732633644194
393.161117942022	1586.6	2663.8333333333335	81.91247187936138
393.941000897629	1585.9666666666667	2708.3	82.66749348568533
394.72081186772266	1586.9333333333334	2720.733333333333	83.52361110983509
395.5005508501378	1586.7333333333333	2710.6666666666665	86.77967036010345
396.28021784270925	1586.4333333333334	2708.4	85.39036684755293
397.0598128432718	1587.4333333333334	2719.5333333333333	86.19643994137952
397.83933584966024	1586.4333333333334	2720.5666666666666	87.97496858456894
398.6187868597095	1586.5333333333333	2732.266666666667	86.46420934115349
399.3981658712542	1586.4333333333334	2754.133333333333	90.20237962748558
400.1774728821293	1585.9	2779.8	90.70393770152073
400.9567078901696	1585.9666666666667	2803.866666666667	91.88156066519129
401.7358708932098	1586.5666666666666	2802.366666666667	90.48632171816652
402.5149618890848	1586.4	2786.133333333333	91.597219304755
403.2939808756294	1586.7333333333333	2793.3	93.08155285678872
404.07292785067847	1586.4	2818.133333333333	91.15412732402598
404.8518028120667	1586.1666666666667	2831.766666666667	92.65112687023414
405.630605757629	1587.2333333333333	2838.0	94.31937257658826
406.4093366852001	1587.2	2826.366666666667	93.7961517396889
407.1879955926149	1585.7	2834.133333333333	95.74331280130365
407.9665824777082	1586.5666666666666	2851.633333333333	97.70604845215642
408.74509733831474	1586.6	2871.9	97.0113928821277
409.52354017226935	1585.9666666666667	2881.4	97.47471808047156
410.3019109774069	1586.5333333333333	2879.4666666666667	96.11857375018342
411.08020975156217	1587.4333333333334	2895.6	95.98420313813209
411.8584364925699	1586.3666666666666	2922.9	98.48069019626686
412.6365911982651	1586.4666666666667	2949.4333333333334	100.44532553252081
413.4146738664823	1586.3	2971.266666666667	99.99399721712841
414.19268449505654	1586.3	3000.5333333333333	99.81916001160808
414.97062308182257	1586.9666666666667	3034.9333333333334	99.84677634937466
415.74848962461516	1586.7666666666667	3075.5666666666666	99.5824828250628
416.52628412126916	1586.6666666666667	3154.3	100.72677774692404
417.3040065696194	1586.3333333333333	3227.4666666666667	103.03062890178694
418.0816569675006	1586.9333333333334	3224.633333333333	103.00545079146798
418.8592353127476	1586.2333333333333	3208.5666666666666	103.3374639241936
419.63674160319533	1586.4666666666667	3219.1666666666665	101.3190640565548
420.4141758366785	1585.8333333333333	3252.4	101.6108229086072
421.1915380110319	1586.9	3267.6	100.4103406875747
421.9688281240904	1585.6333333333334	3270.6	102.44588867631388
422.7460461736888	1586.9	3324.3	102.65123234834174
423.52319215766187	1587.1666666666667	3393.9	102.77453163384779
424.3002660738445	1585.5666666666666	3467.0	101.39001638132973
425.0772679200714	1586.5	3612.7	103.5768662426013
425.8541976941775	1586.1	3756.4	104.57468742057246
426.6310553939975	1586.7666666666667	3820.1	105.01475596182054
427.40784101736625	1586.6666666666667	3872.9	107.06891507784853
428.18455456211865	1586.5333333333333	4001.6	106.68183893731232
428.96119602608934	1587.0666666666666	4191.933333333333	108.74610180013157
429.7377654071133	1586.5	4406.833333333333	107.5554483878296
430.5142627030252	1586.7666666666667	4522.2	109.54693628110357
431.29068791166	1586.3	4673.233333333334	110.15524865705875
432.06704103085235	1586.0	4803.033333333334	110.42562819558974
432.8433220584372	1586.2	4892.9	110.32435782198952
433.6195309922492	1586.9	4945.766666666666	109.27501837588414
434.3956678301234	1586.6	4989.6	110.20319052564628
435.1717325698944	1586.3333333333333	5017.366666666667	111.10421833129804
435.9477252093971	1586.1333333333334	5027.9	110.09669651776723
436.72364574646633	1586.5	5073.566666666667	109.28801569219358
437.49949417893686	1585.8333333333333	5138.566666666667	110.28339751629905
438.27527050464346	1585.6	5232.333333333333	109.22840859962051
439.0509747214211	1586.1666666666667	5410.933333333333	109.38569065891076
439.8266068271044	1586.7666666666667	5670.6	109.12826480388635
440.6021668195283	1586.1666666666667	6043.733333333334	109.54085990933812
441.37765469652754	1585.9	6512.633333333333	111.32642166670489
442.1530704559369	1586.2666666666667	6999.833333333333	111.31438382979636
442.9284140955914	1586.2	7436.833333333333	110.97048085143318
443.7036856133256	1586.2666666666667	7755.133333333333	111.21381765964773
444.47888500697445	1586.7666666666667	7927.966666666666	111.78633148094742
445.2540122743727	1586.5333333333333	7956.3	110.93024675850053
446.0290674133552	1586.2666666666667	7905.566666666667	109.94733109319301
446.8040504217568	1586.3333333333333	7812.166666666667	109.49871288464782
447.5789612974122	1585.4333333333334	7732.7	109.85422432447933
448.35380003815635	1586.1666666666667	7670.366666666667	108.77650486172058
449.1285666418239	1587.1	7635.533333333334	108.400750838772
449.90326110624983	1586.2333333333333	7650.833333333333	110.09179534288275
450.67788342926883	1587.0666666666666	7659.5	108.26295617860801
451.4524336087157	1586.1666666666667	7711.566666666667	108.79517130247923
452.22691164242536	1587.3333333333333	7753.166666666667	108.7475279750409
453.00131752823256	1586.8666666666666	7819.266666666666	107.6974691078562
453.7756512639721	1586.7666666666667	7887.933333333333	107.56474565001847
454.5499128474788	1586.9333333333334	7933.766666666666	106.05800279918446
455.32410227658755	1586.7666666666667	7978.766666666666	105.66325434525922
456.09821954913303	1586.9333333333334	7991.266666666666	106.03848355107726
456.8722646629501	1587.0	7967.433333333333	105.46634074043067
457.6462376158736	1586.6333333333334	7910.466666666666	105.26822712402706
458.4201384057383	1586.5	7808.1	104.68204868323247
459.1939670303791	1586.0	7693.666666666667	104.68234712970687
459.96772348763074	1586.8333333333333	7539.466666666666	102.70060619958832
460.741407775328	1585.6	7395.766666666666	101.83061960480157
461.51501989130577	1586.3333333333333	7260.933333333333	101.39239115993391
462.2885598333988	1586.9	7141.033333333334	100.18099446964858
463.0620275994419	1586.6333333333334	7063.366666666667	99.95247542608396
463.83542318726995	1586.2333333333333	6999.1	100.26871370921101
464.6087465947177	1587.4333333333334	6939.233333333334	99.05289713248378
465.38199781962	1586.6333333333334	6914.933333333333	98.39393753411774
466.1551768598116	1586.4333333333334	6914.866666666667	98.43888390052514
466.92828371312737	1586.5333333333333	6932.3	97.41603180907934
467.7013183774021	1586.5666666666666	6962.8	97.0837256860162
468.4742808504707	1587.3666666666666	7008.933333333333	95.95514408568151
469.24717113016777	1586.7666666666667	7059.366666666667	94.89240104787756
470.0199892143283	1586.9666666666667	7123.466666666666	93.87447953028608
470.792735100787	1586.9	7201.433333333333	94.15281100801717
471.5654087873788	1585.6	7284.3	93.44932464915607
472.33801027193834	1586.6333333333334	7351.333333333333	91.92195987319619
473.11053955230057	1586.7666666666667	7417.933333333333	90.98307940376104
473.88299662630027	1586.5	7485.233333333334	90.71650517238389
474.65538149177223	1585.8333333333333	7535.366666666667	89.98762953616728
475.4276941465513	1585.7333333333333	7560.6	89.6025970683074
476.1999345884722	1586.3666666666666	7576.466666666666	88.80664581428043
476.97210281536985	1586.5	7575.566666666667	88.31088394028474
477.74419882507897	1586.5666666666666	7559.933333333333	87.5087331229078
478.51622261543446	1586.4333333333334	7533.166666666667	87.27596914078973
479.2881741842711	1586.7333333333333	7497.133333333333	85.55289182415558
480.06005352942367	1586.9333333333334	7454.233333333334	85.29816035809021
480.831860648727	1586.6	7403.933333333333	83.3017938741116
481.60359554001593	1586.4333333333334	7365.2	82.95880909608032
482.37525820112523	1586.9666666666667	7311.133333333333	82.2088856008522
483.14684862988975	1587.0666666666666	7269.3	82.28262303221146
483.91836682414424	1587.0	7225.066666666667	81.17521809745398
484.68981278172356	1586.2666666666667	7171.333333333333	79.49447235681319
485.46118650046253	1586.3	7120.033333333334	79.03163417793432
486.23248797819593	1586.5666666666666	7082.566666666667	77.817920778384
487.0037172127586	1586.4333333333334	7044.466666666666	77.57320403419344
487.7748742019853	1586.7	6997.5	75.46330721595766
488.54595894371096	1586.8	6979.166666666667	76.32082246699491
489.31697143577026	1586.4666666666667	6939.1	74.78594517162922
490.08791167599804	1586.2	6890.7	72.40456111284104
490.8587796622292	1587.5333333333333	6869.933333333333	72.74404088629232
491.6295753922984	1586.1	6851.733333333334	72.39823612203082
492.4002988640406	1586.0333333333333	6806.166666666667	70.15192950582461
493.17095007529053	1586.4	6776.466666666666	69.28583434566082
493.94152902388305	1585.8666666666666	6763.266666666666	69.85699717355337
494.71203570765294	1586.3666666666666	6723.333333333333	69.18967252571389
495.482470124435	1586.0666666666666	6695.466666666666	68.73070770803261
496.25283227206404	1586.8666666666666	6660.5	67.92609148942594
497.02312214837485	1586.4	6626.0	65.58733278720688
497.7933397512024	1586.8	6599.8	66.46431578537077
498.56348507838123	1586.4333333333334	6585.433333333333	64.6208838228018
499.3335581277464	1586.8666666666666	6573.9	65.88806639748681
500.10355889713264	1586.0666666666666	6555.7	65.27649406890183
500.8734873843747	1587.0333333333333	6552.6	63.95718364856971
501.6433435873074	1586.7666666666667	6547.333333333333	63.21912496842136
502.4131275037657	1586.9333333333334	6557.533333333334	62.72494940828771
503.1828391315842	1587.0	6566.0	62.2049423831691
503.95247846859786	1586.3	6593.333333333333	62.30428369684722
504.72204551264144	1586.2333333333333	6605.366666666667	60.677651006771285
505.49154026154974	1586.6666666666667	6648.3	60.72615569011886
506.2609627131576	1586.0333333333333	6698.2	60.71369855790785
507.03031286529983	1587.1666666666667	6730.0	59.32059221547557
507.7995907158112	1586.5666666666666	6788.566666666667	58.28623563562897
508.5687962625266	1586.5	6861.033333333334	58.288464949817616
509.33792950328075	1586.4333333333334	6937.8	58.509720389772916
510.1069904359085	1586.4666666666667	7013.866666666667	57.86165005997284
510.8759790582447	1587.4333333333334	7099.7	57.75490058702414
511.6448953681241	1587.0333333333333	7186.233333333334	57.04448838239022
512.4137393633815	1586.2666666666667	7287.8	57.34895518607916
513.1825110418519	1586.8	7383.133333333333	56.32466457949274
513.9512104013698	1586.5	7488.233333333334	56.29504210083176
514.7198374397702	1586.7	7589.1	55.87200465207173
515.4883921548881	1586.3	7699.766666666666	55.02657513740728
516.2568745445578	1586.4333333333334	7796.7	54.46179533131198
517.0252846066146	1586.7	7910.466666666666	54.339043745736326
517.793622338893	1586.7333333333333	8013.033333333334	54.80197045378597
518.561887739228	1586.8	8109.033333333334	54.63282683995655
519.3300808054544	1587.0666666666666	8210.433333333332	53.78932346454512
520.0982015354069	1586.9666666666667	8309.0	53.43890965554169
520.8662499269203	1586.5	8400.1	53.275442769551674
521.6342259778296	1586.4333333333334	8496.833333333334	53.15881064892676
522.4021296859694	1586.9666666666667	8565.7	52.00177002253264
523.1699610491747	1586.8	8635.3	52.650039232226476
523.9377200652801	1587.0333333333333	8706.966666666667	52.43280288733279
524.7054067321207	1586.4333333333334	8769.766666666666	51.52576290668938
525.4730210475309	1587.0666666666666	8826.3	50.37981625324033
526.2405630093459	1586.8333333333333	8881.866666666667	51.11506794694879
527.0080326154003	1586.6666666666667	8940.3	50.63877149794849
527.7754298635291	1586.1	9002.6	51.40146475184084
528.5427547515668	1586.7666666666667	9035.2	50.97302312219059
529.3100072773485	1586.5	9077.033333333333	50.86682772482538
530.077187438709	1586.3333333333333	9128.533333333333	50.73453484418731
530.8442952334829	1586.5666666666666	9165.6	50.13850506224432
531.6113306595051	1586.7666666666667	9204.666666666666	49.82906462814284
532.3782937146104	1586.6666666666667	9251.6	50.513915555869076
533.1451843966338	1587.3	9279.466666666667	50.44477026793983
533.9120027034099	1585.6333333333334	9315.566666666668	49.62048274142173
534.6787486327736	1586.4333333333334	9364.0	49.34453589890516
535.4454221825597	1587.0333333333333	9391.2	49.60083422260437
536.212023350603	1586.7666666666667	9432.9	48.71056239894476
536.9785521347383	1586.4666666666667	9449.833333333334	49.23842146403876
537.7450085328004	1586.1	9471.466666666667	48.786808125421565
538.5113925426242	1586.6333333333334	9490.033333333333	48.33517269397332
539.2777041620444	1586.9	9526.433333333332	48.573330166431546
540.0439433888959	1586.3	9555.166666666666	48.898268189646906
540.8101102210134	1586.8666666666666	9567.466666666667	49.045513138281486
541.5762046562318	1586.6	9582.766666666666	48.448259584060594
542.3422266923859	1586.9333333333334	9601.533333333333	47.94899127894384
543.1081763273105	1586.4	9614.366666666667	48.29767875297153
543.8740535588404	1586.6	9627.5	48.247707338721675
544.6398583848105	1587.4666666666667	9632.133333333333	48.23789101976245
545.4055908030555	1586.5	9644.933333333332	48.71107618707844
546.1712508114102	1586.7666666666667	9646.866666666667	47.955643240065406
546.9368384077096	1586.6666666666667	9643.233333333334	47.452432960704
547.7023535897882	1586.8666666666666	9658.133333333333	48.095830189724595
548.4677963554811	1587.0	9655.1	48.42459668395897
549.2331667026231	1586.9666666666667	9660.133333333333	48.60096852552714
549.9984646290487	1586.1333333333334	9650.766666666666	47.6325811947467
550.7636901325931	1586.8333333333333	9661.2	48.52916571316774
551.5288432110908	1586.7333333333333	9645.4	48.14926708871246
552.2939238623768	1586.3666666666666	9640.8	47.95518649490538
553.0589320842859	1586.3333333333333	9638.366666666667	47.63311419393084
553.8238678746528	1586.4666666666667	9631.966666666667	47.56557390913818
554.5887312313124	1587.1	9642.433333333332	47.75288843835206
555.3535221520995	1587.0	9628.966666666667	48.45220835261046
556.1182406348488	1586.8	9628.933333333332	48.064911595407
556.8828866773954	1586.2666666666667	9625.8	48.206078039939
557.6474602775738	1586.0	9640.166666666666	48.0793241374599
558.411961433219	1587.0666666666666	9649.366666666667	47.96988068203998
559.1763901421657	1587.0666666666666	9652.666666666666	48.04735427477881
559.9407464022488	1587.1333333333334	9652.6	47.60935394612724
560.7050302113031	1586.4	9661.3	47.546575774246286
561.4692415671633	1587.3333333333333	9667.033333333333	46.43867537890828
562.2333804676643	1586.7333333333333	9687.333333333334	46.7856864712641
562.997446910641	1586.8666666666666	9708.966666666667	47.67418304569922
563.7614408939281	1586.8333333333333	9724.7	46.947823444446364
564.5253624153604	1587.1666666666667	9748.366666666667	46.960226269450516
565.2892114727728	1587.0	9776.3	47.35156718333502
566.0529880639999	1586.8333333333333	9797.466666666667	47.39067693668739
566.8166921868768	1586.7	9820.5	47.01856557042016
567.5803238392382	1586.1333333333334	9829.866666666667	47.36589346467826
568.3438830189189	1586.5333333333333	9849.133333333333	47.468520763467815
569.1073697237535	1587.7	9866.633333333333	46.409233000600686
569.8707839515772	1586.7666666666667	9891.133333333333	47.196881944237106
570.6341257002246	1587.2333333333333	9888.2	46.347152498009436
571.3973949675305	1587.0333333333333	9894.166666666666	47.22107489906032
572.1605917513298	1586.4666666666667	9905.4	47.15032280403638
572.9237160494572	1587.2	9911.266666666666	46.53653803649392
573.6867678597476	1586.6	9923.566666666668	47.20324593022701
574.4497471800358	1586.5333333333333	9929.066666666668	46.19422492735311
575.2126540081566	1586.9333333333334	9940.2	47.07505138357735
575.9754883419448	1586.9666666666667	9965.433333333332	48.19401155616244
576.7382501792351	1586.9	9977.533333333333	47.243993975668005
577.5009395178625	1586.7	9990.366666666667	46.70022226508254
578.2635563556619	1586.6333333333334	10011.766666666666	47.206288862671016
579.0261006904677	1586.8333333333333	10007.833333333334	45.98103017975891
579.7885725201152	1586.9	10021.533333333333	46.64152882740128
580.5509718424388	1586.5	10031.133333333333	47.626454609384396
581.3132986552736	1586.4333333333334	10050.933333333332	47.222228818948835
582.0755529564542	1587.0333333333333	10081.5	47.259043943019385
582.8377347438156	1586.7333333333333	10113.9	47.582563773126815
583.5998440151925	1586.8	10120.1	46.893914171214234
584.3618807684197	1586.6	10146.0	46.88611090394686
585.123845001332	1587.3333333333333	10161.033333333333	45.84361135150364
585.8857367117644	1586.9	10214.5	46.418350597650736
586.6475558975515	1586.8	10238.0	46.456024776125496
587.4093025565281	1586.5	10283.633333333333	47.61572671699357
588.1709766865292	1587.0333333333333	10329.233333333334	47.212360475536116
588.9325782853895	1586.0	10360.833333333334	45.97659901021044
589.6941073509438	1586.8333333333333	10439.466666666667	47.264736978776234
590.4555638810269	1587.2666666666667	10496.433333333332	46.49564042993957
591.2169478734736	1586.4	10574.7	46.6444000333547
591.9782593261189	1586.6	10646.866666666667	46.28899498154607
592.7394982367973	1587.0666666666666	10722.833333333334	46.419474866537016
593.5006646033439	1586.3	10813.166666666666	45.99359438038433
594.2617584235933	1587.2333333333333	10922.1	46.953940006027395
595.0227796953804	1586.2666666666667	11005.966666666667	46.249384038341816
595.78372841654	1586.8333333333333	11099.666666666666	46.71134349226031
596.544604584907	1585.7666666666667	11215.4	46.61205317351809
597.3054081983161	1587.6	11329.266666666666	46.42506914107611
598.0661392546021	1586.6	11449.233333333334	46.04805124610995
598.8267977515999	1586.2666666666667	11568.533333333333	46.4738451738188
599.5873836871442	1586.9666666666667	11694.833333333334	46.39990916011048
600.34789705907	1585.8	11828.5	46.17054109600426
601.1083378652119	1586.2666666666667	11963.533333333333	46.55058499496529
601.8687061034049	1586.1666666666667	12098.633333333333	46.59770813221634
602.6290017714836	1586.4	12238.433333333332	46.47822565676794
603.3892248672829	1587.2333333333333	12406.0	46.36555755208549
604.1493753886377	1587.3	12561.533333333333	46.6749638763291
604.9094533333828	1586.1666666666667	12670.466666666667	46.16995805336974
605.6694586993528	1586.3333333333333	12798.8	46.46904217309608
606.4293914843829	1586.5333333333333	12936.366666666667	46.81103822419877
607.1892516863076	1586.6	13056.4	45.57465912292574
607.9490393029618	1587.0666666666666	13213.9	46.84831525426875
608.7087543321802	1586.8666666666666	13348.0	46.302973762554736
609.4683967717978	1585.6666666666667	13514.0	47.3258910325162
610.2279666196492	1587.1333333333334	13645.566666666668	46.554170675850656
610.9874638735695	1586.4333333333334	13778.3	45.88997055285209
611.7468885313933	1586.4	13861.6	45.785533256736834
612.5062405909555	1586.1666666666667	13980.966666666667	45.96725277406084
613.2655200500909	1586.4333333333334	14085.2	45.79442689150262
614.0247269066342	1587.1666666666667	14225.533333333333	46.224699228367804
614.7838611584203	1587.3	14355.133333333333	46.505829219259134
615.5429228032841	1586.3	14480.466666666667	46.436015843206704
616.3019118390603	1586.6666666666667	14582.966666666667	46.19348889019158
617.0608282635836	1586.4666666666667	14680.5	46.06458142550849
617.8196720746892	1586.5333333333333	14745.5	45.751501043072466
618.5784432702114	1586.7333333333333	14839.2	46.42628767304283
619.3371418479854	1586.4666666666667	14918.633333333333	46.19022885022672
620.0957678058459	1586.4666666666667	14986.066666666668	45.57290711303467
620.8543211416277	1586.6333333333334	15044.466666666667	45.199087506012
621.6128018531655	1586.1333333333334	15101.966666666667	45.97949801375491
622.3712099382943	1586.8	15153.766666666666	46.216678565102825
623.1295453948488	1586.6666666666667	15209.1	45.52104640825437
623.8878082206638	1587.4333333333334	15282.633333333333	46.534998898438545
624.6459984135743	1586.1666666666667	15327.5	45.99283578889762
625.4041159714149	1587.0	15364.266666666666	45.71569601468988
626.1621608920203	1586.6666666666667	15420.133333333333	45.891926247216276
626.9201331732256	1586.7	15447.433333333332	46.31231791984973
627.6780328128656	1586.8	15472.566666666668	45.84055427948367
628.4358598087749	1586.7	15508.633333333333	45.67800839463968
629.1936141587885	1586.0666666666666	15546.6	45.86742199045173
629.9512958607411	1586.8	15595.866666666667	46.14437107259811
630.7089049124675	1586.0333333333333	15612.8	45.179576908774024
631.4664413118026	1586.8	15660.766666666666	45.75989063407589
632.2239050565811	1586.7	15638.166666666666	45.844039940276154
632.9812961446379	1586.7333333333333	15666.033333333333	46.436754601528094
633.7386145738079	1586.5666666666666	15685.966666666667	46.78179148561723
634.4958603419257	1586.3666666666666	15700.533333333333	46.49260632030665
635.2530334468262	1585.9	15708.033333333333	45.983753075636216
636.0101338863443	1587.0	15723.033333333333	45.86321163312188
636.7671616583146	1586.6333333333334	15702.166666666666	45.92548880191176
637.5241167605723	1586.7	15692.6	45.42157361487448
638.2809991909518	1587.1666666666667	15680.966666666667	45.29962196556397
639.037808947288	1586.0666666666666	15652.866666666667	46.03956214300938
639.7945460274159	1586.2333333333333	15623.466666666667	46.029492975973874
640.5512104291702	1586.7	15599.933333333332	45.82556293875687
641.3078021503857	1586.4	15574.733333333334	44.89248882687647
642.0643211888971	1586.0666666666666	15555.9	45.08616300212638
642.8207675425394	1587.0	15519.133333333333	44.85973769817861
643.5771412091474	1586.4666666666667	15492.6	45.21257244187175
644.3334421865558	1586.7	15479.866666666667	45.2686113694634
645.0896704725996	1586.9	15466.533333333333	45.472612741559445
645.8458260651132	1587.1333333333334	15438.233333333334	45.59923717534382
646.6019089619319	1586.4	15431.266666666666	46.005489702662345
647.3579191608902	1586.2	15422.933333333332	45.33083608694349
648.1138566598231	1586.6666666666667	15372.233333333334	45.60618313423901
648.8697214565653	1586.7	15316.766666666666	45.45393994768499
649.6255135489516	1586.3	15302.466666666667	45.01638901357614
650.3812329348169	1586.3	15290.6	45.20631047775966
651.1368796119959	1587.3333333333333	15319.266666666666	45.804581619903665
651.8924535783235	1586.4666666666667	15329.7	45.39049345911178
652.6479548316345	1586.8	15317.566666666668	45.35317527090419
653.4033833697637	1586.5333333333333	15316.233333333334	45.44468319252504
654.1587391905458	1586.5666666666666	15311.6	45.034884944258614
654.9140222918159	1586.9	15334.2	45.52833890887767
655.6692326714084	1586.3666666666666	15336.5	45.67865282999956
656.4243703271585	1586.3	15353.033333333333	45.378862035692805
657.1794352569008	1586.6666666666667	15361.633333333333	45.610502444305034
657.9344274584702	1586.7666666666667	15393.533333333333	46.55357006638596
658.6893469297014	1586.1666666666667	15403.533333333333	45.871472212386735
659.4441936684294	1586.5333333333333	15413.966666666667	45.375758201407486
660.1989676724888	1586.3	15439.6	45.1229521397594
660.9536689397146	1586.5666666666666	15478.933333333332	45.44603056853118
661.7082974679414	1586.6	15521.966666666667	45.37663769231977
662.4628532550042	1586.8333333333333	15573.9	45.07355558687539
663.2173362987378	1586.4333333333334	15602.833333333334	44.90658865981619
663.9717465969768	1586.6666666666667	15647.1	44.67742192863021
664.7260841475563	1586.8666666666666	15697.3	44.27889252255121
665.480348948311	1586.7	15785.0	45.39749701234016
666.2345409970756	1586.7	15872.866666666667	45.280927971863036
666.988660291685	1586.4666666666667	15914.266666666666	45.07949562386283
667.742706829974	1586.7666666666667	15980.266666666666	44.958642311389724
668.4966806097776	1587.4	16047.7	44.12329436556641
669.2505816289303	1586.5666666666666	16158.133333333333	45.43892282413029
670.0044098852671	1586.8666666666666	16234.166666666666	45.438155198022606
670.7581653766227	1585.8666666666666	16328.866666666667	45.250460049198
671.511848100832	1586.8	16426.466666666667	45.75315491058736
672.2654580557298	1586.1333333333334	16499.6	45.318309751000704
673.0189952391509	1586.4	16598.1	44.76844789785805
673.7724596489301	1586.2	16696.6	44.864019580579395
674.5258512829022	1586.9	16815.166666666668	45.38289176898647
675.279170138902	1586.3333333333333	16928.5	45.37655827203072
676.0324162147645	1586.6333333333334	17047.766666666666	44.898595684346965
676.7855895083242	1586.9	17144.266666666666	44.07742884990179
677.5386900174161	1586.1666666666667	17279.033333333333	44.97858451958981
678.2917177398749	1586.6666666666667	17391.166666666668	44.3973683793849
679.0446726735356	1587.0	17516.866666666665	44.31233824818142
679.797554816233	1586.3666666666666	17646.3	44.081314180278305
680.5503641658016	1586.9	17792.066666666666	45.163835275727706
681.3031007200765	1586.9333333333334	17904.833333333332	45.11064614413722
682.0557644768925	1587.0	17967.833333333332	44.60181434302649
682.8083554340842	1586.5333333333333	18078.166666666668	44.1094651319706
683.5608735894867	1586.1333333333334	18232.533333333333	44.24578026968347
684.3133189409347	1586.8333333333333	18408.566666666666	44.501710560807325
685.0656914862628	1586.9333333333334	18507.5	44.140936475571316
685.8179912233061	1586.9666666666667	18640.933333333334	44.57362116306671
686.5702181498993	1586.3666666666666	18736.366666666665	44.34356607318391
687.3223722638772	1587.1666666666667	18865.733333333334	44.4434375065789
688.0744535630747	1587.0	19033.033333333333	44.35364265878886
688.8264620453265	1586.2666666666667	19180.366666666665	44.89869368063734
689.5783977084674	1586.6666666666667	19287.8	44.282093438674565
690.3302605503324	1586.5	19390.966666666667	44.659052580441056
691.082050568756	1586.4333333333334	19445.033333333333	44.05331908542844
691.8337677615733	1586.3666666666666	19509.466666666667	44.65476621122419
692.585412126619	1586.7333333333333	19624.666666666668	44.265693168782654
693.3369836617278	1586.8	19683.6	43.97336736655098
694.0884823647348	1586.7666666666667	19777.133333333335	44.48769697584147
694.8399082334745	1586.5	19873.633333333335	43.59699775728408
695.5912612657819	1586.5666666666666	19958.166666666668	43.204245548509846
696.3425414594917	1586.9	20047.233333333334	43.66005228470429
697.0937488124388	1586.4	20098.9	44.25650549711814
697.8448833224579	1586.2666666666667	20139.266666666666	44.407975965932955
698.5959449873841	1586.8333333333333	20142.433333333334	44.08180622425946
699.3469338050518	1586.3333333333333	20197.7	44.45605837468074
700.0978497732962	1586.5666666666666	20236.266666666666	45.07141296562354
700.8486928899517	1587.0333333333333	20269.4	45.09754118557122
701.5994631528534	1587.1333333333334	20298.066666666666	43.880794131624185
702.3501605598362	1586.5	20323.3	44.289928899114294
703.1007851087347	1586.9333333333334	20370.866666666665	44.457153973656496
703.8513367973837	1586.6333333333334	20420.066666666666	44.56744528720812
704.6018156236181	1586.7666666666667	20402.966666666667	44.25334418328524
705.3522215852728	1586.7333333333333	20365.266666666666	44.00968531482913
706.1025546801824	1586.3333333333333	20345.7	43.52438707416336
706.8528149061818	1586.7333333333333	20353.7	43.97591685979387
707.603002261106	1586.5	20310.233333333334	43.536301436549536
708.3531167427894	1587.0333333333333	20290.933333333334	43.447974027399084
709.1031583490673	1586.3666666666666	20253.733333333334	43.384845563746616
709.8531270777742	1586.6	20211.266666666666	44.37355800721672
710.6030229267449	1586.4	20197.933333333334	44.349667782218944
711.3528458938142	1586.7666666666667	20153.5	44.78119143211382
712.1025959768172	1586.4333333333334	20092.466666666667	45.03311616546881
712.8522731735884	1586.3333333333333	20005.9	44.53255819324276
713.6018774819628	1587.5333333333333	19912.933333333334	44.391066442301195
714.351408899775	1585.8666666666666	19849.033333333333	44.780535788535374
715.1008674248601	1586.4666666666667	19783.9	45.14951774955407
715.8502530550527	1586.5	19650.3	44.962686793979145
716.5995657881876	1586.9666666666667	19481.933333333334	43.88481443779115
717.3488056220998	1586.5	19389.633333333335	44.154586312457404
718.097972554624	1586.9	19318.566666666666	43.90364441590651
718.8470665835949	1587.0666666666666	19206.633333333335	42.7066240301109
719.5960877068475	1586.9666666666667	19165.0	42.43837589825481
720.3450359222164	1587.4666666666667	19108.7	42.03373035505095
721.0939112275368	1586.8666666666666	19087.333333333332	43.19941525002215
721.842713620643	1586.7	19022.733333333334	42.44715208893811
722.5914430993702	1587.1	18996.2	42.7849281314389
723.340099661553	1586.7333333333333	18952.7	42.92422736908103
724.0886833050263	1586.9	18943.366666666665	43.2132638821833
724.837194027625	1587.0666666666666	18942.2	43.6989184093888
725.5856318271836	1586.6333333333334	18925.933333333334	43.749210947966695
726.3339967015373	1586.4333333333334	18893.933333333334	43.723698476252096
727.0822886485207	1586.9333333333334	18833.5	44.05901284960881
727.8305076659686	1586.5333333333333	18795.1	44.05806277050161
728.5786537517159	1586.5333333333333	18730.4	43.83312384288147
729.3267269035974	1587.1333333333334	18666.433333333334	43.677467959361486
730.0747271194479	1587.4333333333334	18643.866666666665	43.548565545166774
730.822654397102	1587.1333333333334	18633.266666666666	44.46251919353032
731.5705087343949	1587.0333333333333	18577.833333333332	43.79622348865976
732.3182901291611	1587.3333333333333	18546.166666666668	44.80957942270925
733.0659985792356	1586.6666666666667	18533.2	44.93762072421381
733.8136340824532	1585.8333333333333	18497.166666666668	44.4791445296879
734.5611966366486	1586.5	18483.366666666665	44.23836247430075
735.3086862396566	1586.8666666666666	18461.1	44.1450531777867
736.056102889312	1586.4666666666667	18444.333333333332	43.68373224696513
736.8034465834498	1586.4	18435.133333333335	43.60603787618879
737.5507173199047	1586.1666666666667	18438.433333333334	43.54513805790042
738.2979150965115	1586.4666666666667	18442.9	43.659150037466105
739.045039911105	1587.2333333333333	18404.7	43.755109752670926
739.79209176152	1587.5333333333333	18414.7	43.904625395699746
740.5390706455914	1586.9333333333334	18425.466666666667	44.10747622614332
741.285976561154	1587.0666666666666	18450.5	43.97433186492104
742.0328095060426	1586.7	18442.033333333333	43.85688022463596
742.7795694780918	1586.4666666666667	18453.6	44.798817612586774
743.5262564751367	1586.8666666666666	18445.433333333334	44.95515508138269
744.272870495012	1586.9	18369.466666666667	43.746853079328034
745.0194115355524	1586.3	18305.566666666666	43.61086290308526
745.765879594593	1587.1333333333334	18286.8	43.272834653167145
746.5122746699683	1586.6	18269.2	43.647413206178285
747.2585967595134	1586.6666666666667	18259.433333333334	43.61593067760635
748.0048458610628	1586.6	18278.366666666665	43.726733056842235
748.7510219724516	1587.4333333333334	18313.133333333335	43.73773549211278
749.4971250915144	1586.4666666666667	18343.933333333334	43.85020073603937
750.243155216086	1586.5666666666666	18356.066666666666	43.869615862917904
750.9891123440015	1586.7	18395.533333333333	43.78637569560348
751.7349964730954	1587.1333333333334	18425.266666666666	43.669138736691444
752.4808076012027	1586.4	18485.233333333334	44.688463592836875
753.2265457261582	1586.9	18505.033333333333	44.20256233539242
753.9722108457964	1587.3	18582.633333333335	43.99031068116802
754.7178029579526	1586.1	18633.466666666667	44.720733676294465
755.4633220604613	1586.6333333333334	18674.3	44.99662869344081
756.2087681511574	1586.5333333333333	18714.9	44.86055886573118
756.9541412278757	1587.0666666666666	18748.733333333334	44.4977644552739
757.699441288451	1586.0333333333333	18791.366666666665	44.14780346149246
758.4446683307182	1586.7666666666667	18826.533333333333	43.92304859446451
759.1898223525119	1586.8	18889.566666666666	43.9389710755178
759.9349033516671	1587.2666666666667	18950.666666666668	45.06955546655248
760.6799113260186	1586.6	19025.766666666666	45.08976300018615
761.424846273401	1586.5333333333333	19095.933333333334	45.90431537767719
762.1697081916495	1586.8333333333333	19166.7	45.027412687858664
762.9144970785986	1586.6666666666667	19231.133333333335	44.45183297664096
763.6592129320832	1586.9333333333334	19275.033333333333	44.88328679508064
764.4038557499381	1586.9333333333334	19314.833333333332	44.35910549275834
765.1484255299982	1586.6	19376.433333333334	44.459691486448015
765.8929222700982	1586.8666666666666	19460.9	44.713862638179066
766.637345968073	1586.6666666666667	19528.933333333334	43.45711591565376
767.3816966217572	1586.5666666666666	19634.833333333332	43.902550370801634
768.1259742289859	1586.8	19697.066666666666	42.824203768816226
768.8701787875938	1586.1	19775.433333333334	42.65231505101705
769.6143102954156	1587.0333333333333	19857.633333333335	43.003798182868934
770.3583687502863	1586.9333333333334	19965.233333333334	44.04902061910551
771.1023541500406	1587.2	19996.5	44.05015129220048
771.8462664925133	1586.0333333333333	20042.266666666666	43.74398594550619
772.5901057755393	1587.0666666666666	20132.266666666666	44.135476390161664
773.3338719969533	1586.3	20220.1	43.32195133898418
774.0775651545903	1586.5666666666666	20335.6	43.46512485175746
774.8211852462848	1586.4	20406.1	42.488589321108044
775.5647322698719	1585.9333333333334	20522.0	43.31274172622513
776.3082062231862	1586.4	20615.0	43.18877990919978
777.0516071040627	1586.5333333333333	20685.466666666667	42.305789532201196
777.7949349103361	1587.0666666666666	20805.6	42.37717637079761
778.5381896398412	1586.9333333333334	20892.9	41.65123367806242
779.281371290413	1586.6333333333334	21045.033333333333	42.79405529428267
780.024479859886	1586.8333333333333	21177.633333333335	42.62551219546648
780.7675153460953	1586.4333333333334	21292.633333333335	43.163408010881184
781.5104777468754	1586.8	21392.466666666667	42.945240002248475
782.2533670600615	1587.2333333333333	21499.766666666666	42.95578978718497
782.996183283488	1587.0	21576.133333333335	42.77480636258547
783.73892641499	1586.4333333333334	21663.5	42.897805315024534
784.4815964524023	1587.0333333333333	21801.5	43.644125839495324
785.2241933935596	1586.6	21918.833333333332	43.08962261714303
785.9667172362967	1587.2333333333333	22030.733333333334	42.72514588538603
786.7091679784486	1586.5666666666666	22086.833333333332	42.24734446642919
787.4515456178499	1586.5	22165.733333333334	42.88388538841788
788.1938501523355	1586.2666666666667	22280.133333333335	42.942300877494674
788.9360815797401	1586.6	22420.5	42.760917750741
789.6782398978987	1586.7333333333333	22496.266666666666	42.16713318217253
790.420325104646	1586.9666666666667	22640.9	42.745768441639726
791.1623371978169	1587.0	22729.233333333334	42.63675046694307
791.9042761752461	1587.0	22810.6	41.79913026595766
792.6461420347684	1586.3	22917.2	41.76298552950409
793.3879347742187	1586.9	23044.6	42.90850465130738
794.1296543914318	1587.2666666666667	23134.166666666668	42.844173919886636
794.8713008842426	1587.2666666666667	23253.266666666666	43.07235739765289
795.6128742504857	1586.2666666666667	23376.333333333332	42.33097931381273
796.354374487996	1586.2666666666667	23471.733333333334	42.33623168285834
797.0958015946084	1586.3	23568.833333333332	42.42809718680034
797.8371555681575	1587.0	23655.966666666667	42.148752872414015
798.5784364064783	1587.3	23783.333333333332	42.22237131684868
799.3196441074057	1586.7333333333333	23885.666666666668	41.88765803540103
800.0607786687742	1587.1333333333334	23978.666666666668	42.05969036142911
800.8018400884189	1587.5333333333333	24054.933333333334	42.211566045756555
801.5428283641745	1586.6666666666667	24173.533333333333	42.00539261225018
802.2837434938757	1586.2	24374.866666666665	42.708435174786324
803.0245854753575	1586.8	24456.966666666667	41.5743266637502
803.7653543064547	1586.2	24591.0	42.51179171962407
804.5060499850019	1586.6666666666667	24694.533333333333	42.7983851974068
805.2466725088342	1586.3333333333333	24798.8	43.08720400621313
805.9872218757862	1586.6	24941.433333333334	43.83779549164808
806.7276980836928	1587.5	25066.166666666668	42.92431690420193
807.4681011303886	1586.9	25117.866666666665	42.27036852785508
808.2084310137088	1586.5	25196.166666666668	42.54080901986559
808.948687731488	1586.9333333333334	25273.666666666668	42.789789946810444
809.688871281561	1586.7	25373.066666666666	43.0353676225699
810.4289816617627	1586.7	25514.733333333334	43.13895700039098
811.1690188699278	1587.2666666666667	25627.766666666666	43.35180338955638
811.9089829038911	1586.4333333333334	25593.366666666665	43.14174297875547
812.6488737614875	1587.1333333333334	25678.033333333333	42.734968761308046
813.3886914405518	1586.7666666666667	25792.966666666667	42.53430406604381
814.1284359389189	1586.0	25895.0	42.52134974909358
814.8681072544233	1586.4333333333334	25995.9	43.08348898060289
815.6077053849002	1587.0333333333333	26115.266666666666	42.885731449597785
816.3472303281842	1586.8666666666666	26197.8	43.27267882289123
817.0866820821101	1587.2	26223.866666666665	43.979404452684946
817.8260606445127	1587.3333333333333	26279.3	43.35264842799257
818.5653660132269	1586.5333333333333	26355.3	43.16418365110096
819.3045981860876	1586.6	26445.3	43.12414148037954
820.0437571609293	1586.3	26490.966666666667	42.25941805651291
820.7828429355872	1586.4	26585.133333333335	42.943121731653356
821.5218555078957	1586.9666666666667	26652.533333333333	42.44179044814087
822.26079487569	1586.9	26709.233333333334	42.54311400223563
822.9996610368046	1587.5	26773.266666666666	42.34880501291832
823.7384539890745	1586.7	26869.633333333335	42.62611020684358
824.4771737303345	1586.8333333333333	26936.933333333334	42.857127660422776
825.2158202584193	1586.6333333333334	27064.133333333335	43.1531431372796
825.9543935711638	1586.9333333333334	27167.4	43.72281643570887
826.6928936664028	1586.2666666666667	27234.766666666666	43.496619063644104
827.4313205419711	1586.1666666666667	27317.733333333334	42.51798403359226
828.1696741957036	1586.4666666666667	27427.633333333335	42.3884789580298
828.907954625435	1586.5	27567.666666666668	42.00865111225385
829.646161829	1586.5	27624.8	41.73924756507928
830.3842958042337	1586.7333333333333	27682.366666666665	41.727881863544006
831.1223565489707	1586.5333333333333	27730.1	41.8438773359425
831.8603440610459	1586.9666666666667	27813.533333333333	41.47648347322821
832.598258338294	1586.7333333333333	27902.1	41.803044849066765
833.3360993785501	1587.1	27999.7	41.96801251125427
834.0738671796487	1586.6666666666667	28128.566666666666	42.25809204228288
834.8115617394246	1585.7666666666667	28225.066666666666	42.4810079356079
835.5491830557129	1586.4666666666667	28345.0	42.42951233784737
836.2867311263482	1586.6	28410.266666666666	41.73390367388065
837.0242059491653	1586.8666666666666	28499.066666666666	42.22666231770821
837.7616075219992	1586.2	28526.533333333333	41.370439292589474
838.4989358426844	1585.8666666666666	28552.866666666665	41.603922352950924
839.2361909090561	1586.7	28591.9	41.62357515833532
839.9733727189487	1586.6	28671.566666666666	41.66551805164652
840.7104812701973	1586.2	28773.9	41.594056631141825
841.4475165606366	1587.0666666666666	28899.7	41.880373378902014
842.1844785881015	1586.3333333333333	29012.466666666667	42.565057731220485
842.9213673504267	1586.4	29042.866666666665	41.92294994412592
843.6581828454471	1586.1666666666667	29088.0	42.03877359357389
844.3949250709974	1586.8666666666666	29176.9	41.786755969318484
845.1315940249126	1586.7	29310.9	42.14493412859312
845.8681897050272	1587.0333333333333	29446.066666666666	41.8226346898546
846.6047121091764	1586.6666666666667	29560.433333333334	42.44817022442632
847.3411612351948	1586.4333333333334	29628.8	42.32316437086263
848.0775370809172	1586.5333333333333	29673.566666666666	42.59118288995814
848.8138396441784	1586.8	29704.533333333333	42.35952070289417
849.5500689228132	1586.4333333333334	29807.166666666668	42.51837507702812
850.2862249146566	1586.8666666666666	29923.733333333334	42.27396265801531
851.0223076175432	1586.4666666666667	30059.333333333332	42.168938840384286
851.7583170293079	1586.3	30244.433333333334	41.389603791048984
852.4942531477856	1586.5666666666666	30365.766666666666	41.747659751135906
853.2301159708109	1587.3	30382.866666666665	41.45110666658559
853.9659054962187	1586.4	30456.466666666667	42.5478230394552
854.7016217218439	1585.9333333333334	30511.5	42.26563717063221
855.4372646455213	1586.5666666666666	30659.4	42.116543724106464
856.1728342650856	1586.5666666666666	30710.6	41.26411396375339
856.9083305783716	1587.1333333333334	30811.133333333335	41.73238918696801
857.6437535832143	1586.3	30906.5	42.31304832256999
858.3791032774483	1586.5	30982.333333333332	41.98168113648527
859.1143796589085	1585.9333333333334	31012.233333333334	41.692292076089416
859.8495827254299	1586.7	31147.766666666666	41.78389832949988
860.5847124748469	1585.9	31206.833333333332	41.58068937771828
861.3197689049947	1587.2	31347.633333333335	41.59723011771558
862.0547520137079	1586.8666666666666	31537.266666666666	41.32149375056388
862.7896617988213	1586.6666666666667	31627.166666666668	40.72706670130664
863.5244982581698	1586.4333333333334	31724.466666666667	40.148756305499546
864.2592613895882	1587.1666666666667	31632.0	39.49280180988831
864.9939511909114	1586.8333333333333	31599.433333333334	39.92886871933237
865.728567659974	1587.4	31674.766666666666	40.203760903114336
866.4631107946109	1586.5666666666666	31786.333333333332	40.867818442587605
867.197580592657	1586.0	31864.933333333334	41.74102805140499
867.931977051947	1586.4666666666667	31950.5	41.296198811900226
868.6663001703158	1587.3666666666666	32007.8	41.17036324268165
869.4005499455982	1585.8333333333333	32100.433333333334	41.160190794057684
870.1347263756289	1586.6	32158.966666666667	41.383214955900286
870.8688294582428	1586.2333333333333	32290.966666666667	41.408668420148295
871.6028591912748	1586.5333333333333	32346.466666666667	41.77919553959973
872.3368155725594	1586.8333333333333	32459.633333333335	41.6390251477869
873.0706985999318	1587.1333333333334	32517.2	41.27236895526009
873.8045082712266	1586.7333333333333	32624.633333333335	41.175297793426985
874.5382445842787	1586.4666666666667	32729.666666666668	41.87461559192603
875.2719075369228	1586.2666666666667	32853.63333333333	41.78825884276981
876.0054971269938	1586.5	32988.9	41.47488910318494
876.7390133523264	1586.2	33128.0	41.88717668256509
877.4724562107556	1587.1	33409.833333333336	42.72013788148869
878.2058257001161	1587.0666666666666	33583.666666666664	41.782816782989144
878.9391218182427	1586.8333333333333	33741.13333333333	41.62821364669274
879.6723445629702	1586.8333333333333	33808.0	40.930392518086215
880.4054939321335	1587.1666666666667	33911.03333333333	40.67598844563686
881.1385699235674	1586.1666666666667	34112.63333333333	40.72368521560609
881.8715725351066	1586.8	34271.13333333333	40.44653619072586
882.604501764586	1586.8	34498.63333333333	40.10489321302135
883.3373576098403	1586.8666666666666	34648.96666666667	39.68267660312196
884.0701400687044	1586.7666666666667	34751.333333333336	39.18440178711112
884.8028491390132	1586.5	34893.53333333333	39.80191711960752
885.5354848186014	1586.4	34997.6	39.34786452921443
886.2680471053038	1586.1666666666667	35134.23333333333	39.47749388595609
887.0005359969554	1586.9	35293.433333333334	39.0087641445479
887.7329514913906	1586.9	35442.6	39.44007061081515
888.4652935864447	1586.5333333333333	35647.36666666667	39.81571560312852
889.1975622799522	1586.5	35893.566666666666	39.542882795375675
889.929757569748	1587.3666666666666	36150.333333333336	39.81909529418249
890.6618794536669	1587.4	36259.666666666664	39.54403222297116
891.3939279295437	1586.4333333333334	36336.96666666667	39.80997426514934
892.1259029952132	1586.5	36400.13333333333	39.93404267285724
892.8578046485103	1586.0333333333333	36575.46666666667	40.227465196849344
893.5896328872698	1586.6	36795.36666666667	40.27117071719681
894.3213877093264	1586.4666666666667	37053.9	40.65188980861371
895.0530691125149	1586.9	37335.73333333333	40.75446751783861
895.7846770946703	1586.2333333333333	37611.2	41.161604922935766
896.5162116536272	1586.3666666666666	37751.933333333334	41.53653087026653
897.2476727872206	1587.0666666666666	37840.7	42.03377309748134
897.9790604932853	1586.3	37972.26666666667	42.79565106683251
898.7103747696559	1586.4666666666667	38115.066666666666	42.782729344977675
899.4416156141674	1585.9333333333334	38282.46666666667	42.91655550393149
900.1727830246544	1586.3666666666666	38498.8	43.35383241090608
900.9038769989521	1586.4	38782.0	43.734139541536
901.634897534895	1587.7333333333333	39002.2	43.27180765452752
902.365844630318	1586.9333333333334	39238.86666666667	42.84275412524239
903.0967182830558	1587.0666666666666	39405.5	43.269145858487214
903.8275184909435	1587.5333333333333	39502.23333333333	44.02829383201829
904.5582452518156	1586.7666666666667	39647.13333333333	44.35577712795166
905.288898563507	1586.5666666666666	39812.03333333333	44.42839213788231
906.0194784238527	1586.2333333333333	39842.8	44.06691758140929
906.7499848306873	1587.5333333333333	40031.933333333334	44.49902342524358
907.4804177818455	1586.7333333333333	40218.03333333333	44.549238282010045
908.2107772751625	1586.4333333333334	40408.63333333333	44.91739103159176
908.9410633084728	1586.0333333333333	40643.7	45.28867334973056
909.6712758796114	1586.4333333333334	40824.7	45.908043306082725
910.4014149864129	1586.5	40981.26666666667	45.90560712386588
911.1314806267123	1586.1333333333334	41135.46666666667	46.24214863002274
911.8614727983444	1586.0666666666666	41306.566666666666	47.170444291846465
912.5913914991438	1586.2333333333333	41484.333333333336	47.59275944228085
913.3212367269456	1586.6666666666667	41657.7	48.24609394971636
914.0510084795844	1586.7	41852.066666666666	48.15972982837716
914.7807067548952	1586.6	41966.63333333333	48.537180193783364
915.5103315507125	1586.9333333333334	42033.666666666664	48.528939480487075
916.2398828648716	1586.5	42124.1	48.645078111636316
916.9693606952068	1587.2666666666667	42277.96666666667	48.81754052177854
917.6987650395532	1586.0333333333333	42359.96666666667	48.12940744935808
918.4280958957455	1586.5333333333333	42461.7	47.66293094884737
919.1573532616186	1586.6666666666667	42579.5	47.50180574700151
919.8865371350073	1586.8	42625.8	47.58110890045026
920.6156475137464	1586.7333333333333	42656.1	47.38940250053976
921.3446843956707	1585.8666666666666	42698.833333333336	47.418772359855886
922.0736477786149	1586.7333333333333	42631.36666666667	47.783223511239946
922.802537660414	1586.1666666666667	42640.86666666667	47.59296103006135
923.5313540389027	1586.5666666666666	42744.4	47.716941967027296
924.2600969119159	1586.1	42775.066666666666	47.51959642654332
924.9887662772883	1586.9	42717.1	47.20743217824425
925.7173621328548	1586.3	42648.3	46.64722363484226
926.4458844764501	1586.6333333333334	42546.833333333336	46.52919866682646
927.1743333059092	1587.0	42328.2	46.86452261953156
927.9027086190666	1586.4	42045.2	47.269512820313395
928.6310104137575	1586.0666666666666	41633.4	47.59611075357835
929.3592386878165	1586.8666666666666	41097.9	47.95892269155049
930.0873934390784	1586.7	40404.0	47.75860167476758
930.815474665378	1586.7	39579.13333333333	47.282913032679275
931.5434823645503	1586.5	38652.433333333334	47.15020280233144
932.2714165344298	1586.9333333333334	37509.9	45.828735521741905
932.9992771728516	1586.8	36443.9	45.50823799920243
933.7270642776504	1586.7	35291.26666666667	44.632341910449455
934.4547778466609	1586.1666666666667	34170.53333333333	43.97806014717177
935.1824178777181	1586.9666666666667	33305.8	43.538219430464096
935.9099843686568	1586.4666666666667	32554.766666666666	43.115607971843055
936.6374773173115	1586.4333333333334	32065.2	42.76166007843873
937.3648967215174	1586.2666666666667	31709.233333333334	41.841971036934375
938.0922425791092	1586.3	31553.166666666668	41.709074793026595
938.8195148879216	1586.2333333333333	31618.566666666666	42.123237148261055
939.5467136457895	1586.9333333333334	31750.966666666667	41.77424936273152
940.2738388505477	1586.3666666666666	32035.333333333332	41.57700259475718
941.000890500031	1586.5333333333333	32458.533333333333	42.40725123866909
941.7278685920743	1586.3333333333333	33063.5	42.415888777403694
942.4547731245123	1586.3	33724.8	42.30113716112739
943.1816040951798	1585.3666666666666	34374.833333333336	42.21964712620048
943.9083615019116	1586.2666666666667	35095.5	42.15568822851964
944.6350453425426	1586.7666666666667	35810.433333333334	41.65133977580814
945.3616556149077	1585.7333333333333	36582.26666666667	41.38581854343005
946.0881923168415	1586.3666666666666	37335.1	41.298908648586675
946.8146554461789	1586.6	38076.36666666667	40.83508614222194
947.5410450007547	1586.0666666666666	38929.9	41.40427616458956
948.2673609784038	1586.8	39690.2	40.39652204177662
948.9936033769609	1586.4333333333334	40556.8	41.248131489862196
949.7197721942608	1586.6	41246.666666666664	40.79651552423448
950.4458674281384	1586.2	41938.4	40.39799786042525
951.1718890764284	1586.8333333333333	42666.53333333333	40.40124808335584
951.8978371369658	1586.7666666666667	43352.166666666664	39.967288115225784
952.6237116075853	1586.5333333333333	43961.13333333333	39.7973318581489
953.3495124861216	1587.3	44574.2	40.117277524918926
954.0752397704097	1586.7333333333333	45127.4	40.495280181326784
954.8008934582843	1587.0333333333333	45705.4	40.83365206077169
955.5264735475803	1586.2333333333333	46223.76666666667	39.99659593942469
956.2519800361324	1586.4333333333334	46723.166666666664	40.37775079858223
956.9774129217755	1586.4333333333334	47170.23333333333	40.620130014550305
957.7027722023442	1587.4	47610.833333333336	40.23255510983455
958.4280578756737	1586.6333333333334	48006.0	40.43106068924814
959.1532699395985	1586.5	48231.26666666667	40.56219121553124
959.8784083919536	1586.7666666666667	48527.8	40.05746790249068
960.6034732305736	1586.7	48790.933333333334	39.97921052446753
961.3284644532936	1586.9	49043.833333333336	39.89302408321272
962.053382057948	1586.3333333333333	49328.96666666667	39.99034940064578
962.7782260423721	1586.5666666666666	49569.6	40.02031045322172
963.5029964044004	1586.2333333333333	49811.7	39.78526983941257
964.2276931418677	1586.7666666666667	50034.96666666667	39.883872327600166
964.952316252609	1587.2666666666667	50239.8	39.8966327144132
965.6768657344589	1586.7666666666667	50331.666666666664	40.07891388929763
966.4013415852523	1586.7	50354.5	39.96350380254959
967.1257438028242	1587.2333333333333	50373.9	39.60163979888869
967.8500723850091	1587.0	50429.63333333333	39.7957396282889
968.574327329642	1586.1	50471.3	39.486289632736074
969.2985086345576	1587.3	50661.666666666664	40.29820441339303
970.0226162975908	1586.6	50548.3	39.11488793396641
970.7466503165765	1586.5666666666666	50525.4	39.126891741953465
971.4706106893493	1586.6333333333334	50467.433333333334	39.14568674525485
972.1944974137441	1586.4	50281.0	38.97475018085496
972.9183104875957	1586.7666666666667	49989.96666666667	39.53336572518582
973.6420499087391	1586.7666666666667	49659.3	39.7716150934514
974.3657156750087	1586.2333333333333	49347.666666666664	38.99328866381763
975.0893077842397	1586.5666666666666	49131.23333333333	38.45516754289466
975.8128262342667	1586.3	49129.46666666667	39.24294656535957
976.5362710229247	1586.3666666666666	49035.23333333333	38.96366128063846
977.2596421480483	1587.0	48910.066666666666	38.878624868429974
977.9829396074724	1586.6	48806.13333333333	39.415409872561966
978.7061633990318	1586.6333333333334	48633.666666666664	39.65166110870639
979.4293135205613	1587.3	48385.2	40.07793874957993
980.1523899698958	1586.6333333333334	48183.86666666667	39.88196749077938
980.87539274487	1586.7666666666667	48080.433333333334	39.83405409453672
981.5983218433189	1587.1666666666667	48150.5	39.91987742480702
982.3211772630771	1586.6666666666667	48221.6	39.568264560490746
983.0439590019795	1587.2666666666667	48256.4	38.90336114746134
983.7666670578608	1587.0333333333333	48319.9	38.562720281826735
984.4893014285559	1586.6333333333334	48426.13333333333	38.96930635068595
985.2118621118997	1587.2666666666667	48420.1	38.74862004169543
985.9343491057269	1587.2	48340.86666666667	38.930354767870725
986.6567624078724	1587.1	48139.433333333334	38.06518809027892
987.3791020161709	1586.2666666666667	48144.3	37.96291687773661
988.1013679284573	1586.7666666666667	48163.433333333334	37.99453532153648
988.8235601425663	1586.3666666666666	48212.4	37.77769420140479
989.5456786563328	1586.4333333333334	48254.166666666664	37.57361503465427
990.2677234675917	1586.8666666666666	48285.96666666667	37.26850368380323
990.9896945741776	1587.1	48213.03333333333	37.364763112161505
991.7115919739255	1586.5666666666666	48034.23333333333	37.44149590343644
992.4334156646702	1586.9	47736.26666666667	37.73674849688624
993.1551656442463	1586.9333333333334	47345.3	38.029556351514785
993.8768419104888	1586.4666666666667	46988.36666666667	38.42531094199203
994.5984444612325	1586.4	46692.433333333334	38.3326087759468
995.3199732943121	1586.5333333333333	46441.73333333333	38.510921091979135
996.0414284075626	1587.4666666666667	46160.03333333333	38.58705402117022
996.7628097988187	1586.4333333333334	45941.73333333333	38.265835660192664
997.4841174659151	1586.4333333333334	45710.63333333333	38.09163808865726
998.2053514066869	1587.4333333333334	45472.46666666667	38.04392758059709
998.9265116189687	1587.1666666666667	44986.03333333333	37.70772360625896
999.6475981005952	1586.1666666666667	44418.7	37.875092049299646
1000.3686108494015	1587.1	43878.7	37.89723968799084
1001.0895498632223	1587.1333333333334	43545.26666666667	38.167246535124576
1001.8104151398923	1586.4666666666667	43228.26666666667	38.523974205655804
1002.5312066772464	1587.1	42845.0	38.288083419717154
1003.2519244731194	1586.8666666666666	42579.2	38.88567667164825
1003.9725685253462	1587.1666666666667	42254.46666666667	38.68138588237693
1004.6931388317614	1586.9333333333334	41895.0	38.91519287151261
1005.4136353902	1586.1666666666667	41416.13333333333	38.865231673669015
1006.1340581984969	1586.2	40832.8	38.56083420783576
1006.8544072544867	1587.3	40171.433333333334	38.82519233439119
1007.5746825560042	1586.7666666666667	39571.1	39.0535624194356
1008.2948841008844	1586.8666666666666	39020.7	39.42363650610222
1009.0150118869618	1587.4333333333334	38541.46666666667	39.54851956093794
1009.7350659120716	1586.6666666666667	38155.2	39.74352699441217
1010.4550461740483	1586.2666666666667	37735.666666666664	38.89721744666454
1011.174952670727	1586.5333333333333	37402.0	38.91854601386121
1011.8947853999423	1586.8	36948.23333333333	39.049550074637494
1012.614544359529	1586.8666666666666	36400.9	38.66535804579531
1013.334229547322	1586.7	35792.0	39.517711220414355
1014.0538409611561	1587.1333333333334	35117.166666666664	39.91840060463483
1014.7733785988661	1586.6333333333334	34516.1	40.44124540806592
1015.4928424582868	1587.3666666666666	34003.23333333333	40.390274112645066
1016.2122325372529	1586.4666666666667	33528.8	39.83287787631234
1016.9315488335994	1586.7	33083.1	39.86331844383331
1017.6507913451611	1585.8666666666666	32720.666666666668	40.034797859268274
1018.3699600697728	1586.4333333333334	32395.133333333335	40.32988972352554
1019.0890550052692	1587.3333333333333	31975.433333333334	40.188241347856305
1019.8080761494851	1585.6666666666667	31445.666666666668	40.007075406904704
1020.5270235002555	1586.7666666666667	30824.366666666665	40.45749645567594
1021.2458970554151	1587.1	30072.633333333335	40.52213960032405
1021.9646968127987	1586.2666666666667	29438.833333333332	40.43121780234084
1022.6834227702411	1587.2	28878.933333333334	40.50087980608304
1023.4020749255772	1586.7	28377.633333333335	40.519115805919505
1024.1206532766416	1586.5666666666666	27983.266666666666	40.06572783790744
1024.8391578212693	1586.3666666666666	27662.566666666666	40.36070257232346
1025.5575885572953	1586.7666666666667	27325.266666666666	40.04177145688777
1026.2759454825539	1586.2	26893.2	40.791492546930435
1026.9942285948803	1586.7	26329.266666666666	40.72211164483293
1027.7124378921092	1586.9666666666667	25737.8	41.09481585074657
1028.4305733720753	1586.5666666666666	25126.866666666665	40.70133754416951
1029.1486350326138	1586.8333333333333	24580.1	41.20164461160109
1029.866622871559	1586.3333333333333	24097.933333333334	40.932942262904135
1030.584536886746	1586.8666666666666	23675.633333333335	40.6355978680389
1031.3023770760096	1587.1666666666667	23307.266666666666	40.5857685329394
1032.0201434371845	1586.2666666666667	22995.333333333332	41.51292743706361
1032.7378359681059	1586.4666666666667	22644.266666666666	40.93741012562587
1033.455454666608	1586.1333333333334	22259.9	41.35494416364822
1034.1729995305259	1586.1333333333334	21789.333333333332	40.523670703133675
1034.8904705576945	1586.9333333333334	21275.2	40.469781148688604
1035.6078677459486	1586.2666666666667	20756.3	40.239649803503625
1036.3251910931228	1587.1333333333334	20273.666666666668	40.23334397274228
1037.042440597052	1586.7333333333333	19843.2	40.46615945299939
1037.7596162555712	1586.2666666666667	19444.266666666666	40.70159375090729
1038.4767180665153	1586.9	19108.2	40.54341630932492
1039.1937460277186	1586.7333333333333	18799.9	40.43255444658792
1039.9107001370162	1586.4666666666667	18527.866666666665	40.150136615688844
1040.627580392243	1586.3333333333333	18263.2	40.4537679387933
1041.3443867912338	1585.9666666666667	17899.166666666668	39.55988727603369
1042.0611193318232	1586.3333333333333	17515.466666666667	39.53515711514529
1042.7777780118463	1586.3666666666666	17065.433333333334	40.27316304091941
1043.4943628291376	1585.3666666666666	16615.2	40.45344211062474
1044.2108737815322	1586.5333333333333	16182.366666666667	39.91164457507798
1044.9273108668647	1586.7	15807.533333333333	39.80317591297695
1045.64367408297	1585.8	15462.8	39.15350177530526
1046.359963427683	1586.7666666666667	15187.1	39.85710165168966
1047.0761788988382	1587.2	14920.833333333334	39.137231529540486
1047.7923204942708	1586.7333333333333	14664.3	39.41835889449646
1048.5083882118154	1586.6666666666667	14387.8	39.618465481846115
1049.224382049307	1586.9333333333334	14089.5	39.674204977404614
1049.9403020045802	1587.3666666666666	13742.466666666667	38.237359132763046
1050.6561480754697	1586.8333333333333	13417.466666666667	39.72902795821516
1051.3719202598106	1586.0333333333333	13094.8	39.616191988613735
1052.0876185554378	1586.7666666666667	12831.766666666666	40.2313573812105
1052.8032429601856	1587.0666666666666	12573.033333333333	39.73512357954014
1053.5187934718892	1586.6	12367.233333333334	39.38591409427206
1054.2342700883835	1586.7666666666667	12208.2	39.44870540993792
1054.949672807503	1586.9666666666667	12062.1	39.74406914962007
1055.6650016270826	1586.5	11898.466666666667	40.21672700880109
1056.3802565449573	1586.7666666666667	11677.366666666667	39.51277693866848
1057.0954375589617	1586.3333333333333	11455.566666666668	39.75951148091857
1057.8105446669308	1586.0	11244.7	40.329089500911444
1058.5255778666992	1586.4666666666667	11000.533333333333	39.16941674243549
1059.240537156102	1586.9	10800.266666666666	40.05118513319318
1059.9554225329737	1586.8333333333333	10605.833333333334	39.48247814454963
1060.6702339951491	1586.4333333333334	10459.4	40.284987085525195
1061.3849715404633	1586.6333333333334	10316.933333333332	39.509094013512666
1062.0996351667509	1587.1333333333334	10220.266666666666	40.32801672748461
1062.8142248718468	1587.4333333333334	10095.5	40.12029689782791
1063.528740653586	1587.3666666666666	9945.6	40.330535402380946
1064.2431825098029	1586.6	9766.233333333334	39.293098015893726
1064.9575504383324	1587.0666666666666	9571.733333333334	40.30242623514674
1065.6718444370097	1586.3333333333333	9361.9	40.12052639873873
1066.386064503669	1586.9666666666667	9184.966666666667	39.55055068264953
1067.1002106361457	1586.6333333333334	9048.733333333334	40.318091064482196
1067.8142828322743	1586.4666666666667	8939.4	40.046733052647596
1068.5282810898898	1587.3333333333333	8835.833333333334	39.87807970226144
1069.2422054068265	1586.6666666666667	8735.466666666667	39.304447666892514
1069.95605578092	1586.5666666666666	8643.333333333334	40.3790252245065
1070.6698322100044	1586.5333333333333	8497.766666666666	40.297736816852186
1071.383534691915	1586.2333333333333	8350.266666666666	40.57332833433113
1072.0971632244864	1586.4333333333334	8162.066666666667	40.0614782543719
1072.8107178055534	1586.6666666666667	7998.533333333334	39.245000418174385
1073.524198432951	1586.4333333333334	7871.066666666667	39.940931856262644
1074.2376051045137	1586.4666666666667	7768.666666666667	40.62179957294581
1074.9509378180765	1586.5666666666666	7673.533333333334	40.220114983604574
1075.6641965714741	1586.6666666666667	7589.7	39.92582118791443
1076.3773813625414	1586.5666666666666	7490.4	39.741431512170536
1077.0904921891133	1586.9666666666667	7382.533333333334	39.58276959135359
1077.8035290490245	1586.6666666666667	7260.966666666666	39.82294313074881
1078.51649194011	1587.2333333333333	7122.3	39.15547959873913
1079.2293808602042	1586.5	6995.266666666666	38.768041506856
1079.9421958071423	1585.9666666666667	6876.666666666667	39.10468165065145
1080.6549367787588	1586.3666666666666	6790.966666666666	40.29150433856055
1081.367603772889	1586.6333333333334	6708.433333333333	38.12632382562742
1082.080196787367	1586.7666666666667	6656.733333333334	39.033454972636605
1082.7927158200282	1585.8666666666666	6585.833333333333	40.367506640813495
1083.5051608687072	1586.7	6476.833333333333	40.031286205289014
1084.217531931239	1586.3	6356.6	39.30165217010039
1084.9298290054578	1586.6666666666667	6242.633333333333	39.828762195369286
1085.6420520891993	1586.6333333333334	6141.166666666667	39.33663480187006
1086.3542011802977	1586.7	6059.666666666667	39.48866075770574
1087.0662762765878	1586.5666666666666	5998.3	39.62762407869809
1087.7782773759047	1586.3	5943.733333333334	39.35859131798808
1088.4902044760831	1586.8666666666666	5880.7	39.577581406270276
1089.202057574958	1586.0333333333333	5792.533333333334	39.71786499369753
1089.9138366703637	1586.1333333333334	5694.966666666666	40.181669527339615
1090.6255417601355	1586.1333333333334	5609.733333333334	40.374955239714645
1091.337172842108	1586.2	5524.866666666667	40.2104243600941
1092.048729914116	1586.6	5463.0	39.314923054396786
1092.7602129739944	1586.6	5418.8	38.42159674611012
1093.471622019578	1586.7333333333333	5371.0	37.48541370310462
1094.1829570487016	1586.8	5305.9	38.79717302926891
1094.8942180592	1586.7333333333333	5223.233333333334	39.83338909623428
1095.605405048908	1586.3	5138.9	39.550262481700564
1096.3165180156604	1586.1	5077.033333333334	39.873027246605375
1097.027556957292	1586.3666666666666	5021.066666666667	38.3556264043102
1097.7385218716379	1586.5333333333333	4990.633333333333	39.786875978341556
1098.4494127565324	1586.6333333333334	4933.633333333333	38.778194998663274
1099.1602296098106	1586.6	4850.966666666666	39.75758933646826
1099.8709724293074	1586.1	4771.366666666667	39.00911411923717
1100.5816412128574	1586.5666666666666	4696.033333333334	39.73473009462076
1101.2922359582956	1587.0333333333333	4648.966666666666	39.48445222861487
1102.0027566634565	1586.2666666666667	4614.533333333334	39.462332708314364
1102.7132033261753	1586.8	4564.266666666666	39.13432752314126
1103.4235759442865	1586.9333333333334	4494.366666666667	40.08365554550873
1104.1338745156252	1586.5	4419.433333333333	40.22405325709314
1104.844099038026	1587.5333333333333	4364.266666666666	40.01901881106665
1105.5542495093239	1585.8	4334.633333333333	41.764652935576024
1106.2643259273534	1586.9666666666667	4286.533333333334	40.87122505805956
1106.9743282899494	1586.8666666666666	4213.866666666667	41.28634259589939
1107.684256594947	1586.7333333333333	4128.166666666667	40.61528204664382
1108.394110840181	1586.6666666666667	4073.0666666666666	40.38776111114511
1109.1038910234856	1586.1333333333334	4028.5333333333333	39.31722100676758
1109.8135971426964	1586.5333333333333	3972.0	39.71492327960064
1110.5232291956477	1586.8333333333333	3897.4666666666667	40.08024014078554
1111.2327871801745	1586.3666666666666	3837.8333333333335	41.08609189460727
1111.9422710941117	1586.5666666666666	3784.866666666667	39.43861721309691
1112.6516809352938	1587.0333333333333	3738.0	40.25206567891738
1113.3610167015559	1585.9	3681.366666666667	40.91488149997068
1114.0702783907325	1586.5	3630.366666666667	42.842846307849165
1114.7794660006589	1586.5333333333333	3576.9666666666667	40.82140085285399
1115.4885795291696	1586.8333333333333	3541.9	40.24574782782432
1116.1976189740992	1587.0	3501.1666666666665	41.03964536819206
1116.906584333283	1586.4	3455.9666666666667	41.24945904261076
1117.6154756045555	1585.7	3409.3333333333335	40.463315737197604
1118.3242927857516	1587.0	3380.8333333333335	42.86636882048622
1119.0330358747062	1586.4666666666667	3333.766666666667	39.7066388075395
1119.741704869254	1586.5333333333333	3296.5666666666666	41.74923384275157
1120.4502997672296	1586.1666666666667	3258.1	43.31305707488515
1121.1588205664682	1585.2666666666667	1661.7333333333333	45.46309638164653
1121.8672672648045	1585.0	1662.3333333333333	40.383001919491626
1122.5756398600731	1585.6666666666667	1661.0333333333333	35.61129239761427
1123.2839383501089	1585.9333333333334	1662.0333333333333	38.35962537918167
