# Supplementary material for: Roblonski: A Material-Efficient Robo-Fluidic Toolbox for Rapid Photochemical Characterization
Source: ACS Cent Sci. 2026 Feb 6;12(3):333–44. doi: 10.1021/acscentsci.5c02027 (PMC13022720; doi:10.1021/acscentsci.5c02027)
Supplement: Supplementary file 2 [file oc5c02027_si_002.zip › BeerLambertStudy/Raw Data (Automataed)/BLEC Study (2025 Jun 12)/Ferrocene3/blec_Ferrocene3__12062025_aABS_i8_eEXP_s1_d669e+00_t250-0_m7_v175-0.csv]

name	C:/Users/cbe.mabolha.shared/Documents/Gilson Spectroscopy Project\BLEC Study (2025 Jun 12)\Ferrocene3\blec_Ferrocene3__12062025_aABS_i8_eEXP_s1_d669e+00_t250-0_m7_v175-0.csv
2025-06-12 22:32:02.936641
mix_iter=7	mix_disp=175.0
droplet_volume=50.0	working_volume=250.0
dilution_scheme=Fractional(value=0.3333333333333333)	n_dil=6
calibration=Calibration(y = f(x); f(x) = -0.244 + 0.9765x; s.t. y > 0.0; Set Feb 4	2025 from "Manuscript Figures Data.xlsx")
count	30
interval	0.1 (Sec)
integration_time	40000 (uSec)
NLC=False	DCC=False	WCAL=-5	Slit=S5
Conc_0=6.692	nFRAC=0.6666666666666667	nConc_(8;1)=4.461333333333334	aFRAC=0.6670004966404938	aConc_(8;1)=4.463567323518184
wavelength (nm)	dark reference (int)	light reference (int)	abs (mOD)
W	D	L	S
344.6678771972656	1602.3333333333333	1678.1666666666667	33.72930082144449
345.45221902608614	1589.2333333333333	1664.2	43.42504187439401
346.236489003635	1587.3333333333333	1662.3	42.572229657492144
347.02068712774695	1585.2666666666667	1660.1	42.225316339176814
347.8048133962569	1585.6333333333334	2394.9666666666667	56.42074338893931
348.5888678069997	1585.0333333333333	2407.633333333333	52.520754944568296
349.3728503578101	1587.2	2422.8333333333335	56.221093254515125
350.15676104652283	1587.6666666666667	2426.766666666667	52.24078554531119
350.94059987097285	1587.9	2438.733333333333	54.68673348445007
351.72436682899485	1586.9666666666667	2445.633333333333	52.325824353129235
352.5080619184237	1585.9333333333334	2447.3333333333335	49.88134820518916
353.2916851370942	1585.5333333333333	2459.1666666666665	52.62564397021901
354.0752364828412	1584.8333333333333	2460.0333333333333	52.35753372531795
354.8587159534994	1585.9	2461.866666666667	51.86166595789578
355.6421235469038	1585.7333333333333	2472.4	53.795294136273064
356.42545926088906	1586.8666666666666	2468.6666666666665	53.386863638336884
357.20872309329	1586.5	2469.5666666666666	52.916342815743036
357.9919150419415	1587.0333333333333	2465.3333333333335	51.39982869055583
358.77503510467835	1586.8666666666666	2460.233333333333	55.02561555759678
359.5580832793353	1585.8666666666666	2448.5	50.89877287264898
360.34105956374725	1585.4333333333334	2446.266666666667	52.29968232794221
361.12396395574893	1586.2666666666667	2446.6	53.45333356918714
361.9067964531752	1585.4333333333334	2440.633333333333	51.40651068896361
362.6895570538609	1586.3	2443.366666666667	53.19263983913948
363.47224575564076	1586.4666666666667	2442.2	53.07049254317219
364.2548625563497	1586.3666666666666	2440.4	54.54529085201588
365.0374074538224	1587.0333333333333	2440.133333333333	54.83985713052391
365.8198804458938	1586.9	2435.866666666667	53.69428247564066
366.6022815303986	1586.6	2432.9333333333334	53.81406550738017
367.3846107051717	1585.9666666666667	2430.9333333333334	53.69342535129499
368.1668679680479	1586.6	2433.3	55.88430268925679
368.9490533168619	1587.0	2438.0666666666666	55.55908120993121
369.7311667494487	1586.2333333333333	2443.6	53.34462982133069
370.5132082636429	1587.1	2456.5	57.41667518596917
371.2951778572795	1586.7666666666667	2461.366666666667	56.617932401990316
372.07707552819323	1586.9666666666667	2457.2	55.38804642514883
372.8589012742189	1586.0333333333333	2465.3	58.92906859454476
373.6406550931913	1586.9333333333334	2471.4333333333334	56.388620345793655
374.4223369829453	1586.9666666666667	2484.6	57.71326295817338
375.2039469413157	1587.1	2488.2	56.578205082415025
375.9854849661373	1587.1666666666667	2482.1	56.847268430473186
376.7669510552448	1586.3	2482.9666666666667	56.47238672491206
377.5483452064732	1586.6	2494.866666666667	59.323719972276876
378.3296674176572	1586.1333333333334	2506.5333333333333	58.684551590001796
379.11091768663164	1585.9	2513.0	63.40370933140958
379.89209601123133	1586.2333333333333	2512.633333333333	58.456528652497525
380.67320238929113	1586.4666666666667	2517.233333333333	59.695034219082395
381.45423681864577	1586.2333333333333	2523.266666666667	62.09205528044024
382.23519929713007	1586.4333333333334	2528.9333333333334	62.804141771728105
383.01608982257886	1585.8	2542.5	61.97683601165194
383.796908392827	1586.4	2554.4333333333334	63.701351368169234
384.57765500570923	1586.4666666666667	2549.8	60.61895319245376
385.3583296590604	1587.1333333333334	2545.4666666666667	64.02858992210393
386.1389323507153	1586.0	2552.633333333333	66.6199325511961
386.91946307850884	1586.2333333333333	2560.6	65.13303616385456
387.69992184027564	1586.8666666666666	2584.733333333333	65.58522758756666
388.48030863385065	1586.1333333333334	2604.1666666666665	66.96338000333623
389.2606234570687	1585.9	2592.3333333333335	65.9195533097873
390.04086630776453	1586.1666666666667	2582.5666666666666	67.46771677093986
390.82103718377294	1586.1333333333334	2587.8	66.03964552333503
391.6011360829288	1586.8	2597.9333333333334	70.68046307682683
392.3811630030669	1586.0333333333333	2621.5333333333333	69.02548401232593
393.161117942022	1586.9	2664.4333333333334	69.0679477720158
393.941000897629	1586.1	2708.133333333333	69.91144533421982
394.72081186772266	1585.9666666666667	2714.9666666666667	70.1212201666599
395.5005508501378	1586.4333333333334	2702.9666666666667	71.35359326281967
396.28021784270925	1586.4333333333334	2705.2	69.60104866538146
397.0598128432718	1587.2666666666667	2714.4	70.68534685223503
397.83933584966024	1586.5333333333333	2715.9333333333334	73.20837117795317
398.6187868597095	1586.9	2731.4	72.80026399896393
399.3981658712542	1586.0333333333333	2744.1	71.07696776047578
400.1774728821293	1586.2666666666667	2770.0333333333333	71.53239382991947
400.9567078901696	1585.7666666666667	2796.0666666666666	73.59797886194943
401.7358708932098	1586.7	2796.0666666666666	74.68225036654027
402.5149618890848	1587.1333333333334	2782.5333333333333	75.17437060560634
403.2939808756294	1586.4	2787.633333333333	74.79031410534401
404.07292785067847	1586.3333333333333	2815.9	76.8305354606649
404.8518028120667	1586.5	2831.0666666666666	75.86031731942916
405.630605757629	1586.8333333333333	2829.5	75.11369856643036
406.4093366852001	1586.3	2822.3333333333335	76.89406014120576
407.1879955926149	1586.5	2828.9	78.88771409715238
407.9665824777082	1586.2666666666667	2847.266666666667	80.06381856873983
408.74509733831474	1586.9333333333334	2869.4	77.77028304204225
409.52354017226935	1586.1666666666667	2873.633333333333	78.01791044168014
410.3019109774069	1586.3	2874.0	78.67564490172721
411.08020975156217	1586.6	2890.366666666667	79.15681884974899
411.8584364925699	1586.0666666666666	2912.2	77.73397423677444
412.6365911982651	1586.5666666666666	2935.1	80.23024627633993
413.4146738664823	1586.5333333333333	2960.1	78.1601316713244
414.19268449505654	1586.6	2991.0	79.3297058765215
414.97062308182257	1585.9333333333334	3027.766666666667	81.05075747878443
415.74848962461516	1585.7666666666667	3071.233333333333	80.24284316732371
416.52628412126916	1586.3333333333333	3138.5666666666666	79.67208293189434
417.3040065696194	1585.9666666666667	3214.633333333333	80.95189412410393
418.0816569675006	1585.9	3214.733333333333	82.86385526061594
418.8592353127476	1586.3333333333333	3199.9666666666667	81.91172164087237
419.63674160319533	1586.6666666666667	3215.733333333333	82.73249965676142
420.4141758366785	1586.6666666666667	3248.2	82.56447180292109
421.1915380110319	1586.2333333333333	3267.7	83.01728438747027
421.9688281240904	1586.0666666666666	3265.6666666666665	83.16071780815778
422.7460461736888	1586.1	3318.3	82.98875058544878
423.52319215766187	1586.3333333333333	3380.3	83.29841169428755
424.3002660738445	1586.1	3462.766666666667	84.46802636364413
425.0772679200714	1586.7666666666667	3602.766666666667	82.80684142426192
425.8541976941775	1586.5333333333333	3745.5	84.42818348335915
426.6310553939975	1586.0666666666666	3814.9333333333334	85.06380616448911
427.40784101736625	1586.3	3868.9666666666667	86.16758630439688
428.18455456211865	1586.5666666666666	3988.0333333333333	84.50650731024908
428.96119602608934	1586.3666666666666	4177.7	85.91916776126958
429.7377654071133	1586.4666666666667	4389.466666666666	85.4108844956055
430.5142627030252	1586.9	4506.6	85.90579698666582
431.29068791166	1586.4	4659.433333333333	88.46491006790683
432.06704103085235	1586.3333333333333	4784.533333333334	88.08765841831793
432.8433220584372	1585.9333333333334	4879.733333333334	88.97944200835873
433.6195309922492	1586.5333333333333	4937.2	87.86171700188994
434.3956678301234	1586.4	4974.433333333333	88.00653452560024
435.1717325698944	1585.7	4993.833333333333	86.77230126255482
435.9477252093971	1587.0666666666666	5014.133333333333	87.98172303848636
436.72364574646633	1586.3333333333333	5054.833333333333	86.644988065595
437.49949417893686	1586.1666666666667	5122.666666666667	87.37537379597268
438.27527050464346	1586.3666666666666	5218.7	87.26355442708008
439.0509747214211	1586.8333333333333	5394.6	87.84943027539434
439.8266068271044	1586.0666666666666	5659.933333333333	88.01057947202757
440.6021668195283	1586.2333333333333	6019.966666666666	88.03300611466315
441.37765469652754	1586.1666666666667	6492.333333333333	89.42486033270467
442.1530704559369	1586.4333333333334	6983.166666666667	88.98107811176507
442.9284140955914	1586.5666666666666	7412.0	89.02795575572517
443.7036856133256	1586.6	7734.766666666666	89.8856628661185
444.47888500697445	1586.8666666666666	7908.366666666667	89.29972660671525
445.2540122743727	1586.9333333333334	7933.733333333334	88.6388641977565
446.0290674133552	1586.4666666666667	7881.0	88.61201586500444
446.8040504217568	1586.7333333333333	7785.633333333333	88.38446376863597
447.5789612974122	1586.7	7715.1	88.3568329642077
448.35380003815635	1587.0333333333333	7651.3	88.02104197039452
449.1285666418239	1586.6666666666667	7625.7	87.12913455830773
449.90326110624983	1586.5333333333333	7627.733333333334	87.6131731524534
450.67788342926883	1586.8666666666666	7635.1	87.00286711345035
451.4524336087157	1586.5666666666666	7670.633333333333	86.26171493328539
452.22691164242536	1586.7	7718.2	86.54015420551539
453.00131752823256	1587.0	7779.966666666666	86.4455811460442
453.7756512639721	1585.8333333333333	7861.2	87.00281707916231
454.5499128474788	1586.6333333333334	7917.233333333334	85.71165585735486
455.32410227658755	1586.4	7956.633333333333	85.91945783846708
456.09821954913303	1586.6	7978.133333333333	86.48655028213209
456.8722646629501	1586.6333333333334	7946.8	85.32402250314023
457.6462376158736	1585.7333333333333	7883.3	84.39888574558235
458.4201384057383	1586.7333333333333	7780.033333333334	83.7590942907958
459.1939670303791	1586.6333333333334	7655.8	84.66023493980454
459.96772348763074	1585.9666666666667	7511.966666666666	83.9504245740132
460.741407775328	1586.3333333333333	7374.8	82.9085580165564
461.51501989130577	1586.7333333333333	7242.433333333333	82.67997766350514
462.2885598333988	1586.7666666666667	7123.6	81.51500260616135
463.0620275994419	1587.0333333333333	7035.133333333333	81.38216053561639
463.83542318726995	1586.8666666666666	6969.766666666666	81.34725939589997
464.6087465947177	1586.8	6921.733333333334	79.84059052477859
465.38199781962	1587.0666666666666	6904.666666666667	81.02438584119841
466.1551768598116	1586.1333333333334	6887.2	79.42600025807985
466.92828371312737	1586.2333333333333	6899.0	79.11966884375082
467.7013183774021	1586.2333333333333	6937.366666666667	78.66645994997786
468.4742808504707	1586.0666666666666	6982.6	79.08575768518726
469.24717113016777	1586.5333333333333	7049.166666666667	77.9802961641908
470.0199892143283	1586.4	7111.566666666667	78.41841958237511
470.792735100787	1587.1	7186.033333333334	76.97258221836435
471.5654087873788	1586.7333333333333	7253.0	76.67045401952679
472.33801027193834	1586.7333333333333	7328.3	76.90339386865229
473.11053955230057	1586.4333333333334	7398.8	76.57441697968468
473.88299662630027	1587.7	7470.5	75.44413610554074
474.65538149177223	1587.6333333333334	7517.566666666667	75.21334551586332
475.4276941465513	1586.5666666666666	7545.366666666667	74.8388016872069
476.1999345884722	1585.6666666666667	7546.7	74.34108030497852
476.97210281536985	1586.2	7543.4	73.12034248266441
477.74419882507897	1586.1	7533.766666666666	73.5189195737448
478.51622261543446	1586.4333333333334	7508.0	72.78675644856551
479.2881741842711	1586.6333333333334	7478.133333333333	72.61589903780495
480.06005352942367	1586.2333333333333	7422.4	70.71022425090952
480.831860648727	1586.5666666666666	7367.466666666666	69.24544980508722
481.60359554001593	1586.6333333333334	7334.833333333333	69.60767876069342
482.37525820112523	1586.7333333333333	7283.566666666667	69.44427967071303
483.14684862988975	1586.8	7252.466666666666	69.54673013530257
483.91836682414424	1587.0666666666666	7191.766666666666	68.71883808440572
484.68981278172356	1586.6	7154.8	69.57624873742829
485.46118650046253	1586.5333333333333	7097.166666666667	67.30859185047893
486.23248797819593	1586.6666666666667	7061.4	67.37227915953704
487.0037172127586	1586.3	7020.366666666667	67.04048457245476
487.7748742019853	1586.9666666666667	6986.433333333333	65.04114336536223
488.54595894371096	1585.9666666666667	6952.833333333333	65.98533929860633
489.31697143577026	1586.9666666666667	6905.766666666666	63.512392217826
490.08791167599804	1587.3	6875.233333333334	64.05136563992902
490.8587796622292	1586.1666666666667	6851.266666666666	63.68803748030608
491.6295753922984	1586.4666666666667	6828.933333333333	63.80193746871217
492.4002988640406	1586.7666666666667	6793.1	62.33937929045402
493.17095007529053	1586.3333333333333	6767.066666666667	62.30613549697527
493.94152902388305	1586.1666666666667	6737.366666666667	62.29450010258282
494.71203570765294	1586.1333333333334	6705.633333333333	60.991173353589105
495.482470124435	1586.9333333333334	6661.266666666666	60.79270909678687
496.25283227206404	1586.6333333333334	6651.266666666666	60.020797058416434
497.02312214837485	1586.0	6609.4	59.170145424309474
497.7933397512024	1586.6666666666667	6587.133333333333	59.42444992276057
498.56348507838123	1586.0666666666666	6572.6	60.09223740981268
499.3335581277464	1586.4	6550.066666666667	58.07611669358448
500.10355889713264	1586.5	6547.533333333334	58.96724904246594
500.8734873843747	1586.5333333333333	6540.1	58.29306227417889
501.6433435873074	1586.7666666666667	6531.866666666667	57.105837306479046
502.4131275037657	1586.7	6545.5	57.61676382507778
503.1828391315842	1586.4666666666667	6544.666666666667	55.631742281200545
503.95247846859786	1586.8666666666666	6566.133333333333	55.162775626282276
504.72204551264144	1587.0666666666666	6597.933333333333	56.16087351016744
505.49154026154974	1586.5666666666666	6632.966666666666	55.71609428578988
506.2609627131576	1586.6333333333334	6673.4	55.91088856826133
507.03031286529983	1586.3666666666666	6732.666666666667	55.87011756929981
507.7995907158112	1585.7333333333333	6795.0	55.20682395410721
508.5687962625266	1586.6333333333334	6852.633333333333	54.426577240743875
509.33792950328075	1586.6333333333334	6919.9	54.52598615322692
510.1069904359085	1587.0666666666666	7000.866666666667	53.529513473884975
510.8759790582447	1587.3	7087.333333333333	53.383660474778175
511.6448953681241	1587.0	7180.666666666667	52.655845454774685
512.4137393633815	1586.3333333333333	7292.733333333334	54.51802308108665
513.1825110418519	1586.4	7371.6	52.61603384684111
513.9512104013698	1586.1666666666667	7466.9	52.374309518528875
514.7198374397702	1585.9	7565.433333333333	52.16204362487506
515.4883921548881	1586.8	7681.2	52.054913954164384
516.2568745445578	1587.0666666666666	7789.333333333333	51.222841795582454
517.0252846066146	1586.2	7888.666666666667	52.008119096316705
517.793622338893	1586.5333333333333	8000.533333333334	52.10065582533415
518.561887739228	1586.4333333333334	8086.566666666667	51.17980534677224
519.3300808054544	1586.9	8182.9	51.637555646871
520.0982015354069	1586.1666666666667	8266.4	50.88334837329932
520.8662499269203	1586.4333333333334	8369.7	50.28692228820952
521.6342259778296	1585.9	8456.2	50.7426195264164
522.4021296859694	1587.0666666666666	8544.033333333333	50.87195692482838
523.1699610491747	1586.5333333333333	8620.866666666667	50.650923552282805
523.9377200652801	1586.8666666666666	8679.5	49.895774597699486
524.7054067321207	1586.3333333333333	8752.6	50.363385784274925
525.4730210475309	1586.5333333333333	8807.233333333334	49.37434958122786
526.2405630093459	1586.4666666666667	8863.366666666667	49.03973169965263
527.0080326154003	1586.0333333333333	8920.666666666666	48.98463427100773
527.7754298635291	1586.0666666666666	8983.266666666666	48.62286973418124
528.5427547515668	1586.3333333333333	9040.8	49.893271556427756
529.3100072773485	1586.4	9074.4	48.783945190863
530.077187438709	1586.5666666666666	9103.0	48.97872810311268
530.8442952334829	1586.8333333333333	9154.066666666668	48.716405122820085
531.6113306595051	1585.8666666666666	9195.9	48.879775257243686
532.3782937146104	1586.4	9227.2	48.90680873541364
533.1451843966338	1587.0666666666666	9263.533333333333	49.29542387845135
533.9120027034099	1586.7666666666667	9305.0	49.76537363644566
534.6787486327736	1586.5333333333333	9320.9	48.793801224257166
535.4454221825597	1586.4333333333334	9357.566666666668	48.26632840229068
536.212023350603	1586.6666666666667	9399.933333333332	48.75121780216791
536.9785521347383	1587.3	9427.433333333332	48.913242372509664
537.7450085328004	1587.0666666666666	9446.133333333333	47.77980719490954
538.5113925426242	1586.9	9482.333333333334	47.74365955626755
539.2777041620444	1586.8333333333333	9514.266666666666	47.96397242733031
540.0439433888959	1586.2333333333333	9532.833333333334	47.760326491459374
540.8101102210134	1586.8	9546.366666666667	47.92579545120717
541.5762046562318	1586.8333333333333	9570.733333333334	47.99206681745507
542.3422266923859	1587.0666666666666	9590.633333333333	48.16638511812566
543.1081763273105	1586.5333333333333	9605.266666666666	48.108367453439584
543.8740535588404	1587.1666666666667	9596.433333333332	47.40581097237466
544.6398583848105	1586.7	9614.466666666667	48.309028734960826
545.4055908030555	1587.0	9621.266666666666	47.96775976850226
546.1712508114102	1586.3	9631.766666666666	46.809575006266854
546.9368384077096	1586.4333333333334	9629.933333333332	47.42347315437909
547.7023535897882	1586.7333333333333	9623.8	47.200456573342954
548.4677963554811	1586.3333333333333	9623.566666666668	47.207454547842616
549.2331667026231	1586.4	9623.233333333334	47.258133936053056
549.9984646290487	1586.1666666666667	9618.766666666666	46.780350548240456
550.7636901325931	1587.4333333333334	9606.8	46.174689838885975
551.5288432110908	1586.9666666666667	9609.8	47.317092636771015
552.2939238623768	1586.0666666666666	9618.266666666666	47.23468682937835
553.0589320842859	1586.4666666666667	9629.633333333333	47.33120630130037
553.8238678746528	1586.4	9625.066666666668	46.93765294744574
554.5887312313124	1587.0333333333333	9620.4	47.11695592235674
555.3535221520995	1586.7	9612.9	47.614005435562696
556.1182406348488	1586.7666666666667	9594.733333333334	47.19422165487997
556.8828866773954	1586.8333333333333	9606.966666666667	48.0410146864861
557.6474602775738	1586.8666666666666	9608.066666666668	46.91086997371517
558.411961433219	1586.6	9617.9	47.238269000791256
559.1763901421657	1587.4333333333334	9637.7	47.335230218320895
559.9407464022488	1586.3666666666666	9658.866666666667	47.70359896311355
560.7050302113031	1587.6	9660.466666666667	47.31120865043264
561.4692415671633	1587.2666666666667	9674.633333333333	47.80870840489848
562.2333804676643	1586.5333333333333	9674.8	47.4855078251457
562.997446910641	1586.2333333333333	9688.8	47.446777513816734
563.7614408939281	1587.1	9712.4	46.74465880118989
564.5253624153604	1587.1	9728.266666666666	46.985182455257544
565.2892114727728	1586.9333333333334	9738.366666666667	46.606233593414814
566.0529880639999	1586.9	9769.666666666666	46.703438837044054
566.8166921868768	1587.1	9776.3	45.98421494720673
567.5803238392382	1586.3333333333333	9795.066666666668	46.7850893686335
568.3438830189189	1587.4666666666667	9798.4	45.89111294141521
569.1073697237535	1587.8666666666666	9832.533333333333	46.54248383536677
569.8707839515772	1586.2666666666667	9847.2	46.656429349096605
570.6341257002246	1587.1333333333334	9866.066666666668	47.005055924014016
571.3973949675305	1586.5666666666666	9883.566666666668	46.79396560184796
572.1605917513298	1586.6666666666667	9876.766666666666	45.642448156593126
572.9237160494572	1587.7666666666667	9889.8	45.44353939190708
573.6867678597476	1585.9	9907.8	45.19790470753682
574.4497471800358	1586.6333333333334	9920.566666666668	46.503519639336574
575.2126540081566	1586.8	9925.066666666668	46.03767981174641
575.9754883419448	1586.1666666666667	9922.033333333333	45.40721447962237
576.7382501792351	1586.5666666666666	9954.8	46.16190646897028
577.5009395178625	1587.3333333333333	9977.5	46.76034426797742
578.2635563556619	1587.1	9977.433333333332	45.349343337571895
579.0261006904677	1587.4666666666667	9971.1	45.60997397537622
579.7885725201152	1587.0666666666666	10004.233333333334	46.58094474044556
580.5509718424388	1586.9666666666667	10025.833333333334	46.45834197254391
581.3132986552736	1586.7333333333333	10044.633333333333	45.63636470193175
582.0755529564542	1586.9666666666667	10056.0	45.89216968312773
582.8377347438156	1587.3666666666666	10069.3	44.8920863304561
583.5998440151925	1586.7333333333333	10087.333333333334	45.9357740017564
584.3618807684197	1587.3666666666666	10107.133333333333	45.42288414173986
585.123845001332	1586.2	10143.6	46.00153865747471
585.8857367117644	1586.9666666666667	10186.933333333332	45.63051209860297
586.6475558975515	1586.5333333333333	10218.2	45.85253869263039
587.4093025565281	1587.0333333333333	10265.3	46.44233451371963
588.1709766865292	1586.7666666666667	10292.866666666667	45.36912387323363
588.9325782853895	1587.2333333333333	10349.333333333334	45.11307170069089
589.6941073509438	1586.2	10419.533333333333	46.22207898193366
590.4555638810269	1586.7	10482.733333333334	45.224245666980295
591.2169478734736	1587.0333333333333	10562.166666666666	46.230164174572245
591.9782593261189	1586.4	10638.2	45.34293842519442
592.7394982367973	1586.6333333333334	10715.133333333333	45.25823312947984
593.5006646033439	1586.6333333333334	10798.666666666666	45.4204526217656
594.2617584235933	1586.9666666666667	10892.633333333333	45.116684629927484
595.0227796953804	1586.2333333333333	11009.266666666666	45.62931486970475
595.78372841654	1586.5666666666666	11104.833333333334	46.398776342731054
596.544604584907	1586.0	11208.833333333334	46.40234895107193
597.3054081983161	1586.6666666666667	11325.0	46.13589879994066
598.0661392546021	1586.8	11444.933333333332	46.27601065022585
598.8267977515999	1586.3666666666666	11548.9	46.03431216461769
599.5873836871442	1586.8666666666666	11672.833333333334	45.23009549577268
600.34789705907	1586.1666666666667	11814.933333333332	45.76488148624437
601.1083378652119	1586.0333333333333	11941.733333333334	45.62843474477783
601.8687061034049	1586.7666666666667	12081.133333333333	45.938236474539615
602.6290017714836	1586.5	12212.6	45.69497826563545
603.3892248672829	1586.6	12373.8	45.93109130947141
604.1493753886377	1586.8	12489.666666666666	44.95625795144006
604.9094533333828	1586.1666666666667	12627.1	45.74612728139573
605.6694586993528	1586.5333333333333	12766.7	46.17563609411097
606.4293914843829	1587.0333333333333	12875.066666666668	45.86565839201686
607.1892516863076	1586.8666666666666	13018.0	45.98071721400562
607.9490393029618	1586.5666666666666	13168.133333333333	46.063560557388875
608.7087543321802	1586.8333333333333	13300.8	45.90595296387734
609.4683967717978	1586.1333333333334	13446.233333333334	45.56589803685851
610.2279666196492	1587.0666666666666	13578.0	44.58826701275765
610.9874638735695	1586.7333333333333	13703.7	45.08378838144298
611.7468885313933	1586.7	13839.433333333332	45.530178859432525
612.5062405909555	1587.4	13963.333333333334	45.58102737255377
613.2655200500909	1586.1333333333334	14105.633333333333	45.71830610577555
614.0247269066342	1586.6333333333334	14228.5	45.778357733992856
614.7838611584203	1586.2666666666667	14321.666666666666	45.80144565115692
615.5429228032841	1586.9666666666667	14441.433333333332	46.06993102647236
616.3019118390603	1587.1333333333334	14536.633333333333	45.379426148681205
617.0608282635836	1587.2333333333333	14643.366666666667	45.88760783158156
617.8196720746892	1586.0333333333333	14718.866666666667	46.174732384272154
618.5784432702114	1586.1333333333334	14772.8	45.46362031360316
619.3371418479854	1585.8666666666666	14868.9	46.218983417581946
620.0957678058459	1586.5333333333333	14913.966666666667	44.972142142802895
620.8543211416277	1586.1666666666667	14975.133333333333	45.237732578520266
621.6128018531655	1586.3	15039.333333333334	44.94628971305999
622.3712099382943	1585.9333333333334	15108.966666666667	45.652712598651874
623.1295453948488	1586.7333333333333	15173.7	45.071515836954184
623.8878082206638	1586.2333333333333	15235.766666666666	45.45992182683831
624.6459984135743	1585.8333333333333	15314.8	46.102197529241806
625.4041159714149	1587.1333333333334	15397.8	46.94358636516702
626.1621608920203	1586.9333333333334	15406.6	45.84362915246759
626.9201331732256	1586.9333333333334	15420.5	45.58811090762069
627.6780328128656	1587.0333333333333	15462.433333333332	45.78508145563075
628.4358598087749	1585.8	15490.166666666666	45.520289629400544
629.1936141587885	1587.1333333333334	15517.466666666667	45.12519023064002
629.9512958607411	1587.2333333333333	15553.966666666667	46.06486320148141
630.7089049124675	1586.5	15558.5	45.154664790870996
631.4664413118026	1586.2333333333333	15575.433333333332	44.44225697591903
632.2239050565811	1586.1	15643.9	45.247018341896805
632.9812961446379	1586.7	15649.5	45.24948464527962
633.7386145738079	1586.4333333333334	15657.5	45.094755660733654
634.4958603419257	1585.3333333333333	15648.8	44.971992931124795
635.2530334468262	1586.1333333333334	15647.233333333334	44.96626572760309
636.0101338863443	1585.9	15637.333333333334	45.278917249042166
636.7671616583146	1587.1666666666667	15616.233333333334	45.103076354233465
637.5241167605723	1586.6666666666667	15617.933333333332	44.79240556490793
638.2809991909518	1586.9	15625.366666666667	45.554276910549355
639.037808947288	1586.6666666666667	15608.5	45.427813487053974
639.7945460274159	1586.7333333333333	15604.566666666668	45.13199875212123
640.5512104291702	1586.7	15586.1	45.046626445059594
641.3078021503857	1586.4333333333334	15586.2	45.08897389460366
642.0643211888971	1586.2666666666667	15555.9	45.27427625292048
642.8207675425394	1586.5	15522.6	45.299170699059935
643.5771412091474	1586.2666666666667	15487.966666666667	45.26012767701632
644.3334421865558	1585.9333333333334	15451.8	44.539301016218616
645.0896704725996	1585.5666666666666	15440.966666666667	44.80171457716407
645.8458260651132	1586.3	15431.833333333334	45.11598423148536
646.6019089619319	1586.5	15396.366666666667	44.950373504398506
647.3579191608902	1586.9333333333334	15390.733333333334	45.259744868455144
648.1138566598231	1587.1	15374.766666666666	45.795990758558524
648.8697214565653	1585.6	15353.1	45.918165629722175
649.6255135489516	1586.6333333333334	15305.466666666667	45.110181099811754
650.3812329348169	1586.5333333333333	15302.9	45.026233682952714
651.1368796119959	1586.4	15351.8	45.203737225543506
651.8924535783235	1586.4	15348.733333333334	45.17816797873435
652.6479548316345	1587.1333333333334	15293.433333333332	44.414801298832614
653.4033833697637	1586.2666666666667	15291.533333333333	44.240520386981224
654.1587391905458	1586.7333333333333	15294.266666666666	44.03524770395087
654.9140222918159	1586.0666666666666	15321.866666666667	44.87730303910328
655.6692326714084	1586.6	15306.8	44.86670953136122
656.4243703271585	1586.4333333333334	15306.633333333333	44.56028932820628
657.1794352569008	1586.0333333333333	15347.366666666667	45.007734252459585
657.9344274584702	1586.9	15388.633333333333	45.723461281339894
658.6893469297014	1586.4	15406.7	44.87745243264188
659.4441936684294	1585.3	15404.5	44.489928583969615
660.1989676724888	1586.2666666666667	15421.9	44.644124393800865
660.9536689397146	1586.6333333333334	15459.5	45.03736996736416
661.7082974679414	1586.1	15493.9	44.81315902628569
662.4628532550042	1586.9666666666667	15514.9	44.101332263085155
663.2173362987378	1586.4666666666667	15561.6	44.70861173364253
663.9717465969768	1586.5	15638.366666666667	45.32547192081496
664.7260841475563	1586.6333333333334	15690.166666666666	44.38695802340311
665.480348948311	1586.3333333333333	15752.933333333332	44.41206533249293
666.2345409970756	1586.2666666666667	15803.1	45.10572551810086
666.988660291685	1586.7666666666667	15855.766666666666	44.59458152102303
667.742706829974	1586.3	15950.533333333333	44.2252950493296
668.4966806097776	1586.5333333333333	16031.9	44.232332202455694
669.2505816289303	1586.5333333333333	16111.366666666667	43.748315771269226
670.0044098852671	1586.7333333333333	16190.266666666666	43.68446095791602
670.7581653766227	1587.1	16299.866666666667	44.20422474396628
671.511848100832	1585.9333333333334	16381.166666666666	44.59501143837117
672.2654580557298	1586.4	16456.133333333335	44.597051960434385
673.0189952391509	1587.0333333333333	16548.966666666667	43.921090365576084
673.7724596489301	1586.3666666666666	16643.7	44.10166051012711
674.5258512829022	1586.5666666666666	16783.133333333335	44.08864941874534
675.279170138902	1585.9666666666667	16910.466666666667	44.844751661466084
676.0324162147645	1586.5	17016.366666666665	45.027758227298456
676.7855895083242	1585.8333333333333	17137.2	44.55201841570346
677.5386900174161	1586.7	17244.466666666667	43.77187839805593
678.2917177398749	1586.8666666666666	17370.933333333334	43.79290451464929
679.0446726735356	1586.9666666666667	17520.9	44.06406308488866
679.797554816233	1587.0	17631.533333333333	43.81634300653926
680.5503641658016	1586.2	17749.533333333333	43.818293689299175
681.3031007200765	1586.9333333333334	17880.333333333332	43.77654182311001
682.0557644768925	1586.8333333333333	17994.433333333334	44.276962888825736
682.8083554340842	1586.2333333333333	18123.766666666666	45.2009166543515
683.5608735894867	1586.5666666666666	18215.8	44.30447077365941
684.3133189409347	1585.9333333333334	18344.033333333333	44.66341218903954
685.0656914862628	1586.5333333333333	18449.166666666668	43.96607773833971
685.8179912233061	1586.6333333333334	18592.3	44.374954364778894
686.5702181498993	1587.6333333333334	18711.966666666667	44.36017563596997
687.3223722638772	1586.5333333333333	18814.7	43.91419251672733
688.0744535630747	1586.7666666666667	18957.6	43.92745553616723
688.8264620453265	1586.4	19063.1	43.79318213668136
689.5783977084674	1586.7	19177.866666666665	43.99221827578562
690.3302605503324	1586.2666666666667	19306.566666666666	43.8121729734275
691.082050568756	1587.7	19411.366666666665	44.43380971972146
691.8337677615733	1585.7333333333333	19455.566666666666	43.75081721913917
692.585412126619	1587.2	19567.866666666665	44.13508946334045
693.3369836617278	1586.4666666666667	19670.2	43.72252760737294
694.0884823647348	1586.5666666666666	19806.766666666666	44.14617642685966
694.8399082334745	1586.2	19879.666666666668	44.078336840339304
695.5912612657819	1586.6333333333334	19946.0	43.95721146028227
696.3425414594917	1586.4	20019.2	43.99278699809567
697.0937488124388	1586.6666666666667	20068.0	43.65290230080211
697.8448833224579	1586.8	20123.866666666665	43.60377909401529
698.5959449873841	1586.6333333333334	20163.266666666666	43.43718930921816
699.3469338050518	1586.5666666666666	20190.733333333334	43.163269879184085
700.0978497732962	1586.1666666666667	20227.533333333333	43.297454094296725
700.8486928899517	1587.1	20284.833333333332	43.45192072526537
701.5994631528534	1586.1	20326.5	43.856904695598566
702.3501605598362	1587.2666666666667	20352.8	44.41332435670204
703.1007851087347	1586.5333333333333	20382.5	44.12271746956885
703.8513367973837	1586.2	20406.9	44.228579104567416
704.6018156236181	1587.2666666666667	20390.533333333333	43.623469235426846
705.3522215852728	1586.6666666666667	20394.433333333334	44.00157877700044
706.1025546801824	1586.4333333333334	20373.666666666668	43.47181766057824
706.8528149061818	1586.6666666666667	20368.4	43.917359069898716
707.603002261106	1587.0666666666666	20332.033333333333	43.55614200053483
708.3531167427894	1586.3	20294.4	43.512980114020735
709.1031583490673	1586.6	20216.833333333332	43.557394474400404
709.8531270777742	1586.2	20189.833333333332	43.86215961014917
710.6030229267449	1586.9333333333334	20142.533333333333	43.0407923442789
711.3528458938142	1586.7	20105.866666666665	43.07283962566092
712.1025959768172	1586.8	20053.2	43.250742117828715
712.8522731735884	1586.9666666666667	19964.466666666667	43.72335745997226
713.6018774819628	1586.5333333333333	19871.8	43.79954530734877
714.351408899775	1586.6	19813.866666666665	44.15453701253943
715.1008674248601	1586.8	19695.433333333334	43.57177772739609
715.8502530550527	1586.7333333333333	19560.3	43.268958634340706
716.5995657881876	1586.4	19459.533333333333	44.18954631509658
717.3488056220998	1586.2333333333333	19377.233333333334	43.880106020403325
718.097972554624	1586.5333333333333	19302.4	43.615859908946895
718.8470665835949	1586.4333333333334	19255.2	43.96115114778146
719.5960877068475	1586.5333333333333	19177.833333333332	43.41852921777067
720.3450359222164	1586.1666666666667	19096.1	43.109115755571864
721.0939112275368	1586.2666666666667	19077.633333333335	43.060341425824824
721.842713620643	1586.2333333333333	19025.466666666667	42.96285093287585
722.5914430993702	1586.6	18969.233333333334	43.33163158465516
723.340099661553	1586.2666666666667	18944.633333333335	43.8388613514576
724.0886833050263	1586.6	18905.266666666666	43.445456940277886
724.837194027625	1586.6	18880.8	43.399085616731284
725.5856318271836	1586.7	18863.5	43.7313057102975
726.3339967015373	1586.7333333333333	18835.0	44.35179435510716
727.0822886485207	1586.5	18766.366666666665	43.27729321903372
727.8305076659686	1586.1333333333334	18720.2	44.36452402764931
728.5786537517159	1586.1333333333334	18657.133333333335	43.998127805446465
729.3267269035974	1587.0	18611.466666666667	43.84618347507585
730.0747271194479	1586.7333333333333	18533.866666666665	43.6390889244909
730.822654397102	1587.0666666666666	18529.3	43.75063765220893
731.5705087343949	1586.8	18531.4	44.05991273844519
732.3182901291611	1587.4	18507.7	44.57186594710122
733.0659985792356	1587.3	18466.4	44.64843230169358
733.8136340824532	1586.5333333333333	18421.033333333333	43.00537769321839
734.5611966366486	1586.9666666666667	18437.266666666666	43.279891630821
735.3086862396566	1586.3333333333333	18439.666666666668	42.35407528109887
736.056102889312	1587.0	18460.866666666665	43.03631232817262
736.8034465834498	1587.0666666666666	18460.8	43.01393515614869
737.5507173199047	1587.5	18450.833333333332	43.62137387858675
738.2979150965115	1587.2666666666667	18457.666666666668	43.99795120445998
739.045039911105	1586.3333333333333	18436.566666666666	43.83283160617239
739.79209176152	1586.6333333333334	18451.4	43.796886030646135
740.5390706455914	1586.9666666666667	18463.133333333335	43.21203778596651
741.285976561154	1586.8666666666666	18470.266666666666	43.53745380084744
742.0328095060426	1587.0333333333333	18451.2	43.74915414617476
742.7795694780918	1586.6	18399.433333333334	43.05413157836651
743.5262564751367	1586.2666666666667	18339.9	43.00797256918592
744.272870495012	1586.7333333333333	18276.0	42.628944882905095
745.0194115355524	1586.4	18292.566666666666	43.68229038851632
745.765879594593	1586.9333333333334	18275.8	43.76063000193679
746.5122746699683	1586.8	18249.733333333334	44.46223359151754
747.2585967595134	1586.9	18254.666666666668	44.32648402801383
748.0048458610628	1587.1333333333334	18266.966666666667	43.650230955840506
748.7510219724516	1586.4333333333334	18330.866666666665	44.514025083170296
749.4971250915144	1586.2666666666667	18345.133333333335	44.179013745777894
750.243155216086	1586.4333333333334	18358.0	44.43150301787013
750.9891123440015	1587.1666666666667	18408.833333333332	43.91306624193461
751.7349964730954	1586.5666666666666	18448.2	43.81684533566357
752.4808076012027	1586.7	18461.033333333333	43.85142314024941
753.2265457261582	1585.7666666666667	18493.666666666668	43.52883158745484
753.9722108457964	1586.7333333333333	18527.733333333334	43.71902143329739
754.7178029579526	1586.4666666666667	18555.566666666666	43.842886571009366
755.4633220604613	1586.8666666666666	18606.566666666666	43.213147297491595
756.2087681511574	1586.8	18660.3	43.78778899369172
756.9541412278757	1586.5	18700.966666666667	43.55033278066862
757.699441288451	1586.8333333333333	18753.066666666666	43.54177602316301
758.4446683307182	1586.4333333333334	18821.1	43.853089464476014
759.1898223525119	1587.1666666666667	18903.6	44.24391163125151
759.9349033516671	1587.0	18950.366666666665	44.44485813232703
760.6799113260186	1586.8666666666666	19024.766666666666	43.98481867336362
761.424846273401	1587.0666666666666	19077.733333333334	43.16635503004693
762.1697081916495	1586.2	19101.033333333333	41.94697712888177
762.9144970785986	1587.4	19154.9	42.511453114948424
763.6592129320832	1586.7	19191.866666666665	42.2645250463668
764.4038557499381	1586.6666666666667	19266.9	42.8010826490321
765.1484255299982	1586.6666666666667	19355.966666666667	43.61030400715926
765.8929222700982	1586.6	19417.133333333335	43.44202133967539
766.637345968073	1586.8	19499.466666666667	44.203200680777606
767.3816966217572	1586.3666666666666	19548.466666666667	42.711601624172815
768.1259742289859	1586.9	19624.033333333333	42.34528376894346
768.8701787875938	1587.0333333333333	19727.933333333334	43.19487740287944
769.6143102954156	1586.9333333333334	19837.333333333332	43.54197432045937
770.3583687502863	1587.1666666666667	19879.666666666668	42.34815051660262
771.1023541500406	1587.5	19918.266666666666	41.560378672262665
771.8462664925133	1586.0	20006.133333333335	41.88077082296257
772.5901057755393	1586.7	20111.366666666665	42.641079648482574
773.3338719969533	1586.3333333333333	20173.866666666665	41.99342071128165
774.0775651545903	1586.8333333333333	20234.3	41.23496468986279
774.8211852462848	1587.0333333333333	20330.1	41.70931559960559
775.5647322698719	1586.0666666666666	20451.7	42.32070760324997
776.3082062231862	1586.5333333333333	20554.733333333334	42.518715180753375
777.0516071040627	1586.1	20659.1	42.65667045036596
777.7949349103361	1586.3	20755.166666666668	42.64579552397086
778.5381896398412	1586.9666666666667	20841.4	42.73116239942483
779.281371290413	1586.9333333333334	20941.166666666668	42.62837579880414
780.024479859886	1586.7666666666667	21084.566666666666	42.08923247182125
780.7675153460953	1586.4666666666667	21239.133333333335	42.074516906096015
781.5104777468754	1586.5333333333333	21334.966666666667	41.54965837562909
782.2533670600615	1586.4666666666667	21411.466666666667	41.373261913346724
782.996183283488	1586.7	21510.466666666667	41.65528282526732
783.73892641499	1586.5	21592.9	41.93593630607198
784.4815964524023	1586.5666666666666	21696.366666666665	41.499671319879155
785.2241933935596	1586.8333333333333	21830.733333333334	41.60698301459519
785.9667172362967	1586.9666666666667	21954.9	42.12594361301826
786.7091679784486	1586.8666666666666	22046.233333333334	42.876945920625445
787.4515456178499	1587.2	22099.933333333334	41.771051458869835
788.1938501523355	1586.3666666666666	22259.733333333334	42.045666850682515
788.9360815797401	1586.5666666666666	22404.233333333334	41.794878666888266
789.6782398978987	1586.7666666666667	22516.8	41.84568246137691
790.420325104646	1586.2333333333333	22639.6	41.772342420085195
791.1623371978169	1586.6	22714.1	41.79652193943084
791.9042761752461	1586.5666666666666	22748.166666666668	41.66633977523597
792.6461420347684	1586.7333333333333	22845.666666666668	41.598792546394954
793.3879347742187	1586.7	22988.233333333334	42.49170566790562
794.1296543914318	1585.8	23058.2	42.72585052285226
794.8713008842426	1586.3	23170.9	43.07722285598409
795.6128742504857	1587.1333333333334	23276.266666666666	42.99237614652309
796.354374487996	1586.3	23378.233333333334	43.129056788311104
797.0958015946084	1586.6666666666667	23482.966666666667	43.10204601708835
797.8371555681575	1586.5666666666666	23645.6	43.25335892118664
798.5784364064783	1586.8666666666666	23778.233333333334	42.85405105744438
799.3196441074057	1587.6333333333334	23925.666666666668	43.01613578284136
800.0607786687742	1586.9333333333334	24000.433333333334	42.9751343948926
800.8018400884189	1586.0666666666666	24089.766666666666	42.1677086054248
801.5428283641745	1586.8333333333333	24166.6	42.30821618729171
802.2837434938757	1586.4333333333334	24311.7	42.86529715930079
803.0245854753575	1586.8666666666666	24397.9	42.18930021721878
803.7653543064547	1586.4	24536.2	42.429614624324046
804.5060499850019	1586.0	24624.533333333333	42.154799577184356
805.2466725088342	1586.3333333333333	24679.933333333334	41.67787526818108
805.9872218757862	1586.4666666666667	24810.766666666666	42.55163568593389
806.7276980836928	1586.7333333333333	24959.4	42.0529467551816
807.4681011303886	1586.8	25101.8	41.902354370388295
808.2084310137088	1586.5	25187.233333333334	42.047237231679745
808.948687731488	1586.4333333333334	25264.4	42.310801759302755
809.688871281561	1586.3	25341.766666666666	41.95838996442096
810.4289816617627	1587.1666666666667	25443.9	41.734696034558404
811.1690188699278	1586.8333333333333	25577.7	42.22873837839047
811.9089829038911	1586.6666666666667	25589.133333333335	42.33028902312982
812.6488737614875	1587.4	25674.4	42.40349411254233
813.3886914405518	1586.5	25798.266666666666	42.77798002086856
814.1284359389189	1586.6333333333334	25874.533333333333	42.81136207970305
814.8681072544233	1586.7333333333333	25904.466666666667	41.99549305074585
815.6077053849002	1586.3666666666666	25954.9	41.617775145135944
816.3472303281842	1586.5	25982.666666666668	41.706109043539236
817.0866820821101	1586.4	26072.366666666665	41.9139769792244
817.8260606445127	1586.4666666666667	26187.966666666667	41.903691906741905
818.5653660132269	1586.2333333333333	26307.066666666666	42.23254223046664
819.3045981860876	1586.7666666666667	26359.766666666666	42.23574869119596
820.0437571609293	1587.1333333333334	26441.233333333334	42.282310944596254
820.7828429355872	1586.5	26532.7	42.4234901955667
821.5218555078957	1586.4333333333334	26621.433333333334	42.41843848439652
822.26079487569	1586.5666666666666	26750.866666666665	42.65195298001684
822.9996610368046	1586.4	26830.7	42.27917663771413
823.7384539890745	1586.6666666666667	26921.933333333334	42.37482551086309
824.4771737303345	1586.9666666666667	27008.2	42.28583947826058
825.2158202584193	1586.5	27077.933333333334	42.15103370054167
825.9543935711638	1586.1666666666667	27112.966666666667	41.72746528909304
826.6928936664028	1586.9666666666667	27225.633333333335	41.93422508210294
827.4313205419711	1586.6	27321.433333333334	41.70595568962047
828.1696741957036	1586.4333333333334	27417.666666666668	42.14986326042332
828.907954625435	1586.2	27537.033333333333	41.78005647846661
829.646161829	1586.3666666666666	27630.433333333334	41.308760565464695
830.3842958042337	1587.3333333333333	27684.4	41.56612427447461
831.1223565489707	1586.7666666666667	27758.266666666666	41.91942704567521
831.8603440610459	1585.8666666666666	27807.4	41.52918171167375
832.598258338294	1586.8666666666666	27901.0	42.28267927745547
833.3360993785501	1586.4666666666667	27970.3	41.69039534086259
834.0738671796487	1587.1333333333334	28037.3	41.30671101809847
834.8115617394246	1586.0333333333333	28168.7	41.5891063946106
835.5491830557129	1586.1	28294.533333333333	41.628744445594975
836.2867311263482	1586.6	28358.4	41.828304387475484
837.0242059491653	1586.1666666666667	28484.566666666666	42.185949580959885
837.7616075219992	1586.6	28556.633333333335	41.60610038859496
838.4989358426844	1586.0666666666666	28616.666666666668	40.969424929582644
839.2361909090561	1586.4	28650.433333333334	40.80469616776613
839.9733727189487	1586.6	28690.9	40.89838736073476
840.7104812701973	1587.0333333333333	28826.8	41.47554559499473
841.4475165606366	1586.1333333333334	28946.1	41.37808191653377
842.1844785881015	1586.2333333333333	29036.166666666668	41.58506240763112
842.9213673504267	1586.6333333333334	29080.133333333335	40.93404605666046
843.6581828454471	1586.4	29123.066666666666	41.89203489002625
844.3949250709974	1587.2333333333333	29158.5	41.72007647006413
845.1315940249126	1586.2333333333333	29215.733333333334	41.04518324860145
845.8681897050272	1586.8666666666666	29285.166666666668	40.964115627910054
846.6047121091764	1586.5333333333333	29369.6	40.94814091468373
847.3411612351948	1586.3333333333333	29515.3	40.85084782318798
848.0775370809172	1586.1333333333334	29616.633333333335	40.8369740989415
848.8138396441784	1585.7666666666667	29750.966666666667	40.837730775113386
849.5500689228132	1586.8333333333333	29835.0	40.97603781450409
850.2862249146566	1586.0666666666666	29912.6	41.2430733426963
851.0223076175432	1586.7333333333333	30046.966666666667	41.43587224246738
851.7583170293079	1586.0333333333333	30264.066666666666	41.35669487818027
852.4942531477856	1586.1	30431.9	41.37813153291529
853.2301159708109	1585.5666666666666	30481.566666666666	41.1220368373043
853.9659054962187	1586.3333333333333	30495.6	40.93328448142921
854.7016217218439	1585.7	30520.333333333332	41.1507993341026
855.4372646455213	1586.4666666666667	30607.733333333334	41.40755034565459
856.1728342650856	1586.1	30658.833333333332	41.55962679603109
856.9083305783716	1586.4333333333334	30790.666666666668	41.5639826266064
857.6437535832143	1587.0	30873.1	41.421405659006766
858.3791032774483	1586.5	30952.833333333332	41.19914216261915
859.1143796589085	1587.4666666666667	30985.2	40.91754808871683
859.8495827254299	1586.3	31112.9	42.06244191345988
860.5847124748469	1586.3	31133.266666666666	41.3799466922006
861.3197689049947	1586.9333333333334	31223.9	40.781075218236225
862.0547520137079	1586.5666666666666	31418.366666666665	41.22166110127993
862.7896617988213	1586.6333333333334	31515.433333333334	41.24054060953322
863.5244982581698	1586.4333333333334	31640.833333333332	41.1487366313812
864.2592613895882	1586.1	31693.633333333335	41.02078133676219
864.9939511909114	1587.0	31664.2	40.747390031753945
865.728567659974	1586.3666666666666	31718.7	41.017583169418906
866.4631107946109	1586.7666666666667	31744.3	40.31008272926852
867.197580592657	1586.0666666666666	31799.1	40.40179059798047
867.931977051947	1586.0333333333333	31921.9	40.91044916764282
868.6663001703158	1586.1666666666667	31969.133333333335	41.58631688302395
869.4005499455982	1586.1	32016.733333333334	41.33793315508404
870.1347263756289	1586.5	32038.366666666665	40.718868838333876
870.8688294582428	1586.9666666666667	32189.7	41.43171315864997
871.6028591912748	1585.9333333333334	32296.0	40.920183152657366
872.3368155725594	1586.3666666666666	32418.933333333334	41.34784838703749
873.0706985999318	1586.7666666666667	32454.833333333332	41.03912496463465
873.8045082712266	1586.1	32490.066666666666	41.24402950749389
874.5382445842787	1587.0	32626.266666666666	41.07803084019082
875.2719075369228	1586.8	32784.53333333333	40.883207849349645
876.0054971269938	1586.5666666666666	32987.7	41.174448052267465
876.7390133523264	1587.0333333333333	33162.166666666664	40.471756062828746
877.4724562107556	1587.0	33420.23333333333	40.74490804940139
878.2058257001161	1586.6666666666667	33642.566666666666	41.28133457970678
878.9391218182427	1587.0666666666666	33741.5	40.78005653586366
879.6723445629702	1586.3	33760.166666666664	40.815024672958465
880.4054939321335	1586.9	33823.2	40.71488813864364
881.1385699235674	1586.5	33993.5	40.44598097510752
881.8715725351066	1587.1666666666667	34208.26666666667	40.65296289257931
882.604501764586	1585.8333333333333	34439.066666666666	40.46027688773558
883.3373576098403	1585.6666666666667	34651.03333333333	41.00504250828123
884.0701400687044	1586.4	34784.1	40.17736267227579
884.8028491390132	1587.1666666666667	34926.933333333334	39.391423576963085
885.5354848186014	1586.5666666666666	35033.833333333336	39.32999022992498
886.2680471053038	1586.7666666666667	35151.2	39.43750512218065
887.0005359969554	1586.1666666666667	35298.433333333334	39.27154958006352
887.7329514913906	1586.6	35458.76666666667	39.39613301759034
888.4652935864447	1586.4	35621.433333333334	38.77077693846317
889.1975622799522	1587.0333333333333	35871.933333333334	39.44756193307187
889.929757569748	1586.1333333333334	36076.666666666664	38.98695859169822
890.6618794536669	1586.6333333333334	36270.066666666666	39.28756023744875
891.3939279295437	1586.3	36382.03333333333	40.10109181873216
892.1259029952132	1586.3	36419.5	39.986638951427
892.8578046485103	1586.0333333333333	36535.7	39.87386985181605
893.5896328872698	1585.8333333333333	36621.23333333333	39.44034964234614
894.3213877093264	1586.6333333333334	36782.0	40.094574779878286
895.0530691125149	1587.2	36979.86666666667	40.24129422945334
895.7846770946703	1586.4666666666667	37246.566666666666	40.49701180469624
896.5162116536272	1586.0666666666666	37453.26666666667	40.77881960248968
897.2476727872206	1586.5	37613.36666666667	41.66721814012069
897.9790604932853	1587.0666666666666	37758.5	42.25801899146518
898.7103747696559	1586.8	37926.1	42.68460618928049
899.4416156141674	1585.9666666666667	38121.066666666666	42.43818011061472
900.1727830246544	1585.9666666666667	38421.63333333333	42.92621001785402
900.9038769989521	1586.6333333333334	38706.9	42.741329827004506
901.634897534895	1586.1	39004.6	42.52171425526354
902.365844630318	1586.5333333333333	39265.1	42.42185753956631
903.0967182830558	1586.6	39401.933333333334	42.638521982473534
903.8275184909435	1586.6666666666667	39521.76666666667	43.3383344472326
904.5582452518156	1586.6	39678.03333333333	43.89828106405054
905.288898563507	1587.0	39839.2	43.68827845233558
906.0194784238527	1587.3333333333333	39968.6	43.9045708482458
906.7499848306873	1586.1333333333334	40197.23333333333	43.786792511603466
907.4804177818455	1586.2	40353.6	44.64811171386545
908.2107772751625	1586.7	40550.73333333333	44.31581404596359
908.9410633084728	1585.9333333333334	40729.86666666667	43.617037777780475
909.6712758796114	1586.5	40782.76666666667	43.780810420402204
910.4014149864129	1587.0	40964.1	44.62896419489747
911.1314806267123	1586.1666666666667	41054.9	45.086713410358506
911.8614727983444	1586.8	41215.86666666667	45.83981254192443
912.5913914991438	1586.0	41427.46666666667	46.378701605153175
913.3212367269456	1586.9	41664.4	47.38700213247521
914.0510084795844	1586.5666666666666	41855.0	47.26148162558642
914.7807067548952	1586.3333333333333	41972.066666666666	47.67459279922967
915.5103315507125	1586.3666666666666	42057.0	47.74573859799372
916.2398828648716	1585.8666666666666	42153.86666666667	48.14578673182808
916.9693606952068	1587.2333333333333	42305.13333333333	48.139472660306254
917.6987650395532	1586.9	42372.0	48.10238695090259
918.4280958957455	1586.4333333333334	42432.63333333333	48.23893025091548
919.1573532616186	1587.3333333333333	42573.03333333333	48.479386522284486
919.8865371350073	1586.7	42562.2	48.185718224978615
920.6156475137464	1586.4	42559.36666666667	48.11070980108255
921.3446843956707	1586.1333333333334	42591.0	48.05259694975206
922.0736477786149	1586.4	42520.5	48.07170530165293
922.802537660414	1586.3	42513.333333333336	47.482676577250444
923.5313540389027	1586.1	42596.0	47.64594207621622
924.2600969119159	1586.7	42606.13333333333	47.50075107392055
924.9887662772883	1586.3666666666666	42515.833333333336	46.679092372585444
925.7173621328548	1586.9333333333334	42505.0	46.97340508321596
926.4458844764501	1586.5666666666666	42373.26666666667	46.09397758820744
927.1743333059092	1586.5333333333333	42176.03333333333	45.830214814818355
927.9027086190666	1586.0333333333333	41920.933333333334	46.57788917763448
928.6310104137575	1586.8	41473.8	46.21422519771978
929.3592386878165	1586.6333333333334	40942.433333333334	46.177680815629785
930.0873934390784	1586.0666666666666	40246.5	46.57819093536015
930.815474665378	1586.3333333333333	39475.666666666664	46.61502869826368
931.5434823645503	1586.9666666666667	38458.3	45.59174861706247
932.2714165344298	1586.5	37348.53333333333	45.43057994571599
932.9992771728516	1586.8	36275.566666666666	45.15404100911873
933.7270642776504	1586.6	35194.333333333336	44.4961777170356
934.4547778466609	1586.0333333333333	34108.96666666667	44.34590039055453
935.1824178777181	1586.7666666666667	33213.2	43.166174279470724
935.9099843686568	1586.7333333333333	32552.666666666668	43.45841073009773
936.6374773173115	1586.6	32014.266666666666	42.0790455103059
937.3648967215174	1586.3	31662.266666666666	41.843299883019654
938.0922425791092	1587.0666666666666	31494.3	42.240544694949065
938.8195148879216	1586.1333333333334	31558.066666666666	42.15224062086006
939.5467136457895	1586.0	31743.9	42.1971801790669
940.2738388505477	1586.7	32049.666666666668	41.79285859753055
941.000890500031	1586.0	32434.7	41.59104550488921
941.7278685920743	1586.5333333333333	32944.53333333333	41.116612710413996
942.4547731245123	1586.6666666666667	33523.566666666666	40.250553006337725
943.1816040951798	1585.6333333333334	34221.1	40.790586241529496
943.9083615019116	1587.0666666666666	34942.63333333333	40.695885209650484
944.6350453425426	1586.6333333333334	35696.933333333334	40.527512588369305
945.3616556149077	1586.4666666666667	36521.433333333334	40.6024702305922
946.0881923168415	1586.5333333333333	37354.63333333333	40.65322272199157
946.8146554461789	1587.0666666666666	38124.9	40.15164330861001
947.5410450007547	1586.1	38921.23333333333	39.652953858889745
948.2673609784038	1586.2333333333333	39753.433333333334	40.58721121057743
948.9936033769609	1586.3333333333333	40547.833333333336	40.696533760356715
949.7197721942608	1586.5333333333333	41295.833333333336	40.89807465470065
950.4458674281384	1586.2666666666667	42009.46666666667	40.657400737348304
951.1718890764284	1587.1666666666667	42710.933333333334	40.50076751105611
951.8978371369658	1586.5333333333333	43463.53333333333	40.83102482486335
952.6237116075853	1587.0	44060.63333333333	40.49524128405447
953.3495124861216	1586.6333333333334	44621.6	40.24523260155738
954.0752397704097	1586.7333333333333	45159.86666666667	39.99967109988275
954.8008934582843	1586.5666666666666	45705.7	40.1060883530719
955.5264735475803	1586.3666666666666	46225.066666666666	39.54200759662554
956.2519800361324	1586.1333333333334	46730.933333333334	39.981508847710494
956.9774129217755	1586.4	47169.63333333333	39.90184232091015
957.7027722023442	1586.1666666666667	47576.666666666664	39.235510688150235
958.4280578756737	1586.1666666666667	47918.433333333334	39.65065455637599
959.1532699395985	1586.5333333333333	48149.7	39.52109589821363
959.8784083919536	1586.3666666666666	48468.4	39.476090631436676
960.6034732305736	1586.2	48767.8	39.48151232518292
961.3284644532936	1586.4333333333334	49012.433333333334	39.52157974151655
962.053382057948	1586.2333333333333	49336.566666666666	39.519137936658105
962.7782260423721	1587.0666666666666	49540.46666666667	39.54430911564387
963.5029964044004	1586.8333333333333	49794.9	39.38352353164316
964.2276931418677	1586.8666666666666	49982.96666666667	38.955000188943075
964.952316252609	1586.6666666666667	50086.76666666667	38.67506580056597
965.6768657344589	1586.5333333333333	50055.03333333333	38.37471846372048
966.4013415852523	1586.7	50093.166666666664	38.70662303045426
967.1257438028242	1585.9	50225.9	38.92383255411571
967.8500723850091	1587.0666666666666	50344.4	38.811238383841385
968.574327329642	1587.2	50422.13333333333	38.83230229648079
969.2985086345576	1586.3666666666666	50526.53333333333	38.41328164966705
970.0226162975908	1586.8	50480.333333333336	37.96371509980405
970.7466503165765	1586.3	50435.4	38.26025761657068
971.4706106893493	1587.0333333333333	50446.73333333333	38.04098975908324
972.1944974137441	1586.7666666666667	50265.9	38.19757779612754
972.9183104875957	1586.7	49939.03333333333	38.31772488923237
973.6420499087391	1586.6333333333334	49595.833333333336	38.56227730526895
974.3657156750087	1586.7333333333333	49325.6	38.21546126992948
975.0893077842397	1586.8666666666666	49027.8	37.69425280814587
975.8128262342667	1586.5	48933.13333333333	37.97085708144389
976.5362710229247	1587.4	48790.36666666667	37.83860933039434
977.2596421480483	1587.3333333333333	48783.833333333336	37.93004125669285
977.9829396074724	1586.2	48720.7	38.041850576527175
978.7061633990318	1587.0666666666666	48541.76666666667	37.36977307879122
979.4293135205613	1586.0	48317.76666666667	36.969688411382656
980.1523899698958	1586.6	48131.23333333333	37.3115712405077
980.87539274487	1586.3333333333333	48071.53333333333	37.57084702744165
981.5983218433189	1586.0666666666666	48104.433333333334	37.97025440465622
982.3211772630771	1586.4333333333334	48154.3	38.061758905793184
983.0439590019795	1586.7666666666667	48208.1	37.776253497861575
983.7666670578608	1586.4333333333334	48250.433333333334	37.405964429990156
984.4893014285559	1586.7333333333333	48255.566666666666	37.50065350931503
985.2118621118997	1586.4666666666667	48236.3	37.958340359359774
985.9343491057269	1586.3	48214.23333333333	37.812326456324094
986.6567624078724	1586.2666666666667	48044.3	38.08199213741725
987.3791020161709	1587.0	47978.46666666667	38.14762415052614
988.1013679284573	1587.0666666666666	47967.46666666667	38.148277830689366
988.8235601425663	1586.3666666666666	48001.86666666667	38.36676247233741
989.5456786563328	1586.4333333333334	48032.933333333334	38.0255312784656
990.2677234675917	1586.6	48110.4	37.67163593752066
990.9896945741776	1586.4666666666667	48046.2	37.385491249266195
991.7115919739255	1586.8666666666666	47873.26666666667	37.35239604567209
992.4334156646702	1586.5333333333333	47585.2	36.96204725561262
993.1551656442463	1587.1	47258.76666666667	36.88245800702711
993.8768419104888	1587.2333333333333	46941.166666666664	36.83905436584244
994.5984444612325	1586.2666666666667	46666.333333333336	37.38091938919578
995.3199732943121	1587.1666666666667	46359.066666666666	37.47729740299665
996.0414284075626	1586.0333333333333	46049.566666666666	37.330325443664584
996.7628097988187	1586.9666666666667	45844.166666666664	38.06019740520211
997.4841174659151	1587.1	45633.2	38.13962905851002
998.2053514066869	1586.1333333333334	45314.666666666664	38.18335601628402
998.9265116189687	1586.6333333333334	44802.1	38.163783017343434
999.6475981005952	1587.0666666666666	44201.7	38.10976437630147
1000.3686108494015	1587.1666666666667	43598.63333333333	37.82966231764036
1001.0895498632223	1586.4333333333334	43209.166666666664	37.355162590090266
1001.8104151398923	1586.8333333333333	42913.166666666664	37.20319560356473
1002.5312066772464	1586.6333333333334	42630.1	37.48059307053904
1003.2519244731194	1586.1666666666667	42378.1	37.201331521804605
1003.9725685253462	1586.4	42116.8	37.10137884841295
1004.6931388317614	1587.5	41717.5	36.75165654609088
1005.4136353902	1586.6666666666667	41199.2	36.613529104918605
1006.1340581984969	1586.5	40632.26666666667	36.667862164817706
1006.8544072544867	1586.6	40006.5	37.102750769570925
1007.5746825560042	1586.7333333333333	39406.6	37.24202447746127
1008.2948841008844	1586.8	38888.03333333333	38.03881417368936
1009.0150118869618	1586.7666666666667	38380.6	38.02229648459216
1009.7350659120716	1586.9	38031.566666666666	38.37018865933822
1010.4550461740483	1586.3	37676.6	38.6186842320987
1011.174952670727	1586.7333333333333	37283.833333333336	38.12502855372282
1011.8947853999423	1586.7666666666667	36886.6	38.85931027889638
1012.614544359529	1587.1	36337.933333333334	39.44405560653241
1013.334229547322	1586.3333333333333	35709.566666666666	39.4104516261266
1014.0538409611561	1586.9666666666667	35043.13333333333	39.614256573444216
1014.7733785988661	1586.5666666666666	34459.166666666664	39.83876413767492
1015.4928424582868	1586.8	33970.066666666666	40.734744612363045
1016.2122325372529	1586.0333333333333	33508.46666666667	40.073675787497045
1016.9315488335994	1586.8666666666666	33099.333333333336	40.19010917670375
1017.6507913451611	1586.7	32721.2	40.418790816787386
1018.3699600697728	1586.0666666666666	32333.833333333332	39.94367935156343
1019.0890550052692	1586.7333333333333	31939.2	40.25389738769815
1019.8080761494851	1586.5	31410.8	40.57067525181113
1020.5270235002555	1586.4333333333334	30790.766666666666	40.677785709744164
1021.2458970554151	1586.7666666666667	30080.766666666666	40.81191100915327
1021.9646968127987	1587.2666666666667	29437.8	41.22804628270765
1022.6834227702411	1586.6333333333334	28877.866666666665	40.7113335980991
1023.4020749255772	1586.5333333333333	28385.466666666667	40.88374752987166
1024.1206532766416	1586.9333333333334	27993.566666666666	40.62323633675911
1024.8391578212693	1587.0	27689.766666666666	40.60985827875673
1025.5575885572953	1586.7666666666667	27353.933333333334	40.28781406940589
1026.2759454825539	1586.3333333333333	26900.566666666666	39.836783244247265
1026.9942285948803	1586.0666666666666	26338.466666666667	40.15888173848993
1027.7124378921092	1587.2666666666667	25772.233333333334	40.98859659421216
1028.4305733720753	1586.5333333333333	25148.2	40.3436222858718
1029.1486350326138	1587.1333333333334	24562.166666666668	40.55470996865063
1029.866622871559	1586.5333333333333	24041.266666666666	40.650693736323404
1030.584536886746	1586.4666666666667	23622.9	40.692760727657
1031.3023770760096	1587.4	23271.966666666667	41.01485793506022
1032.0201434371845	1586.3666666666666	22925.533333333333	40.213194532760085
1032.7378359681059	1586.1333333333334	22590.9	40.61954012694883
1033.455454666608	1585.7666666666667	22188.4	40.570307388073765
1034.1729995305259	1586.5333333333333	21747.866666666665	40.10207531294691
1034.8904705576945	1586.8	21239.766666666666	40.21857768964493
1035.6078677459486	1586.3333333333333	20690.133333333335	39.521820683813125
1036.3251910931228	1586.7666666666667	20202.866666666665	39.61438624888916
1037.042440597052	1587.0	19766.9	40.229668853241336
1037.7596162555712	1586.6666666666667	19353.2	39.67056498754647
1038.4767180665153	1586.3	19009.466666666667	39.85289762920868
1039.1937460277186	1586.2666666666667	18708.633333333335	39.775268959629635
1039.9107001370162	1586.1	18448.933333333334	39.621385347292986
1040.627580392243	1587.0666666666666	18183.066666666666	40.16258452491364
1041.3443867912338	1587.2333333333333	17839.133333333335	40.13702143693879
1042.0611193318232	1586.6	17454.333333333332	39.95233023550441
1042.7777780118463	1586.9	16996.1	39.400605108950536
1043.4943628291376	1586.5333333333333	16549.266666666666	39.692728321902734
1044.2108737815322	1586.5666666666666	16143.3	40.39487006613479
1044.9273108668647	1585.9	15743.066666666668	39.1740998056711
1045.64367408297	1586.1333333333334	15419.633333333333	39.32245719143571
1046.359963427683	1586.5333333333333	15154.333333333334	39.6403070908336
1047.0761788988382	1586.8333333333333	14918.466666666667	39.84027338271118
1047.7923204942708	1586.5333333333333	14676.233333333334	40.20067652771522
1048.5083882118154	1585.7333333333333	14413.466666666667	39.43852432449879
1049.224382049307	1586.5666666666666	14095.766666666666	39.02375181973884
1049.9403020045802	1586.4333333333334	13781.966666666667	40.00489094517637
1050.6561480754697	1586.7666666666667	13426.966666666667	38.88700405618734
1051.3719202598106	1586.3666666666666	13111.8	39.16703088565338
1052.0876185554378	1585.8333333333333	12826.0	39.680421178397744
1052.8032429601856	1586.8666666666666	12582.466666666667	40.07823748268487
1053.5187934718892	1586.3666666666666	12381.2	40.05463065641928
1054.2342700883835	1586.8666666666666	12209.033333333333	39.62349067740614
1054.949672807503	1586.4333333333334	12056.166666666666	39.691293436618466
1055.6650016270826	1586.2	11879.466666666667	39.476195215666024
1056.3802565449573	1587.0	11677.066666666668	39.69256681871158
1057.0954375589617	1586.8666666666666	11460.966666666667	39.92539479604016
1057.8105446669308	1586.5333333333333	11231.9	40.03187542218984
1058.5255778666992	1586.8	11008.733333333334	40.354201036656285
1059.240537156102	1586.6	10781.433333333332	40.00971921235319
1059.9554225329737	1586.2333333333333	10585.6	39.673110413941686
1060.6702339951491	1586.4666666666667	10433.633333333333	40.35064122362047
1061.3849715404633	1586.3	10298.1	38.59145520137221
1062.0996351667509	1586.6	10190.366666666667	39.74520785163591
1062.8142248718468	1586.5	10086.266666666666	39.40352563540599
1063.528740653586	1586.8333333333333	9934.8	39.58584093831297
1064.2431825098029	1586.7	9776.966666666667	40.417577846956334
1064.9575504383324	1586.4666666666667	9561.0	39.090954765214946
1065.6718444370097	1586.4	9361.966666666667	39.77964951162876
1066.386064503669	1586.2	9181.6	39.222470148761886
1067.1002106361457	1586.3	9041.8	39.3976925477746
1067.8142828322743	1585.9666666666667	8923.633333333333	39.12897092245967
1068.5282810898898	1586.3	8818.3	38.8423823594435
1069.2422054068265	1586.2666666666667	8738.8	39.95925203231784
1069.95605578092	1586.6	8640.1	40.18694361647655
1070.6698322100044	1586.2	8497.933333333332	39.12193289417299
1071.383534691915	1586.0333333333333	8337.533333333333	40.16751077740791
1072.0971632244864	1586.8	8160.6	39.32035081273085
1072.8107178055534	1586.7333333333333	7993.1	38.63019062515799
1073.524198432951	1587.0	7868.3	38.87039026284181
1074.2376051045137	1587.1333333333334	7763.866666666667	38.65403928117299
1074.9509378180765	1586.7333333333333	7674.9	39.27637091078536
1075.6641965714741	1586.5	7602.266666666666	40.264816388369134
1076.3773813625414	1586.9	7495.4	39.49115750842358
1077.0904921891133	1586.0	7396.666666666667	39.19415012665379
1077.8035290490245	1586.2333333333333	7266.9	39.11760203244309
1078.51649194011	1586.2333333333333	7129.766666666666	38.538923111603054
1079.2293808602042	1586.3333333333333	6999.366666666667	38.69514720915842
1079.9421958071423	1586.5	6884.9	39.0242947213477
1080.6549367787588	1586.3666666666666	6788.533333333334	38.95154763675666
1081.367603772889	1586.5666666666666	6715.566666666667	38.87528997535976
1082.080196787367	1585.7666666666667	6658.666666666667	38.8163260732215
1082.7927158200282	1586.4333333333334	6586.833333333333	40.22407358645107
1083.5051608687072	1586.8333333333333	6486.366666666667	39.481387348481874
1084.217531931239	1586.3666666666666	6365.2	40.17419718287542
1084.9298290054578	1587.0333333333333	6230.966666666666	38.0612675926013
1085.6420520891993	1586.5666666666666	6139.133333333333	39.62606024031609
1086.3542011802977	1586.2333333333333	6056.533333333334	39.31474498938708
1087.0662762765878	1586.5666666666666	5993.1	38.788421396613046
1087.7782773759047	1586.1	5937.466666666666	38.34995683595463
1088.4902044760831	1586.4666666666667	5862.133333333333	38.216611715455166
1089.202057574958	1586.5333333333333	5774.366666666667	38.69613167136861
1089.9138366703637	1586.2666666666667	5683.166666666667	38.43567713199773
1090.6255417601355	1586.2666666666667	5592.8	39.33514138841251
1091.337172842108	1586.9	5525.933333333333	41.22770289844705
1092.048729914116	1586.4666666666667	5450.766666666666	38.03485894140307
1092.7602129739944	1586.6333333333334	5418.366666666667	39.0336661522013
1093.471622019578	1586.7333333333333	5373.466666666666	39.72450048038229
1094.1829570487016	1586.8666666666666	5309.166666666667	40.091003782770045
1094.8942180592	1586.8	5210.766666666666	38.84042693821874
1095.605405048908	1586.4333333333334	5125.2	39.299959196132775
1096.3165180156604	1586.4333333333334	5054.166666666667	38.927067656614646
1097.027556957292	1586.3333333333333	5019.266666666666	39.589473960364444
1097.7385218716379	1586.3333333333333	4977.6	38.25371600885498
1098.4494127565324	1585.9333333333334	4927.733333333334	38.87921566611926
1099.1602296098106	1586.5	4853.433333333333	39.69089239085017
1099.8709724293074	1586.4666666666667	4767.6	39.50550747346627
1100.5816412128574	1586.5666666666666	4700.233333333334	38.02108993168618
1101.2922359582956	1586.0	4650.5	39.94673804927312
1102.0027566634565	1586.4333333333334	4619.433333333333	39.88941112405513
1102.7132033261753	1586.5	4564.633333333333	39.22091608450987
1103.4235759442865	1586.4666666666667	4497.633333333333	40.32436326958276
1104.1338745156252	1586.1666666666667	4424.166666666667	38.585038260800445
1104.844099038026	1586.5	4373.2	39.49914118438613
1105.5542495093239	1586.6	4335.366666666667	40.503551107188194
1106.2643259273534	1586.5	4283.366666666667	39.45384337641733
1106.9743282899494	1586.3	4202.433333333333	39.050026459862174
1107.684256594947	1586.8333333333333	4128.766666666666	38.57934162201888
1108.394110840181	1587.2666666666667	4073.4333333333334	40.04679166953112
1109.1038910234856	1586.4666666666667	4031.6	39.083317227338455
1109.8135971426964	1586.8333333333333	3966.9333333333334	37.56136347464355
1110.5232291956477	1586.3333333333333	3896.9333333333334	39.26396713391597
1111.2327871801745	1586.4666666666667	3834.9	41.3495495152331
1111.9422710941117	1586.5666666666666	3787.3	41.05996448896001
1112.6516809352938	1586.4333333333334	3737.0333333333333	41.39066575214209
1113.3610167015559	1586.5333333333333	3679.6	40.18951674240336
1114.0702783907325	1586.9666666666667	3622.6	41.35570673769473
1114.7794660006589	1587.2	3583.4666666666667	41.64512038345658
1115.4885795291696	1586.3	3545.5666666666666	39.57222972652265
1116.1976189740992	1586.8333333333333	3504.1666666666665	42.165014326660994
1116.906584333283	1586.2333333333333	3450.633333333333	40.86578265878808
1117.6154756045555	1586.5666666666666	3415.233333333333	41.15525764512065
1118.3242927857516	1586.9	3379.2	41.78298162175067
1119.0330358747062	1586.2666666666667	3338.8333333333335	40.98647526979205
1119.741704869254	1586.5333333333333	3298.0	41.8429119527719
1120.4502997672296	1586.1666666666667	3254.1	40.659036959105215
1121.1588205664682	1585.7	1661.7666666666667	48.472635366125196
1121.8672672648045	1585.6	1661.0666666666666	34.7301364051795
1122.5756398600731	1585.5333333333333	1661.4666666666667	43.89737312504987
1123.2839383501089	1585.7	1661.6333333333334	33.2712644453897
