# Supplementary material for: Roblonski: A Material-Efficient Robo-Fluidic Toolbox for Rapid Photochemical Characterization
Source: ACS Cent Sci. 2026 Feb 6;12(3):333–44. doi: 10.1021/acscentsci.5c02027 (PMC13022720; doi:10.1021/acscentsci.5c02027)
Supplement: Supplementary file 2 [file oc5c02027_si_002.zip › BeerLambertStudy/Raw Data (Automataed)/BLEC Study (2025 Jun 12)/Ferrocene3/blec_Ferrocene3__12062025_aABS_i8_eEXP_s2_d669e+00_t250-0_m7_v175-0.csv]

name	C:/Users/cbe.mabolha.shared/Documents/Gilson Spectroscopy Project\BLEC Study (2025 Jun 12)\Ferrocene3\blec_Ferrocene3__12062025_aABS_i8_eEXP_s2_d669e+00_t250-0_m7_v175-0.csv
2025-06-12 22:38:00.741533
mix_iter=7	mix_disp=175.0
droplet_volume=50.0	working_volume=250.0
dilution_scheme=Fractional(value=0.3333333333333333)	n_dil=6
calibration=Calibration(y = f(x); f(x) = -0.244 + 0.9765x; s.t. y > 0.0; Set Feb 4	2025 from "Manuscript Figures Data.xlsx")
count	30
interval	0.1 (Sec)
integration_time	40000 (uSec)
NLC=False	DCC=False	WCAL=-5	Slit=S5
Conc_0=6.692	nFRAC=0.4444444444444445	nConc_(8;2)=2.9742222222222225	aFRAC=0.4448896625186653	aConc_(8;2)=2.9772016215749084
wavelength (nm)	dark reference (int)	light reference (int)	abs (mOD)
W	D	L	S
344.6678771972656	1602.3333333333333	1676.3666666666666	30.99802412656852
345.45221902608614	1589.4333333333334	1665.4	43.034632225202294
346.236489003635	1586.8666666666666	1662.3	33.70787661190426
347.02068712774695	1585.1666666666667	1660.2666666666667	31.36991341214193
347.8048133962569	1584.5333333333333	2396.6666666666665	52.35516254567976
348.5888678069997	1585.2	2403.4666666666667	49.67116508374997
349.3728503578101	1586.4	2421.866666666667	52.42361434208873
350.15676104652283	1587.5	2429.8	51.9330767331217
350.94059987097285	1587.6	2436.6666666666665	48.394953013941276
351.72436682899485	1586.8	2443.9666666666667	47.32722569842864
352.5080619184237	1586.0666666666666	2451.233333333333	51.39939836687569
353.2916851370942	1585.3	2453.0666666666666	48.6158698518563
354.0752364828412	1585.6333333333334	2461.766666666667	49.12285975142642
354.8587159534994	1585.5333333333333	2461.9333333333334	48.47864052623179
355.6421235469038	1585.8333333333333	2471.366666666667	51.72711731391831
356.42545926088906	1586.4	2464.4666666666667	47.42401582208227
357.20872309329	1586.7333333333333	2468.766666666667	49.43669388334235
357.9919150419415	1586.2333333333333	2461.0666666666666	49.45968636781499
358.77503510467835	1585.8333333333333	2457.4	49.730568921747164
359.5580832793353	1585.7	2447.1666666666665	48.25921106118978
360.34105956374725	1585.2333333333333	2443.4	47.83359320457329
361.12396395574893	1586.0	2445.9	53.02524789806086
361.9067964531752	1586.0666666666666	2441.866666666667	50.645346771496186
362.6895570538609	1585.4	2441.0333333333333	50.085819998652156
363.47224575564076	1586.4333333333334	2441.5333333333333	51.41289275323207
364.2548625563497	1586.7333333333333	2437.366666666667	50.837794713720264
365.0374074538224	1586.8333333333333	2440.4333333333334	54.09430728634744
365.8198804458938	1587.2	2435.5333333333333	52.04079026250502
366.6022815303986	1586.6	2435.0	52.36356903759542
367.3846107051717	1586.3333333333333	2435.733333333333	52.144289222075734
368.1668679680479	1585.4	2433.6666666666665	50.681331080330956
368.9490533168619	1585.4666666666667	2432.9666666666667	50.15440864029074
369.7311667494487	1586.2666666666667	2446.733333333333	53.064143327221906
370.5132082636429	1587.4666666666667	2453.0333333333333	52.052415441512025
371.2951778572795	1586.2333333333333	2453.9333333333334	51.67211460729121
372.07707552819323	1586.5666666666666	2456.0	52.163132767195805
372.8589012742189	1586.0666666666666	2468.3333333333335	53.09714933092533
373.6406550931913	1586.5	2471.1666666666665	51.00731825675575
374.4223369829453	1586.3666666666666	2483.866666666667	53.578754913507396
375.2039469413157	1586.2333333333333	2487.5666666666666	52.501748117464366
375.9854849661373	1586.7666666666667	2479.6666666666665	53.230709138927914
376.7669510552448	1586.4333333333334	2485.366666666667	53.01451504236695
377.5483452064732	1587.3	2489.7	52.21863105374484
378.3296674176572	1586.3666666666666	2508.5	54.93471860208983
379.11091768663164	1585.9	2507.733333333333	55.096378844346475
379.89209601123133	1586.6333333333334	2512.766666666667	52.789051950995756
380.67320238929113	1586.7	2515.8333333333335	53.43523062120647
381.45423681864577	1585.6666666666667	2523.3333333333335	56.77178894882954
382.23519929713007	1586.9	2524.4666666666667	54.269145904519846
383.01608982257886	1586.2	2542.6	56.82584635254736
383.796908392827	1586.8666666666666	2554.3333333333335	57.49630378521902
384.57765500570923	1585.8	2555.1666666666665	55.572994357941425
385.3583296590604	1585.7333333333333	2543.5	56.20559782527357
386.1389323507153	1586.8666666666666	2550.7	56.46049576589123
386.91946307850884	1586.3666666666666	2559.4666666666667	55.27801473295376
387.69992184027564	1586.2	2580.1	56.79300399617443
388.48030863385065	1586.4	2601.1666666666665	56.29356320977265
389.2606234570687	1586.7666666666667	2586.5666666666666	55.085136073355116
390.04086630776453	1585.9666666666667	2578.266666666667	57.73984204860093
390.82103718377294	1586.8	2583.4333333333334	56.94116631687715
391.6011360829288	1586.9333333333334	2595.4333333333334	60.46177349678423
392.3811630030669	1586.5666666666666	2617.233333333333	57.703101982031185
393.161117942022	1585.6333333333334	2664.133333333333	60.52472082742416
393.941000897629	1586.4	2703.633333333333	59.36204120759587
394.72081186772266	1586.5	2716.133333333333	61.401323801766935
395.5005508501378	1586.5	2704.6666666666665	61.585590773077215
396.28021784270925	1586.5	2700.9333333333334	60.34206027756083
397.0598128432718	1585.9	2710.0666666666666	60.74355796846545
397.83933584966024	1586.5666666666666	2710.2	60.12296665836309
398.6187868597095	1587.0666666666666	2727.8333333333335	62.527800732900566
399.3981658712542	1586.4333333333334	2745.7	64.67582796051283
400.1774728821293	1586.1333333333334	2773.9	64.89795451810998
400.9567078901696	1586.1333333333334	2796.0333333333333	63.17627463164216
401.7358708932098	1587.1666666666667	2795.9333333333334	62.82463079250872
402.5149618890848	1585.6666666666667	2783.366666666667	65.22981902873227
403.2939808756294	1586.8333333333333	2784.633333333333	63.90577342198368
404.07292785067847	1586.3333333333333	2815.6666666666665	65.81385879239174
404.8518028120667	1586.2666666666667	2824.9333333333334	64.13928075505454
405.630605757629	1586.6666666666667	2828.6666666666665	64.92727139571777
406.4093366852001	1586.4333333333334	2821.866666666667	64.40174773172227
407.1879955926149	1585.9	2825.5333333333333	64.42389070036606
407.9665824777082	1587.4	2840.766666666667	65.01644790138931
408.74509733831474	1585.5666666666666	2864.5333333333333	65.65082581555875
409.52354017226935	1586.6666666666667	2878.0	67.38795967280838
410.3019109774069	1586.1	2872.366666666667	64.09933907696146
411.08020975156217	1586.5666666666666	2889.0666666666666	65.9993964539862
411.8584364925699	1586.7333333333333	2911.266666666667	65.6662849701995
412.6365911982651	1586.1333333333334	2939.0666666666666	67.5678375914336
413.4146738664823	1586.6	2961.366666666667	66.88712294748191
414.19268449505654	1587.0	2989.0666666666666	65.68551862072471
414.97062308182257	1586.4333333333334	3024.9	66.45561716303739
415.74848962461516	1586.0	3070.4666666666667	67.18577877805554
416.52628412126916	1586.2333333333333	3139.5	68.05884839291627
417.3040065696194	1586.1333333333334	3211.3	66.9675747406655
418.0816569675006	1586.7333333333333	3207.6	66.32650589838025
418.8592353127476	1587.0666666666666	3194.5	66.68419515760182
419.63674160319533	1586.4	3208.266666666667	66.86497736101337
420.4141758366785	1586.9666666666667	3245.266666666667	68.6714178135145
421.1915380110319	1586.7666666666667	3259.6	68.4508375349013
421.9688281240904	1586.4	3259.5	68.98634876296566
422.7460461736888	1586.1333333333334	3313.9	68.36931078827746
423.52319215766187	1586.0666666666666	3377.366666666667	67.7206136878446
424.3002660738445	1585.7	3465.4	69.02860530492961
425.0772679200714	1586.4333333333334	3602.5666666666666	68.45247705028501
425.8541976941775	1586.1333333333334	3747.8	70.04958635483543
426.6310553939975	1586.1	3809.633333333333	70.09955869676095
427.40784101736625	1586.2666666666667	3862.3333333333335	70.48904665328563
428.18455456211865	1586.3	3984.6	70.98355192861098
428.96119602608934	1586.7666666666667	4182.566666666667	72.42140401182785
429.7377654071133	1587.0	4383.5	70.14128236771586
430.5142627030252	1586.5333333333333	4499.733333333334	71.9313052806673
431.29068791166	1586.5666666666666	4650.566666666667	71.64404209505008
432.06704103085235	1586.4666666666667	4782.2	73.6251794592689
432.8433220584372	1585.7666666666667	4867.766666666666	72.65654098675256
433.6195309922492	1586.6	4935.566666666667	73.94874499820894
434.3956678301234	1586.4	4974.7	73.95508952215076
435.1717325698944	1585.8333333333333	4993.466666666666	73.42243303390532
435.9477252093971	1585.9	5004.966666666666	72.53911990618744
436.72364574646633	1585.6666666666667	5057.9	73.20800502834138
437.49949417893686	1586.6	5120.233333333334	73.10259191190568
438.27527050464346	1586.7	5209.866666666667	71.14904626853743
439.0509747214211	1586.2666666666667	5388.4	72.06358510467273
439.8266068271044	1587.3	5654.766666666666	73.62489867990611
440.6021668195283	1586.8666666666666	6026.866666666667	72.8231499822343
441.37765469652754	1586.0333333333333	6489.3	74.47237251299802
442.1530704559369	1586.5	6984.966666666666	74.32266502151113
442.9284140955914	1586.7666666666667	7421.8	75.45155416172298
443.7036856133256	1586.2	7720.1	74.16775283780775
444.47888500697445	1586.7	7899.6	74.6058146354323
445.2540122743727	1585.8	7921.766666666666	73.98707005055346
446.0290674133552	1586.0666666666666	7882.233333333334	74.2244003403735
446.8040504217568	1586.6333333333334	7784.833333333333	73.35166501738823
447.5789612974122	1586.5666666666666	7690.633333333333	72.87979921201925
448.35380003815635	1586.6333333333334	7640.6	72.9708589235741
449.1285666418239	1585.7333333333333	7622.533333333334	73.66828217490351
449.90326110624983	1585.7666666666667	7611.866666666667	72.49738309934558
450.67788342926883	1586.2333333333333	7625.333333333333	71.97094978219994
451.4524336087157	1587.1333333333334	7668.766666666666	72.42387733647095
452.22691164242536	1586.1333333333334	7706.1	72.12316103750219
453.00131752823256	1586.4	7773.3	72.44581151586227
453.7756512639721	1586.2333333333333	7849.066666666667	72.08000852222304
454.5499128474788	1586.5333333333333	7909.1	71.86909385609098
455.32410227658755	1586.1	7953.366666666667	71.87841506642266
456.09821954913303	1586.2	7958.533333333334	71.80822644822402
456.8722646629501	1586.7333333333333	7941.5	72.50842171159377
457.6462376158736	1586.7666666666667	7877.3	72.07706432079745
458.4201384057383	1587.1333333333334	7779.033333333334	71.63705703498724
459.1939670303791	1586.3333333333333	7652.433333333333	71.0742275959039
459.96772348763074	1586.0666666666666	7498.6	69.90928133771884
460.741407775328	1586.6	7363.133333333333	70.28810861022144
461.51501989130577	1586.8333333333333	7240.2	70.2824807576946
462.2885598333988	1586.6	7118.4	69.88552101013809
463.0620275994419	1586.6333333333334	7018.166666666667	68.58234111514174
463.83542318726995	1586.1333333333334	6958.433333333333	67.90309612484354
464.6087465947177	1587.0333333333333	6917.766666666666	68.60696666324299
465.38199781962	1586.3666666666666	6890.8	67.99467376775623
466.1551768598116	1586.3666666666666	6887.333333333333	67.50653235473821
466.92828371312737	1586.5666666666666	6894.466666666666	66.8636135264229
467.7013183774021	1586.6333333333334	6941.733333333334	68.16137046954933
468.4742808504707	1586.4	6987.233333333334	67.98176918942102
469.24717113016777	1586.8666666666666	7042.633333333333	67.24451780742439
470.0199892143283	1586.2	7111.233333333334	67.96985690856462
470.792735100787	1585.6	7183.666666666667	67.38231439857942
471.5654087873788	1586.9666666666667	7253.066666666667	66.3948500385966
472.33801027193834	1586.1666666666667	7324.566666666667	66.76687155584497
473.11053955230057	1586.9666666666667	7406.933333333333	66.24881091705176
473.88299662630027	1586.8333333333333	7465.7	66.27464762898974
474.65538149177223	1585.4	7513.533333333334	64.48289830877086
475.4276941465513	1585.9666666666667	7547.033333333334	64.7750734803766
476.1999345884722	1586.0333333333333	7541.033333333334	63.85950568764416
476.97210281536985	1586.5333333333333	7535.6	63.83791407722011
477.74419882507897	1586.8	7532.966666666666	63.97581847323587
478.51622261543446	1586.8666666666666	7491.366666666667	63.32068102820361
479.2881741842711	1586.1	7460.2	62.15530019088051
480.06005352942367	1586.5666666666666	7422.666666666667	62.26985029154285
480.831860648727	1587.1333333333334	7369.6	61.68346457784844
481.60359554001593	1586.2	7337.666666666667	61.889893365643026
482.37525820112523	1587.0666666666666	7295.866666666667	62.20584432117816
483.14684862988975	1587.1666666666667	7238.033333333334	61.35800957491825
483.91836682414424	1586.0	7203.766666666666	61.75243196990346
484.68981278172356	1586.1	7153.533333333334	61.55506419337872
485.46118650046253	1586.3	7092.133333333333	59.40994916721437
486.23248797819593	1586.1666666666667	7052.066666666667	59.34668891711778
487.0037172127586	1586.3	7015.033333333334	59.329611102199365
487.7748742019853	1586.2	6982.333333333333	59.15398169419273
488.54595894371096	1586.1333333333334	6948.866666666667	59.261002862313816
489.31697143577026	1587.3	6914.833333333333	58.684244286308214
490.08791167599804	1585.9333333333334	6876.666666666667	57.944261610424725
490.8587796622292	1586.5	6836.533333333334	57.180845236807
491.6295753922984	1586.4666666666667	6819.166666666667	57.69602785570058
492.4002988640406	1587.1	6796.3	56.427399955504896
493.17095007529053	1586.5333333333333	6765.9	57.35155901114064
493.94152902388305	1586.0333333333333	6724.966666666666	55.70572497002726
494.71203570765294	1586.9333333333334	6703.566666666667	56.3319004039674
495.482470124435	1586.1666666666667	6662.4	55.99254472137653
496.25283227206404	1587.0	6637.2	55.61271515335981
497.02312214837485	1586.8	6610.233333333334	54.11681143010654
497.7933397512024	1586.4	6579.0	54.41701127736418
498.56348507838123	1586.5	6551.033333333334	53.29850996411423
499.3335581277464	1586.1333333333334	6543.766666666666	54.587627601549336
500.10355889713264	1586.6333333333334	6537.566666666667	54.238769645409924
500.8734873843747	1586.1333333333334	6536.1	54.36604614693929
501.6433435873074	1586.4333333333334	6543.833333333333	54.47117468043412
502.4131275037657	1586.9	6540.6	52.98321429135293
503.1828391315842	1586.3666666666666	6541.3	52.65574329040181
503.95247846859786	1586.8333333333333	6569.466666666666	52.29875658946913
504.72204551264144	1586.5	6607.866666666667	52.86875756227712
505.49154026154974	1586.5	6628.0	52.74803504964825
506.2609627131576	1586.8666666666666	6675.066666666667	52.64449674838252
507.03031286529983	1586.3333333333333	6722.466666666666	52.50718787998405
507.7995907158112	1586.1666666666667	6767.9	51.26114317524195
508.5687962625266	1586.7	6838.0	51.07706317302264
509.33792950328075	1587.2333333333333	6914.533333333334	50.52728801583449
510.1069904359085	1586.5666666666666	7005.5	51.50095423907883
510.8759790582447	1586.5333333333333	7082.133333333333	50.51091156539236
511.6448953681241	1586.4	7177.5	50.3725790550867
512.4137393633815	1586.7666666666667	7269.266666666666	49.540051114263
513.1825110418519	1586.6666666666667	7371.566666666667	50.373392551476925
513.9512104013698	1586.4	7471.633333333333	51.5610409221238
514.7198374397702	1586.7666666666667	7571.833333333333	49.7799270034047
515.4883921548881	1586.0666666666666	7683.533333333334	50.2003338200435
516.2568745445578	1586.1666666666667	7779.266666666666	48.83493223019863
517.0252846066146	1586.6666666666667	7884.566666666667	49.454293181727664
517.793622338893	1586.2333333333333	7996.133333333333	50.1973993161925
518.561887739228	1586.5333333333333	8080.433333333333	49.66954530915748
519.3300808054544	1586.6	8167.533333333334	49.40284194323259
520.0982015354069	1586.4	8256.766666666666	48.50285747807242
520.8662499269203	1586.5333333333333	8354.4	49.39088845939614
521.6342259778296	1586.7666666666667	8451.7	48.70850834668048
522.4021296859694	1587.0333333333333	8518.466666666667	48.202599479120714
523.1699610491747	1586.0333333333333	8614.733333333334	48.862347625119824
523.9377200652801	1586.1	8683.566666666668	48.79723890136174
524.7054067321207	1586.1666666666667	8747.533333333333	49.45427538917273
525.4730210475309	1586.4666666666667	8802.566666666668	47.872866888784515
526.2405630093459	1586.4	8853.0	48.67632428163215
527.0080326154003	1586.4333333333334	8918.233333333334	47.72897812946892
527.7754298635291	1586.3	8974.333333333334	48.26387882416993
528.5427547515668	1586.2	9021.066666666668	48.86099211413251
529.3100072773485	1586.9666666666667	9052.166666666666	47.34492647451459
530.077187438709	1586.3333333333333	9099.466666666667	47.861962556356154
530.8442952334829	1586.3333333333333	9147.033333333333	47.7766557439794
531.6113306595051	1586.6	9186.166666666666	47.40157183646682
532.3782937146104	1586.2666666666667	9215.4	46.57968649212559
533.1451843966338	1586.7	9262.266666666666	47.16865818142119
533.9120027034099	1586.2666666666667	9285.333333333334	47.03965032975753
534.6787486327736	1586.6333333333334	9319.466666666667	47.70360741833087
535.4454221825597	1587.0666666666666	9344.166666666666	47.34189797572514
536.212023350603	1586.7	9388.066666666668	47.35813767285383
536.9785521347383	1586.5666666666666	9413.233333333334	47.43361364020666
537.7450085328004	1586.4	9435.633333333333	47.427345478271505
538.5113925426242	1586.9666666666667	9482.633333333333	47.770820411917335
539.2777041620444	1587.1333333333334	9490.8	46.70893722614099
540.0439433888959	1587.0	9523.766666666666	47.759759641229294
540.8101102210134	1586.3333333333333	9546.4	47.374640252203676
541.5762046562318	1587.1333333333334	9576.833333333334	47.761025718142996
542.3422266923859	1587.5666666666666	9583.766666666666	47.7401954533177
543.1081763273105	1586.4333333333334	9584.8	45.972523234291906
543.8740535588404	1586.5666666666666	9598.2	46.13128491636611
544.6398583848105	1587.1666666666667	9603.866666666667	47.02922291988651
545.4055908030555	1586.9	9609.166666666666	47.46754451967607
546.1712508114102	1586.8333333333333	9630.9	47.4681205072853
546.9368384077096	1587.1666666666667	9624.9	47.22844740655624
547.7023535897882	1586.9333333333334	9620.866666666667	46.603613648034184
548.4677963554811	1587.4	9611.533333333333	46.08155082887324
549.2331667026231	1587.0333333333333	9608.133333333333	46.29264259488503
549.9984646290487	1586.9333333333334	9604.133333333333	46.49724448089952
550.7636901325931	1585.9666666666667	9619.166666666666	46.83085426535245
551.5288432110908	1586.4666666666667	9604.6	45.76872472875742
552.2939238623768	1586.3666666666666	9596.766666666666	45.76311303118939
553.0589320842859	1586.3666666666666	9613.166666666666	46.29607447405136
553.8238678746528	1586.2	9614.733333333334	46.61060699112359
554.5887312313124	1586.3333333333333	9616.4	46.691535602219204
555.3535221520995	1586.0666666666666	9588.566666666668	46.36795272918382
556.1182406348488	1586.6333333333334	9583.5	46.65631363319128
556.8828866773954	1587.0666666666666	9595.933333333332	46.938827980060815
557.6474602775738	1586.0666666666666	9595.2	46.2530272790975
558.411961433219	1587.1666666666667	9608.533333333333	45.723201850863774
559.1763901421657	1586.4666666666667	9617.566666666668	46.79158353814932
559.9407464022488	1585.9666666666667	9646.533333333333	46.66100113055141
560.7050302113031	1586.5666666666666	9656.366666666667	46.594656925520546
561.4692415671633	1586.4	9654.833333333334	46.12984952727414
562.2333804676643	1587.0	9647.133333333333	45.74072765791897
562.997446910641	1586.7333333333333	9675.8	46.31422511889991
563.7614408939281	1586.6666666666667	9690.6	45.69040827586369
564.5253624153604	1587.1666666666667	9700.833333333334	45.565234965240805
565.2892114727728	1586.5	9748.133333333333	46.24869555530431
566.0529880639999	1586.0333333333333	9750.033333333333	45.01928100637698
566.8166921868768	1587.2	9774.666666666666	46.311070588733685
567.5803238392382	1587.1	9772.233333333334	45.11457791533805
568.3438830189189	1586.2666666666667	9787.933333333332	46.40909236220159
569.1073697237535	1586.9666666666667	9824.733333333334	46.46627301676001
569.8707839515772	1586.6	9848.233333333334	46.57812573002569
570.6341257002246	1586.9333333333334	9859.733333333334	46.1554809926713
571.3973949675305	1587.8333333333333	9872.033333333333	46.37031776843207
572.1605917513298	1586.1	9865.766666666666	45.65259695693597
572.9237160494572	1586.2666666666667	9876.366666666667	45.754968225078244
573.6867678597476	1586.6666666666667	9904.966666666667	45.92207842859384
574.4497471800358	1586.6666666666667	9906.066666666668	46.64351819667093
575.2126540081566	1585.7	9922.833333333334	47.16740706022254
575.9754883419448	1586.9333333333334	9921.8	45.968666675780355
576.7382501792351	1586.4333333333334	9936.633333333333	45.53679279643766
577.5009395178625	1586.8	9950.6	45.616353068208696
578.2635563556619	1586.4666666666667	9957.166666666666	45.74961214869616
579.0261006904677	1586.3	9974.7	45.46574101725267
579.7885725201152	1586.5666666666666	9993.0	46.21254720942328
580.5509718424388	1586.0666666666666	10009.0	46.22408130328468
581.3132986552736	1586.9	10032.4	45.41956226096425
582.0755529564542	1586.7	10046.3	45.56397239715645
582.8377347438156	1586.9666666666667	10064.266666666666	45.1983021744371
583.5998440151925	1586.9	10085.566666666668	45.77073929574526
584.3618807684197	1586.2666666666667	10101.1	45.29208818359854
585.123845001332	1587.5	10142.5	45.79697623604735
585.8857367117644	1586.4666666666667	10175.166666666666	45.76292173605985
586.6475558975515	1586.5	10203.233333333334	44.92536027479863
587.4093025565281	1586.4	10245.566666666668	45.440890843749486
588.1709766865292	1586.0666666666666	10283.233333333334	44.9509547182795
588.9325782853895	1586.1	10352.633333333333	45.50692690877278
589.6941073509438	1586.9333333333334	10411.2	45.73051377819128
590.4555638810269	1587.2333333333333	10466.6	45.06948431936853
591.2169478734736	1586.9333333333334	10554.233333333334	45.71462235413025
591.9782593261189	1587.1333333333334	10629.966666666667	46.027055514571494
592.7394982367973	1586.4333333333334	10693.4	45.62522021728872
593.5006646033439	1586.5333333333333	10785.566666666668	45.33611934775264
594.2617584235933	1586.7	10883.8	45.46641106555188
595.0227796953804	1586.8333333333333	10989.866666666667	45.3606379236213
595.78372841654	1585.6	11081.3	45.02278057788939
596.544604584907	1586.2	11204.6	45.99970909872364
597.3054081983161	1586.2333333333333	11332.133333333333	46.12784114309264
598.0661392546021	1586.6333333333334	11448.433333333332	45.668771099468
598.8267977515999	1586.2666666666667	11553.866666666667	45.0193541756099
599.5873836871442	1586.8	11672.666666666666	44.605020848835395
600.34789705907	1585.9333333333334	11810.833333333334	45.858653870840946
601.1083378652119	1586.0666666666666	11944.133333333333	46.09739677523019
601.8687061034049	1586.7666666666667	12075.833333333334	45.631455173532764
602.6290017714836	1587.0	12227.866666666667	46.21787259171389
603.3892248672829	1586.4666666666667	12359.6	45.59119503946216
604.1493753886377	1587.1	12485.666666666666	45.316868684828876
604.9094533333828	1585.9333333333334	12618.866666666667	45.743203315902484
605.6694586993528	1586.1666666666667	12775.133333333333	46.507257816803765
606.4293914843829	1586.8333333333333	12864.066666666668	45.6167352616014
607.1892516863076	1586.2333333333333	13028.966666666667	45.52954683463702
607.9490393029618	1586.7333333333333	13152.633333333333	45.45205581171877
608.7087543321802	1586.3666666666666	13291.2	45.44359544321723
609.4683967717978	1586.7	13434.7	45.46434543857426
610.2279666196492	1586.9	13572.966666666667	46.01764287910564
610.9874638735695	1586.6	13707.666666666666	45.373883865492935
611.7468885313933	1585.8	13834.4	45.13704839543527
612.5062405909555	1586.3333333333333	13962.166666666666	45.30088299763261
613.2655200500909	1586.3	14092.166666666666	44.841913923248704
614.0247269066342	1587.1666666666667	14215.733333333334	44.93838405100337
614.7838611584203	1586.1333333333334	14325.766666666666	45.464793736245554
615.5429228032841	1586.6	14433.9	45.49852638827927
616.3019118390603	1586.5666666666666	14525.133333333333	45.03121023053813
617.0608282635836	1587.2333333333333	14633.2	45.57517602481649
617.8196720746892	1586.6	14704.1	45.15154617935829
618.5784432702114	1586.0333333333333	14787.833333333334	45.40016109453018
619.3371418479854	1585.9666666666667	14860.566666666668	45.175290253833346
620.0957678058459	1586.2666666666667	14935.5	45.101656995045985
620.8543211416277	1586.6666666666667	14992.633333333333	45.517709260980425
621.6128018531655	1586.5	15020.666666666666	44.72602890919182
622.3712099382943	1586.6	15080.533333333333	45.22165258251124
623.1295453948488	1585.7333333333333	15155.266666666666	45.15265962687934
623.8878082206638	1586.2666666666667	15235.433333333332	45.582524675583805
624.6459984135743	1586.4666666666667	15297.3	45.50005858026184
625.4041159714149	1586.5333333333333	15361.166666666666	45.73542112290944
626.1621608920203	1587.0	15408.666666666666	45.4631612723273
626.9201331732256	1586.9	15430.866666666667	45.26525013763865
627.6780328128656	1586.5	15451.566666666668	45.33286650341841
628.4358598087749	1587.1	15474.933333333332	45.14696589133255
629.1936141587885	1586.6666666666667	15499.466666666667	45.198977459844194
629.9512958607411	1586.7	15535.233333333334	45.33148923851989
630.7089049124675	1586.6333333333334	15549.433333333332	44.36076449452313
631.4664413118026	1586.1666666666667	15584.033333333333	44.81555941665966
632.2239050565811	1586.4	15615.1	44.300231367058814
632.9812961446379	1587.0	15617.4	44.49572152964618
633.7386145738079	1586.7	15630.866666666667	45.67446323209342
634.4958603419257	1586.4333333333334	15616.366666666667	44.40469443198522
635.2530334468262	1586.7333333333333	15599.166666666666	43.84664598004648
636.0101338863443	1586.8333333333333	15596.333333333334	44.4614449240028
636.7671616583146	1586.6333333333334	15601.066666666668	44.87428209340813
637.5241167605723	1587.0	15615.433333333332	44.54345062074582
638.2809991909518	1586.9333333333334	15623.633333333333	45.10583478906236
639.037808947288	1586.5	15607.233333333334	45.24933642127137
639.7945460274159	1586.3	15586.066666666668	45.26452777680429
640.5512104291702	1586.3666666666666	15574.933333333332	44.9364577156686
641.3078021503857	1585.9	15543.266666666666	44.225036601931215
642.0643211888971	1586.0333333333333	15530.7	44.55376717072542
642.8207675425394	1586.8666666666666	15485.1	44.09215057091432
643.5771412091474	1586.9666666666667	15453.233333333334	44.162165187059465
644.3334421865558	1586.8	15426.166666666666	44.42861859186926
645.0896704725996	1585.6666666666667	15420.233333333334	44.26985229991692
645.8458260651132	1586.7666666666667	15399.966666666667	43.923146276974016
646.6019089619319	1586.4333333333334	15375.666666666666	44.21382355814276
647.3579191608902	1586.4	15388.9	44.74770934771743
648.1138566598231	1586.3333333333333	15374.166666666666	45.83507684613447
648.8697214565653	1586.1666666666667	15356.033333333333	45.56409146391826
649.6255135489516	1586.4666666666667	15301.966666666667	44.37174305055056
650.3812329348169	1586.4666666666667	15276.033333333333	43.95212994985508
651.1368796119959	1586.0	15324.2	44.48480082259659
651.8924535783235	1586.3666666666666	15314.666666666666	44.281476446736875
652.6479548316345	1586.7	15267.433333333332	44.497516239730516
653.4033833697637	1587.1	15272.233333333334	44.70165478737195
654.1587391905458	1586.2666666666667	15263.533333333333	43.68813327011287
654.9140222918159	1586.4	15288.133333333333	43.54883506127345
655.6692326714084	1586.4	15301.866666666667	44.48877496876772
656.4243703271585	1585.9666666666667	15323.733333333334	45.57335356107177
657.1794352569008	1586.1	15345.466666666667	44.71585758111197
657.9344274584702	1586.4333333333334	15370.733333333334	44.532917243443926
658.6893469297014	1587.0666666666666	15380.1	44.39974776059288
659.4441936684294	1586.8666666666666	15382.666666666666	43.44763446543989
660.1989676724888	1586.2	15412.933333333332	44.8693864795383
660.9536689397146	1585.7333333333333	15441.633333333333	44.29874863930425
661.7082974679414	1586.5666666666666	15477.633333333333	44.998316195255505
662.4628532550042	1587.0666666666666	15506.733333333334	44.489385611765414
663.2173362987378	1586.7333333333333	15547.366666666667	44.24858698327783
663.9717465969768	1586.7333333333333	15620.6	44.428153947047164
664.7260841475563	1586.1666666666667	15690.633333333333	43.838536219539534
665.480348948311	1586.5	15756.833333333334	44.237960584085485
666.2345409970756	1586.2666666666667	15801.966666666667	44.16940381809828
666.988660291685	1586.2333333333333	15848.4	43.43310729811725
667.742706829974	1586.3666666666666	15941.166666666666	44.507212015006985
668.4966806097776	1585.9333333333334	16025.6	44.16413519049977
669.2505816289303	1586.7333333333333	16096.566666666668	43.24557260282658
670.0044098852671	1586.5	16177.066666666668	43.39405377943569
670.7581653766227	1586.1333333333334	16278.166666666666	43.286867506660165
671.511848100832	1586.8666666666666	16377.833333333334	43.991852306088646
672.2654580557298	1586.5	16476.466666666667	44.35876098053059
673.0189952391509	1587.2333333333333	16549.066666666666	43.874298424415386
673.7724596489301	1586.3333333333333	16646.866666666665	43.77379810328253
674.5258512829022	1586.6333333333334	16757.1	43.712363214396966
675.279170138902	1586.4666666666667	16862.833333333332	43.47955945909243
676.0324162147645	1586.4666666666667	16976.8	43.849092080304004
676.7855895083242	1586.9333333333334	17105.133333333335	43.95808694465197
677.5386900174161	1586.0333333333333	17233.866666666665	43.86763522305692
678.2917177398749	1586.6666666666667	17354.733333333334	43.477242523202214
679.0446726735356	1586.0666666666666	17516.033333333333	43.897616313846655
679.797554816233	1586.4333333333334	17623.166666666668	43.93064700437692
680.5503641658016	1587.0	17741.5	43.57593138500573
681.3031007200765	1586.4	17882.2	44.26229799081306
682.0557644768925	1586.3	18005.766666666666	43.87539755001404
682.8083554340842	1586.4	18113.6	44.00956475978039
683.5608735894867	1586.6666666666667	18232.666666666668	44.476140189107234
684.3133189409347	1586.6333333333334	18326.366666666665	43.93161441529517
685.0656914862628	1587.0	18450.066666666666	43.9116959716802
685.8179912233061	1586.8	18600.366666666665	44.98982589566922
686.5702181498993	1586.6333333333334	18697.1	44.52268385156563
687.3223722638772	1586.0333333333333	18799.3	43.53749518051955
688.0744535630747	1586.3666666666666	18937.6	43.828291323518854
688.8264620453265	1586.4	19062.933333333334	43.727658481110005
689.5783977084674	1586.0666666666666	19158.0	44.23988359258684
690.3302605503324	1586.2333333333333	19259.166666666668	43.54347526777138
691.082050568756	1586.0	19369.7	43.4606810929347
691.8337677615733	1586.5	19416.933333333334	43.09336344258589
692.585412126619	1586.4	19554.733333333334	43.884333185314404
693.3369836617278	1586.1333333333334	19656.9	43.42960363858891
694.0884823647348	1586.5333333333333	19796.733333333334	44.22010155630381
694.8399082334745	1585.6	19862.166666666668	43.7049675089884
695.5912612657819	1586.4666666666667	19927.7	43.94443116321895
696.3425414594917	1585.9666666666667	19961.2	43.17785959080793
697.0937488124388	1586.2333333333333	20042.766666666666	43.57671490916742
697.8448833224579	1586.2666666666667	20090.1	43.165663095873
698.5959449873841	1586.1666666666667	20141.933333333334	43.44803786807786
699.3469338050518	1586.7	20186.033333333333	43.90899649380656
700.0978497732962	1586.5	20205.266666666666	43.60022575507684
700.8486928899517	1586.2666666666667	20249.6	43.282430714650154
701.5994631528534	1586.4666666666667	20309.933333333334	44.009004542024734
702.3501605598362	1587.0666666666666	20319.933333333334	43.995170930293405
703.1007851087347	1586.7	20313.933333333334	43.204004436612
703.8513367973837	1586.8666666666666	20366.1	43.612306910452844
704.6018156236181	1586.6	20365.633333333335	43.64944681326158
705.3522215852728	1587.0333333333333	20360.1	44.15632317266716
706.1025546801824	1586.7	20356.3	44.10258242274608
706.8528149061818	1586.8333333333333	20309.766666666666	42.792721721875104
707.603002261106	1586.4666666666667	20295.966666666667	43.524095499517465
708.3531167427894	1586.9333333333334	20273.1	43.285874448043515
709.1031583490673	1586.0666666666666	20234.133333333335	44.30376119785422
709.8531270777742	1586.5	20202.4	43.62190487997713
710.6030229267449	1586.6333333333334	20143.2	42.60278654413529
711.3528458938142	1586.7	20101.1	42.304638277746974
712.1025959768172	1586.5666666666666	20051.333333333332	42.55032149892267
712.8522731735884	1587.1333333333334	19952.2	43.22737218332693
713.6018774819628	1587.0	19853.066666666666	43.270607339207764
714.351408899775	1586.7333333333333	19791.333333333332	43.70821687455809
715.1008674248601	1586.3666666666666	19696.433333333334	42.88910627696627
715.8502530550527	1586.5	19558.166666666668	43.7661707469459
716.5995657881876	1586.6666666666667	19441.633333333335	43.827709359225516
717.3488056220998	1586.3333333333333	19364.666666666668	44.24286586862741
718.097972554624	1586.2666666666667	19304.866666666665	43.189843037966114
718.8470665835949	1586.2666666666667	19252.666666666668	43.12308909758736
719.5960877068475	1586.6333333333334	19178.466666666667	42.84639824028318
720.3450359222164	1586.8333333333333	19101.466666666667	42.935424745089286
721.0939112275368	1586.6666666666667	19041.366666666665	42.4122699756072
721.842713620643	1586.5	18993.466666666667	42.57023150249484
722.5914430993702	1586.7333333333333	18951.833333333332	42.85838493590607
723.340099661553	1587.0	18922.566666666666	43.04761086243168
724.0886833050263	1586.4333333333334	18895.6	43.13233908779432
724.837194027625	1586.7333333333333	18855.433333333334	43.07195598263716
725.5856318271836	1587.0	18840.2	43.45098838659253
726.3339967015373	1586.8	18789.433333333334	43.347231776613164
727.0822886485207	1586.6666666666667	18735.5	43.3997648837594
727.8305076659686	1587.1	18690.033333333333	43.53350279194401
728.5786537517159	1586.5	18634.333333333332	42.48966659514247
729.3267269035974	1586.1666666666667	18602.3	43.75773367581624
730.0747271194479	1586.5	18522.666666666668	43.11529057817733
730.822654397102	1586.8333333333333	18495.033333333333	42.96147057079641
731.5705087343949	1586.3666666666666	18501.566666666666	43.36814047478069
732.3182901291611	1586.5333333333333	18470.633333333335	43.16796103670869
733.0659985792356	1586.2333333333333	18436.133333333335	43.39014093990093
733.8136340824532	1586.7666666666667	18399.433333333334	42.98517869990776
734.5611966366486	1586.2333333333333	18412.866666666665	43.34865918698748
735.3086862396566	1586.4333333333334	18426.1	42.75618983859467
736.056102889312	1586.5	18415.4	42.99097847627145
736.8034465834498	1587.0333333333333	18440.4	43.396891468357666
737.5507173199047	1586.8	18414.866666666665	43.074904930487115
738.2979150965115	1587.0666666666666	18433.833333333332	43.772935536053595
739.045039911105	1586.4	18414.633333333335	43.72660890686303
739.79209176152	1586.3666666666666	18440.3	44.27330340097691
740.5390706455914	1587.1	18449.866666666665	44.32018720782571
741.285976561154	1587.1	18463.8	44.10882697241968
742.0328095060426	1586.8	18426.133333333335	43.29718343096413
742.7795694780918	1586.6666666666667	18359.233333333334	42.19058125588093
743.5262564751367	1586.2333333333333	18322.066666666666	42.84597723141366
744.272870495012	1585.7666666666667	18273.333333333332	42.74166027165582
745.0194115355524	1586.8666666666666	18270.266666666666	43.5502359883305
745.765879594593	1586.5666666666666	18282.933333333334	43.58846629448519
746.5122746699683	1587.0	18239.033333333333	43.89614488700547
747.2585967595134	1587.6	18259.766666666666	44.67106061849624
748.0048458610628	1586.9	18271.033333333333	44.68347538694942
748.7510219724516	1585.9666666666667	18297.033333333333	43.96107870541758
749.4971250915144	1586.3333333333333	18305.433333333334	43.74440942454059
750.243155216086	1586.2	18339.466666666667	44.118032541019794
750.9891123440015	1586.1666666666667	18416.966666666667	44.21736316738809
751.7349964730954	1587.0	18443.6	42.907244046626694
752.4808076012027	1586.6333333333334	18475.333333333332	43.951574696783965
753.2265457261582	1586.6666666666667	18501.433333333334	43.197220436920496
753.9722108457964	1587.1	18549.2	43.31654347990794
754.7178029579526	1586.0	18561.566666666666	43.85267076819177
755.4633220604613	1586.8333333333333	18603.6	43.6365427553524
756.2087681511574	1586.2	18660.5	43.45377938999366
756.9541412278757	1585.8333333333333	18688.433333333334	42.99389876594605
757.699441288451	1586.2333333333333	18740.033333333333	42.46054655409761
758.4446683307182	1586.9333333333334	18818.733333333334	43.47988732806457
759.1898223525119	1586.5	18858.633333333335	43.75207949877446
759.9349033516671	1586.4333333333334	18921.8	43.94441656014827
760.6799113260186	1586.5666666666666	18988.533333333333	43.222194082709024
761.424846273401	1586.7	19052.766666666666	42.65658916189179
762.1697081916495	1586.1	19097.366666666665	42.73333741561611
762.9144970785986	1586.7666666666667	19160.4	42.41865539058597
763.6592129320832	1586.2666666666667	19210.7	42.07571255224971
764.4038557499381	1586.6333333333334	19259.266666666666	42.45715938448475
765.1484255299982	1586.6333333333334	19327.0	42.80260471057574
765.8929222700982	1585.3333333333333	19401.366666666665	43.401977143602466
766.637345968073	1587.0333333333333	19464.1	43.1379420137884
767.3816966217572	1586.5666666666666	19522.466666666667	42.62132959658047
768.1259742289859	1587.0	19609.566666666666	42.81715870669732
768.8701787875938	1586.6666666666667	19707.5	43.51442857039359
769.6143102954156	1586.6333333333334	19812.0	43.4371833817406
770.3583687502863	1585.7666666666667	19878.866666666665	42.466228671372434
771.1023541500406	1586.6	19920.533333333333	41.75534211878461
771.8462664925133	1586.5	19997.233333333334	41.97769802146862
772.5901057755393	1586.8333333333333	20084.3	41.905525509014495
773.3338719969533	1586.9333333333334	20178.766666666666	42.15908284552594
774.0775651545903	1586.6	20249.9	41.718819901345256
774.8211852462848	1587.1	20351.2	42.07398992119553
775.5647322698719	1586.5	20431.9	41.880901454070994
776.3082062231862	1586.3333333333333	20519.666666666668	41.50425506013093
777.0516071040627	1586.6	20651.533333333333	42.86332746594204
777.7949349103361	1586.7	20699.6	42.035452296556876
778.5381896398412	1587.3666666666666	20776.166666666668	42.12433754238939
779.281371290413	1586.4333333333334	20887.5	41.96706688948873
780.024479859886	1587.3666666666666	21041.5	42.10071021391811
780.7675153460953	1587.3	21208.733333333334	42.41972077099876
781.5104777468754	1586.8333333333333	21333.533333333333	41.96510715570907
782.2533670600615	1587.2333333333333	21393.533333333333	41.31697021499136
782.996183283488	1587.3	21521.566666666666	42.363406072525855
783.73892641499	1585.7333333333333	21573.166666666668	41.52959550987551
784.4815964524023	1586.3	21697.066666666666	41.18880307667665
785.2241933935596	1586.0666666666666	21801.433333333334	41.418036291074166
785.9667172362967	1586.3666666666666	21922.333333333332	41.91472536243651
786.7091679784486	1586.1333333333334	21981.366666666665	41.911928286713895
787.4515456178499	1587.2666666666667	22073.466666666667	41.8247311069104
788.1938501523355	1586.7333333333333	22227.966666666667	42.11053654803877
788.9360815797401	1586.7666666666667	22385.466666666667	42.199086057886625
789.6782398978987	1586.3	22519.5	42.179558579298764
790.420325104646	1586.2333333333333	22674.933333333334	42.75048915516466
791.1623371978169	1586.7	22722.866666666665	41.69709966399681
791.9042761752461	1587.3	22772.0	41.636708269627704
792.6461420347684	1586.1666666666667	22845.0	42.101396715817636
793.3879347742187	1586.6	22941.566666666666	41.86584424913821
794.1296543914318	1585.8	23038.866666666665	42.65016769105696
794.8713008842426	1586.5666666666666	23122.666666666668	42.239536308228224
795.6128742504857	1586.8333333333333	23226.466666666667	42.07377233311828
796.354374487996	1586.7	23347.066666666666	42.87016191851139
797.0958015946084	1586.5333333333333	23465.1	43.33759165898194
797.8371555681575	1586.5666666666666	23613.4	42.9714341350312
798.5784364064783	1586.7333333333333	23751.633333333335	42.59073316599159
799.3196441074057	1586.2333333333333	23886.566666666666	42.41065646310362
800.0607786687742	1587.1333333333334	23974.633333333335	41.62333550751851
800.8018400884189	1586.6333333333334	24069.433333333334	41.448836122601875
801.5428283641745	1587.1666666666667	24169.566666666666	41.47423457252282
802.2837434938757	1586.4333333333334	24288.7	42.51202013029696
803.0245854753575	1586.3666666666666	24390.9	41.969028018707014
803.7653543064547	1585.7666666666667	24476.7	42.2353679749726
804.5060499850019	1586.4	24572.966666666667	41.827514028855745
805.2466725088342	1586.7333333333333	24682.1	42.12460463007913
805.9872218757862	1585.9	24778.8	41.79977710605276
806.7276980836928	1586.7666666666667	24924.266666666666	42.115388922232405
807.4681011303886	1586.8	25067.766666666666	41.69321925692055
808.2084310137088	1586.3333333333333	25170.366666666665	42.17116083404102
808.948687731488	1586.8	25236.966666666667	41.626083860529825
809.688871281561	1586.0333333333333	25287.366666666665	41.97827546705626
810.4289816617627	1586.6666666666667	25395.233333333334	42.03360292333099
811.1690188699278	1586.3666666666666	25536.533333333333	42.031021519759385
811.9089829038911	1586.0666666666666	25551.166666666668	41.74475620780755
812.6488737614875	1586.0333333333333	25644.4	41.80078514899448
813.3886914405518	1586.3666666666666	25761.866666666665	41.66996187528437
814.1284359389189	1586.4	25874.8	41.824242474242396
814.8681072544233	1586.8333333333333	25883.766666666666	40.613224602945124
815.6077053849002	1586.5666666666666	25944.566666666666	40.85242651349363
816.3472303281842	1586.2333333333333	25986.666666666668	40.958496844910506
817.0866820821101	1586.0333333333333	26040.833333333332	41.20069286894772
817.8260606445127	1585.7333333333333	26190.766666666666	41.790477270332616
818.5653660132269	1586.9	26272.466666666667	41.773272318989505
819.3045981860876	1587.0666666666666	26336.7	41.55485444079356
820.0437571609293	1586.4666666666667	26467.366666666665	42.324264327459794
820.7828429355872	1586.7666666666667	26573.866666666665	42.546037430333215
821.5218555078957	1586.4	26660.566666666666	42.17066317443384
822.26079487569	1587.4666666666667	26755.2	41.98007390658608
822.9996610368046	1586.5	26835.3	41.49905522019374
823.7384539890745	1586.6333333333334	26912.666666666668	41.11925834301187
824.4771737303345	1586.5	27031.433333333334	41.778195076167364
825.2158202584193	1585.9	27124.833333333332	41.96381147829477
825.9543935711638	1586.6666666666667	27178.266666666666	41.528807464912695
826.6928936664028	1586.3	27218.266666666666	40.90628467585033
827.4313205419711	1587.1	27302.033333333333	40.874283198072185
828.1696741957036	1586.8666666666666	27398.066666666666	40.88758759070121
828.907954625435	1586.2	27479.0	41.210850283170274
829.646161829	1586.4666666666667	27585.766666666666	41.32765546146811
830.3842958042337	1586.7333333333333	27681.166666666668	41.322733937642965
831.1223565489707	1586.8333333333333	27714.566666666666	41.131632434669946
831.8603440610459	1586.9333333333334	27809.0	41.86921947691236
832.598258338294	1587.2333333333333	27839.433333333334	41.499511999084554
833.3360993785501	1586.5666666666666	27942.566666666666	41.748096483406776
834.0738671796487	1586.4333333333334	28054.3	42.04891375447574
834.8115617394246	1586.3666666666666	28164.333333333332	42.16665638328394
835.5491830557129	1586.3333333333333	28269.666666666668	41.89323952010301
836.2867311263482	1586.0666666666666	28310.0	41.75306832841972
837.0242059491653	1586.0333333333333	28405.8	41.69570929801453
837.7616075219992	1586.9333333333334	28488.333333333332	41.17049381945091
838.4989358426844	1586.2666666666667	28571.866666666665	40.76345369639674
839.2361909090561	1586.5	28626.433333333334	40.76990280108365
839.9733727189487	1586.7666666666667	28666.666666666668	40.81251457061893
840.7104812701973	1585.5	28797.266666666666	40.865214864342924
841.4475165606366	1586.1333333333334	28933.0	41.5357432260796
842.1844785881015	1586.8333333333333	29004.4	41.31069445559549
842.9213673504267	1586.4666666666667	29085.566666666666	41.99676785366448
843.6581828454471	1585.9	29125.3	42.112916633171736
844.3949250709974	1586.0	29132.533333333333	41.031009567769964
845.1315940249126	1585.6	29200.4	41.22831800923057
845.8681897050272	1586.0666666666666	29266.133333333335	40.267668815162104
846.6047121091764	1586.3	29355.6	40.073216574160355
847.3411612351948	1586.2666666666667	29488.4	40.93536924745827
848.0775370809172	1585.5	29577.266666666666	40.978061637225046
848.8138396441784	1586.7333333333333	29715.566666666666	40.52287319050065
849.5500689228132	1586.3	29826.466666666667	40.397088294232674
850.2862249146566	1586.3333333333333	29873.066666666666	40.720679964357814
851.0223076175432	1586.1	29995.9	40.59453169489761
851.7583170293079	1586.9333333333334	30237.3	41.12244397946174
852.4942531477856	1586.8	30362.933333333334	40.59524282455245
853.2301159708109	1586.2666666666667	30429.233333333334	40.62945396882597
853.9659054962187	1586.6333333333334	30468.366666666665	41.13342451726378
854.7016217218439	1586.7666666666667	30451.5	41.0309329899749
855.4372646455213	1586.7	30549.766666666666	41.45361817556005
856.1728342650856	1586.3333333333333	30608.133333333335	40.99047813524085
856.9083305783716	1586.6666666666667	30708.933333333334	40.76684849414803
857.6437535832143	1587.2333333333333	30836.266666666666	41.19124228084795
858.3791032774483	1586.5	30907.866666666665	41.11071569380773
859.1143796589085	1586.5333333333333	30950.4	41.0851600137323
859.8495827254299	1586.7	31047.0	41.2385144941164
860.5847124748469	1586.6	31089.166666666668	41.03522069329217
861.3197689049947	1586.3666666666666	31170.7	39.903423130059544
862.0547520137079	1586.7	31379.266666666666	40.76966213919662
862.7896617988213	1587.0333333333333	31518.8	41.38252863836607
863.5244982581698	1586.6333333333334	31575.066666666666	40.506996793617084
864.2592613895882	1586.0333333333333	31612.2	40.43459551315751
864.9939511909114	1586.8666666666666	31610.733333333334	40.18389163991892
865.728567659974	1586.3	31675.3	40.722710448051636
866.4631107946109	1586.3333333333333	31705.066666666666	40.09557912174585
867.197580592657	1586.4	31768.433333333334	40.780761248581705
867.931977051947	1587.0333333333333	31854.566666666666	40.61062981480757
868.6663001703158	1586.4333333333334	31894.466666666667	40.85747942245228
869.4005499455982	1586.5	31972.866666666665	40.8574783868478
870.1347263756289	1586.1	31987.866666666665	40.44152551549122
870.8688294582428	1586.4	32138.0	40.85327239926818
871.6028591912748	1586.0	32239.766666666666	40.72038000882192
872.3368155725594	1586.5	32352.3	41.18118271376472
873.0706985999318	1586.5666666666666	32372.3	40.71865853794168
873.8045082712266	1586.3333333333333	32442.166666666668	40.93399009361409
874.5382445842787	1586.7666666666667	32564.3	40.70430491900702
875.2719075369228	1586.2	32731.1	40.555670979430445
876.0054971269938	1585.8666666666666	32888.4	40.081897903707585
876.7390133523264	1586.6333333333334	33043.23333333333	39.966599017063096
877.4724562107556	1586.9	33301.1	40.3894806021715
878.2058257001161	1586.5	33467.7	39.3984742748023
878.9391218182427	1586.4333333333334	33619.566666666666	39.9083104892434
879.6723445629702	1586.5	33691.4	39.983933730921166
880.4054939321335	1585.8666666666666	33759.8	39.96412394045638
881.1385699235674	1586.4666666666667	33983.86666666667	40.45265634353187
881.8715725351066	1585.7	34165.13333333333	40.26312161773367
882.604501764586	1586.4333333333334	34395.26666666667	40.122589256667595
883.3373576098403	1586.1333333333334	34587.13333333333	39.74471331771855
884.0701400687044	1586.5666666666666	34733.0	39.989079088841514
884.8028491390132	1586.6333333333334	34886.96666666667	39.1171341216879
885.5354848186014	1586.2333333333333	34964.73333333333	38.75234033351727
886.2680471053038	1586.8	35054.36666666667	38.667176905515674
887.0005359969554	1585.6666666666667	35209.3	38.84801395788144
887.7329514913906	1586.6	35380.1	38.76320725110418
888.4652935864447	1586.4666666666667	35564.36666666667	38.97084690472957
889.1975622799522	1587.0333333333333	35842.566666666666	39.52786069642025
889.929757569748	1586.7666666666667	36079.26666666667	39.76169381005804
890.6618794536669	1586.7	36239.2	39.83589129099951
891.3939279295437	1586.6	36340.8	39.879995099251246
892.1259029952132	1586.4666666666667	36378.96666666667	39.82352939822203
892.8578046485103	1585.9333333333334	36495.23333333333	40.14816541775416
893.5896328872698	1585.7333333333333	36590.9	39.855709838600234
894.3213877093264	1586.1333333333334	36748.9	40.41583432120128
895.0530691125149	1586.7	36976.03333333333	40.49171726760364
895.7846770946703	1586.4666666666667	37232.4	41.043847431775944
896.5162116536272	1586.0333333333333	37418.166666666664	41.34335853435014
897.2476727872206	1585.9666666666667	37602.63333333333	41.84775703268561
897.9790604932853	1587.0	37730.76666666667	42.13749895015218
898.7103747696559	1586.1	37867.4	42.18563647271029
899.4416156141674	1587.0666666666666	38107.666666666664	42.35667027430688
900.1727830246544	1586.2	38393.26666666667	42.82321554507422
900.9038769989521	1585.5333333333333	38696.46666666667	42.63556186206861
901.634897534895	1586.7333333333333	39028.2	42.77411296617159
902.365844630318	1586.4	39285.63333333333	42.65618975785165
903.0967182830558	1586.5333333333333	39395.433333333334	42.96136367750781
903.8275184909435	1587.0333333333333	39475.23333333333	43.15541150694126
904.5582452518156	1586.1	39620.333333333336	43.41132902425974
905.288898563507	1586.7333333333333	39838.73333333333	43.76427420993247
906.0194784238527	1586.2333333333333	39948.2	44.140390993289095
906.7499848306873	1586.5	40167.166666666664	44.033209174201694
907.4804177818455	1586.5666666666666	40333.23333333333	44.101369708994866
908.2107772751625	1587.2333333333333	40525.9	44.257692950641264
908.9410633084728	1586.5	40741.96666666667	44.337058762757835
909.6712758796114	1585.9333333333334	40783.73333333333	44.28460360160046
910.4014149864129	1586.2333333333333	40901.0	44.89862853017963
911.1314806267123	1586.3	40990.1	45.26489862987488
911.8614727983444	1586.3666666666666	41131.03333333333	45.7094961528075
912.5913914991438	1586.2666666666667	41328.166666666664	46.36878874548473
913.3212367269456	1586.4666666666667	41561.63333333333	46.84223700775086
914.0510084795844	1586.8666666666666	41770.13333333333	47.3412019905323
914.7807067548952	1586.8	41877.666666666664	47.075081817483294
915.5103315507125	1586.3666666666666	41953.1	47.132317984021775
916.2398828648716	1586.2	42062.2	47.5159443294847
916.9693606952068	1587.0333333333333	42188.166666666664	47.281695440463
917.6987650395532	1586.0	42290.5	47.24446941694181
918.4280958957455	1587.0	42439.6	47.889735981972386
919.1573532616186	1587.2666666666667	42600.63333333333	48.11855899962225
919.8865371350073	1586.9	42616.26666666667	48.585375658725795
920.6156475137464	1586.1	42589.23333333333	47.994016634104646
921.3446843956707	1586.3666666666666	42570.166666666664	47.78130855512014
922.0736477786149	1586.3666666666666	42485.7	47.841371973688226
922.802537660414	1586.2	42434.23333333333	47.328700312311014
923.5313540389027	1586.5	42467.666666666664	46.47594678599729
924.2600969119159	1586.5333333333333	42492.46666666667	46.489178917794966
924.9887662772883	1586.6	42452.4	45.77543931689239
925.7173621328548	1587.0333333333333	42405.26666666667	45.13346647630608
926.4458844764501	1586.5	42337.13333333333	45.24430611988999
927.1743333059092	1587.1333333333334	42130.3	45.20459268569071
927.9027086190666	1586.6666666666667	41873.4	45.54864665696079
928.6310104137575	1586.4	41492.03333333333	46.06478304473835
929.3592386878165	1586.3333333333333	40913.9	45.80178753633543
930.0873934390784	1586.2666666666667	40194.76666666667	45.64231106759182
930.815474665378	1586.8666666666666	39371.566666666666	45.26944338700302
931.5434823645503	1586.7333333333333	38402.0	45.119720052830004
932.2714165344298	1586.7	37275.53333333333	44.67153406687833
932.9992771728516	1586.1333333333334	36206.7	44.69544264124144
933.7270642776504	1586.3666666666666	35160.6	44.584976108504215
934.4547778466609	1586.5333333333333	34054.23333333333	43.956878016978926
935.1824178777181	1586.7666666666667	33172.03333333333	42.971750050007564
935.9099843686568	1585.9333333333334	32477.766666666666	42.47889406620454
936.6374773173115	1585.8333333333333	31979.6	41.58653396950651
937.3648967215174	1586.2666666666667	31624.766666666666	41.54741255130631
938.0922425791092	1585.7	31451.133333333335	42.02168162681149
938.8195148879216	1586.3666666666666	31496.233333333334	41.47715199755431
939.5467136457895	1585.6	31710.866666666665	41.78941029944782
940.2738388505477	1586.1666666666667	31992.566666666666	41.353123062015015
941.000890500031	1586.5	32382.433333333334	41.32551624374848
941.7278685920743	1586.6333333333334	32900.2	40.95981171103254
942.4547731245123	1587.3666666666666	33514.9	40.80948404175921
943.1816040951798	1586.8	34192.96666666667	40.96316947440066
943.9083615019116	1586.4	34941.9	40.78082090058781
944.6350453425426	1586.1333333333334	35687.0	40.88054975742942
945.3616556149077	1586.7	36510.166666666664	40.67110782873146
946.0881923168415	1585.9333333333334	37288.933333333334	40.30584678757679
946.8146554461789	1586.1333333333334	38055.23333333333	40.226578047312806
947.5410450007547	1586.0333333333333	38886.86666666667	39.63458144094489
948.2673609784038	1586.6333333333334	39779.26666666667	41.05770634197802
948.9936033769609	1586.3	40564.96666666667	41.09600475584226
949.7197721942608	1586.5	41277.2	40.828009043474964
950.4458674281384	1586.9666666666667	41976.36666666667	40.38693339821357
951.1718890764284	1586.8	42691.53333333333	40.40483795686729
951.8978371369658	1586.3666666666666	43451.066666666666	41.0058469694627
952.6237116075853	1586.3	44077.5	40.85370167641618
953.3495124861216	1586.5	44602.433333333334	40.31004782290976
954.0752397704097	1586.7666666666667	45145.86666666667	39.9847464909934
954.8008934582843	1586.6333333333334	45620.5	39.42538914410707
955.5264735475803	1586.2333333333333	46179.63333333333	39.422645741759425
956.2519800361324	1586.3	46723.23333333333	39.855901710579516
956.9774129217755	1586.9666666666667	47167.0	39.39674331068784
957.7027722023442	1586.5333333333333	47556.73333333333	38.8591424653828
958.4280578756737	1586.6666666666667	47872.5	38.792978961577155
959.1532699395985	1587.0	48085.63333333333	39.179351624149916
959.8784083919536	1586.6	48391.9	39.0630513014605
960.6034732305736	1586.4	48695.86666666667	38.828460499472904
961.3284644532936	1586.4333333333334	48955.03333333333	39.114333328023
962.053382057948	1586.2	49273.1	39.187609153310426
962.7782260423721	1586.1333333333334	49517.46666666667	39.814543318873156
963.5029964044004	1586.0	49750.566666666666	39.78096533811751
964.2276931418677	1586.2333333333333	49934.166666666664	39.225935176287024
964.952316252609	1586.1333333333334	50001.566666666666	38.772941779256975
965.6768657344589	1586.3333333333333	50073.9	39.066242732068055
966.4013415852523	1587.1	50073.166666666664	39.27466759876675
967.1257438028242	1586.9333333333334	50177.3	39.32634622534486
967.8500723850091	1586.4	50319.9	39.06081466793271
968.574327329642	1587.2	50399.46666666667	38.71918410396776
969.2985086345576	1586.9333333333334	50517.13333333333	38.45120054945909
970.0226162975908	1586.4666666666667	50514.63333333333	38.226645679844886
970.7466503165765	1586.7666666666667	50439.666666666664	37.683754237250085
971.4706106893493	1586.5	50422.3	37.65098444365053
972.1944974137441	1586.1666666666667	50232.53333333333	37.4523916794426
972.9183104875957	1586.4333333333334	49883.833333333336	37.68344792476106
973.6420499087391	1586.7	49533.066666666666	37.75334621168817
974.3657156750087	1586.8666666666666	49212.76666666667	37.05809071730274
975.0893077842397	1586.9666666666667	48958.4	37.02660298089853
975.8128262342667	1586.8333333333333	48835.03333333333	36.777474448879154
976.5362710229247	1586.5333333333333	48776.5	37.67481976050567
977.2596421480483	1586.3333333333333	48744.933333333334	37.685262337860344
977.9829396074724	1587.1666666666667	48699.76666666667	37.870191740680234
978.7061633990318	1585.8666666666666	48550.8	37.72489993321736
979.4293135205613	1586.9666666666667	48302.333333333336	37.10472829314112
980.1523899698958	1586.1333333333334	48155.7	37.761799739359596
980.87539274487	1586.6666666666667	48039.566666666666	37.58114459952832
981.5983218433189	1586.9	48029.933333333334	37.39851093355411
982.3211772630771	1586.7	48054.26666666667	37.43867307514832
983.0439590019795	1586.5666666666666	48133.833333333336	37.337836049292044
983.7666670578608	1586.9333333333334	48193.6	37.16868766859134
984.4893014285559	1586.6666666666667	48253.76666666667	37.23975597684401
985.2118621118997	1586.1666666666667	48213.4	37.21989336224444
985.9343491057269	1587.0333333333333	48211.23333333333	37.538488535611904
986.6567624078724	1586.0666666666666	48067.7	37.80823901075623
987.3791020161709	1586.6	47962.23333333333	37.82871749875374
988.1013679284573	1586.4666666666667	47891.166666666664	37.29337323418547
988.8235601425663	1586.4333333333334	47940.73333333333	37.9450517570216
989.5456786563328	1586.8333333333333	47929.066666666666	36.98860604645848
990.2677234675917	1586.7333333333333	48031.666666666664	37.16800199746973
990.9896945741776	1586.5333333333333	47975.63333333333	36.893880675654955
991.7115919739255	1586.4	47796.166666666664	36.743898487588865
992.4334156646702	1586.8666666666666	47536.63333333333	36.363066812868055
993.1551656442463	1586.4	47209.63333333333	36.72162179863798
993.8768419104888	1586.9333333333334	46882.333333333336	36.5197382851865
994.5984444612325	1586.0666666666666	46661.666666666664	37.02615416616144
995.3199732943121	1586.5333333333333	46334.73333333333	37.22795681857819
996.0414284075626	1587.0666666666666	46053.833333333336	37.493913077690486
996.7628097988187	1586.6	45785.333333333336	37.25620178971004
997.4841174659151	1586.5333333333333	45523.166666666664	37.1669673031869
998.2053514066869	1586.2	45219.96666666667	37.332974715279406
998.9265116189687	1586.4333333333334	44720.23333333333	37.84696236024393
999.6475981005952	1586.3666666666666	44091.9	37.67308907331647
1000.3686108494015	1586.6666666666667	43520.63333333333	37.541609850912494
1001.0895498632223	1587.0666666666666	43152.433333333334	37.511891231220524
1001.8104151398923	1586.3333333333333	42791.63333333333	36.90555552282228
1002.5312066772464	1586.2666666666667	42529.03333333333	37.911269968861376
1003.2519244731194	1587.5333333333333	42300.03333333333	37.77023282953647
1003.9725685253462	1586.4	42041.9	37.8940706167555
1004.6931388317614	1586.2666666666667	41662.9	37.05285378187934
1005.4136353902	1586.2	41167.7	36.64905241612042
1006.1340581984969	1586.3333333333333	40612.5	36.843718537234174
1006.8544072544867	1586.6333333333334	39989.9	37.54059223120648
1007.5746825560042	1586.2	39367.73333333333	37.43055565492928
1008.2948841008844	1587.4333333333334	38849.76666666667	38.30515155217461
1009.0150118869618	1586.4666666666667	38353.8	38.079304133347584
1009.7350659120716	1586.8	38003.46666666667	38.24863082652954
1010.4550461740483	1586.1333333333334	37600.6	38.26716046375093
1011.174952670727	1586.7	37269.96666666667	38.6483760353076
1011.8947853999423	1586.4333333333334	36888.86666666667	39.4684343457402
1012.614544359529	1587.7666666666667	36346.36666666667	39.557074572491324
1013.334229547322	1586.4333333333334	35721.03333333333	39.47473577348647
1014.0538409611561	1585.9	35037.833333333336	39.48441072543806
1014.7733785988661	1586.6333333333334	34421.433333333334	39.96703423277912
1015.4928424582868	1586.2	33898.566666666666	40.08541518087624
1016.2122325372529	1586.4	33482.666666666664	40.39891355087778
1016.9315488335994	1586.0	33034.76666666667	39.84834618799207
1017.6507913451611	1585.8666666666666	32655.1	39.61971612985592
1018.3699600697728	1586.6333333333334	32290.566666666666	40.12129930188443
1019.0890550052692	1586.3666666666666	31914.6	40.147265048776376
1019.8080761494851	1586.9	31385.9	40.82767379406748
1020.5270235002555	1586.3666666666666	30761.666666666668	40.79707073163251
1021.2458970554151	1587.1	30050.666666666668	40.71073462929814
1021.9646968127987	1586.6333333333334	29386.566666666666	40.616646065063954
1022.6834227702411	1586.4333333333334	28854.766666666666	40.200563792616954
1023.4020749255772	1586.5	28355.633333333335	39.9686883329799
1024.1206532766416	1586.1	27955.3	39.9782618913156
1024.8391578212693	1586.3333333333333	27644.833333333332	39.755826009092445
1025.5575885572953	1586.6666666666667	27314.6	39.62851495251914
1026.2759454825539	1586.4666666666667	26866.366666666665	39.65936476153792
1026.9942285948803	1586.5666666666666	26298.466666666667	39.89378466144428
1027.7124378921092	1586.9333333333334	25724.233333333334	40.23639746810164
1028.4305733720753	1586.6	25099.9	39.99158469386918
1029.1486350326138	1586.4333333333334	24522.3	40.09397225885807
1029.866622871559	1586.6	23988.633333333335	39.858960776366544
1030.584536886746	1586.1333333333334	23578.433333333334	40.68439111848982
1031.3023770760096	1587.6333333333334	23205.366666666665	40.12279652439797
1032.0201434371845	1586.2333333333333	22884.8	40.262943095824305
1032.7378359681059	1587.0666666666666	22554.1	39.92948632861153
1033.455454666608	1586.0333333333333	22137.866666666665	39.97207519144781
1034.1729995305259	1586.8333333333333	21713.8	39.69360127653174
1034.8904705576945	1586.6333333333334	21183.266666666666	39.76618575971173
1035.6078677459486	1586.3666666666666	20680.5	39.71719478221871
1036.3251910931228	1586.7333333333333	20190.766666666666	39.51939828027082
1037.042440597052	1586.7333333333333	19721.766666666666	39.499988575664
1037.7596162555712	1586.2333333333333	19315.4	39.14203294094431
1038.4767180665153	1587.0666666666666	18984.9	39.24920620645102
1039.1937460277186	1586.6333333333334	18687.566666666666	39.45464877396303
1039.9107001370162	1586.4666666666667	18423.266666666666	39.3248669648335
1040.627580392243	1587.1333333333334	18184.1	40.517144905306154
1041.3443867912338	1586.9	17837.033333333333	39.556692445436916
1042.0611193318232	1587.0666666666666	17417.933333333334	39.91845030614989
1042.7777780118463	1586.8	16978.533333333333	39.53496667672037
1043.4943628291376	1586.2333333333333	16522.166666666668	39.819362677842214
1044.2108737815322	1586.5333333333333	16097.066666666668	39.80523070250294
1044.9273108668647	1586.4333333333334	15730.133333333333	39.381203740844505
1045.64367408297	1586.1	15404.7	39.79717848908153
1046.359963427683	1587.0666666666666	15141.066666666668	39.32461964603368
1047.0761788988382	1586.1	14891.333333333334	40.03162831175358
1047.7923204942708	1587.1666666666667	14656.166666666666	39.445407184685465
1048.5083882118154	1586.4666666666667	14394.666666666666	39.40618488556891
1049.224382049307	1586.4	14088.966666666667	39.84804331731964
1049.9403020045802	1586.7333333333333	13752.366666666667	39.13149118634914
1050.6561480754697	1586.7	13413.833333333334	38.78738479782822
1051.3719202598106	1586.4	13080.133333333333	39.041633757805094
1052.0876185554378	1586.7666666666667	12799.233333333334	38.694923420294714
1052.8032429601856	1586.9	12542.366666666667	38.152456901105424
1053.5187934718892	1586.9333333333334	12352.5	39.094762241064316
1054.2342700883835	1586.6333333333334	12198.1	39.026066800694586
1054.949672807503	1586.7666666666667	12049.733333333334	39.31053503793706
1055.6650016270826	1586.6	11883.366666666667	39.563777568052075
1056.3802565449573	1586.0	11671.033333333333	39.5529055498799
1057.0954375589617	1587.1666666666667	11455.866666666667	39.503022947587986
1057.8105446669308	1586.3666666666666	11241.4	40.124720130664784
1058.5255778666992	1586.2333333333333	10996.2	39.350625524291935
1059.240537156102	1586.5	10770.766666666666	38.63940967565585
1059.9554225329737	1586.5	10578.7	39.896775713855014
1060.6702339951491	1587.2333333333333	10413.266666666666	38.293290921353105
1061.3849715404633	1586.4	10295.3	40.02430728124488
1062.0996351667509	1586.4666666666667	10184.133333333333	38.90649027426687
1062.8142248718468	1586.8	10071.466666666667	38.41130244082376
1063.528740653586	1586.0666666666666	9943.633333333333	39.883670504319376
1064.2431825098029	1586.5	9759.5	39.2624906321496
1064.9575504383324	1586.1666666666667	9549.4	38.852682815849555
1065.6718444370097	1586.1666666666667	9355.6	39.569589556207504
1066.386064503669	1586.2333333333333	9174.0	39.33268932151293
1067.1002106361457	1586.7666666666667	9032.3	38.94218839255333
1067.8142828322743	1586.4666666666667	8922.233333333334	39.51333387972101
1068.5282810898898	1587.1666666666667	8810.566666666668	38.57962872765187
1069.2422054068265	1586.6666666666667	8717.133333333333	39.010260917123254
1069.95605578092	1586.4	8620.133333333333	39.05373220838425
1070.6698322100044	1586.7	8490.333333333334	39.35818698909929
1071.383534691915	1586.1333333333334	8319.333333333334	38.506868774151044
1072.0971632244864	1586.9333333333334	8155.633333333333	39.301637806678336
1072.8107178055534	1586.8333333333333	7987.666666666667	38.689840111874055
1073.524198432951	1587.0	7854.866666666667	38.03639240867809
1074.2376051045137	1586.9333333333334	7764.633333333333	39.54001020018035
1074.9509378180765	1586.3333333333333	7670.933333333333	38.179358111763136
1075.6641965714741	1587.3333333333333	7592.466666666666	38.974042721811635
1076.3773813625414	1586.8333333333333	7490.1	39.291510054762256
1077.0904921891133	1586.4333333333334	7391.433333333333	39.217814561764875
1077.8035290490245	1586.2666666666667	7256.933333333333	39.07246241414192
1078.51649194011	1586.2333333333333	7128.0	38.848765288850444
1079.2293808602042	1585.6333333333334	7003.033333333334	38.69173790646299
1079.9421958071423	1586.5	6889.1	39.29967596435849
1080.6549367787588	1586.2333333333333	6792.566666666667	39.04668562357622
1081.367603772889	1586.1666666666667	6717.633333333333	39.28479008716293
1082.080196787367	1586.7666666666667	6658.233333333334	38.72168541184693
1082.7927158200282	1586.6	6575.8	37.96268962831215
1083.5051608687072	1586.9	6470.8	37.21094110107653
1084.217531931239	1586.6	6359.333333333333	39.460013371684745
1084.9298290054578	1587.2	6234.233333333334	38.76982682708603
1085.6420520891993	1586.3	6132.166666666667	39.1327768258311
1086.3542011802977	1586.4	6048.833333333333	38.28400768788183
1087.0662762765878	1586.3333333333333	5985.533333333334	37.86036409072458
1087.7782773759047	1586.2	5932.2	38.25757519750646
1088.4902044760831	1586.2333333333333	5856.333333333333	37.832019232801414
1089.202057574958	1587.2	5772.3	38.25767307064383
1089.9138366703637	1586.4333333333334	5686.1	40.09375887008274
1090.6255417601355	1586.5333333333333	5594.066666666667	38.953287554048494
1091.337172842108	1587.3666666666666	5510.166666666667	37.776483566802696
1092.048729914116	1587.2666666666667	5458.5	39.332998268474256
1092.7602129739944	1586.3	5413.466666666666	38.51576452949884
1093.471622019578	1586.2333333333333	5366.7	39.22307989909498
1094.1829570487016	1586.6666666666667	5298.0	38.34493206676121
1094.8942180592	1586.6333333333334	5215.4	39.371594603740476
1095.605405048908	1586.6333333333334	5130.366666666667	39.35858587790254
1096.3165180156604	1587.0666666666666	5058.233333333334	37.866290703700166
1097.027556957292	1586.8333333333333	5020.766666666666	38.96826228253413
1097.7385218716379	1586.8333333333333	4983.6	38.81765798700328
1098.4494127565324	1585.9	4920.466666666666	36.85459941262562
1099.1602296098106	1585.8666666666666	4851.333333333333	38.74395910561234
1099.8709724293074	1586.7	4766.366666666667	38.528404796110074
1100.5816412128574	1586.6333333333334	4694.266666666666	39.17260366149412
1101.2922359582956	1585.8666666666666	4638.733333333334	37.30687550039688
1102.0027566634565	1586.5	4607.766666666666	36.86869126238898
1102.7132033261753	1586.2666666666667	4558.366666666667	38.6701829996077
1103.4235759442865	1587.0333333333333	4480.9	37.15234905254429
1104.1338745156252	1585.9666666666667	4423.433333333333	39.0556798060685
1104.844099038026	1586.8666666666666	4358.566666666667	37.65041178868889
1105.5542495093239	1586.7	4327.533333333334	39.15003118585092
1106.2643259273534	1586.4333333333334	4288.533333333334	39.526399961956976
1106.9743282899494	1586.4	4202.733333333334	38.50846265000188
1107.684256594947	1586.5	4121.366666666667	37.270731313364735
1108.394110840181	1586.5666666666666	4073.6666666666665	37.52353864234711
1109.1038910234856	1586.9666666666667	4026.9	37.22042931617518
1109.8135971426964	1586.5	3972.0	38.6318015497687
1110.5232291956477	1586.7666666666667	3897.366666666667	40.2664021569071
1111.2327871801745	1586.9333333333334	3824.9333333333334	39.66966739621685
1111.9422710941117	1585.7	3778.2	39.93856030469893
1112.6516809352938	1586.3333333333333	3731.6666666666665	38.39015340967766
1113.3610167015559	1586.0	3672.5	38.786911141204044
1114.0702783907325	1586.4666666666667	3617.233333333333	40.1050358066587
1114.7794660006589	1586.9	3578.233333333333	39.89262276772763
1115.4885795291696	1586.9333333333334	3544.0	40.15397130358332
1116.1976189740992	1586.6	3498.4	39.5474856401699
1116.906584333283	1586.9	3448.766666666667	39.52520285780086
1117.6154756045555	1586.1	3403.633333333333	39.31325535121213
1118.3242927857516	1586.4	3373.1	40.47727392366557
1119.0330358747062	1587.2333333333333	3327.5	39.24599238101506
1119.741704869254	1587.2666666666667	3292.133333333333	39.58780036652272
1120.4502997672296	1586.6	3251.633333333333	40.42780882129896
1121.1588205664682	1585.8333333333333	1662.1333333333334	37.84030881700453
1121.8672672648045	1585.7333333333333	1662.6	40.226591266456595
1122.5756398600731	1586.0666666666666	1661.7666666666667	51.29597231884383
1123.2839383501089	1585.2	1662.0333333333333	37.771432673352784
