# Supplementary material for: Roblonski: A Material-Efficient Robo-Fluidic Toolbox for Rapid Photochemical Characterization
Source: ACS Cent Sci. 2026 Feb 6;12(3):333–44. doi: 10.1021/acscentsci.5c02027 (PMC13022720; doi:10.1021/acscentsci.5c02027)
Supplement: Supplementary file 2 [file oc5c02027_si_002.zip › BeerLambertStudy/Raw Data (Automataed)/BLEC Study (2025 Jun 12)/Ferrocene3/blec_Ferrocene3__12062025_aABS_i8_eEXP_s3_d669e+00_t250-0_m7_v175-0.csv]

name	C:/Users/cbe.mabolha.shared/Documents/Gilson Spectroscopy Project\BLEC Study (2025 Jun 12)\Ferrocene3\blec_Ferrocene3__12062025_aABS_i8_eEXP_s3_d669e+00_t250-0_m7_v175-0.csv
2025-06-12 22:43:58.510926
mix_iter=7	mix_disp=175.0
droplet_volume=50.0	working_volume=250.0
dilution_scheme=Fractional(value=0.3333333333333333)	n_dil=6
calibration=Calibration(y = f(x); f(x) = -0.244 + 0.9765x; s.t. y > 0.0; Set Feb 4	2025 from "Manuscript Figures Data.xlsx")
count	30
interval	0.1 (Sec)
integration_time	40000 (uSec)
NLC=False	DCC=False	WCAL=-5	Slit=S5
Conc_0=6.692	nFRAC=0.29629629629629634	nConc_(8;3)=1.982814814814815	aFRAC=0.2967416258501715	aConc_(8;3)=1.9857949601893476
wavelength (nm)	dark reference (int)	light reference (int)	abs (mOD)
W	D	L	S
344.6678771972656	1601.8666666666666	1677.5666666666666	36.070848108681005
345.45221902608614	1589.6666666666667	1665.4333333333334	45.69380634883055
346.236489003635	1586.4	1662.2666666666667	44.360431510944956
347.02068712774695	1585.3666666666666	1661.0333333333333	46.821677522715184
347.8048133962569	1585.3333333333333	2388.6	44.302151089793846
348.5888678069997	1585.9	2405.6	48.550960445491896
349.3728503578101	1586.6333333333334	2418.5666666666666	47.31088897486795
350.15676104652283	1587.0	2429.4666666666667	47.18414825090925
350.94059987097285	1587.2666666666667	2439.9333333333334	48.63437553588674
351.72436682899485	1586.4333333333334	2445.366666666667	47.18681403753443
352.5080619184237	1586.2	2451.8333333333335	48.63041951835655
353.2916851370942	1585.3666666666666	2455.3	45.59480990866413
354.0752364828412	1585.2666666666667	2459.3333333333335	48.17122808778813
354.8587159534994	1585.6	2463.3	47.75782269032784
355.6421235469038	1585.2	2464.5666666666666	46.67119948748896
356.42545926088906	1587.0666666666666	2469.0	45.25076105116129
357.20872309329	1586.7	2467.633333333333	47.42591401609242
357.9919150419415	1586.8333333333333	2466.1	50.30338523392935
358.77503510467835	1585.9666666666667	2457.3333333333335	49.87308983112488
359.5580832793353	1585.5	2448.1666666666665	44.37989963917787
360.34105956374725	1586.2	2444.766666666667	46.23173707413217
361.12396395574893	1585.6666666666667	2444.1666666666665	48.28484175605843
361.9067964531752	1586.1	2439.1666666666665	46.5652558067715
362.6895570538609	1586.2333333333333	2444.7	49.47576861478331
363.47224575564076	1586.7666666666667	2440.233333333333	49.17460217743159
364.2548625563497	1586.4	2437.0333333333333	46.32703732354874
365.0374074538224	1586.4	2437.0	45.47771035406996
365.8198804458938	1586.1666666666667	2435.1	48.32674814817053
366.6022815303986	1585.6666666666667	2432.633333333333	47.529187589990286
367.3846107051717	1586.2666666666667	2429.133333333333	47.39030069872141
368.1668679680479	1585.7333333333333	2433.2	46.68090320224855
368.9490533168619	1585.9666666666667	2439.733333333333	49.042393843549995
369.7311667494487	1586.0	2441.9	47.38236759948974
370.5132082636429	1586.5	2450.133333333333	48.637094745988044
371.2951778572795	1586.2333333333333	2457.133333333333	47.985059699369174
372.07707552819323	1586.1333333333334	2455.4333333333334	46.945179210169215
372.8589012742189	1586.6666666666667	2462.8	48.60511602368385
373.6406550931913	1586.8	2467.0333333333333	48.23696525684137
374.4223369829453	1586.6	2486.3	49.833109185474655
375.2039469413157	1586.7333333333333	2486.9666666666667	48.59517725012214
375.9854849661373	1586.2	2482.633333333333	49.69952905963799
376.7669510552448	1587.0666666666666	2483.233333333333	47.853558227351066
377.5483452064732	1586.8666666666666	2490.1	49.698469254476514
378.3296674176572	1586.6666666666667	2502.6	49.85448888970086
379.11091768663164	1586.0	2511.133333333333	50.9100462113958
379.89209601123133	1586.3666666666666	2513.6	50.647359844754455
380.67320238929113	1585.6	2515.866666666667	50.00054444246194
381.45423681864577	1585.8666666666666	2519.0	50.93538295688796
382.23519929713007	1586.3666666666666	2525.5333333333333	50.48444656551506
383.01608982257886	1586.7333333333333	2540.9333333333334	50.851096898651626
383.796908392827	1586.2	2553.6	51.78147908432425
384.57765500570923	1586.4666666666667	2553.5666666666666	50.60276122039082
385.3583296590604	1586.6666666666667	2546.633333333333	52.47972030334991
386.1389323507153	1586.6666666666667	2552.3	52.23702554715967
386.91946307850884	1586.0	2560.733333333333	50.516220603398445
387.69992184027564	1586.2333333333333	2579.733333333333	50.846635090234756
388.48030863385065	1585.9666666666667	2601.633333333333	51.6249159540729
389.2606234570687	1586.2	2593.2	53.525618855033066
390.04086630776453	1586.1666666666667	2575.866666666667	50.642700219412504
390.82103718377294	1586.1333333333334	2586.1	55.387712549831974
391.6011360829288	1586.4333333333334	2592.0666666666666	53.765935298161665
392.3811630030669	1586.5666666666666	2622.4333333333334	53.18718444394225
393.161117942022	1585.7333333333333	2661.266666666667	52.43984107546691
393.941000897629	1586.4666666666667	2705.9333333333334	52.87908414659101
394.72081186772266	1586.8666666666666	2712.6	53.14711918821437
395.5005508501378	1586.0	2701.9	54.02741086228153
396.28021784270925	1586.7666666666667	2702.3333333333335	53.79483417003354
397.0598128432718	1586.0666666666666	2711.1	53.735316443926074
397.83933584966024	1586.1	2716.633333333333	56.90305863975182
398.6187868597095	1587.6333333333334	2726.3	54.92251060557242
399.3981658712542	1586.2333333333333	2743.0	54.31928588343284
400.1774728821293	1586.5	2768.266666666667	55.5958454488112
400.9567078901696	1586.8666666666666	2793.8	54.3744548554449
401.7358708932098	1586.4	2796.633333333333	56.10439287725093
402.5149618890848	1586.2	2780.0333333333333	54.62532629289818
403.2939808756294	1586.4666666666667	2783.4	55.76533885667643
404.07292785067847	1586.4333333333334	2814.9333333333334	56.51474486395616
404.8518028120667	1585.8	2824.4333333333334	54.57432402760844
405.630605757629	1586.5	2830.4333333333334	57.676182246966
406.4093366852001	1586.7333333333333	2819.9333333333334	56.87315730699057
407.1879955926149	1586.5666666666666	2825.4333333333334	55.518390147760165
407.9665824777082	1587.0333333333333	2843.733333333333	59.34181734470051
408.74509733831474	1585.8	2864.7	57.12767585193067
409.52354017226935	1585.9666666666667	2872.4	56.43697062557142
410.3019109774069	1586.8	2873.3	56.84409149311144
411.08020975156217	1586.8666666666666	2888.0666666666666	56.80473350103399
411.8584364925699	1586.6	2911.766666666667	57.5380466121096
412.6365911982651	1586.0666666666666	2938.133333333333	57.95218020241757
413.4146738664823	1585.9	2964.133333333333	58.143526114068656
414.19268449505654	1586.6666666666667	2991.9666666666667	58.33497009675451
414.97062308182257	1585.8333333333333	3028.1666666666665	58.76403646520801
415.74848962461516	1585.6333333333334	3073.3	58.19495525244277
416.52628412126916	1585.8666666666666	3141.366666666667	59.51425369076557
417.3040065696194	1586.5333333333333	3213.866666666667	56.09999112615817
418.0816569675006	1586.0666666666666	3210.3333333333335	58.55253088083436
418.8592353127476	1586.8333333333333	3194.266666666667	59.10625482451145
419.63674160319533	1586.3333333333333	3212.0666666666666	59.83273155316346
420.4141758366785	1586.3333333333333	3250.1666666666665	60.40124843702736
421.1915380110319	1586.6	3259.3	58.01543856194672
421.9688281240904	1586.4333333333334	3255.733333333333	57.15155841073654
422.7460461736888	1586.0333333333333	3314.8333333333335	59.33381265791781
423.52319215766187	1585.9333333333334	3382.5666666666666	58.43073009813936
424.3002660738445	1586.0333333333333	3461.5	58.86616122951666
425.0772679200714	1586.3	3600.9	59.10408681843161
425.8541976941775	1586.3	3747.1666666666665	61.086578746318196
426.6310553939975	1586.8333333333333	3806.2	60.51426236608618
427.40784101736625	1586.8666666666666	3862.9	60.08957622049336
428.18455456211865	1586.7	3986.366666666667	61.87883863275204
428.96119602608934	1586.4666666666667	4173.0	60.07256097906798
429.7377654071133	1587.0666666666666	4386.333333333333	62.01028637970735
430.5142627030252	1586.1333333333334	4502.933333333333	62.15248813173614
431.29068791166	1586.1	4656.066666666667	63.42369409128036
432.06704103085235	1586.0	4775.366666666667	62.7271878872239
432.8433220584372	1586.5666666666666	4877.033333333334	64.4951227858171
433.6195309922492	1586.5333333333333	4922.733333333334	61.55850768339952
434.3956678301234	1586.0666666666666	4963.933333333333	62.40281514668388
435.1717325698944	1586.1333333333334	4982.733333333334	62.37221412209037
435.9477252093971	1586.7666666666667	5000.3	62.49971839417372
436.72364574646633	1586.1333333333334	5057.933333333333	63.684442319222406
437.49949417893686	1586.9333333333334	5121.966666666666	62.74305576700516
438.27527050464346	1586.3333333333333	5216.533333333334	63.09312106054829
439.0509747214211	1586.2	5385.833333333333	61.79401699176587
439.8266068271044	1586.4333333333334	5653.666666666667	63.134952234884715
440.6021668195283	1587.0333333333333	6017.466666666666	63.07737603052378
441.37765469652754	1585.9666666666667	6481.933333333333	63.20044370929766
442.1530704559369	1586.8	6978.066666666667	63.81466890157461
442.9284140955914	1586.2333333333333	7411.933333333333	64.32730133917374
443.7036856133256	1586.5333333333333	7725.766666666666	64.611948566621
444.47888500697445	1586.4	7888.6	63.76822712541286
445.2540122743727	1586.6333333333334	7919.266666666666	63.179066762720964
446.0290674133552	1586.6333333333334	7870.233333333334	63.67271754523818
446.8040504217568	1586.8333333333333	7779.933333333333	63.00536310118392
447.5789612974122	1586.5333333333333	7694.333333333333	62.316950511125306
448.35380003815635	1586.6333333333334	7645.433333333333	62.90064680696067
449.1285666418239	1586.0666666666666	7614.3	62.4308154387267
449.90326110624983	1586.0333333333333	7596.433333333333	61.44924197813591
450.67788342926883	1586.7666666666667	7623.966666666666	62.69385975097383
451.4524336087157	1586.4666666666667	7658.9	62.134886814703364
452.22691164242536	1586.2	7712.566666666667	61.974898360869155
453.00131752823256	1586.8	7769.1	62.398710634011564
453.7756512639721	1586.4666666666667	7845.766666666666	62.91126612510166
454.5499128474788	1587.2333333333333	7909.466666666666	62.0160005981079
455.32410227658755	1586.3	7949.633333333333	62.62504043820051
456.09821954913303	1587.1	7958.8	62.18513413992411
456.8722646629501	1586.3666666666666	7937.033333333334	62.63038117123418
457.6462376158736	1586.6	7866.666666666667	61.878642567834646
458.4201384057383	1586.8	7772.466666666666	61.99761175427544
459.1939670303791	1586.1333333333334	7639.466666666666	61.135464187096915
459.96772348763074	1586.7	7500.333333333333	61.229378134594846
460.741407775328	1586.0	7358.166666666667	60.101976893898446
461.51501989130577	1586.1666666666667	7231.1	60.19126069901659
462.2885598333988	1586.5666666666666	7113.6	60.62097322747374
463.0620275994419	1586.7666666666667	7026.1	60.712079314070195
463.83542318726995	1586.5	6959.233333333334	60.51586937290735
464.6087465947177	1585.8	6925.033333333334	60.64592127525977
465.38199781962	1586.6333333333334	6894.133333333333	59.76261579336457
466.1551768598116	1587.1333333333334	6887.966666666666	60.3669713513096
466.92828371312737	1586.1333333333334	6900.4	59.000247513645746
467.7013183774021	1586.0	6938.833333333333	60.08598355019843
468.4742808504707	1586.3	6976.433333333333	58.50176885675282
469.24717113016777	1586.6333333333334	7033.5	59.212434673681344
470.0199892143283	1586.4	7095.7	58.18155415503715
470.792735100787	1585.7	7171.666666666667	58.915902043441285
471.5654087873788	1586.4	7248.033333333334	59.52259819926517
472.33801027193834	1587.0	7325.1	59.63889612823262
473.11053955230057	1586.3333333333333	7400.766666666666	58.880272742166866
473.88299662630027	1586.5	7454.4	58.61656303449729
474.65538149177223	1587.0666666666666	7494.4	57.4056004641875
475.4276941465513	1586.5	7527.0	58.15107174308571
476.1999345884722	1587.1333333333334	7545.233333333334	57.54268222702476
476.97210281536985	1586.0333333333333	7535.7	57.16060293413174
477.74419882507897	1586.2666666666667	7519.666666666667	56.821709915260215
478.51622261543446	1586.8	7486.7	56.53165936153938
479.2881741842711	1586.3666666666666	7468.5	56.89357967247817
480.06005352942367	1586.7666666666667	7412.1	55.53935535031792
480.831860648727	1586.7333333333333	7375.5	56.00764545816649
481.60359554001593	1586.3666666666666	7338.0	56.838208031985104
482.37525820112523	1586.2666666666667	7288.766666666666	56.132224470058006
483.14684862988975	1586.2	7252.566666666667	56.63381962907058
483.91836682414424	1586.5666666666666	7196.6	55.51404363677523
484.68981278172356	1586.7666666666667	7145.233333333334	55.24963047322864
485.46118650046253	1585.8666666666666	7099.733333333334	54.8825479692211
486.23248797819593	1586.1333333333334	7054.066666666667	54.0199696301119
487.0037172127586	1586.4	7022.033333333334	53.80689528039961
487.7748742019853	1586.2666666666667	6972.733333333334	53.28664534044739
488.54595894371096	1585.7	6947.033333333334	54.82197873843154
489.31697143577026	1587.0	6896.5	53.31937148860073
490.08791167599804	1586.6666666666667	6866.833333333333	52.63692986570683
490.8587796622292	1585.9	6842.6	52.420482080518234
491.6295753922984	1586.4333333333334	6813.166666666667	51.90584136076065
492.4002988640406	1587.1666666666667	6793.633333333333	53.238016807687266
493.17095007529053	1586.2666666666667	6757.2	52.573886992041786
493.94152902388305	1586.6666666666667	6725.9	51.38462300998269
494.71203570765294	1586.6333333333334	6690.8	52.29346674544444
495.482470124435	1586.5666666666666	6661.8	51.9669263277882
496.25283227206404	1585.9666666666667	6637.966666666666	51.38791503782538
497.02312214837485	1586.4333333333334	6618.733333333334	52.11693171463525
497.7933397512024	1586.4666666666667	6580.666666666667	51.38955249143212
498.56348507838123	1586.5666666666666	6566.2	51.22847807690592
499.3335581277464	1586.8666666666666	6539.933333333333	50.39619401308287
500.10355889713264	1586.5	6537.1	51.998802171897175
500.8734873843747	1586.8	6527.366666666667	50.524830515713255
501.6433435873074	1586.9666666666667	6537.533333333334	50.31809788120409
502.4131275037657	1587.3333333333333	6540.033333333334	51.06045935561665
503.1828391315842	1586.2	6548.3	49.17029645661172
503.95247846859786	1586.9	6570.0	50.384073285048636
504.72204551264144	1586.7333333333333	6596.9	50.86800765649618
505.49154026154974	1586.2666666666667	6629.9	49.61786011947264
506.2609627131576	1586.5	6673.5	50.3954937098506
507.03031286529983	1586.1333333333334	6717.7	49.50778626102038
507.7995907158112	1586.6666666666667	6780.866666666667	49.790748243519204
508.5687962625266	1586.6333333333334	6838.866666666667	48.588179725361606
509.33792950328075	1586.3666666666666	6913.4	49.19182627231047
510.1069904359085	1587.4333333333334	6994.066666666667	49.16265465069568
510.8759790582447	1586.8	7069.833333333333	47.51798201984041
511.6448953681241	1586.9666666666667	7167.266666666666	47.74834862356006
512.4137393633815	1586.7333333333333	7268.133333333333	48.811137105091674
513.1825110418519	1586.6	7357.3	47.900390027312575
513.9512104013698	1586.1	7465.366666666667	48.74492905477134
514.7198374397702	1586.6666666666667	7550.033333333334	47.538387080552766
515.4883921548881	1586.4666666666667	7672.233333333334	48.25892613861206
516.2568745445578	1586.8333333333333	7779.1	49.04860961239831
517.0252846066146	1586.2333333333333	7888.666666666667	48.43968115788556
517.793622338893	1587.1	7991.3	48.03244512792408
518.561887739228	1587.1	8070.033333333334	48.03168088494296
519.3300808054544	1586.4	8162.366666666667	47.75829360411402
520.0982015354069	1586.8333333333333	8264.566666666668	48.46079453957558
520.8662499269203	1586.5	8346.966666666667	47.77885727877179
521.6342259778296	1586.4666666666667	8434.6	46.38884026964639
522.4021296859694	1587.1333333333334	8521.566666666668	47.24619482837191
523.1699610491747	1586.2333333333333	8605.066666666668	47.95043465723238
523.9377200652801	1586.4666666666667	8683.633333333333	47.71894508255556
524.7054067321207	1586.8333333333333	8742.733333333334	47.840111024184736
525.4730210475309	1586.6333333333334	8794.4	47.0441369985537
526.2405630093459	1586.5333333333333	8868.833333333334	47.987666818156185
527.0080326154003	1587.1666666666667	8911.466666666667	46.67005461527656
527.7754298635291	1586.6333333333334	8965.066666666668	47.12366278528994
528.5427547515668	1586.8666666666666	9011.0	47.365031397979145
529.3100072773485	1586.7333333333333	9061.333333333334	47.68171873106504
530.077187438709	1586.3333333333333	9096.6	47.539206527139676
530.8442952334829	1586.0666666666666	9124.833333333334	46.194465526780974
531.6113306595051	1587.0333333333333	9180.233333333334	47.42655643850331
532.3782937146104	1586.5	9205.833333333334	46.40607451553464
533.1451843966338	1586.8666666666666	9249.9	46.66080480030276
533.9120027034099	1586.2	9294.1	47.00573880794347
534.6787486327736	1586.9333333333334	9303.766666666666	47.069516908821484
535.4454221825597	1586.7666666666667	9358.333333333334	47.40251242975999
536.212023350603	1586.1666666666667	9389.6	47.21043378099643
536.9785521347383	1586.5333333333333	9413.1	47.40124525311575
537.7450085328004	1586.9	9431.0	46.02968825373757
538.5113925426242	1586.7666666666667	9452.7	46.25714039349079
539.2777041620444	1586.6333333333334	9482.333333333334	46.26484148474464
540.0439433888959	1586.8	9514.1	46.856806003772604
540.8101102210134	1587.0666666666666	9539.033333333333	46.61214116414129
541.5762046562318	1586.3666666666666	9573.366666666667	46.76964447387732
542.3422266923859	1587.0333333333333	9576.533333333333	45.861186087369106
543.1081763273105	1586.6	9594.933333333332	46.79110419356301
543.8740535588404	1586.0333333333333	9586.3	45.37203710305689
544.6398583848105	1586.2	9581.6	44.57376481860542
545.4055908030555	1586.9666666666667	9604.633333333333	46.19104442412953
546.1712508114102	1586.6333333333334	9614.566666666668	46.14476384102039
546.9368384077096	1587.0333333333333	9620.266666666666	46.43740448862561
547.7023535897882	1587.1	9608.933333333332	45.778545148258836
548.4677963554811	1586.4666666666667	9608.0	46.14346735640153
549.2331667026231	1586.4333333333334	9605.6	46.26626306483002
549.9984646290487	1586.8666666666666	9605.2	46.7475888610661
550.7636901325931	1586.6333333333334	9607.066666666668	45.62655113738296
551.5288432110908	1586.6666666666667	9602.4	46.27110190424455
552.2939238623768	1586.0	9606.066666666668	47.0626834791988
553.0589320842859	1587.2333333333333	9603.3	46.52026392273655
553.8238678746528	1586.4	9610.133333333333	46.156202996572006
554.5887312313124	1586.8333333333333	9610.033333333333	46.21362350005079
555.3535221520995	1586.4	9601.766666666666	45.97608259113963
556.1182406348488	1586.9	9573.7	45.78890924866967
556.8828866773954	1586.5	9600.333333333334	46.164129133170924
557.6474602775738	1586.6666666666667	9615.733333333334	46.59529518626214
558.411961433219	1586.9	9607.366666666667	46.24429562233323
559.1763901421657	1586.6333333333334	9619.033333333333	46.12971683822522
559.9407464022488	1586.2666666666667	9637.233333333334	46.46151949881556
560.7050302113031	1587.6333333333334	9639.366666666667	45.97289647505715
561.4692415671633	1586.7666666666667	9645.033333333333	45.55433668633884
562.2333804676643	1587.0666666666666	9642.5	45.587198060578075
562.997446910641	1586.2666666666667	9654.5	45.355563712998986
563.7614408939281	1586.8666666666666	9698.833333333334	45.46432296068861
564.5253624153604	1586.2333333333333	9704.4	45.25748602935978
565.2892114727728	1586.5	9735.3	45.39957119336227
566.0529880639999	1586.3333333333333	9770.3	45.936577788073336
566.8166921868768	1586.9333333333334	9769.5	45.1294906336872
567.5803238392382	1586.7666666666667	9775.833333333334	45.24474381286704
568.3438830189189	1586.8	9792.266666666666	46.360890493840316
569.1073697237535	1586.5666666666666	9808.766666666666	45.429740606506876
569.8707839515772	1587.2333333333333	9844.966666666667	45.671403294174006
570.6341257002246	1586.7	9840.066666666668	44.52927855871779
571.3973949675305	1586.8	9857.566666666668	45.18939745830976
572.1605917513298	1587.1333333333334	9883.666666666666	46.668498988270244
572.9237160494572	1586.1333333333334	9884.366666666667	46.215767226365934
573.6867678597476	1586.5666666666666	9896.166666666666	46.036709768768844
574.4497471800358	1586.3666666666666	9912.166666666666	46.7837918350922
575.2126540081566	1586.3333333333333	9906.333333333334	46.75427844014714
575.9754883419448	1586.4	9911.9	45.615510757676184
576.7382501792351	1587.2	9925.533333333333	44.71128285274813
577.5009395178625	1586.3666666666666	9951.033333333333	45.453767949465956
578.2635563556619	1586.2	9943.433333333332	44.31311483318886
579.0261006904677	1586.7	9974.466666666667	45.26243828295005
579.7885725201152	1587.0	9993.933333333332	46.51428550488748
580.5509718424388	1586.5666666666666	9999.7	44.998369531638865
581.3132986552736	1586.7333333333333	10027.166666666666	45.42164455948165
582.0755529564542	1586.9666666666667	10032.733333333334	44.57773173087157
582.8377347438156	1587.0666666666666	10056.766666666666	45.252428392931364
583.5998440151925	1586.8	10058.833333333334	44.15215930976061
584.3618807684197	1586.0	10095.033333333333	44.55859087270185
585.123845001332	1586.4333333333334	10115.833333333334	43.879125031985474
585.8857367117644	1586.5666666666666	10166.533333333333	45.319216252617196
586.6475558975515	1586.6	10204.633333333333	45.49981263789678
587.4093025565281	1586.4333333333334	10247.7	44.91369424134152
588.1709766865292	1587.0666666666666	10294.0	45.8594776971768
588.9325782853895	1586.6666666666667	10341.466666666667	45.207758306601804
589.6941073509438	1586.2333333333333	10417.766666666666	45.385009830155035
590.4555638810269	1586.9333333333334	10462.633333333333	45.11624673280825
591.2169478734736	1586.6	10537.666666666666	44.355945616488754
591.9782593261189	1586.7666666666667	10622.733333333334	45.063981145764025
592.7394982367973	1586.7666666666667	10695.666666666666	45.235641403165985
593.5006646033439	1586.6666666666667	10787.766666666666	44.96228248476003
594.2617584235933	1586.5666666666666	10870.766666666666	44.664612701705614
595.0227796953804	1586.0333333333333	10971.3	44.359865564057245
595.78372841654	1586.7333333333333	11086.1	45.40357231100378
596.544604584907	1586.9666666666667	11190.666666666666	45.25347878047691
597.3054081983161	1586.4333333333334	11310.9	44.67641165282042
598.0661392546021	1587.1333333333334	11425.9	44.94034062679009
598.8267977515999	1586.7666666666667	11541.166666666666	44.11049470264619
599.5873836871442	1586.6666666666667	11668.666666666666	44.73762296195077
600.34789705907	1586.3	11815.466666666667	45.35277011016484
601.1083378652119	1586.4666666666667	11940.033333333333	45.84341142830802
601.8687061034049	1586.7666666666667	12058.133333333333	45.07584739144894
602.6290017714836	1587.0	12209.066666666668	44.98255859662582
603.3892248672829	1586.2666666666667	12351.066666666668	44.71070711378388
604.1493753886377	1586.9666666666667	12476.466666666667	45.20466516183413
604.9094533333828	1586.6666666666667	12604.633333333333	44.367132761371394
605.6694586993528	1586.9333333333334	12762.2	46.08895251885688
606.4293914843829	1586.9	12850.033333333333	45.35437975193148
607.1892516863076	1587.4666666666667	12991.466666666667	45.3585113478449
607.9490393029618	1586.5	13138.366666666667	45.33913248182629
608.7087543321802	1586.1	13274.266666666666	44.96347489387088
609.4683967717978	1586.6	13415.8	44.65123279595837
610.2279666196492	1586.5	13564.933333333332	44.81008496744884
610.9874638735695	1586.3666666666666	13706.233333333334	45.62267221239964
611.7468885313933	1587.0333333333333	13845.2	45.133994432138806
612.5062405909555	1586.0	13951.766666666666	44.55296129653337
613.2655200500909	1586.9	14097.366666666667	44.62957838195172
614.0247269066342	1587.1333333333334	14210.533333333333	44.793721822522144
614.7838611584203	1586.5333333333333	14313.166666666666	45.116038119262804
615.5429228032841	1586.4	14425.066666666668	44.97015921143855
616.3019118390603	1586.1	14529.333333333334	44.72885700586464
617.0608282635836	1586.5666666666666	14631.766666666666	45.23672903427687
617.8196720746892	1586.1333333333334	14691.1	44.66292934878371
618.5784432702114	1586.2	14782.5	45.48710065933147
619.3371418479854	1586.6666666666667	14848.8	45.06986402145121
620.0957678058459	1586.2333333333333	14915.866666666667	44.93059695335226
620.8543211416277	1586.7	14965.9	44.782848773398655
621.6128018531655	1586.2333333333333	15019.2	44.82223110101671
622.3712099382943	1586.5333333333333	15081.6	44.74411519779891
623.1295453948488	1586.3	15140.966666666667	44.855368666932904
623.8878082206638	1586.1	15214.966666666667	44.57110895486145
624.6459984135743	1586.6333333333334	15287.366666666667	45.25154651485757
625.4041159714149	1586.6666666666667	15337.266666666666	45.21996505698621
626.1621608920203	1586.1333333333334	15393.4	44.92208277652629
626.9201331732256	1586.7333333333333	15400.233333333334	44.03347146821164
627.6780328128656	1586.5333333333333	15446.033333333333	45.204828656473225
628.4358598087749	1586.6333333333334	15461.666666666666	44.73031328859166
629.1936141587885	1586.8	15499.9	45.137914523400745
629.9512958607411	1586.5	15513.033333333333	44.611407906350735
630.7089049124675	1586.2333333333333	15546.8	44.71521962278208
631.4664413118026	1587.2333333333333	15592.633333333333	44.6927737109407
632.2239050565811	1586.5666666666666	15605.433333333332	44.483931046269426
632.9812961446379	1586.7333333333333	15616.333333333334	44.48696162802201
633.7386145738079	1586.2	15612.433333333332	44.239861240305565
634.4958603419257	1586.7666666666667	15632.433333333332	44.59781587190295
635.2530334468262	1586.4	15621.766666666666	44.30891782985498
636.0101338863443	1586.3	15596.266666666666	44.43241390752858
636.7671616583146	1586.6	15603.866666666667	44.37945181214524
637.5241167605723	1586.5333333333333	15628.033333333333	45.542756496710396
638.2809991909518	1586.6	15630.733333333334	45.3060123960895
639.037808947288	1586.6333333333334	15589.0	44.30321982297582
639.7945460274159	1586.6666666666667	15579.3	44.647427875930134
640.5512104291702	1586.9	15552.8	43.8971712502761
641.3078021503857	1586.4666666666667	15558.633333333333	44.229639634055495
642.0643211888971	1585.9	15500.5	43.710690416461475
642.8207675425394	1586.9333333333334	15465.066666666668	43.832695720560935
643.5771412091474	1586.4666666666667	15413.833333333334	43.72756389380364
644.3334421865558	1586.4666666666667	15395.6	44.3998187513102
645.0896704725996	1585.4333333333334	15400.433333333332	44.10730550983319
645.8458260651132	1586.2666666666667	15385.0	44.01920698892675
646.6019089619319	1586.2333333333333	15376.566666666668	44.15200258163571
647.3579191608902	1586.4333333333334	15371.566666666668	44.79312249773823
648.1138566598231	1586.5	15345.2	44.491939823022946
648.8697214565653	1586.6333333333334	15324.366666666667	44.55060598222049
649.6255135489516	1587.2666666666667	15303.466666666667	44.89687878314441
650.3812329348169	1586.1666666666667	15273.966666666667	44.53660023716159
651.1368796119959	1586.1	15311.6	44.38910580562878
651.8924535783235	1586.4333333333334	15293.133333333333	43.51939455254375
652.6479548316345	1587.1666666666667	15270.6	44.692259912488595
653.4033833697637	1587.0	15259.4	44.176625847403635
654.1587391905458	1586.6666666666667	15269.466666666667	44.15182329837414
654.9140222918159	1586.0666666666666	15289.766666666666	44.291465110287746
655.6692326714084	1586.7	15283.533333333333	44.51972161602528
656.4243703271585	1585.3	15301.833333333334	44.57400326637829
657.1794352569008	1585.9666666666667	15324.333333333334	44.38618371229658
657.9344274584702	1586.5	15362.6	44.57014755709344
658.6893469297014	1586.9666666666667	15376.533333333333	44.797738551532994
659.4441936684294	1586.5	15381.9	43.970015601521034
660.1989676724888	1586.4666666666667	15414.466666666667	44.53898568980279
660.9536689397146	1586.2333333333333	15434.3	43.9929949895386
661.7082974679414	1586.6333333333334	15483.4	44.618537925924976
662.4628532550042	1586.4666666666667	15480.5	43.7879862270005
663.2173362987378	1587.0666666666666	15523.5	43.37801018852046
663.9717465969768	1586.5666666666666	15600.633333333333	43.486027978979735
664.7260841475563	1586.6666666666667	15674.866666666667	43.33510502462006
665.480348948311	1586.3333333333333	15745.466666666667	43.08089888019429
666.2345409970756	1586.4	15777.633333333333	42.60247351038879
666.988660291685	1585.9666666666667	15844.766666666666	43.461846472245384
667.742706829974	1586.4333333333334	15924.533333333333	43.225834973501776
668.4966806097776	1586.2	16019.7	43.20684425178177
669.2505816289303	1587.1333333333334	16095.1	43.3660797696364
670.0044098852671	1585.9666666666667	16193.3	43.2102886677554
670.7581653766227	1586.8666666666666	16295.033333333333	42.99454647687866
671.511848100832	1586.5333333333333	16380.1	43.62327150600311
672.2654580557298	1586.3333333333333	16467.5	43.42309722355931
673.0189952391509	1586.6	16554.0	43.513801963919306
673.7724596489301	1586.7333333333333	16638.0	43.905362914640705
674.5258512829022	1586.1	16755.133333333335	43.69771167609441
675.279170138902	1585.8333333333333	16859.5	43.570414097321276
676.0324162147645	1586.2333333333333	16974.566666666666	43.723980050744295
676.7855895083242	1587.2333333333333	17105.3	43.84598398692883
677.5386900174161	1586.2333333333333	17228.733333333334	43.58553281995246
678.2917177398749	1585.8	17362.133333333335	43.99620165630052
679.0446726735356	1586.9333333333334	17524.3	43.81386939230933
679.797554816233	1586.5333333333333	17609.233333333334	43.0094291176163
680.5503641658016	1586.7333333333333	17732.866666666665	43.35688954082481
681.3031007200765	1586.3	17867.666666666668	43.57263823672133
682.0557644768925	1586.9666666666667	17999.866666666665	43.85386253095975
682.8083554340842	1586.2	18103.1	43.83964393542305
683.5608735894867	1586.8	18232.233333333334	44.778446464417875
684.3133189409347	1586.3	18319.266666666666	43.49679466726189
685.0656914862628	1587.0	18447.766666666666	43.55336917064892
685.8179912233061	1586.3333333333333	18557.933333333334	43.48050899804447
686.5702181498993	1587.2333333333333	18665.3	43.161800621274445
687.3223722638772	1586.0666666666666	18774.7	43.3555108960037
688.0744535630747	1586.3	18930.3	43.10394998313737
688.8264620453265	1585.9	19040.233333333334	43.071213404497875
689.5783977084674	1585.7666666666667	19134.8	43.413640343809995
690.3302605503324	1586.5666666666666	19258.233333333334	43.48337143553014
691.082050568756	1586.4333333333334	19362.033333333333	43.32581063436291
691.8337677615733	1587.0	19398.733333333334	42.463746091852336
692.585412126619	1586.3666666666666	19503.233333333334	42.87308296558946
693.3369836617278	1586.4666666666667	19642.4	43.97075708843025
694.0884823647348	1586.0666666666666	19753.7	43.499581271200825
694.8399082334745	1586.3	19848.133333333335	44.25700435994703
695.5912612657819	1586.5333333333333	19927.366666666665	43.36940943620558
696.3425414594917	1586.8333333333333	19983.333333333332	43.43575062484634
697.0937488124388	1586.5333333333333	20037.066666666666	43.259514046965336
697.8448833224579	1586.5	20094.0	42.98824073403208
698.5959449873841	1586.2333333333333	20129.033333333333	42.916013581648464
699.3469338050518	1587.0333333333333	20188.566666666666	43.49473544310134
700.0978497732962	1586.2666666666667	20196.8	43.4511192917412
700.8486928899517	1585.9333333333334	20225.733333333334	42.57424573620773
701.5994631528534	1585.9	20302.433333333334	43.80195319140212
702.3501605598362	1586.6333333333334	20308.933333333334	43.76894310814363
703.1007851087347	1586.2	20338.233333333334	44.1452153478421
703.8513367973837	1586.4	20368.7	43.5707314925421
704.6018156236181	1586.4333333333334	20356.966666666667	43.705207829085474
705.3522215852728	1586.0333333333333	20333.733333333334	43.75523352867674
706.1025546801824	1586.8666666666666	20336.166666666668	43.470448366316674
706.8528149061818	1586.5333333333333	20319.266666666666	42.947460519746485
707.603002261106	1586.3	20300.033333333333	43.10434018112814
708.3531167427894	1586.6	20270.1	43.408808883034986
709.1031583490673	1587.5333333333333	20211.866666666665	43.49887300042589
709.8531270777742	1586.3	20178.5	43.06950985272406
710.6030229267449	1586.3666666666666	20131.133333333335	42.675189997716274
711.3528458938142	1586.5	20078.1	42.55711699647698
712.1025959768172	1586.1	20057.5	42.65529583568769
712.8522731735884	1586.1666666666667	19937.033333333333	42.2562534566248
713.6018774819628	1586.8	19835.433333333334	42.763989376527356
714.351408899775	1587.0	19767.6	42.821452789191305
715.1008674248601	1586.3	19666.7	42.16385677494848
715.8502530550527	1586.7	19531.566666666666	42.60785182190384
716.5995657881876	1586.7666666666667	19438.033333333333	43.77985840067601
717.3488056220998	1586.9333333333334	19363.566666666666	43.91742395473906
718.097972554624	1586.0333333333333	19300.633333333335	43.47550036741379
718.8470665835949	1586.6666666666667	19233.666666666668	42.44053387944692
719.5960877068475	1586.7	19147.9	42.394759719082145
720.3450359222164	1586.5666666666666	19072.433333333334	41.98437150710098
721.0939112275368	1586.3	19027.433333333334	42.60346092983771
721.842713620643	1586.9	18995.333333333332	42.90963621363275
722.5914430993702	1586.3666666666666	18943.133333333335	42.54044104656547
723.340099661553	1586.0333333333333	18922.9	43.15856213051394
724.0886833050263	1586.4333333333334	18886.733333333334	43.202717341422876
724.837194027625	1586.7333333333333	18844.3	42.75947226983666
725.5856318271836	1586.4	18817.466666666667	43.08828188345905
726.3339967015373	1586.4	18758.5	42.79706998041706
727.0822886485207	1587.0666666666666	18712.433333333334	42.58775628498665
727.8305076659686	1586.1666666666667	18671.233333333334	42.73351512696104
728.5786537517159	1586.4333333333334	18595.766666666666	42.307293245005134
729.3267269035974	1586.9	18572.433333333334	42.91582601047583
730.0747271194479	1587.4	18510.1	43.39330193562306
730.822654397102	1586.3666666666666	18497.833333333332	43.50782081244173
731.5705087343949	1586.9666666666667	18493.566666666666	43.577788463124236
732.3182901291611	1586.7333333333333	18452.4	43.22894672863463
733.0659985792356	1586.6	18419.2	42.889903126501345
733.8136340824532	1586.2666666666667	18403.966666666667	42.41797454279218
734.5611966366486	1587.1333333333334	18408.833333333332	42.28404533259578
735.3086862396566	1587.0333333333333	18404.3	41.887933569726606
736.056102889312	1587.4666666666667	18428.633333333335	42.79297586194246
736.8034465834498	1586.7333333333333	18415.966666666667	42.97203936803528
737.5507173199047	1586.6	18401.966666666667	42.48586329689965
738.2979150965115	1586.6666666666667	18404.933333333334	43.10509469221265
739.045039911105	1586.2333333333333	18400.2	43.30023595617778
739.79209176152	1586.3	18409.4	42.953357282794514
740.5390706455914	1586.7333333333333	18431.833333333332	43.1306615856467
741.285976561154	1586.8333333333333	18435.333333333332	43.04560525447967
742.0328095060426	1586.7333333333333	18397.466666666667	42.363332456210735
742.7795694780918	1586.2333333333333	18378.7	42.68367322870547
743.5262564751367	1586.5666666666666	18295.433333333334	42.46461154751048
744.272870495012	1586.6666666666667	18248.666666666668	42.47703712735791
745.0194115355524	1586.9333333333334	18201.333333333332	41.946065278562656
745.765879594593	1586.8333333333333	18223.133333333335	42.55461570420301
746.5122746699683	1586.5666666666666	18205.6	43.30787386538566
747.2585967595134	1586.0	18199.233333333334	43.19477830428131
748.0048458610628	1586.7666666666667	18245.4	43.675998849030044
748.7510219724516	1586.5	18264.466666666667	43.30039399760419
749.4971250915144	1587.1333333333334	18297.5	43.81829130395823
750.243155216086	1587.3333333333333	18316.066666666666	43.27121208906376
750.9891123440015	1586.2666666666667	18369.833333333332	43.09972286675648
751.7349964730954	1586.1666666666667	18434.4	42.63949530934055
752.4808076012027	1586.3	18435.1	42.69107040145276
753.2265457261582	1586.9	18470.7	42.33523850657525
753.9722108457964	1586.7333333333333	18531.433333333334	43.4284642733987
754.7178029579526	1586.1666666666667	18529.733333333334	43.04077322593159
755.4633220604613	1586.4333333333334	18573.133333333335	42.739667420132605
756.2087681511574	1586.4	18624.633333333335	42.42487237713919
756.9541412278757	1587.0666666666666	18692.1	43.93316333422731
757.699441288451	1586.3333333333333	18750.1	43.31811812812615
758.4446683307182	1586.7666666666667	18816.7	43.783978500852285
759.1898223525119	1586.1	18884.566666666666	44.0125107820174
759.9349033516671	1587.1	18934.766666666666	43.75931446789483
760.6799113260186	1586.7333333333333	18985.3	43.175011396588864
761.424846273401	1586.9666666666667	19044.933333333334	42.4962844473105
762.1697081916495	1586.3333333333333	19095.2	42.160559359060024
762.9144970785986	1587.0	19147.933333333334	41.7433433876226
763.6592129320832	1586.8666666666666	19187.966666666667	41.63974496786415
764.4038557499381	1585.9333333333334	19242.033333333333	42.186184418324615
765.1484255299982	1586.5	19318.033333333333	43.55907715912735
765.8929222700982	1586.4666666666667	19378.266666666666	43.519912641162655
766.637345968073	1586.0333333333333	19467.5	43.33605245992093
767.3816966217572	1586.3333333333333	19514.0	42.690893621785236
768.1259742289859	1587.3	19579.3	42.66276148362762
768.8701787875938	1586.2666666666667	19692.633333333335	43.07397727270274
769.6143102954156	1586.8333333333333	19788.966666666667	42.74013308808895
770.3583687502863	1586.6666666666667	19848.266666666666	42.39020977935428
771.1023541500406	1586.2666666666667	19935.6	41.81062876468664
771.8462664925133	1586.3666666666666	19980.133333333335	41.882258785438786
772.5901057755393	1586.8666666666666	20090.433333333334	42.22113531366288
773.3338719969533	1586.3666666666666	20157.566666666666	41.133185036160995
774.0775651545903	1586.9	20243.766666666666	40.91040017372236
774.8211852462848	1585.8333333333333	20307.333333333332	40.45921111011824
775.5647322698719	1586.5333333333333	20418.1	41.57299091844596
776.3082062231862	1586.2666666666667	20521.7	42.190580755237214
777.0516071040627	1587.0666666666666	20632.133333333335	42.138239594831404
777.7949349103361	1586.4666666666667	20699.633333333335	42.02232093902172
778.5381896398412	1586.4666666666667	20770.8	42.04484645007089
779.281371290413	1586.4666666666667	20900.866666666665	41.94738246445855
780.024479859886	1585.9666666666667	21037.166666666668	41.34215377744625
780.7675153460953	1585.9	21213.766666666666	41.769661707545076
781.5104777468754	1586.4	21337.633333333335	41.9323914302153
782.2533670600615	1586.5	21421.233333333334	41.77763536127549
782.996183283488	1587.1666666666667	21503.866666666665	41.31731720058508
783.73892641499	1586.3333333333333	21582.933333333334	41.10754358561288
784.4815964524023	1587.0666666666666	21707.933333333334	41.531926102998
785.2241933935596	1586.5666666666666	21795.4	40.97683154557554
785.9667172362967	1586.7333333333333	21900.433333333334	41.91979303698649
786.7091679784486	1586.6666666666667	21981.8	41.873060019364274
787.4515456178499	1586.9333333333334	22069.033333333333	42.118454752056564
788.1938501523355	1586.1666666666667	22212.666666666668	41.859167263117705
788.9360815797401	1587.2666666666667	22321.7	41.24567215683579
789.6782398978987	1586.6	22466.766666666666	41.151063610407185
790.420325104646	1586.9333333333334	22631.166666666668	41.78076945528361
791.1623371978169	1585.9333333333334	22681.833333333332	41.064246015208276
791.9042761752461	1586.7	22747.2	41.117752892651126
792.6461420347684	1586.5666666666666	22820.866666666665	41.05030898051144
793.3879347742187	1587.1666666666667	22937.3	41.3772936695742
794.1296543914318	1587.0666666666666	23050.366666666665	42.46439997413031
794.8713008842426	1586.7	23123.866666666665	42.458900453824235
795.6128742504857	1586.5	23247.333333333332	42.528517680166765
796.354374487996	1586.1666666666667	23354.7	43.087462865017855
797.0958015946084	1587.0666666666666	23460.6	43.17260358790805
797.8371555681575	1586.4666666666667	23602.5	42.332738599464626
798.5784364064783	1586.5333333333333	23739.466666666667	42.32233885244403
799.3196441074057	1586.1666666666667	23844.666666666668	42.43558492025954
800.0607786687742	1587.2	23921.6	41.6565704058263
800.8018400884189	1586.0	24030.9	41.28672808207139
801.5428283641745	1586.6333333333334	24132.166666666668	41.14143997990986
802.2837434938757	1586.1333333333334	24232.866666666665	41.874740623500884
803.0245854753575	1586.3	24341.066666666666	41.160090718766845
803.7653543064547	1585.8	24469.533333333333	41.768491635590316
804.5060499850019	1585.8	24568.933333333334	42.34067192096668
805.2466725088342	1586.1666666666667	24626.066666666666	42.00472513888027
805.9872218757862	1586.9333333333334	24752.666666666668	41.89596617249325
806.7276980836928	1586.1666666666667	24901.766666666666	41.853259042662486
807.4681011303886	1586.3333333333333	25056.866666666665	41.725573036022695
808.2084310137088	1586.9666666666667	25168.466666666667	41.95611177388686
808.948687731488	1587.0666666666666	25209.966666666667	41.11431096381128
809.688871281561	1586.1666666666667	25287.866666666665	41.81750590326938
810.4289816617627	1586.6333333333334	25382.8	41.674748610522045
811.1690188699278	1586.6333333333334	25505.833333333332	41.627636278109655
811.9089829038911	1586.0666666666666	25518.566666666666	41.51216697799114
812.6488737614875	1587.0	25597.4	41.610999056334656
813.3886914405518	1586.9333333333334	25752.366666666665	42.04242941233556
814.1284359389189	1586.8	25847.6	42.04441515828248
814.8681072544233	1586.5666666666666	25867.6	41.53699083244004
815.6077053849002	1585.7	25901.5	40.7469099113319
816.3472303281842	1586.5666666666666	25940.833333333332	40.76626962103332
817.0866820821101	1586.4	26006.8	41.21725095276699
817.8260606445127	1586.8666666666666	26133.0	41.4348554974368
818.5653660132269	1587.0333333333333	26242.366666666665	41.962186970794676
819.3045981860876	1586.2666666666667	26312.9	42.08343431633861
820.0437571609293	1586.5333333333333	26411.266666666666	41.79325895344346
820.7828429355872	1586.1	26534.233333333334	41.76473513643314
821.5218555078957	1586.4333333333334	26630.533333333333	41.44222598149775
822.26079487569	1586.4333333333334	26744.3	41.160217865938684
822.9996610368046	1586.7333333333333	26812.066666666666	40.641257113278165
823.7384539890745	1586.8666666666666	26908.733333333334	41.073565778564344
824.4771737303345	1586.0	27023.533333333333	41.35193955889458
825.2158202584193	1586.3666666666666	27116.2	41.53378807866631
825.9543935711638	1586.3666666666666	27147.533333333333	40.801708195894165
826.6928936664028	1586.5333333333333	27190.0	40.56463901152973
827.4313205419711	1585.7333333333333	27276.833333333332	40.6509871473174
828.1696741957036	1586.9333333333334	27406.533333333333	41.639397490593254
828.907954625435	1585.6666666666667	27493.566666666666	41.724160528952915
829.646161829	1585.9333333333334	27586.166666666668	41.22874357046942
830.3842958042337	1586.6333333333334	27656.966666666667	41.46848826839186
831.1223565489707	1586.3333333333333	27718.933333333334	40.861815025560425
831.8603440610459	1586.7333333333333	27788.433333333334	41.378596594429155
832.598258338294	1586.6666666666667	27827.7	41.34932578558525
833.3360993785501	1586.2	27902.266666666666	41.1065071414489
834.0738671796487	1586.5	28025.1	41.4190231615168
834.8115617394246	1585.9666666666667	28135.433333333334	41.54647698558655
835.5491830557129	1586.7333333333333	28229.8	41.81251642431691
836.2867311263482	1586.8333333333333	28288.7	41.62337807523612
837.0242059491653	1586.2666666666667	28354.0	40.756661937182876
837.7616075219992	1586.8	28446.566666666666	40.61086555117996
838.4989358426844	1586.4	28495.433333333334	40.26369955113696
839.2361909090561	1585.9666666666667	28568.766666666666	40.662414901474875
839.9733727189487	1585.9	28612.2	40.578519595379625
840.7104812701973	1586.4	28761.4	41.307352878422435
841.4475165606366	1587.1666666666667	28894.833333333332	41.47873300489352
842.1844785881015	1586.3333333333333	28991.833333333332	41.96058957655905
842.9213673504267	1587.1	29031.466666666667	41.55618342998765
843.6581828454471	1586.2333333333333	29055.0	41.643880969465435
844.3949250709974	1587.0666666666666	29097.3	41.69210327245768
845.1315940249126	1586.6	29177.2	40.910973148034145
845.8681897050272	1585.9666666666667	29246.933333333334	40.41798586718521
846.6047121091764	1586.3	29338.666666666668	40.68447130944277
847.3411612351948	1586.6	29453.033333333333	40.29098726751158
848.0775370809172	1586.8666666666666	29570.866666666665	40.32192708134867
848.8138396441784	1586.6333333333334	29695.233333333334	39.864737600633156
849.5500689228132	1586.6	29804.433333333334	39.686842206729324
850.2862249146566	1586.3333333333333	29858.4	40.33302814898222
851.0223076175432	1586.0333333333333	29985.333333333332	40.58451867464572
851.7583170293079	1586.4333333333334	30195.033333333333	40.29449646668533
852.4942531477856	1585.8	30344.333333333332	40.467099832858175
853.2301159708109	1586.1	30387.5	40.46576753607297
853.9659054962187	1586.3666666666666	30421.0	40.62632680850751
854.7016217218439	1586.4333333333334	30404.066666666666	40.942814363301665
855.4372646455213	1586.4333333333334	30489.2	40.922023809830705
856.1728342650856	1587.1333333333334	30601.433333333334	41.632094105400235
856.9083305783716	1587.0	30718.933333333334	41.340908313692125
857.6437535832143	1586.4	30817.633333333335	41.73572493790811
858.3791032774483	1586.6	30937.8	41.75105578974903
859.1143796589085	1586.8666666666666	30951.7	41.30380868676931
859.8495827254299	1586.8333333333333	31046.1	41.292990170673086
860.5847124748469	1586.0666666666666	31064.033333333333	41.01392145285927
861.3197689049947	1585.6666666666667	31175.0	40.81013863168203
862.0547520137079	1586.1	31346.033333333333	40.748141536616984
862.7896617988213	1586.7666666666667	31477.566666666666	41.04528162219463
863.5244982581698	1586.1	31603.266666666666	41.07715183270745
864.2592613895882	1587.2	31594.066666666666	40.83057345921027
864.9939511909114	1586.0	31585.066666666666	40.38125062956809
865.728567659974	1586.8333333333333	31633.333333333332	40.119414638378025
866.4631107946109	1586.2	31686.4	40.47078267372079
867.197580592657	1586.0666666666666	31727.0	40.204769324628536
867.931977051947	1586.4333333333334	31827.2	40.470143131070095
868.6663001703158	1586.2666666666667	31854.766666666666	40.1573533669843
869.4005499455982	1586.9	31934.3	40.41850002231454
870.1347263756289	1586.4666666666667	31986.566666666666	40.53584979474864
870.8688294582428	1586.6666666666667	32123.533333333333	40.59849830219288
871.6028591912748	1586.9666666666667	32244.1	40.88375650372002
872.3368155725594	1586.8333333333333	32307.966666666667	40.96220141100232
873.0706985999318	1586.4666666666667	32338.833333333332	40.35565199302395
873.8045082712266	1585.6666666666667	32388.833333333332	40.604701236477396
874.5382445842787	1586.1666666666667	32522.233333333334	40.832958572678585
875.2719075369228	1586.1	32659.366666666665	40.41738512454835
876.0054971269938	1586.6	32838.9	39.921835957870776
876.7390133523264	1585.9	32994.666666666664	39.84642885024838
877.4724562107556	1586.7666666666667	33246.833333333336	39.94170518367557
878.2058257001161	1586.4333333333334	33443.53333333333	39.830432723407796
878.9391218182427	1586.8	33597.23333333333	40.15070504207614
879.6723445629702	1586.4666666666667	33652.03333333333	39.76707121141631
880.4054939321335	1586.7666666666667	33747.1	39.90681442245306
881.1385699235674	1586.0333333333333	33969.26666666667	40.276440595361976
881.8715725351066	1586.2333333333333	34146.433333333334	39.851171757977724
882.604501764586	1586.5333333333333	34369.53333333333	39.70307151761446
883.3373576098403	1586.1333333333334	34535.8	39.32541220137243
884.0701400687044	1586.3333333333333	34669.23333333333	39.030881126034146
884.8028491390132	1586.6333333333334	34842.7	38.16094457182266
885.5354848186014	1586.1333333333334	34966.166666666664	38.49213693688016
886.2680471053038	1586.3666666666666	35033.8	38.71612458802519
887.0005359969554	1586.0666666666666	35196.63333333333	38.513506144021775
887.7329514913906	1586.3333333333333	35368.1	38.84804728052471
888.4652935864447	1586.6333333333334	35574.666666666664	38.78121803097658
889.1975622799522	1586.6	35800.03333333333	38.69071028477346
889.929757569748	1586.8666666666666	36052.0	38.6656341291637
890.6618794536669	1585.9	36189.5	38.85140938113234
891.3939279295437	1586.4666666666667	36282.7	39.271020719888995
892.1259029952132	1586.4333333333334	36350.23333333333	39.58007296396242
892.8578046485103	1585.3	36447.23333333333	39.4534349257049
893.5896328872698	1586.5666666666666	36543.46666666667	39.54259936797981
894.3213877093264	1586.6	36695.76666666667	40.028129656437116
895.0530691125149	1586.7333333333333	36926.9	40.00020299002843
895.7846770946703	1586.3333333333333	37185.566666666666	40.26788093439304
896.5162116536272	1586.1333333333334	37401.36666666667	40.443169029250996
897.2476727872206	1587.3333333333333	37542.5	40.61012213793785
897.9790604932853	1586.6333333333334	37668.96666666667	40.95053952627234
898.7103747696559	1586.7666666666667	37842.7	41.176286197712294
899.4416156141674	1586.4	38087.0	41.89814063325845
900.1727830246544	1586.4666666666667	38364.333333333336	41.875609697637685
900.9038769989521	1586.6	38667.566666666666	42.25977408254764
901.634897534895	1585.9333333333334	38991.86666666667	42.209464024074435
902.365844630318	1586.3333333333333	39200.833333333336	42.02139269313812
903.0967182830558	1586.7666666666667	39359.5	42.519104830619106
903.8275184909435	1586.8	39456.46666666667	42.912959607053814
904.5582452518156	1585.9666666666667	39648.166666666664	43.573262548569865
905.288898563507	1586.5666666666666	39818.6	43.67148789469188
906.0194784238527	1586.7333333333333	39909.6	43.51792590141319
906.7499848306873	1586.3	40114.8	43.29154614503095
907.4804177818455	1586.0333333333333	40249.666666666664	43.07830128928095
908.2107772751625	1586.4333333333334	40479.5	43.36900767394599
908.9410633084728	1586.7	40693.46666666667	43.34925903976745
909.6712758796114	1586.5333333333333	40726.9	43.31625684556249
910.4014149864129	1586.6666666666667	40878.433333333334	44.11031359447903
911.1314806267123	1586.5666666666666	40990.8	44.47651764679263
911.8614727983444	1586.9333333333334	41118.1	44.97675349165849
912.5913914991438	1586.3333333333333	41334.333333333336	45.594033042811205
913.3212367269456	1586.4	41508.13333333333	45.34019277505526
914.0510084795844	1586.4333333333334	41688.13333333333	46.1804206809153
914.7807067548952	1587.2666666666667	41800.63333333333	46.27174321668598
915.5103315507125	1586.5666666666666	41857.166666666664	46.2115516037979
916.2398828648716	1586.6666666666667	41968.73333333333	46.35929071126567
916.9693606952068	1586.8666666666666	42124.86666666667	46.47507849192395
917.6987650395532	1586.6666666666667	42213.86666666667	46.494282431491335
918.4280958957455	1587.0666666666666	42360.8	47.2986684328557
919.1573532616186	1586.3666666666666	42506.76666666667	47.14483857654912
919.8865371350073	1586.9	42547.6	48.11410127598495
920.6156475137464	1585.7666666666667	42540.4	47.587279365084605
921.3446843956707	1586.3	42528.433333333334	47.66339833115172
922.0736477786149	1585.9666666666667	42410.0	47.05765053880197
922.802537660414	1586.7666666666667	42362.333333333336	46.8916289697856
923.5313540389027	1586.6333333333334	42447.76666666667	47.18192359993017
924.2600969119159	1586.8666666666666	42472.566666666666	46.72317362533334
924.9887662772883	1586.2333333333333	42424.566666666666	45.88551707166809
925.7173621328548	1585.9666666666667	42370.46666666667	45.304770202616304
926.4458844764501	1586.0	42295.53333333333	44.80370177318082
927.1743333059092	1586.9	42078.3	44.84906948425093
927.9027086190666	1586.3	41820.46666666667	45.186374850198334
928.6310104137575	1586.3333333333333	41452.53333333333	45.98648214832688
929.3592386878165	1586.6	40909.6	46.346509384169835
930.0873934390784	1586.2666666666667	40177.166666666664	45.49968822453521
930.815474665378	1586.3	39373.13333333333	45.347544442032934
931.5434823645503	1586.5333333333333	38380.933333333334	45.11481888088184
932.2714165344298	1586.3666666666666	37260.5	44.52228709318278
932.9992771728516	1586.0333333333333	36176.0	43.92782794807693
933.7270642776504	1586.8666666666666	35095.3	44.05467026735595
934.4547778466609	1586.0666666666666	34008.96666666667	43.17963527402827
935.1824178777181	1586.5666666666666	33138.433333333334	42.43586093131209
935.9099843686568	1586.3333333333333	32460.8	42.63535763288703
936.6374773173115	1586.3	31949.566666666666	41.592071047417086
937.3648967215174	1585.8666666666666	31623.066666666666	41.28103127913578
938.0922425791092	1586.2666666666667	31448.866666666665	41.36204879573078
938.8195148879216	1586.6666666666667	31523.666666666668	42.05736995141719
939.5467136457895	1586.2333333333333	31732.6	42.18926156121924
940.2738388505477	1586.4	32000.633333333335	41.60483242194545
941.000890500031	1586.3333333333333	32365.266666666666	40.852086743494866
941.7278685920743	1586.4333333333334	32909.36666666667	41.04905997807221
942.4547731245123	1586.3333333333333	33474.23333333333	40.14652790153687
943.1816040951798	1585.7	34165.13333333333	40.431832502704935
943.9083615019116	1586.1	34910.7	40.81140163317875
944.6350453425426	1586.2666666666667	35679.333333333336	40.545722027794945
945.3616556149077	1587.3	36499.833333333336	40.516460488024315
946.0881923168415	1586.3666666666666	37247.46666666667	39.851043471076395
946.8146554461789	1587.3	38029.96666666667	39.40116736101513
947.5410450007547	1586.1333333333334	38877.23333333333	39.58757532743762
948.2673609784038	1586.7	39741.6	40.42307693735838
948.9936033769609	1585.9	40546.5	40.816692181623445
949.7197721942608	1586.4	41262.2	40.83687065240776
950.4458674281384	1587.0333333333333	41961.8	40.29839951867423
951.1718890764284	1586.6	42680.0	40.30595122314451
951.8978371369658	1586.9333333333334	43390.76666666667	40.269094786046864
952.6237116075853	1586.7666666666667	44007.73333333333	40.24120552552039
953.3495124861216	1586.5666666666666	44606.1	40.57687785775918
954.0752397704097	1586.4666666666667	45116.63333333333	39.88934924319313
954.8008934582843	1586.8666666666666	45628.03333333333	39.42862674451541
955.5264735475803	1586.6666666666667	46165.0	39.454374507552046
956.2519800361324	1586.4333333333334	46676.86666666667	39.523233593790714
956.9774129217755	1586.1333333333334	47102.5	38.82238326241673
957.7027722023442	1586.4	47547.566666666666	39.21965803097106
958.4280578756737	1586.5666666666666	47850.36666666667	39.07893241611959
959.1532699395985	1586.9	48108.36666666667	39.669316989776114
959.8784083919536	1586.9666666666667	48418.9	39.40249812938596
960.6034732305736	1586.4333333333334	48703.23333333333	39.34691569003435
961.3284644532936	1586.9333333333334	48982.26666666667	39.1674539180846
962.053382057948	1586.4666666666667	49284.7	39.05398955483633
962.7782260423721	1585.5333333333333	49500.0	39.201813229643356
963.5029964044004	1586.8666666666666	49745.1	38.97381257412326
964.2276931418677	1586.6333333333334	49878.333333333336	38.338226513305656
964.952316252609	1586.5666666666666	50002.833333333336	38.299118638852505
965.6768657344589	1586.4333333333334	50020.1	38.441779807589704
966.4013415852523	1587.1	50071.36666666667	39.0014061281752
967.1257438028242	1586.6666666666667	50180.03333333333	39.18586787284979
967.8500723850091	1587.3333333333333	50318.166666666664	39.21194010108786
968.574327329642	1586.6	50371.0	39.04446958937743
969.2985086345576	1586.7333333333333	50551.9	38.93086225963784
970.0226162975908	1586.6	50528.333333333336	38.09381601907055
970.7466503165765	1586.5666666666666	50436.96666666667	38.02656272309113
971.4706106893493	1586.6	50389.666666666664	37.86698631294945
972.1944974137441	1587.3666666666666	50204.76666666667	38.01356588643269
972.9183104875957	1586.1	49878.8	38.03920986637469
973.6420499087391	1586.0333333333333	49485.46666666667	37.59256995920242
974.3657156750087	1586.2333333333333	49255.5	37.512625719415745
975.0893077842397	1586.2666666666667	48980.4	37.00409968791956
975.8128262342667	1586.7666666666667	48876.86666666667	36.78311700759446
976.5362710229247	1587.1333333333334	48835.5	37.80195874666715
977.2596421480483	1586.4333333333334	48791.13333333333	37.84351487941594
977.9829396074724	1586.2	48725.13333333333	37.824632968112795
978.7061633990318	1586.4	48540.8	37.347846086734876
979.4293135205613	1587.0	48332.166666666664	37.48463672657374
980.1523899698958	1586.6333333333334	48148.2	37.4461572602376
980.87539274487	1585.2666666666667	48070.6	37.650199015137815
981.5983218433189	1586.0	48046.2	37.91077758687883
982.3211772630771	1587.0333333333333	48078.03333333333	37.722835852873565
983.0439590019795	1586.2333333333333	48131.53333333333	37.35914262213338
983.7666670578608	1586.4666666666667	48190.86666666667	37.36552657125525
984.4893014285559	1586.6333333333334	48202.03333333333	37.00650626368756
985.2118621118997	1586.9	48195.36666666667	37.32319611309222
985.9343491057269	1586.0666666666666	48187.76666666667	37.782715195987656
986.6567624078724	1586.3333333333333	48047.03333333333	37.97121675262346
987.3791020161709	1585.8333333333333	47914.2	37.70610357445541
988.1013679284573	1586.8333333333333	47819.9	37.14696891841782
988.8235601425663	1586.5	47852.433333333334	37.31066005936337
989.5456786563328	1586.7666666666667	47887.96666666667	36.78965680529681
990.2677234675917	1585.8333333333333	47965.53333333333	36.42315573040363
990.9896945741776	1586.6	47906.03333333333	36.54262153921646
991.7115919739255	1587.1333333333334	47764.566666666666	36.58858654597401
992.4334156646702	1586.4666666666667	47487.13333333333	36.35631480999204
993.1551656442463	1586.6666666666667	47183.96666666667	36.68295508205267
993.8768419104888	1587.0	46861.26666666667	36.77096980753073
994.5984444612325	1586.2333333333333	46627.6	37.373125631072085
995.3199732943121	1587.1666666666667	46308.9	37.2022923338443
996.0414284075626	1586.4333333333334	46034.86666666667	37.35705626622683
996.7628097988187	1586.3333333333333	45731.3	37.03387371153674
997.4841174659151	1586.5666666666666	45516.4	37.29504596168586
998.2053514066869	1586.4666666666667	45159.36666666667	36.79832886220203
998.9265116189687	1586.7	44749.63333333333	37.62053174670415
999.6475981005952	1586.1666666666667	44139.76666666667	38.319588172214466
1000.3686108494015	1586.6666666666667	43548.73333333333	37.65152749345867
1001.0895498632223	1586.2	43164.5	37.081615379647445
1001.8104151398923	1586.7	42890.63333333333	37.36480613405345
1002.5312066772464	1586.2666666666667	42587.5	37.420460411655164
1003.2519244731194	1587.0666666666666	42347.1	37.52049507214801
1003.9725685253462	1586.9333333333334	42033.63333333333	36.95623035719466
1004.6931388317614	1587.4	41646.8	36.84167329040037
1005.4136353902	1587.0666666666666	41153.333333333336	36.7501735153952
1006.1340581984969	1585.8666666666666	40613.1	37.15691715705993
1006.8544072544867	1586.5666666666666	39973.3	37.24098221771801
1007.5746825560042	1586.3	39308.96666666667	37.18919134890997
1008.2948841008844	1586.3666666666666	38748.03333333333	37.24869117242088
1009.0150118869618	1586.6	38258.5	37.23564337876179
1009.7350659120716	1586.8	37905.666666666664	37.31912600222929
1010.4550461740483	1586.5333333333333	37522.933333333334	37.226857930593006
1011.174952670727	1586.3666666666666	37184.666666666664	37.57223352025211
1011.8947853999423	1586.9333333333334	36778.23333333333	37.789794987312995
1012.614544359529	1586.7	36230.4	38.02327600334136
1013.334229547322	1586.2	35647.9	38.74785726606847
1014.0538409611561	1587.1666666666667	34998.46666666667	39.2775401416968
1014.7733785988661	1586.0333333333333	34372.23333333333	40.068798726006776
1015.4928424582868	1586.4666666666667	33888.8	40.50905930203616
1016.2122325372529	1585.9	33431.3	39.889608446485106
1016.9315488335994	1587.0666666666666	33008.53333333333	39.82501729603996
1017.6507913451611	1586.1666666666667	32650.066666666666	39.72640605676502
1018.3699600697728	1586.9	32283.933333333334	40.20885868333248
1019.0890550052692	1586.8333333333333	31869.1	39.83893221198704
1019.8080761494851	1586.5666666666666	31300.133333333335	39.14176416772056
1020.5270235002555	1587.3333333333333	30710.2	40.051837659804285
1021.2458970554151	1586.7666666666667	30017.633333333335	40.20313561927419
1021.9646968127987	1586.6666666666667	29325.666666666668	40.046960016096754
1022.6834227702411	1587.2666666666667	28810.033333333333	39.93630181182382
1023.4020749255772	1586.5333333333333	28312.633333333335	39.98205617360967
1024.1206532766416	1586.7	27933.666666666668	39.46749105713263
1024.8391578212693	1586.7666666666667	27616.433333333334	39.29632799730932
1025.5575885572953	1586.9	27282.966666666667	39.10259243853121
1026.2759454825539	1586.4333333333334	26850.7	39.459729688617514
1026.9942285948803	1586.0666666666666	26252.4	39.38774209977628
1027.7124378921092	1586.9	25688.966666666667	40.285510388771144
1028.4305733720753	1586.6	25054.2	39.87297117740229
1029.1486350326138	1586.0666666666666	24498.566666666666	40.310785444431275
1029.866622871559	1586.3666666666666	23940.7	39.7826516096772
1030.584536886746	1586.8	23533.866666666665	39.79745187278825
1031.3023770760096	1586.6333333333334	23176.933333333334	39.73807553038094
1032.0201434371845	1586.6	22870.666666666668	39.97836197097591
1032.7378359681059	1586.3666666666666	22538.9	40.01070117239728
1033.455454666608	1586.4666666666667	22140.366666666665	40.42834784291666
1034.1729995305259	1585.9666666666667	21697.233333333334	39.74813588349796
1034.8904705576945	1586.9666666666667	21184.333333333332	39.887692607405725
1035.6078677459486	1586.8	20658.166666666668	39.48660112991577
1036.3251910931228	1586.4666666666667	20165.933333333334	38.671189390867546
1037.042440597052	1586.0666666666666	19727.333333333332	39.31364836049656
1037.7596162555712	1587.1	19309.733333333334	39.41197090309567
1038.4767180665153	1587.1333333333334	18957.733333333334	39.1503313913293
1039.1937460277186	1586.1666666666667	18677.866666666665	39.795240856320696
1039.9107001370162	1586.2	18414.5	39.62546859066059
1040.627580392243	1586.3333333333333	18140.966666666667	39.70971531075765
1041.3443867912338	1586.7666666666667	17799.966666666667	39.258946062969535
1042.0611193318232	1587.0333333333333	17380.233333333334	39.150636606731744
1042.7777780118463	1586.5666666666666	16958.3	39.58469597861336
1043.4943628291376	1586.5333333333333	16483.033333333333	38.79448225647599
1044.2108737815322	1586.2333333333333	16072.2	39.07480414571928
1044.9273108668647	1586.3666666666666	15691.833333333334	38.71246923998075
1045.64367408297	1586.4	15372.366666666667	38.71410145983472
1046.359963427683	1587.7666666666667	15121.0	39.569365557220465
1047.0761788988382	1586.3333333333333	14859.533333333333	38.624608573142474
1047.7923204942708	1587.3666666666666	14630.1	38.65901002450345
1048.5083882118154	1586.4666666666667	14370.766666666666	38.72748143051387
1049.224382049307	1587.0666666666666	14066.333333333334	39.69203251484912
1049.9403020045802	1586.5333333333333	13750.3	39.14558951532429
1050.6561480754697	1586.5333333333333	13415.3	39.20618397758634
1051.3719202598106	1586.1333333333334	13087.166666666666	39.696489589627866
1052.0876185554378	1586.5	12801.833333333334	39.423174063941566
1052.8032429601856	1586.6333333333334	12544.466666666667	39.33255501420023
1053.5187934718892	1586.2666666666667	12355.033333333333	39.82604079224062
1054.2342700883835	1586.1666666666667	12180.0	38.826477425525205
1054.949672807503	1586.0	12028.2	38.11460014610709
1055.6650016270826	1586.2333333333333	11869.933333333332	38.82754201969968
1056.3802565449573	1586.4666666666667	11653.966666666667	39.02997032086346
1057.0954375589617	1586.7666666666667	11437.466666666667	38.67161237734934
1057.8105446669308	1586.6333333333334	11228.066666666668	39.450058744379355
1058.5255778666992	1586.1	10998.633333333333	39.42864583557035
1059.240537156102	1586.4333333333334	10761.833333333334	38.74573109501841
1059.9554225329737	1586.4666666666667	10566.033333333333	38.691868608536936
1060.6702339951491	1586.3666666666666	10414.433333333332	38.8180994676935
1061.3849715404633	1586.7	10277.533333333333	38.474014738648926
1062.0996351667509	1586.2666666666667	10182.933333333332	39.733448884428505
1062.8142248718468	1586.7666666666667	10078.3	39.52006922484176
1063.528740653586	1586.8	9940.066666666668	39.74941706469972
1064.2431825098029	1586.5	9757.533333333333	38.73938424708829
1064.9575504383324	1586.3333333333333	9552.733333333334	38.63586822891796
1065.6718444370097	1585.7	9339.166666666666	38.36196863826119
1066.386064503669	1586.7333333333333	9163.2	38.399377423223136
1067.1002106361457	1586.8	9027.7	38.612300140348935
1067.8142828322743	1586.0333333333333	8905.3	39.04145255637956
1068.5282810898898	1586.2	8808.233333333334	38.60478979948857
1069.2422054068265	1586.2666666666667	8711.933333333332	38.1052360609247
1069.95605578092	1587.1666666666667	8627.633333333333	38.65938539768245
1070.6698322100044	1586.4	8476.366666666667	38.63766023130371
1071.383534691915	1586.6333333333334	8315.6	38.58627707620758
1072.0971632244864	1586.4666666666667	8154.866666666667	38.79955054565317
1072.8107178055534	1586.3666666666666	7992.1	38.17744220234536
1073.524198432951	1587.2	7855.2	37.52912495498159
1074.2376051045137	1586.1333333333334	7764.333333333333	38.17599333591821
1074.9509378180765	1587.0	7660.266666666666	38.04043299846987
1075.6641965714741	1586.7	7590.6	38.77146090303919
1076.3773813625414	1586.7	7487.0	39.108101776718975
1077.0904921891133	1586.1	7396.4	39.22400793263803
1077.8035290490245	1586.4333333333334	7256.1	39.16069935353273
1078.51649194011	1586.6666666666667	7135.433333333333	39.474129287789346
1079.2293808602042	1586.8	7001.933333333333	37.622845542108
1079.9421958071423	1586.4666666666667	6877.266666666666	38.09910183644085
1080.6549367787588	1586.4333333333334	6789.733333333334	38.939628409306486
1081.367603772889	1585.8	6713.166666666667	39.11989605736221
1082.080196787367	1586.4333333333334	6649.466666666666	38.17056881246744
1082.7927158200282	1585.9	6575.9	38.586832505186834
1083.5051608687072	1586.5333333333333	6469.466666666666	38.195186019041984
1084.217531931239	1587.2	6339.466666666666	37.67669569021649
1084.9298290054578	1586.8666666666666	6220.266666666666	38.230174428479195
1085.6420520891993	1586.5	6124.566666666667	38.299843497714576
1086.3542011802977	1586.3666666666666	6055.7	39.437133377006695
1087.0662762765878	1587.1	5986.6	38.40731324521264
1087.7782773759047	1586.9666666666667	5923.3	38.1279979230525
1088.4902044760831	1586.3666666666666	5851.5	37.72623650952137
1089.202057574958	1586.4666666666667	5763.566666666667	38.45164140998096
1089.9138366703637	1586.1666666666667	5671.533333333334	37.547347986084574
1090.6255417601355	1586.1666666666667	5583.5	38.692910195154234
1091.337172842108	1586.5333333333333	5506.5	38.35328722785375
1092.048729914116	1586.8	5439.133333333333	37.24845003078165
1092.7602129739944	1586.0333333333333	5396.533333333334	37.866276771532284
1093.471622019578	1586.6	5358.266666666666	37.89255418167159
1094.1829570487016	1585.6333333333334	5290.7	37.92213705602689
1094.8942180592	1586.0666666666666	5200.7	37.54141561094962
1095.605405048908	1587.0666666666666	5119.233333333334	36.78633797218807
1096.3165180156604	1586.7	5066.566666666667	40.02410134250857
1097.027556957292	1586.7333333333333	5018.266666666666	39.126016794673404
1097.7385218716379	1586.5666666666666	4971.866666666667	38.34755785038922
1098.4494127565324	1586.8	4929.833333333333	39.91206926395704
1099.1602296098106	1586.0666666666666	4841.133333333333	36.87417475278232
1099.8709724293074	1586.1666666666667	4757.733333333334	36.77932943220544
1100.5816412128574	1585.9333333333334	4687.3	38.08697666693715
1101.2922359582956	1587.1333333333334	4639.933333333333	38.63260048415472
1102.0027566634565	1586.4666666666667	4613.866666666667	39.37467095044042
1102.7132033261753	1586.4333333333334	4555.733333333334	38.143722795466154
1103.4235759442865	1586.8333333333333	4488.9	38.070720237495564
1104.1338745156252	1585.7666666666667	4412.133333333333	37.979045728695255
1104.844099038026	1586.1666666666667	4356.966666666666	37.8455609002311
1105.5542495093239	1586.7333333333333	4331.933333333333	38.191442173205154
1106.2643259273534	1586.2333333333333	4275.666666666667	38.40801594873348
1106.9743282899494	1586.3	4204.2	37.92883956566896
1107.684256594947	1586.5333333333333	4130.866666666667	40.185872060336365
1108.394110840181	1586.4333333333334	4071.2	38.985617554288126
1109.1038910234856	1586.4666666666667	4030.0333333333333	38.41645442745332
1109.8135971426964	1586.3	3967.8333333333335	38.19436145806657
1110.5232291956477	1586.5333333333333	3889.0	37.62969071280269
1111.2327871801745	1586.3	3825.0333333333333	38.587598520722615
1111.9422710941117	1586.4333333333334	3778.3333333333335	38.95191559711379
1112.6516809352938	1585.8333333333333	3729.8333333333335	37.678086182761824
1113.3610167015559	1586.0	3676.6	39.61670976756897
1114.0702783907325	1586.1	3616.3333333333335	39.37376268902593
1114.7794660006589	1586.2666666666667	3576.7	39.664419912356976
1115.4885795291696	1586.2333333333333	3541.733333333333	39.806171619822884
1116.1976189740992	1586.8666666666666	3494.8	37.93895778285347
1116.906584333283	1587.0666666666666	3448.1666666666665	39.814972333303494
1117.6154756045555	1585.7	3410.366666666667	38.77057257271049
1118.3242927857516	1586.4666666666667	3370.1	39.411156740934594
1119.0330358747062	1585.9333333333334	3338.2	42.330559737365306
1119.741704869254	1586.1666666666667	3286.3333333333335	38.044852864346595
1120.4502997672296	1586.1	3250.266666666667	39.048569706987536
1121.1588205664682	1585.8333333333333	1661.4333333333334	37.16232504635182
1121.8672672648045	1586.4	1661.1666666666667	43.54722654962245
1122.5756398600731	1585.8	1661.9666666666667	43.33566998396418
1123.2839383501089	1585.5666666666666	1662.4666666666667	43.73329043058211
