# Supplementary material for: Roblonski: A Material-Efficient Robo-Fluidic Toolbox for Rapid Photochemical Characterization
Source: ACS Cent Sci. 2026 Feb 6;12(3):333–44. doi: 10.1021/acscentsci.5c02027 (PMC13022720; doi:10.1021/acscentsci.5c02027)
Supplement: Supplementary file 2 [file oc5c02027_si_002.zip › BeerLambertStudy/Raw Data (Automataed)/BLEC Study (2025 Jun 12)/Ferrocene3/blec_Ferrocene3__12062025_aABS_i8_eEXP_s4_d669e+00_t250-0_m7_v175-0.csv]

name	C:/Users/cbe.mabolha.shared/Documents/Gilson Spectroscopy Project\BLEC Study (2025 Jun 12)\Ferrocene3\blec_Ferrocene3__12062025_aABS_i8_eEXP_s4_d669e+00_t250-0_m7_v175-0.csv
2025-06-12 22:49:56.372916
mix_iter=7	mix_disp=175.0
droplet_volume=50.0	working_volume=250.0
dilution_scheme=Fractional(value=0.3333333333333333)	n_dil=6
calibration=Calibration(y = f(x); f(x) = -0.244 + 0.9765x; s.t. y > 0.0; Set Feb 4	2025 from "Manuscript Figures Data.xlsx")
count	30
interval	0.1 (Sec)
integration_time	40000 (uSec)
NLC=False	DCC=False	WCAL=-5	Slit=S5
Conc_0=6.692	nFRAC=0.1975308641975309	nConc_(8;4)=1.321876543209877	aFRAC=0.19792681181597202	aConc_(8;4)=1.3245262246724847
wavelength (nm)	dark reference (int)	light reference (int)	abs (mOD)
W	D	L	S
344.6678771972656	1602.0333333333333	1677.1333333333334	43.13102429793287
345.45221902608614	1588.8333333333333	1664.6666666666667	36.62736817545992
346.236489003635	1587.1	1662.1666666666667	34.50505121654708
347.02068712774695	1584.2333333333333	1661.0	45.066588787810495
347.8048133962569	1584.9	2390.6	45.276624892823726
348.5888678069997	1586.0333333333333	2405.5333333333333	47.5571577802426
349.3728503578101	1586.1666666666667	2420.1	45.51067316312854
350.15676104652283	1587.2333333333333	2428.7	44.432903102106145
350.94059987097285	1587.0666666666666	2438.9	46.428347095674155
351.72436682899485	1587.0666666666666	2446.133333333333	44.94937530458233
352.5080619184237	1585.9333333333334	2451.3333333333335	46.460638944487414
353.2916851370942	1585.5333333333333	2455.4666666666667	46.038628025452546
354.0752364828412	1585.5	2461.4	47.51111034400675
354.8587159534994	1586.2	2462.2	45.7207684127732
355.6421235469038	1586.4	2468.8	45.2619534780951
356.42545926088906	1586.6	2463.0666666666666	44.74197390504599
357.20872309329	1586.8333333333333	2468.366666666667	46.952460291286265
357.9919150419415	1586.8666666666666	2457.8	42.302850876510675
358.77503510467835	1586.2	2459.133333333333	47.77432447044861
359.5580832793353	1585.9666666666667	2445.9666666666667	42.62662079798397
360.34105956374725	1585.7	2446.1666666666665	46.348601641736884
361.12396395574893	1586.0	2442.633333333333	46.24784627377798
361.9067964531752	1585.6	2443.5	47.07756698634214
362.6895570538609	1586.5333333333333	2442.4666666666667	45.08524573483568
363.47224575564076	1586.6	2442.233333333333	47.37910109258972
364.2548625563497	1586.7666666666667	2437.3333333333335	45.63080601241554
365.0374074538224	1586.7	2434.5333333333333	44.87619356470164
365.8198804458938	1586.3666666666666	2433.7	46.993145738588126
366.6022815303986	1585.8666666666666	2430.0666666666666	45.66985321575758
367.3846107051717	1585.2	2430.6666666666665	46.79749836950871
368.1668679680479	1585.7666666666667	2434.4666666666667	47.50272663829507
368.9490533168619	1586.5666666666666	2431.9666666666667	44.082589455701005
369.7311667494487	1586.1333333333334	2442.4	45.55465978782679
370.5132082636429	1586.2666666666667	2449.7	45.28643004199556
371.2951778572795	1586.4666666666667	2453.7	44.13391637228565
372.07707552819323	1586.3333333333333	2457.1	46.695042642454304
372.8589012742189	1587.3666666666666	2458.4666666666667	43.101111806197856
373.6406550931913	1586.2666666666667	2469.9666666666667	45.355415706695034
374.4223369829453	1586.3666666666666	2482.733333333333	46.83370711658112
375.2039469413157	1586.1666666666667	2486.6	46.10954613512756
375.9854849661373	1586.3666666666666	2482.5333333333333	46.646858701873974
376.7669510552448	1586.0333333333333	2485.3	48.272484572360774
377.5483452064732	1586.4333333333334	2490.9	46.943518963614295
378.3296674176572	1585.7666666666667	2505.4	47.75777264079139
379.11091768663164	1587.2	2506.5	47.54761732195489
379.89209601123133	1586.3333333333333	2514.766666666667	47.01883807203617
380.67320238929113	1586.8	2518.5333333333333	46.72186393348096
381.45423681864577	1586.3666666666666	2517.6	44.951600300167
382.23519929713007	1585.3333333333333	2530.5	48.92588540910948
383.01608982257886	1586.3	2540.3333333333335	45.486129713305615
383.796908392827	1586.7666666666667	2552.1666666666665	46.754990990276994
384.57765500570923	1586.9333333333334	2552.866666666667	48.031472422027015
385.3583296590604	1586.4666666666667	2544.866666666667	49.51296936231807
386.1389323507153	1586.4	2553.266666666667	49.13777708749312
386.91946307850884	1585.5666666666666	2560.3	47.92132456240537
387.69992184027564	1586.0666666666666	2582.266666666667	48.64759215267163
388.48030863385065	1586.3333333333333	2601.6666666666665	45.1875502139129
389.2606234570687	1586.5	2589.633333333333	48.162936753832156
390.04086630776453	1586.0666666666666	2578.9	46.73876416445835
390.82103718377294	1586.3333333333333	2584.7	48.73051080227297
391.6011360829288	1586.4	2592.0666666666666	49.08100472863004
392.3811630030669	1586.7	2620.5666666666666	48.07246867566854
393.161117942022	1586.4	2663.766666666667	50.90736798215129
393.941000897629	1585.9666666666667	2704.866666666667	48.34273458916924
394.72081186772266	1586.0666666666666	2712.1	48.56490602484649
395.5005508501378	1586.4666666666667	2696.8	48.08155768432849
396.28021784270925	1586.1666666666667	2700.8	47.58102956743323
397.0598128432718	1586.0	2713.6	51.46075133321027
397.83933584966024	1586.4666666666667	2714.6666666666665	49.87446410446639
398.6187868597095	1586.1	2728.7	50.34557455885951
399.3981658712542	1586.5333333333333	2746.266666666667	51.338240767591884
400.1774728821293	1585.9	2762.7	46.435973233519576
400.9567078901696	1586.0333333333333	2793.1666666666665	49.76810467138157
401.7358708932098	1586.1333333333334	2796.5666666666666	51.07479101476062
402.5149618890848	1586.4666666666667	2780.866666666667	50.739114138195106
403.2939808756294	1585.7333333333333	2788.366666666667	52.07737083951355
404.07292785067847	1586.2	2810.1	48.927147411077975
404.8518028120667	1586.7	2824.266666666667	51.14959807280401
405.630605757629	1587.4666666666667	2830.6	51.155433746367365
406.4093366852001	1585.8666666666666	2819.5666666666666	52.98692636541092
407.1879955926149	1585.9	2827.866666666667	52.690934662604576
407.9665824777082	1586.5	2839.233333333333	50.33715168441226
408.74509733831474	1586.3666666666666	2861.5	51.07022159877345
409.52354017226935	1586.1	2875.9666666666667	53.474916993882275
410.3019109774069	1585.7333333333333	2872.4	48.54168026261202
411.08020975156217	1586.5	2889.1	52.61780981194807
411.8584364925699	1586.4666666666667	2912.4333333333334	51.27672884244381
412.6365911982651	1585.7	2936.0666666666666	50.920755460303695
413.4146738664823	1586.0	2961.266666666667	51.54085367876132
414.19268449505654	1586.2	2992.3333333333335	51.997553858330015
414.97062308182257	1586.2666666666667	3028.7	52.72350944044232
415.74848962461516	1586.4	3067.8	52.56199867651107
416.52628412126916	1586.0666666666666	3138.366666666667	52.05223041492256
417.3040065696194	1585.3333333333333	3213.6666666666665	51.44489168896141
418.0816569675006	1587.2666666666667	3207.233333333333	51.16369294644446
418.8592353127476	1586.8333333333333	3197.766666666667	52.42032951050448
419.63674160319533	1586.2	3206.133333333333	51.49671282750521
420.4141758366785	1586.5666666666666	3250.733333333333	54.27358072799139
421.1915380110319	1586.5666666666666	3259.1666666666665	51.0616536400278
421.9688281240904	1586.1	3260.8333333333335	51.78075091747523
422.7460461736888	1586.5	3313.733333333333	52.14894553188888
423.52319215766187	1586.1333333333334	3378.633333333333	51.02534185060466
424.3002660738445	1585.9333333333334	3458.766666666667	52.14692942352423
425.0772679200714	1585.8666666666666	3601.5666666666666	51.93695132440899
425.8541976941775	1585.8333333333333	3740.633333333333	52.57828923418563
426.6310553939975	1585.4333333333334	3810.366666666667	54.50733713596535
427.40784101736625	1586.1	3868.1	54.91076819391181
428.18455456211865	1586.0666666666666	3991.233333333333	54.70689950901327
428.96119602608934	1585.9666666666667	4174.433333333333	54.58105438337353
429.7377654071133	1586.5666666666666	4385.966666666666	54.67874513011148
430.5142627030252	1585.9666666666667	4508.033333333334	56.91327354653108
431.29068791166	1586.4666666666667	4652.533333333334	56.834695275987066
432.06704103085235	1585.8666666666666	4783.0	58.04757972860801
432.8433220584372	1587.0333333333333	4871.366666666667	56.73818264874014
433.6195309922492	1585.4	4933.5	56.52988120031446
434.3956678301234	1586.6666666666667	4968.1	55.59926155755139
435.1717325698944	1586.2666666666667	4988.533333333334	56.45074501258939
435.9477252093971	1586.7333333333333	5002.866666666667	55.62289745685087
436.72364574646633	1586.5	5048.9	55.927835274618964
437.49949417893686	1586.2	5119.266666666666	55.694111926614795
438.27527050464346	1586.3666666666666	5225.466666666666	57.13070356215611
439.0509747214211	1587.1666666666667	5397.633333333333	56.17542218773905
439.8266068271044	1586.6	5652.9	56.669093531348985
440.6021668195283	1586.7666666666667	6022.933333333333	56.214301819493855
441.37765469652754	1585.5333333333333	6481.4	56.947314187097305
442.1530704559369	1586.6	6976.133333333333	57.13709440919332
442.9284140955914	1585.9666666666667	7414.266666666666	57.78158239395611
443.7036856133256	1586.8666666666666	7720.133333333333	57.96025238498838
444.47888500697445	1585.4333333333334	7886.366666666667	57.54449054611351
445.2540122743727	1586.0	7911.5	56.809702144166
446.0290674133552	1585.7666666666667	7876.2	57.54998415691487
446.8040504217568	1585.6666666666667	7775.166666666667	56.06198984423944
447.5789612974122	1587.0666666666666	7695.4	56.12100881149478
448.35380003815635	1586.9333333333334	7639.133333333333	56.227552564881584
449.1285666418239	1586.0	7614.466666666666	56.63353507109306
449.90326110624983	1586.6666666666667	7608.4	55.37463878655207
450.67788342926883	1586.1	7627.866666666667	56.53859912291236
451.4524336087157	1586.9666666666667	7664.7	55.81830793644286
452.22691164242536	1586.3333333333333	7711.033333333334	55.86147877904502
453.00131752823256	1585.4666666666667	7775.5	55.48246171553858
453.7756512639721	1586.5	7844.5	56.90540652312588
454.5499128474788	1586.7	7908.033333333334	56.977636799603815
455.32410227658755	1586.0	7950.8	56.55168036620171
456.09821954913303	1586.7333333333333	7947.0	55.66229702534327
456.8722646629501	1587.1	7929.133333333333	55.04984896172951
457.6462376158736	1586.4666666666667	7875.433333333333	56.110782610490915
458.4201384057383	1585.7	7770.066666666667	55.840055143212474
459.1939670303791	1586.9333333333334	7643.2	55.38272960654575
459.96772348763074	1586.2	7495.333333333333	54.37219833492219
460.741407775328	1586.4	7358.866666666667	55.15304441420684
461.51501989130577	1586.1333333333334	7225.233333333334	54.154903869797884
462.2885598333988	1587.3	7112.833333333333	54.414431073619866
463.0620275994419	1587.4	7035.433333333333	55.31228917695583
463.83542318726995	1586.4	6955.833333333333	54.91737192277342
464.6087465947177	1586.3	6914.766666666666	54.72930108975712
465.38199781962	1586.4	6890.2	54.400061924520585
466.1551768598116	1586.8666666666666	6888.633333333333	54.967356027239816
466.92828371312737	1586.3666666666666	6898.4	54.322599184409576
467.7013183774021	1586.4	6928.233333333334	53.883306389500596
468.4742808504707	1586.8	6971.166666666667	54.0632692887632
469.24717113016777	1586.4	7033.466666666666	54.86415429756701
470.0199892143283	1587.5666666666666	7100.966666666666	54.19979948705613
470.792735100787	1586.3666666666666	7168.733333333334	53.11778489596037
471.5654087873788	1586.9333333333334	7244.766666666666	54.726607464939384
472.33801027193834	1585.9	7309.6	53.85548154562221
473.11053955230057	1586.5666666666666	7392.466666666666	54.06835704473941
473.88299662630027	1586.5333333333333	7452.366666666667	54.52567878097436
474.65538149177223	1586.6	7501.7	54.355378109587136
475.4276941465513	1586.2333333333333	7532.0	53.89692659855501
476.1999345884722	1586.4666666666667	7543.733333333334	53.11832250881422
476.97210281536985	1586.6333333333334	7528.466666666666	52.35989598330303
477.74419882507897	1587.4	7521.133333333333	52.57903298886409
478.51622261543446	1586.2333333333333	7495.366666666667	53.271289387352084
479.2881741842711	1586.2	7463.833333333333	51.98148951442991
480.06005352942367	1586.5333333333333	7420.566666666667	52.36357442688943
480.831860648727	1586.0666666666666	7372.0	52.92254599274099
481.60359554001593	1586.3333333333333	7326.3	51.59189657918125
482.37525820112523	1586.5	7284.066666666667	52.98896507455536
483.14684862988975	1586.0	7243.566666666667	53.581509913936614
483.91836682414424	1585.5	7188.333333333333	51.993063474805545
484.68981278172356	1586.2333333333333	7142.433333333333	51.76947853655516
485.46118650046253	1586.4	7096.9	51.722314018726536
486.23248797819593	1586.2333333333333	7051.066666666667	51.73072585808197
487.0037172127586	1585.9666666666667	7011.2	50.70513535380359
487.7748742019853	1586.6	6982.766666666666	51.786109742118214
488.54595894371096	1586.1	6933.4	51.0845080946561
489.31697143577026	1586.6333333333334	6898.166666666667	51.04181389708553
490.08791167599804	1586.8666666666666	6875.6	50.995160200478736
490.8587796622292	1586.5333333333333	6836.1	50.029198790534764
491.6295753922984	1586.8333333333333	6815.166666666667	50.005311396329105
492.4002988640406	1587.0333333333333	6785.6	50.49339550982326
493.17095007529053	1586.1666666666667	6758.3	51.01889369787688
493.94152902388305	1586.5333333333333	6719.5	49.180683563108765
494.71203570765294	1586.4	6690.5	50.03824489879353
495.482470124435	1586.5333333333333	6661.833333333333	50.461024187504805
496.25283227206404	1586.5333333333333	6632.666666666667	49.20287552863275
497.02312214837485	1586.3333333333333	6607.233333333334	50.06617825243683
497.7933397512024	1586.5	6575.4	49.036875908094565
498.56348507838123	1586.8666666666666	6557.7	49.22885650504296
499.3335581277464	1586.1666666666667	6541.933333333333	49.931014970847734
500.10355889713264	1585.9333333333334	6533.2	49.67732108438247
500.8734873843747	1586.4666666666667	6520.733333333334	49.29313616369057
501.6433435873074	1586.4333333333334	6531.066666666667	49.79727682962701
502.4131275037657	1586.8666666666666	6532.4	49.31521603166035
503.1828391315842	1586.4	6547.066666666667	48.14403368673912
503.95247846859786	1586.9333333333334	6565.366666666667	48.65786901857588
504.72204551264144	1586.8666666666666	6585.3	48.231769499619794
505.49154026154974	1586.6666666666667	6623.0	47.93471474958648
506.2609627131576	1587.1	6664.066666666667	49.534872173566455
507.03031286529983	1586.1333333333334	6708.766666666666	48.46030283935834
507.7995907158112	1586.7333333333333	6772.866666666667	49.33773365656497
508.5687962625266	1586.8	6835.1	48.20733806834896
509.33792950328075	1586.7	6905.333333333333	47.50327642150865
510.1069904359085	1586.5	6988.4	49.06722480131408
510.8759790582447	1586.6666666666667	7086.666666666667	48.63598448451691
511.6448953681241	1586.3666666666666	7174.833333333333	48.172131187561746
512.4137393633815	1586.1666666666667	7271.5	47.904498030839925
513.1825110418519	1586.3333333333333	7360.533333333334	48.589697343357926
513.9512104013698	1587.0666666666666	7459.233333333334	46.655503112390306
514.7198374397702	1586.5666666666666	7559.066666666667	46.888749073575504
515.4883921548881	1586.3	7669.666666666667	47.66781173440589
516.2568745445578	1585.9333333333334	7764.533333333334	47.60509869681952
517.0252846066146	1586.7333333333333	7882.733333333334	47.747115790325516
517.793622338893	1586.9	7987.333333333333	48.2847229982221
518.561887739228	1586.8333333333333	8082.533333333334	48.19575277704795
519.3300808054544	1586.4666666666667	8161.3	47.93907530035733
520.0982015354069	1586.2666666666667	8264.633333333333	48.28631853834747
520.8662499269203	1587.2333333333333	8360.833333333334	47.154132828284304
521.6342259778296	1586.2	8440.0	47.06101922758716
522.4021296859694	1586.8333333333333	8525.0	47.24957974393326
523.1699610491747	1586.4	8595.933333333332	47.23182957587877
523.9377200652801	1586.7333333333333	8674.6	47.0470428475618
524.7054067321207	1586.8666666666666	8738.0	47.39265061508606
525.4730210475309	1586.9	8784.566666666668	46.332201235733514
526.2405630093459	1586.4333333333334	8851.466666666667	46.12495307320504
527.0080326154003	1586.8333333333333	8913.866666666667	47.49943140364604
527.7754298635291	1586.2333333333333	8959.533333333333	46.73831667063375
528.5427547515668	1585.5666666666666	9012.133333333333	47.54214762900169
529.3100072773485	1586.7666666666667	9046.433333333332	46.698638951588535
530.077187438709	1586.4333333333334	9092.666666666666	47.66950212693824
530.8442952334829	1585.6333333333334	9125.866666666667	45.87547368247789
531.6113306595051	1586.3666666666666	9179.0	46.96692892247028
532.3782937146104	1586.4666666666667	9213.033333333333	47.17139175067195
533.1451843966338	1586.7333333333333	9259.666666666666	47.67187729037217
533.9120027034099	1586.8	9287.033333333333	47.17460885240002
534.6787486327736	1586.1	9302.733333333334	46.945377414733976
535.4454221825597	1586.3666666666666	9346.9	46.18134992493379
536.212023350603	1586.4333333333334	9365.9	46.64250600984307
536.9785521347383	1586.6666666666667	9402.7	46.75859987446959
537.7450085328004	1587.4666666666667	9430.9	46.90681907644846
538.5113925426242	1586.9333333333334	9453.4	46.21289124706866
539.2777041620444	1586.3666666666666	9480.333333333334	45.58656706935641
540.0439433888959	1587.4666666666667	9510.833333333334	46.431793656204135
540.8101102210134	1586.4666666666667	9532.533333333333	45.97171110391023
541.5762046562318	1587.5	9565.833333333334	47.18318259170403
542.3422266923859	1587.0666666666666	9579.533333333333	47.1011111798346
543.1081763273105	1586.3666666666666	9587.3	45.62120763570374
543.8740535588404	1587.2333333333333	9598.733333333334	46.56836876137888
544.6398583848105	1586.6	9592.433333333332	46.01976480517417
545.4055908030555	1587.0666666666666	9598.766666666666	45.65089549759419
546.1712508114102	1586.2666666666667	9616.366666666667	46.53879554197765
546.9368384077096	1585.7	9621.166666666666	47.1521435321695
547.7023535897882	1586.2666666666667	9616.7	45.574654892773076
548.4677963554811	1586.6666666666667	9619.233333333334	47.061653578627904
549.2331667026231	1586.4333333333334	9599.433333333332	45.69125271104151
549.9984646290487	1586.2	9591.233333333334	45.660851175508036
550.7636901325931	1586.6333333333334	9613.133333333333	46.26780429358415
551.5288432110908	1585.8333333333333	9603.8	46.37199757935346
552.2939238623768	1586.2666666666667	9609.466666666667	46.5187818233234
553.0589320842859	1586.3666666666666	9594.4	45.93810175692792
553.8238678746528	1586.3	9602.066666666668	45.526183372629724
554.5887312313124	1587.0666666666666	9611.966666666667	46.34978885273713
555.3535221520995	1585.9333333333334	9593.866666666667	45.98090775274009
556.1182406348488	1586.6	9572.033333333333	45.46692569501341
556.8828866773954	1586.1	9590.466666666667	46.64238181918026
557.6474602775738	1586.3333333333333	9605.3	46.59293487920331
558.411961433219	1586.6	9599.5	46.071358334272155
559.1763901421657	1586.7	9612.9	46.43820148230517
559.9407464022488	1587.2	9627.733333333334	46.64140433392641
560.7050302113031	1586.6666666666667	9632.0	45.415745905068626
561.4692415671633	1586.3333333333333	9644.2	45.1159919478736
562.2333804676643	1586.2	9645.166666666666	45.34273875580804
562.997446910641	1586.7333333333333	9659.833333333334	46.05187028343824
563.7614408939281	1587.2	9694.433333333332	46.25040441806645
564.5253624153604	1586.4	9712.533333333333	46.188424742186015
565.2892114727728	1586.5	9735.233333333334	45.50450719347819
566.0529880639999	1586.3666666666666	9761.633333333333	45.82675270189917
566.8166921868768	1586.2333333333333	9783.866666666667	46.20332343576763
567.5803238392382	1586.8333333333333	9771.166666666666	45.28606541292822
568.3438830189189	1586.0333333333333	9788.333333333334	46.49762641859365
569.1073697237535	1586.4	9804.966666666667	45.364867765058534
569.8707839515772	1586.9666666666667	9818.866666666667	44.967433284812095
570.6341257002246	1586.5333333333333	9852.633333333333	46.654891930076516
571.3973949675305	1586.8666666666666	9854.766666666666	45.503291574674535
572.1605917513298	1586.0666666666666	9868.3	45.307737400758604
572.9237160494572	1586.3	9877.6	45.05597760307264
573.6867678597476	1586.3333333333333	9894.7	45.87153581253309
574.4497471800358	1586.1333333333334	9906.1	46.446484474953294
575.2126540081566	1586.5	9895.2	45.978047876059705
575.9754883419448	1586.4666666666667	9903.466666666667	44.945974135042924
576.7382501792351	1586.5	9933.033333333333	45.66384140658923
577.5009395178625	1586.4333333333334	9931.866666666667	44.494377140368286
578.2635563556619	1586.4666666666667	9955.433333333332	46.06915521132998
579.0261006904677	1587.3	9971.933333333332	45.94956367682359
579.7885725201152	1587.0666666666666	9983.7	45.606372350799596
580.5509718424388	1586.5666666666666	10007.5	46.22228001164339
581.3132986552736	1586.6	10021.833333333334	45.35589660299428
582.0755529564542	1586.8	10037.466666666667	45.18684626930954
582.8377347438156	1586.4666666666667	10056.833333333334	45.57124144640515
583.5998440151925	1586.6	10077.8	45.76771996515565
584.3618807684197	1587.1333333333334	10088.0	45.5539420937184
585.123845001332	1586.2333333333333	10131.433333333332	45.50420133026492
585.8857367117644	1586.9	10164.366666666667	45.423072950757245
586.6475558975515	1586.5	10194.633333333333	45.07897910426557
587.4093025565281	1587.0333333333333	10232.566666666668	44.27423418377644
588.1709766865292	1586.7	10284.2	45.44043768396432
588.9325782853895	1586.6333333333334	10353.266666666666	46.63007799725703
589.6941073509438	1587.0666666666666	10403.5	45.27373834110405
590.4555638810269	1586.7	10466.866666666667	45.38180052827352
591.2169478734736	1586.7333333333333	10540.366666666667	45.39672856135154
591.9782593261189	1585.7	10611.4	45.807214865273565
592.7394982367973	1586.7333333333333	10674.2	44.277800972225286
593.5006646033439	1586.6333333333334	10772.033333333333	45.77114971796029
594.2617584235933	1586.5666666666666	10855.8	44.42041323986079
595.0227796953804	1587.0	10972.233333333334	44.512101621136985
595.78372841654	1587.0333333333333	11075.866666666667	45.22469333771669
596.544604584907	1586.3666666666666	11197.4	45.581631298355575
597.3054081983161	1586.8333333333333	11314.033333333333	45.32016600767094
598.0661392546021	1586.6666666666667	11429.666666666666	45.14511463940669
598.8267977515999	1586.5	11539.466666666667	45.06328467168781
599.5873836871442	1586.0666666666666	11655.733333333334	44.29198319913424
600.34789705907	1586.4666666666667	11800.433333333332	44.80750706066937
601.1083378652119	1586.2333333333333	11917.433333333332	45.09381053538626
601.8687061034049	1586.3	12056.566666666668	44.861550722514984
602.6290017714836	1586.7333333333333	12200.233333333334	44.71379402809578
603.3892248672829	1586.3333333333333	12332.866666666667	45.22706352989463
604.1493753886377	1586.3333333333333	12470.6	45.21133649021991
604.9094533333828	1586.2666666666667	12612.6	45.71810532022824
605.6694586993528	1586.8666666666666	12746.733333333334	46.23973686805647
606.4293914843829	1586.8333333333333	12867.533333333333	46.25669451630524
607.1892516863076	1586.7333333333333	12990.133333333333	44.89903704038732
607.9490393029618	1586.0	13130.033333333333	44.91657713518623
608.7087543321802	1586.9	13265.666666666666	45.38949844388969
609.4683967717978	1586.8333333333333	13399.0	45.140384682951094
610.2279666196492	1586.5333333333333	13560.266666666666	45.73169890048852
610.9874638735695	1586.7333333333333	13696.533333333333	45.44094841132591
611.7468885313933	1586.5666666666666	13821.966666666667	45.21593931524442
612.5062405909555	1586.5	13941.133333333333	44.78486021848371
613.2655200500909	1586.0333333333333	14096.033333333333	45.47856809057898
614.0247269066342	1586.8333333333333	14204.366666666667	45.33624213150913
614.7838611584203	1587.4333333333334	14310.066666666668	46.11176006337966
615.5429228032841	1586.5666666666666	14416.333333333334	45.72075801366268
616.3019118390603	1585.7666666666667	14525.166666666666	45.60933819668087
617.0608282635836	1586.5	14629.133333333333	45.59115540789877
617.8196720746892	1586.7666666666667	14700.333333333334	45.61069244938408
618.5784432702114	1586.2333333333333	14768.633333333333	45.33404845573376
619.3371418479854	1586.5	14852.633333333333	45.570323293954374
620.0957678058459	1587.2	14902.533333333333	44.47888993594158
620.8543211416277	1585.9	14947.666666666666	44.29456369035272
621.6128018531655	1586.8333333333333	15013.5	44.702148742879025
622.3712099382943	1586.5333333333333	15067.4	44.9533223067126
623.1295453948488	1586.2666666666667	15129.966666666667	44.72654105439604
623.8878082206638	1586.3666666666666	15212.933333333332	45.00774934039235
624.6459984135743	1585.8	15289.133333333333	45.05729635572771
625.4041159714149	1586.7333333333333	15338.266666666666	44.822047835862925
626.1621608920203	1587.4333333333334	15399.933333333332	45.1331726618588
626.9201331732256	1586.3	15416.933333333332	45.19159631731675
627.6780328128656	1585.6666666666667	15437.266666666666	44.78685350313586
628.4358598087749	1586.5333333333333	15480.0	45.333502743753385
629.1936141587885	1586.6	15474.366666666667	44.54734072578484
629.9512958607411	1586.6	15503.033333333333	44.90728834250324
630.7089049124675	1586.4	15544.466666666667	45.21828165574122
631.4664413118026	1586.3666666666666	15578.366666666667	45.06828725181127
632.2239050565811	1586.2666666666667	15588.7	44.99276707364641
632.9812961446379	1586.5666666666666	15606.533333333333	44.61983675046385
633.7386145738079	1586.6	15611.666666666666	44.537555647908995
634.4958603419257	1586.9333333333334	15606.166666666666	44.56393666790971
635.2530334468262	1585.8666666666666	15599.566666666668	44.5607188807794
636.0101338863443	1586.7	15589.2	44.84808113197491
636.7671616583146	1586.5333333333333	15606.866666666667	44.992940880387586
637.5241167605723	1586.5666666666666	15609.2	45.26922684213522
638.2809991909518	1586.1333333333334	15604.133333333333	44.514286330287035
639.037808947288	1586.2333333333333	15574.766666666666	44.89984576281725
639.7945460274159	1586.5	15559.5	45.10872831181725
640.5512104291702	1586.4333333333334	15549.533333333333	44.13131698530435
641.3078021503857	1586.2333333333333	15553.933333333332	44.360450171651294
642.0643211888971	1585.9666666666667	15505.033333333333	44.08370221748465
642.8207675425394	1586.9	15470.133333333333	44.42749776171181
643.5771412091474	1586.1333333333334	15417.8	44.30512161012869
644.3334421865558	1586.2333333333333	15383.766666666666	44.211381733998394
645.0896704725996	1587.1333333333334	15393.166666666666	44.402185677449026
645.8458260651132	1586.7	15374.266666666666	43.88593889082306
646.6019089619319	1587.2333333333333	15380.833333333334	44.63271049954058
647.3579191608902	1586.3333333333333	15375.6	44.32647329282792
648.1138566598231	1586.5	15363.033333333333	45.1594093941943
648.8697214565653	1586.6333333333334	15337.966666666667	45.25364079776647
649.6255135489516	1586.4666666666667	15290.733333333334	44.50716692349652
650.3812329348169	1586.5333333333333	15287.233333333334	44.285294335330974
651.1368796119959	1586.9666666666667	15295.766666666666	43.284822102510304
651.8924535783235	1586.8	15306.166666666666	44.185649334321006
652.6479548316345	1586.6	15266.7	43.98648044757458
653.4033833697637	1586.5666666666666	15260.866666666667	44.30965520654135
654.1587391905458	1585.4666666666667	15253.633333333333	43.69999383180702
654.9140222918159	1586.4	15274.3	44.27501936953296
655.6692326714084	1586.4333333333334	15271.7	44.11651482192481
656.4243703271585	1586.1333333333334	15288.866666666667	44.623622370972896
657.1794352569008	1586.7	15328.166666666666	44.28813794302087
657.9344274584702	1586.7333333333333	15362.1	45.197257235795284
658.6893469297014	1586.5	15355.533333333333	43.96671610796724
659.4441936684294	1586.2333333333333	15380.633333333333	43.641373487630005
660.1989676724888	1585.9	15419.866666666667	45.15922012172938
660.9536689397146	1586.7333333333333	15435.833333333334	44.86027185468311
661.7082974679414	1586.2333333333333	15472.533333333333	45.360479169452326
662.4628532550042	1586.1	15482.033333333333	44.435520058710544
663.2173362987378	1586.5666666666666	15526.9	44.34517576116302
663.9717465969768	1586.5666666666666	15577.366666666667	43.401981828869246
664.7260841475563	1586.0	15657.366666666667	43.411225468394306
665.480348948311	1586.4	15732.533333333333	43.57935465553533
666.2345409970756	1586.5	15779.733333333334	43.15568394997958
666.988660291685	1586.5333333333333	15832.666666666666	43.53057301169734
667.742706829974	1585.8666666666666	15916.033333333333	42.96985731712169
668.4966806097776	1586.9666666666667	16008.833333333334	43.20468194113665
669.2505816289303	1586.2	16113.533333333333	43.455047099433635
670.0044098852671	1586.4666666666667	16197.733333333334	43.28890244429693
670.7581653766227	1586.4666666666667	16303.8	44.05586137125569
671.511848100832	1586.1666666666667	16372.166666666666	43.831916097118054
672.2654580557298	1586.8666666666666	16454.233333333334	43.52253133352811
673.0189952391509	1585.8333333333333	16518.333333333332	43.427886431212265
673.7724596489301	1586.2333333333333	16604.833333333332	43.276860464416984
674.5258512829022	1586.4	16746.766666666666	44.40566870284296
675.279170138902	1586.4666666666667	16869.766666666666	44.68016707122831
676.0324162147645	1586.3333333333333	16972.433333333334	44.154369867580776
676.7855895083242	1586.1	17089.633333333335	43.47414679223741
677.5386900174161	1586.7333333333333	17230.633333333335	44.434472820290026
678.2917177398749	1586.1333333333334	17356.533333333333	44.07254617316234
679.0446726735356	1586.2	17498.833333333332	43.626940593192266
679.797554816233	1586.9	17587.4	42.84742663441043
680.5503641658016	1586.5333333333333	17710.833333333332	43.123056348585955
681.3031007200765	1586.8333333333333	17824.7	43.46480225585684
682.0557644768925	1586.5333333333333	17978.466666666667	44.293153402534436
682.8083554340842	1586.2666666666667	18092.733333333334	44.243474709051064
683.5608735894867	1586.4666666666667	18188.333333333332	43.47156820713745
684.3133189409347	1587.0333333333333	18310.966666666667	43.8986713388553
685.0656914862628	1587.1	18453.366666666665	44.06534336645234
685.8179912233061	1586.8666666666666	18582.733333333334	44.634047373272786
686.5702181498993	1586.3	18678.6	44.06508576078279
687.3223722638772	1586.0666666666666	18787.1	43.71244283987642
688.0744535630747	1586.0666666666666	18919.5	43.798045488324085
688.8264620453265	1586.7666666666667	19027.666666666668	43.88042655850321
689.5783977084674	1586.9666666666667	19121.766666666666	43.5519978028663
690.3302605503324	1586.5333333333333	19230.9	43.18786291423091
691.082050568756	1586.4666666666667	19334.8	43.03721513429936
691.8337677615733	1585.7	19405.366666666665	43.2867487563216
692.585412126619	1586.7	19509.066666666666	43.01529755260385
693.3369836617278	1586.7	19626.666666666668	44.03569272457793
694.0884823647348	1586.1	19735.0	43.54769161678757
694.8399082334745	1586.6666666666667	19827.5	44.0742916380971
695.5912612657819	1586.8666666666666	19910.433333333334	44.25662710065584
696.3425414594917	1586.2666666666667	19947.7	43.40362068151918
697.0937488124388	1586.7	20001.466666666667	43.238436264394494
697.8448833224579	1586.3666666666666	20061.833333333332	43.339230460371034
698.5959449873841	1586.5	20085.366666666665	42.629324635310894
699.3469338050518	1585.8333333333333	20163.6	43.03068735592397
700.0978497732962	1586.2666666666667	20191.433333333334	43.17200293565489
700.8486928899517	1586.3333333333333	20233.1	42.891612643013595
701.5994631528534	1586.5	20283.0	43.591880365619886
702.3501605598362	1586.3666666666666	20319.0	43.63330058318578
703.1007851087347	1585.9666666666667	20326.266666666666	43.44971596278639
703.8513367973837	1586.4666666666667	20366.633333333335	43.54355548768844
704.6018156236181	1586.6666666666667	20332.266666666666	42.82356686172051
705.3522215852728	1586.9333333333334	20330.333333333332	43.627429791642285
706.1025546801824	1587.2	20326.066666666666	43.48395045270328
706.8528149061818	1586.3666666666666	20299.266666666666	42.91588324104697
707.603002261106	1586.1666666666667	20277.566666666666	43.540174423041265
708.3531167427894	1586.2	20264.533333333333	43.747043361486845
709.1031583490673	1586.7666666666667	20192.566666666666	43.541868724190216
709.8531270777742	1585.9	20165.0	42.63186880799023
710.6030229267449	1586.2333333333333	20109.8	42.72737680600009
711.3528458938142	1586.9	20069.533333333333	42.49674364857419
712.1025959768172	1586.8	20035.733333333334	43.06932294271468
712.8522731735884	1586.4333333333334	19924.066666666666	42.61297935538203
713.6018774819628	1587.2	19848.666666666668	43.69038763540891
714.351408899775	1586.7	19768.433333333334	42.920590079199215
715.1008674248601	1586.1666666666667	19671.533333333333	42.882639494024666
715.8502530550527	1586.1333333333334	19541.366666666665	43.04024244708476
716.5995657881876	1586.5333333333333	19422.7	43.83232370074008
717.3488056220998	1586.4666666666667	19349.866666666665	43.95275602423471
718.097972554624	1586.1	19261.3	43.06795770328477
718.8470665835949	1586.3666666666666	19213.8	42.637672172034804
719.5960877068475	1586.4666666666667	19142.1	43.210618208520984
720.3450359222164	1587.8666666666666	19057.933333333334	42.46901893229587
721.0939112275368	1586.1666666666667	19022.6	42.13314587715242
721.842713620643	1586.3	18991.6	42.819527757662954
722.5914430993702	1586.4666666666667	18954.933333333334	42.7705475767099
723.340099661553	1586.2	18929.666666666668	43.549874211112645
724.0886833050263	1586.5666666666666	18911.366666666665	43.965225822570595
724.837194027625	1586.5666666666666	18843.033333333333	43.11888012899837
725.5856318271836	1587.5333333333333	18818.7	43.11214146945076
726.3339967015373	1586.2333333333333	18789.866666666665	43.712937300131195
727.0822886485207	1586.5333333333333	18732.966666666667	43.457473185599554
727.8305076659686	1587.1	18664.7	42.818631378578324
728.5786537517159	1586.9666666666667	18615.766666666666	43.054610448507184
729.3267269035974	1586.1333333333334	18574.8	43.33852140104705
730.0747271194479	1585.9666666666667	18522.366666666665	43.45273767895062
730.822654397102	1586.1	18478.733333333334	43.41297076465609
731.5705087343949	1586.8333333333333	18471.433333333334	42.893973583614326
732.3182901291611	1586.8333333333333	18447.466666666667	42.985551892060954
733.0659985792356	1586.8	18424.966666666667	43.19681346787128
733.8136340824532	1586.9666666666667	18412.6	43.1717235687769
734.5611966366486	1586.7333333333333	18390.766666666666	42.12755325394499
735.3086862396566	1586.6333333333334	18418.433333333334	43.08860480916845
736.056102889312	1587.1	18417.166666666668	43.022034706575774
736.8034465834498	1586.4666666666667	18414.666666666668	42.92922837587731
737.5507173199047	1586.8666666666666	18395.1	42.621650718214134
738.2979150965115	1586.6333333333334	18409.266666666666	43.47837555039719
739.045039911105	1586.5333333333333	18394.4	43.334842427984235
739.79209176152	1586.7	18428.533333333333	44.071740831709086
740.5390706455914	1586.7	18436.333333333332	43.81641669010511
741.285976561154	1586.1666666666667	18430.7	43.64028103792194
742.0328095060426	1586.4333333333334	18405.5	43.17898795625802
742.7795694780918	1586.5333333333333	18357.633333333335	42.808447987784334
743.5262564751367	1586.3	18282.866666666665	41.786670431173675
744.272870495012	1586.2333333333333	18232.666666666668	42.40273362539989
745.0194115355524	1586.8333333333333	18226.566666666666	42.89096183825173
745.765879594593	1585.6	18232.7	43.70206313691505
746.5122746699683	1586.6	18190.3	43.069672434292116
747.2585967595134	1586.3333333333333	18215.633333333335	44.18475973359765
748.0048458610628	1586.4333333333334	18239.7	44.25160015454947
748.7510219724516	1585.9	18256.366666666665	43.393806099699205
749.4971250915144	1586.8333333333333	18289.0	43.824627967408944
750.243155216086	1586.4333333333334	18309.3	44.11620771892845
750.9891123440015	1587.1666666666667	18362.766666666666	42.78876144847315
751.7349964730954	1585.9666666666667	18405.4	42.568096714117395
752.4808076012027	1586.5	18432.866666666665	42.3743681393892
753.2265457261582	1586.7333333333333	18472.966666666667	43.451120011301526
753.9722108457964	1586.7666666666667	18492.833333333332	42.214386493332285
754.7178029579526	1586.1	18506.2	42.33793009489895
755.4633220604613	1586.9333333333334	18578.066666666666	43.74725965175997
756.2087681511574	1586.2	18629.9	43.10883495818799
756.9541412278757	1586.1666666666667	18664.833333333332	43.427105777817204
757.699441288451	1586.7	18739.066666666666	43.67585453632696
758.4446683307182	1586.4333333333334	18783.633333333335	43.266766062936966
759.1898223525119	1586.2666666666667	18863.833333333332	44.29673670515288
759.9349033516671	1586.3666666666666	18918.833333333332	44.269262316998535
760.6799113260186	1586.7	18961.7	43.71084910209059
761.424846273401	1587.1666666666667	19043.066666666666	43.282409654022416
762.1697081916495	1586.6333333333334	19070.133333333335	42.23666552582045
762.9144970785986	1586.9333333333334	19124.733333333334	41.66211129465448
763.6592129320832	1586.4	19177.233333333334	41.84192224635261
764.4038557499381	1585.8	19222.5	42.4539001568486
765.1484255299982	1586.8	19302.0	43.63113944749558
765.8929222700982	1586.4666666666667	19374.6	43.63641706821176
766.637345968073	1585.7666666666667	19441.933333333334	43.92416732902805
767.3816966217572	1587.1666666666667	19506.933333333334	42.83012604183324
768.1259742289859	1586.7333333333333	19595.033333333333	43.05337304389578
768.8701787875938	1586.5666666666666	19696.166666666668	43.43060654939541
769.6143102954156	1586.9	19781.6	42.98769183465631
770.3583687502863	1586.3	19854.766666666666	42.65750024147888
771.1023541500406	1586.7	19917.866666666665	41.87673707755881
771.8462664925133	1587.0	19982.866666666665	42.23876332946427
772.5901057755393	1586.1	20066.833333333332	41.96089143648477
773.3338719969533	1586.9666666666667	20172.433333333334	41.895375593346046
774.0775651545903	1586.2	20242.233333333334	41.738438849709425
774.8211852462848	1586.3666666666666	20311.1	41.33957499980707
775.5647322698719	1586.8	20414.566666666666	42.09232325270748
776.3082062231862	1586.8333333333333	20508.866666666665	42.08791542474293
777.0516071040627	1586.5333333333333	20616.533333333333	41.97464458209371
777.7949349103361	1586.7333333333333	20695.466666666667	42.18865071636087
778.5381896398412	1586.8	20760.633333333335	42.12891747244604
779.281371290413	1585.9666666666667	20887.833333333332	42.438850163531455
780.024479859886	1586.7	21041.066666666666	42.320781607194746
780.7675153460953	1586.7	21192.666666666668	41.96663105433656
781.5104777468754	1586.9666666666667	21303.266666666666	41.56335590752781
782.2533670600615	1585.9	21370.766666666666	41.376807672760336
782.996183283488	1586.6666666666667	21469.466666666667	41.19345242644646
783.73892641499	1586.9666666666667	21544.733333333334	40.936313522548915
784.4815964524023	1586.5	21687.0	41.62998553926184
785.2241933935596	1586.7333333333333	21781.5	41.24081262564102
785.9667172362967	1586.9333333333334	21900.933333333334	41.98036572487381
786.7091679784486	1586.2666666666667	21990.133333333335	42.03084972462634
787.4515456178499	1587.4666666666667	22056.666666666668	41.83160317566531
788.1938501523355	1586.1666666666667	22171.466666666667	41.52906552481285
788.9360815797401	1587.0	22321.0	42.16579174018914
789.6782398978987	1586.2	22458.833333333332	42.340987855970894
790.420325104646	1586.4666666666667	22592.5	41.79830636190052
791.1623371978169	1586.4666666666667	22686.5	41.42095290973952
791.9042761752461	1587.0	22742.5	41.4026074667258
792.6461420347684	1586.2666666666667	22824.066666666666	42.00024453299752
793.3879347742187	1586.4	22903.366666666665	42.154427045694966
794.1296543914318	1586.6333333333334	22993.1	42.72982741834867
794.8713008842426	1586.7	23116.833333333332	43.11308392397162
795.6128742504857	1586.3666666666666	23229.5	42.587192437574686
796.354374487996	1586.0666666666666	23355.8	43.172360769354206
797.0958015946084	1586.2	23460.1	43.35609009171395
797.8371555681575	1586.4333333333334	23577.3	42.485974428341805
798.5784364064783	1587.0666666666666	23717.233333333334	42.632828401525245
799.3196441074057	1586.2	23840.866666666665	42.468368808947034
800.0607786687742	1586.0333333333333	23937.766666666666	41.572773950803885
800.8018400884189	1586.0333333333333	24034.9	41.241490696315694
801.5428283641745	1586.7	24131.733333333334	41.58876683688842
802.2837434938757	1587.0666666666666	24219.266666666666	41.21528498568155
803.0245854753575	1586.0333333333333	24352.366666666665	41.564786321680344
803.7653543064547	1586.8666666666666	24437.6	41.329844146899646
804.5060499850019	1586.5666666666666	24554.9	41.81170834386564
805.2466725088342	1586.7666666666667	24638.7	42.09377839194345
805.9872218757862	1586.7666666666667	24761.7	42.103506387522884
806.7276980836928	1586.4333333333334	24896.6	42.10771475169481
807.4681011303886	1586.3333333333333	25059.766666666666	41.955125747522445
808.2084310137088	1586.5	25126.933333333334	41.85482926256356
808.948687731488	1586.8	25207.266666666666	41.96647341886136
809.688871281561	1586.2666666666667	25286.966666666667	41.93303299850699
810.4289816617627	1586.9	25353.733333333334	41.3011464148289
811.1690188699278	1587.5666666666666	25487.2	41.94951681924953
811.9089829038911	1586.6666666666667	25477.4	41.14044271210094
812.6488737614875	1585.8	25569.4	41.70099233840343
813.3886914405518	1586.5666666666666	25689.366666666665	41.74238334584493
814.1284359389189	1586.2333333333333	25800.633333333335	41.755669558729174
814.8681072544233	1586.5666666666666	25836.0	41.575400175373495
815.6077053849002	1586.4	25867.866666666665	40.74117551711568
816.3472303281842	1586.6	25914.0	41.32497157979348
817.0866820821101	1586.7333333333333	25995.166666666668	41.5933750461967
817.8260606445127	1586.7333333333333	26123.633333333335	42.32054717585126
818.5653660132269	1586.6666666666667	26201.466666666667	41.84883608831892
819.3045981860876	1586.4666666666667	26298.633333333335	42.18870154640006
820.0437571609293	1585.8333333333333	26412.6	41.94505686804914
820.7828429355872	1586.5333333333333	26501.233333333334	41.54599104666633
821.5218555078957	1586.3666666666666	26604.066666666666	41.130462462755204
822.26079487569	1585.9333333333334	26731.6	41.580751082335915
822.9996610368046	1587.3666666666666	26804.533333333333	40.89467584504869
823.7384539890745	1586.3333333333333	26884.266666666666	41.14829311905253
824.4771737303345	1586.3333333333333	27008.533333333333	42.20256075813889
825.2158202584193	1586.6	27070.9	41.627923604722604
825.9543935711638	1586.4333333333334	27137.466666666667	41.61670857114713
826.6928936664028	1585.6666666666667	27183.066666666666	41.19795510809138
827.4313205419711	1586.8666666666666	27249.866666666665	40.880446653957286
828.1696741957036	1586.6	27376.6	41.58576655299355
828.907954625435	1586.0666666666666	27466.933333333334	41.39195800283118
829.646161829	1586.1666666666667	27561.933333333334	40.630122768435506
830.3842958042337	1586.3333333333333	27648.333333333332	41.454901496407395
831.1223565489707	1586.0	27702.333333333332	41.55224420025982
831.8603440610459	1586.7666666666667	27772.866666666665	41.72262931779644
832.598258338294	1586.2666666666667	27812.8	41.434637551019655
833.3360993785501	1585.9333333333334	27889.233333333334	41.42218586074498
834.0738671796487	1586.5333333333333	28000.0	41.83015729945224
834.8115617394246	1585.7333333333333	28118.3	42.06086412273869
835.5491830557129	1586.3333333333333	28221.433333333334	41.515155562206076
836.2867311263482	1586.2666666666667	28262.2	41.2920840276428
837.0242059491653	1586.2333333333333	28369.166666666668	41.297943831780486
837.7616075219992	1586.8666666666666	28486.066666666666	41.2249145359247
838.4989358426844	1585.5	28553.133333333335	41.37137434252463
839.2361909090561	1585.9666666666667	28582.8	41.06029683567535
839.9733727189487	1586.4333333333334	28628.033333333333	41.14082663086949
840.7104812701973	1586.3666666666666	28765.8	41.1995445296744
841.4475165606366	1586.7666666666667	28889.566666666666	41.958108216686284
842.1844785881015	1585.7666666666667	28951.333333333332	41.4884982747929
842.9213673504267	1585.9666666666667	29024.533333333333	41.859858951256385
843.6581828454471	1585.9666666666667	29020.533333333333	41.47595995612095
844.3949250709974	1586.2	29083.6	41.449494698446856
845.1315940249126	1586.3	29166.066666666666	40.943974313170195
845.8681897050272	1585.7666666666667	29229.533333333333	40.220805913572654
846.6047121091764	1585.9666666666667	29319.633333333335	40.03442113797868
847.3411612351948	1586.6666666666667	29455.333333333332	40.32921205789761
848.0775370809172	1585.7333333333333	29572.3	40.82236088198582
848.8138396441784	1586.0	29687.866666666665	40.37646740035154
849.5500689228132	1586.8666666666666	29789.666666666668	40.15749424758221
850.2862249146566	1586.2333333333333	29841.4	40.46795968692509
851.0223076175432	1586.4	29957.533333333333	40.4794240677046
851.7583170293079	1586.7333333333333	30185.966666666667	40.62058034195496
852.4942531477856	1586.6333333333334	30341.6	41.13047060160559
853.2301159708109	1586.7	30388.4	41.107990610920524
853.9659054962187	1585.9333333333334	30391.9	40.346528289335104
854.7016217218439	1586.1666666666667	30403.466666666667	40.941654946120515
855.4372646455213	1586.7	30494.066666666666	41.44762515412817
856.1728342650856	1586.1666666666667	30589.933333333334	41.38160474165135
856.9083305783716	1586.1666666666667	30726.933333333334	41.46218991845893
857.6437535832143	1586.5666666666666	30807.8	41.26285768041661
858.3791032774483	1586.4666666666667	30898.333333333332	41.3136718846085
859.1143796589085	1586.6666666666667	30931.966666666667	41.488941621309024
859.8495827254299	1586.1333333333334	31026.033333333333	41.28850006390762
860.5847124748469	1585.9333333333334	31083.333333333332	41.4377893995736
861.3197689049947	1585.9	31168.233333333334	41.049875296319804
862.0547520137079	1586.4333333333334	31341.566666666666	40.69785751300643
862.7896617988213	1586.6333333333334	31477.466666666667	40.92388231589368
863.5244982581698	1585.9333333333334	31612.0	41.039475380933055
864.2592613895882	1586.8	31618.166666666668	41.20251167952886
864.9939511909114	1586.0666666666666	31570.433333333334	39.90526299716412
865.728567659974	1586.9	31611.0	39.865809581211145
866.4631107946109	1586.8666666666666	31677.1	40.8477938056363
867.197580592657	1586.1333333333334	31711.133333333335	40.511295584973574
867.931977051947	1586.5666666666666	31819.066666666666	40.66259174419599
868.6663001703158	1587.0	31840.266666666666	40.12920155243696
869.4005499455982	1586.5666666666666	31923.8	40.753345893651925
870.1347263756289	1586.0666666666666	32002.4	41.22694536239463
870.8688294582428	1586.1333333333334	32113.133333333335	40.610170488422575
871.6028591912748	1586.0333333333333	32211.1	40.716257898716776
872.3368155725594	1586.4	32294.966666666667	41.11812551378325
873.0706985999318	1586.7666666666667	32298.033333333333	40.50641767979126
873.8045082712266	1585.8666666666666	32350.033333333333	40.88040299065167
874.5382445842787	1586.5	32458.466666666667	40.557217348443125
875.2719075369228	1586.4333333333334	32631.5	40.38830645172007
876.0054971269938	1586.3666666666666	32817.933333333334	40.123936836242834
876.7390133523264	1586.8333333333333	32984.9	40.02998697668708
877.4724562107556	1586.3333333333333	33294.73333333333	40.71651280875026
878.2058257001161	1587.1666666666667	33472.066666666666	40.08226483246387
878.9391218182427	1585.7	33629.2	40.30801657715281
879.6723445629702	1586.8	33693.53333333333	40.22137586158221
880.4054939321335	1586.6333333333334	33746.6	40.04301455492167
881.1385699235674	1586.1666666666667	33969.63333333333	40.21434120001244
881.8715725351066	1586.6	34159.63333333333	40.273849044403114
882.604501764586	1586.4333333333334	34350.26666666667	39.63057031831688
883.3373576098403	1586.6333333333334	34544.46666666667	39.647615190377
884.0701400687044	1585.8666666666666	34692.63333333333	39.22632536439737
884.8028491390132	1586.5666666666666	34831.2	38.00067840160531
885.5354848186014	1586.6666666666667	34956.1	38.755764600063436
886.2680471053038	1586.6	35028.86666666667	38.70913003151994
887.0005359969554	1586.4666666666667	35201.46666666667	38.88906504617705
887.7329514913906	1586.8666666666666	35342.36666666667	38.85481335420416
888.4652935864447	1586.6666666666667	35553.9	39.21122359858941
889.1975622799522	1586.3666666666666	35766.333333333336	39.312306447929394
889.929757569748	1586.8666666666666	35989.63333333333	38.96305388429111
890.6618794536669	1585.9666666666667	36125.03333333333	39.034640104039475
891.3939279295437	1586.9	36213.333333333336	38.8140951223739
892.1259029952132	1586.7333333333333	36309.066666666666	39.64007011048843
892.8578046485103	1586.0333333333333	36407.5	39.879514999280445
893.5896328872698	1585.7333333333333	36544.4	40.097854314074766
894.3213877093264	1586.3	36676.6	40.21990691829254
895.0530691125149	1586.5333333333333	36879.6	40.166341639795796
895.7846770946703	1587.1333333333334	37155.46666666667	40.21344455176595
896.5162116536272	1586.6666666666667	37353.86666666667	40.72274726739004
897.2476727872206	1586.7666666666667	37518.3	41.077215432547774
897.9790604932853	1586.3333333333333	37663.2	41.31392344335974
898.7103747696559	1586.0666666666666	37810.933333333334	41.60018178171678
899.4416156141674	1586.4	38051.566666666666	42.251001904305426
900.1727830246544	1586.0	38308.666666666664	42.54519117528021
900.9038769989521	1586.0666666666666	38611.833333333336	42.357414165409715
901.634897534895	1586.1666666666667	38965.4	42.15576790325759
902.365844630318	1586.4666666666667	39193.3	42.397778342402454
903.0967182830558	1586.7333333333333	39318.26666666667	42.517528325901736
903.8275184909435	1586.4333333333334	39442.03333333333	42.96391543399945
904.5582452518156	1586.3	39651.333333333336	43.82639667708298
905.288898563507	1586.7	39805.566666666666	43.9441550580185
906.0194784238527	1586.3666666666666	39901.6	43.795680902496386
906.7499848306873	1586.6666666666667	40095.46666666667	43.402898791222725
907.4804177818455	1586.4666666666667	40264.03333333333	43.94279647714698
908.2107772751625	1586.8666666666666	40454.86666666667	43.7562450724435
908.9410633084728	1586.2	40639.26666666667	43.506178642429084
909.6712758796114	1586.3333333333333	40688.933333333334	43.710983688531655
910.4014149864129	1586.7333333333333	40854.96666666667	44.681242767407284
911.1314806267123	1586.7	40982.5	45.16448434958342
911.8614727983444	1586.6333333333334	41091.73333333333	45.13973585861362
912.5913914991438	1585.8333333333333	41271.7	45.7325243341196
913.3212367269456	1585.9	41522.03333333333	46.40183260896239
914.0510084795844	1586.8666666666666	41676.4	46.284781340051495
914.7807067548952	1586.6666666666667	41826.8	46.714926806587854
915.5103315507125	1586.4	41903.46666666667	46.81274959483784
916.2398828648716	1586.1666666666667	41992.73333333333	46.754347216907796
916.9693606952068	1585.7	42112.96666666667	46.55088915992874
917.6987650395532	1586.6	42255.13333333333	47.129082396339236
918.4280958957455	1586.9	42351.0	47.21742741582363
919.1573532616186	1587.0	42519.566666666666	47.8784916323781
919.8865371350073	1586.5333333333333	42526.13333333333	47.76044688280707
920.6156475137464	1586.3	42536.3	47.73973341234429
921.3446843956707	1586.6333333333334	42510.73333333333	47.5075826171208
922.0736477786149	1586.5666666666666	42416.166666666664	47.48217403978366
922.802537660414	1586.6	42367.76666666667	47.0727074067393
923.5313540389027	1585.7666666666667	42416.86666666667	46.721228899042444
924.2600969119159	1586.4666666666667	42406.86666666667	46.24235483910777
924.9887662772883	1586.3666666666666	42352.566666666666	45.64008341272563
925.7173621328548	1585.7666666666667	42308.36666666667	45.32724468927524
926.4458844764501	1586.3666666666666	42238.63333333333	45.4336347621038
927.1743333059092	1586.1	42024.2	45.36177244241821
927.9027086190666	1586.1	41798.46666666667	45.46554808786659
928.6310104137575	1586.6333333333334	41404.26666666667	45.68482310853909
929.3592386878165	1586.4666666666667	40849.76666666667	45.82308361841721
930.0873934390784	1586.7	40142.03333333333	45.68115111459415
930.815474665378	1585.7666666666667	39323.23333333333	45.05375244395236
931.5434823645503	1586.4	38346.76666666667	44.651384311796924
932.2714165344298	1587.1	37240.4	44.83546253823202
932.9992771728516	1586.2333333333333	36127.3	44.76431350072738
933.7270642776504	1586.7333333333333	35078.76666666667	44.54455305831461
934.4547778466609	1586.7	33950.63333333333	43.22085267662184
935.1824178777181	1586.7333333333333	33145.86666666667	43.35774140521857
935.9099843686568	1586.4333333333334	32421.566666666666	42.218299085198204
936.6374773173115	1586.3	31958.566666666666	42.01155970220115
937.3648967215174	1586.5	31611.166666666668	42.15737761071111
938.0922425791092	1586.3333333333333	31425.566666666666	41.73611254299604
938.8195148879216	1586.2333333333333	31496.4	42.1908544782193
939.5467136457895	1586.4	31677.9	42.209078644980046
940.2738388505477	1586.4	31962.566666666666	41.35489450652186
941.000890500031	1586.0	32340.266666666666	41.44898627515969
941.7278685920743	1585.9	32842.1	40.99945890237865
942.4547731245123	1586.8	33463.8	41.036516400608825
943.1816040951798	1586.0333333333333	34123.63333333333	40.925597180871094
943.9083615019116	1586.0666666666666	34877.5	40.925221768719766
944.6350453425426	1587.1	35654.066666666666	41.33383468778828
945.3616556149077	1586.7	36471.26666666667	40.728225852193454
946.0881923168415	1586.1666666666667	37254.9	40.54421360600624
946.8146554461789	1586.2666666666667	38010.0	39.90421852436995
947.5410450007547	1586.9333333333334	38856.433333333334	39.812915791364404
948.2673609784038	1586.2666666666667	39702.1	40.754251154697705
948.9936033769609	1586.2	40536.63333333333	40.901362908056974
949.7197721942608	1586.2666666666667	41218.23333333333	40.59376505252478
950.4458674281384	1586.8666666666666	41910.63333333333	40.038723750861685
951.1718890764284	1586.1333333333334	42650.9	40.2332886804889
951.8978371369658	1586.3333333333333	43361.4	40.36964040181962
952.6237116075853	1586.0666666666666	43983.46666666667	40.622550856968864
953.3495124861216	1587.0333333333333	44555.666666666664	40.35543911769647
954.0752397704097	1586.5666666666666	45077.53333333333	39.80113026648086
954.8008934582843	1586.4333333333334	45567.933333333334	39.58340570545505
955.5264735475803	1586.2	46141.63333333333	39.7582208823675
956.2519800361324	1586.8666666666666	46598.333333333336	39.288013511755395
956.9774129217755	1585.8	47071.066666666666	39.30006548551006
957.7027722023442	1586.4	47505.5	39.30385029154933
958.4280578756737	1587.3	47840.13333333333	39.66057469013917
959.1532699395985	1586.2666666666667	48048.933333333334	39.69013691004175
959.8784083919536	1586.4333333333334	48364.46666666667	39.65646452512938
960.6034732305736	1586.9333333333334	48649.066666666666	39.57970608550098
961.3284644532936	1586.4333333333334	48934.833333333336	39.7166862516361
962.053382057948	1586.5666666666666	49225.86666666667	39.227256857007546
962.7782260423721	1586.2666666666667	49452.833333333336	39.225655914556356
963.5029964044004	1585.8666666666666	49690.36666666667	38.80344250383856
964.2276931418677	1586.5	49848.46666666667	38.624470543897736
964.952316252609	1586.9666666666667	49996.73333333333	38.5410274830385
965.6768657344589	1586.2666666666667	50012.6	38.79976799424171
966.4013415852523	1586.4	50066.2	39.16166827234155
967.1257438028242	1586.7	50117.166666666664	38.665733650688765
967.8500723850091	1587.1666666666667	50252.066666666666	38.40679758648643
968.574327329642	1586.5666666666666	50331.5	38.45572195979112
969.2985086345576	1586.8666666666666	50474.96666666667	38.463499660552166
970.0226162975908	1586.5333333333333	50457.23333333333	37.876547165790676
970.7466503165765	1586.4333333333334	50362.666666666664	37.84438868967253
971.4706106893493	1586.6	50273.166666666664	36.9737210940646
972.1944974137441	1586.7	50139.9	37.89363332918132
972.9183104875957	1586.5	49805.73333333333	37.577665091954984
973.6420499087391	1586.2666666666667	49441.46666666667	37.702767676431314
974.3657156750087	1585.9	49193.73333333333	37.62485970031622
975.0893077842397	1586.3	48943.4	36.97738461266991
975.8128262342667	1586.6333333333334	48881.166666666664	37.685281002548
976.5362710229247	1586.8666666666666	48751.6	37.86597108224462
977.2596421480483	1586.8	48730.73333333333	37.99669248205759
977.9829396074724	1587.0666666666666	48661.833333333336	37.74263085257785
978.7061633990318	1586.4666666666667	48492.6	37.43305630642601
979.4293135205613	1586.9333333333334	48299.9	37.472096344512686
980.1523899698958	1586.4666666666667	48058.6	37.386617288421114
980.87539274487	1586.3666666666666	48013.833333333336	38.08368875956826
981.5983218433189	1586.1333333333334	47978.03333333333	37.866608178936275
982.3211772630771	1586.1333333333334	48016.13333333333	38.100918278717074
983.0439590019795	1586.2	48048.833333333336	37.647667963630255
983.7666670578608	1586.4666666666667	48140.6	37.286339700128096
984.4893014285559	1586.2	48135.46666666667	37.108810709921705
985.2118621118997	1586.8666666666666	48133.166666666664	37.4593234440068
985.9343491057269	1587.0333333333333	48081.7	37.40909649507181
986.6567624078724	1586.7	47910.166666666664	37.11554133312938
987.3791020161709	1585.9666666666667	47810.96666666667	36.931707682844426
988.1013679284573	1586.6666666666667	47745.63333333333	37.15764062048457
988.8235601425663	1586.2666666666667	47739.36666666667	36.618268616951106
989.5456786563328	1586.5666666666666	47800.73333333333	36.570853183845976
990.2677234675917	1587.2333333333333	47928.2	36.96040831357025
990.9896945741776	1586.7	47876.333333333336	36.59608423181369
991.7115919739255	1587.1	47712.333333333336	36.604131913924334
992.4334156646702	1586.3333333333333	47468.76666666667	36.559430106512565
993.1551656442463	1586.2333333333333	47149.63333333333	36.740478319854944
993.8768419104888	1587.0666666666666	46846.63333333333	37.031369383996044
994.5984444612325	1586.3666666666666	46575.9	36.980605938240394
995.3199732943121	1587.0666666666666	46255.23333333333	37.121066773393224
996.0414284075626	1586.4666666666667	45989.1	37.47085951766018
996.7628097988187	1587.2333333333333	45740.63333333333	37.60278894429586
997.4841174659151	1586.9	45522.23333333333	37.62707834436037
998.2053514066869	1586.3333333333333	45198.333333333336	37.60790345936315
998.9265116189687	1586.5333333333333	44713.53333333333	37.74663455518272
999.6475981005952	1586.7666666666667	44114.36666666667	38.05712830319699
1000.3686108494015	1585.9	43530.03333333333	37.69130582818112
1001.0895498632223	1586.2666666666667	43161.63333333333	37.310810451519814
1001.8104151398923	1586.9	42813.63333333333	37.06140994851421
1002.5312066772464	1586.7333333333333	42529.86666666667	37.29017714673308
1003.2519244731194	1586.1333333333334	42271.76666666667	37.509531314582595
1003.9725685253462	1586.9666666666667	41991.63333333333	37.14386176394968
1004.6931388317614	1586.5333333333333	41626.5	36.894971236392436
1005.4136353902	1586.6666666666667	41133.23333333333	36.931857017992265
1006.1340581984969	1586.7	40565.166666666664	37.246727044615994
1006.8544072544867	1586.7	39930.433333333334	37.10526184315538
1007.5746825560042	1586.7666666666667	39288.4	37.07742840571762
1008.2948841008844	1587.1	38730.4	37.51897521677456
1009.0150118869618	1586.3	38251.5	37.46520869690415
1009.7350659120716	1586.8	37870.3	36.76702592826138
1010.4550461740483	1586.0	37537.7	37.65712903731077
1011.174952670727	1586.9333333333334	37185.066666666666	37.90687928778736
1011.8947853999423	1587.2333333333333	36779.666666666664	37.94651143454284
1012.614544359529	1586.8666666666666	36234.933333333334	38.178367274276255
1013.334229547322	1586.6333333333334	35651.7	39.21104583627844
1014.0538409611561	1586.4333333333334	34977.333333333336	39.3183183005891
1014.7733785988661	1585.9333333333334	34367.666666666664	39.95588322104321
1015.4928424582868	1586.7333333333333	33887.9	40.51846473243285
1016.2122325372529	1586.3	33439.86666666667	40.293079962622215
1016.9315488335994	1586.6	33018.46666666667	40.35116513502146
1017.6507913451611	1586.6	32612.933333333334	39.74865553373901
1018.3699600697728	1585.7666666666667	32255.033333333333	39.94312870136781
1019.0890550052692	1586.8666666666666	31838.633333333335	39.52706776012049
1019.8080761494851	1586.6	31308.033333333333	39.98562368136283
1020.5270235002555	1586.9333333333334	30687.7	40.14480907266752
1021.2458970554151	1586.5	29986.633333333335	40.21572793177531
1021.9646968127987	1586.2333333333333	29330.833333333332	39.721627477426416
1022.6834227702411	1586.5666666666666	28817.1	40.17155544092968
1023.4020749255772	1586.9333333333334	28305.366666666665	39.45972895820955
1024.1206532766416	1586.8	27921.633333333335	39.412483796315726
1024.8391578212693	1586.0	27612.066666666666	39.40432685490359
1025.5575885572953	1587.0333333333333	27287.166666666668	39.504330083047456
1026.2759454825539	1586.2	26841.633333333335	39.36057101467923
1026.9942285948803	1586.7666666666667	26275.466666666667	39.73638820189366
1027.7124378921092	1586.5666666666666	25690.333333333332	39.848493878570544
1028.4305733720753	1586.6333333333334	25074.833333333332	40.04378673693942
1029.1486350326138	1586.6333333333334	24475.866666666665	40.001988296547644
1029.866622871559	1586.3	23950.0	39.40143835156819
1030.584536886746	1586.4666666666667	23523.8	39.75953354888058
1031.3023770760096	1586.4666666666667	23173.533333333333	40.10234026812541
1032.0201434371845	1586.8666666666666	22860.8	39.3392320219725
1032.7378359681059	1587.0666666666666	22506.866666666665	40.07552668339218
1033.455454666608	1586.7333333333333	22113.6	39.555392269474524
1034.1729995305259	1586.8	21678.5	39.15189285184468
1034.8904705576945	1587.1666666666667	21151.133333333335	39.01815666905556
1035.6078677459486	1586.3666666666666	20638.933333333334	39.644750969033815
1036.3251910931228	1586.8333333333333	20169.433333333334	39.63027317739649
1037.042440597052	1586.1	19689.766666666666	39.25992327358371
1037.7596162555712	1586.3	19300.433333333334	39.20809996595669
1038.4767180665153	1586.4666666666667	18944.566666666666	39.54782001994722
1039.1937460277186	1585.9	18665.366666666665	39.611475817851804
1039.9107001370162	1586.4333333333334	18398.9	39.49476459911505
1040.627580392243	1586.8	18130.433333333334	39.48524894868196
1041.3443867912338	1586.7	17779.4	38.960729304034224
1042.0611193318232	1585.9666666666667	17377.133333333335	38.94829103896395
1042.7777780118463	1586.6666666666667	16959.5	39.45589937604347
1043.4943628291376	1586.7333333333333	16485.833333333332	39.44872046656123
1044.2108737815322	1586.0333333333333	16058.433333333332	38.65803928329479
1044.9273108668647	1585.9666666666667	15690.133333333333	38.96425637834457
1045.64367408297	1586.4666666666667	15353.633333333333	38.89013586746502
1046.359963427683	1586.5666666666666	15103.566666666668	38.84427484919322
1047.0761788988382	1586.3666666666666	14847.666666666666	38.09204184431379
1047.7923204942708	1586.6666666666667	14629.133333333333	39.50510573848525
1048.5083882118154	1586.5333333333333	14359.0	38.550676809961885
1049.224382049307	1586.6	14062.3	39.66958689961832
1049.9403020045802	1586.6333333333334	13729.2	38.42968388789685
1050.6561480754697	1586.8666666666666	13388.4	38.15693845939011
1051.3719202598106	1585.7666666666667	13077.0	39.5649353185962
1052.0876185554378	1586.1666666666667	12794.733333333334	39.07344369750711
1052.8032429601856	1586.6666666666667	12540.7	39.0430959507211
1053.5187934718892	1586.8666666666666	12352.9	39.38734813811397
1054.2342700883835	1587.1	12179.1	38.27638727682269
1054.949672807503	1586.2	12048.633333333333	39.77033015810272
1055.6650016270826	1585.7666666666667	11851.733333333334	38.39059633104879
1056.3802565449573	1586.5	11654.433333333332	38.74829454416699
1057.0954375589617	1586.2666666666667	11443.4	39.90077265387629
1057.8105446669308	1587.0333333333333	11215.566666666668	39.398370317834846
1058.5255778666992	1586.4	10986.366666666667	38.77433513868222
1059.240537156102	1586.0	10756.933333333332	39.228256895983776
1059.9554225329737	1585.9333333333334	10558.0	39.18104625780795
1060.6702339951491	1587.2666666666667	10399.8	39.57472428274451
1061.3849715404633	1586.1333333333334	10278.9	39.149767343826966
1062.0996351667509	1586.8	10170.7	38.481332075391585
1062.8142248718468	1586.0	10082.4	39.500103314549605
1063.528740653586	1586.7333333333333	9928.533333333333	39.07308792421862
1064.2431825098029	1587.1	9749.533333333333	39.00126457357324
1064.9575504383324	1586.2	9552.2	39.42322386339832
1065.6718444370097	1586.6333333333334	9332.933333333332	38.25822973930402
1066.386064503669	1586.0666666666666	9167.1	39.3588025750723
1067.1002106361457	1586.4	9027.666666666666	39.14008447069785
1067.8142828322743	1586.4666666666667	8922.7	40.00806968097757
1068.5282810898898	1587.0333333333333	8802.366666666667	38.444950666655224
1069.2422054068265	1586.4	8722.5	38.70961128171952
1069.95605578092	1585.9666666666667	8621.966666666667	38.95278752150385
1070.6698322100044	1586.1333333333334	8490.433333333332	39.35650473896106
1071.383534691915	1586.5	8317.333333333334	38.351841509400195
1072.0971632244864	1586.4	8144.966666666666	38.667338140644546
1072.8107178055534	1586.6333333333334	7992.933333333333	39.47615308527819
1073.524198432951	1586.3333333333333	7848.1	37.684118293539704
1074.2376051045137	1586.3333333333333	7751.033333333334	37.563823970519394
1074.9509378180765	1586.6666666666667	7672.166666666667	39.424610024862886
1075.6641965714741	1586.0	7594.333333333333	39.287162315965006
1076.3773813625414	1586.5	7481.833333333333	38.51155034430805
1077.0904921891133	1586.3333333333333	7384.5	38.59712019829708
1077.8035290490245	1586.7333333333333	7264.633333333333	39.131968006570574
1078.51649194011	1586.3333333333333	7131.366666666667	39.07898093887093
1079.2293808602042	1586.9	6992.1	37.51400521881985
1079.9421958071423	1586.9333333333334	6881.033333333334	38.79725406765929
1080.6549367787588	1586.7	6782.7	38.119977804835486
1081.367603772889	1586.6333333333334	6699.066666666667	38.10350002466612
1082.080196787367	1586.3666666666666	6641.566666666667	37.45441973282934
1082.7927158200282	1586.5666666666666	6570.066666666667	38.63311791961182
1083.5051608687072	1586.4333333333334	6466.5	37.85598548293371
1084.217531931239	1586.2666666666667	6344.2	38.230792610323476
1084.9298290054578	1586.6	6219.633333333333	38.57127372464877
1085.6420520891993	1586.4	6118.633333333333	38.81217400513042
1086.3542011802977	1586.8	6040.133333333333	38.692606750879
1087.0662762765878	1586.5666666666666	5978.1	38.01937391525794
1087.7782773759047	1587.4666666666667	5922.333333333333	38.85305412796509
1088.4902044760831	1586.6333333333334	5849.366666666667	38.360091727843574
1089.202057574958	1585.9666666666667	5764.2	39.012706991258604
1089.9138366703637	1585.9333333333334	5670.866666666667	38.05024193198794
1090.6255417601355	1586.1333333333334	5581.033333333334	37.71642149311529
1091.337172842108	1586.5666666666666	5504.0	38.876032890711684
1092.048729914116	1586.5333333333333	5445.2	38.6912658585661
1092.7602129739944	1586.5	5396.7	38.184570025945
1093.471622019578	1586.3	5352.333333333333	38.29591043329114
1094.1829570487016	1587.1666666666667	5291.166666666667	38.09991827288068
1094.8942180592	1585.0666666666666	5199.7	37.44536173902017
1095.605405048908	1586.5333333333333	5116.933333333333	37.41296642895916
1096.3165180156604	1586.4666666666667	5046.633333333333	37.04790784327045
1097.027556957292	1586.8666666666666	5006.066666666667	38.098129337761705
1097.7385218716379	1586.7333333333333	4967.366666666667	38.17841425844654
1098.4494127565324	1586.9	4920.1	38.827412892738884
1099.1602296098106	1586.9333333333334	4836.366666666667	37.60108302881331
1099.8709724293074	1586.9	4751.566666666667	37.94495069371963
1100.5816412128574	1585.8333333333333	4694.433333333333	38.17737552380978
1101.2922359582956	1586.1666666666667	4638.333333333333	37.27963149595776
1102.0027566634565	1585.8333333333333	4607.866666666667	37.98675083065649
1102.7132033261753	1586.6333333333334	4559.433333333333	39.71589855195168
1103.4235759442865	1586.5	4482.366666666667	37.926737482218016
1104.1338745156252	1587.1	4420.0	39.24459820540505
1104.844099038026	1586.4333333333334	4363.466666666666	38.684687187988665
1105.5542495093239	1586.1333333333334	4330.733333333334	39.798486184968915
1106.2643259273534	1586.0	4280.733333333334	39.36888811903596
1106.9743282899494	1586.3	4202.9	38.4922681174844
1107.684256594947	1586.4	4122.066666666667	37.30199938589193
1108.394110840181	1587.1333333333334	4070.4	38.882725441738735
1109.1038910234856	1586.6	4025.4666666666667	39.1689235562125
1109.8135971426964	1586.8	3964.5333333333333	37.97235737543508
1110.5232291956477	1586.2	3892.3	40.36940786742157
1111.2327871801745	1586.0666666666666	3823.9666666666667	38.68747482171777
1111.9422710941117	1586.9	3773.3	38.092035957732826
1112.6516809352938	1586.0333333333333	3730.0333333333333	38.79886578659488
1113.3610167015559	1585.7666666666667	3670.4	38.4816575771381
1114.0702783907325	1586.4666666666667	3614.8333333333335	38.39693068886302
1114.7794660006589	1586.7333333333333	3571.1666666666665	38.76786017101618
1115.4885795291696	1586.1333333333334	3537.5333333333333	38.043562759431346
1116.1976189740992	1586.5666666666666	3495.866666666667	41.232732537341434
1116.906584333283	1586.3	3444.0	38.56923969720368
1117.6154756045555	1586.1666666666667	3404.9666666666667	39.450176570649134
1118.3242927857516	1586.3	3375.733333333333	40.67004235683345
1119.0330358747062	1586.3333333333333	3330.9	38.99949817479182
1119.741704869254	1587.2666666666667	3291.9	41.177879758670066
1120.4502997672296	1586.0	3244.9666666666667	39.32948323803318
1121.1588205664682	1585.5666666666666	1663.0333333333333	37.04170862984158
1121.8672672648045	1585.9333333333334	1661.1666666666667	40.71973286567408
1122.5756398600731	1585.1333333333334	1661.1666666666667	32.81491356558724
1123.2839383501089	1586.0333333333333	1661.3	25.956447686219438
