# Supplementary material for: Roblonski: A Material-Efficient Robo-Fluidic Toolbox for Rapid Photochemical Characterization
Source: ACS Cent Sci. 2026 Feb 6;12(3):333–44. doi: 10.1021/acscentsci.5c02027 (PMC13022720; doi:10.1021/acscentsci.5c02027)
Supplement: Supplementary file 2 [file oc5c02027_si_002.zip › BeerLambertStudy/Raw Data (Automataed)/BLEC Study (2025 Jun 12)/Ferrocene3/blec_Ferrocene3__12062025_aABS_i8_eEXP_s5_d669e+00_t250-0_m7_v175-0.csv]

name	C:/Users/cbe.mabolha.shared/Documents/Gilson Spectroscopy Project\BLEC Study (2025 Jun 12)\Ferrocene3\blec_Ferrocene3__12062025_aABS_i8_eEXP_s5_d669e+00_t250-0_m7_v175-0.csv
2025-06-12 22:55:54.256907
mix_iter=7	mix_disp=175.0
droplet_volume=50.0	working_volume=250.0
dilution_scheme=Fractional(value=0.3333333333333333)	n_dil=6
calibration=Calibration(y = f(x); f(x) = -0.244 + 0.9765x; s.t. y > 0.0; Set Feb 4	2025 from "Manuscript Figures Data.xlsx")
count	30
interval	0.1 (Sec)
integration_time	40000 (uSec)
NLC=False	DCC=False	WCAL=-5	Slit=S5
Conc_0=6.692	nFRAC=0.13168724279835395	nConc_(8;5)=0.8812510288065847	aFRAC=0.13201728177972288	aConc_(8;5)=0.8834596496699055
wavelength (nm)	dark reference (int)	light reference (int)	abs (mOD)
W	D	L	S
344.6678771972656	1602.3333333333333	1677.1666666666667	43.078966701304374
345.45221902608614	1589.4666666666667	1664.2	40.579870508063365
346.236489003635	1586.3333333333333	1661.6	43.243046126273164
347.02068712774695	1584.8	1660.4333333333334	38.81639483682458
347.8048133962569	1585.1333333333334	2393.1	47.67487337104304
348.5888678069997	1585.8333333333333	2403.0	44.31313251758354
349.3728503578101	1586.6	2417.4333333333334	44.394746801462816
350.15676104652283	1587.4333333333334	2427.2	44.98626521900277
350.94059987097285	1587.6333333333334	2435.3	43.25990725531381
351.72436682899485	1587.5333333333333	2445.0	42.66582820529646
352.5080619184237	1585.7333333333333	2451.5	45.12070182402693
353.2916851370942	1584.8	2454.866666666667	45.162614603922215
354.0752364828412	1585.2	2459.733333333333	44.33256150723224
354.8587159534994	1585.7666666666667	2463.766666666667	44.98873037174395
355.6421235469038	1585.9666666666667	2465.6666666666665	43.51246643466043
356.42545926088906	1586.5333333333333	2468.733333333333	43.56416209165905
357.20872309329	1586.0333333333333	2465.3	43.098435953313555
357.9919150419415	1586.3333333333333	2460.233333333333	45.19279443952233
358.77503510467835	1586.9	2455.366666666667	44.06795030158926
359.5580832793353	1586.4333333333334	2451.0666666666666	46.373694729499704
360.34105956374725	1585.8333333333333	2446.233333333333	44.95062645138725
361.12396395574893	1585.1666666666667	2442.4333333333334	42.95583435110334
361.9067964531752	1585.9666666666667	2439.7	45.00075187298785
362.6895570538609	1586.9333333333334	2444.4	46.557348329865114
363.47224575564076	1586.9	2440.366666666667	44.97793963659288
364.2548625563497	1586.5	2437.4	44.42306591590669
365.0374074538224	1586.3666666666666	2431.366666666667	42.760251087673105
365.8198804458938	1586.8666666666666	2432.4	45.270762491555864
366.6022815303986	1586.1333333333334	2430.366666666667	46.06816175159136
367.3846107051717	1586.3	2432.733333333333	44.15846426622687
368.1668679680479	1586.7333333333333	2433.0333333333333	42.2196732860608
368.9490533168619	1585.9333333333334	2435.6666666666665	43.37514076981713
369.7311667494487	1586.4333333333334	2445.4333333333334	44.57939978853347
370.5132082636429	1586.3	2454.9666666666667	47.910775870322674
371.2951778572795	1586.0333333333333	2457.3	45.50279511413693
372.07707552819323	1586.2	2457.866666666667	46.05284109318107
372.8589012742189	1586.6666666666667	2462.6666666666665	42.93893162582788
373.6406550931913	1586.5	2472.133333333333	47.0325251670766
374.4223369829453	1586.2333333333333	2483.5333333333333	45.5621413327747
375.2039469413157	1586.3666666666666	2488.4333333333334	46.93237490166054
375.9854849661373	1586.8333333333333	2479.5666666666666	43.077538937905814
376.7669510552448	1586.5666666666666	2484.5333333333333	45.88468914507069
377.5483452064732	1586.5333333333333	2492.4333333333334	44.84048441383172
378.3296674176572	1586.1666666666667	2505.3	46.591298105147054
379.11091768663164	1586.3333333333333	2509.8	45.228304632559215
379.89209601123133	1586.5333333333333	2511.766666666667	44.7208571839752
380.67320238929113	1586.5333333333333	2515.1666666666665	46.019118447358686
381.45423681864577	1586.4333333333334	2519.6666666666665	45.728190766066426
382.23519929713007	1585.8333333333333	2527.1	46.10281863750774
383.01608982257886	1586.4666666666667	2540.733333333333	44.952527138993055
383.796908392827	1586.7	2550.4666666666667	45.886020302181905
384.57765500570923	1585.9333333333334	2552.266666666667	44.44449271511644
385.3583296590604	1585.7333333333333	2542.633333333333	45.8802170226909
386.1389323507153	1585.9333333333334	2547.233333333333	43.90580610934308
386.91946307850884	1586.1666666666667	2554.233333333333	42.49319839292726
387.69992184027564	1586.7333333333333	2582.0333333333333	47.60537923725332
388.48030863385065	1585.8	2604.3333333333335	45.5269842084669
389.2606234570687	1586.0666666666666	2590.866666666667	44.66391167045203
390.04086630776453	1586.3666666666666	2579.2	47.35623687341846
390.82103718377294	1586.7	2583.0666666666666	46.01425025805664
391.6011360829288	1585.9333333333334	2591.1666666666665	44.65959421610242
392.3811630030669	1585.9666666666667	2621.4333333333334	46.23309251450058
393.161117942022	1585.8333333333333	2661.4666666666667	46.29766441022084
393.941000897629	1586.2	2703.2	44.31985648313682
394.72081186772266	1585.7666666666667	2714.366666666667	47.846170016265134
395.5005508501378	1586.5666666666666	2700.0666666666666	45.1439935213708
396.28021784270925	1586.3666666666666	2699.9333333333334	44.838345403133225
397.0598128432718	1586.9666666666667	2714.3	46.7860155692918
397.83933584966024	1586.4333333333334	2715.733333333333	47.9436358621678
398.6187868597095	1585.8666666666666	2728.5333333333333	47.84585585976417
399.3981658712542	1586.1666666666667	2740.1666666666665	45.42309633287187
400.1774728821293	1586.2666666666667	2770.9333333333334	46.68175307681834
400.9567078901696	1586.3	2798.233333333333	48.262522974604956
401.7358708932098	1586.5333333333333	2795.4	47.56284789631941
402.5149618890848	1586.8666666666666	2781.233333333333	48.68843152733631
403.2939808756294	1586.0	2784.1	48.16326198426546
404.07292785067847	1586.4	2812.5666666666666	45.93462107033055
404.8518028120667	1585.0666666666666	2827.7	48.36841574303551
405.630605757629	1586.4666666666667	2826.3333333333335	46.476798629376894
406.4093366852001	1585.9666666666667	2819.1	46.74473758896798
407.1879955926149	1586.7333333333333	2826.9	48.431041164948915
407.9665824777082	1586.3333333333333	2845.1	47.61046745288469
408.74509733831474	1586.3666666666666	2864.1	48.8121518009782
409.52354017226935	1586.1	2866.4666666666667	45.95728491209472
410.3019109774069	1586.4666666666667	2875.866666666667	48.65881413670321
411.08020975156217	1586.4333333333334	2886.9333333333334	48.05789288649011
411.8584364925699	1586.5333333333333	2911.766666666667	47.8294364302255
412.6365911982651	1586.1333333333334	2940.3	50.26479702485845
413.4146738664823	1586.9666666666667	2959.3	48.11980450679232
414.19268449505654	1586.6333333333334	2993.9666666666667	48.681811900951594
414.97062308182257	1586.3333333333333	3028.133333333333	48.21432391378944
415.74848962461516	1586.2	3072.6666666666665	48.68466108583891
416.52628412126916	1585.4333333333334	3144.0333333333333	49.605324662972656
417.3040065696194	1586.6	3213.133333333333	48.55919533956077
418.0816569675006	1586.3333333333333	3206.6	48.33831713029197
418.8592353127476	1586.6	3197.8333333333335	48.63512590024353
419.63674160319533	1586.3	3212.4	49.81918454050042
420.4141758366785	1586.7666666666667	3247.1666666666665	48.759314117150325
421.1915380110319	1587.0333333333333	3262.0666666666666	48.6276225690952
421.9688281240904	1586.6	3259.0	48.999251254571675
422.7460461736888	1586.1	3315.1	49.138321415094886
423.52319215766187	1586.5	3384.2	50.76917803220873
424.3002660738445	1586.1666666666667	3459.9333333333334	49.678419595893665
425.0772679200714	1586.8333333333333	3601.2	49.71936289889072
425.8541976941775	1586.5666666666666	3742.7	48.77136231511883
426.6310553939975	1586.4	3805.4666666666667	48.32233224621499
427.40784101736625	1587.0666666666666	3862.8	51.27578893712064
428.18455456211865	1586.5333333333333	3984.5666666666666	50.389536011284854
428.96119602608934	1585.9333333333334	4176.933333333333	50.9158285817579
429.7377654071133	1586.5333333333333	4386.0	51.748907635052014
430.5142627030252	1586.0666666666666	4504.233333333334	50.82213390224614
431.29068791166	1586.5666666666666	4656.7	53.06759851646154
432.06704103085235	1586.0666666666666	4777.9	52.8424361078527
432.8433220584372	1586.8333333333333	4866.466666666666	51.71346957574275
433.6195309922492	1586.6	4935.566666666667	53.4675284761909
434.3956678301234	1586.2	4972.366666666667	52.707729609536436
435.1717325698944	1587.2333333333333	4986.3	52.1203836292612
435.9477252093971	1586.5333333333333	5007.933333333333	52.675232148931194
436.72364574646633	1586.4	5051.4	51.34527164011678
437.49949417893686	1586.1666666666667	5116.766666666666	52.08223248135727
438.27527050464346	1585.8	5216.866666666667	52.308748805523436
439.0509747214211	1586.4	5388.1	52.07310461630533
439.8266068271044	1586.4	5651.4	51.962571577826544
440.6021668195283	1586.9	6015.966666666666	51.0842974998341
441.37765469652754	1586.2	6480.8	52.58787011615456
442.1530704559369	1586.8	6981.1	53.67476003300271
442.9284140955914	1585.9666666666667	7409.966666666666	52.922496332604666
443.7036856133256	1586.7333333333333	7726.966666666666	54.70673384579635
444.47888500697445	1586.2666666666667	7884.5	53.22582525621711
445.2540122743727	1586.3333333333333	7936.866666666667	53.91443629733599
446.0290674133552	1586.0666666666666	7869.966666666666	53.25602916243432
446.8040504217568	1585.9333333333334	7770.333333333333	51.79906602022254
447.5789612974122	1586.4666666666667	7691.4	51.529422441572876
448.35380003815635	1587.0	7644.866666666667	53.052300954510656
449.1285666418239	1586.1	7615.8	52.678547865203114
449.90326110624983	1586.2666666666667	7614.4	52.27576828940089
450.67788342926883	1586.0	7628.0	52.7187170161701
451.4524336087157	1586.6	7667.233333333334	52.773861614873255
452.22691164242536	1586.3	7715.9	52.475038412055675
453.00131752823256	1586.4333333333334	7771.066666666667	51.372605697184746
453.7756512639721	1586.1	7850.933333333333	53.24300027239077
454.5499128474788	1586.7333333333333	7903.9	51.959632257608796
455.32410227658755	1585.7	7941.033333333334	52.6170827488238
456.09821954913303	1586.9666666666667	7960.366666666667	52.90730518942268
456.8722646629501	1586.8	7938.533333333334	53.058068459318335
457.6462376158736	1585.6666666666667	7876.0	52.940635364743855
458.4201384057383	1586.3	7768.733333333334	51.63983835087071
459.1939670303791	1586.8	7633.966666666666	51.081907307116936
459.96772348763074	1586.5333333333333	7504.033333333334	52.679914580407655
460.741407775328	1587.0	7361.033333333334	51.404252569866706
461.51501989130577	1587.1333333333334	7225.266666666666	50.9134803043049
462.2885598333988	1586.5	7111.066666666667	51.61198759811035
463.0620275994419	1587.0666666666666	7019.833333333333	51.61975557351893
463.83542318726995	1586.1666666666667	6965.2	52.2526295074818
464.6087465947177	1586.0666666666666	6912.633333333333	51.13961314289122
465.38199781962	1586.6666666666667	6894.5	51.50620315990819
466.1551768598116	1586.4	6884.933333333333	51.49451957898908
466.92828371312737	1585.9	6896.633333333333	51.36894399898613
467.7013183774021	1586.2666666666667	6932.533333333334	51.238164248798434
468.4742808504707	1585.9666666666667	6969.066666666667	50.97809261559573
469.24717113016777	1587.1666666666667	7032.366666666667	51.919867052420116
470.0199892143283	1586.1	7106.1	51.47127937010531
470.792735100787	1586.2666666666667	7170.3	51.12497824371016
471.5654087873788	1586.7666666666667	7244.9	51.033247540758566
472.33801027193834	1586.3	7323.466666666666	51.68399813320599
473.11053955230057	1586.2333333333333	7385.3	49.90676145353624
473.88299662630027	1586.5	7450.166666666667	51.6956992261511
474.65538149177223	1586.2333333333333	7500.566666666667	51.15680593434172
475.4276941465513	1586.3333333333333	7533.3	50.943834516588865
476.1999345884722	1586.6666666666667	7529.866666666667	50.41692338106162
476.97210281536985	1586.5333333333333	7533.333333333333	50.28069026799833
477.74419882507897	1586.7666666666667	7522.733333333334	51.33760387663378
478.51622261543446	1586.5	7501.5	51.67413578965526
479.2881741842711	1586.0333333333333	7455.166666666667	49.80940937162565
480.06005352942367	1586.3666666666666	7413.266666666666	50.253471541765336
480.831860648727	1586.7333333333333	7366.533333333334	50.178672934398264
481.60359554001593	1587.0333333333333	7322.4	49.84858974168841
482.37525820112523	1586.7666666666667	7281.133333333333	50.49172359501108
483.14684862988975	1585.9666666666667	7237.933333333333	51.709325518000114
483.91836682414424	1586.6666666666667	7186.4	49.440614520828404
484.68981278172356	1586.4	7147.1	50.43069130860624
485.46118650046253	1586.6333333333334	7093.033333333334	49.55340585530251
486.23248797819593	1586.0333333333333	7051.533333333334	50.13066427846641
487.0037172127586	1586.6666666666667	7009.266666666666	49.14989836366963
487.7748742019853	1586.0666666666666	6976.166666666667	49.37952022538722
488.54595894371096	1586.3	6941.966666666666	50.09186907532199
489.31697143577026	1586.8666666666666	6894.666666666667	49.67712267352208
490.08791167599804	1586.6	6861.3	48.409145073656056
490.8587796622292	1586.3	6840.866666666667	49.89220534058259
491.6295753922984	1586.6666666666667	6816.366666666667	49.05141328411935
492.4002988640406	1586.2333333333333	6787.466666666666	48.64093156401711
493.17095007529053	1586.7	6754.766666666666	48.14125551837902
493.94152902388305	1586.4	6727.366666666667	48.573433345756015
494.71203570765294	1586.3333333333333	6692.233333333334	48.346209575627036
495.482470124435	1586.7666666666667	6654.566666666667	48.0634511457611
496.25283227206404	1586.2666666666667	6633.466666666666	47.921687977830686
497.02312214837485	1587.0	6609.833333333333	48.77336405564795
497.7933397512024	1586.2333333333333	6571.2	47.769472567410425
498.56348507838123	1586.6	6556.666666666667	47.79730364524605
499.3335581277464	1586.6333333333334	6541.933333333333	48.32650480391543
500.10355889713264	1586.7	6526.433333333333	47.98329223602292
500.8734873843747	1586.9666666666667	6522.9	47.78328571317225
501.6433435873074	1586.7333333333333	6520.866666666667	46.931350135423855
502.4131275037657	1586.6	6532.833333333333	48.48893294309522
503.1828391315842	1586.8333333333333	6545.0	48.47319756731728
503.95247846859786	1586.8666666666666	6568.633333333333	47.561919198680386
504.72204551264144	1586.0666666666666	6598.566666666667	48.81191802004075
505.49154026154974	1586.8666666666666	6618.733333333334	47.30870176012944
506.2609627131576	1586.0333333333333	6664.2	48.28137128895967
507.03031286529983	1585.8333333333333	6703.066666666667	47.1436938648598
507.7995907158112	1586.7666666666667	6759.066666666667	46.85384486872138
508.5687962625266	1586.5	6838.3	47.80393755022479
509.33792950328075	1586.9	6898.1	46.88069898649697
510.1069904359085	1587.2333333333333	6985.966666666666	47.54822089203879
510.8759790582447	1586.0666666666666	7069.8	47.06414925876718
511.6448953681241	1586.5666666666666	7167.366666666667	47.370479035310076
512.4137393633815	1586.1	7271.333333333333	48.49434771129278
513.1825110418519	1586.1	7353.366666666667	47.28072853422249
513.9512104013698	1586.2666666666667	7456.2	47.997092676512295
514.7198374397702	1586.4666666666667	7559.3	46.4083432018989
515.4883921548881	1586.7666666666667	7660.933333333333	46.55927948868412
516.2568745445578	1586.4666666666667	7776.833333333333	47.45990949974627
517.0252846066146	1587.2666666666667	7872.466666666666	47.104171397493815
517.793622338893	1586.6333333333334	7981.033333333334	47.67296968818806
518.561887739228	1586.6333333333334	8070.833333333333	46.85134180812813
519.3300808054544	1586.4	8166.1	47.827891968016296
520.0982015354069	1586.4666666666667	8259.666666666666	48.07861595603553
520.8662499269203	1586.0	8353.533333333333	47.77865194520189
521.6342259778296	1586.8333333333333	8441.4	47.09311956591884
522.4021296859694	1586.2666666666667	8517.433333333332	46.369419162870294
523.1699610491747	1586.4	8606.633333333333	47.38800939226687
523.9377200652801	1586.1666666666667	8675.333333333334	47.40902061891921
524.7054067321207	1586.1	8739.466666666667	47.41764476540142
525.4730210475309	1587.2666666666667	8795.0	47.281686177609664
526.2405630093459	1586.8	8848.1	46.46936329711669
527.0080326154003	1586.5333333333333	8911.2	46.68739413680779
527.7754298635291	1586.7	8961.266666666666	46.01996130159636
528.5427547515668	1586.6666666666667	9001.733333333334	46.11729780617772
529.3100072773485	1586.9333333333334	9039.233333333334	46.13342918204877
530.077187438709	1586.3333333333333	9094.1	46.82509682871267
530.8442952334829	1587.1	9137.066666666668	47.01223104718641
531.6113306595051	1586.3	9168.966666666667	46.940655319590014
532.3782937146104	1586.4666666666667	9200.366666666667	46.2675557771561
533.1451843966338	1586.1333333333334	9247.4	46.55015234884821
533.9120027034099	1586.2666666666667	9280.8	46.81319192645577
534.6787486327736	1585.7	9300.333333333334	46.47970790778577
535.4454221825597	1586.1666666666667	9344.233333333334	47.28572758770103
536.212023350603	1586.6666666666667	9369.066666666668	47.44897573417661
536.9785521347383	1585.8	9402.733333333334	46.672488491385664
537.7450085328004	1586.8666666666666	9422.1	46.52245998641242
538.5113925426242	1586.7333333333333	9455.066666666668	46.61693288605411
539.2777041620444	1586.2666666666667	9488.6	46.17700040888151
540.0439433888959	1587.3333333333333	9498.366666666667	45.7755867190053
540.8101102210134	1585.9	9529.033333333333	46.64048503940536
541.5762046562318	1586.8333333333333	9550.766666666666	46.48762980398131
542.3422266923859	1586.8	9559.866666666667	46.057785644104875
543.1081763273105	1586.6666666666667	9583.566666666668	46.861744959534555
543.8740535588404	1586.1666666666667	9587.866666666667	46.425187430791965
544.6398583848105	1586.6333333333334	9588.833333333334	45.728144532628235
545.4055908030555	1586.3333333333333	9592.466666666667	45.557833680419776
546.1712508114102	1587.3	9605.5	46.19583494805975
546.9368384077096	1585.9333333333334	9606.866666666667	46.25952549538605
547.7023535897882	1586.2666666666667	9617.266666666666	46.75807019860398
548.4677963554811	1586.6	9595.1	45.50750569306066
549.2331667026231	1586.8666666666666	9589.866666666667	46.76358949023814
549.9984646290487	1585.8666666666666	9594.433333333332	46.45961704264457
550.7636901325931	1586.7	9598.5	46.126253691185134
551.5288432110908	1586.1666666666667	9590.233333333334	45.311186607766345
552.2939238623768	1586.3	9592.7	46.73456853042586
553.0589320842859	1586.6	9612.566666666668	47.190994144897104
553.8238678746528	1586.9333333333334	9610.1	46.22586780341239
554.5887312313124	1586.4666666666667	9613.0	46.44419459099093
555.3535221520995	1586.6	9595.1	46.44795496640232
556.1182406348488	1586.6666666666667	9576.033333333333	46.12990910736074
556.8828866773954	1586.9	9584.2	45.79389664218177
557.6474602775738	1586.1	9591.033333333333	46.25248275326022
558.411961433219	1587.1333333333334	9596.266666666666	46.301284902559914
559.1763901421657	1586.3666666666666	9601.3	46.079111225230044
559.9407464022488	1587.0333333333333	9619.1	46.33823085664881
560.7050302113031	1586.6666666666667	9633.066666666668	45.7970731235467
561.4692415671633	1587.0	9643.333333333334	45.49601947286476
562.2333804676643	1586.7666666666667	9643.633333333333	45.7982196690144
562.997446910641	1586.7666666666667	9663.5	46.03998003528352
563.7614408939281	1586.0333333333333	9695.633333333333	46.34339985663108
564.5253624153604	1586.3666666666666	9700.533333333333	45.53651665138761
565.2892114727728	1586.8333333333333	9728.133333333333	45.76559111419479
566.0529880639999	1587.2	9752.766666666666	45.46664041853995
566.8166921868768	1586.7	9763.333333333334	45.456811516268495
567.5803238392382	1585.8666666666666	9772.133333333333	46.74931160074878
568.3438830189189	1586.1666666666667	9801.7	46.82270468737559
569.1073697237535	1586.4333333333334	9814.9	46.2711238296853
569.8707839515772	1587.0333333333333	9830.9	45.52809647965563
570.6341257002246	1586.8	9853.866666666667	46.684228262430736
571.3973949675305	1586.6	9858.133333333333	45.93137430386636
572.1605917513298	1585.9	9872.466666666667	46.48659372563189
572.9237160494572	1586.7666666666667	9876.133333333333	45.66416564421283
573.6867678597476	1586.1333333333334	9887.433333333332	45.1496889907112
574.4497471800358	1586.7333333333333	9886.166666666666	45.68133062365231
575.2126540081566	1586.4333333333334	9910.066666666668	46.10566380491234
575.9754883419448	1586.4666666666667	9907.5	45.9931934124501
576.7382501792351	1587.0333333333333	9926.5	45.157283997024784
577.5009395178625	1587.2666666666667	9936.1	45.067348019241884
578.2635563556619	1586.5666666666666	9948.566666666668	44.57993353780722
579.0261006904677	1586.3333333333333	9960.566666666668	45.948264971847166
579.7885725201152	1586.7	9977.7	45.19427775642664
580.5509718424388	1586.5333333333333	9999.4	45.00178100361363
581.3132986552736	1586.5666666666666	10017.2	44.70197692703155
582.0755529564542	1586.6	10034.3	44.781611390294934
582.8377347438156	1586.9666666666667	10052.6	44.76888953643682
583.5998440151925	1586.7666666666667	10076.066666666668	45.8031560947317
584.3618807684197	1586.3666666666666	10088.866666666667	45.134591266741865
585.123845001332	1586.4666666666667	10118.9	45.22187070800228
585.8857367117644	1585.7	10141.366666666667	45.08871213117525
586.6475558975515	1586.9333333333334	10195.166666666666	45.75431402417593
587.4093025565281	1586.5666666666666	10223.3	44.13243184979244
588.1709766865292	1587.0333333333333	10280.133333333333	45.011898552442965
588.9325782853895	1585.7	10338.266666666666	45.17403125310992
589.6941073509438	1586.7666666666667	10411.433333333332	45.846813494287716
590.4555638810269	1586.3666666666666	10475.833333333334	45.54692248250981
591.2169478734736	1587.1	10546.533333333333	45.2850419042557
591.9782593261189	1586.3333333333333	10608.366666666667	46.12830445857557
592.7394982367973	1587.1333333333334	10684.8	45.746882488327145
593.5006646033439	1585.8333333333333	10770.4	45.96647156224877
594.2617584235933	1586.3333333333333	10857.966666666667	44.72318556407568
595.0227796953804	1586.2666666666667	10977.833333333334	44.729885511472716
595.78372841654	1587.0	11083.933333333332	46.28319516052094
596.544604584907	1586.6	11190.733333333334	45.43035831916986
597.3054081983161	1586.6	11318.9	45.343015439929324
598.0661392546021	1586.5333333333333	11412.333333333334	45.38375721678654
598.8267977515999	1586.3333333333333	11521.933333333332	44.49849921885809
599.5873836871442	1586.8666666666666	11661.1	44.27243774641373
600.34789705907	1585.9333333333334	11792.433333333332	44.65179117365978
601.1083378652119	1586.5	11918.8	45.09341482162454
601.8687061034049	1585.9333333333334	12054.266666666666	45.10802130654174
602.6290017714836	1587.0666666666666	12199.933333333332	45.138652885672954
603.3892248672829	1586.6	12356.866666666667	45.8369499919302
604.1493753886377	1586.0666666666666	12469.633333333333	44.48878242875381
604.9094533333828	1586.7333333333333	12585.433333333332	44.0438206862214
605.6694586993528	1586.1666666666667	12746.9	46.43798715498745
606.4293914843829	1586.9666666666667	12831.733333333334	45.27669931808758
607.1892516863076	1586.8333333333333	12977.6	44.29939876507734
607.9490393029618	1585.9666666666667	13131.266666666666	44.53472481796968
608.7087543321802	1587.3	13260.166666666666	44.992558722989905
609.4683967717978	1586.2	13397.433333333332	44.680659891142305
610.2279666196492	1586.4	13539.2	45.15583766259074
610.9874638735695	1587.2333333333333	13689.666666666666	45.77038273081965
611.7468885313933	1586.3	13820.666666666666	45.37493900666542
612.5062405909555	1586.4333333333334	13952.6	45.457776915307456
613.2655200500909	1586.7333333333333	14067.433333333332	44.93203331143111
614.0247269066342	1586.3333333333333	14199.8	45.042169878297905
614.7838611584203	1586.6	14308.3	45.42875145488969
615.5429228032841	1586.5	14414.166666666666	45.486726360043896
616.3019118390603	1585.7666666666667	14514.833333333334	45.41400752404041
617.0608282635836	1586.7	14610.166666666666	45.51498920463631
617.8196720746892	1586.3666666666666	14683.833333333334	45.27953205865805
618.5784432702114	1586.5	14754.666666666666	44.585816991417246
619.3371418479854	1586.2666666666667	14830.933333333332	45.1979898282225
620.0957678058459	1586.8333333333333	14898.233333333334	45.16796886310804
620.8543211416277	1586.4666666666667	14944.9	45.071330767358674
621.6128018531655	1586.3333333333333	15007.066666666668	45.112927115606475
622.3712099382943	1586.3666666666666	15061.266666666666	45.055327621436
623.1295453948488	1586.6666666666667	15133.966666666667	45.649576577220245
623.8878082206638	1586.5333333333333	15197.033333333333	44.382274436926195
624.6459984135743	1586.9666666666667	15279.766666666666	45.604336225538084
625.4041159714149	1586.5333333333333	15351.766666666666	46.227841652568394
626.1621608920203	1586.4	15390.866666666667	44.91656390129372
626.9201331732256	1586.5333333333333	15398.7	44.59159395070172
627.6780328128656	1585.5	15426.4	44.80013460161235
628.4358598087749	1587.0666666666666	15481.466666666667	46.13018518056367
629.1936141587885	1586.7666666666667	15491.666666666666	45.45024147578371
629.9512958607411	1586.4666666666667	15500.566666666668	44.75718313779656
630.7089049124675	1586.5666666666666	15530.166666666666	44.95442282531444
631.4664413118026	1587.0333333333333	15570.233333333334	44.99366823601375
632.2239050565811	1586.8666666666666	15600.333333333334	44.82141730419203
632.9812961446379	1586.0666666666666	15608.133333333333	45.40409227143889
633.7386145738079	1586.3	15616.533333333333	44.70895179193403
634.4958603419257	1586.5	15608.633333333333	44.37238242280056
635.2530334468262	1586.9333333333334	15583.1	43.68976300995977
636.0101338863443	1586.3666666666666	15596.033333333333	44.73341485042275
636.7671616583146	1586.5	15597.666666666666	44.5417276294156
637.5241167605723	1586.3666666666666	15596.166666666666	44.54744829550839
638.2809991909518	1586.4	15570.9	44.00754006336657
639.037808947288	1586.6333333333334	15558.133333333333	44.70133354761805
639.7945460274159	1585.9	15570.833333333334	45.800278806335385
640.5512104291702	1586.9666666666667	15548.4	44.47100338064987
641.3078021503857	1586.5333333333333	15536.266666666666	44.44704846075245
642.0643211888971	1585.9666666666667	15497.6	43.755022908425396
642.8207675425394	1585.8	15435.933333333332	43.591854058319235
643.5771412091474	1586.5	15409.633333333333	44.23186475614313
644.3334421865558	1587.2666666666667	15379.366666666667	44.370359356940796
645.0896704725996	1585.8	15377.533333333333	44.64488919134677
645.8458260651132	1586.7	15377.9	44.3571317685108
646.6019089619319	1586.0333333333333	15362.833333333334	44.69003632447425
647.3579191608902	1587.2	15353.266666666666	44.501820093623024
648.1138566598231	1586.4	15344.633333333333	44.583298611264006
648.8697214565653	1586.5666666666666	15326.666666666666	44.91508195257123
649.6255135489516	1586.0	15300.7	45.043708063403315
650.3812329348169	1586.3666666666666	15288.6	44.822082748707636
651.1368796119959	1586.2333333333333	15314.833333333334	44.70101974714876
651.8924535783235	1585.8333333333333	15297.9	44.19755428050737
652.6479548316345	1586.2666666666667	15275.866666666667	44.6370679431421
653.4033833697637	1586.3666666666666	15254.933333333332	43.982176366472906
654.1587391905458	1586.1	15280.2	44.20592778260382
654.9140222918159	1586.2666666666667	15280.2	44.22639171935665
655.6692326714084	1586.0666666666666	15266.5	43.960762700905725
656.4243703271585	1586.9333333333334	15284.8	44.49627985603352
657.1794352569008	1586.1666666666667	15333.033333333333	45.331087540481185
657.9344274584702	1586.7	15345.7	44.728775434307856
658.6893469297014	1586.1333333333334	15380.433333333332	44.65474959185251
659.4441936684294	1586.0666666666666	15376.5	44.14817934513053
660.1989676724888	1586.6666666666667	15381.3	43.59302470432205
660.9536689397146	1586.5333333333333	15421.766666666666	44.51446459539545
661.7082974679414	1586.6666666666667	15445.366666666667	44.70826249561362
662.4628532550042	1586.6666666666667	15460.033333333333	44.070230256057016
663.2173362987378	1586.2	15528.6	44.24857156442203
663.9717465969768	1586.7666666666667	15592.666666666666	43.88188949730702
664.7260841475563	1586.4333333333334	15665.3	43.35054593780052
665.480348948311	1586.4333333333334	15733.033333333333	43.62988670558505
666.2345409970756	1586.9666666666667	15792.7	43.711517502295514
666.988660291685	1586.6333333333334	15836.966666666667	43.00644275419972
667.742706829974	1586.9	15927.933333333332	43.73646879024542
668.4966806097776	1586.5	16011.733333333334	43.70761736554325
669.2505816289303	1586.6	16097.533333333333	43.228900958668106
670.0044098852671	1585.8666666666666	16181.766666666666	43.43108591666752
670.7581653766227	1586.1666666666667	16260.966666666667	43.46896477284612
671.511848100832	1586.1666666666667	16357.7	43.932385110646635
672.2654580557298	1586.2	16431.233333333334	43.75854984106245
673.0189952391509	1586.9	16512.533333333333	42.9774922713091
673.7724596489301	1586.0666666666666	16613.966666666667	43.91218790868798
674.5258512829022	1586.6333333333334	16733.433333333334	43.89629437357327
675.279170138902	1586.6333333333334	16855.633333333335	44.15290844409491
676.0324162147645	1586.6666666666667	16954.133333333335	44.56339446879427
676.7855895083242	1586.6333333333334	17086.933333333334	43.90610170813754
677.5386900174161	1586.4	17213.966666666667	44.01975623725793
678.2917177398749	1587.2	17342.833333333332	43.576303950843084
679.0446726735356	1586.5333333333333	17472.833333333332	43.53476286919695
679.797554816233	1586.3333333333333	17591.433333333334	43.1950018574296
680.5503641658016	1586.7333333333333	17695.7	42.91417233686525
681.3031007200765	1586.2666666666667	17842.1	43.79925906943466
682.0557644768925	1586.8	17939.633333333335	42.83566066212222
682.8083554340842	1586.8666666666666	18075.233333333334	44.256689547217206
683.5608735894867	1586.5333333333333	18176.833333333332	43.81413357550569
684.3133189409347	1587.2333333333333	18285.8	43.872930943719766
685.0656914862628	1586.2666666666667	18420.833333333332	43.91571345084029
685.8179912233061	1587.0666666666666	18565.633333333335	44.48164882922718
686.5702181498993	1586.8	18683.4	44.086222564590074
687.3223722638772	1586.4333333333334	18775.866666666665	43.843151425908175
688.0744535630747	1586.4	18920.4	43.619212612398115
688.8264620453265	1586.2666666666667	19024.6	43.40531527905933
689.5783977084674	1586.1333333333334	19134.3	43.60648031175962
690.3302605503324	1587.1666666666667	19246.733333333334	43.80477240822015
691.082050568756	1587.2333333333333	19320.9	42.580022673968294
691.8337677615733	1586.3	19382.133333333335	42.930841705579084
692.585412126619	1586.2	19503.633333333335	43.34991648309712
693.3369836617278	1586.9	19601.066666666666	43.22412616484401
694.0884823647348	1586.1666666666667	19722.766666666666	43.70761321879121
694.8399082334745	1586.5666666666666	19826.733333333334	44.20513643374555
695.5912612657819	1586.6333333333334	19898.666666666668	44.465468184650895
696.3425414594917	1585.9	19944.4	43.69684013987181
697.0937488124388	1586.4	20016.2	43.568522880484146
697.8448833224579	1586.2333333333333	20063.9	43.05601463643426
698.5959449873841	1586.8	20081.1	42.25370621246647
699.3469338050518	1585.9	20131.433333333334	42.66041863420326
700.0978497732962	1585.6666666666667	20175.3	42.95538648249325
700.8486928899517	1586.8333333333333	20213.466666666667	42.826248869658194
701.5994631528534	1585.9666666666667	20256.033333333333	42.59153218209663
702.3501605598362	1586.0	20290.2	43.12743787406379
703.1007851087347	1586.2666666666667	20309.6	43.224569666414965
703.8513367973837	1586.5666666666666	20321.2	43.01368900560688
704.6018156236181	1586.4	20325.033333333333	43.36498967101937
705.3522215852728	1586.4666666666667	20315.0	43.280262687030486
706.1025546801824	1585.8	20322.133333333335	43.58750367968781
706.8528149061818	1586.5	20290.7	43.47204852558704
707.603002261106	1586.2333333333333	20278.2	43.47714802705488
708.3531167427894	1585.9666666666667	20269.466666666667	44.15097744283184
709.1031583490673	1586.3333333333333	20204.866666666665	43.45898251464136
709.8531270777742	1587.1	20182.266666666666	43.56719847790021
710.6030229267449	1586.8	20109.833333333332	43.01419870366228
711.3528458938142	1586.6	20064.566666666666	42.87710661127243
712.1025959768172	1586.3	20004.5	41.951174126758374
712.8522731735884	1587.2	19889.3	42.34574628305183
713.6018774819628	1586.7333333333333	19835.1	43.40064781223107
714.351408899775	1586.8333333333333	19748.2	42.782903627122245
715.1008674248601	1586.8	19655.966666666667	42.64985700744689
715.8502530550527	1586.4333333333334	19544.9	43.565577936651465
716.5995657881876	1586.3333333333333	19408.4	43.00520504669987
717.3488056220998	1586.5333333333333	19339.3	44.06258354154465
718.097972554624	1587.0333333333333	19264.0	43.77842824790738
718.8470665835949	1586.2666666666667	19210.1	43.571193585314326
719.5960877068475	1586.0333333333333	19144.466666666667	43.39193126332678
720.3450359222164	1585.9333333333334	19070.533333333333	42.756148772097085
721.0939112275368	1586.5666666666666	19030.1	43.11482923985752
721.842713620643	1586.7666666666667	18978.866666666665	42.72141380507944
722.5914430993702	1587.3333333333333	18948.033333333333	43.09074802624471
723.340099661553	1586.6	18910.633333333335	42.90521589767365
724.0886833050263	1586.4333333333334	18894.4	43.95191759779279
724.837194027625	1586.8	18840.3	43.315751209284905
725.5856318271836	1586.7333333333333	18819.4	43.33461990959745
726.3339967015373	1586.4	18782.0	43.786565265946905
727.0822886485207	1586.8666666666666	18725.233333333334	43.09916726261717
727.8305076659686	1586.1	18664.433333333334	42.80640893320123
728.5786537517159	1585.8	18628.0	43.7605974558201
729.3267269035974	1586.6333333333334	18576.433333333334	43.44564819819286
730.0747271194479	1586.4666666666667	18487.6	42.6173769533556
730.822654397102	1586.8	18493.0	43.54290126852013
731.5705087343949	1587.0666666666666	18488.766666666666	44.294278515067894
732.3182901291611	1586.4666666666667	18449.766666666666	43.786650794897604
733.0659985792356	1586.8	18407.1	43.2859445921648
733.8136340824532	1586.9333333333334	18390.366666666665	42.402611501443374
734.5611966366486	1586.4666666666667	18408.333333333332	43.04978220022234
735.3086862396566	1586.3666666666666	18400.3	42.87627640816938
736.056102889312	1586.1666666666667	18422.066666666666	43.2817683841025
736.8034465834498	1585.9666666666667	18404.3	42.947148767645714
737.5507173199047	1587.2	18399.0	43.073078033685256
738.2979150965115	1587.1666666666667	18392.3	42.88180874344895
739.045039911105	1586.0	18394.566666666666	43.29107519336651
739.79209176152	1586.3	18411.9	43.74237281852254
740.5390706455914	1587.3	18425.533333333333	44.3519927649099
741.285976561154	1586.9666666666667	18421.4	43.318986858051666
742.0328095060426	1587.0333333333333	18394.733333333334	43.096488782159646
742.7795694780918	1586.3666666666666	18355.166666666668	42.87941009023818
743.5262564751367	1586.6333333333334	18284.466666666667	42.303869783336665
744.272870495012	1586.6333333333334	18244.4	42.41746393077402
745.0194115355524	1586.5666666666666	18225.866666666665	43.34949330166747
745.765879594593	1586.5666666666666	18219.366666666665	42.94434201778988
746.5122746699683	1586.2	18191.4	43.44890040425255
747.2585967595134	1587.0333333333333	18204.266666666666	43.79145116903691
748.0048458610628	1586.1666666666667	18225.633333333335	43.88771566975252
748.7510219724516	1586.8666666666666	18254.466666666667	43.48900785770351
749.4971250915144	1586.4	18268.033333333333	43.294221041435364
750.243155216086	1586.7333333333333	18304.866666666665	43.482830121633704
750.9891123440015	1586.7	18352.566666666666	43.05602112077801
751.7349964730954	1585.7666666666667	18387.333333333332	42.9256157043484
752.4808076012027	1586.2666666666667	18430.8	43.29357304578801
753.2265457261582	1586.4333333333334	18451.3	42.64454807621127
753.9722108457964	1586.7	18473.033333333333	41.904445706313915
754.7178029579526	1586.7666666666667	18498.2	42.9953641981264
755.4633220604613	1586.4666666666667	18547.6	42.758396502748354
756.2087681511574	1586.4	18617.066666666666	43.361376996168055
756.9541412278757	1586.8666666666666	18675.466666666667	43.54662574257357
757.699441288451	1586.8	18721.2	43.08539829666844
758.4446683307182	1586.2333333333333	18798.133333333335	44.175697679698345
759.1898223525119	1586.8333333333333	18854.766666666666	44.06472906075835
759.9349033516671	1586.5333333333333	18898.5	43.31621351818687
760.6799113260186	1586.6	18977.033333333333	42.995838811077434
761.424846273401	1586.1333333333334	19043.033333333333	43.10301782766459
762.1697081916495	1586.7333333333333	19088.033333333333	42.937847339753795
762.9144970785986	1586.6666666666667	19154.766666666666	42.74263214577737
763.6592129320832	1586.6	19192.766666666666	42.1007167194601
764.4038557499381	1586.0666666666666	19234.266666666666	42.77772103509005
765.1484255299982	1586.4666666666667	19299.833333333332	43.35494723209411
765.8929222700982	1585.9	19363.933333333334	43.6724013099778
766.637345968073	1585.8	19439.866666666665	43.84348806448186
767.3816966217572	1586.6666666666667	19516.6	43.384154855336064
768.1259742289859	1586.4	19603.633333333335	42.983915525346966
768.8701787875938	1586.7333333333333	19697.533333333333	43.229745562478485
769.6143102954156	1586.5333333333333	19781.133333333335	43.38429413746769
770.3583687502863	1586.9	19862.366666666665	42.56256690859657
771.1023541500406	1586.3333333333333	19904.866666666665	41.86441293441763
771.8462664925133	1586.1	19977.166666666668	41.78123751250245
772.5901057755393	1586.9	20061.566666666666	41.431082549902335
773.3338719969533	1587.0666666666666	20159.333333333332	42.070024923134206
774.0775651545903	1586.1666666666667	20223.633333333335	41.853925728074124
774.8211852462848	1585.9333333333334	20305.966666666667	41.83470488729446
775.5647322698719	1586.5	20409.7	42.429406312240026
776.3082062231862	1586.0333333333333	20498.733333333334	42.06924594054024
777.0516071040627	1586.1333333333334	20608.766666666666	42.344766695389396
777.7949349103361	1586.6666666666667	20677.766666666666	41.793547564228945
778.5381896398412	1586.6333333333334	20765.3	41.81596919209411
779.281371290413	1585.9333333333334	20895.1	42.409596450133684
780.024479859886	1586.7	21023.166666666668	42.2369285165301
780.7675153460953	1586.5333333333333	21175.166666666668	41.502813791894525
781.5104777468754	1586.5666666666666	21292.033333333333	41.41435766684921
782.2533670600615	1586.1666666666667	21361.633333333335	41.44817752744664
782.996183283488	1586.3	21453.8	41.53290032997712
783.73892641499	1587.0666666666666	21554.633333333335	41.79002177958283
784.4815964524023	1586.5666666666666	21685.133333333335	41.820522729298126
785.2241933935596	1586.2	21786.266666666666	41.46041435520391
785.9667172362967	1586.0	21888.633333333335	41.587387277957845
786.7091679784486	1587.0666666666666	21963.666666666668	41.39851085802617
787.4515456178499	1586.9333333333334	22041.6	41.579992215158285
788.1938501523355	1586.7	22171.166666666668	41.67788532431234
788.9360815797401	1586.2	22328.866666666665	42.10038231354591
789.6782398978987	1586.8666666666666	22454.0	41.696999213442886
790.420325104646	1586.3	22588.833333333332	41.870131320421635
791.1623371978169	1586.3	22669.3	41.56032693126068
791.9042761752461	1586.5	22725.266666666666	41.50254594496888
792.6461420347684	1586.3333333333333	22784.066666666666	41.28076801241735
793.3879347742187	1586.4666666666667	22907.566666666666	42.437728960062984
794.1296543914318	1586.0666666666666	23012.166666666668	43.08021264556385
794.8713008842426	1586.3	23112.966666666667	43.200601009829626
795.6128742504857	1586.9333333333334	23218.666666666668	42.58050822871462
796.354374487996	1586.8	23337.4	42.85072507542152
797.0958015946084	1587.4	23469.166666666668	43.84877673309614
797.8371555681575	1586.8666666666666	23605.066666666666	43.23529155738678
798.5784364064783	1586.7	23712.133333333335	42.58034179252529
799.3196441074057	1586.4333333333334	23828.266666666666	42.41946964999922
800.0607786687742	1586.6333333333334	23917.9	42.00176404011358
800.8018400884189	1587.0	23986.5	41.000760353857075
801.5428283641745	1586.9666666666667	24110.0	41.60805687278311
802.2837434938757	1586.9	24185.733333333334	41.257286512894986
803.0245854753575	1587.0	24308.9	41.30171454259204
803.7653543064547	1586.7666666666667	24428.9	41.5651027219931
804.5060499850019	1586.6	24523.066666666666	41.99503591952823
805.2466725088342	1587.1	24612.766666666666	41.797260258929825
805.9872218757862	1586.6	24713.1	41.78446831618393
806.7276980836928	1586.8333333333333	24858.6	41.65521246617906
807.4681011303886	1586.0666666666666	25025.133333333335	41.53624423065341
808.2084310137088	1586.3666666666666	25110.1	41.63466591889136
808.948687731488	1586.6666666666667	25179.133333333335	41.31028566916655
809.688871281561	1586.0666666666666	25265.133333333335	41.55594950961377
810.4289816617627	1587.3	25336.8	40.86641481379412
811.1690188699278	1587.3	25476.4	41.614654292381836
811.9089829038911	1586.1666666666667	25480.066666666666	41.526541409171664
812.6488737614875	1586.6666666666667	25558.733333333334	41.60440007358569
813.3886914405518	1586.7666666666667	25678.366666666665	41.561689253467236
814.1284359389189	1586.5333333333333	25792.5	41.822959088583445
814.8681072544233	1586.6333333333334	25817.566666666666	41.01604431729599
815.6077053849002	1586.8	25887.466666666667	41.413953014577814
816.3472303281842	1586.9666666666667	25922.8	41.620815474661114
817.0866820821101	1586.4666666666667	25985.7	41.80119806747674
817.8260606445127	1586.7666666666667	26118.033333333333	42.16359847517809
818.5653660132269	1586.9666666666667	26196.833333333332	41.69055385306295
819.3045981860876	1586.4	26298.966666666667	42.01565544232618
820.0437571609293	1587.1333333333334	26384.166666666668	42.26289146177251
820.7828429355872	1586.5666666666666	26470.3	41.51126503269584
821.5218555078957	1586.6	26581.733333333334	41.35156588900185
822.26079487569	1586.3	26706.9	41.698508999938284
822.9996610368046	1586.2	26777.866666666665	41.115560682200915
823.7384539890745	1586.5666666666666	26856.333333333332	41.04337035485885
824.4771737303345	1586.8	26980.933333333334	41.51766290722149
825.2158202584193	1585.7333333333333	27036.3	41.18460821129292
825.9543935711638	1586.7333333333333	27099.033333333333	41.40079950451942
826.6928936664028	1586.6	27148.766666666666	41.02156139420868
827.4313205419711	1586.4666666666667	27225.833333333332	40.69915263428924
828.1696741957036	1586.1666666666667	27326.6	40.727422932005005
828.907954625435	1586.3	27428.533333333333	41.187649111379734
829.646161829	1585.7333333333333	27539.266666666666	41.24400522129847
830.3842958042337	1586.9666666666667	27627.466666666667	41.78144847677567
831.1223565489707	1586.2	27693.166666666668	41.3293651320919
831.8603440610459	1586.2333333333333	27773.433333333334	41.62830037112684
832.598258338294	1586.3333333333333	27802.533333333333	41.54290846878074
833.3360993785501	1586.5666666666666	27889.933333333334	41.65402258552375
834.0738671796487	1586.5333333333333	27996.6	41.57212929945261
834.8115617394246	1586.6666666666667	28118.566666666666	41.37664406308383
835.5491830557129	1586.1	28211.333333333332	41.67610640894161
836.2867311263482	1586.2	28232.0	41.23233460295016
837.0242059491653	1586.7333333333333	28342.433333333334	41.03686651137844
837.7616075219992	1586.7	28456.966666666667	41.28570165095322
838.4989358426844	1586.5333333333333	28507.866666666665	41.03803393287156
839.2361909090561	1586.4666666666667	28578.6	41.147976620556605
839.9733727189487	1586.5333333333333	28620.366666666665	41.18854889635532
840.7104812701973	1586.6666666666667	28732.133333333335	41.086523028230594
841.4475165606366	1586.0	28890.0	41.735486352718176
842.1844785881015	1586.3666666666666	28943.7	41.37236578258405
842.9213673504267	1585.8333333333333	29010.7	41.44199005571713
843.6581828454471	1586.5333333333333	29019.0	41.122368909244386
844.3949250709974	1587.0333333333333	29075.466666666667	40.91823196534466
845.1315940249126	1586.6333333333334	29159.5	40.77417218921377
845.8681897050272	1585.9	29216.633333333335	40.08092166562892
846.6047121091764	1586.2333333333333	29326.766666666666	40.31769472019626
847.3411612351948	1586.4333333333334	29453.266666666666	40.67472327792109
848.0775370809172	1585.9333333333334	29549.566666666666	40.61239997529084
848.8138396441784	1585.9	29691.6	40.701492652146754
849.5500689228132	1586.6	29799.1	40.49042393607276
850.2862249146566	1586.2333333333333	29831.633333333335	40.44043279704275
851.0223076175432	1586.4666666666667	29941.633333333335	40.772973036949736
851.7583170293079	1585.9333333333334	30162.6	40.972525045357926
852.4942531477856	1586.3666666666666	30329.9	41.14264797717975
853.2301159708109	1585.9	30370.733333333334	40.62490171366461
853.9659054962187	1586.2	30378.4	40.387712110250014
854.7016217218439	1586.6666666666667	30363.866666666665	40.71409282351957
855.4372646455213	1586.8333333333333	30478.266666666666	40.8447156988734
856.1728342650856	1586.1333333333334	30560.4	41.7276679578338
856.9083305783716	1586.6666666666667	30684.433333333334	41.175177717328545
857.6437535832143	1585.9666666666667	30770.7	41.18063480794341
858.3791032774483	1586.8333333333333	30859.266666666666	40.70077723410648
859.1143796589085	1586.7666666666667	30913.166666666668	41.3111939738595
859.8495827254299	1586.6333333333334	30995.066666666666	41.29099693956425
860.5847124748469	1586.7666666666667	31022.066666666666	40.78607178955425
861.3197689049947	1586.3333333333333	31139.3	40.526566149002626
862.0547520137079	1586.2666666666667	31318.866666666665	40.86390467382786
862.7896617988213	1586.6666666666667	31455.7	40.92697776520865
863.5244982581698	1586.7666666666667	31576.866666666665	41.00196345123077
864.2592613895882	1586.3666666666666	31598.733333333334	40.943559661354925
864.9939511909114	1586.5333333333333	31574.233333333334	40.00541151458284
865.728567659974	1586.6	31596.033333333333	39.96871678230609
866.4631107946109	1586.2333333333333	31640.266666666666	39.97946850703691
867.197580592657	1586.0333333333333	31699.166666666668	40.30800895043865
867.931977051947	1586.1	31817.6	40.49050373560151
868.6663001703158	1586.4333333333334	31859.6	40.60480856466645
869.4005499455982	1586.0333333333333	31935.233333333334	40.798848254401506
870.1347263756289	1586.4	31953.166666666668	40.5997639201206
870.8688294582428	1586.8	32090.066666666666	40.50469038510206
871.6028591912748	1585.9666666666667	32214.433333333334	41.22832929633156
872.3368155725594	1585.4	32282.833333333332	41.026464372643794
873.0706985999318	1585.8666666666666	32299.766666666666	40.59488557115121
873.8045082712266	1586.4333333333334	32330.533333333333	40.73871519539017
874.5382445842787	1586.4333333333334	32457.933333333334	40.96631154946551
875.2719075369228	1586.6	32576.766666666666	40.35563117478894
876.0054971269938	1586.0333333333333	32781.1	40.19043160666604
876.7390133523264	1586.5	32972.26666666667	39.85375452369875
877.4724562107556	1586.3666666666666	33240.73333333333	39.887571643728336
878.2058257001161	1586.4333333333334	33462.76666666667	39.702742569150836
878.9391218182427	1586.6	33639.933333333334	40.48142472304863
879.6723445629702	1586.6666666666667	33686.73333333333	40.28950257507102
880.4054939321335	1586.2	33727.26666666667	40.05187587699819
881.1385699235674	1586.1666666666667	33918.833333333336	39.90343158575637
881.8715725351066	1586.5666666666666	34142.2	40.79337370775665
882.604501764586	1586.2333333333333	34356.86666666667	40.41345459882071
883.3373576098403	1586.5666666666666	34505.36666666667	39.68190547611165
884.0701400687044	1586.7666666666667	34632.76666666667	38.906840615015575
884.8028491390132	1586.3666666666666	34821.53333333333	38.72618219768762
885.5354848186014	1586.3	34928.666666666664	38.734556555796054
886.2680471053038	1586.6333333333334	35024.2	38.854468995851455
887.0005359969554	1585.6	35196.0	39.10760825509341
887.7329514913906	1586.6666666666667	35333.5	38.97410425299179
888.4652935864447	1586.4	35541.96666666667	39.20339188907024
889.1975622799522	1586.5666666666666	35782.066666666666	39.25978666718294
889.929757569748	1586.4	35996.13333333333	39.06433960884859
890.6618794536669	1586.6333333333334	36147.03333333333	39.191847760867404
891.3939279295437	1586.2333333333333	36228.9	38.9710225091207
892.1259029952132	1586.3	36310.86666666667	39.72373202977662
892.8578046485103	1586.0	36403.23333333333	39.873654934808506
893.5896328872698	1586.2333333333333	36482.63333333333	39.44217167948196
894.3213877093264	1586.7	36661.566666666666	40.06868343641471
895.0530691125149	1586.8333333333333	36836.333333333336	39.94992068787672
895.7846770946703	1587.0	37115.73333333333	40.16251917745249
896.5162116536272	1585.9666666666667	37366.666666666664	40.78174043053578
897.2476727872206	1586.7	37499.23333333333	41.063675468731745
897.9790604932853	1586.0	37666.8	41.58993153748346
898.7103747696559	1586.8666666666666	37795.0	41.48485183593648
899.4416156141674	1585.6	38036.76666666667	42.09910929342089
900.1727830246544	1586.0	38332.9	42.60913550078126
900.9038769989521	1585.9333333333334	38615.36666666667	42.66084580652657
901.634897534895	1585.8666666666666	38953.566666666666	42.47819719408118
902.365844630318	1586.7	39192.5	42.38457169623389
903.0967182830558	1586.1333333333334	39311.433333333334	42.50840407227346
903.8275184909435	1587.4333333333334	39429.76666666667	43.04817301703475
904.5582452518156	1586.6	39622.13333333333	43.86426903277495
905.288898563507	1586.3	39750.13333333333	43.236203118956524
906.0194784238527	1586.8666666666666	39856.9	43.55310332203226
906.7499848306873	1586.7666666666667	40088.63333333333	43.58941352923325
907.4804177818455	1586.3	40266.13333333333	43.965348231566054
908.2107772751625	1586.0333333333333	40421.4	43.62302929499141
908.9410633084728	1586.5	40622.7	43.581296520173005
909.6712758796114	1586.5	40727.73333333333	43.95360853526378
910.4014149864129	1585.8666666666666	40841.9	44.235456975562144
911.1314806267123	1586.5333333333333	40959.4	44.6164968708879
911.8614727983444	1586.0	41104.26666666667	45.231605257424626
912.5913914991438	1586.2333333333333	41304.13333333333	46.002289345135495
913.3212367269456	1586.4333333333334	41537.86666666667	46.88897815757885
914.0510084795844	1586.6333333333334	41680.73333333333	46.812150391663835
914.7807067548952	1586.5666666666666	41834.26666666667	47.13402509875976
915.5103315507125	1586.1	41901.833333333336	47.08163139601797
916.2398828648716	1586.5	41971.7	46.95256648827439
916.9693606952068	1587.4666666666667	42124.5	46.996827963567
917.6987650395532	1587.2333333333333	42225.53333333333	46.941422149501946
918.4280958957455	1587.4666666666667	42346.4	47.622280498190634
919.1573532616186	1586.3	42504.166666666664	47.88482542879373
919.8865371350073	1586.3333333333333	42513.96666666667	48.27852668351845
920.6156475137464	1586.1666666666667	42531.23333333333	48.08968594571556
921.3446843956707	1586.9666666666667	42482.03333333333	47.2463295729484
922.0736477786149	1586.3333333333333	42397.53333333333	47.69834681106806
922.802537660414	1586.3333333333333	42370.7	47.326803481514276
923.5313540389027	1586.4666666666667	42405.36666666667	46.79205800057124
924.2600969119159	1586.4666666666667	42400.166666666664	46.43702954298912
924.9887662772883	1586.8	42371.3	45.90482004662091
925.7173621328548	1586.2666666666667	42325.566666666666	45.64028220405309
926.4458844764501	1586.0	42246.0	45.79982152049254
927.1743333059092	1586.8333333333333	41990.4	44.85802191575254
927.9027086190666	1586.2	41757.13333333333	45.353341195573094
928.6310104137575	1586.6333333333334	41363.433333333334	45.93367464174051
929.3592386878165	1586.0333333333333	40810.23333333333	45.74945310658777
930.0873934390784	1586.6666666666667	40096.3	45.71994210488774
930.815474665378	1585.8	39258.86666666667	45.166891047424514
931.5434823645503	1586.6	38320.36666666667	45.153942288123105
932.2714165344298	1586.2333333333333	37198.73333333333	44.74760969109353
932.9992771728516	1586.2666666666667	36121.53333333333	44.80150966752387
933.7270642776504	1586.2	35062.6	44.25127966525047
934.4547778466609	1586.4	33945.7	43.30198831964204
935.1824178777181	1586.4	33124.7	43.26766284388035
935.9099843686568	1586.7666666666667	32399.9	41.989572703180166
936.6374773173115	1586.3	31941.666666666668	42.09654005049937
937.3648967215174	1586.1	31615.4	42.42473912793911
938.0922425791092	1586.5	31432.866666666665	41.95369738467728
938.8195148879216	1587.0666666666666	31507.166666666668	42.180410081843995
939.5467136457895	1586.7	31690.533333333333	41.99858996351606
940.2738388505477	1587.1333333333334	31944.766666666666	41.22929437601301
941.000890500031	1586.0333333333333	32336.033333333333	41.524429362000134
941.7278685920743	1586.7666666666667	32843.6	40.91562882289012
942.4547731245123	1585.8666666666666	33451.0	40.72110617264336
943.1816040951798	1585.8666666666666	34139.13333333333	40.7906212381532
943.9083615019116	1586.2666666666667	34892.03333333333	41.060084958440335
944.6350453425426	1585.8333333333333	35621.53333333333	40.71965069686179
945.3616556149077	1586.2666666666667	36471.5	40.711458090192565
946.0881923168415	1586.4666666666667	37232.6	40.07829017174937
946.8146554461789	1586.6666666666667	38006.63333333333	39.483897755777384
947.5410450007547	1586.6	38837.0	39.66650030593397
948.2673609784038	1586.0333333333333	39687.066666666666	40.737044873197846
948.9936033769609	1586.1666666666667	40501.066666666666	40.78726228941129
949.7197721942608	1586.3666666666666	41243.433333333334	40.84987898068979
950.4458674281384	1586.5666666666666	41916.2	40.02475029545823
951.1718890764284	1586.4333333333334	42649.6	40.23067687952384
951.8978371369658	1586.2333333333333	43340.166666666664	40.1369525415109
952.6237116075853	1586.8333333333333	43961.46666666667	40.5865358744642
953.3495124861216	1586.4333333333334	44484.36666666667	40.05380648968045
954.0752397704097	1586.6666666666667	45009.26666666667	39.66033777252131
954.8008934582843	1586.2	45543.8	39.78203261744651
955.5264735475803	1586.1666666666667	46081.166666666664	39.30194620963054
956.2519800361324	1586.3	46562.86666666667	39.110665798591604
956.9774129217755	1586.3	47041.066666666666	39.483200029301564
957.7027722023442	1586.9666666666667	47453.066666666666	39.133740690228166
958.4280578756737	1586.4	47772.23333333333	39.16443108785911
959.1532699395985	1586.0666666666666	48034.1	39.82858154541213
959.8784083919536	1586.4333333333334	48341.566666666666	39.55706640239968
960.6034732305736	1586.2666666666667	48640.6	39.40833069316211
961.3284644532936	1586.0666666666666	48910.76666666667	39.41550030319037
962.053382057948	1586.1	49243.76666666667	39.11137621164485
962.7782260423721	1585.9333333333334	49446.433333333334	38.92439909348314
963.5029964044004	1586.5666666666666	49665.833333333336	38.86985568318941
964.2276931418677	1587.0333333333333	49838.833333333336	38.23931497488394
964.952316252609	1586.2333333333333	49965.9	38.512803144394425
965.6768657344589	1586.8333333333333	49991.3	38.45916565516679
966.4013415852523	1586.0666666666666	50070.96666666667	39.15082261845408
967.1257438028242	1586.6	50134.9	38.88692521882118
967.8500723850091	1587.1	50226.76666666667	38.412022870829254
968.574327329642	1586.3333333333333	50309.166666666664	38.38534271982186
969.2985086345576	1586.4	50433.933333333334	38.05412725362681
970.0226162975908	1586.0666666666666	50440.433333333334	37.91047290790048
970.7466503165765	1586.9	50356.066666666666	37.89027987784471
971.4706106893493	1586.5	50333.4	37.600941877431964
972.1944974137441	1586.4666666666667	50113.6	37.51891155172716
972.9183104875957	1586.7	49809.4	37.642278679542045
973.6420499087391	1587.2333333333333	49432.6	37.49409691973694
974.3657156750087	1586.0333333333333	49186.0	37.35948242376249
975.0893077842397	1586.1666666666667	48904.1	36.64801095921093
975.8128262342667	1586.2	48830.333333333336	37.31003157966531
976.5362710229247	1587.0	48722.46666666667	37.40688844866202
977.2596421480483	1586.1333333333334	48697.833333333336	37.88838248823947
977.9829396074724	1586.4	48627.933333333334	37.60569092505475
978.7061633990318	1586.9	48460.0	36.99692911564221
979.4293135205613	1586.5	48291.9	37.37336593382105
980.1523899698958	1586.0333333333333	48089.066666666666	37.65525923457381
980.87539274487	1586.2666666666667	48009.333333333336	37.68867077765304
981.5983218433189	1587.2666666666667	47976.13333333333	37.72280462059153
982.3211772630771	1586.6	47986.566666666666	37.664036656124296
983.0439590019795	1587.0666666666666	48041.1	37.17296101875487
983.7666670578608	1586.9	48123.433333333334	37.22209016351193
984.4893014285559	1586.7333333333333	48138.933333333334	37.32387649854073
985.2118621118997	1586.4333333333334	48142.2	37.772815833343614
985.9343491057269	1585.8666666666666	48127.0	37.60609943013257
986.6567624078724	1586.6	47942.833333333336	37.28785495365787
987.3791020161709	1586.7333333333333	47836.933333333334	37.19772747590789
988.1013679284573	1586.5333333333333	47782.73333333333	36.87488239990015
988.8235601425663	1586.4333333333334	47768.76666666667	37.00555106020631
989.5456786563328	1586.8666666666666	47831.6	36.82938283053087
990.2677234675917	1586.0333333333333	47897.066666666666	36.67332828584354
990.9896945741776	1586.6666666666667	47799.86666666667	36.22249654866726
991.7115919739255	1587.0333333333333	47693.63333333333	37.02797206547406
992.4334156646702	1587.2	47408.86666666667	36.44368811406737
993.1551656442463	1587.0666666666666	47080.333333333336	36.12853257820501
993.8768419104888	1586.9666666666667	46785.96666666667	36.556056247776915
994.5984444612325	1586.1666666666667	46540.8	37.161388671330094
995.3199732943121	1587.0666666666666	46246.13333333333	37.54969450808263
996.0414284075626	1586.4666666666667	45938.53333333333	37.08333984045998
996.7628097988187	1587.4333333333334	45675.76666666667	37.325354386397436
997.4841174659151	1585.9666666666667	45415.7	37.04358759808222
998.2053514066869	1586.4666666666667	45157.9	37.611871579265305
998.9265116189687	1586.8666666666666	44686.066666666666	37.77280499772981
999.6475981005952	1586.2333333333333	44091.066666666666	37.7417175810421
1000.3686108494015	1586.6333333333334	43533.73333333333	38.097483977491024
1001.0895498632223	1586.6666666666667	43193.53333333333	37.7835633071729
1001.8104151398923	1585.7666666666667	42842.166666666664	36.82041718001434
1002.5312066772464	1586.3	42541.96666666667	37.11691453167137
1003.2519244731194	1586.4666666666667	42282.76666666667	37.27827342307127
1003.9725685253462	1586.7	42003.8	36.97395129230907
1004.6931388317614	1587.0	41663.1	37.16077917335526
1005.4136353902	1586.5666666666666	41128.3	36.634928837997414
1006.1340581984969	1586.5333333333333	40598.96666666667	37.02128545750902
1006.8544072544867	1586.9666666666667	39922.833333333336	37.01491843725703
1007.5746825560042	1587.0	39282.03333333333	36.95999523732555
1008.2948841008844	1587.3	38696.53333333333	36.82610523908385
1009.0150118869618	1586.2333333333333	38235.433333333334	36.74958661698046
1009.7350659120716	1586.2666666666667	37893.2	37.34105957343292
1010.4550461740483	1586.2	37515.13333333333	37.643387470578496
1011.174952670727	1586.3333333333333	37148.7	37.504479793109915
1011.8947853999423	1586.7	36748.6	37.736576339248025
1012.614544359529	1586.7666666666667	36222.7	38.04815448293669
1013.334229547322	1586.0	35642.96666666667	38.786952744237915
1014.0538409611561	1586.6	34976.933333333334	39.33230674035664
1014.7733785988661	1586.8333333333333	34332.666666666664	39.823905358384955
1015.4928424582868	1586.3	33848.53333333333	40.03060129353019
1016.2122325372529	1586.2333333333333	33382.433333333334	39.94128203445595
1016.9315488335994	1587.1	33010.86666666667	40.22963022530328
1017.6507913451611	1586.1	32639.1	40.0915987565037
1018.3699600697728	1586.5666666666666	32265.866666666665	40.08414826491787
1019.0890550052692	1586.8666666666666	31847.333333333332	40.24094474573963
1019.8080761494851	1586.1	31292.733333333334	39.634217073529435
1020.5270235002555	1586.6	30686.933333333334	40.30643061173641
1021.2458970554151	1587.2666666666667	29977.7	40.26536825254498
1021.9646968127987	1586.2	29340.366666666665	39.94740096205828
1022.6834227702411	1586.5666666666666	28781.8	39.79134432034947
1023.4020749255772	1585.8	28295.866666666665	39.54865010121048
1024.1206532766416	1586.4	27916.533333333333	39.422858440966
1024.8391578212693	1587.0666666666666	27622.833333333332	39.72941796856865
1025.5575885572953	1586.9	27274.466666666667	39.73695044477729
1026.2759454825539	1586.4666666666667	26834.066666666666	39.61072425672259
1026.9942285948803	1586.5666666666666	26275.1	39.840131387464886
1027.7124378921092	1586.1	25696.933333333334	40.58779592802752
1028.4305733720753	1586.6666666666667	25067.633333333335	39.82892682936662
1029.1486350326138	1587.1333333333334	24477.266666666666	39.49372452751148
1029.866622871559	1586.6	23959.733333333334	39.927783939839905
1030.584536886746	1586.5333333333333	23529.866666666665	39.67585996387624
1031.3023770760096	1586.3	23159.266666666666	39.74356731283791
1032.0201434371845	1586.4	22847.666666666668	39.71801263927066
1032.7378359681059	1586.3	22507.8	39.751250390383895
1033.455454666608	1586.3333333333333	22121.133333333335	39.85687053437284
1034.1729995305259	1586.2333333333333	21680.033333333333	39.41180655304751
1034.8904705576945	1586.3	21162.0	39.852868179889576
1035.6078677459486	1585.8666666666666	20633.433333333334	39.53326064939214
1036.3251910931228	1586.9	20134.833333333332	39.16425854747115
1037.042440597052	1586.4333333333334	19676.9	38.83900078183335
1037.7596162555712	1585.9333333333334	19271.4	39.311353885244415
1038.4767180665153	1585.8333333333333	18936.4	39.05429538401819
1039.1937460277186	1586.6333333333334	18654.1	39.83303520171863
1039.9107001370162	1586.2	18369.933333333334	39.351137449830205
1040.627580392243	1586.1666666666667	18104.333333333332	39.833221889164335
1041.3443867912338	1586.6333333333334	17767.633333333335	38.653662865988615
1042.0611193318232	1586.6666666666667	17376.966666666667	39.20230846503863
1042.7777780118463	1586.5666666666666	16919.1	38.74717579760699
1043.4943628291376	1586.6666666666667	16475.033333333333	39.36350235629874
1044.2108737815322	1585.7	16042.433333333332	38.874852974415596
1044.9273108668647	1586.3	15692.0	39.131618089725734
1045.64367408297	1586.3	15349.666666666666	38.517313165697004
1046.359963427683	1586.4666666666667	15090.466666666667	38.239040499075415
1047.0761788988382	1586.9	14836.5	37.90419298573795
1047.7923204942708	1587.0333333333333	14601.566666666668	38.18756573029469
1048.5083882118154	1587.1	14343.6	38.937394065714905
1049.224382049307	1586.4	14054.833333333334	39.0454737440777
1049.9403020045802	1586.4666666666667	13716.9	38.36818141309798
1050.6561480754697	1586.6666666666667	13388.0	38.87475098369804
1051.3719202598106	1586.3666666666666	13048.2	38.65666086641346
1052.0876185554378	1586.7333333333333	12790.633333333333	39.31390953110955
1052.8032429601856	1586.9333333333334	12519.066666666668	38.6861008886499
1053.5187934718892	1586.7	12338.866666666667	39.50982355051252
1054.2342700883835	1586.5	12172.4	39.027439065084636
1054.949672807503	1586.1	12014.266666666666	38.49725198143291
1055.6650016270826	1586.9333333333334	11838.633333333333	38.74895518887085
1056.3802565449573	1586.5666666666666	11643.1	39.21943307177402
1057.0954375589617	1586.8333333333333	11420.6	39.4338901952291
1057.8105446669308	1587.5	11198.933333333332	39.35135394620488
1058.5255778666992	1586.4333333333334	10971.166666666666	38.973456986968486
1059.240537156102	1585.6	10750.233333333334	39.18040871886917
1059.9554225329737	1587.0	10560.433333333332	39.38495241139745
1060.6702339951491	1586.8	10411.7	40.33492355686568
1061.3849715404633	1587.0	10265.833333333334	38.84692030559791
1062.0996351667509	1586.8	10165.466666666667	38.48006484093919
1062.8142248718468	1586.5666666666666	10065.0	38.79354690563364
1063.528740653586	1586.7	9923.9	39.6679033437468
1064.2431825098029	1587.0	9754.333333333334	40.038669165898355
1064.9575504383324	1587.1	9545.0	39.439333098794144
1065.6718444370097	1586.1666666666667	9333.6	38.83638295083101
1066.386064503669	1586.8333333333333	9153.766666666666	38.5963021210194
1067.1002106361457	1586.2	9022.933333333332	39.46553241399365
1067.8142828322743	1586.4333333333334	8891.366666666667	38.65995910541737
1068.5282810898898	1586.6333333333334	8803.9	38.491163246855514
1069.2422054068265	1586.3333333333333	8703.733333333334	37.78967032169151
1069.95605578092	1587.1333333333334	8618.0	38.99155244566759
1070.6698322100044	1586.6333333333334	8476.466666666667	37.34964515486677
1071.383534691915	1586.7	8320.3	39.205103667586414
1072.0971632244864	1586.5333333333333	8132.066666666667	37.71417511935361
1072.8107178055534	1586.8333333333333	7979.033333333334	38.63803994269985
1073.524198432951	1586.1333333333334	7857.533333333334	38.331568436538014
1074.2376051045137	1586.1	7748.9	38.516937549698206
1074.9509378180765	1586.4666666666667	7657.3	38.61897680728421
1075.6641965714741	1586.8	7570.366666666667	37.81517481353097
1076.3773813625414	1586.4666666666667	7477.333333333333	38.9020929295237
1077.0904921891133	1586.3666666666666	7377.433333333333	39.07034589796618
1077.8035290490245	1587.2666666666667	7242.9	38.26608304408353
1078.51649194011	1586.4333333333334	7120.5	39.22873173216769
1079.2293808602042	1586.0333333333333	6990.266666666666	38.80205902609152
1079.9421958071423	1586.3333333333333	6869.1	38.29432015129955
1080.6549367787588	1586.5666666666666	6775.933333333333	38.15872676090537
1081.367603772889	1586.7	6703.966666666666	38.09676841227394
1082.080196787367	1586.9	6650.0	38.963726492567005
1082.7927158200282	1586.4	6571.466666666666	39.56095418579078
1083.5051608687072	1586.4333333333334	6455.866666666667	37.91965984548478
1084.217531931239	1586.1	6339.933333333333	38.26858712436466
1084.9298290054578	1587.2333333333333	6216.833333333333	38.22541510056568
1085.6420520891993	1587.4333333333334	6112.833333333333	37.89850201223927
1086.3542011802977	1586.5333333333333	6032.033333333334	37.650924304041645
1087.0662762765878	1586.2	5965.866666666667	37.29783837790381
1087.7782773759047	1586.3666666666666	5919.166666666667	37.3368310538832
1088.4902044760831	1585.9666666666667	5842.566666666667	37.58269763967197
1089.202057574958	1585.4	5760.633333333333	38.06823551796972
1089.9138366703637	1585.9	5663.266666666666	37.40753895636709
1090.6255417601355	1586.2333333333333	5584.866666666667	38.952913370655885
1091.337172842108	1585.8666666666666	5501.0	37.16848415610048
1092.048729914116	1586.4666666666667	5442.266666666666	38.8978862267195
1092.7602129739944	1585.9	5397.966666666666	37.47727404341912
1093.471622019578	1586.0333333333333	5358.666666666667	38.498331462013965
1094.1829570487016	1586.7333333333333	5287.233333333334	37.70214909376405
1094.8942180592	1586.1	5210.666666666667	39.67308679793764
1095.605405048908	1586.8666666666666	5124.266666666666	39.114290143438666
1096.3165180156604	1586.0333333333333	5053.266666666666	38.80508867322686
1097.027556957292	1586.5333333333333	5012.366666666667	38.459425621356246
1097.7385218716379	1585.6333333333334	4975.5	38.5734919787184
1098.4494127565324	1586.7333333333333	4916.733333333334	38.757110199346116
1099.1602296098106	1585.9	4842.4	38.44738539354066
1099.8709724293074	1586.4666666666667	4756.0	37.50547522825226
1100.5816412128574	1587.0666666666666	4681.1	37.6758580378484
1101.2922359582956	1586.8333333333333	4639.766666666666	38.02485437601116
1102.0027566634565	1586.1333333333334	4603.033333333334	37.82913160706882
1102.7132033261753	1585.9	4556.133333333333	38.20569718367675
1103.4235759442865	1586.3333333333333	4486.9	39.73437949714616
1104.1338745156252	1586.0666666666666	4412.1	39.2378625636393
1104.844099038026	1586.4666666666667	4358.533333333334	36.950957297713906
1105.5542495093239	1587.0	4331.033333333334	38.57149706306451
1106.2643259273534	1586.1	4281.866666666667	39.12973231891606
1106.9743282899494	1586.2	4199.766666666666	37.91597602362846
1107.684256594947	1585.9333333333334	4129.0	40.15688909781169
1108.394110840181	1586.3666666666666	4060.366666666667	37.488644766348784
1109.1038910234856	1585.6	4021.6666666666665	37.86528076782021
1109.8135971426964	1586.5333333333333	3966.3333333333335	38.92814122687367
1110.5232291956477	1586.1333333333334	3892.1	39.29843405044335
1111.2327871801745	1586.6666666666667	3824.4333333333334	39.461411350161
1111.9422710941117	1586.5	3777.366666666667	39.22419074092951
1112.6516809352938	1586.6333333333334	3733.9666666666667	39.68771243215573
1113.3610167015559	1586.9333333333334	3675.6666666666665	40.406174969741656
1114.0702783907325	1586.1	3615.233333333333	40.2953875619109
1114.7794660006589	1586.5	3572.9	39.293777860254
1115.4885795291696	1586.3	3543.9333333333334	41.19750393390538
1116.1976189740992	1586.5666666666666	3493.8	38.732854647355225
1116.906584333283	1586.0666666666666	3444.8	39.322031593196925
1117.6154756045555	1586.3333333333333	3408.0666666666666	39.46199973853756
1118.3242927857516	1586.6666666666667	3369.4666666666667	38.746309507100044
1119.0330358747062	1586.2	3331.6	40.015565770513184
1119.741704869254	1586.3	3292.8	41.28920314896575
1120.4502997672296	1586.2	3248.7	40.62621717081745
1121.1588205664682	1585.3333333333333	1662.9666666666667	47.64703946922623
1121.8672672648045	1585.6666666666667	1661.8666666666666	38.72219324159119
1122.5756398600731	1585.0666666666666	1661.7	44.939669175417926
1123.2839383501089	1585.1666666666667	1661.9	43.41604934602824
