# Supplementary material for: Roblonski: A Material-Efficient Robo-Fluidic Toolbox for Rapid Photochemical Characterization
Source: ACS Cent Sci. 2026 Feb 6;12(3):333–44. doi: 10.1021/acscentsci.5c02027 (PMC13022720; doi:10.1021/acscentsci.5c02027)
Supplement: Supplementary file 2 [file oc5c02027_si_002.zip › BeerLambertStudy/Raw Data (Automataed)/BLEC Study (2025 Jun 12)/Ferrocene3/blec_Ferrocene3__12062025_aABS_i8_eEXP_s6_d669e+00_t250-0_m7_v175-0.csv]

name	C:/Users/cbe.mabolha.shared/Documents/Gilson Spectroscopy Project\BLEC Study (2025 Jun 12)\Ferrocene3\blec_Ferrocene3__12062025_aABS_i8_eEXP_s6_d669e+00_t250-0_m7_v175-0.csv
2025-06-12 23:01:52.028391
mix_iter=7	mix_disp=175.0
droplet_volume=50.0	working_volume=250.0
dilution_scheme=Fractional(value=0.3333333333333333)	n_dil=6
calibration=Calibration(y = f(x); f(x) = -0.244 + 0.9765x; s.t. y > 0.0; Set Feb 4	2025 from "Manuscript Figures Data.xlsx")
count	30
interval	0.1 (Sec)
integration_time	40000 (uSec)
NLC=False	DCC=False	WCAL=-5	Slit=S5
Conc_0=6.692	nFRAC=0.08779149519890264	nConc_(8;6)=0.5875006858710565	aFRAC=0.08805559251220318	aConc_(8;6)=0.5892680250916638
wavelength (nm)	dark reference (int)	light reference (int)	abs (mOD)
W	D	L	S
344.6678771972656	1601.7	1676.4666666666667	36.75128180375448
345.45221902608614	1589.6333333333334	1665.5666666666666	36.36969244076699
346.236489003635	1585.6	1663.2	49.337432756693104
347.02068712774695	1584.8	1659.1	26.09762989783682
347.8048133962569	1585.0666666666666	2393.1	44.860641597240324
348.5888678069997	1585.2333333333333	2405.366666666667	44.88756114491227
349.3728503578101	1586.8	2414.7	41.08679164535003
350.15676104652283	1587.5333333333333	2428.1	45.13219772587331
350.94059987097285	1587.5333333333333	2434.633333333333	43.460297142607345
351.72436682899485	1586.7	2443.5333333333333	43.98709421985896
352.5080619184237	1586.4333333333334	2447.633333333333	43.10222634291282
353.2916851370942	1585.1666666666667	2454.233333333333	43.02318034119803
354.0752364828412	1585.0333333333333	2456.766666666667	43.39839876829978
354.8587159534994	1585.2333333333333	2461.6666666666665	43.57350554680339
355.6421235469038	1586.4333333333334	2468.4333333333334	46.35972693842044
356.42545926088906	1586.0	2465.0666666666666	43.418025828517
357.20872309329	1586.9	2463.9333333333334	42.77645581271311
357.9919150419415	1587.3666666666666	2462.1666666666665	42.76339321516032
358.77503510467835	1586.6	2454.233333333333	41.84675509310423
359.5580832793353	1586.5333333333333	2449.4	43.79341421638471
360.34105956374725	1587.1	2442.5	41.9905009590507
361.12396395574893	1585.5666666666666	2438.1	40.40215164402052
361.9067964531752	1585.9	2438.633333333333	43.47730948079502
362.6895570538609	1586.2	2439.0333333333333	42.38513340012926
363.47224575564076	1586.1666666666667	2438.9666666666667	45.05264740256484
364.2548625563497	1586.4333333333334	2434.133333333333	43.918929790643105
365.0374074538224	1586.6666666666667	2436.366666666667	44.017510471679465
365.8198804458938	1586.3666666666666	2428.8333333333335	40.54979630669028
366.6022815303986	1586.1	2428.266666666667	43.994368527260164
367.3846107051717	1586.2	2429.7	42.8969973027476
368.1668679680479	1585.6333333333334	2435.366666666667	43.0552184850716
368.9490533168619	1586.5	2434.5	42.9780871457778
369.7311667494487	1586.4333333333334	2440.9666666666667	41.792672299186236
370.5132082636429	1586.1333333333334	2449.266666666667	44.094658094011635
371.2951778572795	1586.1	2455.4	43.83923293547391
372.07707552819323	1586.5	2456.633333333333	45.30667474883416
372.8589012742189	1586.3	2460.4666666666667	41.57323020651628
373.6406550931913	1586.8333333333333	2465.366666666667	39.8005356326659
374.4223369829453	1586.1	2479.733333333333	42.88886049179047
375.2039469413157	1586.4666666666667	2486.2	43.649494529773925
375.9854849661373	1586.3	2480.2	43.9850884437026
376.7669510552448	1586.6	2484.133333333333	43.797742370783524
377.5483452064732	1586.7666666666667	2490.9333333333334	44.68253665534574
378.3296674176572	1586.0	2501.8	42.49586589323828
379.11091768663164	1586.1333333333334	2503.2	41.59952626864033
379.89209601123133	1585.7333333333333	2513.1666666666665	44.57453905932802
380.67320238929113	1586.3666666666666	2517.8333333333335	44.14760533712263
381.45423681864577	1586.1666666666667	2518.4666666666667	45.03519044273469
382.23519929713007	1586.7	2524.233333333333	40.24076903966764
383.01608982257886	1586.5333333333333	2540.8333333333335	45.54011203454877
383.796908392827	1587.0666666666666	2552.3	44.71389103673635
384.57765500570923	1586.0666666666666	2550.5666666666666	43.08904439458195
385.3583296590604	1586.8666666666666	2544.2	43.82956222739559
386.1389323507153	1586.7666666666667	2547.866666666667	43.732142338489496
386.91946307850884	1585.7666666666667	2558.366666666667	44.0771642569182
387.69992184027564	1586.5	2577.8	44.0102087663251
388.48030863385065	1585.7	2603.766666666667	44.224484522387826
389.2606234570687	1585.9	2591.5666666666666	44.75101390649464
390.04086630776453	1586.9666666666667	2577.766666666667	44.50276716150618
390.82103718377294	1586.7333333333333	2583.866666666667	44.38206437387571
391.6011360829288	1585.8	2589.266666666667	43.146151140483205
392.3811630030669	1586.4666666666667	2619.3	44.07102865469514
393.161117942022	1585.5333333333333	2662.3333333333335	45.39316205742287
393.941000897629	1586.2333333333333	2705.1	45.76324105366289
394.72081186772266	1585.6333333333334	2710.7	45.297373769406555
395.5005508501378	1586.0	2697.9666666666667	43.522569148705514
396.28021784270925	1586.0666666666666	2702.0666666666666	45.224534296367196
397.0598128432718	1585.9333333333334	2707.3	44.4241050776153
397.83933584966024	1585.2666666666667	2713.266666666667	45.24444326899188
398.6187868597095	1586.8333333333333	2730.366666666667	46.255713900246285
399.3981658712542	1586.4	2740.633333333333	43.912157067593114
400.1774728821293	1586.6333333333334	2770.366666666667	46.529995385748634
400.9567078901696	1586.2666666666667	2796.9	47.70298736077928
401.7358708932098	1586.6666666666667	2789.7	44.061434773916965
402.5149618890848	1586.2666666666667	2779.3	44.81339956384163
403.2939808756294	1586.3	2785.5666666666666	45.639477941582506
404.07292785067847	1586.3333333333333	2814.1666666666665	45.55448341811085
404.8518028120667	1586.5	2823.266666666667	44.09206030315263
405.630605757629	1586.7333333333333	2825.9	44.36432567305263
406.4093366852001	1586.5666666666666	2817.5	46.492494692583435
407.1879955926149	1585.8	2826.8333333333335	47.756776814975176
407.9665824777082	1586.4666666666667	2837.3	44.49268206604736
408.74509733831474	1586.5333333333333	2860.0	44.591964353346924
409.52354017226935	1587.0	2868.766666666667	44.150421840385924
410.3019109774069	1586.2333333333333	2870.866666666667	46.3225581594823
411.08020975156217	1585.7333333333333	2884.5333333333333	45.67823703090401
411.8584364925699	1586.1333333333334	2912.6666666666665	45.44718669651646
412.6365911982651	1586.6666666666667	2935.9	47.98417773639733
413.4146738664823	1586.1	2959.766666666667	44.10957830619609
414.19268449505654	1586.7666666666667	2982.8	44.18070156355922
414.97062308182257	1586.5333333333333	3026.5666666666666	46.80760963740469
415.74848962461516	1586.0	3069.3	46.866081871485655
416.52628412126916	1586.0333333333333	3138.5	45.473694135951405
417.3040065696194	1585.8666666666666	3213.9333333333334	45.88397047730244
418.0816569675006	1586.0333333333333	3209.5	44.269908255066795
418.8592353127476	1585.7666666666667	3191.733333333333	45.908754914875274
419.63674160319533	1586.1333333333334	3207.4666666666667	46.04529012047312
420.4141758366785	1586.2666666666667	3244.4	45.94766504718583
421.1915380110319	1586.5	3262.0	45.50316218443899
421.9688281240904	1585.8333333333333	3259.8333333333335	47.075882958401294
422.7460461736888	1586.7333333333333	3313.766666666667	45.94287171876521
423.52319215766187	1586.3333333333333	3382.866666666667	47.564447899067986
424.3002660738445	1586.0	3461.0333333333333	48.26017455815478
425.0772679200714	1585.8	3606.1666666666665	47.59968325721357
425.8541976941775	1586.4333333333334	3746.233333333333	47.112055907669316
426.6310553939975	1586.0333333333333	3807.7	46.750512014581254
427.40784101736625	1586.3333333333333	3857.2	47.94033980271464
428.18455456211865	1585.8666666666666	3980.5666666666666	48.607401539203885
428.96119602608934	1587.2	4180.633333333333	49.83717002534288
429.7377654071133	1586.5333333333333	4383.2	48.50964989234108
430.5142627030252	1585.7	4500.666666666667	50.09475666649992
431.29068791166	1586.3	4652.5	50.50677336915434
432.06704103085235	1586.4666666666667	4779.966666666666	51.91815903617669
432.8433220584372	1586.8	4868.433333333333	50.469298557582306
433.6195309922492	1586.0333333333333	4928.4	50.44062265071234
434.3956678301234	1585.6333333333334	4976.1	50.67457229623226
435.1717325698944	1585.7666666666667	4982.5	49.943830976315304
435.9477252093971	1586.7333333333333	5003.733333333334	49.862804117075044
436.72364574646633	1586.4	5044.433333333333	49.226897789076666
437.49949417893686	1586.8666666666666	5113.5	48.84759018139853
438.27527050464346	1586.5	5213.0	49.380761398108284
439.0509747214211	1586.7	5387.733333333334	49.98391450145696
439.8266068271044	1587.0333333333333	5644.666666666667	49.26040920276721
440.6021668195283	1586.0	6022.766666666666	50.678445175761844
441.37765469652754	1586.5	6477.833333333333	49.45959474853673
442.1530704559369	1586.7	6969.133333333333	50.11155890782717
442.9284140955914	1585.8666666666666	7410.466666666666	51.12363058974261
443.7036856133256	1586.4666666666667	7721.166666666667	51.532316509105044
444.47888500697445	1586.5	7885.9	51.34646567742214
445.2540122743727	1586.5333333333333	7919.066666666667	51.13337720737291
446.0290674133552	1586.7666666666667	7863.8	50.43845689960802
446.8040504217568	1586.0	7761.633333333333	49.2856326201401
447.5789612974122	1586.2333333333333	7687.533333333334	50.406656261051126
448.35380003815635	1586.4	7637.7	50.157870360801404
449.1285666418239	1586.2333333333333	7604.966666666666	50.575348507847565
449.90326110624983	1586.1333333333334	7597.4	49.5474000651325
450.67788342926883	1586.1666666666667	7621.3	50.782680279824156
451.4524336087157	1586.7333333333333	7656.233333333334	50.394715988532944
452.22691164242536	1586.2	7714.0	50.53636618467838
453.00131752823256	1586.1333333333334	7769.2	50.11539033271027
453.7756512639721	1586.1	7844.966666666666	51.12418966153678
454.5499128474788	1586.2666666666667	7901.633333333333	50.50000440531601
455.32410227658755	1586.4333333333334	7937.766666666666	49.94106559356859
456.09821954913303	1586.6	7957.166666666667	50.95004190738909
456.8722646629501	1586.2333333333333	7926.633333333333	49.70452807274926
457.6462376158736	1586.2666666666667	7872.666666666667	50.17004021943173
458.4201384057383	1586.4333333333334	7765.766666666666	49.85833970588621
459.1939670303791	1586.1	7645.733333333334	50.47368051745157
459.96772348763074	1585.7333333333333	7496.333333333333	50.25244134422572
460.741407775328	1586.3	7359.9	50.12321898706566
461.51501989130577	1586.3	7231.2	50.05948837038688
462.2885598333988	1586.0	7102.266666666666	49.63601647736575
463.0620275994419	1587.1333333333334	7016.666666666667	49.09837793924511
463.83542318726995	1587.1333333333334	6961.333333333333	49.887653739960854
464.6087465947177	1586.4333333333334	6906.633333333333	49.408101769102885
465.38199781962	1586.5333333333333	6889.0	49.843347364030265
466.1551768598116	1586.0333333333333	6873.966666666666	49.196779066788515
466.92828371312737	1586.6333333333334	6894.466666666666	49.12977359420767
467.7013183774021	1586.1	6917.9	47.90047440093242
468.4742808504707	1586.2	6964.466666666666	49.34681093394548
469.24717113016777	1587.0	7023.466666666666	48.5077300115396
470.0199892143283	1586.5666666666666	7091.233333333334	48.760038063662414
470.792735100787	1586.3333333333333	7162.533333333334	48.57155103174152
471.5654087873788	1586.1333333333334	7228.366666666667	49.44294202960224
472.33801027193834	1586.2333333333333	7312.6	49.928780894927634
473.11053955230057	1586.4666666666667	7400.5	49.72875663732154
473.88299662630027	1586.3	7454.7	50.37523454264073
474.65538149177223	1587.1333333333334	7498.8	49.67962160287271
475.4276941465513	1586.1	7524.9	48.89053129306195
476.1999345884722	1586.0333333333333	7533.666666666667	49.047968715398554
476.97210281536985	1586.9	7526.666666666667	48.08638873874523
477.74419882507897	1586.2666666666667	7504.733333333334	48.84658745895659
478.51622261543446	1586.1333333333334	7487.033333333334	49.26149673575342
479.2881741842711	1586.7	7460.8	49.27865261077076
480.06005352942367	1586.2666666666667	7409.4	48.46352204938608
480.831860648727	1586.4	7363.3	48.14270904950559
481.60359554001593	1585.9	7321.4	48.23668498893926
482.37525820112523	1586.4333333333334	7276.7	48.97548711955957
483.14684862988975	1586.3666666666666	7228.566666666667	48.62748048423678
483.91836682414424	1585.6333333333334	7183.6	48.96187484894121
484.68981278172356	1586.1	7142.733333333334	48.676778321711545
485.46118650046253	1586.6333333333334	7093.866666666667	47.925085687810636
486.23248797819593	1586.6	7042.5	48.21228994098157
487.0037172127586	1586.2	7003.666666666667	47.82175393308535
487.7748742019853	1586.5	6966.4	48.280146082837184
488.54595894371096	1586.2	6928.166666666667	47.35961590710408
489.31697143577026	1586.4666666666667	6896.866666666667	48.802551443125864
490.08791167599804	1587.4333333333334	6866.966666666666	49.24895353659672
490.8587796622292	1586.4333333333334	6834.8	47.877031761930176
491.6295753922984	1586.5	6797.466666666666	47.19242179334841
492.4002988640406	1586.5333333333333	6791.533333333334	48.85883185024291
493.17095007529053	1586.5666666666666	6744.366666666667	47.26825761695386
493.94152902388305	1585.9333333333334	6716.733333333334	47.650753248069634
494.71203570765294	1586.1666666666667	6678.8	47.406501195035545
495.482470124435	1586.5	6654.633333333333	47.138996661755336
496.25283227206404	1586.4	6628.566666666667	46.925037565773565
497.02312214837485	1587.2333333333333	6594.7	47.26856509492429
497.7933397512024	1586.3666666666666	6574.7	48.31236158730292
498.56348507838123	1586.4666666666667	6566.033333333334	48.98446472304741
499.3335581277464	1587.1	6531.333333333333	47.296739743721304
500.10355889713264	1587.1333333333334	6518.366666666667	47.20588457529345
500.8734873843747	1586.6666666666667	6520.933333333333	47.41731532227621
501.6433435873074	1586.5	6520.133333333333	46.57365070947529
502.4131275037657	1586.4666666666667	6517.933333333333	46.850230047879194
503.1828391315842	1586.2333333333333	6543.466666666666	47.36108244824228
503.95247846859786	1586.6666666666667	6552.9	46.86757304147277
504.72204551264144	1586.2	6580.166666666667	47.13531285699443
505.49154026154974	1586.9666666666667	6614.833333333333	46.74844225823109
506.2609627131576	1586.4	6667.366666666667	48.58449008507667
507.03031286529983	1586.4666666666667	6701.666666666667	47.38437742005632
507.7995907158112	1586.5666666666666	6767.466666666666	47.017639456481426
508.5687962625266	1587.0666666666666	6837.5	47.53707330754642
509.33792950328075	1586.8	6904.366666666667	47.34633596442486
510.1069904359085	1586.3333333333333	6987.133333333333	47.068710609258254
510.8759790582447	1586.2	7068.766666666666	46.880548938727486
511.6448953681241	1586.7333333333333	7169.566666666667	46.390363909182504
512.4137393633815	1586.5	7261.533333333334	47.36725831104723
513.1825110418519	1586.5333333333333	7357.6	46.627402818077094
513.9512104013698	1586.8	7446.666666666667	46.26395264262618
514.7198374397702	1585.8	7568.1	47.727706727941175
515.4883921548881	1586.1333333333334	7663.4	46.59519903015348
516.2568745445578	1586.5	7764.833333333333	46.57835252324378
517.0252846066146	1586.4	7874.166666666667	47.13518476545209
517.793622338893	1586.7666666666667	7969.433333333333	46.33497804603407
518.561887739228	1586.6666666666667	8073.733333333334	47.15025088023915
519.3300808054544	1586.7	8150.166666666667	46.713328010989066
520.0982015354069	1586.6	8253.066666666668	46.290084982282934
520.8662499269203	1586.3333333333333	8354.733333333334	47.497705473118174
521.6342259778296	1586.5	8434.4	45.471724383735506
522.4021296859694	1586.8333333333333	8527.166666666666	46.57173423327885
523.1699610491747	1586.8666666666666	8588.2	47.013695179417724
523.9377200652801	1587.4666666666667	8671.466666666667	47.21995054683857
524.7054067321207	1586.3666666666666	8727.933333333332	47.1071391491297
525.4730210475309	1586.5666666666666	8787.433333333332	46.728919905348185
526.2405630093459	1586.5666666666666	8851.566666666668	46.80155610541857
527.0080326154003	1587.0	8904.233333333334	46.0374157636307
527.7754298635291	1587.1333333333334	8962.866666666667	47.831576018856104
528.5427547515668	1586.7	8991.9	45.80397641005922
529.3100072773485	1586.8666666666666	9035.866666666667	46.28036733461794
530.077187438709	1586.7	9087.233333333334	47.210466042269246
530.8442952334829	1586.2	9119.966666666667	46.22467754770017
531.6113306595051	1586.2666666666667	9162.333333333334	45.43659176191327
532.3782937146104	1586.8333333333333	9197.266666666666	46.23054775581564
533.1451843966338	1586.3	9237.9	45.90929392116311
533.9120027034099	1586.4	9271.4	46.18887012511214
534.6787486327736	1586.2666666666667	9311.266666666666	46.743488723168525
535.4454221825597	1586.6333333333334	9332.3	46.05663008390817
536.212023350603	1586.6	9358.033333333333	46.515061160351785
536.9785521347383	1586.8333333333333	9396.033333333333	46.4344389826916
537.7450085328004	1586.4	9418.5	45.99106190932627
538.5113925426242	1586.3666666666666	9455.7	46.522623180711534
539.2777041620444	1587.2	9483.5	46.626336532577064
540.0439433888959	1586.4666666666667	9490.233333333334	45.73449450338538
540.8101102210134	1586.7666666666667	9526.5	46.4078809948102
541.5762046562318	1587.2	9553.466666666667	46.39843342624909
542.3422266923859	1587.3	9559.133333333333	46.44507050051605
543.1081763273105	1586.3333333333333	9570.333333333334	46.16060797308427
543.8740535588404	1586.3	9580.4	45.71664671878553
544.6398583848105	1587.0	9572.533333333333	46.22585822785295
545.4055908030555	1586.4	9604.6	46.360529109621666
546.1712508114102	1586.6	9622.4	46.45984198594591
546.9368384077096	1587.0	9606.4	46.728962320245316
547.7023535897882	1586.8	9611.2	46.312693345091354
548.4677963554811	1586.4666666666667	9591.7	44.86085881433575
549.2331667026231	1587.0666666666666	9600.266666666666	46.40513013321482
549.9984646290487	1586.7666666666667	9584.933333333332	45.68208147761216
550.7636901325931	1586.2666666666667	9598.333333333334	46.343702086632966
551.5288432110908	1586.6333333333334	9591.5	45.78843642651097
552.2939238623768	1586.7666666666667	9584.866666666667	45.69052608569789
553.0589320842859	1587.4	9587.2	45.76271834159689
553.8238678746528	1586.7	9598.9	46.495695535692505
554.5887312313124	1586.5333333333333	9599.4	46.26445259621861
555.3535221520995	1586.9	9570.166666666666	44.90645187823954
556.1182406348488	1586.4333333333334	9570.066666666668	46.3524489861251
556.8828866773954	1586.3	9590.633333333333	46.580168711377254
557.6474602775738	1586.0666666666666	9582.4	46.00296835998402
558.411961433219	1587.1333333333334	9582.666666666666	45.621517830816586
559.1763901421657	1586.8666666666666	9600.3	46.21478253085653
559.9407464022488	1586.4333333333334	9626.433333333332	46.708826029473485
560.7050302113031	1586.8666666666666	9631.433333333332	45.73209785863936
561.4692415671633	1587.1333333333334	9641.766666666666	45.274688386683756
562.2333804676643	1586.5666666666666	9636.433333333332	45.03754847522978
562.997446910641	1586.4333333333334	9658.8	46.33552919907908
563.7614408939281	1586.6333333333334	9671.1	44.93774722829964
564.5253624153604	1586.5666666666666	9704.7	45.91721790470942
565.2892114727728	1586.6666666666667	9718.666666666666	45.20993380814403
566.0529880639999	1586.4333333333334	9745.133333333333	45.85390823462565
566.8166921868768	1585.8666666666666	9756.266666666666	46.02886074137665
567.5803238392382	1587.0666666666666	9762.9	45.68568708289121
568.3438830189189	1585.5333333333333	9783.566666666668	47.33568745607818
569.1073697237535	1586.5	9800.366666666667	46.09522785320352
569.8707839515772	1586.6333333333334	9817.666666666666	45.28463932416992
570.6341257002246	1586.5	9827.633333333333	44.88318752650694
571.3973949675305	1586.4333333333334	9841.8	45.00585363309492
572.1605917513298	1586.7	9849.7	45.60568017287649
572.9237160494572	1587.0333333333333	9859.766666666666	45.59380824159084
573.6867678597476	1586.5	9889.433333333332	45.48093721316367
574.4497471800358	1586.2	9886.566666666668	45.91429205221103
575.2126540081566	1587.0333333333333	9894.866666666667	45.930808079416565
575.9754883419448	1586.4666666666667	9896.2	45.12846333166187
576.7382501792351	1587.2333333333333	9923.5	45.93156801290191
577.5009395178625	1586.6666666666667	9922.233333333334	44.59217753843377
578.2635563556619	1586.0666666666666	9944.233333333334	45.69495002302178
579.0261006904677	1586.5	9949.0	45.298986139914305
579.7885725201152	1586.1666666666667	9975.966666666667	45.58420964819306
580.5509718424388	1586.9	9995.933333333332	45.971588064569886
581.3132986552736	1586.2333333333333	10021.666666666666	46.18425920235349
582.0755529564542	1586.5	10026.533333333333	45.49628451142238
582.8377347438156	1586.4333333333334	10053.133333333333	45.92451451435421
583.5998440151925	1586.9333333333334	10059.366666666667	45.218079914931764
584.3618807684197	1586.2666666666667	10094.266666666666	45.82933821366993
585.123845001332	1587.1	10112.8	44.51954129678653
585.8857367117644	1586.6666666666667	10155.333333333334	45.51727720172803
586.6475558975515	1586.5666666666666	10177.8	45.16308206308252
587.4093025565281	1586.6333333333334	10220.433333333332	45.70272109444411
588.1709766865292	1586.2666666666667	10270.3	45.53509256496325
588.9325782853895	1586.7	10330.5	45.26953839321448
589.6941073509438	1586.1333333333334	10400.766666666666	46.37855036268807
590.4555638810269	1586.9333333333334	10463.433333333332	46.09738964941762
591.2169478734736	1586.1666666666667	10526.6	45.747955288809095
591.9782593261189	1586.3	10574.366666666667	43.493838397021364
592.7394982367973	1586.6666666666667	10664.5	44.746030476273255
593.5006646033439	1586.5666666666666	10761.5	44.50090333978325
594.2617584235933	1586.4	10859.166666666666	45.35471879038936
595.0227796953804	1586.6666666666667	10967.5	45.114110882864566
595.78372841654	1586.3333333333333	11066.2	45.895628123649914
596.544604584907	1586.6333333333334	11177.566666666668	45.3940467994843
597.3054081983161	1586.5666666666666	11310.233333333334	45.28133936963059
598.0661392546021	1586.7333333333333	11405.266666666666	44.30419687136633
598.8267977515999	1587.1666666666667	11521.4	44.80534342339026
599.5873836871442	1586.9	11654.166666666666	44.72051125685906
600.34789705907	1586.7666666666667	11790.833333333334	44.94769690053577
601.1083378652119	1586.4	11921.6	45.8670700089926
601.8687061034049	1586.9333333333334	12046.333333333334	45.08719823509299
602.6290017714836	1586.7	12188.133333333333	45.30058481516862
603.3892248672829	1586.2333333333333	12334.9	45.8936900384858
604.1493753886377	1586.2	12468.666666666666	45.50422427577372
604.9094533333828	1587.0333333333333	12592.2	45.38859719413764
605.6694586993528	1586.3	12743.233333333334	46.841850227355195
606.4293914843829	1586.6666666666667	12846.166666666666	45.344116418687335
607.1892516863076	1586.4333333333334	12985.066666666668	45.409221650168504
607.9490393029618	1586.3	13133.9	45.73966144222176
608.7087543321802	1586.9	13266.8	45.130376040897055
609.4683967717978	1586.5666666666666	13388.366666666667	44.3812101640354
610.2279666196492	1586.6666666666667	13527.5	44.77457868533865
610.9874638735695	1586.1333333333334	13691.9	45.49674425241632
611.7468885313933	1586.5	13811.033333333333	45.09798874850098
612.5062405909555	1586.1333333333334	13943.033333333333	45.36364450710907
613.2655200500909	1586.2666666666667	14078.466666666667	45.08253934264351
614.0247269066342	1586.8	14182.733333333334	44.88388162459938
614.7838611584203	1586.3666666666666	14302.266666666666	45.52644561997305
615.5429228032841	1586.8666666666666	14381.0	45.24434708534872
616.3019118390603	1587.0	14498.766666666666	45.13343893421326
617.0608282635836	1586.6	14597.433333333332	45.23177344943714
617.8196720746892	1586.6333333333334	14670.566666666668	45.009694941053446
618.5784432702114	1586.3333333333333	14759.6	44.657757421607656
619.3371418479854	1586.4333333333334	14834.6	44.23824052254796
620.0957678058459	1586.4666666666667	14915.533333333333	45.004883629728795
620.8543211416277	1586.7333333333333	14940.133333333333	44.994229265701804
621.6128018531655	1586.4666666666667	14996.233333333334	45.2021186496484
622.3712099382943	1587.0333333333333	15046.7	44.83469763104599
623.1295453948488	1586.6333333333334	15112.2	44.95704584601126
623.8878082206638	1586.3666666666666	15203.4	45.610923444636114
624.6459984135743	1586.2333333333333	15266.866666666667	45.34981489401704
625.4041159714149	1586.0333333333333	15323.4	44.897619222381756
626.1621608920203	1586.3	15377.8	45.25219501139609
626.9201331732256	1586.1	15396.1	44.81043020506385
627.6780328128656	1586.1666666666667	15411.333333333334	44.44303068347976
628.4358598087749	1586.7	15451.8	45.35940879197995
629.1936141587885	1586.1666666666667	15456.0	44.7757470316757
629.9512958607411	1586.4	15494.733333333334	45.274342609841916
630.7089049124675	1586.1	15515.933333333332	44.93668731504783
631.4664413118026	1586.6666666666667	15576.9	45.7911789349744
632.2239050565811	1585.9	15583.166666666666	44.757960476820756
632.9812961446379	1587.0666666666666	15574.033333333333	44.47380704713351
633.7386145738079	1586.8333333333333	15589.333333333334	44.75294706113566
634.4958603419257	1586.4333333333334	15593.4	45.07143082698254
635.2530334468262	1586.0333333333333	15568.2	44.26282956931531
636.0101338863443	1586.2666666666667	15580.7	44.97167829357499
636.7671616583146	1586.1666666666667	15580.733333333334	44.540058310063955
637.5241167605723	1586.3333333333333	15588.5	45.04986335155037
638.2809991909518	1586.4666666666667	15579.6	44.96345880104084
639.037808947288	1586.8	15552.733333333334	44.264194221621835
639.7945460274159	1586.6333333333334	15546.133333333333	45.285896017116045
640.5512104291702	1587.1666666666667	15531.5	44.867889657317306
641.3078021503857	1586.4666666666667	15521.933333333332	44.30050642912345
642.0643211888971	1586.5	15494.133333333333	44.27742409416753
642.8207675425394	1586.3333333333333	15454.366666666667	44.17242195101083
643.5771412091474	1586.5666666666666	15413.366666666667	44.204447733169445
644.3334421865558	1586.1333333333334	15376.966666666667	43.89358161609767
645.0896704725996	1586.6	15385.066666666668	44.58009109353344
645.8458260651132	1586.5	15379.5	44.75806767172052
646.6019089619319	1586.9666666666667	15369.4	44.40545303740878
647.3579191608902	1586.6666666666667	15370.633333333333	44.66090784880619
648.1138566598231	1586.7666666666667	15350.9	45.34820058071221
648.8697214565653	1586.3333333333333	15328.233333333334	45.114539399469734
649.6255135489516	1586.5666666666666	15280.633333333333	44.81976740884796
650.3812329348169	1586.5	15254.933333333332	44.255789352325806
651.1368796119959	1586.0333333333333	15280.2	44.18580495220237
651.8924535783235	1585.9333333333334	15274.6	43.84401700155696
652.6479548316345	1586.2666666666667	15246.666666666666	43.666365794986376
653.4033833697637	1585.8666666666666	15243.9	44.11407026794869
654.1587391905458	1585.4333333333334	15233.8	43.82066254238969
654.9140222918159	1586.5	15255.5	44.001804514217646
655.6692326714084	1586.4666666666667	15259.866666666667	44.412396524600425
656.4243703271585	1586.2666666666667	15287.533333333333	44.983590052941416
657.1794352569008	1586.3333333333333	15319.6	44.9526564280292
657.9344274584702	1587.4	15345.733333333334	44.91771418225014
658.6893469297014	1586.6333333333334	15364.566666666668	44.921471098034104
659.4441936684294	1587.0	15364.666666666666	44.015624159378895
660.1989676724888	1586.7333333333333	15383.3	44.670281247308914
660.9536689397146	1586.1666666666667	15400.7	44.72640095536803
661.7082974679414	1587.0	15426.833333333334	44.350575797048336
662.4628532550042	1586.6666666666667	15452.866666666667	44.259483448793254
663.2173362987378	1586.4	15502.466666666667	44.10867383286297
663.9717465969768	1586.2	15581.9	44.121587014806025
664.7260841475563	1586.5666666666666	15647.866666666667	43.80931227600154
665.480348948311	1586.6333333333334	15734.1	43.722122071425744
666.2345409970756	1586.3333333333333	15767.8	43.54301305377657
666.988660291685	1586.1666666666667	15841.266666666666	43.888092394021726
667.742706829974	1586.4	15917.233333333334	43.69101865254483
668.4966806097776	1586.7	15976.733333333334	42.39471719559035
669.2505816289303	1586.9333333333334	16089.833333333334	43.105238296665576
670.0044098852671	1586.0666666666666	16177.666666666666	43.12120251290224
670.7581653766227	1586.4666666666667	16275.6	43.67711404061684
671.511848100832	1586.3666666666666	16342.6	43.31211043761313
672.2654580557298	1586.8	16417.133333333335	43.00699613857836
673.0189952391509	1586.3666666666666	16515.0	44.07034748370534
673.7724596489301	1587.1	16620.066666666666	44.60355303335178
674.5258512829022	1586.1333333333334	16729.333333333332	44.305143999988644
675.279170138902	1586.6333333333334	16844.266666666666	44.20959254901591
676.0324162147645	1587.4666666666667	16951.533333333333	43.96238407308992
676.7855895083242	1586.4	17103.533333333333	44.60901210935784
677.5386900174161	1586.4	17227.833333333332	44.26964396472443
678.2917177398749	1586.8666666666666	17356.366666666665	44.00305912492963
679.0446726735356	1586.0333333333333	17476.1	43.29536274995232
679.797554816233	1586.4333333333334	17574.3	43.67128340250136
680.5503641658016	1587.2	17676.833333333332	42.83926394748027
681.3031007200765	1586.2666666666667	17805.966666666667	43.470626182391726
682.0557644768925	1586.8333333333333	17952.4	44.143010526448414
682.8083554340842	1586.1333333333334	18065.266666666666	44.11064837937587
683.5608735894867	1587.4	18165.566666666666	43.8372493932622
684.3133189409347	1586.3333333333333	18282.733333333334	43.825208704394164
685.0656914862628	1586.5	18412.533333333333	43.96675879189003
685.8179912233061	1586.6333333333334	18544.266666666666	43.799478185884126
686.5702181498993	1586.8	18652.733333333334	44.03534423885012
687.3223722638772	1586.4	18764.766666666666	44.09574807134358
688.0744535630747	1586.9	18898.066666666666	43.87582648552275
688.8264620453265	1586.7	19025.7	44.441438692064196
689.5783977084674	1586.3	19090.466666666667	43.777596319235315
690.3302605503324	1587.5333333333333	19207.5	44.062928407559816
691.082050568756	1586.5333333333333	19319.9	44.003092895688944
691.8337677615733	1586.6	19387.433333333334	43.04027416619474
692.585412126619	1587.0666666666666	19494.566666666666	43.044804752975125
693.3369836617278	1586.2666666666667	19608.633333333335	43.53186133191844
694.0884823647348	1586.6	19724.466666666667	43.30034310027251
694.8399082334745	1586.3333333333333	19818.1	43.81972254871291
695.5912612657819	1586.9333333333334	19895.1	43.85123280209084
696.3425414594917	1586.5666666666666	19952.9	43.72168776224661
697.0937488124388	1586.1666666666667	20004.7	43.541815799397234
697.8448833224579	1586.9666666666667	20055.5	43.71160219115726
698.5959449873841	1586.1	20092.1	42.877915382579594
699.3469338050518	1586.5	20126.2	43.15720838731691
700.0978497732962	1586.5666666666666	20165.933333333334	43.24192464153763
700.8486928899517	1586.5666666666666	20204.266666666666	43.69312986969217
701.5994631528534	1585.9666666666667	20239.2	43.26677581976805
702.3501605598362	1586.3666666666666	20250.566666666666	43.354017657713676
703.1007851087347	1586.5333333333333	20277.166666666668	43.37426793297879
703.8513367973837	1586.2	20300.166666666668	43.20630103928905
704.6018156236181	1586.9	20300.566666666666	43.29248754484446
705.3522215852728	1586.7	20303.966666666667	43.28544074916585
706.1025546801824	1586.4	20305.533333333333	43.72028266362131
706.8528149061818	1586.3333333333333	20257.333333333332	43.28687055208713
707.603002261106	1586.2	20248.666666666668	43.798188232241635
708.3531167427894	1586.2666666666667	20227.933333333334	44.30429490373939
709.1031583490673	1586.3333333333333	20176.766666666666	43.492785399370355
709.8531270777742	1586.4	20133.666666666668	43.293890481858035
710.6030229267449	1586.3666666666666	20112.566666666666	42.7606568080581
711.3528458938142	1586.5333333333333	20059.5	42.27299743017121
712.1025959768172	1586.2666666666667	20006.966666666667	42.82897650895048
712.8522731735884	1586.8666666666666	19897.333333333332	42.323679742675374
713.6018774819628	1586.4	19829.766666666666	43.42718886891673
714.351408899775	1586.3	19747.5	43.75022954954423
715.1008674248601	1586.4666666666667	19641.566666666666	42.56890570246149
715.8502530550527	1586.5666666666666	19512.733333333334	42.54498768679497
716.5995657881876	1586.5666666666666	19397.3	43.03756168529201
717.3488056220998	1586.8333333333333	19343.766666666666	43.51967580003656
718.097972554624	1586.3	19271.7	42.950567883056785
718.8470665835949	1586.1333333333334	19196.433333333334	43.02512741836043
719.5960877068475	1586.2333333333333	19122.2	42.4725000501569
720.3450359222164	1586.2666666666667	19059.566666666666	42.92511253854661
721.0939112275368	1586.4666666666667	19022.966666666667	42.95251539887351
721.842713620643	1586.4666666666667	18983.9	42.7195869397226
722.5914430993702	1586.4666666666667	18924.2	42.753477610654414
723.340099661553	1586.5	18898.933333333334	43.424942435600165
724.0886833050263	1586.3333333333333	18880.366666666665	43.85581587909317
724.837194027625	1586.4	18852.966666666667	43.47398971842889
725.5856318271836	1586.9333333333334	18817.566666666666	43.68826044999077
726.3339967015373	1586.0	18784.766666666666	44.071442973556884
727.0822886485207	1586.5	18717.866666666665	43.815364734480724
727.8305076659686	1586.8666666666666	18670.733333333334	43.52278401163762
728.5786537517159	1586.1666666666667	18619.133333333335	44.0225177502194
729.3267269035974	1586.5	18564.533333333333	43.71581943572915
730.0747271194479	1586.5	18484.7	43.443375381478155
730.822654397102	1586.3666666666666	18482.466666666667	43.38371982861263
731.5705087343949	1586.5666666666666	18492.433333333334	44.17849413672287
732.3182901291611	1586.8666666666666	18439.5	43.29921451205199
733.0659985792356	1585.7666666666667	18409.7	42.8865312287264
733.8136340824532	1586.9	18390.133333333335	42.95062326738708
734.5611966366486	1587.0666666666666	18383.133333333335	42.5371536758334
735.3086862396566	1586.7	18388.466666666667	42.88988879250563
736.056102889312	1586.8333333333333	18380.966666666667	42.51092612753553
736.8034465834498	1586.9666666666667	18398.5	43.23642864954193
737.5507173199047	1586.8333333333333	18375.6	43.09711550887797
738.2979150965115	1586.5333333333333	18363.033333333333	42.605460501812864
739.045039911105	1587.0	18342.033333333333	42.761961317631794
739.79209176152	1586.5333333333333	18407.366666666665	44.69686721386804
740.5390706455914	1586.6	18398.366666666665	44.20523091299307
741.285976561154	1586.0333333333333	18402.966666666667	43.6632760324662
742.0328095060426	1586.4666666666667	18385.6	43.95788997781049
742.7795694780918	1586.7666666666667	18347.033333333333	42.77842948599608
743.5262564751367	1586.6	18277.566666666666	42.57176388029065
744.272870495012	1586.3666666666666	18219.866666666665	42.63990355382147
745.0194115355524	1586.8	18205.9	42.791180565566975
745.765879594593	1586.5333333333333	18225.933333333334	43.457863740940525
746.5122746699683	1586.5	18193.833333333332	43.562508282812246
747.2585967595134	1586.8	18208.066666666666	44.296927593771755
748.0048458610628	1587.1666666666667	18218.633333333335	44.38303864249912
748.7510219724516	1587.1666666666667	18236.666666666668	43.3715250875809
749.4971250915144	1586.3666666666666	18260.066666666666	43.87070277059524
750.243155216086	1586.6666666666667	18313.666666666668	44.39221828349001
750.9891123440015	1586.7333333333333	18361.166666666668	43.31696379582946
751.7349964730954	1586.5333333333333	18404.633333333335	42.73402339028321
752.4808076012027	1586.6333333333334	18425.166666666668	42.48987351032413
753.2265457261582	1586.2333333333333	18456.333333333332	42.396895678453035
753.9722108457964	1586.8666666666666	18502.5	42.983197827746174
754.7178029579526	1586.3666666666666	18510.866666666665	42.64613556740821
755.4633220604613	1586.1	18554.166666666668	42.81912050901247
756.2087681511574	1586.2333333333333	18624.7	43.51045845305015
756.9541412278757	1586.5	18653.766666666666	43.01348071312272
757.699441288451	1585.6666666666667	18720.7	43.661609087946466
758.4446683307182	1586.8	18781.3	43.69919137731745
759.1898223525119	1586.1333333333334	18837.2	43.915055850735605
759.9349033516671	1587.1	18881.233333333334	43.50750547580697
760.6799113260186	1586.4666666666667	18954.2	43.9606084175733
761.424846273401	1586.6666666666667	19024.066666666666	43.187623025427435
762.1697081916495	1586.2	19064.433333333334	42.77251598726207
762.9144970785986	1587.7	19107.366666666665	42.49761182772374
763.6592129320832	1586.2	19165.633333333335	42.375808577390096
764.4038557499381	1586.2333333333333	19205.933333333334	42.563986257496325
765.1484255299982	1586.6333333333334	19269.1	43.38396160317201
765.8929222700982	1586.1	19331.933333333334	43.43649885551795
766.637345968073	1586.0333333333333	19391.5	42.50275833019822
767.3816966217572	1586.5	19477.0	42.70373973738466
768.1259742289859	1586.2666666666667	19568.833333333332	42.80530990831204
768.8701787875938	1586.1666666666667	19638.233333333334	42.82416006343798
769.6143102954156	1586.8333333333333	19742.166666666668	42.93953988483489
770.3583687502863	1586.2	19801.233333333334	42.515454598668626
771.1023541500406	1586.6	19883.833333333332	42.830587596811185
771.8462664925133	1586.8333333333333	19940.166666666668	41.86533413319749
772.5901057755393	1587.4666666666667	20045.6	42.23260600011449
773.3338719969533	1585.8	20142.933333333334	41.728883797623745
774.0775651545903	1586.7666666666667	20218.033333333333	42.10391084950077
774.8211852462848	1586.2666666666667	20282.3	41.65238816711805
775.5647322698719	1586.6333333333334	20393.2	41.74537694861642
776.3082062231862	1586.8	20503.666666666668	41.97184374714008
777.0516071040627	1586.1666666666667	20596.433333333334	42.043882280283015
777.7949349103361	1586.2	20673.533333333333	42.03608602634381
778.5381896398412	1586.8	20750.666666666668	42.4475286602387
779.281371290413	1586.8333333333333	20844.266666666666	41.943529738546935
780.024479859886	1586.6666666666667	20993.633333333335	42.4844752153152
780.7675153460953	1586.2333333333333	21174.933333333334	42.8284632035098
781.5104777468754	1586.4333333333334	21265.933333333334	41.78906679015067
782.2533670600615	1586.7	21356.533333333333	41.74020409650733
782.996183283488	1586.1666666666667	21437.7	41.48771520195826
783.73892641499	1586.4333333333334	21528.033333333333	41.42847566685353
784.4815964524023	1587.4	21673.566666666666	41.8071521711179
785.2241933935596	1586.5666666666666	21754.6	41.41421949635225
785.9667172362967	1586.2666666666667	21836.433333333334	41.48019554974578
786.7091679784486	1586.2	21935.5	41.43956891869042
787.4515456178499	1586.8	22027.7	42.1654645876428
788.1938501523355	1586.3	22158.266666666666	41.99814784195393
788.9360815797401	1586.7	22291.8	42.06581263171994
789.6782398978987	1586.6	22435.633333333335	42.27345534915033
790.420325104646	1585.7333333333333	22569.166666666668	42.132059719881006
791.1623371978169	1586.2333333333333	22624.366666666665	41.52310097749606
791.9042761752461	1586.5666666666666	22712.566666666666	41.712881036027184
792.6461420347684	1586.5	22767.5	42.28949704888414
793.3879347742187	1586.3666666666666	22870.966666666667	42.31095850075285
794.1296543914318	1586.1666666666667	22983.533333333333	43.18661575473005
794.8713008842426	1586.6333333333334	23064.266666666666	42.35065560698389
795.6128742504857	1586.2	23195.5	42.73855914574832
796.354374487996	1586.3333333333333	23285.7	42.73985707345052
797.0958015946084	1586.9333333333334	23428.333333333332	43.907657432592835
797.8371555681575	1586.2666666666667	23541.833333333332	42.745409670621
798.5784364064783	1586.3666666666666	23698.133333333335	42.97068132925956
799.3196441074057	1586.3666666666666	23794.866666666665	42.07968541225294
800.0607786687742	1586.7666666666667	23911.8	41.701323365881244
800.8018400884189	1586.8	24026.433333333334	41.331660139140915
801.5428283641745	1586.3666666666666	24128.533333333333	41.40000625102742
802.2837434938757	1587.0	24201.2	41.76176045019389
803.0245854753575	1586.8333333333333	24302.533333333333	41.52315796632126
803.7653543064547	1586.5666666666666	24390.8	40.61661862093502
804.5060499850019	1586.0333333333333	24540.366666666665	42.513306889579695
805.2466725088342	1586.2666666666667	24622.6	42.622545279195954
805.9872218757862	1586.6	24727.866666666665	41.92042375933269
806.7276980836928	1586.8666666666666	24878.4	41.67420703433529
807.4681011303886	1585.8333333333333	25039.266666666666	41.987930597406226
808.2084310137088	1586.7	25110.333333333332	41.84622675088177
808.948687731488	1586.1666666666667	25189.066666666666	41.37882401028577
809.688871281561	1586.7666666666667	25241.333333333332	42.167917860998465
810.4289816617627	1586.1	25316.8	41.60136617778061
811.1690188699278	1586.1666666666667	25440.2	41.5232441907085
811.9089829038911	1586.6	25437.9	41.197777420497296
812.6488737614875	1586.5666666666666	25520.633333333335	41.46805581284674
813.3886914405518	1586.0666666666666	25670.066666666666	42.030782534255756
814.1284359389189	1585.9333333333334	25775.1	41.81259487707863
814.8681072544233	1586.5666666666666	25787.466666666667	40.611388271737646
815.6077053849002	1586.2333333333333	25871.2	41.623738776232145
816.3472303281842	1586.5333333333333	25893.933333333334	41.65290312610708
817.0866820821101	1587.0666666666666	25944.7	41.23064148412145
817.8260606445127	1585.5666666666666	26053.366666666665	40.970922068069854
818.5653660132269	1585.9	26170.166666666668	41.6933390171714
819.3045981860876	1586.2666666666667	26246.2	41.99082576519671
820.0437571609293	1587.3	26353.5	41.329560960162894
820.7828429355872	1587.0	26476.8	40.96917928684463
821.5218555078957	1586.4333333333334	26604.9	41.537714523674914
822.26079487569	1586.7333333333333	26695.3	41.126455781268085
822.9996610368046	1586.1333333333334	26772.9	41.40584748598848
823.7384539890745	1586.3	26849.866666666665	41.062122208328205
824.4771737303345	1586.3333333333333	26968.2	41.436433010392825
825.2158202584193	1586.3	27020.933333333334	41.27863962803405
825.9543935711638	1586.4	27099.033333333333	41.03898356760309
826.6928936664028	1586.1	27156.433333333334	40.77517853906716
827.4313205419711	1586.7333333333333	27225.966666666667	40.67457147500796
828.1696741957036	1586.8	27343.5	40.90667391132421
828.907954625435	1586.0666666666666	27413.9	41.342411280190646
829.646161829	1586.6666666666667	27532.133333333335	41.63496232641746
830.3842958042337	1586.4666666666667	27605.9	41.27697520946167
831.1223565489707	1586.8	27670.733333333334	41.85568766942017
831.8603440610459	1585.8666666666666	27724.9	41.96372297690123
832.598258338294	1586.5666666666666	27766.833333333332	41.942448054769464
833.3360993785501	1586.1666666666667	27843.166666666668	40.99865726611997
834.0738671796487	1585.8666666666666	27957.366666666665	41.82931523570918
834.8115617394246	1586.0666666666666	28099.666666666668	42.23445292494843
835.5491830557129	1587.0	28198.766666666666	41.566524123689604
836.2867311263482	1586.4333333333334	28232.833333333332	41.52059233824946
837.0242059491653	1586.1333333333334	28362.033333333333	41.74181725780135
837.7616075219992	1586.1	28438.366666666665	41.49561457150348
838.4989358426844	1586.1666666666667	28508.533333333333	41.03815499418117
839.2361909090561	1587.2	28577.4	41.30794843383723
839.9733727189487	1585.8	28614.2	41.16955686131119
840.7104812701973	1586.6666666666667	28729.333333333332	41.49510001888531
841.4475165606366	1586.3	28850.1	41.58733227193815
842.1844785881015	1586.6666666666667	28940.833333333332	41.700008427494225
842.9213673504267	1586.4666666666667	28976.033333333333	40.87275454505624
843.6581828454471	1586.0333333333333	29023.4	41.24808879674475
844.3949250709974	1586.8	29057.733333333334	40.938038785766736
845.1315940249126	1587.0333333333333	29138.566666666666	40.84537143841661
845.8681897050272	1586.5333333333333	29217.266666666666	40.65588349808407
846.6047121091764	1586.1666666666667	29284.233333333334	40.00694052992284
847.3411612351948	1586.1666666666667	29428.966666666667	40.734373051501485
848.0775370809172	1586.2666666666667	29528.9	41.29799069906186
848.8138396441784	1586.9666666666667	29675.1	41.59285915114408
849.5500689228132	1586.4333333333334	29750.766666666666	40.44959368008826
850.2862249146566	1586.7	29788.066666666666	40.20073771701473
851.0223076175432	1586.5	29910.066666666666	40.345353973997554
851.7583170293079	1586.3666666666666	30139.533333333333	40.834076015023065
852.4942531477856	1585.7	30282.633333333335	40.954882444667874
853.2301159708109	1585.9333333333334	30345.7	40.94236221454311
853.9659054962187	1587.0	30340.1	40.59782094108244
854.7016217218439	1586.5333333333333	30329.833333333332	40.04917118046949
855.4372646455213	1586.8	30441.633333333335	40.85714923767832
856.1728342650856	1586.7333333333333	30531.3	41.1810753204132
856.9083305783716	1585.8333333333333	30684.666666666668	40.587641417539196
857.6437535832143	1586.0	30775.266666666666	41.24045449820715
858.3791032774483	1586.1333333333334	30851.966666666667	41.26270934812264
859.1143796589085	1586.0333333333333	30875.2	41.39510704219228
859.8495827254299	1586.8666666666666	30944.4	41.57714733272687
860.5847124748469	1586.4	30966.666666666668	40.776325714787
861.3197689049947	1586.6333333333334	31114.266666666666	40.93511311629586
862.0547520137079	1587.0333333333333	31309.966666666667	41.25311974985169
862.7896617988213	1587.0333333333333	31450.2	40.89705811490684
863.5244982581698	1586.5333333333333	31548.8	41.2124083396941
864.2592613895882	1586.7	31573.5	41.212604056551164
864.9939511909114	1586.9	31545.9	40.09537020440443
865.728567659974	1586.3333333333333	31567.033333333333	39.906140056243444
866.4631107946109	1586.4333333333334	31622.8	40.422850001830454
867.197580592657	1586.3333333333333	31678.266666666666	40.48454750933577
867.931977051947	1586.4	31788.933333333334	40.74331759745077
868.6663001703158	1586.4	31844.166666666668	40.969138712777
869.4005499455982	1586.6	31931.7	40.93566214512972
870.1347263756289	1586.3333333333333	31940.966666666667	40.584309407150094
870.8688294582428	1586.5333333333333	32113.866666666665	41.34607244328411
871.6028591912748	1586.2333333333333	32205.333333333332	41.229082471754445
872.3368155725594	1587.0	32287.7	40.960737368325184
873.0706985999318	1586.3666666666666	32302.766666666666	40.84039607593096
873.8045082712266	1586.2	32356.066666666666	41.05651907646685
874.5382445842787	1586.5	32443.433333333334	40.399742453380085
875.2719075369228	1586.6666666666667	32618.633333333335	40.51319321738302
876.0054971269938	1586.2333333333333	32784.066666666666	40.20858528817302
876.7390133523264	1586.6333333333334	32975.6	39.93847939006629
877.4724562107556	1586.6	33267.333333333336	40.57314387549201
878.2058257001161	1586.1333333333334	33436.2	39.96769730847092
878.9391218182427	1585.8333333333333	33587.566666666666	40.4311616234924
879.6723445629702	1586.5333333333333	33652.4	40.08838892519622
880.4054939321335	1587.0	33730.333333333336	40.345840297735165
881.1385699235674	1587.2666666666667	33902.76666666667	39.77636258460648
881.8715725351066	1586.6333333333334	34074.86666666667	40.15423763301153
882.604501764586	1586.9	34280.2	39.41210667016306
883.3373576098403	1585.7333333333333	34488.566666666666	39.28718462743247
884.0701400687044	1586.9333333333334	34624.833333333336	38.804688566353725
884.8028491390132	1586.5666666666666	34823.86666666667	38.85931168221842
885.5354848186014	1586.4	34891.0	38.45553917006995
886.2680471053038	1586.7666666666667	35001.833333333336	38.63505456180159
887.0005359969554	1585.9666666666667	35159.2	38.57902610160733
887.7329514913906	1586.3666666666666	35289.0	38.6452355288219
888.4652935864447	1586.2333333333333	35493.5	38.89886734501826
889.1975622799522	1586.5	35739.76666666667	39.05360578089905
889.929757569748	1585.6	35976.166666666664	39.26770816618192
890.6618794536669	1586.3333333333333	36104.166666666664	38.94919385195612
891.3939279295437	1585.7666666666667	36219.13333333333	39.23398720023163
892.1259029952132	1586.8	36290.03333333333	39.17324175270025
892.8578046485103	1586.9666666666667	36388.13333333333	39.72652828040054
893.5896328872698	1586.9	36519.666666666664	40.42363362862722
894.3213877093264	1585.9666666666667	36677.8	40.53587814249916
895.0530691125149	1586.6333333333334	36877.2	40.57042216013342
895.7846770946703	1586.0	37133.7	40.68356542119589
896.5162116536272	1586.1666666666667	37342.2	41.20725460402127
897.2476727872206	1586.1666666666667	37498.86666666667	41.51742284205685
897.9790604932853	1586.2666666666667	37613.5	41.44789881148163
898.7103747696559	1587.1	37784.6	42.23663803305518
899.4416156141674	1586.3666666666666	38032.5	42.54920812683629
900.1727830246544	1586.7333333333333	38289.36666666667	42.49302838602763
900.9038769989521	1586.4333333333334	38579.6	42.430279086393185
901.634897534895	1586.5333333333333	38905.933333333334	42.45938258318749
902.365844630318	1586.6333333333334	39157.166666666664	42.188935595478114
903.0967182830558	1586.4	39261.46666666667	42.5624429032776
903.8275184909435	1586.8666666666666	39413.1	43.248348678665266
904.5582452518156	1586.8666666666666	39561.333333333336	43.70614725833256
905.288898563507	1586.1333333333334	39771.2	44.29019027843373
906.0194784238527	1586.9	39859.76666666667	44.42701897366317
906.7499848306873	1587.1333333333334	40065.73333333333	44.39778249938164
907.4804177818455	1586.2666666666667	40225.666666666664	44.368823521613706
908.2107772751625	1586.3	40393.1	44.06123791819522
908.9410633084728	1586.5666666666666	40613.433333333334	44.26781271948226
909.6712758796114	1585.9	40688.1	44.175579440104734
910.4014149864129	1586.2	40798.833333333336	44.37858310374576
911.1314806267123	1587.0333333333333	40919.1	44.57346845433563
911.8614727983444	1586.1333333333334	41062.86666666667	45.35706574784233
912.5913914991438	1586.2666666666667	41245.26666666667	45.930302916344004
913.3212367269456	1586.3666666666666	41479.833333333336	46.352857981779444
914.0510084795844	1586.4333333333334	41654.933333333334	46.860231964890936
914.7807067548952	1585.9666666666667	41820.76666666667	47.16282211583003
915.5103315507125	1586.2666666666667	41912.066666666666	47.40101258507823
916.2398828648716	1586.5	41995.933333333334	47.4415980092469
916.9693606952068	1586.7333333333333	42136.86666666667	47.35049593852122
917.6987650395532	1586.3	42252.9	47.42596431659025
918.4280958957455	1586.8666666666666	42352.8	47.18390957769387
919.1573532616186	1586.3666666666666	42497.46666666667	47.06860284866647
919.8865371350073	1587.5	42551.166666666664	47.741042873609054
920.6156475137464	1586.1666666666667	42507.7	47.04331231133881
921.3446843956707	1585.4666666666667	42455.2	46.91762142333464
922.0736477786149	1585.8	42386.1	47.61203168659453
922.802537660414	1586.4	42368.1	47.39499687762621
923.5313540389027	1586.7	42392.96666666667	46.66275928201404
924.2600969119159	1586.4333333333334	42409.8	46.47120275432656
924.9887662772883	1586.5	42377.76666666667	46.32024007935163
925.7173621328548	1586.9333333333334	42304.833333333336	45.78960806416217
926.4458844764501	1586.5	42194.96666666667	45.258533872846904
927.1743333059092	1586.1	42017.03333333333	44.97612301530823
927.9027086190666	1586.0333333333333	41766.433333333334	45.15294932344252
928.6310104137575	1586.6333333333334	41377.433333333334	45.82969359213827
929.3592386878165	1586.4	40796.2	45.592445942536415
930.0873934390784	1586.0	40125.23333333333	46.06240024812332
930.815474665378	1586.1	39265.1	45.289438933092256
931.5434823645503	1586.3	38275.433333333334	44.88049910692124
932.2714165344298	1586.4333333333334	37193.0	44.67930223323069
932.9992771728516	1586.0333333333333	36087.96666666667	44.62943489648052
933.7270642776504	1586.6	34991.13333333333	44.0900109173628
934.4547778466609	1585.9666666666667	33923.36666666667	43.46095792991249
935.1824178777181	1586.7333333333333	33085.6	42.894729542977416
935.9099843686568	1586.0	32400.533333333333	42.73493857314108
936.6374773173115	1586.2	31930.066666666666	42.56822795125388
937.3648967215174	1586.0	31569.333333333332	42.223200906144804
938.0922425791092	1586.2333333333333	31411.3	42.68396563634764
938.8195148879216	1585.6333333333334	31489.633333333335	42.640351629342426
939.5467136457895	1587.4333333333334	31654.1	42.5026124561502
940.2738388505477	1586.6	31923.066666666666	41.681055819404264
941.000890500031	1586.5666666666666	32316.333333333332	41.60081543136835
941.7278685920743	1587.2	32841.166666666664	41.721905448851615
942.4547731245123	1585.9666666666667	33430.666666666664	41.34809155092067
943.1816040951798	1585.9666666666667	34123.96666666667	41.21604730945714
943.9083615019116	1586.5	34858.36666666667	40.967194949007144
944.6350453425426	1586.8333333333333	35611.166666666664	41.071910860267074
945.3616556149077	1586.6	36440.4	40.91421783686599
946.0881923168415	1585.7	37210.86666666667	40.502947178502275
946.8146554461789	1586.3333333333333	37955.433333333334	39.93340455247465
947.5410450007547	1586.5666666666666	38811.46666666667	40.04706514938048
948.2673609784038	1586.7	39680.566666666666	40.71544539532607
948.9936033769609	1586.6333333333334	40502.13333333333	40.96520966913383
949.7197721942608	1586.2333333333333	41172.333333333336	40.50575442209609
950.4458674281384	1587.1333333333334	41884.76666666667	40.14432921812967
951.1718890764284	1586.4333333333334	42639.833333333336	40.61767113835122
951.8978371369658	1585.8333333333333	43379.03333333333	40.669553449047385
952.6237116075853	1586.6333333333334	43988.13333333333	40.357590384794165
953.3495124861216	1586.4	44518.2	39.978929113310215
954.0752397704097	1586.0333333333333	45060.9	40.40600653804433
954.8008934582843	1586.1	45574.73333333333	40.402643198243894
955.5264735475803	1586.0666666666666	46096.5	39.95967923867805
956.2519800361324	1586.8666666666666	46572.63333333333	39.724937671358745
956.9774129217755	1586.5333333333333	47015.7	39.39028880155399
957.7027722023442	1585.9666666666667	47449.433333333334	39.24801855750591
958.4280578756737	1586.4666666666667	47765.833333333336	39.21888931089088
959.1532699395985	1585.7666666666667	48011.1	39.26491259958985
959.8784083919536	1587.0	48278.46666666667	39.240759242061465
960.6034732305736	1586.4	48600.73333333333	39.68796161855159
961.3284644532936	1586.9	48849.166666666664	39.556895786839284
962.053382057948	1586.7333333333333	49158.76666666667	39.58288539662483
962.7782260423721	1586.8	49379.933333333334	39.58593161015567
963.5029964044004	1586.7666666666667	49627.5	39.395138330980934
964.2276931418677	1586.1666666666667	49803.13333333333	38.884741081834775
964.952316252609	1586.5666666666666	49930.76666666667	38.79013716497341
965.6768657344589	1586.3666666666666	49982.13333333333	39.39460307051881
966.4013415852523	1586.9666666666667	50022.666666666664	39.78883923488471
967.1257438028242	1586.2333333333333	50101.26666666667	39.32950055341576
967.8500723850091	1587.0333333333333	50231.5	38.99138355890521
968.574327329642	1585.4	50319.73333333333	39.231751590549635
969.2985086345576	1585.7666666666667	50425.26666666667	38.88814824567272
970.0226162975908	1586.8	50395.433333333334	37.90875313597881
970.7466503165765	1586.0333333333333	50339.76666666667	37.883049134159315
971.4706106893493	1585.8	50249.833333333336	37.14062340600937
972.1944974137441	1586.3666666666666	50065.3	37.53280554996225
972.9183104875957	1585.7	49700.96666666667	36.90484550726338
973.6420499087391	1586.3333333333333	49391.86666666667	37.48579116139014
974.3657156750087	1585.8666666666666	49104.4	36.96136804945136
975.0893077842397	1586.1666666666667	48891.4	37.13769310955175
975.8128262342667	1586.1	48784.4	37.138669652037755
976.5362710229247	1586.6666666666667	48698.3	37.32551275221704
977.2596421480483	1586.6666666666667	48670.76666666667	37.369750660489295
977.9829396074724	1586.9	48599.8	37.41576686063925
978.7061633990318	1586.5666666666666	48438.833333333336	37.32208093321409
979.4293135205613	1586.3	48237.6	37.621278238903955
980.1523899698958	1586.5	48021.6	37.758038085387675
980.87539274487	1586.7333333333333	47916.933333333334	37.784981780175755
981.5983218433189	1587.0	47905.433333333334	38.062064926123206
982.3211772630771	1586.0333333333333	47948.76666666667	37.698360143041235
983.0439590019795	1586.0	47998.933333333334	37.59080066671038
983.7666670578608	1586.7333333333333	48070.6	37.18299660969644
984.4893014285559	1585.2666666666667	48157.3	37.72139623710898
985.2118621118997	1586.5333333333333	48113.566666666666	37.935699086532985
985.9343491057269	1586.0333333333333	48065.3	37.83947360329192
986.6567624078724	1587.0	47934.833333333336	37.76110385167997
987.3791020161709	1586.0333333333333	47775.8	37.54470841422311
988.1013679284573	1586.2	47711.73333333333	37.39916249595472
988.8235601425663	1586.5	47697.833333333336	37.404004270376625
989.5456786563328	1586.2	47788.13333333333	37.30316970169158
990.2677234675917	1586.9	47846.73333333333	36.552933056207465
990.9896945741776	1587.4333333333334	47817.13333333333	36.44733823785943
991.7115919739255	1586.6666666666667	47694.4	36.70710876758481
992.4334156646702	1586.2	47429.13333333333	36.55725610876786
993.1551656442463	1586.8333333333333	47064.03333333333	36.12039432877526
993.8768419104888	1587.3333333333333	46759.6	36.62395241784055
994.5984444612325	1586.5	46515.4	36.82186906875584
995.3199732943121	1587.1666666666667	46225.96666666667	37.288597147407636
996.0414284075626	1586.6333333333334	45935.36666666667	37.369694119087306
996.7628097988187	1586.4333333333334	45640.7	36.9531530358292
997.4841174659151	1585.9333333333334	45467.46666666667	37.34366485246587
998.2053514066869	1586.6	45153.566666666666	37.7398391197342
998.9265116189687	1586.4666666666667	44669.0	37.69827322392389
999.6475981005952	1587.0	44066.566666666666	37.910548774173634
1000.3686108494015	1586.3	43448.7	37.42730713935916
1001.0895498632223	1587.3666666666666	43124.333333333336	37.48016643699605
1001.8104151398923	1586.4666666666667	42773.333333333336	37.36309152462731
1002.5312066772464	1586.4666666666667	42501.433333333334	37.90614112872247
1003.2519244731194	1587.1	42240.833333333336	37.9764888070949
1003.9725685253462	1586.7	41941.76666666667	37.69360624870108
1004.6931388317614	1586.4	41565.76666666667	37.2771506047406
1005.4136353902	1586.3666666666666	41091.63333333333	37.5315262682723
1006.1340581984969	1586.2666666666667	40525.1	37.52903814003363
1006.8544072544867	1587.2333333333333	39895.066666666666	37.529090675843065
1007.5746825560042	1586.4333333333334	39251.566666666666	37.510312901231764
1008.2948841008844	1586.8	38692.46666666667	37.43027453257592
1009.0150118869618	1586.2	38225.53333333333	37.35286796047796
1009.7350659120716	1586.5666666666666	37888.3	37.40140729347619
1010.4550461740483	1586.4	37517.0	37.776913537465624
1011.174952670727	1586.3666666666666	37166.63333333333	37.833540660121045
1011.8947853999423	1586.0333333333333	36751.1	38.284797095704995
1012.614544359529	1586.3333333333333	36215.8	38.489760749320965
1013.334229547322	1586.7	35625.26666666667	38.88376456545251
1014.0538409611561	1585.8333333333333	34956.833333333336	38.831652680932116
1014.7733785988661	1586.9	34348.03333333333	39.9201895240239
1015.4928424582868	1586.6	33823.166666666664	39.97338520582293
1016.2122325372529	1586.9333333333334	33385.433333333334	39.963212184685375
1016.9315488335994	1586.3	32928.433333333334	39.47359333967297
1017.6507913451611	1586.4666666666667	32582.433333333334	39.64972274206372
1018.3699600697728	1586.1	32209.566666666666	40.162271675883055
1019.0890550052692	1586.7333333333333	31804.866666666665	40.134469929367775
1019.8080761494851	1586.8666666666666	31251.733333333334	40.08637005115098
1020.5270235002555	1586.3666666666666	30660.233333333334	40.48259372767758
1021.2458970554151	1586.9666666666667	29932.6	40.33822045018509
1021.9646968127987	1586.2333333333333	29290.733333333334	40.173137711707795
1022.6834227702411	1585.9666666666667	28751.333333333332	39.72911728036154
1023.4020749255772	1585.7333333333333	28275.066666666666	39.769801763838885
1024.1206532766416	1587.0333333333333	27893.5	39.95986554809421
1024.8391578212693	1586.3	27576.166666666668	39.46361188030931
1025.5575885572953	1586.1666666666667	27236.633333333335	39.137045827041135
1026.2759454825539	1586.3333333333333	26822.566666666666	39.52258200329292
1026.9942285948803	1586.6333333333334	26210.4	39.12178680635627
1027.7124378921092	1586.6	25652.8	39.8760582217519
1028.4305733720753	1586.9	25036.633333333335	39.52259336893217
1029.1486350326138	1586.3	24436.133333333335	39.34185945281326
1029.866622871559	1586.9666666666667	23931.766666666666	39.76066598853166
1030.584536886746	1586.4666666666667	23493.766666666666	39.49444431054837
1031.3023770760096	1586.2333333333333	23141.066666666666	39.83673168297845
1032.0201434371845	1586.2666666666667	22809.166666666668	39.11046539490856
1032.7378359681059	1586.4333333333334	22479.8	40.247212521102874
1033.455454666608	1586.3333333333333	22084.833333333332	39.806164297294785
1034.1729995305259	1587.3	21637.7	39.38409925891078
1034.8904705576945	1586.8	21129.6	39.74938963450304
1035.6078677459486	1586.3666666666666	20600.733333333334	39.42458398182512
1036.3251910931228	1586.8666666666666	20107.4	38.81443715005996
1037.042440597052	1586.9	19663.066666666666	39.31191741327143
1037.7596162555712	1586.2	19261.9	39.71084357400437
1038.4767180665153	1586.0333333333333	18905.233333333334	38.78635918008449
1039.1937460277186	1586.0333333333333	18631.866666666665	39.57701386775965
1039.9107001370162	1586.1	18357.266666666666	39.20624689402521
1040.627580392243	1586.8333333333333	18096.966666666667	39.70649811687561
1041.3443867912338	1586.4333333333334	17755.5	39.00659978192449
1042.0611193318232	1586.4666666666667	17358.666666666668	38.78247515222905
1042.7777780118463	1586.8333333333333	16917.733333333334	39.11814944901841
1043.4943628291376	1586.4	16457.833333333332	39.27613617899808
1044.2108737815322	1586.8	16029.433333333332	39.145939734587486
1044.9273108668647	1586.4666666666667	15666.6	39.16884626353619
1045.64367408297	1586.7	15345.766666666666	38.85079995350442
1046.359963427683	1586.0666666666666	15094.233333333334	38.768893180197495
1047.0761788988382	1586.2666666666667	14830.233333333334	38.06419945040241
1047.7923204942708	1586.4666666666667	14595.566666666668	38.859682906282416
1048.5083882118154	1586.0666666666666	14343.933333333332	39.077025479388254
1049.224382049307	1586.6333333333334	14043.5	38.72370717951461
1049.9403020045802	1585.8333333333333	13715.133333333333	38.87416933218593
1050.6561480754697	1586.7	13395.233333333334	39.00013474256123
1051.3719202598106	1586.0	13055.733333333334	38.357128268944905
1052.0876185554378	1587.1333333333334	12763.466666666667	37.802926961410044
1052.8032429601856	1586.3	12520.533333333333	39.109834256462655
1053.5187934718892	1586.2	12327.466666666667	39.10767609842839
1054.2342700883835	1586.9333333333334	12164.566666666668	38.552035959899044
1054.949672807503	1586.4	12012.466666666667	38.44164168991803
1055.6650016270826	1585.7	11847.9	38.48239046279398
1056.3802565449573	1586.6666666666667	11641.566666666668	39.079572354049816
1057.0954375589617	1586.0333333333333	11416.466666666667	39.01269210801095
1057.8105446669308	1586.5666666666666	11199.866666666667	39.16039217816614
1058.5255778666992	1586.2333333333333	10976.833333333334	38.81142016344884
1059.240537156102	1585.7333333333333	10747.866666666667	38.58332659779255
1059.9554225329737	1586.8666666666666	10551.1	39.05429545530159
1060.6702339951491	1586.0	10391.833333333334	39.08789000064164
1061.3849715404633	1586.8333333333333	10267.033333333333	39.1415511273564
1062.0996351667509	1587.0666666666666	10162.866666666667	38.98073985691857
1062.8142248718468	1587.2666666666667	10059.666666666666	39.21125420076168
1063.528740653586	1586.5	9925.4	39.89725260980815
1064.2431825098029	1586.7333333333333	9737.166666666666	38.515619033442604
1064.9575504383324	1587.0666666666666	9530.2	38.63071626456116
1065.6718444370097	1586.8666666666666	9332.166666666666	39.44686646026538
1066.386064503669	1587.2	9150.833333333334	38.33368514361139
1067.1002106361457	1586.3333333333333	9022.066666666668	39.27710962023823
1067.8142828322743	1586.1	8895.433333333332	38.61830221947034
1068.5282810898898	1586.7	8802.433333333332	39.48953020068081
1069.2422054068265	1586.5333333333333	8695.9	37.958714058801924
1069.95605578092	1585.9666666666667	8604.833333333334	38.653049916974744
1070.6698322100044	1586.6666666666667	8473.3	39.255060381210555
1071.383534691915	1586.8	8327.1	40.5815933397502
1072.0971632244864	1585.6666666666667	8133.1	38.260165361003
1072.8107178055534	1586.4333333333334	7975.4	38.98802999025047
1073.524198432951	1586.4	7848.8	38.346236813115
1074.2376051045137	1587.2	7742.9	37.78791951169482
1074.9509378180765	1586.0666666666666	7652.333333333333	38.615472717172146
1075.6641965714741	1586.7666666666667	7582.033333333334	39.29483967502284
1076.3773813625414	1586.4666666666667	7476.533333333334	38.73830133789337
1077.0904921891133	1586.5	7381.433333333333	38.99114240954968
1077.8035290490245	1586.4333333333334	7250.3	38.75810984963714
1078.51649194011	1586.5666666666666	7126.833333333333	39.557568115324976
1079.2293808602042	1585.9	6997.033333333334	39.47631131134712
1079.9421958071423	1586.8333333333333	6880.866666666667	39.31834054358867
1080.6549367787588	1586.4	6777.533333333334	38.2913237573586
1081.367603772889	1586.5666666666666	6709.0	39.63586879348974
1082.080196787367	1586.6333333333334	6642.9	38.577403993915674
1082.7927158200282	1586.2333333333333	6565.933333333333	38.12089018229946
1083.5051608687072	1586.7	6462.966666666666	38.159004615408676
1084.217531931239	1586.8666666666666	6333.833333333333	37.275140781910316
1084.9298290054578	1586.8333333333333	6214.0	38.1644380793093
1085.6420520891993	1586.8333333333333	6113.3	38.07765681385954
1086.3542011802977	1586.1	6037.533333333334	38.69210424277272
1087.0662762765878	1586.2333333333333	5972.166666666667	38.08091787308952
1087.7782773759047	1587.2	5915.933333333333	37.56667920529682
1088.4902044760831	1586.4666666666667	5852.066666666667	38.963778330728374
1089.202057574958	1585.9	5763.633333333333	38.661395755630906
1089.9138366703637	1586.7333333333333	5669.433333333333	38.99807576155601
1090.6255417601355	1586.9333333333334	5576.466666666666	38.42700653140679
1091.337172842108	1585.5666666666666	5504.066666666667	38.84476158710301
1092.048729914116	1586.8666666666666	5448.5	39.562634449819505
1092.7602129739944	1586.1666666666667	5396.3	38.21016109241161
1093.471622019578	1586.7333333333333	5356.666666666667	38.33418117961195
1094.1829570487016	1586.2333333333333	5291.1	38.53872325237486
1094.8942180592	1586.4666666666667	5199.3	38.26492188086927
1095.605405048908	1586.2	5113.633333333333	38.15770199271474
1096.3165180156604	1585.6333333333334	5050.066666666667	38.86074463828687
1097.027556957292	1585.7333333333333	5006.3	38.47972678779088
1097.7385218716379	1586.9	4966.766666666666	37.977060480061446
1098.4494127565324	1586.2	4913.366666666667	38.501522194382865
1099.1602296098106	1586.5666666666666	4833.133333333333	38.37552023765293
1099.8709724293074	1586.4	4751.466666666666	39.429922052691694
1100.5816412128574	1586.0666666666666	4678.133333333333	37.02227097815412
1101.2922359582956	1586.9	4633.333333333333	38.28088210834632
1102.0027566634565	1586.1333333333334	4603.233333333334	37.910276344186286
1102.7132033261753	1586.5666666666666	4559.466666666666	38.387920553609376
1103.4235759442865	1586.4333333333334	4480.633333333333	38.84023102427615
1104.1338745156252	1586.7666666666667	4410.833333333333	38.03375145777015
1104.844099038026	1586.8666666666666	4367.066666666667	39.92108143714563
1105.5542495093239	1585.8	4326.333333333333	37.67716540955691
1106.2643259273534	1586.8666666666666	4279.666666666667	38.857254330424446
1106.9743282899494	1586.3	4192.466666666666	37.65274438278776
1107.684256594947	1586.5333333333333	4132.933333333333	40.63211957382682
1108.394110840181	1586.9333333333334	4064.0	38.65862435884037
1109.1038910234856	1587.1	4026.1	38.16751371169469
1109.8135971426964	1585.8666666666666	3967.8	39.13102481707334
1110.5232291956477	1586.4333333333334	3891.5666666666666	39.327054227847775
1111.2327871801745	1586.1333333333334	3817.766666666667	38.53874544784538
1111.9422710941117	1586.9666666666667	3772.8	39.96449685028419
1112.6516809352938	1586.4666666666667	3732.0	41.344782216156354
1113.3610167015559	1585.7	3666.8333333333335	38.678582848153546
1114.0702783907325	1585.8	3616.6	40.753732282229656
1114.7794660006589	1586.2333333333333	3569.9333333333334	38.24059112547816
1115.4885795291696	1586.7	3536.6	39.23463867623741
1116.1976189740992	1586.4333333333334	3497.366666666667	41.854284937584055
1116.906584333283	1586.2333333333333	3444.766666666667	40.2825866794255
1117.6154756045555	1587.0333333333333	3402.4333333333334	38.471985494655954
1118.3242927857516	1586.8333333333333	3373.9666666666667	40.04040691781165
1119.0330358747062	1586.2666666666667	3332.266666666667	39.583168740151415
1119.741704869254	1586.1666666666667	3286.2	40.38732812435561
1120.4502997672296	1586.2	3246.866666666667	39.611915522932385
1121.1588205664682	1586.2333333333333	1662.4333333333334	46.475786798003604
1121.8672672648045	1585.6666666666667	1659.9	28.822502406551244
1122.5756398600731	1585.6333333333334	1661.5666666666666	36.784491404394224
1123.2839383501089	1585.1666666666667	1662.1666666666667	41.59954130974368
