# Supplementary material for: Roblonski: A Material-Efficient Robo-Fluidic Toolbox for Rapid Photochemical Characterization
Source: ACS Cent Sci. 2026 Feb 6;12(3):333–44. doi: 10.1021/acscentsci.5c02027 (PMC13022720; doi:10.1021/acscentsci.5c02027)
Supplement: Supplementary file 2 [file oc5c02027_si_002.zip › BeerLambertStudy/Raw Data (Automataed)/BLEC Study (2025 Jun 12)/Ferrocene3/blec_Ferrocene3__12062025_aABS_i8_eREF_d669e+00_t-1_m0_v0.csv]

name	C:/Users/cbe.mabolha.shared/Documents/Gilson Spectroscopy Project\BLEC Study (2025 Jun 12)\Ferrocene3\blec_Ferrocene3__12062025_aABS_i8_eREF_d669e+00_t-1_m0_v0.csv
2025-06-12 22:18:25.240868
count	30
interval	0.1 (Sec)
integration_time	40000 (uSec)
NLC=False	DCC=False	WCAL=-5	Slit=S5
Conc_0=6.692	FRAC=0.0	Conc_(8;None)=0.0
wavelength (nm)	dark reference (int)	light reference (int)	abs (mOD)
W	D	L	S
344.6678771972656	1601.6666666666667	1677.8	36.68366099140914
345.45221902608614	1589.1666666666667	1665.0333333333333	43.30503735388053
346.236489003635	1586.3666666666666	1661.9333333333334	34.68229178783055
347.02068712774695	1585.0	1659.4333333333334	33.33818864953302
347.8048133962569	1585.1666666666667	2399.0	48.62288775431043
348.5888678069997	1585.7	2406.6	45.25420815360307
349.3728503578101	1587.3333333333333	2422.4	45.90775946985023
350.15676104652283	1588.5666666666666	2433.3333333333335	45.0288418899185
350.94059987097285	1587.0666666666666	2442.4	44.91206595672422
351.72436682899485	1586.5666666666666	2446.133333333333	42.18496284993517
352.5080619184237	1585.8	2450.9	43.138185474821384
353.2916851370942	1585.9	2458.7	45.43694130457077
354.0752364828412	1585.7333333333333	2461.4333333333334	44.58168586035874
354.8587159534994	1585.6	2466.6	45.173638713680894
355.6421235469038	1586.5666666666666	2471.366666666667	49.16305216420325
356.42545926088906	1586.4666666666667	2469.6666666666665	45.52807793236761
357.20872309329	1587.5	2470.366666666667	47.62713866044086
357.9919150419415	1587.3333333333333	2462.9666666666667	45.39209049177185
358.77503510467835	1586.8	2459.0333333333333	46.09509468872551
359.5580832793353	1586.4333333333334	2451.4333333333334	43.36529047885083
360.34105956374725	1586.2666666666667	2448.8333333333335	42.38233238023096
361.12396395574893	1585.5333333333333	2451.0666666666666	46.695130333733616
361.9067964531752	1586.3	2445.733333333333	46.36992878554648
362.6895570538609	1586.6	2443.6	45.66365600293407
363.47224575564076	1586.7	2443.6666666666665	45.703061930940784
364.2548625563497	1588.0	2436.5666666666666	43.4001527035874
365.0374074538224	1586.5333333333333	2439.7	47.0697733974382
365.8198804458938	1586.5333333333333	2437.3	45.50610749123582
366.6022815303986	1586.3333333333333	2433.733333333333	43.48187836704029
367.3846107051717	1586.0666666666666	2433.6666666666665	41.62502686887435
368.1668679680479	1586.4666666666667	2434.0666666666666	41.230461347349056
368.9490533168619	1586.4333333333334	2438.1666666666665	42.74260314473607
369.7311667494487	1585.8333333333333	2446.2	45.811710880978644
370.5132082636429	1586.7666666666667	2452.7	43.59329558070903
371.2951778572795	1586.1333333333334	2459.5	44.74388582104985
372.07707552819323	1586.8	2459.766666666667	44.89418605972603
372.8589012742189	1586.4	2465.133333333333	43.927218247376246
373.6406550931913	1586.5666666666666	2475.133333333333	44.55175143234052
374.4223369829453	1586.4666666666667	2481.766666666667	43.376345645341495
375.2039469413157	1586.5666666666666	2486.4666666666667	43.96127956415854
375.9854849661373	1587.0333333333333	2482.266666666667	42.772612398389846
376.7669510552448	1586.3333333333333	2490.1	43.95831404237827
377.5483452064732	1586.5666666666666	2492.8333333333335	43.90140731240895
378.3296674176572	1586.7	2507.1666666666665	42.75523436341931
379.11091768663164	1586.3333333333333	2513.8333333333335	47.120999097900736
379.89209601123133	1586.2333333333333	2518.0333333333333	44.354610259767924
380.67320238929113	1586.8666666666666	2519.233333333333	42.81569768799194
381.45423681864577	1585.7	2518.5666666666666	41.18479002239921
382.23519929713007	1586.4	2533.0333333333333	46.32028281762179
383.01608982257886	1586.3666666666666	2544.9	43.50464470744208
383.796908392827	1586.1666666666667	2558.266666666667	45.28947314968858
384.57765500570923	1586.3666666666666	2557.633333333333	43.87694563435477
385.3583296590604	1586.4666666666667	2544.9333333333334	42.22418930252986
386.1389323507153	1586.4	2554.6666666666665	46.69209771525173
386.91946307850884	1586.8	2564.366666666667	43.988989537544214
387.69992184027564	1586.9333333333334	2583.6	42.33346436137711
388.48030863385065	1586.5333333333333	2608.3	45.64258680510001
389.2606234570687	1586.6333333333334	2594.9333333333334	45.40826962419199
390.04086630776453	1586.2666666666667	2580.1	43.03888075256937
390.82103718377294	1586.5333333333333	2584.766666666667	43.384031720607496
391.6011360829288	1586.5666666666666	2592.0666666666666	43.61120663676942
392.3811630030669	1587.0	2623.3333333333335	44.51757827517678
393.161117942022	1586.2	2663.4333333333334	45.13528243651302
393.941000897629	1586.5666666666666	2710.0666666666666	44.43519698301052
394.72081186772266	1586.5666666666666	2718.7	45.72339348270332
395.5005508501378	1587.3333333333333	2703.866666666667	43.77971037096547
396.28021784270925	1586.4333333333334	2707.4	45.02772947779248
397.0598128432718	1586.3	2715.4666666666667	42.67020216427515
397.83933584966024	1586.5333333333333	2714.5	43.27052360949984
398.6187868597095	1586.3	2730.0666666666666	45.163025666569084
399.3981658712542	1587.0333333333333	2745.766666666667	45.283001846896646
400.1774728821293	1586.3	2770.3	44.9024596633927
400.9567078901696	1586.7	2802.2	46.98329184821671
401.7358708932098	1586.6333333333334	2798.6666666666665	45.61020664629778
402.5149618890848	1586.6	2788.4	45.49791710181433
403.2939808756294	1587.2333333333333	2790.6666666666665	44.68553207556735
404.07292785067847	1585.6333333333334	2820.366666666667	46.1328328684035
404.8518028120667	1586.1333333333334	2831.233333333333	43.92304988786363
405.630605757629	1586.5333333333333	2834.133333333333	44.434135294161166
406.4093366852001	1586.0666666666666	2824.5333333333333	45.5185804180486
407.1879955926149	1586.6666666666667	2830.2	43.63360763962359
407.9665824777082	1586.2	2843.733333333333	45.161843366298676
408.74509733831474	1585.7666666666667	2865.1666666666665	44.48703543177841
409.52354017226935	1586.0	2883.5666666666666	47.20157445162383
410.3019109774069	1586.6333333333334	2876.3333333333335	43.18221520269632
411.08020975156217	1586.7666666666667	2896.233333333333	45.752577143562036
411.8584364925699	1587.0	2916.8333333333335	44.95388466768081
412.6365911982651	1586.0	2944.4666666666667	47.02153002119031
413.4146738664823	1586.1333333333334	2967.6	46.977101986510704
414.19268449505654	1586.5333333333333	2997.3333333333335	45.04663034785735
414.97062308182257	1586.4333333333334	3028.366666666667	44.33419734765954
415.74848962461516	1586.4	3075.8	45.22647314517917
416.52628412126916	1586.0666666666666	3145.4	45.6852895090234
417.3040065696194	1586.5666666666666	3220.2	45.96529380015192
418.0816569675006	1587.1	3214.6666666666665	46.16584376957443
418.8592353127476	1586.8333333333333	3199.3333333333335	45.323786777142885
419.63674160319533	1586.3666666666666	3213.7	44.257676254847155
420.4141758366785	1585.8	3251.0	45.906272170828025
421.1915380110319	1587.1333333333334	3267.9333333333334	45.04607773869796
421.9688281240904	1586.4333333333334	3266.633333333333	44.824144652388746
422.7460461736888	1586.5666666666666	3315.5	44.06014783555392
423.52319215766187	1587.2333333333333	3387.7	46.89894014936584
424.3002660738445	1586.0333333333333	3465.633333333333	45.01532004364584
425.0772679200714	1586.9	3609.6	45.065402849544604
425.8541976941775	1586.6666666666667	3752.6666666666665	47.155850380106166
426.6310553939975	1586.7666666666667	3822.233333333333	47.86797174079623
427.40784101736625	1586.8333333333333	3871.3333333333335	47.531901791822946
428.18455456211865	1586.4	3987.6666666666665	47.0535805636785
428.96119602608934	1585.9333333333334	4189.433333333333	49.26539980117283
429.7377654071133	1586.5	4390.966666666666	47.064853109094436
430.5142627030252	1586.3	4514.566666666667	47.87856694352152
431.29068791166	1586.7666666666667	4671.866666666667	49.536658751806335
432.06704103085235	1586.3666666666666	4800.166666666667	49.12686165833112
432.8433220584372	1587.0333333333333	4893.933333333333	48.961567548627706
433.6195309922492	1586.5333333333333	4955.566666666667	50.007827664017064
434.3956678301234	1586.2333333333333	4990.433333333333	48.793996755685995
435.1717325698944	1587.1	5007.433333333333	50.034472629451315
435.9477252093971	1587.2	5034.7	49.6921105816577
436.72364574646633	1586.6	5067.833333333333	48.93085294048313
437.49949417893686	1587.0	5131.266666666666	48.270803746521466
438.27527050464346	1586.8	5227.2	47.94482774836644
439.0509747214211	1586.6666666666667	5406.4	49.42302990814898
439.8266068271044	1586.7333333333333	5666.966666666666	48.32471554519903
440.6021668195283	1586.5333333333333	6035.7	48.774047528096695
441.37765469652754	1587.0666666666666	6503.966666666666	49.88687758493771
442.1530704559369	1586.2333333333333	7004.933333333333	49.65435026565361
442.9284140955914	1586.7666666666667	7435.0	50.12306552016351
443.7036856133256	1586.4666666666667	7756.933333333333	50.05798462608967
444.47888500697445	1586.8	7920.966666666666	50.102481402488365
445.2540122743727	1586.5333333333333	7954.4	50.033197375307935
446.0290674133552	1586.3	7899.4	49.181793418799764
446.8040504217568	1586.2666666666667	7820.2	49.97125628915005
447.5789612974122	1587.2333333333333	7724.5	48.835313623818905
448.35380003815635	1586.6333333333334	7693.666666666667	50.45498223626025
449.1285666418239	1586.7	7659.333333333333	50.01659633385333
449.90326110624983	1586.5666666666666	7653.766666666666	50.35870249904203
450.67788342926883	1586.9	7655.966666666666	49.034489554324026
451.4524336087157	1585.8333333333333	7678.266666666666	48.57494489951062
452.22691164242536	1586.6	7753.266666666666	49.966875149634284
453.00131752823256	1586.1333333333334	7803.833333333333	49.80654218131192
453.7756512639721	1586.8	7869.966666666666	49.280235412713054
454.5499128474788	1586.7333333333333	7936.933333333333	49.07925735955017
455.32410227658755	1586.4666666666667	7985.033333333334	49.86257703220067
456.09821954913303	1586.5666666666666	7996.3	49.327529311306556
456.8722646629501	1586.1	7968.166666666667	49.03822855971324
457.6462376158736	1585.5	7914.466666666666	50.13584819994905
458.4201384057383	1586.8333333333333	7810.166666666667	48.92483912402677
459.1939670303791	1586.3666666666666	7680.2	48.49672603868533
459.96772348763074	1586.2666666666667	7543.1	49.72740613075817
460.741407775328	1586.9	7396.433333333333	49.81428284995702
461.51501989130577	1586.8333333333333	7254.166666666667	48.847898535903916
462.2885598333988	1585.7666666666667	7143.733333333334	49.78464010865859
463.0620275994419	1586.3333333333333	7059.866666666667	48.881943865961304
463.83542318726995	1586.1	6981.766666666666	48.72785007523238
464.6087465947177	1586.9	6949.333333333333	49.31662364735663
465.38199781962	1587.0333333333333	6928.4	49.73837862219732
466.1551768598116	1586.2666666666667	6907.966666666666	48.854202427885824
466.92828371312737	1586.4	6919.6	48.797384567527196
467.7013183774021	1586.4	6951.666666666667	48.431512794247055
468.4742808504707	1586.5666666666666	6997.4	48.732964715767224
469.24717113016777	1586.2666666666667	7059.066666666667	48.17601892624983
470.0199892143283	1587.1	7124.266666666666	48.404654222254514
470.792735100787	1586.6333333333334	7195.633333333333	48.48750921018071
471.5654087873788	1587.0	7278.166666666667	49.049867386915004
472.33801027193834	1587.0333333333333	7344.466666666666	49.04617238198924
473.11053955230057	1586.6666666666667	7423.733333333334	49.75167013531592
473.88299662630027	1586.0333333333333	7472.5	47.920478225305025
474.65538149177223	1586.4	7527.433333333333	48.62845058389796
475.4276941465513	1586.6666666666667	7548.9	48.32881772226647
476.1999345884722	1586.6333333333334	7568.033333333334	48.270512684751
476.97210281536985	1586.3666666666666	7569.233333333334	49.46838409750858
477.74419882507897	1586.7	7554.5	49.5408664657871
478.51622261543446	1586.5	7524.333333333333	48.42989648456848
479.2881741842711	1586.0666666666666	7506.333333333333	49.858169444165746
480.06005352942367	1586.9333333333334	7440.7	48.825781021667375
480.831860648727	1586.6	7404.2	49.7829568473982
481.60359554001593	1586.6666666666667	7355.466666666666	48.28430926851305
482.37525820112523	1586.5333333333333	7312.066666666667	48.91087919822992
483.14684862988975	1586.8666666666666	7256.333333333333	48.47143435099632
483.91836682414424	1586.6666666666667	7220.033333333334	49.15111089368441
484.68981278172356	1586.4333333333334	7157.6	48.254853041396416
485.46118650046253	1586.9333333333334	7110.066666666667	48.159774362563745
486.23248797819593	1586.6	7082.066666666667	48.749166995567464
487.0037172127586	1586.1666666666667	7051.133333333333	49.56241813854928
487.7748742019853	1586.9	7008.5	49.2880930464126
488.54595894371096	1586.6333333333334	6966.433333333333	48.284102621422406
489.31697143577026	1586.5	6929.0	47.789985474544075
490.08791167599804	1586.8333333333333	6892.633333333333	47.50598562705928
490.8587796622292	1586.3666666666666	6870.966666666666	48.20607339493596
491.6295753922984	1587.1333333333334	6857.3	50.19800344380665
492.4002988640406	1587.2	6818.133333333333	48.30549353886251
493.17095007529053	1585.9666666666667	6788.066666666667	48.041374139621404
493.94152902388305	1587.2	6752.833333333333	48.12140437301316
494.71203570765294	1586.8666666666666	6727.933333333333	48.638569168651934
495.482470124435	1586.3666666666666	6694.133333333333	47.90640568592647
496.25283227206404	1587.0333333333333	6664.1	47.27706292751398
497.02312214837485	1586.8	6647.266666666666	49.478310029222804
497.7933397512024	1586.8	6606.233333333334	48.22138834166827
498.56348507838123	1587.2666666666667	6585.8	47.2770829415837
499.3335581277464	1586.5333333333333	6576.733333333334	48.21868249151576
500.10355889713264	1586.7	6555.6	48.144299823500525
500.8734873843747	1586.8333333333333	6556.6	48.500059830489256
501.6433435873074	1586.4	6556.9	48.815005967816646
502.4131275037657	1587.0333333333333	6562.533333333334	48.473466464229475
503.1828391315842	1586.6	6585.166666666667	48.82629551495568
503.95247846859786	1586.3333333333333	6596.266666666666	48.657348555590175
504.72204551264144	1586.9333333333334	6615.266666666666	48.32415547983368
505.49154026154974	1587.0	6649.133333333333	48.312081367507396
506.2609627131576	1586.8666666666666	6680.333333333333	46.59072850170753
507.03031286529983	1585.8666666666666	6752.4	48.601130495550386
507.7995907158112	1586.6	6801.633333333333	47.91850943648409
508.5687962625266	1586.7333333333333	6869.333333333333	48.74320508229049
509.33792950328075	1586.5	6941.066666666667	47.84817412326434
510.1069904359085	1586.0666666666666	7018.966666666666	47.40466591913845
510.8759790582447	1586.8	7094.233333333334	47.85280667213377
511.6448953681241	1586.5	7187.733333333334	47.94922594481946
512.4137393633815	1587.2333333333333	7284.1	48.207828451827154
513.1825110418519	1586.7666666666667	7394.866666666667	47.5076761026378
513.9512104013698	1587.0333333333333	7507.433333333333	48.48781950953027
514.7198374397702	1586.3666666666666	7603.3	48.44495536548052
515.4883921548881	1586.5333333333333	7707.166666666667	47.770196592096084
516.2568745445578	1586.6666666666667	7815.133333333333	47.38907255757129
517.0252846066146	1586.0666666666666	7932.2	47.66160322276998
517.793622338893	1586.6333333333334	8025.766666666666	47.7494638451435
518.561887739228	1586.1666666666667	8123.866666666667	47.85358581424815
519.3300808054544	1586.7666666666667	8223.433333333332	48.81475888660723
520.0982015354069	1587.0333333333333	8318.933333333332	48.459411631856426
520.8662499269203	1586.7333333333333	8409.3	47.52055194424981
521.6342259778296	1586.3666666666666	8488.866666666667	46.53768040072924
522.4021296859694	1587.2666666666667	8564.333333333334	47.38538884218207
523.1699610491747	1587.6666666666667	8638.1	48.211688224371514
523.9377200652801	1586.4666666666667	8702.733333333334	47.63579697380529
524.7054067321207	1586.6	8767.3	47.566492811425796
525.4730210475309	1586.6	8829.566666666668	46.9919942540741
526.2405630093459	1586.7666666666667	8894.066666666668	46.972280744937606
527.0080326154003	1586.7333333333333	8943.366666666667	46.841358035217425
527.7754298635291	1587.3	8998.3	47.52127774709731
528.5427547515668	1586.6666666666667	9041.9	47.97093452937352
529.3100072773485	1586.4	9094.366666666667	47.89247808493856
530.077187438709	1586.9	9124.2	47.67832310103944
530.8442952334829	1586.6333333333334	9174.3	47.64829829878952
531.6113306595051	1587.0333333333333	9205.133333333333	48.03045592566962
532.3782937146104	1586.6333333333334	9241.7	47.977420437994105
533.1451843966338	1587.2	9279.633333333333	47.30487550799152
533.9120027034099	1586.9666666666667	9321.666666666666	48.316459982484545
534.6787486327736	1586.8	9354.933333333332	47.45790881021158
535.4454221825597	1587.3333333333333	9400.9	49.116282281608996
536.212023350603	1587.0333333333333	9421.033333333333	47.71657476129789
536.9785521347383	1586.9666666666667	9445.133333333333	47.6498844615563
537.7450085328004	1586.9	9479.833333333334	47.786260557488994
538.5113925426242	1586.5333333333333	9504.566666666668	48.23047873840135
539.2777041620444	1587.0333333333333	9530.933333333332	47.21436081631129
540.0439433888959	1586.4	9569.233333333334	47.82065112444856
540.8101102210134	1587.2333333333333	9599.133333333333	48.50922320061617
541.5762046562318	1586.8666666666666	9591.166666666666	46.97315500802218
542.3422266923859	1586.5666666666666	9596.266666666666	45.86775406024497
543.1081763273105	1587.1333333333334	9615.466666666667	46.953237139737304
543.8740535588404	1586.8666666666666	9616.833333333334	47.15611467482076
544.6398583848105	1586.7333333333333	9634.733333333334	47.99772784084388
545.4055908030555	1586.1666666666667	9650.066666666668	47.61912971141593
546.1712508114102	1587.1666666666667	9650.666666666666	47.687742526792256
546.9368384077096	1587.2666666666667	9645.566666666668	46.526860586424455
547.7023535897882	1586.6666666666667	9652.533333333333	46.506760584375364
548.4677963554811	1587.3666666666666	9666.133333333333	47.51253169273555
549.2331667026231	1587.1	9669.0	47.25734062373814
549.9984646290487	1587.0	9662.666666666666	47.39583130708107
550.7636901325931	1587.3666666666666	9662.666666666666	47.78016105734312
551.5288432110908	1586.4666666666667	9655.8	46.4497333511723
552.2939238623768	1586.7666666666667	9641.0	47.16832304001238
553.0589320842859	1587.7333333333333	9629.733333333334	46.22376919720813
553.8238678746528	1587.2333333333333	9629.233333333334	46.478132030105584
554.5887312313124	1585.9333333333334	9634.866666666667	46.85840392377795
555.3535221520995	1586.9	9627.833333333334	46.875544677264145
556.1182406348488	1586.9	9633.366666666667	47.13619609653525
556.8828866773954	1587.4	9642.866666666667	47.02850089276165
557.6474602775738	1586.9333333333334	9644.766666666666	46.58970129165108
558.411961433219	1586.4666666666667	9651.233333333334	46.891232944301194
559.1763901421657	1586.9666666666667	9658.7	46.10795812815854
559.9407464022488	1586.9333333333334	9674.666666666666	47.52875376285979
560.7050302113031	1587.0333333333333	9665.833333333334	47.04679025880321
561.4692415671633	1586.7333333333333	9681.0	46.939896916338256
562.2333804676643	1586.6666666666667	9696.1	47.352563674401694
562.997446910641	1586.5666666666666	9704.1	47.706512224857036
563.7614408939281	1586.5666666666666	9721.433333333332	46.29445856380255
564.5253624153604	1586.7333333333333	9763.333333333334	47.34437302281261
565.2892114727728	1587.1333333333334	9773.666666666666	46.55475579876487
566.0529880639999	1586.4666666666667	9791.333333333334	46.619754318239195
566.8166921868768	1587.3333333333333	9822.066666666668	47.508838203639144
567.5803238392382	1587.4	9835.033333333333	46.958751681113654
568.3438830189189	1586.7666666666667	9825.6	46.32697006380527
569.1073697237535	1586.2666666666667	9839.433333333332	46.48603283648102
569.8707839515772	1586.6	9858.233333333334	46.448565965207145
570.6341257002246	1586.7	9886.733333333334	46.711811837059635
571.3973949675305	1587.4666666666667	9884.966666666667	46.138579523930325
572.1605917513298	1587.2333333333333	9915.566666666668	46.96045884652199
572.9237160494572	1587.0333333333333	9914.933333333332	46.98240808625098
573.6867678597476	1586.5	9913.533333333333	46.20180594822863
574.4497471800358	1586.5333333333333	9943.3	46.96929207583109
575.2126540081566	1586.5333333333333	9959.3	47.02091750723181
575.9754883419448	1586.9333333333334	9967.7	46.18896551334016
576.7382501792351	1586.6333333333334	9968.833333333334	45.91756006907458
577.5009395178625	1587.0	9976.166666666666	46.1497660383306
578.2635563556619	1587.3333333333333	10003.766666666666	46.345946770967025
579.0261006904677	1586.4666666666667	10007.0	46.24754459922871
579.7885725201152	1587.1666666666667	10034.966666666667	46.07482015452658
580.5509718424388	1586.7	10044.3	46.565000287244295
581.3132986552736	1586.5	10070.433333333332	46.499814138645746
582.0755529564542	1587.0666666666666	10107.333333333334	47.08327216651794
582.8377347438156	1586.5666666666666	10109.3	47.10295489277861
583.5998440151925	1586.6333333333334	10118.133333333333	46.90814273123116
584.3618807684197	1587.1	10142.5	46.489088092122174
585.123845001332	1586.7	10165.466666666667	45.71568061055718
585.8857367117644	1586.8666666666666	10205.866666666667	46.12155670816116
586.6475558975515	1586.6666666666667	10249.666666666666	46.38552420803308
587.4093025565281	1586.8666666666666	10283.033333333333	46.18219589690149
588.1709766865292	1586.9333333333334	10325.633333333333	46.08138350895422
588.9325782853895	1586.2666666666667	10382.133333333333	45.91917752815499
589.6941073509438	1587.5	10444.966666666667	45.90206661705857
590.4555638810269	1587.0666666666666	10498.233333333334	46.300243026289685
591.2169478734736	1585.4333333333334	10561.866666666667	45.45601639111915
591.9782593261189	1586.2	10655.0	46.6107498973718
592.7394982367973	1586.4	10732.133333333333	45.76769138120562
593.5006646033439	1586.7666666666667	10820.466666666667	45.57444635845571
594.2617584235933	1586.4666666666667	10931.566666666668	45.8223854343467
595.0227796953804	1586.9666666666667	11034.966666666667	46.36569970826045
595.78372841654	1587.1666666666667	11129.666666666666	46.39427682756569
596.544604584907	1586.2333333333333	11236.666666666666	46.04043231225799
597.3054081983161	1586.6333333333334	11348.766666666666	46.55174446206953
598.0661392546021	1585.9	11469.4	45.952015345945796
598.8267977515999	1586.6666666666667	11600.8	45.837166775080696
599.5873836871442	1586.6666666666667	11720.666666666666	46.69973889749286
600.34789705907	1586.6	11829.333333333334	45.584469184505565
601.1083378652119	1586.9666666666667	11967.433333333332	45.80180975547942
601.8687061034049	1586.5	12106.666666666666	45.530498389159376
602.6290017714836	1586.7333333333333	12272.233333333334	45.86061647971354
603.3892248672829	1586.5	12411.533333333333	46.89257020624435
604.1493753886377	1586.7	12552.266666666666	46.57133463301365
604.9094533333828	1586.6333333333334	12697.2	47.03233935968461
605.6694586993528	1586.7666666666667	12831.133333333333	46.202458515011806
606.4293914843829	1586.6333333333334	12961.1	45.7922795655655
607.1892516863076	1586.9	13097.6	46.190758949737344
607.9490393029618	1587.2666666666667	13246.8	45.67665609406752
608.7087543321802	1586.3333333333333	13370.7	45.66864190447765
609.4683967717978	1586.2666666666667	13493.1	45.60554052102223
610.2279666196492	1586.6	13612.9	45.570416881248974
610.9874638735695	1586.3666666666666	13733.7	45.656866259505996
611.7468885313933	1586.2	13869.333333333334	46.33353641552634
612.5062405909555	1586.8333333333333	13998.733333333334	46.01844009270346
613.2655200500909	1586.8333333333333	14154.033333333333	46.68950199295006
614.0247269066342	1586.6333333333334	14280.1	46.79859011046522
614.7838611584203	1586.7333333333333	14371.266666666666	45.48883082763737
615.5429228032841	1586.3333333333333	14498.9	45.85503859120809
616.3019118390603	1586.4333333333334	14580.4	44.479527808166765
617.0608282635836	1587.6	14683.966666666667	45.57440427316358
617.8196720746892	1586.6666666666667	14789.466666666667	46.060465778051636
618.5784432702114	1586.8666666666666	14874.866666666667	46.357096457251224
619.3371418479854	1586.2666666666667	14938.7	45.602961729915314
620.0957678058459	1587.4333333333334	14971.8	45.33815384919254
620.8543211416277	1587.2333333333333	15037.433333333332	46.127657121884745
621.6128018531655	1585.5666666666666	15095.366666666667	45.493968197710096
622.3712099382943	1586.2666666666667	15156.966666666667	45.84509105061842
623.1295453948488	1586.2333333333333	15218.466666666667	45.625713195766956
623.8878082206638	1587.1	15271.733333333334	45.586032881069215
624.6459984135743	1586.4	15321.266666666666	46.39081765034682
625.4041159714149	1586.0	15367.833333333334	46.11769479316714
626.1621608920203	1586.9333333333334	15427.9	45.92731072143053
626.9201331732256	1586.4333333333334	15469.366666666667	45.07467623323509
627.6780328128656	1587.0666666666666	15537.366666666667	45.68958296713711
628.4358598087749	1587.1	15563.533333333333	45.80318228441049
629.1936141587885	1586.2333333333333	15606.566666666668	45.71160254741389
629.9512958607411	1586.6	15626.666666666666	45.47208876158839
630.7089049124675	1586.4	15658.3	46.02882267819855
631.4664413118026	1587.5666666666666	15663.133333333333	46.1602712835768
632.2239050565811	1586.6	15708.733333333334	45.97007827792102
632.9812961446379	1586.4666666666667	15713.0	46.19426320000364
633.7386145738079	1586.1666666666667	15696.6	45.22512522752153
634.4958603419257	1586.6666666666667	15731.733333333334	45.331043488349486
635.2530334468262	1585.7	15730.5	45.82299624256603
636.0101338863443	1586.8666666666666	15715.166666666666	45.77809778588792
636.7671616583146	1586.8666666666666	15718.533333333333	45.23081303340571
637.5241167605723	1586.3	15711.966666666667	45.49225308315825
638.2809991909518	1587.1	15702.366666666667	46.00735067464557
639.037808947288	1586.6	15662.966666666667	45.33250210350661
639.7945460274159	1586.3666666666666	15649.3	45.17363750357987
640.5512104291702	1586.4666666666667	15617.333333333334	45.55852116454075
641.3078021503857	1586.3666666666666	15596.266666666666	45.84739729568276
642.0643211888971	1586.8333333333333	15541.766666666666	45.55490412912588
642.8207675425394	1586.8666666666666	15501.266666666666	45.267393998590954
643.5771412091474	1586.4666666666667	15471.9	45.364620874920206
644.3334421865558	1586.5	15460.733333333334	46.234589872788334
645.0896704725996	1585.8333333333333	15438.3	45.665303951352925
645.8458260651132	1587.5	15430.966666666667	45.47825512792317
646.6019089619319	1586.6666666666667	15448.633333333333	46.536912432145606
647.3579191608902	1586.7333333333333	15435.9	46.2659181999349
648.1138566598231	1586.4333333333334	15430.533333333333	45.85939811183622
648.8697214565653	1586.0333333333333	15403.266666666666	45.57278327539856
649.6255135489516	1586.8333333333333	15388.533333333333	45.950879236973385
650.3812329348169	1586.9333333333334	15353.233333333334	44.948637953328735
651.1368796119959	1586.0666666666666	15390.766666666666	44.81925197108375
651.8924535783235	1585.6333333333334	15385.933333333332	44.80522953383371
652.6479548316345	1586.7333333333333	15362.1	45.74336207272162
653.4033833697637	1586.9333333333334	15357.466666666667	45.55709556662341
654.1587391905458	1586.5333333333333	15346.533333333333	45.59036049532485
654.9140222918159	1586.8	15344.3	45.86682256286522
655.6692326714084	1586.8666666666666	15327.0	44.68602346922597
656.4243703271585	1586.1666666666667	15346.2	44.41980340067542
657.1794352569008	1586.9666666666667	15387.166666666666	45.32341936910042
657.9344274584702	1586.0	15392.0	44.47199065942763
658.6893469297014	1586.5333333333333	15410.433333333332	44.01830903923932
659.4441936684294	1587.2666666666667	15406.333333333334	43.86527858370476
660.1989676724888	1586.3	15445.266666666666	44.16814900099568
660.9536689397146	1586.6	15503.2	44.41213028646056
661.7082974679414	1586.6333333333334	15550.866666666667	44.57072928990468
662.4628532550042	1586.4666666666667	15585.466666666667	45.03192313364202
663.2173362987378	1586.4666666666667	15605.933333333332	44.29092584662952
663.9717465969768	1586.5	15691.333333333334	44.947999862957865
664.7260841475563	1586.0	15732.633333333333	44.43726073944644
665.480348948311	1586.3	15794.7	44.12110565095698
666.2345409970756	1586.3333333333333	15855.533333333333	44.46353149716836
666.988660291685	1586.8666666666666	15896.1	44.60490990632603
667.742706829974	1586.5	15952.133333333333	45.36141478675285
668.4966806097776	1586.6666666666667	16046.2	45.11210303319102
669.2505816289303	1586.2666666666667	16195.333333333334	46.22435676883628
670.0044098852671	1586.0333333333333	16277.066666666668	45.33058610895755
670.7581653766227	1585.6666666666667	16338.333333333334	45.31722852949327
671.511848100832	1586.3333333333333	16444.666666666668	45.49775475842605
672.2654580557298	1586.6	16549.4	45.2800239889465
673.0189952391509	1586.3666666666666	16652.333333333332	44.905391969778705
673.7724596489301	1587.2666666666667	16755.5	45.133658588944314
674.5258512829022	1586.4333333333334	16867.3	44.88196036513753
675.279170138902	1586.2	16999.833333333332	45.39771735248151
676.0324162147645	1587.0333333333333	17093.433333333334	44.43982269405685
676.7855895083242	1586.3	17206.733333333334	44.270725792017366
677.5386900174161	1586.4	17309.033333333333	44.91950393659783
678.2917177398749	1586.5333333333333	17419.333333333332	44.613641284577284
679.0446726735356	1587.0	17546.433333333334	44.84602599705901
679.797554816233	1587.1	17685.3	44.76484257677673
680.5503641658016	1586.4333333333334	17804.4	44.5492758267226
681.3031007200765	1586.3333333333333	17904.533333333333	44.681839140498624
682.0557644768925	1587.4333333333334	18031.833333333332	45.13075747154206
682.8083554340842	1586.7	18139.366666666665	44.4020792609666
683.5608735894867	1586.6333333333334	18282.133333333335	45.49214609041854
684.3133189409347	1586.8333333333333	18391.6	44.553798824488496
685.0656914862628	1586.9	18519.466666666667	44.88849732058656
685.8179912233061	1587.6666666666667	18662.733333333334	45.51997916030023
686.5702181498993	1586.7333333333333	18751.933333333334	45.19598699132254
687.3223722638772	1586.3666666666666	18847.033333333333	43.997002621532836
688.0744535630747	1586.2333333333333	19027.0	44.43302078388757
688.8264620453265	1587.0666666666666	19171.466666666667	44.24150456676165
689.5783977084674	1586.6666666666667	19282.233333333334	44.48704617586301
690.3302605503324	1587.2	19348.1	44.8937356059852
691.082050568756	1586.4333333333334	19435.2	44.7176013792531
691.8337677615733	1586.7	19506.833333333332	44.613311775559055
692.585412126619	1586.9	19640.366666666665	44.71417907548539
693.3369836617278	1586.6333333333334	19738.5	44.67633648657723
694.0884823647348	1586.5666666666666	19848.2	44.344422585988
694.8399082334745	1586.8666666666666	19929.433333333334	44.48720093181199
695.5912612657819	1585.6	20002.8	44.798196096060096
696.3425414594917	1586.3333333333333	20055.433333333334	44.65083900649408
697.0937488124388	1586.3333333333333	20109.0	44.257760632305946
697.8448833224579	1587.0	20212.2	44.36877674855947
698.5959449873841	1586.5666666666666	20239.733333333334	44.75361883641308
699.3469338050518	1586.3	20298.666666666668	44.83175291847073
700.0978497732962	1586.7333333333333	20299.2	44.48424841591382
700.8486928899517	1586.2	20341.633333333335	44.49066698824592
701.5994631528534	1586.7	20364.733333333334	44.21316151122421
702.3501605598362	1587.1666666666667	20366.533333333333	44.28923768374501
703.1007851087347	1586.6	20346.1	44.57028635930029
703.8513367973837	1587.0333333333333	20347.766666666666	44.65356712073551
704.6018156236181	1587.0333333333333	20367.833333333332	44.931451339184875
705.3522215852728	1586.2333333333333	20360.766666666666	44.88397603785648
706.1025546801824	1586.9	20352.9	44.085871490924134
706.8528149061818	1586.7333333333333	20332.466666666667	43.61147117863252
707.603002261106	1587.0666666666666	20384.566666666666	44.68790285088814
708.3531167427894	1586.7	20389.2	43.36918043830885
709.1031583490673	1586.6333333333334	20351.0	44.92670740370774
709.8531270777742	1586.4333333333334	20251.166666666668	43.33043279849489
710.6030229267449	1586.7666666666667	20212.233333333334	43.857067916158385
711.3528458938142	1586.9	20168.966666666667	43.69943266336821
712.1025959768172	1587.4	20106.633333333335	44.388462157645506
712.8522731735884	1587.2666666666667	20029.0	44.54924939389491
713.6018774819628	1586.3333333333333	19934.766666666666	44.56575636818313
714.351408899775	1587.2666666666667	19867.3	44.486897618608445
715.1008674248601	1586.6333333333334	19805.1	44.265844776235454
715.8502530550527	1586.3666666666666	19722.033333333333	44.89802406293587
716.5995657881876	1586.6666666666667	19616.533333333333	44.42259852068029
717.3488056220998	1587.0333333333333	19493.466666666667	44.36801135075604
718.097972554624	1587.3	19383.733333333334	43.96500998090574
718.8470665835949	1586.8666666666666	19308.433333333334	43.952572114931385
719.5960877068475	1587.1666666666667	19237.8	43.607692371507845
720.3450359222164	1586.5333333333333	19177.433333333334	43.172258617716366
721.0939112275368	1586.3	19135.733333333334	43.70350300549784
721.842713620643	1586.5333333333333	19095.566666666666	42.92977898256617
722.5914430993702	1587.3666666666666	19066.966666666667	43.50257173077278
723.340099661553	1586.2	19011.866666666665	43.9180356035549
724.0886833050263	1586.9	18974.766666666666	43.58384606389907
724.837194027625	1587.1333333333334	18912.033333333333	43.61282621028417
725.5856318271836	1586.7666666666667	18883.333333333332	43.13024765175343
726.3339967015373	1586.8666666666666	18856.8	43.63094826082253
727.0822886485207	1587.2	18858.133333333335	43.77289212614659
727.8305076659686	1586.1333333333334	18808.566666666666	43.78730478454796
728.5786537517159	1586.9	18758.866666666665	43.734348462785704
729.3267269035974	1586.5333333333333	18659.1	44.044551797858425
730.0747271194479	1586.4333333333334	18627.033333333333	44.64527790700833
730.822654397102	1586.6333333333334	18603.633333333335	43.96808053217878
731.5705087343949	1587.0333333333333	18577.4	44.493483419162686
732.3182901291611	1586.1666666666667	18556.266666666666	44.09314458749735
733.0659985792356	1586.1666666666667	18530.7	43.90977562442263
733.8136340824532	1586.8	18532.233333333334	43.9290613820801
734.5611966366486	1587.2	18508.5	43.91453244484163
735.3086862396566	1586.0	18482.333333333332	44.442893085162275
736.056102889312	1586.7	18473.8	44.89984873707845
736.8034465834498	1587.1	18476.9	44.62339190704485
737.5507173199047	1586.3666666666666	18477.966666666667	44.99655017779515
738.2979150965115	1586.6	18487.333333333332	44.51896020100973
739.045039911105	1586.6	18463.5	44.20513295579688
739.79209176152	1586.1333333333334	18448.633333333335	44.08520543183684
740.5390706455914	1586.7	18438.633333333335	44.049645547484275
741.285976561154	1586.7333333333333	18487.5	44.803667200588045
742.0328095060426	1586.8	18477.666666666668	44.1695038807253
742.7795694780918	1586.6666666666667	18433.7	43.96423218077196
743.5262564751367	1586.6333333333334	18392.8	44.397208302049066
744.272870495012	1587.0666666666666	18380.266666666666	44.80970207114871
745.0194115355524	1587.5	18342.933333333334	44.288032881898644
745.765879594593	1587.2	18326.5	44.17592736233393
746.5122746699683	1587.2333333333333	18327.066666666666	45.3161902183963
747.2585967595134	1586.7666666666667	18298.233333333334	44.43662527452811
748.0048458610628	1586.8333333333333	18279.6	44.02235617102221
748.7510219724516	1586.8666666666666	18285.033333333333	43.915280504789266
749.4971250915144	1586.6666666666667	18325.833333333332	44.25864425798528
750.243155216086	1586.4666666666667	18358.933333333334	44.47584317384799
750.9891123440015	1587.4666666666667	18445.633333333335	44.81154169848361
751.7349964730954	1586.8666666666666	18507.866666666665	44.13690545354939
752.4808076012027	1586.5333333333333	18553.8	44.6981603777301
753.2265457261582	1586.3666666666666	18571.033333333333	44.47332491309616
753.9722108457964	1586.2666666666667	18642.466666666667	44.966420220021966
754.7178029579526	1586.5666666666666	18682.266666666666	44.984682139752124
755.4633220604613	1587.1	18742.3	44.5378667883477
756.2087681511574	1586.4666666666667	18761.966666666667	43.20320112711808
756.9541412278757	1586.3333333333333	18809.566666666666	44.35357119903263
757.699441288451	1587.0666666666666	18849.066666666666	44.27192659219897
758.4446683307182	1586.1333333333334	18896.333333333332	43.91448933928244
759.1898223525119	1586.6333333333334	18959.533333333333	43.67954842168092
759.9349033516671	1587.0333333333333	19000.633333333335	43.675108660816576
760.6799113260186	1586.8	19049.566666666666	43.2901576162549
761.424846273401	1586.9	19143.666666666668	42.5651314433498
762.1697081916495	1586.4666666666667	19199.8	43.01461588066002
762.9144970785986	1587.1333333333334	19238.733333333334	42.83875244377805
763.6592129320832	1587.2333333333333	19314.333333333332	43.80803965344593
764.4038557499381	1587.0333333333333	19394.0	44.24538714276777
765.1484255299982	1586.5333333333333	19447.933333333334	44.11153693990081
765.8929222700982	1587.4	19499.366666666665	43.65953530518661
766.637345968073	1587.7	19556.233333333334	43.199823414912146
767.3816966217572	1586.9666666666667	19637.2	42.96506335751215
768.1259742289859	1586.2333333333333	19728.233333333334	43.53423924494912
768.8701787875938	1586.1	19809.766666666666	43.07812660716441
769.6143102954156	1587.0	19887.9	43.06957060015161
770.3583687502863	1586.1333333333334	19976.1	42.96156047275836
771.1023541500406	1586.5333333333333	20028.266666666666	43.77062284762431
771.8462664925133	1586.5333333333333	20081.766666666666	44.25146660048121
772.5901057755393	1587.0	20163.566666666666	44.53512521620622
773.3338719969533	1586.4	20223.133333333335	43.718340629917066
774.0775651545903	1587.2666666666667	20310.0	42.857202165421725
774.8211852462848	1586.0	20419.8	43.320565727827166
775.5647322698719	1586.5333333333333	20500.266666666666	43.396974776356885
776.3082062231862	1586.7666666666667	20590.5	43.461163275128605
777.0516071040627	1586.5666666666666	20711.633333333335	43.06426419057497
777.7949349103361	1586.7333333333333	20830.433333333334	43.7251860995079
778.5381896398412	1586.8	20934.1	43.50621894003826
779.281371290413	1586.9	21069.1	44.79126458174835
780.024479859886	1587.0666666666666	21144.166666666668	43.9597768653232
780.7675153460953	1586.6	21219.666666666668	43.5345834529524
781.5104777468754	1586.8666666666666	21344.1	43.97600385001591
782.2533670600615	1587.3	21457.033333333333	44.13161814332948
782.996183283488	1586.1666666666667	21580.033333333333	43.61910433985346
783.73892641499	1587.2	21706.866666666665	43.95922331592045
784.4815964524023	1587.3	21823.733333333334	43.86644666372661
785.2241933935596	1587.1666666666667	21935.1	43.62066716647476
785.9667172362967	1586.1333333333334	21992.2	42.58913778471938
786.7091679784486	1586.3666666666666	22091.733333333334	43.09539531587481
787.4515456178499	1586.6333333333334	22185.6	42.833728364878766
788.1938501523355	1586.2	22295.1	42.388218873007155
788.9360815797401	1586.8	22445.466666666667	42.773423998667674
789.6782398978987	1586.2	22572.333333333332	43.52868906016408
790.420325104646	1587.4333333333334	22658.7	42.75278589904648
791.1623371978169	1587.1666666666667	22793.7	44.15124845656886
791.9042761752461	1587.0666666666666	22892.366666666665	43.42192329858172
792.6461420347684	1586.5666666666666	22998.533333333333	43.38346729550949
793.3879347742187	1587.0666666666666	23147.366666666665	43.63949057471246
794.1296543914318	1586.2	23250.833333333332	43.55067002484696
794.8713008842426	1587.6	23358.8	42.957838758040566
795.6128742504857	1586.6666666666667	23447.4	42.37267467642422
796.354374487996	1585.8	23510.566666666666	42.68830223167954
797.0958015946084	1586.9	23576.566666666666	42.49058812460307
797.8371555681575	1586.9666666666667	23726.133333333335	42.771890567082316
798.5784364064783	1586.9	23856.966666666667	43.14482835423522
799.3196441074057	1586.5666666666666	23937.266666666666	42.46666310291116
800.0607786687742	1586.7	24049.2	43.311454603937854
800.8018400884189	1586.9333333333334	24141.066666666666	43.129289405150864
801.5428283641745	1586.8666666666666	24211.1	43.09338391660404
802.2837434938757	1587.0	24305.333333333332	42.35677882328053
803.0245854753575	1586.6666666666667	24442.5	42.457819335674856
803.7653543064547	1587.2	24582.5	42.222078403085895
804.5060499850019	1587.0	24731.6	42.620045766814286
805.2466725088342	1586.3666666666666	24823.6	42.67999922194517
805.9872218757862	1586.9333333333334	24924.333333333332	42.389056735851064
806.7276980836928	1586.2333333333333	25061.2	42.69799260220987
807.4681011303886	1586.8333333333333	25166.9	42.54477595316814
808.2084310137088	1586.8666666666666	25225.4	42.543641937207454
808.948687731488	1586.9666666666667	25311.5	41.84513286938237
809.688871281561	1586.6333333333334	25421.533333333333	42.77767900153172
810.4289816617627	1586.5333333333333	25511.666666666668	43.106364662035766
811.1690188699278	1586.7	25632.9	42.90417482112642
811.9089829038911	1586.2666666666667	25679.566666666666	42.94070934673838
812.6488737614875	1586.2	25792.433333333334	43.98577148314718
813.3886914405518	1586.5	25891.766666666666	43.544290188807
814.1284359389189	1586.0333333333333	26007.966666666667	43.060368895601535
814.8681072544233	1586.5666666666666	26093.566666666666	43.12501996562044
815.6077053849002	1587.3333333333333	26193.1	43.269233668636254
816.3472303281842	1586.9333333333334	26215.566666666666	43.07443238053213
817.0866820821101	1586.8	26265.566666666666	42.794682713460254
817.8260606445127	1587.1	26379.733333333334	43.92989848272129
818.5653660132269	1586.3666666666666	26451.5	43.66249134957391
819.3045981860876	1586.9	26525.833333333332	43.52722872579631
820.0437571609293	1586.6	26661.233333333334	43.745396660624486
820.7828429355872	1586.7	26709.8	43.45150075552149
821.5218555078957	1586.2333333333333	26785.066666666666	43.11364378274184
822.26079487569	1587.0333333333333	26839.366666666665	43.31332039390934
822.9996610368046	1586.5666666666666	26875.966666666667	42.81108319699287
823.7384539890745	1586.5666666666666	26935.833333333332	42.48499355438077
824.4771737303345	1585.8333333333333	27084.433333333334	43.098045911040536
825.2158202584193	1586.5666666666666	27209.433333333334	42.99935753502017
825.9543935711638	1586.8	27291.133333333335	43.346846826132534
826.6928936664028	1585.8666666666666	27364.6	43.20166028985099
827.4313205419711	1586.8666666666666	27418.6	43.396974680308375
828.1696741957036	1587.1666666666667	27473.366666666665	43.29477794638043
828.907954625435	1586.3333333333333	27563.433333333334	43.51787579404248
829.646161829	1586.3666666666666	27637.2	43.094906847768286
830.3842958042337	1586.9333333333334	27723.633333333335	42.93691877653165
831.1223565489707	1586.2666666666667	27828.666666666668	42.472823771237394
831.8603440610459	1586.6666666666667	27921.566666666666	42.557977136232125
832.598258338294	1586.3333333333333	28004.666666666668	42.433706978228685
833.3360993785501	1586.9	28042.433333333334	42.22988765041238
834.0738671796487	1586.7	28106.766666666666	41.97404248942207
834.8115617394246	1586.3666666666666	28250.966666666667	42.62248756920687
835.5491830557129	1586.2333333333333	28372.333333333332	41.874491104359436
836.2867311263482	1586.7	28425.966666666667	42.60116704606218
837.0242059491653	1587.1333333333334	28553.833333333332	43.027016043102066
837.7616075219992	1586.4333333333334	28658.5	43.37837128158456
838.4989358426844	1586.7	28678.666666666668	43.07217165072037
839.2361909090561	1586.4666666666667	28723.666666666668	43.15398701698178
839.9733727189487	1586.8333333333333	28725.033333333333	42.317686730186665
840.7104812701973	1587.3666666666666	28894.8	43.426298557243776
841.4475165606366	1586.1666666666667	29085.233333333334	44.217650858508655
842.1844785881015	1586.3333333333333	29218.6	43.84378161413188
842.9213673504267	1586.8333333333333	29285.833333333332	44.25027288693757
843.6581828454471	1586.8666666666666	29271.5	43.011690295792924
844.3949250709974	1587.4333333333334	29274.433333333334	43.27346067731226
845.1315940249126	1587.1333333333334	29382.133333333335	43.583554517800785
845.8681897050272	1586.2666666666667	29454.633333333335	42.51429431879585
846.6047121091764	1586.0666666666666	29575.9	42.903012715334
847.3411612351948	1586.8	29678.166666666668	42.53994491470047
848.0775370809172	1587.3666666666666	29765.766666666666	42.22919755718882
848.8138396441784	1587.0666666666666	29827.966666666667	41.74093615481734
849.5500689228132	1586.8666666666666	29938.133333333335	42.32458007951847
850.2862249146566	1586.7	29994.366666666665	42.02688374117844
851.0223076175432	1586.6666666666667	30078.233333333334	41.86954194834785
851.7583170293079	1586.3	30260.366666666665	42.384560615887864
852.4942531477856	1586.5	30351.466666666667	42.31323108295115
853.2301159708109	1586.4666666666667	30416.366666666665	42.44009386448377
853.9659054962187	1586.3	30401.833333333332	41.34028959600639
854.7016217218439	1585.9333333333334	30513.166666666668	42.044152094327494
855.4372646455213	1586.6333333333334	30640.966666666667	41.65963285440811
856.1728342650856	1586.4	30704.466666666667	41.993626299915086
856.9083305783716	1587.1	30878.733333333334	42.03287389165979
857.6437535832143	1586.5333333333333	30968.366666666665	41.332924539411266
858.3791032774483	1586.7666666666667	31058.366666666665	41.5423307962033
859.1143796589085	1586.9	31042.7	41.11111809474353
859.8495827254299	1586.5333333333333	31135.033333333333	40.62819704747232
860.5847124748469	1586.4	31199.2	40.43001632412314
861.3197689049947	1586.6666666666667	31317.033333333333	40.57298921836371
862.0547520137079	1587.1666666666667	31505.8	40.93717472674657
862.7896617988213	1587.5	31595.5	40.21250398197407
863.5244982581698	1586.2666666666667	31657.433333333334	40.40182822693581
864.2592613895882	1586.6666666666667	31676.6	40.080381273088896
864.9939511909114	1586.9	31776.8	41.523995968022184
865.728567659974	1586.6	31805.633333333335	40.9778807295195
866.4631107946109	1586.7666666666667	31856.866666666665	40.56501288936209
867.197580592657	1586.6666666666667	31952.2	41.312409459958644
867.931977051947	1586.3666666666666	32056.566666666666	41.026725036398076
868.6663001703158	1586.2333333333333	32117.666666666668	41.45864444828733
869.4005499455982	1586.1333333333334	32192.466666666667	41.28405299428376
870.1347263756289	1586.6666666666667	32146.733333333334	41.286067056933746
870.8688294582428	1586.5666666666666	32207.8	41.498028777436616
871.6028591912748	1586.1666666666667	32307.3	40.977736618097424
872.3368155725594	1586.4666666666667	32454.966666666667	41.27620796898198
873.0706985999318	1586.2666666666667	32552.6	41.7349766891834
873.8045082712266	1586.3	32652.033333333333	41.88724776097792
874.5382445842787	1586.4	32701.166666666668	42.085452490354044
875.2719075369228	1586.6333333333334	32856.63333333333	42.00124397520255
876.0054971269938	1586.4333333333334	32969.3	41.7644563852392
876.7390133523264	1587.0	33083.46666666667	41.62812161261415
877.4724562107556	1586.5333333333333	33268.63333333333	41.05268004604443
878.2058257001161	1586.8	33488.166666666664	41.29998600137504
878.9391218182427	1586.3	33618.066666666666	41.39101297811888
879.6723445629702	1587.1666666666667	33732.833333333336	41.36246838875399
880.4054939321335	1586.3333333333333	33840.5	41.55074526957872
881.1385699235674	1586.4	34014.933333333334	41.28395283530436
881.8715725351066	1586.4	34144.73333333333	40.54227001475597
882.604501764586	1587.2	34340.13333333333	40.12549278487754
883.3373576098403	1586.5333333333333	34592.0	40.16320880600529
884.0701400687044	1586.6	34780.53333333333	40.16109048625672
884.8028491390132	1586.8	35000.566666666666	40.790972653018
885.5354848186014	1586.2	35101.26666666667	40.11373983850473
886.2680471053038	1586.4333333333334	35141.5	39.812020994621086
887.0005359969554	1586.5	35318.4	39.94671285406596
887.7329514913906	1587.2666666666667	35448.36666666667	40.06830877411098
888.4652935864447	1587.2333333333333	35636.96666666667	39.01644787548434
889.1975622799522	1586.4333333333334	35869.36666666667	39.020094598230536
889.929757569748	1586.3666666666666	36136.433333333334	39.32565630707986
890.6618794536669	1586.1666666666667	36257.46666666667	39.48802290341856
891.3939279295437	1586.6	36377.433333333334	40.01802812726485
892.1259029952132	1586.5	36524.166666666664	40.45361993839511
892.8578046485103	1586.7333333333333	36694.86666666667	40.70631085889543
893.5896328872698	1586.3666666666666	36842.666666666664	40.579746642313026
894.3213877093264	1587.3	37061.666666666664	40.6345986336856
895.0530691125149	1586.7333333333333	37298.566666666666	39.98416475791361
895.7846770946703	1586.3333333333333	37552.6	41.37018589716792
896.5162116536272	1585.5	37711.433333333334	42.20924366155422
897.2476727872206	1586.7666666666667	37782.53333333333	42.33663145536795
897.9790604932853	1586.2666666666667	37862.73333333333	42.72883556417814
898.7103747696559	1586.4666666666667	37979.26666666667	43.2514456049159
899.4416156141674	1586.1666666666667	38225.6	43.02786607701029
900.1727830246544	1586.2333333333333	38480.6	42.6444419825282
900.9038769989521	1586.2666666666667	38790.26666666667	43.33276106969785
901.634897534895	1586.7666666666667	39008.23333333333	43.74649489051267
902.365844630318	1586.8666666666666	39210.26666666667	44.10006087612059
903.0967182830558	1586.0333333333333	39319.8	43.47554758793502
903.8275184909435	1586.0	39470.13333333333	44.545976849957256
904.5582452518156	1587.0666666666666	39658.333333333336	45.00744664865006
905.288898563507	1586.3666666666666	39787.23333333333	45.02142242897818
906.0194784238527	1586.1666666666667	39921.96666666667	45.80389872041622
906.7499848306873	1586.6333333333334	40121.8	45.54654082464989
907.4804177818455	1587.4	40288.36666666667	44.7773549544878
908.2107772751625	1587.1	40538.1	45.636098979468656
908.9410633084728	1585.8333333333333	40750.066666666666	45.78472121401764
909.6712758796114	1586.0333333333333	40873.03333333333	46.73054879733478
910.4014149864129	1585.9333333333334	41008.4	47.168494836557905
911.1314806267123	1587.0333333333333	41210.76666666667	47.58026017666487
911.8614727983444	1586.8	41419.3	47.54136984337687
912.5913914991438	1587.1	41595.433333333334	47.453792675895976
913.3212367269456	1585.4	41787.2	47.96189816712674
914.0510084795844	1586.3666666666666	41932.0	47.458834982143536
914.7807067548952	1586.7666666666667	42077.833333333336	47.728650748928025
915.5103315507125	1586.0333333333333	42168.86666666667	48.37592339013267
916.2398828648716	1586.9333333333334	42278.7	48.69120635148691
916.9693606952068	1586.6	42413.566666666666	48.17817501667617
917.6987650395532	1586.4666666666667	42523.36666666667	48.37447494310631
918.4280958957455	1586.5333333333333	42565.1	47.89898311000351
919.1573532616186	1586.6333333333334	42674.73333333333	48.225972515959576
919.8865371350073	1586.1	42660.8	48.72061608175565
920.6156475137464	1586.3666666666666	42639.333333333336	49.13471138849271
921.3446843956707	1586.4333333333334	42621.0	49.39158646954963
922.0736477786149	1586.8333333333333	42581.833333333336	49.10783246116485
922.802537660414	1586.5	42573.666666666664	48.92955777112892
923.5313540389027	1587.2	42654.96666666667	49.087545915774314
924.2600969119159	1586.7	42696.1	48.69482463186049
924.9887662772883	1587.1666666666667	42578.96666666667	48.10351059061287
925.7173621328548	1586.7333333333333	42498.46666666667	47.97183738647474
926.4458844764501	1586.1333333333334	42415.5	47.50461069291614
927.1743333059092	1586.3	42225.066666666666	47.35102751644711
927.9027086190666	1586.7666666666667	42034.166666666664	47.48357122918657
928.6310104137575	1586.5	41590.7	47.32417190628971
929.3592386878165	1586.4333333333334	41060.3	47.37061617011231
930.0873934390784	1586.1	40387.3	47.30626621834352
930.815474665378	1586.2666666666667	39572.333333333336	47.32018251545544
931.5434823645503	1587.2666666666667	38607.86666666667	46.761098398392846
932.2714165344298	1586.1	37505.8	46.51668874041647
932.9992771728516	1586.1	36425.23333333333	46.10047911853537
933.7270642776504	1586.3	35305.833333333336	45.37337104264722
934.4547778466609	1586.7666666666667	34165.8	43.94580994012141
935.1824178777181	1586.0333333333333	33289.9	44.24487401272087
935.9099843686568	1586.4	32548.5	43.19594915373177
936.6374773173115	1586.5666666666666	32091.2	43.40218142116278
937.3648967215174	1586.3666666666666	31803.866666666665	43.300141502578036
938.0922425791092	1586.7	31665.533333333333	43.47871399434338
938.8195148879216	1586.4333333333334	31738.033333333333	42.808473073131
939.5467136457895	1586.3666666666666	31922.1	42.44654249627051
940.2738388505477	1586.8	32170.666666666668	42.63493500108284
941.000890500031	1586.4666666666667	32535.433333333334	42.20265328198457
941.7278685920743	1586.1333333333334	33082.833333333336	42.550951553314675
942.4547731245123	1586.0666666666666	33692.53333333333	42.25600494383854
943.1816040951798	1586.6333333333334	34378.9	42.02567049066012
943.9083615019116	1586.1666666666667	35153.433333333334	41.572474805286944
944.6350453425426	1586.6666666666667	35904.6	41.18097593018632
945.3616556149077	1586.8666666666666	36737.3	41.05267661930852
946.0881923168415	1587.0333333333333	37520.5	40.34660725303698
946.8146554461789	1586.7	38233.333333333336	40.17840604017608
947.5410450007547	1586.3	38993.8	40.08757547653194
948.2673609784038	1586.0666666666666	39740.6	40.332712142270104
948.9936033769609	1586.6	40575.63333333333	40.35459429285989
949.7197721942608	1587.1	41304.13333333333	40.08071690006455
950.4458674281384	1586.6	42082.433333333334	40.420068882379226
951.1718890764284	1586.7666666666667	42851.9	40.54944023305898
951.8978371369658	1586.6	43548.46666666667	40.31988058925525
952.6237116075853	1586.8	44141.5	40.61568306627284
953.3495124861216	1586.6	44643.96666666667	40.075415402125145
954.0752397704097	1586.2666666666667	45204.5	40.05242372136664
954.8008934582843	1586.3666666666666	45789.566666666666	40.62740626441785
955.5264735475803	1586.2666666666667	46388.86666666667	41.068687359059986
956.2519800361324	1586.4666666666667	46855.46666666667	40.96869341738731
956.9774129217755	1586.8333333333333	47315.96666666667	41.453692528333704
957.7027722023442	1586.1666666666667	47706.066666666666	41.1104973856406
958.4280578756737	1587.0666666666666	48058.2	40.82818096624224
959.1532699395985	1586.4666666666667	48316.73333333333	41.4710066637453
959.8784083919536	1586.6666666666667	48601.96666666667	41.07626893541601
960.6034732305736	1586.8	48904.5	40.655867394112434
961.3284644532936	1587.0	49170.03333333333	40.970914375988045
962.053382057948	1586.3666666666666	49438.433333333334	40.917193544898915
962.7782260423721	1587.0333333333333	49670.3	40.85743971761443
963.5029964044004	1586.8333333333333	49870.63333333333	40.54885059813575
964.2276931418677	1586.5333333333333	50037.4	40.39346721819257
964.952316252609	1586.8	50268.03333333333	40.75202182409199
965.6768657344589	1586.6666666666667	50325.8	40.38399048760163
966.4013415852523	1586.9	50300.96666666667	40.23490030135824
967.1257438028242	1586.7666666666667	50270.13333333333	39.9454694629216
967.8500723850091	1586.8333333333333	50342.46666666667	39.63648987954061
968.574327329642	1586.9666666666667	50483.566666666666	39.64496324309941
969.2985086345576	1586.4333333333334	50698.0	39.45297418886494
970.0226162975908	1587.3333333333333	50770.86666666667	39.53018252426806
970.7466503165765	1587.3333333333333	50670.0	39.5848674428101
971.4706106893493	1586.4	50597.066666666666	39.36754412804739
972.1944974137441	1587.0333333333333	50370.73333333333	39.15090897529955
972.9183104875957	1586.7	50085.666666666664	39.6105375275963
973.6420499087391	1587.1666666666667	49753.166666666664	39.27178361046075
974.3657156750087	1586.5	49564.4	39.062393488209715
975.0893077842397	1587.3333333333333	49373.63333333333	38.8362131051019
975.8128262342667	1586.9666666666667	49368.26666666667	39.1324539755955
976.5362710229247	1587.1666666666667	49282.7	39.16324548513594
977.2596421480483	1586.3666666666666	49176.6	39.09946781271632
977.9829396074724	1587.2	49051.3	39.11007647755729
978.7061633990318	1586.6666666666667	48842.1	39.31665102077288
979.4293135205613	1586.4	48569.26666666667	39.39179318687932
980.1523899698958	1586.4	48360.63333333333	39.34696971861787
980.87539274487	1587.1333333333334	48287.36666666667	39.30023544803944
981.5983218433189	1586.4333333333334	48325.36666666667	38.970975129029455
982.3211772630771	1586.9	48326.433333333334	39.265650722969944
983.0439590019795	1586.5333333333333	48428.1	39.620461983504136
983.7666670578608	1586.9333333333334	48485.0	39.164587813263736
984.4893014285559	1587.0	48558.066666666666	39.680991402998636
985.2118621118997	1586.2666666666667	48513.86666666667	39.06082186103514
985.9343491057269	1586.6666666666667	48459.933333333334	38.875756593241064
986.6567624078724	1587.3333333333333	48320.933333333334	38.621672681362035
987.3791020161709	1586.5666666666666	48315.23333333333	39.042632673591015
988.1013679284573	1586.7666666666667	48260.9	38.49347946429408
988.8235601425663	1586.6	48352.066666666666	38.80531559544065
989.5456786563328	1586.8	48445.0	38.780048656758346
990.2677234675917	1586.8	48518.86666666667	38.208656895211824
990.9896945741776	1586.3666666666666	48511.7	38.212703536413734
991.7115919739255	1586.6666666666667	48275.1	37.45514275654644
992.4334156646702	1586.7	47978.833333333336	37.161857427137555
993.1551656442463	1586.6666666666667	47568.3	36.76521879783913
993.8768419104888	1587.1333333333334	47185.566666666666	37.01826441711633
994.5984444612325	1586.5333333333333	46811.76666666667	37.14369429732033
995.3199732943121	1586.9666666666667	46461.76666666667	37.27927342720073
996.0414284075626	1586.2333333333333	46230.8	37.19206554544116
996.7628097988187	1586.7666666666667	45983.666666666664	36.451985125501814
997.4841174659151	1586.3	45823.63333333333	36.749757517279384
998.2053514066869	1586.5666666666666	45551.73333333333	36.72449212407213
998.9265116189687	1587.1	45086.066666666666	36.48699372938594
999.6475981005952	1586.5	44483.6	36.81966177769394
1000.3686108494015	1587.0	43919.5	37.34251801003266
1001.0895498632223	1587.4333333333334	43531.36666666667	37.39233398537482
1001.8104151398923	1586.8333333333333	43188.833333333336	37.63636403386751
1002.5312066772464	1587.4666666666667	42815.4	38.22705985637803
1003.2519244731194	1586.7333333333333	42442.6	38.531486312388914
1003.9725685253462	1587.1333333333334	42088.73333333333	38.254379303486125
1004.6931388317614	1587.2666666666667	41754.333333333336	38.46192931863263
1005.4136353902	1586.8333333333333	41250.166666666664	38.58907773839139
1006.1340581984969	1587.0666666666666	40730.36666666667	38.96733751064486
1006.8544072544867	1586.7666666666667	40057.2	39.26311869442406
1007.5746825560042	1586.5	39484.63333333333	39.660979672474646
1008.2948841008844	1587.1	38940.833333333336	39.56774837290679
1009.0150118869618	1586.9333333333334	38484.5	39.87544302530818
1009.7350659120716	1586.5	38138.26666666667	39.85116903499175
1010.4550461740483	1586.4333333333334	37767.4	39.559320523908546
1011.174952670727	1586.8666666666666	37398.433333333334	39.25338655101625
1011.8947853999423	1586.4	37003.26666666667	39.4105896736095
1012.614544359529	1586.9333333333334	36476.433333333334	39.7162306440304
1013.334229547322	1586.3333333333333	35872.0	39.46328446419194
1014.0538409611561	1586.4666666666667	35210.7	39.62908792184535
1014.7733785988661	1585.7333333333333	34599.13333333333	40.199273499205866
1015.4928424582868	1586.7666666666667	34066.8	39.80420736891018
1016.2122325372529	1587.2666666666667	33632.23333333333	39.52360005391314
1016.9315488335994	1587.4333333333334	33211.2	39.83014724249027
1017.6507913451611	1587.1	32861.666666666664	40.096602981537984
1018.3699600697728	1586.9	32509.7	39.8988185959608
1019.0890550052692	1587.2	32086.533333333333	39.551962550573926
1019.8080761494851	1586.4666666666667	31540.166666666668	39.47885415788271
1020.5270235002555	1586.8	30910.433333333334	40.144089770167426
1021.2458970554151	1586.5	30167.033333333333	39.95817379445111
1021.9646968127987	1586.5666666666666	29454.166666666668	39.74182283946836
1022.6834227702411	1586.7	28871.266666666666	39.800278111943
1023.4020749255772	1586.5333333333333	28397.5	40.19468628611455
1024.1206532766416	1586.8666666666666	28006.333333333332	40.03496815862161
1024.8391578212693	1586.0	27703.666666666668	40.17801938946519
1025.5575885572953	1587.1	27334.866666666665	40.422047330949496
1026.2759454825539	1586.4333333333334	26902.533333333333	40.27077724177486
1026.9942285948803	1586.3333333333333	26330.166666666668	40.37436456902372
1027.7124378921092	1587.3666666666666	25778.033333333333	40.58011609407281
1028.4305733720753	1586.1666666666667	25218.833333333332	40.66911699814934
1029.1486350326138	1586.5	24653.166666666668	40.079488276702335
1029.866622871559	1587.5333333333333	24161.766666666666	39.950335395565986
1030.584536886746	1586.7	23758.3	40.43993217268814
1031.3023770760096	1586.6	23406.6	40.66853625535434
1032.0201434371845	1587.1666666666667	23056.3	40.40051857605278
1032.7378359681059	1586.9666666666667	22707.8	40.44353577647822
1033.455454666608	1586.7333333333333	22349.5	40.84869631873434
1034.1729995305259	1586.5333333333333	21918.766666666666	40.794308361418196
1034.8904705576945	1587.3333333333333	21419.566666666666	40.76931988926713
1035.6078677459486	1586.2333333333333	20864.933333333334	40.811347888982716
1036.3251910931228	1587.1	20355.733333333334	40.83715564759397
1037.042440597052	1586.6666666666667	19887.133333333335	40.9818528381236
1037.7596162555712	1586.3666666666666	19472.766666666666	41.30180387875783
1038.4767180665153	1586.7333333333333	19110.266666666666	40.864622114838156
1039.1937460277186	1586.8333333333333	18769.3	40.45463194764561
1039.9107001370162	1586.0666666666666	18511.266666666666	40.45788499107059
1040.627580392243	1587.1666666666667	18224.4	39.697772671161154
1041.3443867912338	1586.7333333333333	17927.5	40.64420324969349
1042.0611193318232	1586.7333333333333	17549.633333333335	40.41498766835488
1042.7777780118463	1586.9333333333334	17129.733333333334	41.24061501836927
1043.4943628291376	1587.6333333333334	16665.933333333334	40.915975569807635
1044.2108737815322	1586.6333333333334	16234.166666666666	40.317930871981034
1044.9273108668647	1585.8666666666666	15853.3	40.32344294323216
1045.64367408297	1586.5666666666666	15493.0	39.32541491650687
1046.359963427683	1586.9	15216.933333333332	39.522955761391145
1047.0761788988382	1586.5	14973.8	39.87775069443923
1047.7923204942708	1586.9	14712.233333333334	39.54236615863935
1048.5083882118154	1587.0	14454.266666666666	40.252469551717
1049.224382049307	1585.8666666666666	14147.4	39.826458187636405
1049.9403020045802	1587.0666666666666	13819.1	40.07969675977962
1050.6561480754697	1586.8	13457.7	39.34486967430234
1051.3719202598106	1586.9	13155.6	40.125417603813794
1052.0876185554378	1587.2333333333333	12875.033333333333	40.94302078096137
1052.8032429601856	1586.4333333333334	12612.4	40.55753687981396
1053.5187934718892	1587.1	12385.1	39.71313638904464
1054.2342700883835	1586.9666666666667	12235.033333333333	40.64530917203763
1054.949672807503	1587.5	12097.966666666667	41.22013877821156
1055.6650016270826	1586.1	11936.733333333334	40.685565287737965
1056.3802565449573	1586.4666666666667	11728.766666666666	40.60864328117037
1057.0954375589617	1587.1666666666667	11513.533333333333	40.71797641789622
1057.8105446669308	1586.5666666666666	11279.166666666666	40.75346392775707
1058.5255778666992	1586.8666666666666	11043.3	40.25704786972744
1059.240537156102	1586.3333333333333	10822.1	40.64769470544681
1059.9554225329737	1586.0666666666666	10642.633333333333	39.98354104976838
1060.6702339951491	1586.6333333333334	10466.133333333333	39.69979737972822
1061.3849715404633	1586.7	10333.733333333334	39.776263564421775
1062.0996351667509	1586.6333333333334	10214.333333333334	38.860234506112384
1062.8142248718468	1587.1666666666667	10098.7	39.40423759493386
1063.528740653586	1586.4333333333334	9948.566666666668	39.56682875717263
1064.2431825098029	1586.0333333333333	9763.833333333334	38.65360972264201
1064.9575504383324	1586.9333333333334	9575.2	38.265930796266574
1065.6718444370097	1586.6	9368.433333333332	38.85615759810084
1066.386064503669	1586.6	9204.2	38.62485026041264
1067.1002106361457	1586.4	9052.533333333333	39.09066715432563
1067.8142828322743	1586.8333333333333	8938.866666666667	39.36360627044901
1068.5282810898898	1586.4666666666667	8832.733333333334	38.96557845336669
1069.2422054068265	1586.4666666666667	8751.133333333333	39.60274706716606
1069.95605578092	1586.9	8645.2	38.904798909773234
1070.6698322100044	1586.5333333333333	8504.033333333333	39.77300376509008
1071.383534691915	1586.6333333333334	8335.333333333334	39.18138703933607
1072.0971632244864	1586.4	8154.2	38.19391470413853
1072.8107178055534	1586.1666666666667	8007.6	39.78871406514879
1073.524198432951	1586.5333333333333	7871.2	39.0627762626952
1074.2376051045137	1587.3	7755.7	38.96016519629128
1074.9509378180765	1587.3666666666666	7682.766666666666	40.20349735594325
1075.6641965714741	1586.9333333333334	7588.333333333333	39.84994207932443
1076.3773813625414	1586.4666666666667	7495.2	38.99877088333819
1077.0904921891133	1586.3	7396.333333333333	40.32906384527535
1077.8035290490245	1587.0666666666666	7276.633333333333	40.210390745436506
1078.51649194011	1586.7333333333333	7137.266666666666	40.36447648701693
1079.2293808602042	1586.8666666666666	7002.033333333334	38.46592531045503
1079.9421958071423	1586.3	6882.033333333334	39.42784212759461
1080.6549367787588	1586.1333333333334	6797.433333333333	39.52163730668248
1081.367603772889	1586.5	6726.833333333333	40.142661083077364
1082.080196787367	1586.7666666666667	6658.166666666667	39.94101451795781
1082.7927158200282	1585.6666666666667	6583.1	39.68376306111553
1083.5051608687072	1586.8666666666666	6497.3	40.53063038454934
1084.217531931239	1586.0333333333333	6384.633333333333	41.093821766305204
1084.9298290054578	1586.4	6250.666666666667	39.97567752595193
1085.6420520891993	1586.5333333333333	6145.233333333334	39.059203467993484
1086.3542011802977	1586.9666666666667	6065.533333333334	38.97706118981619
1087.0662762765878	1586.8	6013.8	40.29468569372511
1087.7782773759047	1586.9	5962.333333333333	41.33809697565764
1088.4902044760831	1586.7	5880.366666666667	40.11135015578739
1089.202057574958	1586.7	5790.633333333333	39.7470320603955
1089.9138366703637	1586.8666666666666	5691.7	39.677519491842894
1090.6255417601355	1586.5666666666666	5599.133333333333	39.43913989431561
1091.337172842108	1586.4	5513.633333333333	38.964030499724885
1092.048729914116	1586.5666666666666	5457.733333333334	39.481118666442974
1092.7602129739944	1586.7	5416.466666666666	38.86857459604076
1093.471622019578	1585.9333333333334	5373.566666666667	40.016259137447854
1094.1829570487016	1586.9333333333334	5306.066666666667	39.09484285541447
1094.8942180592	1586.0666666666666	5217.966666666666	39.60668206069937
1095.605405048908	1586.3333333333333	5121.666666666667	37.416465796636
1096.3165180156604	1586.8333333333333	5058.533333333334	37.65097749704931
1097.027556957292	1586.1666666666667	5019.666666666667	39.74893385965489
1097.7385218716379	1586.1333333333334	4991.866666666667	39.5992306734715
1098.4494127565324	1586.9	4939.666666666667	39.70555862121633
1099.1602296098106	1586.5666666666666	4858.1	39.02206560619061
1099.8709724293074	1586.4666666666667	4776.0	39.56063192498074
1100.5816412128574	1586.5666666666666	4699.533333333334	38.624319410701595
1101.2922359582956	1586.2666666666667	4651.4	39.24998032804478
1102.0027566634565	1586.7333333333333	4620.466666666666	39.461052734672805
1102.7132033261753	1586.8333333333333	4567.866666666667	39.84583099020344
1103.4235759442865	1586.8666666666666	4492.3	39.30999624977302
1104.1338745156252	1586.3333333333333	4419.1	38.3189692849138
1104.844099038026	1586.7	4377.766666666666	40.19051273306129
1105.5542495093239	1586.8666666666666	4335.133333333333	38.6935970473981
1106.2643259273534	1586.9666666666667	4291.466666666666	40.13500847927805
1106.9743282899494	1586.5333333333333	4211.466666666666	39.468362496305154
1107.684256594947	1586.7333333333333	4133.9	39.33563897060686
1108.394110840181	1586.8	4078.8	39.94860226216118
1109.1038910234856	1587.0	4033.6666666666665	40.2439761393369
1109.8135971426964	1585.9333333333334	3970.9	38.16340029315983
1110.5232291956477	1586.6333333333334	3901.5	39.16085563169408
1111.2327871801745	1586.7333333333333	3838.0666666666666	41.04623657920883
1111.9422710941117	1586.6666666666667	3788.366666666667	40.07374462896151
1112.6516809352938	1586.8333333333333	3737.8333333333335	39.35890207245436
1113.3610167015559	1587.1333333333334	3678.366666666667	39.61931479748905
1114.0702783907325	1586.9333333333334	3620.633333333333	39.62312710054647
1114.7794660006589	1586.1333333333334	3587.7	40.9806238799073
1115.4885795291696	1586.6333333333334	3545.266666666667	39.52895531707562
1116.1976189740992	1586.6333333333334	3502.0666666666666	40.48820193957947
1116.906584333283	1586.3666666666666	3456.0	42.15991478893989
1117.6154756045555	1586.5666666666666	3415.4333333333334	40.941733101230895
1118.3242927857516	1586.0333333333333	3384.0333333333333	42.09614497618364
1119.0330358747062	1586.7333333333333	3341.6	41.77397175308607
1119.741704869254	1585.9666666666667	3298.2	41.86979430847433
1120.4502997672296	1586.9333333333334	3255.266666666667	42.00399094319361
1121.1588205664682	1585.5666666666666	1661.8333333333333	43.27592122753408
1121.8672672648045	1586.1	1662.6333333333334	47.31553710790497
1122.5756398600731	1586.0666666666666	1662.8333333333333	52.4509332481607
1123.2839383501089	1585.1666666666667	1662.2	38.694962507701504
