# Supplementary material for: Roblonski: A Material-Efficient Robo-Fluidic Toolbox for Rapid Photochemical Characterization
Source: ACS Cent Sci. 2026 Feb 6;12(3):333–44. doi: 10.1021/acscentsci.5c02027 (PMC13022720; doi:10.1021/acscentsci.5c02027)
Supplement: Supplementary file 2 [file oc5c02027_si_002.zip › BeerLambertStudy/Raw Data (Automataed)/BLEC Study (2025 Jun 12)/Ferrocene3/Ferrocene3_abs_summary.csv]

Concentration	6.692	0.0	6.691999999999999	4.463567323518184	2.9772016215749084	1.9857949601893476	1.3245262246724847	0.8834596496699055	0.5892680250916638	0.0
Signal	108.81027289925778	49.37461469298472	62.890405799599364	41.445756829135696	26.50242286921732	16.357402379753275	14.560805540665363	5.461151561516367	4.989423324079354	0.0
Signal	441.37765469652754	441.37765469652754	441.37765469652754	441.37765469652754	441.37765469652754	440.6021668195283	441.37765469652754	441.37765469652754	432.06704103085235	0.0
Signal	108.25147586574556	49.038719088863125	62.69945345263391	40.7600925758662	26.028087287232452	16.073732234954882	14.164478430571968	5.330326971141027	4.400093167807938	0.0
Wavelength_nm	S-CHK	S-REF	S-EXP0	S-EXP1	S-EXP2	S-EXP3	S-EXP4	S-EXP5	S-EXP6
350.15676104652283	56.871306057908384	43.90803737444199	14.346100723635317	10.073395165621356	6.266338113174797	5.251586438579828	7.527333057542201	2.091102331524894	2.0736007989955354
350.94059987097285	57.452502044217624	44.22906854442772	14.850799213411769	10.15186163158338	6.60674245201875	5.156978315293522	7.576242160166288	1.8741992131624414	2.156304929107989
351.72436682899485	57.62774944320653	44.46160926324279	15.104926535328296	10.060391418911074	6.702939952988778	5.03382142170981	7.582116193621999	1.7077036383150528	2.1947263291111696
352.5080619184237	57.55079978038843	44.68616962430458	15.09482815317292	9.85395058234203	6.601128402647568	4.839310769030554	7.504478688587213	1.5279887370783953	2.1452481924868607
353.2916851370942	57.356744210565836	44.948157837787406	14.846467953841561	9.590745182285637	6.363596075375362	4.566508335528077	7.3197373395911	1.2950015446102938	1.9971712359454585
354.0752364828412	57.13671344281389	45.242514727873704	14.441252486909683	9.327333913785324	6.061937422145007	4.254585987798038	7.0406301815216	1.0136818426070917	1.769941988920877
354.8587159534994	56.940313166541756	45.52318697209745	14.00344962249308	9.113191576806521	5.770687502731448	3.97373055297529	6.718186822966402	0.7351373129704655	1.5038198259874136
355.6421235469038	56.79245917219578	45.73061832360299	13.661979847623428	8.98343959484901	5.557884557619289	3.793400550009075	6.424683916643417	0.5328305723518838	1.244429694954853
356.42545926088906	56.70787605559441	45.82100817716025	13.506982295360487	8.952948490828014	5.4724374434212635	3.7510852231117227	6.22742578872284	0.46796865173269	1.029915895740281
357.20872309329	56.6952690048939	45.786014887273055	13.562731848373005	9.013107730198477	5.533103657158307	3.83624534226054	6.165019580466357	0.5598162744125474	0.8832479456079838
357.9919150419415	56.75442469906368	45.656798813816096	13.78939550001627	9.134526350609725	5.725771616521179	3.9986266062455584	6.236078651084448	0.7745904857392389	0.8056193030907366
358.77503510467835	56.87556296112501	45.49075373460999	14.1116916691456	9.278516045418868	6.011851757380356	4.1738062722041605	6.403090453534624	1.0410813787053144	0.7829949008149342
359.5580832793353	57.0444061132648	45.34570285206904	14.4573559480015	9.414007688466214	6.344587258182301	4.313573034474075	6.611709704784801	1.2831638602700366	0.7968744916870634
360.34105956374725	57.25270688405683	45.25640981511858	14.78601661158558	9.532895212643346	6.6876539412384375	4.400016864374045	6.812466425470603	1.4509866887405423	0.8366150573572568
361.12396395574893	57.501883530137974	45.22190869342411	15.097512796448697	9.654283542147752	7.026755508122726	4.443642885535944	6.9780768844512195	1.536313547565939	0.9049780541577661
361.9067964531752	57.796563363286296	45.21039176018634	15.418346989499405	9.814405218546902	7.369307277051973	4.470085541532676	7.1091990500051665	1.5661024826823393	1.0112301648334352
362.6895570538609	58.13229348407629	45.175640504391325	15.780496283108683	10.048964484145628	7.733699013188414	4.509197064902153	7.2290261580387	1.5849796844375277	1.161936069818644
363.47224575564076	58.489706708232305	45.07660398660345	16.203167963576824	10.37809789778943	8.133474426030162	4.590187208180453	7.369585017716119	1.6359338586789676	1.3554400385871475
364.2548625563497	58.842756999578945	44.8919997889153	16.684395339472147	10.800457695884084	8.564329324892697	4.737538749066978	7.55529566538533	1.7472904796800748	1.5840523214003568
365.0374074538224	59.17633072472563	44.62778537521981	17.20228051407819	11.295543103977494	9.001036298308009	4.963316559870677	7.787831866841188	1.9254765538250211	1.8368739854686922
365.8198804458938	59.49849859453076	44.31842688962611	17.720849328270333	11.827836856384351	9.402459754686909	5.255124684668502	8.037655415983004	2.154080542569808	2.0970840721344643
366.6022815303986	59.836902468019375	44.019752516763454	18.200898917827693	12.352686147976982	9.724909615678357	5.572064127178443	8.24960312338441	2.3997972876488447	2.338194414747008
367.3846107051717	60.22041716249835	43.79190577369896	18.61456220648588	12.82575721242155	9.937436083499158	5.856141323228876	8.363724449717914	2.6265984779863842	2.526438992326675
368.1668679680479	60.65988767213098	43.677215883917455	18.956387041302804	13.21671928302353	10.034373378606361	6.056787363231521	8.34340754459837	2.809344611353737	2.632370658053354
368.9490533168619	61.14247910952536	43.682337567619896	19.245904969908622	13.520983433821307	10.039088387795985	6.154918345213638	8.196220077591917	2.941793299838089	2.644485499371946
369.7311667494487	61.641795013432954	43.776492271991536	19.517811906239857	13.760693519399133	9.99609401840064	6.171651175713329	7.974882154024378	3.0330709715295896	2.5744669871669927
370.5132082636429	62.13548107288487	43.905604912303865	19.80858074973885	13.971976094139158	9.956629232007629	6.158061913374333	7.757802964234195	3.1003838854763046	2.4533012197593393
371.2951778572795	62.61766030594309	44.015757891673836	20.146796114476594	14.18752040800834	9.962857812714425	6.171850899403196	7.621216641062411	3.160640286790766	2.3211803196490237
372.07707552819323	63.10036251950003	44.07237048573746	20.551443493089323	14.424205307648421	10.038011555220884	6.253780868305348	7.615295893257276	3.2253604663986124	2.219105654960927
372.8589012742189	63.60535545070185	44.06794061316964	21.033509907524433	14.68327957406268	10.183436917822121	6.4145009052914475	7.753370700683064	3.297739420781724	2.180489889677119
373.6406550931913	64.15366561146244	44.018143423435234	21.593141561080834	14.960396997885496	10.383552702240635	6.636622116247274	8.012452219471989	3.3714883939480416	2.221539535802883
374.4223369829453	64.7575848559416	43.95191166014703	22.215164727990555	15.255334037241319	10.61309744086661	6.886881386503319	8.342974007997768	3.433018143429024	2.3319660915311573
375.2039469413157	65.4159172704606	43.89859946201802	22.871549915180367	15.576247841226461	10.84707246884912	7.133450208371627	8.683475175915966	3.4689080609016116	2.476629168218068
375.9854849661373	66.11484186565343	43.8776706229459	23.534013796078654	15.935752766786962	11.069554017544085	7.3586035228101565	8.977168782498936	3.473733847936849	2.610661371672741
376.7669510552448	66.83272479375233	43.892220415472934	24.192002655583202	16.34334005565468	11.27890779316619	7.562380031375092	9.186620022977088	3.454438687954422	2.7018971457232297
377.5483452064732	67.54864045856004	43.92927880162855	24.861415302870974	16.8000893949732	11.48804548821905	7.756872427890983	9.301424772534233	3.4279071780484855	2.746705944233753
378.3296674176572	68.25127745381073	43.96809391536874	25.57432703581751	17.297520660766267	11.717629871153832	7.955383426192576	9.336403687290705	3.412193866569538	2.7662887246076195
379.11091768663164	68.94366422770361	43.99226528399795	26.354676443523054	17.820105536950045	11.984972463020966	8.162719793602228	9.321682593935947	3.415666400604664	2.7883404067138358
379.89209601123133	69.64122779657066	43.99870206967492	27.197762999489136	18.34904804643864	12.293889695886762	8.372516994704526	9.29124031230112	3.431128234917253	2.8277241045985164
380.67320238929113	70.36314766133049	43.99792497741926	28.068435553665672	18.86671141749298	12.630210548273226	8.571187259890166	9.274469035067	3.4376301300860064	2.8797422243191377
381.45423681864577	71.12110489726452	44.00510448397274	28.920580084874487	19.362493495242852	12.965436502730917	8.747170860110892	9.293391416895318	3.411133214414342	2.9290925519128734
382.23519929713007	71.91065766952775	44.02936365477225	29.722345121054254	19.837981468064676	13.267346364103332	8.896362613711212	9.361087353925434	3.3375545264959072	2.9634031804085765
383.01608982257886	72.70915524874478	44.068884439074594	30.469041185183734	20.30741737784021	13.51083953514653	9.022373501174329	9.478593404234658	3.2213821847871387	2.9813806547966806
383.796908392827	73.48196204467479	44.11431382458901	31.177895391376353	20.791387206488963	13.68564841299797	9.13195609812292	9.630270124204046	3.084526116123307	2.9909011181928022
384.57765500570923	74.19550663076052	44.15587944504021	31.872842602956048	21.30471397238764	13.797890809833682	9.231561161194158	9.784572575739453	2.958972861542307	3.0028658859014783
385.3583296590604	74.8317225254254	44.18781501346943	32.572392829483164	21.848253685941053	13.869047170560222	9.329193838446955	9.905076494098324	2.8766422216663727	3.0264164531063003
386.1389323507153	75.39616300763693	44.20807158020813	33.285667379466716	22.40964785862659	13.931716917412551	9.43841806056659	9.968310598000869	2.8603073942329615	3.066817139532013
386.91946307850884	75.91658827400644	44.21608425630467	34.01260558957624	22.97258807756254	14.024036612116262	9.578406323980424	9.978184886051565	2.916758818331431	3.1251060323996285
387.69992184027564	76.43130924339049	44.211938733967905	34.74565836704686	23.527116059061214	14.18191810158558	9.766012550586801	9.966371897572039	3.034282919588037	3.1977250210185417
388.48030863385065	76.97567198344757	44.1984907760315	35.47088347177943	24.07244073411266	14.429490650670807	10.003597738200057	9.975713535024624	3.184603993255962	3.2770809771075164
389.2606234570687	77.57194237932708	44.18375235799769	36.17232271784158	24.610730816744585	14.771495002920538	10.270687336629514	10.037535378541762	3.331374776695597	3.3534882155533836
390.04086630776453	78.22560938580331	44.18057918587908	36.84027638732902	25.13873319137113	15.190502699463003	10.52834705536965	10.155042414630998	3.4413126892343655	3.4183977894190463
390.82103718377294	78.92704071636379	44.20095930909044	37.48025704560856	25.644931954970076	15.653684208865585	10.736733909523672	10.304117230376555	3.4961083780374125	3.4685200149062396
391.6011360829288	79.65653182974123	44.248463777868736	38.115977010059716	26.116060681671	16.125887310363503	10.876493476872689	10.450116971564022	3.498934012752194	3.5067101410914745
392.3811630030669	80.39093794084002	44.31312015048631	38.78259456068577	26.547592979087824	16.582978324133876	10.962238141351321	10.569394738764387	3.473922289638253	3.541298727254201
393.161117942022	81.11105566106832	44.374898079981165	39.51209952031335	26.948575237181927	17.016386750627518	11.036454981955075	10.662560355774048	3.457024416418747	3.5822974094426954
393.941000897629	81.80760938482598	44.41377499155207	40.31797831465595	27.337046289724896	17.429877567033294	11.14836460449446	10.751436900236428	3.4820004966874194	3.6382335750788855
394.72081186772266	82.48495140526308	44.42284070378172	41.18659835229811	27.72721106328813	17.83070818225233	11.326735216264112	10.86123571096796	3.565729979012687	3.711392578286201
395.5005508501378	83.15924539897708	44.41468336769686	42.0820582649926	28.11816872596723	18.22304482727609	11.56374967149172	11.000245588506544	3.7004284170029678	3.7955399940455337
396.28021784270925	83.8536740810836	44.41792154984293	42.95949415488341	28.49280904914466	18.605595315102462	11.81776815586197	11.149114506837577	3.8556386025118243	3.875460973785188
397.0598128432718	84.59068279066611	44.46425720073719	43.781082246379334	28.8284787883958	18.97176188566125	12.032677419964259	11.269366545155073	3.991358800064603	3.930378388732322
397.83933584966024	85.38440153761303	44.57200527929249	44.527217456660765	29.114842474451713	19.31225259470662	12.16537339942132	11.327241952847174	4.077357951760355	3.941935870990541
398.6187868597095	86.23490543868016	44.73596828236218	45.19752110001036	29.366780507818596	19.61864542179346	12.205951494231485	11.317339741218795	4.107554203253251	3.901828830868183
399.3981658712542	87.12681756730862	44.92776021700581	45.80556081095524	29.623444064703186	19.88864263337954	12.181597605577501	11.27051128877666	4.101250175410428	3.816496663983955
400.1774728821293	88.03308228691685	45.10663834464666	46.371857385039725	29.932390102715907	20.13014231662843	12.144293901933004	11.240580380951442	4.090419407268442	3.7055683296071322
400.9567078901696	88.92018152025686	45.23467531631608	46.91927303418711	30.32835943795454	20.360037710807617	12.149131034660115	11.278029326545607	4.102270556110639	3.596421497673049
401.7358708932098	89.75476748459167	45.29010283742352	47.469984979257354	30.81845578689976	20.59570774940869	12.234716275016723	11.408683842932717	4.146543663101625	3.516106540546957
402.5149618890848	90.5092975286784	45.27205540551458	48.04463694487987	31.383832484926728	20.845587628628287	12.413667972748023	11.62748803785319	4.217019026536832	3.4849783910584193
403.2939808756294	91.1675340971278	45.198093736167834	48.6588743525405	31.991772364729655	21.10404083743643	12.673700203805467	11.906687004719608	4.300783712217829	3.51119945227817
404.07292785067847	91.72824489874733	45.096246368720465	49.31903888944044	32.60952808325169	21.355788265258106	12.985388986263793	12.20857862376851	4.387225399448624	3.5874039231556267
404.8518028120667	92.20594978350623	44.996172671390426	50.01741733094657	33.21056424716618	21.585009374607168	13.311290263638917	12.493947872640568	4.470983251352969	3.6913388152478532
405.630605757629	92.6269032804405	44.92230640562053	50.72994452860902	33.77175276982066	21.78317237443067	13.613558478691871	12.726999131636994	4.549041428946097	3.7911346782871505
406.4093366852001	93.02150320295482	44.889583242744116	51.42020028946611	34.26927589055656	21.95048170408419	13.860708724631522	12.880289999615094	4.617347236614265	3.8561216492956447
407.1879955926149	93.4170348913967	44.90272197102466	52.04954562992467	34.67930110584664	22.09170192918092	14.0333000979752	12.940881586621792	4.671130903850106	3.8690458153333864
407.9665824777082	93.83253923087611	44.95786909179645	52.59178910156559	34.98571570534642	22.211401522947767	14.128246391015509	12.914939755152574	4.708365792571577	3.832710313502801
408.74509733831474	94.27857181481338	45.04622612326516	53.044235522222166	35.18839978738066	22.311864594022154	14.1600190652048	12.825518106719564	4.732252866741192	3.7658176334189974
409.52354017226935	94.75824351809729	45.15695822577936	53.42938277058647	35.3064066582649	22.395316278687524	14.15630366494954	12.70565678194869	4.750478661166973	3.691182487957576
410.3019109774069	95.26846831327406	45.27792252360261	53.78551671863568	35.37446471827246	22.4674100520387	14.150561222993595	12.589960008138469	4.771862771019698	3.6244754389832607
411.08020975156217	95.80024669941986	45.394870663230876	54.150560750936144	35.43475520686206	22.53885542623111	14.172781249788102	12.508274932292196	4.80341176126197	3.5721561626409866
411.8584364925699	96.33917029749887	45.49177787680021	54.548557841349925	35.52776712554896	22.623089589723413	14.241328057289849	12.481353392827977	4.849391496774494	3.5366445252044656
412.6365911982651	96.86785119748009	45.55486507643374	54.984995347245665	35.68353264693856	22.730898609077926	14.35843547598418	12.516243982157206	4.911073015763478	3.521113583366386
413.4146738664823	97.37108977424786	45.57898302648971	55.450932766794494	35.91513805198819	22.864408258375853	14.509922132785753	12.602374924118024	4.9859866288620225	3.5278234626234735
414.19268449505654	97.8412936330389	45.57095241014258	55.931056571933766	36.21760287628334	23.014817585666577	14.671702293472457	12.713744498916945	5.0674141337052845	3.5527220342192862
414.97062308182257	98.28077887898685	45.5456176445105	56.409254038845994	36.57419639435854	23.167484036431155	14.822035834711507	12.819596289391875	5.1465844827247125	3.5845111446000786
415.74848962461516	98.69826157512739	45.51669635071654	56.86955463915822	36.96605823501973	23.311479607399036	14.952841207502978	12.899614028646887	5.218111440826938	3.6121159429214202
416.52628412126916	99.10047631828695	45.489211022574246	57.29365989999232	37.379240254943866	23.448915095220237	15.07269943838795	12.953003169968675	5.2838933498405325	3.6351127613046685
417.3040065696194	99.48430493380663	45.45901238496081	57.6611820709693	37.80423387474536	23.595952075236866	15.197190110758314	12.995098554416998	5.353014805306721	3.667576290994191
418.0816569675006	99.8363401496133	45.41943266573379	57.95533769446029	38.23052584152169	23.773772538938417	15.333801994404041	13.043003599809083	5.436146487753753	3.731122316015373
418.8592353127476	100.14161615102995	45.36978792968292	58.17086035288746	38.64200185186103	23.993708024925404	15.472726789590062	13.101241953541447	5.537810927422548	3.8417518596774443
419.63674160319533	100.39694633595111	45.31934259869819	58.31916701249904	39.018273347342245	24.246925080084736	15.590928888258937	13.158226099039403	5.652884901352039	4.0007867841882785
420.4141758366785	100.61972538802335	45.28564587057587	58.42527242980585	39.33993729305348	24.505266006089386	15.667225123144092	13.194734498719022	5.766750989842926	4.193146937878815
421.1915380110319	100.84479558403443	45.28928531702064	58.51871633901284	39.594027284296295	24.733336700707163	15.695423631720125	13.197424133670772	5.858815008612638	4.3925993308404685
421.9688281240904	101.11177278584074	45.348924246076294	58.62411399720216	39.776103904320294	24.903921831720666	15.686459137778122	13.168414694667362	5.906081735027392	4.568001871994603
422.7460461736888	101.44967726884667	45.47707872713936	58.758501069829244	39.88994639535573	25.008655521941286	15.660129116184386	13.125472049605015	5.888815021261308	4.690775184679708
423.52319215766187	101.86808263728709	45.677973793244384	58.93354387923421	39.94594726254827	25.058230070643987	15.633357926350435	13.094169337414847	5.797987022339981	4.742133687156986
424.3002660738445	102.35819047250197	45.94598445637345	59.15905644508078	39.959014740788625	25.07499700009179	15.613905563153914	13.098018400904053	5.642777801765092	4.720647330859691
425.0772679200714	102.90174307721435	46.265526507359304	59.44331870579474	39.9473468178848	25.082981769568022	15.602710193802295	13.1511267185005	5.4529930331738115	4.646726428075667
425.8541976941775	103.48162455875493	46.61380056607495	59.78919050561634	39.930360885370064	25.100360283030412	15.599969823828559	13.256077472830114	5.271637775835956	4.558474219457871
426.6310553939975	104.08792189271198	46.966135177428214	60.18992276454191	39.927096210526564	25.136538099215834	15.610115845479363	13.40639409266825	5.140062619241405	4.498866653133838
427.40784101736625	104.71637245928905	47.30286704012212	60.62746634711578	39.9540745134598	25.19307518428166	15.641155659163488	13.590708893633284	5.082468540310487	4.4991139635773365
428.18455456211865	105.36049786251456	47.61431658957005	61.07438886628331	40.02274558729227	25.266712214580686	15.698377156856623	13.795015241474694	5.098483420789542	4.566947536592757
428.96119602608934	106.00364020115485	47.90093546020975	61.4985097709734	40.13572005200643	25.35317742186529	15.778042497569345	14.002078572815996	5.166767851697045	4.685073968766773
429.7377654071133	106.61626700307303	48.1684395045865	61.86952808878669	40.28334540558738	25.449746705884166	15.864531296026811	14.189727014657699	5.256181815235024	4.819657788955844
430.5142627030252	107.16202482987799	48.420696081391384	62.16544181647234	40.443556136292045	25.554902642668353	15.935158538562852	14.3323307474637	5.337950266803908	4.932961248949901
431.29068791166	107.60942120930375	48.654974917990856	62.37737973028126	40.58659924583161	25.665415580848205	15.969802911384335	14.40744598392245	5.392959931497273	4.994715920741804
432.06704103085235	107.94212126298895	48.861132942534155	62.51122227280145	40.685547603680384	25.774069979756582	15.961692204537357	14.405683374011794	5.414359053910559	4.989423324079354
432.8433220584372	108.16229719163115	49.02505082224818	62.58479245601403	40.727481914866665	25.870027357256156	15.922772293127629	14.338272489885831	5.405868674217778	4.919182765044852
433.6195309922492	108.28603536463262	49.1337894965984	62.62126067147589	40.7201939658178	25.942939762048034	15.880148465254514	14.236362491670796	5.3785811519408355	4.801758539798982
434.3956678301234	108.33551010980904	49.18068463957228	62.6415302096005	40.68979864547856	25.98790732676165	15.8640638799112	14.141036545318933	5.347149566765623	4.665104372851921
435.1717325698944	108.33258281984014	49.1688507625776	62.65902172459374	40.67033252472427	26.00886481283321	15.894103884750187	14.088754297845732	5.325013273021057	4.539259186932959
435.9477252093971	108.29764615548024	49.11312051330045	62.67858289162237	40.68975552117097	26.017192453845652	15.970121395851166	14.09804813968659	5.319778407842783	4.447486015952904
436.72364574646633	108.25147586574556	49.038719088863125	62.69945345263391	40.7600925758662	26.028087287232452	16.073732234954882	14.164478430571968	5.330326971141027	4.400093167807938
437.49949417893686	108.21715415330772	48.97612663221143	62.72014806693194	40.87516594589407	26.0558295539158	16.178556904757244	14.265300425462264	5.348628190893734	4.393188073407998
438.27527050464346	108.21871806071758	48.953021174268464	62.74221126306984	41.01616821387641	26.1101050332532	16.263168307920083	14.371333846882536	5.366069469892821	4.413224573086438
439.0509747214211	108.27655027430689	48.98653563258311	62.76980534641712	41.160052274484265	26.19288921246477	16.318642649666728	14.459196137408924	5.379741827203134	4.444448960129151
439.8266068271044	108.40097265859288	49.078566225598614	62.80635912926337	41.28708615176012	26.296998845709844	16.347503975918215	14.51832698238998	5.39479225068559	4.476263016010627
440.6021668195283	108.58661028009321	49.215843282752985	62.8498554110813	41.38439371930518	26.406832551157102	16.357402379753275	14.550014032733593	5.420329840379679	4.505887225876862
441.37765469652754	108.81027289925778	49.37461469298472	62.890405799599364	41.445756829135696	26.50242286921732	16.35363430017052	14.560805540665363	5.461151561516367	4.535629926650891
442.1530704559369	109.03442808848148	49.52781293173241	62.9118017681644	41.46958386477388	26.564738133365196	16.33544696941086	14.554819861055535	5.511547580310058	4.566358621260456
442.9284140955914	109.21534309945903	49.652518293472944	62.89588129513054	41.456270702962165	26.580593257305928	16.296865946190096	14.53035709818657	5.55503765868805	4.5928801352811846
443.7036856133256	109.31391649323862	49.735743232013576	62.827586540108406	41.40630172112133	26.54442790144904	16.230377809399144	14.481023691647643	5.570713992089296	4.604097052250502
444.47888500697445	109.30543766122128	49.7768805687236	62.698921304041264	41.31909097515823	26.457370301885817	16.13031157852287	14.400377403344066	5.542850213176273	4.588763778885678
445.2540122743727	109.18482956956517	49.78554078315065	62.511681583112725	41.19350777196322	26.325246846178523	15.995829128149289	14.286741890365015	5.468516952600673	4.54282191585061
446.0290674133552	108.96519506533777	49.77596812438486	62.27816282613886	41.02948106028746	26.157153602328684	15.832224880191148	14.146151249190787	5.360183520553903	4.473541361330618
446.8040504217568	108.67067322411901	49.75986291522982	62.01942720426525	40.83085574735772	25.965401009072238	15.651718544563792	13.992418885183575	5.241810891469704	4.398461721232074
447.5789612974122	108.32687011402182	49.74177434883512	61.7598174901439	40.606947582892474	25.765107789162514	15.472726204877837	13.844321672042703	5.1398048745097284	4.3390986900720705
448.35380003815635	107.95333718585763	49.71929312239896	61.51866858796411	40.37206792756636	25.572038407621008	15.316289322427565	13.720665468910646	5.073287029982694	4.313295275641622
449.1285666418239	107.56120772545464	49.68755206717802	61.30193807066916	40.14184621911704	25.39915350586888	15.20051240105603	13.6352170171008	5.047851508709904	4.329022310455137
449.90326110624983	107.15602096467522	49.64499761153654	61.09839576044486	39.92818116094735	25.253310417156165	15.134216971857967	13.593095259867042	5.055676436436663	4.381897610532228
450.67788342926883	106.74295459094414	49.59571313302293	60.88352662890651	39.73577838084261	25.134483556802266	15.114588487125161	13.59063492001237	5.082017321991842	4.457427439793896
451.4524336087157	106.33032231075515	49.547336663925876	60.630236248004145	39.561770150136994	25.03776069741454	15.129056606587007	13.617311993899982	5.113496216177083	4.536824614196846
452.22691164242536	105.9290449475599	49.506527360931656	60.32097458273686	39.39776658020352	24.956967713169064	15.160667524390199	13.658207903098628	5.143924054400031	4.603234223239035
453.00131752823256	105.54848166022397	49.47567982236786	59.954777633984904	39.23215462547618	24.88704485183741	15.192977496437472	13.696112908936009	5.173721860335341	4.646158614371473
453.7756512639721	105.19095779888869	49.45272571510032	59.54600786439091	39.05228096516237	24.82410462350917	15.21243820983338	13.713954504544056	5.204395061484874	4.662625296048496
454.5499128474788	104.84878634605512	49.433387256054665	59.11546972307348	38.8462793700015	24.762858082591393	15.208267271034117	13.698220377720318	5.232719358830494	4.655978617227696
455.32410227658755	104.50538972125099	49.413721391030386	58.67890332433078	38.60514732638581	24.693940821986196	15.171495735852979	13.642557386195769	5.24843139670439	4.633554151539201
456.09821954913303	104.14046196572559	49.391726160874896	58.23858458569795	38.324671209145066	24.602919815132992	15.094667552656936	13.548743319718888	5.237844932575584	4.603994838586878
456.8722646629501	103.73658503594584	49.367774788243686	57.78199404156162	38.005320145124024	24.473042118429568	14.973088639401553	13.4243279804733	5.190221428260472	4.574024431870583
457.6462376158736	103.28425798820867	49.344237209556354	57.288017507303195	37.650195730281595	24.29030868855302	14.8068900662363	13.278556516613165	5.1034832549250595	4.545626833260229
458.4201384057383	102.78313172595429	49.32377410293839	56.73860273911813	37.26270519572721	24.04917262017134	14.604126788936995	13.121093153026138	4.986624287588306	4.515643918538942
459.1939670303791	102.24031952686667	49.307559810578866	56.12931439240907	36.84573562787865	23.754556294104283	14.381525027931097	12.962997403405993	4.85730376881822	4.477980998475751
459.96772348763074	101.66724984147737	49.293866211571014	55.4742000442305	36.40340393439255	23.419929924497055	14.162033328609994	12.818013689439319	4.7364535540237895	4.427878844829536
460.741407775328	101.07680981714132	49.27883180831208	54.801263298809815	35.943208828271075	23.062092451106217	13.967601291451452	12.700005792920457	4.641484461479536	4.364991821356547
461.51501989130577	100.48070604604588	49.25837681110531	54.14133597980493	35.476180900802206	22.69697762373122	13.811354104530075	12.617927130185961	4.581331340652149	4.293671104645767
462.2885598333988	99.88704146033075	49.230009742505814	53.51658791858979	35.01473891659544	22.33866436172628	13.69266157694556	12.571370676722388	4.554844911110088	4.220135733092356
463.0620275994419	99.29816727150845	49.19276125781334	52.93442168958977	34.56981323978711	22.00120867905428	13.599226434008685	12.551036197780753	4.5538301039536435	4.149333414748298
463.83542318726995	98.71047640376803	49.145655893458205	52.38866461487497	34.14920670665607	21.700334827198297	13.514553417962098	12.544228597111875	4.5687948235843905	4.083625150807535
464.6087465947177	98.11650826427083	49.08674149435424	51.86503375735526	33.7574935942961	21.45209470488927	13.426040052400722	12.541239818572912	4.594347404113705	4.024044739317425
465.38199781962	97.5090886523363	49.014537522334926	51.34604070497013	33.395604017944336	21.267606933442963	13.328591197356197	12.537944223759695	4.629464046457571	3.9720383858672506
466.1551768598116	96.88433258359149	48.93087186299289	50.814119327856204	33.05979523445534	21.146904997161222	13.223703088033695	12.534071964655098	4.674249786408517	3.930812877284822
466.92828371312737	96.24178810368949	48.84310221696362	50.25318418526091	32.74030404622049	21.074806354817376	13.115551354845756	12.529060087830267	4.724800001400894	3.9049380701004495
467.7013183774021	95.58225371824602	48.76346845770543	49.65044791460819	32.421706190036126	21.022348751060704	13.007998670590268	12.519310965498775	4.770754965577844	3.8986212070103647
468.4742808504707	94.9055382355783	48.70512720649884	48.998935336147376	32.08671775423292	20.953926087998532	12.903173104714568	12.49915990535213	4.797649589823891	3.914697309057132
469.24717113016777	94.20985852664843	48.67658472440696	48.299606207832205	31.722139033466156	20.83787459544463	12.80117192439669	12.464560180008306	4.793048648553295	3.954099835239333
470.0199892143283	93.49333070310819	48.677689948646375	47.561687239250396	31.323976874300406	20.655374425681124	12.699226180928818	12.41632573766234	4.752887849596952	4.015431133819007
470.792735100787	92.75590143210765	48.69900060429356	46.80144233186716	30.898368036103427	20.404001625139998	12.591251022554026	12.36017450484465	4.684660979236888	4.0937552749742565
471.5654087873788	92.00027562315805	48.72591478167823	46.038615225964776	30.45710258648237	20.094042774444723	12.468145186720072	12.301915773963444	4.6038837696163455	4.178467877979308
472.33801027193834	91.23166192202473	48.74558071938197	45.2912097042878	30.010139974940138	19.740585564977323	12.31959436616232	12.240614583003499	4.526318221137899	4.252323562273595
473.11053955230057	90.45669255855944	48.75371192125858	44.56880904896381	29.55880322815593	19.355587256410637	12.136028764225244	12.164707873658294	4.459418625274758	4.293512102365618
473.88299662630027	89.68177842664437	48.75643315371462	43.86874954179273	29.09482955786585	18.944938044848975	11.91111468017916	12.055170817666514	4.399181548048674	4.282373636778459
474.65538149177223	88.91140647101307	48.76646751625865	43.17677982008896	28.60451711835011	18.510577404080948	11.64344006224016	11.894955107833063	4.3336651689145995	4.209654429139071
475.4276941465513	88.14724039221224	48.79517264528176	42.47323568123741	28.07581127994642	18.05536623801401	11.338521339723684	11.680110020587868	4.251109401448211	4.081722257561715
476.1999345884722	87.38844569899203	48.84555535973134	41.741275124930596	27.50371631621684	17.586797927421998	11.009778838762543	11.425001826782001	4.146552116917505	3.9191133278383745
476.97210281536985	86.63305952593157	48.909950853464665	40.973021700772364	26.892241151432195	17.118320471938027	10.678011137383216	11.15889038596658	4.024220165919594	3.748862284641689
477.74419882507897	85.87948570970356	48.97332355328491	40.17140570305188	26.25359334407603	16.6677272510548	10.367836502206899	10.915630710081501	3.8955898998035465	3.5952158426130296
478.51622261543446	85.12676691304087	49.01942485148995	39.34832929297028	25.60680649797495	16.25422003234906	10.102051565658954	10.722810666658773	3.776154499273737	3.4740811480079046
479.2881741842711	84.37397234495975	49.0366365207488	38.520566907695375	24.97618912055468	15.893806398345994	9.89470385110149	10.594268462930145	3.6814880289671663	3.3926362652917703
480.06005352942367	83.61878885515247	49.02112515982265	37.70417073599683	24.387138154663468	15.593792579720471	9.745584283296552	10.527867592124373	3.622648810486524	3.3514226641088953
480.831860648727	82.85705390343725	48.977114629316404	36.908615262899296	23.859017082588025	15.347958085589397	9.638172112210327	10.506864826853167	3.600997584976348	3.345374574303875
481.60359554001593	82.08384180422081	48.91490903639793	36.13260948679346	23.396185868121023	15.135235512968904	9.542942045590948	10.504258928275505	3.605481561946931	3.363143080439002
482.37525820112523	81.29611432185536	48.847718433762815	35.36373557173994	22.983342934542918	14.924448377722356	9.425680668548125	10.489895015941151	3.6148451408676365	3.387468691511721
483.14684862988975	80.4952533993238	48.78779042532996	34.58380104731084	22.589019099568326	14.684599758431524	9.258833174681541	10.439092708357272	3.6059292200821247	3.3993483891098037
483.91836682414424	79.68771896581782	48.743135552092994	33.777292246902846	22.17669465417525	14.396373769386742	9.03062373719564	10.340229484036968	3.563182221698547	3.385029001984549
484.68981278172356	78.88266458151972	48.714705965569195	32.93908583392837	21.71895638209744	14.059847646191486	8.749195193033152	10.19809877966562	3.4857471836246887	3.3435188119203048
485.46118650046253	78.08797141978008	48.696040912787964	32.076302278046775	21.207245936336633	13.693535696067286	8.438629857177233	10.03072102825302	3.3868002072501326	3.2882035948963946
486.23248797819593	77.30696180462294	48.675876417535385	31.203812524101707	20.653083298723914	13.324731645552909	8.128757503122372	9.860703882148158	3.2865139581444325	3.2412625784510425
487.0037172127586	76.53749331030704	48.64414544660477	30.335164001264836	20.080113532040777	12.975222183824144	7.84243901291363	9.704821138105814	3.2010191201317184	3.221851911961174
487.7748742019853	75.77359434311313	48.598361887430094	29.47494724708698	19.51207379728826	12.650632899986952	7.587022947052681	9.56724035125822	3.13346033707559	3.2343521965553492
488.54595894371096	75.00816699667206	48.54552255741241	28.61841498522808	18.963934522980793	12.340307053325532	7.355092685900061	9.44029579252421	3.0726671253560554	3.264757276149261
489.31697143577026	74.2356224127511	48.49777452179703	27.75828523247266	18.43964127540776	12.026928861047566	7.133830070578355	9.312331011738081	3.0003563746271382	3.2876317028485076
490.08791167599804	73.45391959494782	48.464089992387414	26.894762060300195	17.936249755606227	11.699603513337614	6.916392915278408	9.177151838914497	2.9025867907904512	3.280099180642061
490.8587796622292	72.66568138228709	48.443785286863715	26.041015446386297	17.44997321961106	11.361025688890571	6.707493653231445	9.039073680127295	2.778697964994265	3.234142683043423
491.6295753922984	71.8780517456222	48.42756198952338	25.218777185852552	16.978373020583817	11.023747312456045	6.518923542736282	8.90939345407034	2.641169348189166	3.158797501978306
492.4002988640406	71.10088561804821	48.40428209040771	24.447261370439712	16.51942013787008	10.699921576285071	6.360415084518465	8.798219000033427	2.5081889633659387	3.0733429417924754
493.17095007529053	70.34419409007258	48.368562520814365	23.73205980345407	16.06957783951222	10.392136123197623	6.23232964622148	8.707854426742742	2.394187434320834	2.9974847843117374
493.94152902388305	69.615849463873	48.32331632605564	23.06248457116145	15.624612287996477	10.09244598372974	6.125441835598508	8.632366010306733	2.304430198935279	2.9451205443691677
494.71203570765294	68.92038898185326	48.27674664288237	22.418671371460086	15.182797203924835	9.789318534619433	6.02607493724674	8.562525249790909	2.235470668573292	2.922815825473151
495.482470124435	68.25831883426153	48.23706343824086	21.783442082938734	14.747144187586969	9.477169223710888	5.921930407646023	8.491761217680605	2.1796807357821635	2.929839203081606
496.25283227206404	67.6259863888733	48.20938513975804	21.150477924247788	14.322983593432298	9.161246441155527	5.8049070750369935	8.418563618507228	2.1287578009548156	2.9568828171524117
497.02312214837485	67.01625074100848	48.19600635602938	20.523291320485114	13.912572351400442	8.854927992441382	5.670769026505546	8.344402948420466	2.0758151992757874	2.9854743235183463
497.7933397512024	66.4204977903747	48.19863964482276	19.90706138308817	13.50976455360533	8.570526070325222	5.516933653185028	8.268699859896188	2.0152676395253764	2.9908539183098455
498.56348507838123	65.8310629784017	48.21899602267902	19.301123942350074	13.100413344960685	8.3107521405528	5.341869265348002	8.186054128421205	1.9441850128726799	2.9512099561445737
499.3335581277464	65.24365828466907	48.25715090237845	18.698327197181122	12.669123567880135	8.066504502938798	5.146413025728208	8.086969102644595	1.86429638498241	2.8582655933323764
500.10355889713264	64.65843759572893	48.30838444807023	18.091547210358883	12.20899966550774	7.823233040292941	4.936786132085352	7.96355431543666	1.7836618156940034	2.7239114337316437
500.8734873843747	64.07955011016278	48.36177002766253	17.48143852276928	11.729043210713328	7.571674766381136	4.726394156753507	7.816114301341763	1.7153190981810482	2.577652879880084
501.6433435873074	63.51300451230742	48.40221102606263	16.878803209395954	11.25439394724517	7.315324116254331	4.533842203156958	7.656574247933484	1.6721084714237477	2.4561138542920276
502.4131275037657	62.96350105069005	48.41552797044442	16.29910739667192	10.818604983790884	7.069414427852486	4.376680586012533	7.506426310078666	1.6599583951558827	2.389822135560685
503.1828391315842	62.43136459143126	48.39400738510357	15.753631992558674	10.450818882498318	6.85109342873821	4.263436560233494	7.3891532380716	1.6739923164341448	2.39327618726292
503.95247846859786	61.91149158193296	48.33998335082879	15.242987627901414	10.162780216016948	6.66728643097661	4.187752666583336	7.320288565014678	1.699336400011262	2.4606809726397785
504.72204551264144	61.395695730352486	48.26519549446308	14.7576285319591	9.942705344749207	6.508038829864063	4.129282113277078	7.300089291570217	1.717260533398644	2.569121860953075
505.49154026154974	60.877845192644074	48.18589035227711	14.284701233477989	9.759342600426507	6.350858252628498	4.061318496534618	7.313771063118473	1.7132663760896705	2.6869410476342708
506.2609627131576	60.35883213833632	48.116030977294656	13.816987600615313	9.575170821292474	6.1731907685224385	3.9616844437438914	7.338651824968835	1.6838511648020642	2.7844185122936977
507.03031286529983	59.84821334495432	48.06227091621081	13.357753089809158	9.361525030878035	5.96463507558731	3.8209455177800393	7.354386955276283	1.6379853112083467	2.842766819673706
507.7995907158112	59.360855980063974	48.023622992046484	12.917912824022721	9.107823615798061	5.731184181554013	3.6440158820849007	7.349852862184555	1.592366301043505	2.857231574630596
508.5687962625266	58.910194063366305	47.995205204249054	12.507994572190853	8.820989129689266	5.4899115723218515	3.4457244055227036	7.322702152537111	1.5629266550491039	2.8342001093276536
509.33792950328075	58.50145139156923	47.97338586662964	12.1296018715393	8.516950887928957	5.258666636712995	3.243917233150718	7.273576327531693	1.5566326010077418	2.7850122489568534
510.1069904359085	58.1280065023842	47.95815828242839	11.773316373790117	8.21068608888664	5.0488848840769975	3.054365895433307	7.201055637490462	1.5683123904553895	2.7207936635732892
510.8759790582447	57.77303918869559	47.951296741503995	11.42359758050263	7.910803309950673	4.864283100469123	2.8894660468336397	7.102350891806836	1.583818910825073	2.651241804917902
511.6448953681241	57.416414978757615	47.952798969015106	11.066904237569943	7.619743499357689	4.7035729554684025	2.7581825093060814	6.978884181130198	1.5875813496014644	2.5852534664110465
512.4137393633815	57.0439155448492	47.95864732347553	10.697971259848472	7.338118297011647	4.56307191100754	2.666248906392987	6.842113703048746	1.570640636162139	2.5310310291415092
513.1825110418519	56.654102086138685	47.961985816942345	10.321011380982213	7.068917757909972	4.437800151828391	2.6150303294234476	6.713577725425218	1.535353602001976	2.4948136452244967
513.9512104013698	56.258216409229135	47.95696919171273	9.946420124565542	6.818034390415889	4.321970153671877	2.5993140787912026	6.617797781709115	1.4941228299276545	2.4781541864806726
514.7198374397702	55.87310494646725	47.94256686977293	9.585209168564894	6.591003354168031	4.209684232688829	2.606281957526754	6.571542797020953	1.4629267716100571	2.4764308347289017
515.4883921548881	55.51149520251198	47.9235504508753	9.24405980471937	6.388449160998626	4.095977095109234	2.6168928558362126	6.575482955639572	1.4535441265911473	2.480101108585032
516.2568745445578	55.175545130642746	47.907246858430426	8.92364172831114	6.204466080915758	3.977526369659657	2.611168729776672	6.613672966936747	1.4688712812810607	2.4789311764306277
517.0252846066146	54.85735717442388	47.89777740117147	8.620549013745773	6.030410347944056	3.8538026202240516	2.5761314981862924	6.661363215025332	1.5042495328525334	2.467664556597107
517.793622338893	54.5452954477854	47.891998223594534	8.330879352995154	5.860915154170755	3.727910208728346	2.511147941722278	6.695716483047093	1.5518076798003833	2.449207578630215
518.561887739228	54.23094923447518	47.88007614143635	8.053306852580569	5.697790124889082	3.607166669583755	2.428278970004662	6.704026734653048	1.6044594401466412	2.4342295704513788
519.3300808054544	53.9135528787011	47.85141233027433	7.788303964659043	5.547814738946002	3.5010727237638264	2.3458807405376376	6.684971309155095	1.6565754478470822	2.4358721326710295
520.0982015354069	53.59998847674945	47.80141130633287	7.535112005841036	5.416097776564129	3.4173428359850746	2.2806220854058665	6.644485320599003	1.7028831306500294	2.463731925972432
520.8662499269203	53.302025452560805	47.73435485395319	7.289236752546181	5.300211769922825	3.358506469113003	2.2417942434389175	6.590535248195344	1.7384422553642196	2.5197580480133794
521.6342259778296	53.03255146031691	47.66019661030415	7.043756434533833	5.189751633983896	3.320971648720729	2.2302657884173342	6.529874712305592	1.7598650740866688	2.598230944899825
522.4021296859694	52.80184051305007	47.588323631801615	6.793727362530106	5.07144959444296	3.297160840176204	2.240730086485705	6.468299764796612	1.7660979214251071	2.688553333848432
523.1699610491747	52.614374338887465	47.52372106266305	6.540154978892907	4.935718253803465	3.2777307916205984	2.263785523890242	6.411302444177103	1.756575085553166	2.7781372949121206
523.9377200652801	52.46688493202182	47.46821261187863	6.2899047403536485	4.779776734871426	3.2526158284704607	2.2874097461353458	6.363749959485688	1.7281081000825367	2.853719904430676
524.7054067321207	52.34848440579185	47.42485715750479	6.051495001558159	4.606654103184496	3.2108200176784933	2.2982953900455527	6.327605890938763	1.6741168491742258	2.902098840345573
525.4730210475309	52.24296015951237	47.400128010398674	5.829983127102608	4.4223243243790336	3.1415103474584853	2.284445259307354	6.300518406517071	1.5884637378357596	2.911950646061591
526.2405630093459	52.132653271403406	47.401815802253125	5.623979115989677	4.23353194903293	3.036520285786416	2.2384136475054746	6.275916399048761	1.4718570060141047	2.876268236487924
527.0080326154003	52.0024329021947	47.433661280624904	5.427041003423454	4.047542501614643	2.893271618966871	2.1595659151437303	6.246021078706953	1.3359538341314519	2.795322783749164
527.7754298635291	51.8423176407093	47.49175863079091	5.231709561776832	3.87231990685698	2.7160035019180953	2.053554343017943	6.205700598160753	1.200873150863302	2.677075580909907
528.5427547515668	51.64861244578454	47.56522069985506	5.033585601252575	3.716146279593872	2.514822501027865	1.9299038369633763	6.155460203761706	1.0874342571606306	2.535188689551788
529.3100072773485	51.424011191686894	47.64093205090734	4.832774016193817	3.586057549089091	2.3031804747445648	1.7993325530720554	6.101161566165793	1.0082332882352816	2.385556246925667
530.077187438709	51.177277710992726	47.70895829546329	4.632103671850949	3.485473209084496	2.0953227525923808	1.6720754869668824	6.050478350959594	0.963682168137538	2.2428872941366294
530.8442952334829	50.92223049023394	47.765465117976284	4.433627503664695	3.4117459344646193	1.9045097346473838	1.55737552992926	6.007772367553308	0.9446632295959034	2.1187429868982974
531.6113306595051	50.67490900001407	47.811930936432404	4.236187503798789	3.355384302284442	1.7418526715648852	1.4626512482786183	5.970428090991874	0.9394714102691566	2.020904142238656
532.3782937146104	50.4491623235947	47.85182867478208	4.036078271720626	3.302006340722187	1.6153616051139679	1.3920206131111357	5.929891072188177	0.939791666373317	1.9528522011423135
533.1451843966338	50.25235732452396	47.88714978585015	3.8304341480336745	3.23691917275346	1.5289355966687097	1.3445531224162295	5.876621863919361	0.9422645678996204	1.9140410407699235
533.9120027034099	50.084109841124	47.91638795818881	3.6213449920329666	3.1507348002359876	1.482038939311721	1.314000869724218	5.806387893590845	0.9461669010172926	1.900755950895423
534.6787486327736	49.93884384540933	47.93490012728858	3.4172907756738127	3.0428882341460337	1.4704254996077566	1.2906709291371286	5.723461376586769	0.949854720728581	1.907931502123546
535.4454221825597	49.81031544545313	47.93746098883265	3.23074683271318	2.92114101167693	1.4873417855512088	1.265260198095831	5.638273065875751	0.9493080403593481	1.9306248584054657
536.212023350603	49.6943734018367	47.920711464858925	3.0739433891119603	2.7981570127208286	1.525166333155262	1.2332071814630012	5.562630797344319	0.9402536944118083	1.9649716649196165
536.9785521347383	49.58838663540766	47.884096211471515	2.9552702906245827	2.688033583354944	1.5771374152697746	1.1972407329759562	5.50630520145792	0.9221803831000486	2.008608204095786
537.7450085328004	49.48906792166561	47.8285638572483	2.8780672049581284	2.6043949492357115	1.6383821186153682	1.1664947202996032	5.47696987288888	0.9015870662570862	2.061060395969136
538.5113925426242	49.39164716392972	47.75506317529946	2.8408766770327816	2.558546011787726	1.7055468580860733	1.151478947113084	5.4807014977326745	0.8909567459782792	2.1235823524594366
539.2777041620444	49.29245056553742	47.66473802322212	2.8375210400126463	2.5565913078627958	1.7746448245185604	1.1569766425816752	5.520458936104099	0.9029623287385391	2.197239739381395
540.0439433888959	49.19216711915378	47.56149208800465	2.856943615572078	2.594996928415405	1.838382784504418	1.1767705165537947	5.591194326762398	0.9424410317809588	2.2800921525330935
540.8101102210134	49.09690767081183	47.454843278587454	2.88370202580181	2.657973332469332	1.8858907437667227	1.194123764946582	5.677022454784954	1.0007719239682444	2.364440817454444
541.5762046562318	49.01535497377304	47.359366284695625	2.9010947760952916	2.7200549942117718	1.9065878056316237	1.1892522162407886	5.754458572494009	1.0578844182985492	2.4380776849614705
542.3422266923859	48.953789719762966	47.28929310904036	2.896439460288768	2.75477558042229	1.8965757420743472	1.1510448654929846	5.802797415438839	1.0921214427899386	2.48970067995716
543.1081763273105	48.91262300650183	47.25117877075363	2.8662313036738283	2.7450336268890467	1.8623406507846525	1.0853054446363188	5.814731821627447	1.0926385883078638	2.5152569756426146
543.8740535588404	48.886470251087886	47.23968683311913	2.817880476834027	2.6896529097574415	1.817827763510003	1.0143569295055173	5.799895979052302	1.0662737245052227	2.519991124682406
544.6398583848105	48.867154217106986	47.24078375131779	2.7659813527592902	2.6012913137535776	1.7753345416292774	0.966146084115266	5.777515146116414	1.03328259906705	2.5138314673972033
545.4055908030555	48.84716160024289	47.23993165828092	2.7253487981022246	2.498095138738705	1.737629272877264	0.9598818893420713	5.763841276738688	1.0151307916952632	2.5039549422246736
546.1712508114102	48.82175655937137	47.229928505602146	2.7042059340574838	2.394546792099618	1.6968724844501253	0.9970567123379439	5.762810830976271	1.0223183703802263	2.490391106920775
546.9368384077096	48.78893491284961	47.21221879490458	2.701887489827378	2.2980277916546186	1.6421876521272125	1.063980030675701	5.767145729673146	1.05118223315025	2.469122930242854
547.7023535897882	48.74827928060504	47.191908167877045	2.7117404779264263	2.2119854444403018	1.56952514685495	1.1426534246226865	5.767348707101817	1.0905256213368588	2.4388959249684206
548.4677963554811	48.699277800305374	47.17086170658523	2.726551105842127	2.141824150047114	1.4870451211985696	1.2217371456454629	5.761081836653972	1.1323549468619731	2.406351854304134
549.2331667026231	48.64041377905418	47.14486930624994	2.742677863274544	2.0978587274394727	1.4125290397079695	1.3002357795537094	5.755431561491321	1.1779404005515346	2.3846430909509877
549.9984646290487	48.56932891783487	47.10664850335847	2.760606605782634	2.091949096667932	1.3652771944663016	1.3826320870177469	5.761145786621768	1.235434172687775	2.3866941135032675
550.7636901325931	48.48385937290465	47.05237811114448	2.782121848427664	2.1299822608243417	1.3574582749670654	1.4700951587085882	5.783803861528483	1.3110490900369243	2.4176264458694234
551.5288432110908	48.383491436156994	46.986047085745184	2.807650840310515	2.206420722746252	1.389575855900219	1.5551563373995805	5.819400623427434	1.4010998609676335	2.4718969644679305
552.2939238623768	48.27020347703481	46.91882399198877	2.835323601319118	2.3049707095144427	1.4509943699674892	1.6236491630064052	5.857353395968978	1.4903757652280945	2.536000038352711
553.0589320842859	48.14843646807262	46.86378274196642	2.8621655308235745	2.4051853573625976	1.5244061501076018	1.6624122716329168	5.887727983005966	1.5584317443671054	2.594987448935143
553.8238678746528	48.02454094972674	46.829558650348616	2.885430321016436	2.490710151672836	1.5920148034935622	1.6674863793143189	5.9072800690654645	1.5897469862466878	2.63899052104869
554.5887312313124	47.90681314504242	46.8167379018483	2.902688357702935	2.554151199196369	1.6411584324078206	1.6467872015698077	5.920243993120486	1.581210458143829	2.6661354158402943
555.3535221520995	47.805816772250296	46.81937846026274	2.910260668673125	2.596410609980147	1.6666222338355254	1.6150271177709854	5.932991927536008	1.541920423664834	2.680428147573444
556.1182406348488	47.7339252734955	46.82964913987425	2.9017355308374064	2.622490029689004	1.669546387741974	1.5846217076885267	5.947222817585214	1.4865096190712634	2.6861868682327454
556.8828866773954	47.70233534528431	46.842980311733115	2.867579330410315	2.6368069476684752	1.6533847796153154	1.5576814552400648	5.9558397930022835	1.426083578345228	2.6828429307167667
557.6474602775738	47.71606895391897	46.85989472371787	2.79774267414237	2.6408485800664465	1.6203305346929255	1.5249297002970295	5.94501334000104	1.3634494048454968	2.663741628928804
558.411961433219	47.76922549868224	46.88391674872837	2.6865603138528797	2.633210698923456	1.569650074107102	1.4716286394093174	5.901640708482212	1.2950703241395374	2.619820502093333
559.1763901421657	47.84454662577867	46.917304146227394	2.5377702334518517	2.6110241443959623	1.499419918200445	1.3868346180252544	5.82255668128402	1.2173275268347297	2.546030757247692
559.9407464022488	47.91819507675911	46.95753873697304	2.3669000148832993	2.5719190394981055	1.4099392361487162	1.2705495521055354	5.719055071899241	1.1327172471530105	2.4467678550057315
560.7050302113031	47.96861431746234	46.99704436046058	2.1984831312723117	2.5151268734876098	1.3066297987563402	1.1353342542549427	5.614216860410757	1.0508684658460723	2.3368637544880286
561.4692415671633	47.98441109511849	47.02615893212621	2.058438217960216	2.4418548047454323	1.2001060540401909	1.00158053850258	5.533253024026408	0.9845392926195231	2.2375183854141127
562.2333804676643	47.96707628818598	47.03727395839278	1.965280277059648	2.3551634038600184	1.1033687603850169	0.8901132014770994	5.4923642559651356	0.9436735832461665	2.1691129410651087
562.997446910641	47.92777020803596	47.02807063176564	1.9241043242829647	2.259222813164598	1.027654181143106	0.8149869935822096	5.492573537871337	0.9321279994811249	2.144586960576497
563.7614408939281	47.8802135587324	47.001474705361815	1.92689890395026	2.159513584156585	0.9803248781222678	0.7804599462619493	5.521792895143406	0.9488868734228575	2.166801256946968
564.5253624153604	47.834282466156914	46.96317968145645	1.9577727872228081	2.063076909935887	0.9651929657401013	0.7823793202366218	5.5628883045542	0.9917127574862619	2.2296168339672136
565.2892114727728	47.7932966816889	46.918235541249416	1.999813860729006	1.9788076314462302	0.9843679671213721	0.8121893924345613	5.602261846081454	1.0594372788908544	2.320595618720766
566.0529880639999	47.75531490037998	46.869040337478495	2.040360295204863	1.9161785130976838	1.0387538766996727	0.8607701823446803	5.6339595873327255	1.1503893850237574	2.423113728338258
566.8166921868768	47.716276817251185	46.81617657750146	2.072302904286367	1.8817136996098398	1.1256472512688944	0.9202710056681838	5.658149620638703	1.2583626414065279	2.517860632328407
567.5803238392382	47.6730006675401	46.761010594068125	2.0927739305773585	1.8744475809186554	1.2353435008074385	0.984544617968865	5.676801725494293	1.3700893068685787	2.5854704230509
568.3438830189189	47.624372350687324	46.7076615743632	2.1012447909145777	1.8829876280769113	1.3503317412679081	1.0498019260053653	5.690019768883111	1.4672261988597057	2.6116638206541083
569.1073697237535	47.57129740362012	46.66255920115742	2.098449257864999	1.8875960174334594	1.449687261372361	1.1157004713867735	5.695848943286634	1.5319451562433457	2.5933989784528038
569.8707839515772	47.51598690216683	46.63153385933401	2.086549082176262	1.8677864087723606	1.517415957086918	1.185832106811553	5.692575964383032	1.553266492179958	2.5415061775213417
570.6341257002246	47.46058873471992	46.6166254884708	2.069876574034467	1.8120319213636975	1.549530462397378	1.2649192846694675	5.68145837336791	1.5303412322014722	2.4770694961872266
571.3973949675305	47.406318632920105	46.614246174218955	2.0555812494612766	1.7246856662532153	1.5555276047393605	1.353827172228094	5.667664906086181	1.472382746791908	2.4228648545080986
572.1605917513298	47.3527932536096	46.61597890071968	2.053030687988759	1.6256082273729007	1.5525919418809053	1.445631987520649	5.65831368878316	1.3953497754232629	2.3946257721305386
572.9237160494572	47.298734722253286	46.61144153705129	2.071575324307716	1.5420255188617205	1.5560396429428138	1.5256931532574924	5.658998179918633	1.3167880688119524	2.396674846179515
573.6867678597476	47.24288036693306	46.59194655743421	2.1164167131539244	1.496885363833492	1.571718144992758	1.5769200641845416	5.671317664938918	1.2501784615017186	2.423573052255179
574.4497471800358	47.184965653394165	46.55375885400979	2.1843432173413717	1.4997692139460312	1.5946192891855375	1.5871078549616442	5.693202720165189	1.2008463393055635	2.464933991294153
575.2126540081566	47.12636019327371	46.50007248531002	2.2625163940628354	1.544000652438939	1.6134611640002916	1.5543899479232905	5.721235630795	1.1648870198881767	2.510655558823615
575.9754883419448	47.07079978949362	46.440447652553694	2.33250248579661	1.610802951428468	1.6178643174416791	1.4878352118869387	5.752678747137345	1.132419713937992	2.553760950898287
576.7382501792351	47.02464591883354	46.3882005431219	2.3780576550047883	1.676635566052802	1.6024132394185955	1.4025551539029593	5.7848224936741985	1.0922042675706365	2.590858333109459
577.5009395178625	46.99594929199101	46.356253503429656	2.3921003525973106	1.720301607891237	1.5665154003392274	1.3116124161145564	5.812678832193647	1.0357423761153086	2.620381981886524
578.2635563556619	46.9913071917354	46.35308361844446	2.3784817953049497	1.7274241973485331	1.51123108207306	1.219610117893346	5.827875525660197	0.9593181102047978	2.640502609792577
579.0261006904677	47.01158463667376	46.38012625301252	2.347321855671474	1.6920177644045964	1.437336443964682	1.1217808124505382	5.82132051831195	0.8650006222746711	2.6478974910104256
579.7885725201152	47.04921652724086	46.43092066577675	2.308184442281707	1.6174764071049879	1.3468230105792287	1.009629567112242	5.7884042580917665	0.7614593603970121	2.6385952832551496
580.5509718424388	47.090336445066605	46.49199989303942	2.2662968256855294	1.5171388359066214	1.2466766697299363	0.8805793268574291	5.733696039451232	0.6641192569371341	2.611147911934772
581.3132986552736	47.121138967320704	46.545748927293246	2.223179515678453	1.4131660026415105	1.1507127314148278	0.744745497646413	5.671088103039473	0.5922685587530694	2.569601887214205
582.0755529564542	47.134704660986614	46.57499804686626	2.1808426152886256	1.3319297908435246	1.0766246049151746	0.6248280311697272	5.61804689967218	0.5625782441489875	2.524321526730297
582.8377347438156	47.13420449911594	46.56868769320138	2.1444614355328397	1.2951163489998052	1.038296417014898	0.5481200973957172	5.587612063305301	0.5817137322527444	2.4889490907223646
583.5998440151925	47.12993611289997	46.52559792987507	2.1223024891087334	1.3115044580077466	1.0391294599708516	0.5353754043662349	5.583291694888551	0.6428393008041695	2.4758971247139314
584.3618807684197	47.1329484514612	46.454465699780826	2.122377422905352	1.373350157864273	1.0705918033856676	0.5921757186282335	5.600216496385485	0.7289423215006607	2.4920923378667936
585.123845001332	47.14888832385518	46.36983979052111	2.1481754022189037	1.4604559097195278	1.1176014593655879	0.7067191362253098	5.630728077597347	0.821385792786316	2.5376940495820506
585.8857367117644	47.175606050369325	46.28592529268862	2.195994026382195	1.54935346848319	1.1669928669075844	0.8542352016921697	5.6702083466867705	0.9088281351439136	2.606873744314484
586.6475558975515	47.20466116010759	46.21195926030477	2.255241622093351	1.6223220251832373	1.2132583485553141	1.0052466446009873	5.717941365451416	0.9908787014542071	2.6891743457108888
587.4093025565281	47.22550061258944	46.15118161516571	2.3114986454958952	1.6716837275754344	1.2584907542494506	1.1338117955954274	5.77314851468828	1.0746232101811515	2.7702265194853766
588.1709766865292	47.2301866915761	46.10275835790127	2.3514824399837266	1.6984914428761968	1.3075187593449726	1.2234034771721483	5.830090531451155	1.1672746214168868	2.832758229058072
588.9325782853895	47.21656343837023	46.064415080839	2.3674807942852922	1.7081203561962823	1.3626239506573796	1.2690946091254602	5.877497618682675	1.2695629868225566	2.8601096789054807
589.6941073509438	47.18887866657418	46.03429865868203	2.359085471413664	1.706274929371446	1.4208134588770704	1.2762285320794504	5.9024969266647105	1.373722707316226	2.842099714498275
590.4555638810269	47.15515237793723	46.01166355270306	2.332036876121073	1.6975395189300855	1.4746260330267376	1.2563337829816845	5.89650603635878	1.4661261392541505	2.7809550032702504
591.2169478734736	47.12349270844702	45.996976325698576	2.2948831993064758	1.6864030813578026	1.515091519242894	1.2216386614283365	5.8590048868910145	1.5325076081520237	2.6928284436829983
591.9782593261189	47.09860544726285	45.9918912193284	2.255080642660417	1.6785179853129222	1.5350440435559136	1.1808628674082158	5.797083655406595	1.5626884173441198	2.6020391063911887
592.7394982367973	47.08070762713051	45.998474071700905	2.216555708328798	1.680711271397108	1.5320911587939818	1.1377825962570043	5.722594474190984	1.5535709580733013	2.530274120620497
593.5006646033439	47.066713204417255	46.017548058352844	2.1795465923768518	1.6986684620789063	1.5098637998948732	1.0931963251353238	5.648486676900056	1.5094916652256956	2.487179648506185
594.2617584235933	47.052290063195734	46.046815676589254	2.142526456243857	1.7340295836581987	1.4768852323396047	1.0478537191430704	5.585449283548385	1.4399977487960243	2.467713405761316
595.0227796953804	47.03368641691872	46.080106138627606	2.1051026208836205	1.7823361774953455	1.443352039318512	1.00483442214734	5.539270413690616	1.3557939646384156	2.4580336935484297
595.78372841654	47.008968799012436	46.10884724306562	2.069679517558903	1.8339120306434893	1.4175306300561061	0.9697049547990702	5.509653992303377	1.2655581495256243	2.4454065645281418
596.544604584907	46.978590603422305	46.125063030956426	2.0414441752211943	1.8772366593896876	1.4041177616261749	0.949831669534106	5.491492199119541	1.1754616468892891	2.4265399000131893
597.3054081983161	46.94526314855497	46.1244900895889	2.026148772887545	1.9035059124795453	1.405171631218849	0.9521965818762368	5.478418405037139	1.0911456007866533	2.4090791106953304
598.0661392546021	46.91313176138804	46.10837613953747	2.027094676846872	1.9095818102214892	1.4219305571208238	0.9804565677836763	5.466593108471379	1.0196564993025135	2.40674650657364
598.8267977515999	46.885842399308366	46.08356275905344	2.0424714982167558	1.8973319824544248	1.4542055498169546	1.0311849877294037	5.45637927337966	0.968297641523364	2.4305403973826714
599.5873836871442	46.86463430769109	46.061088563232964	2.064082955100389	1.8701589375340717	1.497488734870366	1.0915308818954585	5.450709668333772	0.9399710410606303	2.4815272642701274
600.34789705907	46.84777464496425	46.05318446033032	2.079396606154063	1.8297954454982417	1.540953580829708	1.1419930253294552	5.4524268590724745	0.9293407034928407	2.549647209250544
601.1083378652119	46.83164141348106	46.068873350234725	2.076109860880969	1.7763683317793806	1.5702355631254292	1.1646951296204477	5.463493769147448	0.9238975205316251	2.619039570316808
601.8687061034049	46.812654425345926	46.109154611662284	2.0486984000357253	1.7127761212645822	1.5750555079729338	1.1536248227999408	5.486164357253038	0.9108711590212195	2.676849802041829
602.6290017714836	46.78896045295721	46.16454840209161	2.0026599786585066	1.6488019838010146	1.5563152994022573	1.1198184739389845	5.524077671607479	0.8854290094330111	2.719290310853502
603.3892248672829	46.76103763832823	46.21685779008088	1.9541691606787666	1.601240037181725	1.5271945025060987	1.0873442597430198	5.580831054281411	0.8543840508351366	2.7519000856209885
604.1493753886377	46.73157111987842	46.2458715823401	1.9238602614355784	1.5872517335635976	1.506254886576471	1.0811302906556506	5.65636838772231	0.8320878673825902	2.783109116579844
604.9094533333828	46.70441450290529	46.237538071875065	1.9283236426243775	1.6148664675157107	1.5075951464914894	1.1142289527905263	5.744077412308023	0.8319866800966338	2.8170059660737437
605.6694586993528	46.68316597913621	46.189646629610856	1.9728899943361569	1.6767556784885755	1.5341913990632818	1.1818869407885089	5.832269004908078	0.8599895115073011	2.849755178881871
606.4293914843829	46.669082541903904	46.11241913906902	2.049008861600548	1.7515675150172285	1.5776706729611618	1.2651335555710972	5.90874553978081	0.9134202006584999	2.871872940009787
607.1892516863076	46.659668929811886	46.02421674735452	2.1364509697798155	1.8125248760456145	1.6230533435289942	1.3404588565027424	5.965421277325632	0.9843790580362537	2.8741509783435504
607.9490393029618	46.648891710388355	45.9455162132068	2.2088363886274607	1.8383088340300304	1.6538331535232018	1.3888457173197182	5.999162506584945	1.0631469829481475	2.8525838360573204
608.7087543321802	46.629557372868696	45.89303173549918	2.2416540701628946	1.8212317791897519	1.6559434567760078	1.4003499226404656	6.010030462704833	1.1395457801109146	2.8098508903471853
609.4683967717978	46.59689303433889	45.875747241112585	2.2207874868763327	1.7691537673834006	1.6208403702075103	1.3739610079616895	5.999732108937998	1.2031907430998885	2.7533826992608255
610.2279666196492	46.550849761776135	45.89264113492305	2.14900014506982	1.7017709641033107	1.548895810299129	1.3161386438110299	5.973029536390001	1.2458616291445566	2.692544522070442
610.9874638735695	46.495735338651386	45.932366991354286	2.0472260231623878	1.6435514681082282	1.4523153942857192	1.2402530950131379	5.940699114773864	1.2659644731830753	2.6373352207988177
611.7468885313933	46.43757811456095	45.97590278588132	1.948180930038525	1.6162482260497626	1.3541205843979185	1.1657125685707328	5.919707603965257	1.2717999688030304	2.5979581204344484
612.5062405909555	46.38159544724873	46.00218650787134	1.8841234133230245	1.633145653161371	1.2816737554089173	1.114508201883524	5.928049768143957	1.2797766055130992	2.583635029245343
613.2655200500909	46.33178852927512	45.99600747592134	1.8734926609427873	1.6955154033710116	1.2560204594148772	1.103965941298462	5.975555934904591	1.3062560244235826	2.5988622198467297
614.0247269066342	46.292600582769545	45.95451511875635	1.9133266427512368	1.791909297583416	1.2821859126199016	1.13899054081633	6.056473834370273	1.3576135664644937	2.63893278734313
614.7838611584203	46.26964944388433	45.88873060639612	1.981381050404984	1.9007958184501845	1.3465680399180968	1.2089340978350478	6.149004505266355	1.4248271624973583	2.6885638917685455
615.5429228032841	46.26775589755954	45.81853022732491	2.0465379595240307	1.9965611786794142	1.4231810204905742	1.2918129624853805	6.222968963167986	1.487462022367687	2.7266733772803917
616.3019118390603	46.28683458248024	45.763066400954926	2.0827644509443815	2.0575366591026096	1.4859410839532643	1.3642908745814282	6.251963231515603	1.5249893399462238	2.7363676408167947
617.0608282635836	46.3188625004024	45.732404212556446	2.0787971755933228	2.0725478412218905	1.519443596019471	1.41080380469446	6.223325392634614	1.527858849911901	2.71370079033958
617.8196720746892	46.349376745263775	45.724878718155296	2.039756080445045	2.043572049089825	1.5230631765890692	1.4274497837911397	6.141460585300663	1.501885247892261	2.6699115514244838
618.5784432702114	46.362931571786284	45.73113381537303	1.9816107971185488	1.983418167386425	1.5070992151483011	1.419505850345388	6.024259110968281	1.4632509579732869	2.6251206908538265
619.3371418479854	46.349646145167995	45.74123294433966	1.9225442300113542	1.9106265233621968	1.4851608385707493	1.3957902949517234	5.89555638760725	1.4287941074673824	2.5977527409794092
620.0957678058459	46.30896740987096	45.74998130809902	1.876121385976667	1.84425268759054	1.4679218984796591	1.3643149803686754	5.777362018346864	1.4081308468189206	2.5961263529221554
620.8543211416277	46.24927588737806	45.75773571484654	1.8480393553727978	1.8000455723294095	1.4608702352847587	1.3306646530225876	5.684824212287012	1.402000146565065	2.616728098882902
621.6128018531655	46.18448365225778	45.76749461287944	1.8366753848209072	1.7879554823733983	1.4650792441508713	1.298586835612653	5.624289377518849	1.40560791148026	2.6482622863524483
622.3712099382943	46.12985132965487	45.780940822790214	1.836279891994785	1.8106541426174303	1.4791353789068253	1.2708680948382138	5.594634975564411	1.4134090365738743	2.6782105343216926
623.1295453948488	46.0983896974258	45.79600394949557	1.8409282171495818	1.8629664223298619	1.5002928955916275	1.2498322293868753	5.590520267221152	1.4223184488599045	2.6980356617890706
623.8878082206638	46.09817631105961	45.80734569679825	1.8473184425807005	1.9324792385406724	1.5247517088648976	1.2371162966251958	5.605544693297318	1.432021616957961	2.70528537890074
624.6459984135743	46.13033934050593	45.809162766735966	1.8549727358393682	2.0021231001377586	1.5475835614290219	1.2331736073828736	5.633690161735224	1.4435320132089018	2.7028374205138803
625.4041159714149	46.18882101208324	45.79894405672195	1.86374787945703	2.054041677177956	1.5623340995843549	1.2365487617064659	5.66878133201763	1.4571007061997534	2.696235265258828
626.1621608920203	46.26246087976679	45.779820811516736	1.8710793552981855	2.0737820476580637	1.5612051204308557	1.243124119010652	5.703351475287022	1.470341710958138	2.6904157414254968
626.9201331732256	46.339034562334675	45.75962414961906	1.871929822942846	2.0535444108346397	1.536370129626114	1.2463694825797447	5.729237427969792	1.4777925617329615	2.6876608715018477
627.6780328128656	46.40871649827049	45.747402716274976	1.8617344100075002	1.9932413066092707	1.4822468388338663	1.2385550816079771	5.73956294913112	1.471792668929801	2.6866520064948247
628.4358598087749	46.46487018323482	45.748918338155306	1.8408584248848996	1.8998769639371105	1.3983905723808618	1.2134145251012072	5.731175985452914	1.445532060765025	2.6834696796610444
629.1936141587885	46.50224270762771	45.76374416552706	1.8172535774458964	1.786005048980762	1.2916760698670444	1.169196552050721	5.705540147666248	1.3965914605779162	2.6735436056082307
629.9512958607411	46.51535263062011	45.785123600601715	1.804919258095211	1.667979896903212	1.1760549506803812	1.1106246556017183	5.66809476934057	1.3291035692749062	2.654118486953287
630.7089049124675	46.49920529513722	45.802697719380625	1.818028859886816	1.563212438681525	1.0691525288447394	1.0484068836670204	5.626412019614364	1.2521963582302291	2.6261397834304816
631.4664413118026	46.452450769769754	45.80671355966798	1.8633766602341524	1.4864935515256619	0.9865732922288402	0.995969001800141	5.588642400892724	1.1757570254440353	2.5943570040511688
632.2239050565811	46.380586226577904	45.791908071939936	1.9351142606813099	1.4459110855050383	0.9366219639927706	0.9652042790388293	5.562338678738314	1.10661945028113	2.5657912860714163
632.9812961446379	46.29611402915315	45.75953431759174	2.0151667566244527	1.44067755175886	0.9187036299754254	0.9627860384389919	5.5530027193348275	1.0473632394978623	2.546738625633779
633.7386145738079	46.2157276920666	45.71627909396298	2.0801810356571906	1.4625410889785257	0.9263776353825577	0.9890472123530998	5.562812713306997	0.9986630022797556	2.5404037765362446
634.4958603419257	46.15545898048286	45.670874876560845	2.111768973149708	1.5002584418110203	0.9529050624359101	1.038651249119674	5.589633654930552	0.9621579937085869	2.546271840060463
635.2530334468262	46.126121798600145	45.63040407039273	2.1038547520199486	1.5440861187018768	0.9945682077196878	1.101882711819556	5.626880734086008	0.9413557600114899	2.560978293810493
636.0101338863443	46.1301456632726	45.59814097563748	2.063537225610169	1.5880831480595958	1.049572167242502	1.1654904719267094	5.66464733611835	0.9395237847587339	2.5798019667799466
636.7671616583146	46.16069510725834	45.574002282798055	2.0049021249923697	1.6290837316918783	1.113508271616979	1.2137609178297026	5.691661011972613	0.9558561551674885	2.597209453431944
637.5241167605723	46.203743543260764	45.55638333585473	1.9404066037669523	1.6646636271870605	1.1759431690582716	1.2312449469930584	5.697962482878978	0.9829806401565122	2.6068516041499876
638.2809991909518	46.242968895837336	45.544041254641954	1.8748977312964143	1.6917682943744126	1.2212061990087193	1.207356132625101	5.677290097911282	1.0072432008682242	2.6018372442792383
639.037808947288	46.26569357135547	45.536974779776386	1.8057549784829376	1.706857674444123	1.233506194322267	1.140491429764971	5.628841240765844	1.0127700730214073	2.576029673973558
639.7945460274159	46.26686000361176	45.53626882633627	1.728041194810217	1.706909411025734	1.203330574590666	1.0395347648330855	5.557292670743195	0.9878160683060884	2.526126166281358
640.5512104291702	46.24923349369794	45.54352152815972	1.6408349997416067	1.6901558993810184	1.1314700927653902	0.9210138337220855	5.471353216789872	0.9306570462273953	2.4539134278082244
641.3078021503857	46.22022698245771	45.56039060090218	1.5501483054454113	1.656125558545618	1.0285792042555784	0.8035182754159322	5.381015187234375	0.8512758485446312	2.3669037157838417
642.0643211888971	46.18764442384353	45.588351604437136	1.466715875718755	1.6058826248263998	0.911217936878117	0.7020670827218041	5.29474364322153	0.7671836015738833	2.2769554923678967
642.8207675425394	46.15636140863086	45.62803485743956	1.4005278218473904	1.5433315796089175	0.7971020180685571	0.6251956785813775	5.218516567445469	0.6958533420207189	2.1971661428777196
643.5771412091474	46.12731776621852	45.678058387408655	1.3562690482769497	1.4766780887960707	0.7022450219950329	0.5756688475213352	5.156660669465282	0.6484914292600124	2.13876451227447
644.3334421865558	46.09820910224538	45.733492564123736	1.3325331857299574	1.418780685041206	0.640135259626156	0.5535100453015147	5.113874492044154	0.6287004753015566	2.1092115157837554
645.0896704725996	46.06535209397736	45.785358302524116	1.324556957160354	1.3843692639040412	0.620612243145402	0.5590218349154981	5.095508116139477	0.6357830787394434	2.1113584067850013
645.8458260651132	46.02591037108026	45.82166164039414	1.3285836164675544	1.385132795964239	0.6476982950758128	0.593574547125165	5.105485072839848	0.668916830755407	2.143373374198056
646.6019089619319	45.979573866249126	45.83026933194435	1.3447184318946697	1.424665940267957	0.7166554481653975	0.6578020151157844	5.142605548881669	0.7285972949028974	2.198694601227615
647.3579191608902	45.92890481775791	45.8031099080392	1.3764169717761092	1.4957090650185165	0.8129165223154615	0.7481646822867631	5.198079283417258	0.8137551109417913	2.2657695633421255
648.1138566598231	45.878282265563755	45.740031150650196	1.4269194245057548	1.581088260735413	0.9151444675951552	0.8546233610088265	5.256680731911658	0.9173015082559601	2.3290869818905833
648.8697214565653	45.832316251324904	45.65035099887078	1.49491206417202	1.6581543280741826	1.001909909522837	0.9613883326244519	5.301869275669802	1.0239522091331992	2.372360647018418
649.6255135489516	45.795096073351885	45.55088993605535	1.5722414991730176	1.7051092329630038	1.058103861483147	1.0511925808769789	5.322151667665061	1.1131980871190095	2.383542075706849
650.3812329348169	45.770036462650296	45.46035445673037	1.6461876857680977	1.7080964097767009	1.078606960356474	1.1116933565163194	5.315736830993643	1.166794356545644	2.360177753988687
651.1368796119959	45.7594620990742	45.39198023075199	1.7058927865900415	1.667038652804436	1.0689371876359957	1.1410483591402354	5.291373216715783	1.1774359164954902	2.31261695320746
651.8924535783235	45.76305386737016	45.34774253872569	1.7495596501633344	1.598127693627596	1.0439015212207323	1.1498770691653064	5.265740285523215	1.1542992882533838	2.263224728302177
652.6479548316345	45.77598404333502	45.31729444336912	1.7877514835988464	1.5307324879509352	1.025275555048026	1.1582043491339675	5.258818546131664	1.1215673136300666	2.2410185669809977
653.4033833697637	45.78868527298607	45.28256677027291	1.839802652247549	1.4983324861611322	1.036716988256238	1.1882052687227969	5.288405413567865	1.1102038659601945	2.2727245130383977
654.1587391905458	45.789071025083885	45.225727307651795	1.9249031334199742	1.5265766183661142	1.0961886892379198	1.2559735616311016	5.3651589547990355	1.1461667230489354	2.3733587632537123
654.9140222918159	45.76647043596206	45.13665715620311	2.052209729568901	1.6234578593815243	1.208011279538944	1.3655773433312035	5.4891604187849055	1.2398761401147382	2.5399735946920288
655.6692326714084	45.715550143254404	45.01621595134165	2.2154982500832077	1.7767624584777195	1.3598645494740182	1.5079056056763704	5.65001852751103	1.382186231685374	2.7518788464623256
656.4243703271585	45.63873354504735	44.87522927551548	2.3940488570482827	1.958963048800058	1.5272262449045328	1.663750521156686	5.830042566334811	1.547820991648507	2.976791734628037
657.1794352569008	45.54609688068863	44.73065945316965	2.5587860077967335	2.1366250689155777	1.6831199746968437	1.8090897900768468	6.009315725471183	1.70464288749114	3.1802872561446947
657.9344274584702	45.45305863891933	44.60099123774781	2.680962048526588	2.2801905692504008	1.8074562563746497	1.9205291870845542	6.1697347260942905	1.8243313280395768	3.334590878842576
658.6893469297014	45.37602559258056	44.50209077575366	2.7401227341429006	2.3708831996884143	1.890949635250898	1.9793093088541411	6.296221282891182	1.8899207325334686	3.423503439440452
659.4441936684294	45.32726200243768	44.44341510189531	2.729269921559606	2.403830932132628	1.9332009573899356	1.9745606786446146	6.376078204170653	1.8978332166422192	3.4433819715624665
660.1989676724888	45.31064980789076	44.42553019052222	2.6560097385199484	2.3871826136667806	1.938444270495303	1.9051697583264087	6.398621027396246	1.8549078064391296	3.401282881802068
660.9536689397146	45.32032487090009	44.43989154820337	2.5397283196204867	2.338235498959719	1.912664131439918	1.7801034025863771	6.357321530775579	1.7733695788101045	3.3115715969573785
661.7082974679414	45.34271036208516	44.47247040270482	2.4055368981623246	2.2766246282448392	1.8622098037471844	1.615982648285872	6.252944567122299	1.665864546872207	3.1914596797179513
662.4628532550042	45.361189592410526	44.50973784569378	2.277009880263577	2.216962581344049	1.7932238178789817	1.4325019256756448	6.0954520569021895	1.542593638055699	3.0561136546810985
663.2173362987378	45.36153450959433	44.54466989519023	2.169394744948775	2.1631179439789605	1.710143160165721	1.2469620802704355	5.901890087537346	1.4100651476560913	2.9143018991590353
663.9717465969768	45.33654942159977	44.579567176871606	2.0855705411653176	2.106807580555447	1.6137619069990237	1.070074221614675	5.691146941960902	1.2708948246906857	2.7663299904353593
664.7260841475563	45.288563273717116	44.62430888746445	2.016506429008139	2.0313508087239924	1.5004463072054506	0.9048856903639475	5.478452631645716	1.1246518746834582	2.6054277698238195
665.480348948311	45.22923481271289	44.69056800345258	1.9472876021078278	1.9197566628008502	1.364315339149634	0.7491896929740705	5.273615117238435	0.9698881950145193	2.4232471536600713
666.2345409970756	45.176695841777374	44.78477131738081	1.8664072177558992	1.7640192488314383	1.2020663044486213	0.6002365404052483	5.08329421328331	0.807509857707501	2.2173809966764964
666.988660291685	45.150453163962375	44.903206300671904	1.773555400529922	1.5715873336414532	1.0183148438662144	0.4593235568403813	4.915138598993373	0.6438929004456071	1.9973785981970167
667.742706829974	45.16520469205403	45.031839855962026	1.6807937046679555	1.3655791150281829	0.8280743567301485	0.3338896761194121	4.779505177896091	0.4915695141617107	1.78564271984321
668.4966806097776	45.22522128992122	45.15069369427213	1.6063487204178415	1.178074962346976	0.6546880470175793	0.23632468590533762	4.687510966622746	0.36677151656338225	1.6121104782032987
669.2505816289303	45.3216595304129	45.240826204820436	1.5644817633911074	1.0388984428690904	0.5227197691225527	0.17977813194255532	4.646310255799541	0.2844702434964006	1.5047962084014586
670.0044098852671	45.434686852991334	45.29041666102468	1.55851566185558	0.9654739090398365	0.4489296819641382	0.17291909183972365	4.6560013800070195	0.2536144123976456	1.4806665291324066
670.7581653766227	45.54102277318582	45.29725525265422	1.5806052598316072	0.9587449748068693	0.43607899752577595	0.21646303480370932	4.710229332617182	0.275114450996071	1.5412424439429273
671.511848100832	45.6235303987769	45.267261320578804	1.6172991145255153	1.0064940382017227	0.4727209334723881	0.30266992114379576	4.799563177838536	0.34316155622719435	1.6733752678425589
672.2654580557298	45.677723389667996	45.21058838169649	1.6559491206237382	1.090722615572858	0.5395472604530056	0.41800568143839456	4.914694241897948	0.44797713977700937	1.853915863723202
673.0189952391509	45.71102149132399	45.13772906231757	1.6881139027438934	1.1938855622683207	0.6178675280990404	0.5471684449013097	5.046646807644251	0.577515916686778	2.0553122542175686
673.7724596489301	45.735116681895875	45.057259516690124	1.7092159009003183	1.3009081471635753	0.6957955340398385	0.6766686739863772	5.184715824544014	0.717637491439902	2.250621981314694
674.5258512829022	45.75648601252749	44.97597482156063	1.71640233415782	1.397535523854387	0.7686229209086051	0.7960598062421269	5.314392617987437	0.8510145588017792	2.4168184512166775
675.279170138902	45.77161259073634	44.89968820162415	1.707925513828826	1.4698493341984147	0.8354200419741176	0.8975066953508346	5.4187783819777025	0.9585376617151482	2.536961600743851
676.0324162147645	45.7698373526847	44.83396024333276	1.6841329613858278	1.506773017487518	0.8952722214829123	0.9749401103109321	5.482807606080868	1.0232900652444243	2.6012417155062906
676.7855895083242	45.7414967142344	44.783455216948646	1.6488828894099328	1.5051287232275214	0.9462985265782748	1.0244352490714448	5.498880369456529	1.0363406892489877	2.6081582114970985
677.5386900174161	45.68580703136522	44.75065005374917	1.6091632755458605	1.4727745870986908	0.9871704190485033	1.0461322588389024	5.470727986294662	1.0008904124711577	2.565722624610416
678.2917177398749	45.613104142972354	44.73524214526583	1.572095361431316	1.4268259730148856	1.0188969815743576	1.045703070171733	5.413277786548441	0.9322031453808606	2.49099873570308
679.0446726735356	45.54074369642883	44.73480623498164	1.540775301972971	1.3871935492249179	1.0446299224723248	1.033593880647281	5.34825690276174	0.8527408108191281	2.4065594505296133
679.797554816233	45.48493689086631	44.74622626577217	1.5121280452487156	1.3687135589315176	1.067829806146129	1.0212480014772254	5.2968338640949	0.7849410531632657	2.3341480160752113
680.5503641658016	45.453798981550044	44.76664502956712	1.478523806857666	1.3760056509013054	1.0907082551701919	1.0159104720368788	5.272589914010865	0.7449246665060016	2.2878626823789645
681.3031007200765	45.44423993668077	44.79344790859345	1.4330086024001503	1.4028007271233136	1.1137313102622315	1.016883327578448	5.27814333058317	0.7391732405190155	2.2708567102690864
682.0557644768925	45.44396451666566	44.82330267656435	1.3748594413647979	1.4358953539458241	1.1366945686456944	1.016096184825301	5.3069546288807885	0.7650499365476335	2.2772215171288863
682.8083554340842	45.43677524436427	44.851241157921336	1.3119792852289152	1.4615404412349946	1.1597234641616225	1.0029422384019284	5.348723210634397	0.8139783082456447	2.297956975269585
683.5608735894867	45.40924477672511	44.8705236158895	1.2585752708975875	1.4716368335504697	1.1835240942416405	0.9711571072024512	5.394530633791653	0.8752282996753991	2.3272973118905256
684.3133189409347	45.35608016298174	44.87379862287912	1.2296545800725696	1.4665947239916548	1.2084882819971128	0.9233764066648291	5.438789849416487	0.9387925146637102	2.36527110422346
685.0656914862628	45.282599022870116	44.855510727598585	1.2350057548486717	1.4536503059858106	1.2334825141742272	0.8704180761855937	5.47769683775924	0.9962369087069902	2.415265585809628
685.8179912233061	45.20265726203868	44.8149942324789	1.2748298664046231	1.441594863329776	1.2547058683925556	0.8255417724221346	5.506438777197175	1.0399321178941818	2.478290294496965
686.5702181498993	45.132989217643896	44.75830725150401	1.3389466359467903	1.4355598885556518	1.266034131848727	0.7971487555181369	5.518000247444519	1.0623574815514871	2.5479173485112554
687.3223722638772	45.08595710657808	44.69730840749766	1.4095322809422086	1.4348512681283268	1.260536798088971	0.7847588407878803	5.504862531506447	1.0567346455707636	2.6095931922654643
688.0744535630747	45.06440127795846	44.64543956372225	1.467024640075266	1.4348368353789098	1.2334492350063258	0.780666729221096	5.463229729526333	1.0198922131830344	2.6452785709487685
688.8264620453265	45.06075160224436	44.61211879952438	1.49667495181464	1.4310619710866135	1.185255211963181	0.776284632007517	5.397181767917708	0.955777244088388	2.6413707110223257
689.5783977084674	45.06018410252092	44.599079284160545	1.4928076496083094	1.4222947474421943	1.1234156256208507	0.7686445741550543	5.320125211910174	0.8774009648904908	2.5953347585390745
690.3302605503324	45.04582509101999	44.60063989329096	1.4586952701311446	1.410903508314135	1.0609984814213504	0.7630275884192201	5.25174664398488	0.8050788248164409	2.5179305313511264
691.082050568756	45.00361731455928	44.607525903529876	1.402818167087652	1.4008263043385156	1.0120306309730935	0.7698471307091381	5.210907781777657	0.7604003811411886	2.4294296162939304
691.8337677615733	44.926202144064	44.61163452439874	1.3343974011698165	1.3946858444864745	0.9855266543516095	0.7975035066234568	5.207611718325396	0.7579992033465928	2.352088568499667
692.585412126619	44.81555788056117	44.609000823016345	1.2614359249514635	1.3918596008201973	0.9813245493213003	0.8458049053641048	5.238203023943541	0.7984707219752352	2.3019164460543777
693.3369836617278	44.683865584288384	44.59994022039972	1.1918458986882214	1.388213941558412	0.9905046086505322	0.9038919690072476	5.2861279611941825	0.8663756801108065	2.283444759613303
694.0884823647348	44.55150705125361	44.587368926629935	1.1351960801381509	1.3771836483263513	1.0001968890910433	0.9545070157016724	5.328092545946056	0.9341506102099544	2.2891829353835504
694.8399082334745	44.441742556517355	44.57453568901511	1.1028165820657492	1.3524389876887426	1.000324350081378	0.9820296772683079	5.343094755982207	0.9716676650675922	2.3040168149510265
695.5912612657819	44.373266796320706	44.56378798231448	1.104587360742876	1.310456728021677	0.9880734431801628	0.9797966867261394	5.319956753377866	0.9570400757994193	2.3119715220223753
696.3425414594917	44.354312253286665	44.556073061103646	1.144649702154375	1.2531430405454813	0.9684289072186161	0.952794679571447	5.261172587042587	0.8847808235653645	2.302735799580624
697.0937488124388	44.38100182094516	44.55086794764401	1.2186280237317746	1.1889978593813595	0.9508186520536981	0.9152264189823356	5.181491110749128	0.7678625810003368	2.2753607059332666
697.8448833224579	44.440594715638554	44.54639108866058	1.314311392016812	1.1322151181112687	0.9443367732168255	0.8848776773503673	5.102442150535644	0.6328157126270995	2.2375555359855426
698.5959449873841	44.517308860380524	44.540466105084874	1.414781819717362	1.0987314441735947	0.953835625550667	0.8768743072647851	5.044572466894259	0.5098550311190024	2.201065335548705
699.3469338050518	44.59710844449534	44.531753226992976	1.5027705175225137	1.1003889650148437	0.978153362650886	0.8991760279358303	5.020346990703089	0.42266357382990094	2.1755987583954735
700.0978497732962	44.6697083692483	44.521268998796145	1.5638407157931482	1.138952361656223	1.010795635088904	0.9501202838383023	5.030015992364227	0.3816637187536145	2.164024896453398
700.8486928899517	44.72810568720739	44.5119997515606	1.589245691731179	1.2042414564254784	1.0429926591408574	1.0193222761801266	5.062944472350949	0.3843068332081572	2.162727214527777
701.5994631528534	44.767879902021946	44.50681251005946	1.5771889816217879	1.2777469957684104	1.0678661336846602	1.091315486523662	5.1035473807373535	0.42042469759143586	2.165981562642642
702.3501605598362	44.78726759612823	44.50518317279554	1.5332764217311308	1.340933486534695	1.0839443947896612	1.1514113751873225	5.139394431690846	0.47996086528082316	2.1720810229897722
703.1007851087347	44.78794104738116	44.501595979717905	1.4689210446063754	1.383347568318385	1.0957206580766439	1.1910760280427297	5.1668809525781185	0.5577986544899929	2.1864513985978746
703.8513367973837	44.77500132761586	44.4870798361662	1.3986546147903454	1.4058725446435858	1.1106933107695482	1.210257036895733	5.191405355948071	0.6538256274647125	2.2192646008692165
704.6018156236181	44.75576383899939	44.453583441590744	1.3370734995480902	1.4175101144529165	1.134651357790851	1.2153671188467001	5.221929504495485	0.7685620350267612	2.2787332675745375
705.3522215852728	44.73726387171778	44.398486133086934	1.2964191081947192	1.428284016733194	1.1679123859948888	1.2144357357524456	5.2634983517201235	0.8975759699790231	2.363951430727731
706.1025546801824	44.72423298534679	44.32636964148945	1.2856810304881279	1.4431303717536892	1.2045685012306322	1.2120962331855694	5.312515231603065	1.0285394864315478	2.46170171603584
706.8528149061818	44.71799479017089	44.247256447149034	1.3105862017916365	1.4601318724908765	1.2342799362482282	1.2071214960560255	5.357215190671475	1.1424201906609994	2.5493305340801413
707.603002261106	44.717172319049105	44.17288507426564	1.373266075695014	1.4729587608368817	1.2451948202397531	1.1928298312162724	5.382957447834954	1.2182554177666844	2.6022773929259557
708.3531167427894	44.71938836259789	44.113761455276126	1.470550707644179	1.4747893970094452	1.2270503218425333	1.1596399419452723	5.3787119250945565	1.2391453111561361	2.6027375883034694
709.1031583490673	44.72292503114025	44.077888938644676	1.5918065217982686	1.4616371512345907	1.1747574909674228	1.098979840626221	5.341643184289538	1.197341358404202	2.5458226904399766
709.8531270777742	44.727210541561966	44.07047431328678	1.7189524964178915	1.433858326649549	1.0918724437874943	1.0073225125145555	5.278027438978221	1.097491233597026	2.4411099550615845
710.6030229267449	44.732173342360035	44.093085176199686	1.83057589806279	1.3960741030798687	0.9918432128869057	0.8893189546457378	5.200688007554973	0.9570262900787654	2.309047707180305
711.3528458938142	44.73739154982422	44.14225359109842	1.9087037151066042	1.3557714624894572	0.8952180031929728	0.7585142417182311	5.124685466122671	0.8031338246881248	2.1741019311575585
712.1025959768172	44.74218303674192	44.208790680922164	1.9443987747372091	1.3210218265755742	0.8231288507197618	0.6352748900503613	5.06355124974786	0.6666047132253325	2.057231644175104
712.8522731735884	44.74621071568383	44.27904937007379	1.9384101815390409	1.2983607782614612	0.7902538060987823	0.5418373510389429	5.026947018220007	0.5742728966590036	1.9711790085259935
713.6018774819628	44.74967352118351	44.33806451979047	1.8968414332613506	1.2917674653417563	0.8006550823445266	0.49627807316174	5.019736253986935	0.5429251857516348	1.9200161575242873
714.351408899775	44.752393610729065	44.37270883834589	1.8256830120776968	1.3032863986399263	0.8482830874874452	0.5072329908187925	5.042057226053863	0.5769405106610321	1.9025352200753076
715.1008674248601	44.75212605972803	44.37375826888149	1.7282706681844004	1.3337474775431062	0.9203519650732233	0.5708465353122847	5.08929134124115	0.6694896954647476	1.9162263086066105
715.8502530550527	44.7444758026701	44.33670256613061	1.6069284356936961	1.3825931597723269	1.0015720444940825	0.6713509477878361	5.152594336663526	0.8052519777303644	1.9589705062265352
716.5995657881876	44.725080140246554	44.26196350541166	1.4667180498643688	1.446589980320006	1.0778562137552754	0.7860485422248544	5.2207299592571275	0.9638252043166418	2.0281712340182665
717.3488056220998	44.69360753506814	44.15518377656655	1.3180408989409997	1.5191048438227384	1.1389952423146923	0.8932656918603286	5.283416356645823	1.1231994340081286	2.1189582518257524
718.097972554624	44.65629669323261	44.02708861943353	1.1761244135182807	1.591231360901368	1.1805642817078237	0.9801778291718932	5.33518151682415	1.263961689873753	2.2241141664574613
718.8470665835949	44.6248648801226	43.8921198854389	1.0578712778280064	1.655157034947301	1.2042447184409468	1.0462303736134544	5.377631562094344	1.3737521663027508	2.3360586958490543
719.5960877068475	44.61147315048932	43.76602623581036	0.9772790142934866	1.7069707037723987	1.216308736666413	1.0998539425192106	5.418350964627777	1.4495911680655027	2.449057163899539
720.3450359222164	44.62247803521032	43.662211824102556	0.9424134852809019	1.7481777719666667	1.2253484981506304	1.151431927354352	5.467151353124343	1.497536057105897	2.560787989697033
721.0939112275368	44.65470944892148	43.5887533778981	0.9544444937719163	1.7841950804595683	1.2394471212409073	1.2063843663231992	5.531015728505714	1.5289160156793358	2.671892504807012
721.842713620643	44.69631434926195	43.546744743435724	1.0093546682072514	1.82169495983198	1.2644181879405991	1.2627511087820409	5.610346827477336	1.5553922258485358	2.784355583418659
722.5914430993702	44.73153875486401	43.53143434207496	1.0995982444195462	1.865461609732428	1.3021688021993256	1.3128874042497003	5.697780433349983	1.5839345997220633	2.898851132690055
723.340099661553	44.74656882470342	43.535370495311156	1.2149010744492656	1.916453607157095	1.349732202503553	1.3473530230957351	5.7801951366262045	1.6142837316622547	3.0122098936853448
724.0886833050263	44.73398522434881	43.552423967777756	1.3416047389128707	1.970933200148501	1.398970897772422	1.3584089648135844	5.842813489267073	1.6393273037558984	3.116408548509227
724.837194027625	44.69407419616701	43.58031913042582	1.4629385027740227	2.0210665172818523	1.4379364565695738	1.3423807335277544	5.873613262146996	1.6484583767303818	3.1997268103880074
725.5856318271836	44.633726810671696	43.6204226949742	1.5617483776242338	2.057027367088331	1.4541158978634456	1.3011739887270934	5.866721869740665	1.6328354423625413	3.2500819041347455
726.3339967015373	44.563662985670284	43.67526363364916	1.6253446064503265	2.070034774651255	1.4387114126932659	1.2426633510587664	5.823622900349491	1.5897745071312528	3.2591426643495893
727.0822886485207	44.49523801427026	43.745273920881665	1.6504197694750076	2.0560181014766954	1.3902235221609018	1.1793155932274288	5.75209660832094	1.5245378045075384	3.2251746125495018
727.8305076659686	44.437965131318684	43.82679233186897	1.645232901021508	2.0176314669209816	1.3154784581217243	1.124165113980773	5.663487825283589	1.4485963059755704	3.153488186761095
728.5786537517159	44.39791212590679	43.912099562279636	1.627271597991566	1.9637798022635593	1.227497003550603	1.0856031272745383	5.569298889018313	1.3751264841421005	3.05425834063292
729.3267269035974	44.376876042902744	43.991406191449926	1.6167985329071968	1.9056603419870441	1.1413237427723857	1.0632373223230545	5.4784457784777985	1.3136969211313385	2.93897529714787
730.0747271194479	44.372260419763265	44.05617700161246	1.6282689816163796	1.8504117514828238	1.068881149329016	1.0470930626817179	5.395646512454533	1.2660953369201096	2.8165828239484014
730.822654397102	44.37744383589676	44.10257613021021	1.6629715265933385	1.7957528761138022	1.0151084089240925	1.0210708934121158	5.321230476074852	1.2251992105476432	2.691204730841953
731.5705087343949	44.38354631984501	44.13362093836861	1.7066595612752025	1.7293285716249613	0.9765386814770594	0.9695213693374285	5.251965803238825	1.1780470403053798	2.562198122406734
732.3182901291611	44.382156371679855	44.158519257795135	1.7339966010013796	1.635037242797594	0.9436878202902577	0.8841471859081906	5.183059555324554	1.1120806155351488	2.4272310739423446
733.0659985792356	44.368419563659046	44.18897780694255	1.7189601076685932	1.503727198358341	0.9065172603767238	0.7683889743688113	5.11096114146072	1.0219061644366434	2.2865569041924374
733.8136340824532	44.34278784430274	44.23366851549404	1.646683401391087	1.3422582152447262	0.8610246378412683	0.6376498965757875	5.0367491771548245	0.9128627279110688	2.1464523455780338
734.5611966366486	44.31049728060985	44.29342314169061	1.5213751648411815	1.174840627114996	0.8136798368222955	0.5149638374547223	4.968318865795396	0.8002725839713207	2.0203021937311902
735.3086862396566	44.2791283557849	44.35994073100938	1.366342787589069	1.0346587119877455	0.780477352341947	0.4238081641425069	4.919603702408828	0.7047787519807756	1.9263386850337199
736.056102889312	44.255182371204214	44.418947908508784	1.216065628698118	0.9500009784674646	0.7804734591487943	0.3805281194058381	4.905998469164842	0.6461100541781022	1.8828303179151504
736.8034465834498	44.24131094555611	44.456634315410554	1.1036710950594326	0.9318956617502536	0.8257772455004542	0.38877535009504527	4.9370779586307805	0.6364766456431354	1.901551633054396
737.5507173199047	44.23526794238613	44.465853841423126	1.0499025025517028	0.9698929765343891	0.9132699401916895	0.4380627855070287	5.009756585097392	0.6754416466653765	1.9815618736187588
738.2979150965115	44.231250318125014	44.448918630697	1.0579063730461442	1.0375942460472345	1.0223992918294158	0.5070159830370855	5.105895462970068	0.747939068493956	2.1059313814306577
739.045039911105	44.22294984052197	44.41599799128571	1.1149875645919423	1.1039670454349562	1.1208360242484687	0.5701205645976586	5.19617594687935	0.8272796450727782	2.243603487822874
739.79209176152	44.20681003383294	44.38028614056801	1.199007699937681	1.1451382383113113	1.176785969529739	0.6057998836927254	5.25006474629874	0.8835597389291081	2.3576455245010663
740.5390706455914	44.18418273967022	44.35301161952638	1.2852834460559563	1.1512864830583567	1.1722207571104803	0.6027890001382588	5.247871806747895	0.894827579222742	2.417786584208784
741.285976561154	44.16189959579035	44.340505501423806	1.3515267728960296	1.1276879708162895	1.1113839140371269	0.5627178529034396	5.189484160461895	0.8560689539792179	2.4119567291533244
742.0328095060426	44.15115469862114	44.34401971587686	1.3806033840701133	1.0908060611681165	1.019986655622219	0.4986874964732735	5.095489347755567	0.781166084168504	2.3512920167051448
742.7795694780918	44.16445157912891	44.36074946397626	1.3635349943870096	1.0623978551927706	0.935709209809751	0.4313063309980478	5.0003913158528945	0.6973714771923838	2.266194611353434
743.5262564751367	44.21104985964948	44.385174658856805	1.302439155215687	1.06280093772137	0.8942989796644767	0.3835394158760508	4.940124881841754	0.6347086642976549	2.1948316165450166
744.272870495012	44.291835125106616	44.41003633728927	1.2117951446147117	1.104958657888936	0.9171289779526788	0.37530730481908137	4.93955558187033	0.6152602976854524	2.16925180443301
745.0194115355524	44.396617959179885	44.4278226186331	1.1151881640840955	1.1905216454963679	1.005086899701027	0.4180648986056923	5.004158801321225	0.6463099918021555	2.2043358632481613
745.765879594593	44.50624910272745	44.433001440545574	1.0372884965148685	1.3090389563669476	1.1395735833474987	0.510172118576314	5.119051309163069	0.7188836437352109	2.2934032339648383
746.5122746699683	44.59923749305415	44.42452388609041	0.9945283362710455	1.4409101696197268	1.2892449785264404	0.6353376397562442	5.254027564425698	0.8111888349662664	2.411074980313117
747.2585967595134	44.659904113868514	44.40703566782316	0.9898127504769008	1.5626674039464987	1.4195866046485222	0.7656112378354152	5.37256059489625	0.8954664831986179	2.5217269422688204
748.0048458610628	44.68368620104743	44.389724331979934	1.0138716420040126	1.6525876058243227	1.5021732375762156	0.8691272109282906	5.441760265643914	0.9458452128859491	2.589942778624163
748.7510219724516	44.67748052451274	44.38241844371366	1.0525039092733834	1.695695469965976	1.5218024329577062	0.9204350908967598	5.441138820169144	0.9454833430801486	2.590599164921791
749.4971250915144	44.65595113690189	44.39133709560853	1.09458822296466	1.6867063982320758	1.4789944667983193	0.9090725726148108	5.367778212875855	0.8905664321394582	2.515342548622698
750.243155216086	44.63613733557126	44.41644184933441	1.1367354644058452	1.6308654894241457	1.387895516471815	0.8428247954654324	5.237118733017688	0.7902916693326816	2.374822843402697
750.9891123440015	44.632589921564474	44.45149708849956	1.182987508722377	1.5424385134303904	1.2709235521250193	0.7447263580024952	5.078639279169572	0.6640541187435858	2.1960418660068157
751.7349964730954	44.65388830794111	44.486131977514596	1.2410241119209502	1.4414679170446618	1.152388400135564	0.6454765760374812	4.928344335320745	0.5374523861860894	2.0160650004895047
752.4808076012027	44.700843633130944	44.50842939848361	1.317928839682338	1.3497565070905964	1.0531612007942286	0.5749247792185699	4.820368327714441	0.4385004065343665	1.8733217545630083
753.2265457261582	44.76648546824781	44.507632014718176	1.416683877864486	1.2867383350605905	0.9869727722381612	0.5554665746196576	4.779775688165486	0.39304496081691553	1.7985393497363447
753.9722108457964	44.837681304747356	44.476612597838816	1.5345228640051687	1.2663056928435168	0.9591062550728182	0.5986223347768203	4.818091140839151	0.41915697143497965	1.8080353435660186
754.7178029579526	44.89874609385164	44.41385139898324	1.663543372571766	1.2945125137688223	0.967455696867944	0.7043628360514589	4.9320305741122255	0.5215027907291514	1.9009878279923242
755.4633220604613	44.93637923284989	44.32343039102301	1.7947311067735257	1.3694021671291878	1.0061661533970394	0.8622605490895126	5.105664679409799	0.689083274577122	2.0617442747459123
756.2087681511574	44.94454071799134	44.212675059161874	1.9240562669120322	1.4820337679396829	1.0694007413830846	1.0536289586452767	5.315259888832898	0.8980044577174766	2.265728761156481
756.9541412278757	44.92726561136315	44.08863267927428	2.056792328497373	1.6180424176689172	1.152742524968879	1.2541331704946472	5.53439829285017	1.1186565381825346	2.486032812932372
757.699441288451	44.897729009726994	43.95592104222184	2.205473606282112	1.7586536840562061	1.2507845586490092	1.437053883245099	5.737496167533436	1.3233827973008019	2.69808475599865
758.4446683307182	44.87335198095667	43.818049742479246	2.380577475897212	1.881178939968045	1.3527103093355706	1.5768225973596728	5.90047864195008	1.4910909222351592	2.88088633274311
759.1898223525119	44.868597335770446	43.68103590009277	2.578748435496884	1.961726438691315	1.4404744217471972	1.6531760799381416	6.001769030517778	1.6084056366887296	3.016475448858749
759.9349033516671	44.88838549067755	43.55613865323288	2.7771494431516928	1.9810833743732275	1.492666345220357	1.6560014338152271	6.026277529045956	1.6691976841771563	3.0906495896300754
760.6799113260186	44.92541937217288	43.45877049596399	2.9387535938658473	1.9327129782760153	1.492952740434724	1.5895664575584902	5.972302093308045	1.6745907092748524	3.096117052178151
761.424846273401	44.96276851900974	43.40289148932712	3.027039543024742	1.8284132400726278	1.4388041422350781	1.4744801737856577	5.8574191296232385	1.6342616002772274	3.036984088559983
762.1697081916495	44.98092541836924	43.39358496746514	3.0218130366854012	1.697324554570244	1.3453833596414384	1.3446666129264884	5.71780689497534	1.5675478878147473	2.931263183293467
762.9144970785986	44.9657880943971	43.42235464220395	2.9273091851377373	1.5767447048455239	1.2420720888993273	1.2385779538617214	5.59825479936309	1.5012686543657878	2.8078142424302044
763.6592129320832	44.91320285768312	43.46856071791296	2.7684513872255962	1.4983408561473226	1.1622263874829457	1.1866778412979855	5.536186763287567	1.4625629213590372	2.6979668253538236
764.4038557499381	44.82783494612622	43.507273066107714	2.578619134638089	1.4760322745769727	1.1307197525479395	1.2003040473768962	5.5470590525703685	1.4685478045540066	2.624903783397386
765.1484255299982	44.71799318845388	43.519654251382136	2.386966303363593	1.5014235838293999	1.1543829550134461	1.2673999914009784	5.618896764176213	1.5178738759299435	2.5962801325491327
765.8929222700982	44.590635457685195	43.500523661473835	2.211654408639241	1.5483574919291456	1.2194576006276918	1.3573790279787303	5.7181190058252795	1.5892329547431174	2.60322515397813
766.637345968073	44.45027379503014	43.4593212226589	2.060940941769452	1.5836529040379475	1.2965440312432719	1.4325104870850467	5.802900068557108	1.6484103208975327	2.6254150436568793
767.3816966217572	44.30156833543266	43.4150568182439	1.9374264795326468	1.577873102940309	1.349938973458677	1.4595317041120808	5.836825925000454	1.6597122191623939	2.6382281438578232
768.1259742289859	44.15244949533958	43.38791190471765	1.8412024371799802	1.5127057631086274	1.348281336814651	1.4171981818920045	5.797857643702471	1.597334375089531	2.6195988125544645
768.8701787875938	44.01471844958838	43.39155335824801	1.7695755356443428	1.3839501779159633	1.2735410339122666	1.298977657561771	5.681326306004365	1.4528569291588553	2.5549274685836494
769.6143102954156	43.90180030747883	43.42812646668649	1.7158563980144663	1.2022062254055044	1.1273345669481287	1.1128947742387396	5.499354193268815	1.2384257785009822	2.44101180551867
770.3583687502863	43.82546352110147	43.487362830693215	1.6703546374434097	0.9915723649146386	0.9320006359672846	0.8800160368610932	5.277771938868902	0.9851579126921663	2.2880219735919454
771.1023541500406	43.79348771664378	43.54996365448911	1.6237113840037267	0.7854037980312967	0.72480764024629	0.6314589977800864	5.050716242746795	0.7361726506785331	2.1182589128807336
771.8462664925133	43.807799654507086	43.59514404046066	1.5700026112935745	0.6179991892220045	0.5454939874921294	0.402502307901365	4.852269118460413	0.5340903129322712	1.9595492882553671
772.5901057755393	43.86316321020879	43.60948287267453	1.506503451927081	0.5144670905300757	0.42219337707960847	0.22439394306436355	4.707155796148413	0.4068885964415543	1.8356175835477941
773.3338719969533	43.94633326112114	43.592796834349926	1.4310729104210225	0.4834236284031732	0.36265457956645974	0.11645163744843501	4.624447014052002	0.35857721218759053	1.7580385609858737
774.0775651545903	44.03722370238203	43.558084804350216	1.339656241603933	0.515066348012013	0.3545613355588415	0.08096293801835941	4.59679568326699	0.3693413139992998	1.7236263969145327
774.8211852462848	44.11288964292757	43.52548744293363	1.2269915623207481	0.585125786895702	0.37344846760988304	0.1028284626828011	4.605197070882866	0.4051564204006013	1.7183373661747652
775.5647322698719	44.153258370120604	43.513730047918635	1.0908013352795578	0.662148546911304	0.3932649272288913	0.1542840243209227	4.626442038871389	0.43137501046830096	1.7245440166918442
776.3082062231862	44.1466556971685	43.5333216837586	0.9365120578903188	0.7155537252527324	0.3944678620323785	0.20345930355501451	4.639611959689034	0.4238458173192896	1.7273778589954958
777.0516071040627	44.0928657506795	43.58377717702423	0.7792071696734695	0.7228682545476062	0.3678679782323684	0.22471263108945294	4.630217272215482	0.3738148345334906	1.7179708524701027
777.7949349103361	44.00252443287371	43.655064775541796	0.6405981138399213	0.6744032794638812	0.3145157398284013	0.20622881481704525	4.591136637121217	0.2863651290761098	1.6932652663221006
778.5381896398412	43.89360398532917	43.73177711601319	0.5417496985132146	0.5747299162733128	0.2428604584889058	0.1519476030664748	4.5219316865321275	0.1753590209754421	1.6538427012245691
779.281371290413	43.78605961601026	43.79832347060417	0.4953333251796579	0.4405071340742168	0.16428840589345128	0.07680256007450481	4.427412074969141	0.0578291013076182	1.6015017850200337
780.024479859886	43.69634193973761	43.843182155906945	0.5016541209674799	0.29547879622512596	0.08892465527327431	-0.0013404754294441545	4.316778271468543	-0.05000805544849385	1.5384224990721123
780.7675153460953	43.633243370492835	43.86038928700564	0.5507743593241372	0.16518814287857708	0.024087261458930698	-0.06767674056092687	4.2037584135553345	-0.13453431268482774	1.4686137424403114
781.5104777468754	43.59597532540813	43.84819319188303	0.6287496749747064	0.07273513991642488	-0.024163191954286845	-0.11161570968972256	4.1065523041664065	-0.1851596533336064	1.400490862149745
782.2533670600615	43.57518151051996	43.80655995836095	0.7235034968366634	0.03570370345048701	-0.04842646870675793	-0.12447245196810286	4.045877159757758	-0.19490103089666633	1.3477172489790803
782.996183283488	43.55681285933326	43.735583091056064	0.827313984166814	0.06379521046504522	-0.038851012050251654	-0.09753835210302952	4.040247013710896	-0.16113222109885328	1.3269702376244936
783.73892641499	43.52778173496045	43.636529385491535	0.9351185270753675	0.15625866287174972	0.014165689764553235	-0.02454258940139198	4.0995351258426	-0.08646165071409229	1.3522662716761573
784.4815964524023	43.48114626828901	43.51448687108292	1.0415114831269818	0.3001534191329398	0.11463805740658728	0.09274668288311005	4.219825479630558	0.021054150225573665	1.4290478598918526
785.2241933935596	43.41826438122947	43.380590534055905	1.1384378540316646	0.47078938507270607	0.256166486932635	0.23949583579829437	4.382453845749808	0.14838932546567207	1.5505642031275286
785.9667172362967	43.34693722373605	43.251647691472755	1.2152097158637858	0.6360777294151134	0.42055955544987	0.38824978761527973	4.558321968941527	0.2788692209218624	1.6982526753778586
786.7091679784486	43.27683726864984	43.146757682249586	1.2598520864331704	0.7644274125732835	0.5814498216362338	0.5061171777028903	4.715722287568653	0.3941757526638767	1.846113252630225
787.4515456178499	43.215328918097924	43.08197990068528	1.2619883115728001	0.8339896172315875	0.7116590171797625	0.5660906364459564	4.829068744712245	0.477848831155832	1.9677911131636279
788.1938501523355	43.16606159617125	43.065244807779976	1.2167159942321533	0.8394954288421772	0.7911466633159918	0.5572356307321016	4.88558969587001	0.5199493603147474	2.044784707399778
788.9360815797401	43.13034661321262	43.0934566412312	1.1284798896633461	0.7941896023781965	0.8133124179505913	0.4893998683698868	4.888785201134809	0.5220103891624888	2.073056755382865
789.6782398978987	43.109421365678536	43.15300431891649	1.01312997006697	0.7262019409744269	0.7873523223029082	0.39092862318512545	4.858119035388121	0.499811200369912	2.0655128764444015
790.420325104646	43.10553244530989	43.22312383280055	0.8960484661880272	0.6713054870685013	0.7364788073585871	0.3011437027256676	4.824692539655139	0.48164772266007816	2.0487174314124132
791.1623371978169	43.12130234602039	43.281382754267256	0.80580224420207	0.6637066514381047	0.6917504203019789	0.2600875700454992	4.822885394551726	0.5008235623971942	2.0542027128351563
791.9042761752461	43.158107333072365	43.309114976467015	0.7651583429226534	0.7273842744199399	0.6835130047775166	0.2984117987620749	4.880035604854257	0.5847644576918256	2.1077969421263134
792.6461420347684	43.21494024561458	43.29574371996408	0.7829411925718333	0.8697144460819075	0.7325633243944623	0.42899902207391705	5.007161518506244	0.7446199363176191	2.221116614173873
793.3879347742187	43.288138673821535	43.240994168953634	0.8505245101812093	1.0790787701498274	0.84408022015932	0.6423726031382344	5.194453768723754	0.9698097839131421	2.388017660409055
794.1296543914318	43.37176206945268	43.15484085105881	0.9445644969834532	1.3273434942790416	1.005413111368462	0.9073136060901135	5.41326723988837	1.2297866493229748	2.5862640883829684
794.8713008842426	43.45806460943333	43.05469027057647	1.0355898583226804	1.577234285453514	1.1890096410331168	1.178015448732772	5.623913013985977	1.4820420198598612	2.783060411332208
795.6128742504857	43.53780269354475	42.960439298088836	1.0980099174660154	1.7920024436079487	1.3589385142461268	1.4056868019498054	5.78619364699577	1.682866890636177	2.9423164740917755
796.354374487996	43.60086148709367	42.88841559790712	1.1181765386555824	1.9445589570071036	1.4803536463765639	1.5517174881641012	5.869706148180903	1.7977127515764906	3.0325996349827378
797.0958015946084	43.63756132505331	42.84655910100681	1.0972930024965635	2.0230458368303275	1.5294577762029533	1.5975081759416696	5.860907764226489	1.8087462646898445	3.034954869054431
797.8371555681575	43.640830712598785	42.83246367560625	1.0494383898797608	2.031625914079605	1.5015595744337062	1.5483539864750284	5.765904157472939	1.7188831933764277	2.9490280517246745
798.5784364064783	43.60854651631296	42.83506011794434	0.9963316435422342	1.9874146510225188	1.4135446406912777	1.4304919304722858	5.608448340643314	1.551414076404555	2.794713947831106
799.3196441074057	43.5447103462684	42.83915885196279	0.9609566815183186	1.9143779531024236	1.2987711004197848	1.2829016240265219	5.423838642616374	1.3446630910695845	2.607648154594358
slope	9.451061862687231	0.18561565449740589
intercept	-0.8208994939661771	0.5884174188883822
pearsons_r2	0.9948108691465289
rmse	1.6642957882570415
mae	1.1178860570980065
slope	29.72986720716858	16.907755979692773
intercept	314.64909123547517	53.59902514528737
pearsons_r2	0.18608345556193803
rmse	151.6009365808839
mae	98.21137486554882
slope	9.428725152096897	0.18417064883053527
intercept	-1.1119728734505365	0.5838366279681262
pearsons_r2	0.9948668264962686
rmse	1.6513393549653983
mae	1.1535570141359193
Lambda_Range	350	800
FOLD	<class 'function'>:take_signal_near(437; 5)
FOLD	<class 'function'>:find_wavelength_of_max_signal(437; 5)
FOLD	<class 'function'>:take_signal_at(437)
