# Supplementary material for: Roblonski: A Material-Efficient Robo-Fluidic Toolbox for Rapid Photochemical Characterization
Source: ACS Cent Sci. 2026 Feb 6;12(3):333–44. doi: 10.1021/acscentsci.5c02027 (PMC13022720; doi:10.1021/acscentsci.5c02027)
Supplement: Supplementary file 2 [file oc5c02027_si_002.zip › BeerLambertStudy/Raw Data (Automataed)/BLEC Study (2025 Jun 12)/Perylene1/blec_Perylene1__12062025_aABS_i9_eCHK_d380e-02_t-1_m0_v0.csv]

name	C:/Users/cbe.mabolha.shared/Documents/Gilson Spectroscopy Project\BLEC Study (2025 Jun 12)\Perylene1\blec_Perylene1__12062025_aABS_i9_eCHK_d380e-02_t-1_m0_v0.csv
2025-06-12 23:14:12.806706
count	30
interval	0.1 (Sec)
integration_time	40000 (uSec)
NLC=False	DCC=False	WCAL=-5	Slit=S5
Conc_0=0.038	FRAC=1.0	Conc_(9;None)=0.038
wavelength (nm)	dark reference (int)	light reference (int)	abs (mOD)
W	D	L	S
344.6678771972656	1601.9	1679.4	44.824526760629716
345.45221902608614	1589.6	1666.1333333333334	31.574004364893895
346.236489003635	1586.5	1662.8	37.0130809823196
347.02068712774695	1584.9666666666667	1663.1	37.51914743044659
347.8048133962569	1585.0666666666666	2398.266666666667	54.21408428707384
348.5888678069997	1586.0	2412.733333333333	56.24940428152692
349.3728503578101	1586.4666666666667	2422.1	50.987975954438
350.15676104652283	1587.5	2437.5	55.982062492255885
350.94059987097285	1586.9333333333334	2440.7	52.45372464466412
351.72436682899485	1587.1	2453.9	56.36307285446874
352.5080619184237	1586.6666666666667	2459.133333333333	55.745913229041
353.2916851370942	1585.3	2462.0666666666666	58.674159820517545
354.0752364828412	1585.4333333333334	2466.1	54.93118244006728
354.8587159534994	1585.8333333333333	2473.8	59.4687080466288
355.6421235469038	1586.4333333333334	2473.266666666667	58.48427165214738
356.42545926088906	1586.5333333333333	2477.4	58.77729403693166
357.20872309329	1587.1666666666667	2473.7	57.51632459794898
357.9919150419415	1587.0333333333333	2464.766666666667	58.963766143692474
358.77503510467835	1586.4333333333334	2463.0666666666666	60.16065093840307
359.5580832793353	1585.2333333333333	2457.3333333333335	60.30543791364221
360.34105956374725	1586.4333333333334	2452.766666666667	60.793933833792224
361.12396395574893	1586.6666666666667	2449.4333333333334	63.97032573221031
361.9067964531752	1585.8	2446.366666666667	63.17267095853207
362.6895570538609	1586.1333333333334	2446.133333333333	61.33291306702162
363.47224575564076	1586.4	2445.0	60.509043047570536
364.2548625563497	1586.5333333333333	2439.9333333333334	61.74488914109129
365.0374074538224	1586.3666666666666	2444.4666666666667	65.36386111206633
365.8198804458938	1585.9	2440.6	64.24801497317917
366.6022815303986	1586.5666666666666	2438.1	63.42219559003236
367.3846107051717	1586.1333333333334	2434.866666666667	60.42075943742805
368.1668679680479	1586.1333333333334	2441.3	64.8190497528472
368.9490533168619	1586.5666666666666	2440.1666666666665	62.943113636929155
369.7311667494487	1586.5666666666666	2449.6	63.5799222056407
370.5132082636429	1586.8	2456.6666666666665	61.9661609069367
371.2951778572795	1586.4	2462.4	66.38252945401408
372.07707552819323	1585.9333333333334	2463.3	66.94403965209855
372.8589012742189	1586.1333333333334	2467.2	68.23302022212634
373.6406550931913	1587.2333333333333	2478.5333333333333	72.94064987267596
374.4223369829453	1586.0666666666666	2489.266666666667	72.82322853060299
375.2039469413157	1586.1666666666667	2495.1666666666665	74.05172403157351
375.9854849661373	1585.9	2485.766666666667	75.56063586731608
376.7669510552448	1586.6333333333334	2489.9333333333334	77.69335942470579
377.5483452064732	1586.5333333333333	2498.4666666666667	79.85484682475374
378.3296674176572	1586.5666666666666	2512.7	81.59513143381929
379.11091768663164	1586.4333333333334	2516.4333333333334	83.31026530936653
379.89209601123133	1586.2666666666667	2517.733333333333	84.56073661199733
380.67320238929113	1586.6333333333334	2523.5	86.65599234216832
381.45423681864577	1586.1	2524.0333333333333	87.07472497480785
382.23519929713007	1586.5333333333333	2536.8	88.46908199528373
383.01608982257886	1587.1333333333334	2551.3	88.54542673819175
383.796908392827	1586.2666666666667	2559.366666666667	84.65148598762677
384.57765500570923	1586.5333333333333	2560.633333333333	84.60971735547582
385.3583296590604	1586.0333333333333	2552.9666666666667	85.28440999868435
386.1389323507153	1586.5333333333333	2549.8	80.90995739038785
386.91946307850884	1586.7666666666667	2566.4666666666667	84.21957332681691
387.69992184027564	1586.1	2586.5333333333333	82.21027091893252
388.48030863385065	1585.4666666666667	2610.9	79.53432527058395
389.2606234570687	1586.6	2600.5666666666666	83.02157743504785
390.04086630776453	1586.5333333333333	2585.5	80.15907023665585
390.82103718377294	1586.1666666666667	2589.233333333333	80.25054592772193
391.6011360829288	1586.1	2602.4333333333334	82.51567586760937
392.3811630030669	1585.9	2628.1666666666665	82.538764190588
393.161117942022	1586.1	2668.9666666666667	83.9992019782882
393.941000897629	1586.6	2710.6	86.5695584768567
394.72081186772266	1587.3333333333333	2717.8	88.82526487822784
395.5005508501378	1586.6666666666667	2706.233333333333	94.27696986303987
396.28021784270925	1585.8666666666666	2707.233333333333	94.0919562310203
397.0598128432718	1586.4	2716.0333333333333	98.5502489572834
397.83933584966024	1586.4666666666667	2719.2	102.8387435540276
398.6187868597095	1586.4	2732.7	103.89920576880404
399.3981658712542	1586.3333333333333	2752.5	108.72260743016015
400.1774728821293	1586.7666666666667	2777.2	112.46833695971479
400.9567078901696	1586.1	2804.4	115.12846752140494
401.7358708932098	1586.0	2800.9333333333334	116.81731589546378
402.5149618890848	1585.9333333333334	2788.8333333333335	121.18813256377356
403.2939808756294	1586.4333333333334	2791.866666666667	120.87859541111125
404.07292785067847	1587.3	2819.0	119.4147282869279
404.8518028120667	1585.7666666666667	2835.133333333333	119.1034767037618
405.630605757629	1586.2333333333333	2841.233333333333	119.93075214015145
406.4093366852001	1586.2666666666667	2826.233333333333	117.44236658069966
407.1879955926149	1586.1333333333334	2833.633333333333	115.82501385703578
407.9665824777082	1586.5	2845.133333333333	111.0282632465774
408.74509733831474	1586.7	2868.0333333333333	107.60422220597707
409.52354017226935	1586.6666666666667	2881.8333333333335	106.75908744323293
410.3019109774069	1586.4	2882.3	98.09295453877304
411.08020975156217	1586.4333333333334	2896.9333333333334	93.84165644680266
411.8584364925699	1586.2666666666667	2924.0333333333333	90.07092664603746
412.6365911982651	1586.6333333333334	2946.2	86.54130821092207
413.4146738664823	1586.2666666666667	2970.2	82.28439747163223
414.19268449505654	1586.1	3000.5333333333333	82.27290787250895
414.97062308182257	1586.0333333333333	3033.1666666666665	81.1463828028558
415.74848962461516	1586.7666666666667	3076.8	82.91441189489774
416.52628412126916	1585.8333333333333	3146.6	84.75040906123773
417.3040065696194	1586.5333333333333	3221.366666666667	86.99573226998905
418.0816569675006	1586.3333333333333	3219.9666666666667	88.09643518623494
418.8592353127476	1586.1333333333334	3203.8	89.55615157563508
419.63674160319533	1586.1333333333334	3217.766666666667	91.96091051913928
420.4141758366785	1586.2666666666667	3255.9666666666667	95.64169569406201
421.1915380110319	1586.2	3272.0	97.80401249476049
421.9688281240904	1586.1	3270.4666666666667	102.62853772779658
422.7460461736888	1585.7	3325.5	106.51358023893172
423.52319215766187	1586.1	3388.9	110.8236871951392
424.3002660738445	1586.5333333333333	3472.9	117.39433159300715
425.0772679200714	1586.5	3614.0	122.94173666660264
425.8541976941775	1586.1666666666667	3754.9	126.45886357617553
426.6310553939975	1586.7666666666667	3821.6	127.44850924160578
427.40784101736625	1586.8	3878.0	128.60190586863243
428.18455456211865	1585.5666666666666	4004.266666666667	131.06877819021003
428.96119602608934	1585.9	4191.3	135.554081759509
429.7377654071133	1585.8666666666666	4402.166666666667	142.62524135710316
430.5142627030252	1586.0666666666666	4529.033333333334	151.8370138554074
431.29068791166	1586.0	4679.2	157.90894658783296
432.06704103085235	1586.6	4807.3	158.0255109939813
432.8433220584372	1586.7	4894.066666666667	153.20261965140193
433.6195309922492	1586.0666666666666	4967.0	143.15042605750497
434.3956678301234	1585.8333333333333	5007.533333333334	126.66408946331434
435.1717325698944	1586.5	5022.166666666667	111.10761609388577
435.9477252093971	1586.2666666666667	5031.533333333334	95.58006601070868
436.72364574646633	1586.6666666666667	5082.1	84.22918981586317
437.49949417893686	1586.5	5139.933333333333	74.70109821012454
438.27527050464346	1586.5	5244.133333333333	72.12809898878848
439.0509747214211	1586.3	5426.433333333333	67.66552836842068
439.8266068271044	1586.6333333333334	5679.566666666667	64.40352367942722
440.6021668195283	1585.6666666666667	6047.166666666667	61.84849396582841
441.37765469652754	1586.3666666666666	6508.9	58.3096760840367
442.1530704559369	1586.2666666666667	7008.333333333333	57.50172136703249
442.9284140955914	1587.0	7460.2	57.18844950450262
443.7036856133256	1586.4666666666667	7784.333333333333	56.58744953855511
444.47888500697445	1586.6333333333334	7949.233333333334	55.035759807380416
445.2540122743727	1585.9333333333334	7979.533333333334	53.79951485866774
446.0290674133552	1586.5	7922.4	52.33997342808179
446.8040504217568	1586.3	7833.333333333333	51.36779848621418
447.5789612974122	1586.1	7763.533333333334	52.913379070343915
448.35380003815635	1586.1333333333334	7698.2	50.783487997399796
449.1285666418239	1586.0666666666666	7669.033333333334	50.87000844776529
449.90326110624983	1586.7333333333333	7671.033333333334	50.243385665929644
450.67788342926883	1586.9666666666667	7681.466666666666	51.05900367832586
451.4524336087157	1586.2333333333333	7715.733333333334	51.19592218007654
452.22691164242536	1586.3666666666666	7756.866666666667	50.26046278075074
453.00131752823256	1586.1666666666667	7820.3	49.537293868518596
453.7756512639721	1586.7	7884.066666666667	49.74734848772441
454.5499128474788	1586.9333333333334	7955.933333333333	50.74869160395083
455.32410227658755	1586.3	8001.033333333334	50.20796992820846
456.09821954913303	1587.1333333333334	8013.1	51.04383795971442
456.8722646629501	1586.6	7991.2	51.40264300230377
457.6462376158736	1586.9	7926.4	50.44491731041277
458.4201384057383	1586.6	7825.6	50.15477125461952
459.1939670303791	1586.6333333333334	7699.666666666667	49.35852310986646
459.96772348763074	1585.7666666666667	7565.0	50.02966445116327
460.741407775328	1586.3666666666666	7425.5	50.47869823441652
461.51501989130577	1586.9666666666667	7271.666666666667	48.94928997094452
462.2885598333988	1585.7333333333333	7157.7	48.773353098280616
463.0620275994419	1586.2666666666667	7072.166666666667	49.43900364001828
463.83542318726995	1586.5666666666666	7011.933333333333	49.48504104434565
464.6087465947177	1586.4333333333334	6960.433333333333	49.10769862454236
465.38199781962	1586.6666666666667	6937.333333333333	49.14963181505575
466.1551768598116	1586.2333333333333	6928.8	50.26162348545456
466.92828371312737	1585.3666666666666	6947.866666666667	49.0408585635058
467.7013183774021	1586.3	6969.9	48.52460027330422
468.4742808504707	1586.4	7025.3	49.56343005209665
469.24717113016777	1586.3333333333333	7079.733333333334	50.221630518680854
470.0199892143283	1586.3333333333333	7146.833333333333	49.35790251876999
470.792735100787	1586.7333333333333	7224.633333333333	49.411260027749094
471.5654087873788	1586.2666666666667	7292.666666666667	49.67002635450477
472.33801027193834	1585.8	7358.533333333334	48.83561110266478
473.11053955230057	1586.5	7434.7	49.31843545038553
473.88299662630027	1585.8	7493.0	49.00281086104262
474.65538149177223	1586.5	7548.5	50.2511065330672
475.4276941465513	1586.4333333333334	7568.033333333334	49.034902893839494
476.1999345884722	1586.4666666666667	7581.633333333333	49.31761599884418
476.97210281536985	1586.5666666666666	7585.433333333333	50.28403505002553
477.74419882507897	1586.6666666666667	7558.333333333333	49.77866426850669
478.51622261543446	1586.0666666666666	7518.966666666666	48.5625386150966
479.2881741842711	1587.1333333333334	7505.1	49.5989149729159
480.06005352942367	1586.4	7446.633333333333	48.660983558095516
480.831860648727	1585.9	7408.366666666667	49.97312597726274
481.60359554001593	1585.8333333333333	7358.633333333333	47.865168496984424
482.37525820112523	1586.6333333333334	7308.1	48.50893001217569
483.14684862988975	1586.8333333333333	7261.366666666667	49.513646376397
483.91836682414424	1585.8333333333333	7213.8	48.86412374592253
484.68981278172356	1586.2666666666667	7164.433333333333	48.96573828438576
485.46118650046253	1587.1666666666667	7128.766666666666	49.111870591226186
486.23248797819593	1586.4	7076.766666666666	48.60241918927965
487.0037172127586	1586.1	7034.7	48.31624513577075
487.7748742019853	1587.0333333333333	7000.566666666667	48.58760010256806
488.54595894371096	1586.3	6978.966666666666	49.58928323616495
489.31697143577026	1587.0	6939.3	48.855200596804494
490.08791167599804	1586.3	6909.5	48.38643246709938
490.8587796622292	1586.4333333333334	6885.166666666667	49.81927436147343
491.6295753922984	1585.9	6851.733333333334	49.72669034663582
492.4002988640406	1586.9333333333334	6817.766666666666	48.91624548321739
493.17095007529053	1586.6	6799.533333333334	49.87523222038254
493.94152902388305	1586.0666666666666	6772.8	50.43999150825929
494.71203570765294	1587.0	6731.533333333334	48.83684288566189
495.482470124435	1586.8333333333333	6695.933333333333	49.02731533240819
496.25283227206404	1587.2333333333333	6673.833333333333	48.22851380025268
497.02312214837485	1586.8	6650.6	49.04035488803565
497.7933397512024	1586.2	6621.1	49.25471212227994
498.56348507838123	1586.5666666666666	6599.0	48.90956605466762
499.3335581277464	1587.4666666666667	6574.333333333333	48.52860377258605
500.10355889713264	1586.9333333333334	6576.9	49.66281770835853
500.8734873843747	1586.2	6558.966666666666	48.70677596621745
501.6433435873074	1585.9666666666667	6567.666666666667	50.02068501899155
502.4131275037657	1586.7333333333333	6556.566666666667	49.007764298816554
503.1828391315842	1586.8666666666666	6570.866666666667	47.67552265512618
503.95247846859786	1586.9	6600.466666666666	49.34728469946023
504.72204551264144	1586.9666666666667	6621.233333333334	48.36033424861453
505.49154026154974	1586.7333333333333	6652.833333333333	48.396634221218
506.2609627131576	1586.5666666666666	6689.3	47.96587304508643
507.03031286529983	1586.8	6755.1	49.26071222770195
507.7995907158112	1586.6666666666667	6803.966666666666	48.35217863987196
508.5687962625266	1586.7	6867.166666666667	47.86013654885742
509.33792950328075	1587.3333333333333	6942.333333333333	49.35277894330975
510.1069904359085	1586.4333333333334	7030.333333333333	48.574438690886424
510.8759790582447	1586.9333333333334	7122.3	49.4956439212434
511.6448953681241	1586.1666666666667	7214.9	49.185309462020996
512.4137393633815	1586.0333333333333	7300.233333333334	48.85761556949446
513.1825110418519	1587.0333333333333	7398.733333333334	49.166513488752514
513.9512104013698	1586.7666666666667	7490.166666666667	48.25448392597643
514.7198374397702	1587.1666666666667	7610.133333333333	48.60324614780714
515.4883921548881	1586.6	7714.633333333333	48.60660785426688
516.2568745445578	1586.7666666666667	7818.6	47.70930939876161
517.0252846066146	1586.2	7935.866666666667	48.80802012328485
517.793622338893	1585.9	8029.4	48.16937122301967
518.561887739228	1586.6666666666667	8116.6	47.4881784861677
519.3300808054544	1586.2666666666667	8225.6	48.689115242373816
520.0982015354069	1586.2333333333333	8314.0	48.42354847344992
520.8662499269203	1586.4	8397.0	48.07392778551787
521.6342259778296	1586.4666666666667	8494.066666666668	48.68084152280027
522.4021296859694	1586.4333333333334	8574.133333333333	47.93570651485864
523.1699610491747	1586.2	8638.3	47.30142103893445
523.9377200652801	1586.8	8727.533333333333	48.568309922295704
524.7054067321207	1586.4333333333334	8774.766666666666	47.940200759246636
525.4730210475309	1586.3666666666666	8834.266666666666	48.46520096023296
526.2405630093459	1586.4	8900.533333333333	48.29082506054211
527.0080326154003	1586.8333333333333	8951.966666666667	47.498515249400945
527.7754298635291	1586.5666666666666	9009.933333333332	48.49170228000447
528.5427547515668	1586.1666666666667	9044.733333333334	48.52954200568365
529.3100072773485	1585.9333333333334	9082.833333333334	47.21095612465624
530.077187438709	1587.2666666666667	9125.933333333332	47.34570333391646
530.8442952334829	1586.3333333333333	9173.5	48.03932109506535
531.6113306595051	1585.8666666666666	9215.1	48.6710518832888
532.3782937146104	1586.4333333333334	9247.266666666666	49.0210120872697
533.1451843966338	1587.1	9291.8	48.87071246743826
533.9120027034099	1586.7333333333333	9327.0	49.4476043693194
534.6787486327736	1586.7333333333333	9364.1	49.23745570806631
535.4454221825597	1587.3666666666666	9397.066666666668	49.41818929241874
536.212023350603	1586.1	9434.566666666668	49.03788944715771
536.9785521347383	1587.0666666666666	9458.8	48.58408812781857
537.7450085328004	1586.6333333333334	9475.1	48.14688574592796
538.5113925426242	1585.8	9499.0	48.25959235312708
539.2777041620444	1586.4	9533.566666666668	48.89484707467528
540.0439433888959	1585.9666666666667	9561.3	48.888805383641
540.8101102210134	1587.1666666666667	9562.366666666667	48.17923620948437
541.5762046562318	1587.2666666666667	9585.733333333334	48.3444993592896
542.3422266923859	1586.6333333333334	9602.933333333332	47.82935574852078
543.1081763273105	1586.9	9627.766666666666	48.08096261506561
543.8740535588404	1586.8666666666666	9643.533333333333	47.69439681700959
544.6398583848105	1586.8333333333333	9664.666666666666	49.05654643669925
545.4055908030555	1587.2333333333333	9659.2	48.38001004018076
546.1712508114102	1586.7333333333333	9665.633333333333	48.18790634938993
546.9368384077096	1586.1	9651.133333333333	47.778333711547766
547.7023535897882	1587.4	9643.466666666667	47.61793595709567
548.4677963554811	1587.1	9660.833333333334	48.342756859553155
549.2331667026231	1586.9333333333334	9665.133333333333	47.28020770550998
549.9984646290487	1585.7	9667.266666666666	47.860980864400545
550.7636901325931	1586.8333333333333	9657.166666666666	47.633055524603606
551.5288432110908	1586.4	9654.4	47.813844197104174
552.2939238623768	1586.9666666666667	9646.133333333333	48.06584063438591
553.0589320842859	1586.4	9649.366666666667	48.126123924347674
553.8238678746528	1585.9333333333334	9649.566666666668	48.13395029165351
554.5887312313124	1586.1666666666667	9646.066666666668	47.75035186083827
555.3535221520995	1587.1	9634.366666666667	46.81655262793884
556.1182406348488	1586.3666666666666	9631.7	46.9266501618817
556.8828866773954	1586.9	9639.733333333334	46.716316495772
557.6474602775738	1586.2	9641.666666666666	46.48412668403887
558.411961433219	1587.3	9680.466666666667	48.07609807281367
559.1763901421657	1586.5666666666666	9682.6	47.31971514092735
559.9407464022488	1587.0	9679.033333333333	47.54597345261464
560.7050302113031	1586.7	9670.833333333334	46.39984181782972
561.4692415671633	1586.9333333333334	9695.333333333334	46.746122180289625
562.2333804676643	1586.8	9687.3	46.736539470389964
562.997446910641	1585.8666666666666	9723.333333333334	47.30520024578716
563.7614408939281	1586.2666666666667	9734.466666666667	47.70312625611373
564.5253624153604	1586.8333333333333	9754.966666666667	46.68125622109735
565.2892114727728	1586.5666666666666	9776.266666666666	47.19736306452676
566.0529880639999	1586.0333333333333	9799.3	47.421802704033404
566.8166921868768	1586.3666666666666	9818.6	47.575096411630014
567.5803238392382	1586.3333333333333	9831.266666666666	48.18375253610445
568.3438830189189	1586.1666666666667	9839.9	46.970956031516955
569.1073697237535	1586.4	9866.233333333334	47.67232125321667
569.8707839515772	1586.6666666666667	9878.6	47.038115925409045
570.6341257002246	1585.7666666666667	9892.933333333332	47.56294450767101
571.3973949675305	1587.0	9896.633333333333	47.448906451061674
572.1605917513298	1586.0666666666666	9918.766666666666	47.951842435811315
572.9237160494572	1587.3666666666666	9924.966666666667	46.719688061271945
573.6867678597476	1586.7333333333333	9937.3	47.51640668869159
574.4497471800358	1586.3666666666666	9953.966666666667	48.003142549343366
575.2126540081566	1586.0	9967.166666666666	48.12355789476648
575.9754883419448	1586.4333333333334	9976.366666666667	48.018347855293605
576.7382501792351	1586.8333333333333	9990.766666666666	47.19765941101252
577.5009395178625	1586.9333333333334	9986.8	46.766670310678755
578.2635563556619	1586.3333333333333	10018.166666666666	47.965474933511
579.0261006904677	1586.4333333333334	10016.4	47.69295630024619
579.7885725201152	1587.0333333333333	10017.7	47.5067493252398
580.5509718424388	1587.1333333333334	10031.8	46.44755809288615
581.3132986552736	1586.6	10071.6	47.80777863646726
582.0755529564542	1586.7333333333333	10088.366666666667	47.49610742799284
582.8377347438156	1587.6	10111.7	47.49265258846405
583.5998440151925	1586.8	10136.866666666667	47.164700098960026
584.3618807684197	1586.2666666666667	10138.933333333332	46.54245047093504
585.123845001332	1586.3666666666666	10158.233333333334	46.69561977001429
585.8857367117644	1586.8333333333333	10215.3	47.79720752426834
586.6475558975515	1586.5	10238.3	46.50662948288463
587.4093025565281	1586.4	10287.0	46.59058323316254
588.1709766865292	1586.6666666666667	10330.833333333334	46.98894717216894
588.9325782853895	1586.5	10380.666666666666	47.81363110860793
589.6941073509438	1587.1	10416.966666666667	47.144891632041166
590.4555638810269	1587.1	10473.9	46.14246409439364
591.2169478734736	1586.6	10552.766666666666	46.23584533015417
591.9782593261189	1586.3333333333333	10640.8	46.542688728496465
592.7394982367973	1585.8333333333333	10720.133333333333	46.700794816321945
593.5006646033439	1585.8	10833.766666666666	47.84985576779446
594.2617584235933	1585.7333333333333	10923.433333333332	47.49024561353972
595.0227796953804	1586.7666666666667	11028.133333333333	47.03695615577911
595.78372841654	1586.4	11132.166666666666	46.41802205261333
596.544604584907	1586.5666666666666	11234.966666666667	46.33770014337627
597.3054081983161	1586.5666666666666	11354.6	45.895670329908654
598.0661392546021	1586.9	11470.5	45.943384158880555
598.8267977515999	1586.3666666666666	11584.8	45.88572687575833
599.5873836871442	1586.4	11725.433333333332	46.84699608839344
600.34789705907	1586.4	11826.333333333334	46.606871711719
601.1083378652119	1586.5666666666666	11948.666666666666	46.22451508569983
601.8687061034049	1586.6666666666667	12105.9	46.864900739687265
602.6290017714836	1586.8333333333333	12230.033333333333	46.80517168242461
603.3892248672829	1586.0333333333333	12391.633333333333	46.06007503976445
604.1493753886377	1586.7666666666667	12548.533333333333	46.80895996377023
604.9094533333828	1586.6	12695.166666666666	46.733511319850855
605.6694586993528	1586.6666666666667	12827.433333333332	45.72558153652724
606.4293914843829	1586.9666666666667	12951.266666666666	45.99265143423988
607.1892516863076	1587.0666666666666	13067.266666666666	46.43671733450179
607.9490393029618	1586.3	13218.066666666668	46.26210876458838
608.7087543321802	1586.6333333333334	13362.266666666666	45.865551014093214
609.4683967717978	1586.1	13505.0	45.886120357912176
610.2279666196492	1586.9	13634.2	46.63838223429744
610.9874638735695	1586.6666666666667	13762.833333333334	46.54487233940611
611.7468885313933	1586.5333333333333	13858.366666666667	46.20926972213403
612.5062405909555	1586.2	13999.6	46.66781928352907
613.2655200500909	1586.3	14152.8	46.991230640810066
614.0247269066342	1586.7	14291.0	46.435512464686205
614.7838611584203	1586.6	14403.233333333334	46.93012044971872
615.5429228032841	1586.2	14494.5	45.83488001621104
616.3019118390603	1585.9666666666667	14599.666666666666	45.67209110487363
617.0608282635836	1585.8333333333333	14686.933333333332	45.82956593788699
617.8196720746892	1586.6333333333334	14773.766666666666	45.48020837945916
618.5784432702114	1586.2	14869.5	46.44959675034432
619.3371418479854	1586.8	14938.433333333332	45.662448546529916
620.0957678058459	1586.1	15000.033333333333	45.90164929099416
620.8543211416277	1586.9	15089.666666666666	46.065772686338256
621.6128018531655	1585.8333333333333	15150.3	46.36339139447353
622.3712099382943	1586.7	15203.166666666666	46.12218939760012
623.1295453948488	1586.3666666666666	15265.033333333333	46.90198890605763
623.8878082206638	1586.0333333333333	15326.933333333332	46.5557477240718
624.6459984135743	1585.9	15363.266666666666	45.6593154865755
625.4041159714149	1587.0666666666666	15433.966666666667	45.479136961548896
626.1621608920203	1586.4666666666667	15491.6	46.79356800507911
626.9201331732256	1586.7666666666667	15501.433333333332	46.34512228665789
627.6780328128656	1586.6	15518.633333333333	45.89594103525999
628.4358598087749	1587.3	15560.166666666666	45.698094856482356
629.1936141587885	1586.0	15599.766666666666	46.47741227152768
629.9512958607411	1586.9	15621.166666666666	46.198053992432776
630.7089049124675	1586.1666666666667	15636.233333333334	46.27388819351933
631.4664413118026	1586.2	15623.733333333334	45.14077103389303
632.2239050565811	1586.1	15647.866666666667	46.02947610804928
632.9812961446379	1586.5	15697.8	46.790409984985104
633.7386145738079	1586.3666666666666	15701.733333333334	47.075539762228004
634.4958603419257	1586.5666666666666	15707.033333333333	46.4239342923252
635.2530334468262	1586.4	15720.8	46.659496904790196
636.0101338863443	1585.7666666666667	15700.533333333333	46.13223388602476
636.7671616583146	1585.8333333333333	15699.533333333333	45.8109444407125
637.5241167605723	1586.6666666666667	15676.8	45.76274184945386
638.2809991909518	1586.8	15675.466666666667	46.28984725667504
639.037808947288	1587.1	15652.0	46.128526819250155
639.7945460274159	1586.9333333333334	15657.133333333333	46.44440773269222
640.5512104291702	1586.0	15661.433333333332	46.272842579413215
641.3078021503857	1586.2666666666667	15639.066666666668	46.027244526256766
642.0643211888971	1586.0666666666666	15615.8	45.840963219231696
642.8207675425394	1586.2333333333333	15605.7	45.999185893218
643.5771412091474	1586.1333333333334	15581.366666666667	46.372006000710556
644.3334421865558	1586.4666666666667	15527.666666666666	46.55478688037051
645.0896704725996	1585.5333333333333	15485.3	45.509570743766574
645.8458260651132	1587.0	15453.366666666667	46.164725317100476
646.6019089619319	1586.1	15458.7	46.20086947576301
647.3579191608902	1586.3666666666666	15450.466666666667	46.10069411739097
648.1138566598231	1587.2666666666667	15428.2	45.732156838878915
648.8697214565653	1586.0333333333333	15388.233333333334	45.67988235270182
649.6255135489516	1586.7	15373.8	45.89599624312359
650.3812329348169	1586.2	15357.033333333333	45.46616056536507
651.1368796119959	1586.4	15394.533333333333	45.88168577919781
651.8924535783235	1586.8666666666666	15392.133333333333	46.03627999437731
652.6479548316345	1586.8	15381.666666666666	46.153415469467596
653.4033833697637	1586.5666666666666	15372.566666666668	45.24791464085572
654.1587391905458	1586.6333333333334	15353.866666666667	45.200893770024614
654.9140222918159	1586.5	15344.733333333334	44.56231183675709
655.6692326714084	1586.2	15319.533333333333	43.91436725110539
656.4243703271585	1586.4	15327.466666666667	44.0387427444134
657.1794352569008	1586.5666666666666	15340.033333333333	44.129763347783815
657.9344274584702	1586.3333333333333	15344.533333333333	44.414380598533704
658.6893469297014	1586.5333333333333	15374.066666666668	44.80819021101559
659.4441936684294	1586.6333333333334	15402.033333333333	45.59661699520696
660.1989676724888	1586.7	15403.2	45.13102825492193
660.9536689397146	1586.7	15451.433333333332	45.64589978366887
661.7082974679414	1585.9333333333334	15493.266666666666	45.475376037192106
662.4628532550042	1586.2666666666667	15524.266666666666	45.55442736374961
663.2173362987378	1586.5333333333333	15600.066666666668	45.75221063160935
663.9717465969768	1586.3	15655.0	45.21235639821809
664.7260841475563	1586.3	15752.166666666666	45.84879230949001
665.480348948311	1586.4666666666667	15800.233333333334	45.23916570623234
666.2345409970756	1587.3	15840.833333333334	45.814370220108856
666.988660291685	1586.5333333333333	15883.933333333332	45.68414490389164
667.742706829974	1586.2333333333333	15959.466666666667	44.893627347701326
668.4966806097776	1587.0	16026.966666666667	44.561784503947095
669.2505816289303	1586.4333333333334	16114.7	45.118249560695254
670.0044098852671	1586.0333333333333	16216.366666666667	45.21251693198821
670.7581653766227	1586.7333333333333	16297.366666666667	45.0758376538689
671.511848100832	1587.1	16395.833333333332	44.68978370242671
672.2654580557298	1586.0	16504.766666666666	45.300263397002695
673.0189952391509	1586.9333333333334	16579.166666666668	45.04492707679893
673.7724596489301	1586.2666666666667	16685.766666666666	45.32254735422637
674.5258512829022	1587.1333333333334	16790.9	44.44939036697963
675.279170138902	1586.2333333333333	16907.333333333332	45.16860464708087
676.0324162147645	1586.6333333333334	17004.766666666666	44.39048183042682
676.7855895083242	1586.6666666666667	17187.266666666666	46.013472312717305
677.5386900174161	1586.0333333333333	17276.166666666668	44.75255687798906
678.2917177398749	1586.2666666666667	17406.933333333334	45.74427357221952
679.0446726735356	1587.5666666666666	17527.9	44.927815415656575
679.797554816233	1587.0	17651.533333333333	45.089554716071895
680.5503641658016	1586.5666666666666	17792.5	45.85496858649428
681.3031007200765	1586.4333333333334	17880.466666666667	46.09217139673816
682.0557644768925	1587.0	17989.133333333335	45.81398047775575
682.8083554340842	1586.3	18090.133333333335	45.616680671008154
683.5608735894867	1587.1333333333334	18218.166666666668	45.63071351858861
684.3133189409347	1586.7	18347.6	45.21015031113874
685.0656914862628	1586.6	18480.466666666667	45.401924289587505
685.8179912233061	1586.9666666666667	18594.833333333332	45.64912254100312
686.5702181498993	1585.9	18757.433333333334	45.29630546406579
687.3223722638772	1586.1	18872.9	44.65590064594514
688.0744535630747	1586.4666666666667	19005.5	44.52730777789105
688.8264620453265	1586.4666666666667	19119.0	44.42686325847872
689.5783977084674	1586.6666666666667	19222.666666666668	44.773587824704364
690.3302605503324	1586.0666666666666	19328.866666666665	45.22620662724668
691.082050568756	1587.0	19440.033333333333	45.7673112040298
691.8337677615733	1586.7	19543.033333333333	46.12222741917482
692.585412126619	1586.1	19642.266666666666	45.307409133338396
693.3369836617278	1586.5333333333333	19736.833333333332	44.65299453096613
694.0884823647348	1586.5666666666666	19838.066666666666	45.38618291130731
694.8399082334745	1586.4333333333334	19907.0	45.02789279366756
695.5912612657819	1586.1333333333334	19974.966666666667	44.12876838941404
696.3425414594917	1586.4333333333334	20028.333333333332	45.50314501602988
697.0937488124388	1586.0666666666666	20099.566666666666	45.06081804918583
697.8448833224579	1586.5	20154.966666666667	44.369030638122226
698.5959449873841	1586.1	20226.1	45.267623747568734
699.3469338050518	1586.5666666666666	20280.366666666665	45.08479988449597
700.0978497732962	1586.4666666666667	20302.033333333333	44.430218823538446
700.8486928899517	1586.3333333333333	20329.066666666666	45.30528395757257
701.5994631528534	1586.8666666666666	20361.766666666666	45.20636464721233
702.3501605598362	1586.1	20415.466666666667	45.591712338389726
703.1007851087347	1586.6	20415.5	44.704001100074116
703.8513367973837	1586.6	20459.5	45.40078777114475
704.6018156236181	1586.7333333333333	20448.8	45.15653402546811
705.3522215852728	1586.6666666666667	20408.566666666666	45.12495765220577
706.1025546801824	1586.2	20369.266666666666	44.36625976747654
706.8528149061818	1586.6	20322.433333333334	43.587018796641615
707.603002261106	1586.4333333333334	20293.466666666667	44.2458671363491
708.3531167427894	1586.5666666666666	20307.4	44.093400958976375
709.1031583490673	1586.5	20244.433333333334	44.383068422572485
709.8531270777742	1586.0333333333333	20165.233333333334	44.199683142745954
710.6030229267449	1585.8	20125.533333333333	43.89511898497339
711.3528458938142	1586.5333333333333	20096.5	44.61982263073455
712.1025959768172	1585.7666666666667	20062.5	44.37013174331401
712.8522731735884	1586.2	20001.233333333334	44.33597592961343
713.6018774819628	1587.0666666666666	19902.166666666668	44.57585212369526
714.351408899775	1587.0666666666666	19790.966666666667	44.20187320409631
715.1008674248601	1587.2333333333333	19711.966666666667	44.43877631489296
715.8502530550527	1586.8333333333333	19572.266666666666	43.85912933447721
716.5995657881876	1586.6666666666667	19460.166666666668	43.942072453173814
717.3488056220998	1586.6333333333334	19379.333333333332	44.255708182871494
718.097972554624	1586.7	19297.966666666667	44.13868722469296
718.8470665835949	1586.7666666666667	19224.6	43.68454707774312
719.5960877068475	1586.9	19199.433333333334	45.09715138105588
720.3450359222164	1586.5	19126.0	44.16608055072889
721.0939112275368	1586.3	19118.2	44.19537585691941
721.842713620643	1586.9666666666667	19105.7	43.8709213225205
722.5914430993702	1586.5	19068.6	43.50518165915583
723.340099661553	1586.5	19027.5	43.6020141729955
724.0886833050263	1587.0	19015.533333333333	43.82130083463022
724.837194027625	1586.9666666666667	18982.366666666665	43.66980637354172
725.5856318271836	1586.9666666666667	18927.8	44.12570322020824
726.3339967015373	1586.2	18862.333333333332	43.85820667194378
727.0822886485207	1586.0333333333333	18795.7	44.06254689441085
727.8305076659686	1585.7333333333333	18728.833333333332	44.04448277204649
728.5786537517159	1586.0333333333333	18678.366666666665	43.665844787820916
729.3267269035974	1586.7666666666667	18638.2	43.48973424588928
730.0747271194479	1587.1	18603.066666666666	44.113066134055714
730.822654397102	1586.4666666666667	18577.366666666665	43.967505861422325
731.5705087343949	1586.9666666666667	18611.366666666665	45.20210315237893
732.3182901291611	1585.5	18629.833333333332	45.51502368723815
733.0659985792356	1586.7333333333333	18582.533333333333	45.786451646607375
733.8136340824532	1587.1	18508.433333333334	45.14575189911205
734.5611966366486	1586.5333333333333	18469.3	44.60971164958317
735.3086862396566	1586.7333333333333	18445.166666666668	44.745108999419465
736.056102889312	1586.5333333333333	18465.5	44.355189149399855
736.8034465834498	1586.6333333333334	18499.666666666668	45.114017929042674
737.5507173199047	1587.2666666666667	18493.833333333332	45.37928178763388
738.2979150965115	1586.6	18499.566666666666	45.25382435017439
739.045039911105	1586.2666666666667	18499.466666666667	44.821164286527114
739.79209176152	1586.1666666666667	18542.7	45.13603273944337
740.5390706455914	1586.4333333333334	18535.266666666666	45.317836963121536
741.285976561154	1586.6666666666667	18496.233333333334	44.817071669152504
742.0328095060426	1586.3666666666666	18459.5	44.1898740592678
742.7795694780918	1586.0333333333333	18416.2	44.26863946396517
743.5262564751367	1586.9666666666667	18372.933333333334	44.858729864457366
744.272870495012	1586.4	18361.0	45.29957485254525
745.0194115355524	1587.2	18364.066666666666	46.176094895572135
745.765879594593	1586.5	18354.333333333332	46.14089052496172
746.5122746699683	1586.6666666666667	18353.933333333334	46.26353268920823
747.2585967595134	1587.2333333333333	18324.233333333334	45.374203490430745
748.0048458610628	1586.3	18336.2	45.4563479110513
748.7510219724516	1585.8	18303.466666666667	44.297472393145405
749.4971250915144	1586.7666666666667	18306.733333333334	43.03113288317873
750.243155216086	1586.5333333333333	18357.633333333335	44.52843216221151
750.9891123440015	1586.8666666666666	18393.166666666668	45.08719043267454
751.7349964730954	1586.6333333333334	18442.933333333334	45.015819764936545
752.4808076012027	1586.4333333333334	18506.133333333335	45.22155078388261
753.2265457261582	1586.4666666666667	18530.266666666666	45.124380318525155
753.9722108457964	1586.7333333333333	18593.2	44.930311861606896
754.7178029579526	1586.9666666666667	18619.7	44.038202197728424
755.4633220604613	1587.0666666666666	18657.0	43.87152817527132
756.2087681511574	1586.2666666666667	18703.133333333335	43.92272481776344
756.9541412278757	1586.9333333333334	18743.633333333335	44.142221563169514
757.699441288451	1586.4	18791.6	43.591523688603075
758.4446683307182	1586.1666666666667	18828.033333333333	43.2203311830003
759.1898223525119	1586.3333333333333	18923.333333333332	43.82643390440967
759.9349033516671	1586.7	18958.366666666665	43.907719761862815
760.6799113260186	1586.7333333333333	19050.733333333334	43.908307607203795
761.424846273401	1586.7666666666667	19140.633333333335	44.20380975799155
762.1697081916495	1586.4333333333334	19212.733333333334	43.892677100611024
762.9144970785986	1586.4333333333334	19259.733333333334	43.750839736718255
763.6592129320832	1587.0	19305.9	44.53759696066359
764.4038557499381	1586.4	19347.366666666665	44.67488463593008
765.1484255299982	1586.4333333333334	19374.1	44.69806668231094
765.8929222700982	1586.4666666666667	19409.5	43.9364035556937
766.637345968073	1586.4666666666667	19481.9	44.79025716867259
767.3816966217572	1586.8666666666666	19596.166666666668	44.25789594636134
768.1259742289859	1586.1666666666667	19670.566666666666	43.30141260055571
768.8701787875938	1586.0	19783.5	43.286487449754404
769.6143102954156	1586.4333333333334	19846.533333333333	43.051677613051176
770.3583687502863	1586.3333333333333	19901.766666666666	43.16457334140233
771.1023541500406	1586.7	19993.366666666665	43.50265993351029
771.8462664925133	1586.5333333333333	20070.766666666666	43.40675317732078
772.5901057755393	1586.0666666666666	20153.8	43.4694279488484
773.3338719969533	1586.2	20240.466666666667	43.110820302485806
774.0775651545903	1586.3	20323.066666666666	43.00768778580622
774.8211852462848	1586.2	20402.4	43.5562045630804
775.5647322698719	1586.8	20519.733333333334	44.52158730551754
776.3082062231862	1586.1666666666667	20568.966666666667	43.865766866019854
777.0516071040627	1586.3333333333333	20666.2	44.013723257354684
777.7949349103361	1586.1	20733.666666666668	43.398569849590544
778.5381896398412	1585.7333333333333	20827.5	43.04806495916435
779.281371290413	1585.7333333333333	20970.466666666667	43.09940623545597
780.024479859886	1586.1333333333334	21095.133333333335	43.03123121612672
780.7675153460953	1587.1333333333334	21224.566666666666	43.79503132091896
781.5104777468754	1586.8	21324.233333333334	44.15557158368913
782.2533670600615	1586.9666666666667	21451.633333333335	44.30080603736942
782.996183283488	1586.6666666666667	21551.9	43.91910824634404
783.73892641499	1586.4666666666667	21689.233333333334	43.36663119192124
784.4815964524023	1586.1333333333334	21829.966666666667	42.6977097472901
785.2241933935596	1586.9	21923.133333333335	42.518235249127564
785.9667172362967	1586.6	21980.933333333334	41.793497364538894
786.7091679784486	1586.5666666666666	22075.833333333332	42.243910145874565
787.4515456178499	1586.5333333333333	22184.633333333335	43.03113284759615
788.1938501523355	1586.4	22274.5	43.363726504519704
788.9360815797401	1587.0	22364.5	42.80755487274919
789.6782398978987	1585.6666666666667	22488.9	42.795278740704454
790.420325104646	1586.0333333333333	22626.333333333332	43.48916006208242
791.1623371978169	1586.6666666666667	22740.966666666667	43.05226828967463
791.9042761752461	1586.2333333333333	22793.9	42.398440246087986
792.6461420347684	1586.3	22895.466666666667	42.452956481376084
793.3879347742187	1587.3666666666666	23050.366666666665	42.83185615479464
794.1296543914318	1586.6666666666667	23127.0	43.2044455899583
794.8713008842426	1586.5666666666666	23239.733333333334	43.3835388106581
795.6128742504857	1586.7333333333333	23390.4	43.97586980196952
796.354374487996	1585.9333333333334	23499.7	43.527934782812146
797.0958015946084	1586.6666666666667	23584.333333333332	43.10472465143611
797.8371555681575	1586.5	23733.666666666668	43.294058720771915
798.5784364064783	1586.7333333333333	23845.7	43.506634560511024
799.3196441074057	1586.1333333333334	23944.666666666668	43.40592617665979
800.0607786687742	1585.7	24040.6	43.928489449008424
800.8018400884189	1586.3666666666666	24100.3	43.383600459306784
801.5428283641745	1586.9333333333334	24226.833333333332	43.530414986284775
802.2837434938757	1586.4333333333334	24366.366666666665	43.51730554934585
803.0245854753575	1587.4	24486.3	42.97096997087684
803.7653543064547	1585.8333333333333	24599.1	43.3355662577375
804.5060499850019	1586.4	24689.066666666666	42.72691653510225
805.2466725088342	1586.4666666666667	24783.6	42.631531362868444
805.9872218757862	1586.8333333333333	24853.1	42.89730128287009
806.7276980836928	1586.7	24977.933333333334	43.13058288755314
807.4681011303886	1586.1	25080.766666666666	43.22017463820066
808.2084310137088	1586.3333333333333	25139.4	43.15977920932572
808.948687731488	1586.1	25223.3	42.775887549080494
809.688871281561	1585.8	25318.566666666666	43.36868589489872
810.4289816617627	1587.1666666666667	25383.633333333335	43.73815809989097
811.1690188699278	1586.3666666666666	25448.533333333333	43.74363798666521
811.9089829038911	1586.4666666666667	25456.8	44.43203432404303
812.6488737614875	1586.2333333333333	25502.8	43.659716954181384
813.3886914405518	1587.0333333333333	25676.2	44.682113681913755
814.1284359389189	1585.7	25805.7	44.5332525987272
814.8681072544233	1586.5333333333333	25934.166666666668	44.13805190160054
815.6077053849002	1586.1333333333334	26025.333333333332	43.83884549182188
816.3472303281842	1586.6	26057.9	43.4048908863484
817.0866820821101	1586.3333333333333	26117.733333333334	42.923556241446306
817.8260606445127	1586.0333333333333	26220.966666666667	43.109575087871036
818.5653660132269	1586.1666666666667	26297.4	42.50876914161171
819.3045981860876	1586.5333333333333	26420.6	43.247027967576095
820.0437571609293	1586.6	26503.733333333334	42.437040456325505
820.7828429355872	1586.5	26547.7	42.45746093028509
821.5218555078957	1586.9666666666667	26615.066666666666	42.60997426941435
822.26079487569	1586.7333333333333	26675.066666666666	42.67880446850405
822.9996610368046	1586.3666666666666	26773.866666666665	43.67900817521942
823.7384539890745	1586.3333333333333	26832.133333333335	43.35805479283382
824.4771737303345	1586.3333333333333	26898.3	42.520492407653684
825.2158202584193	1586.8	26997.166666666668	42.417886963166254
825.9543935711638	1586.5	27063.7	42.21521358596691
826.6928936664028	1586.5	27158.5	42.31352762457925
827.4313205419711	1586.8	27275.4	43.838322049894785
828.1696741957036	1586.4	27311.833333333332	42.931606170156705
828.907954625435	1586.5	27380.233333333334	42.30577209203698
829.646161829	1587.1666666666667	27500.733333333334	42.11880401271807
830.3842958042337	1586.6	27664.266666666666	43.43340981653409
831.1223565489707	1586.2333333333333	27781.766666666666	43.32622029808609
831.8603440610459	1586.2	27868.9	43.431951410825235
832.598258338294	1586.0	27913.566666666666	43.075930985601694
833.3360993785501	1587.1333333333334	27918.966666666667	42.54074905183762
834.0738671796487	1585.9666666666667	28017.6	42.92669260397829
834.8115617394246	1586.9333333333334	28139.466666666667	42.735737478074356
835.5491830557129	1586.5	28278.866666666665	43.153557739439705
836.2867311263482	1586.5333333333333	28358.466666666667	43.703482414551374
837.0242059491653	1586.0666666666666	28458.733333333334	43.166871155616754
837.7616075219992	1586.4333333333334	28556.466666666667	43.347509272246924
838.4989358426844	1586.1	28552.2	42.46704886204901
839.2361909090561	1585.8	28570.1	42.28850734942943
839.9733727189487	1586.0	28664.466666666667	42.92534002800187
840.7104812701973	1586.3666666666666	28814.2	42.92844221441014
841.4475165606366	1586.2333333333333	28945.0	42.11513177152314
842.1844785881015	1586.6	29078.2	43.20594660445216
842.9213673504267	1586.7333333333333	29129.333333333332	42.48262881488038
843.6581828454471	1586.5666666666666	29133.233333333334	42.30279766545174
844.3949250709974	1586.0666666666666	29123.833333333332	41.903593694322986
845.1315940249126	1586.2	29227.8	42.18427702233387
845.8681897050272	1586.4333333333334	29334.166666666668	42.170061578128156
846.6047121091764	1586.0666666666666	29457.0	41.56433262709412
847.3411612351948	1586.5333333333333	29603.8	41.05081693990171
848.0775370809172	1586.0666666666666	29685.733333333334	41.37712689724313
848.8138396441784	1586.6666666666667	29734.333333333332	41.78301220392132
849.5500689228132	1586.8333333333333	29812.7	42.78692840969117
850.2862249146566	1586.9	29906.666666666668	42.50648978608432
851.0223076175432	1586.2666666666667	30067.1	43.07553020396793
851.7583170293079	1586.3	30301.3	42.85772436987856
852.4942531477856	1586.5333333333333	30384.4	43.04440342811068
853.2301159708109	1586.4666666666667	30341.733333333334	42.345427902501626
853.9659054962187	1586.5333333333333	30300.333333333332	42.04682701068466
854.7016217218439	1585.7666666666667	30370.1	42.63382546740451
855.4372646455213	1586.6666666666667	30522.366666666665	42.202121241220816
856.1728342650856	1586.1	30671.033333333333	42.705093227556596
856.9083305783716	1586.3	30746.166666666668	41.97089071572186
857.6437535832143	1585.8333333333333	30795.8	41.21361195438066
858.3791032774483	1586.6	30890.733333333334	41.13716049141158
859.1143796589085	1586.5	30886.666666666668	41.15984058713858
859.8495827254299	1585.7666666666667	31019.1	40.99860527898941
860.5847124748469	1586.1666666666667	31117.433333333334	41.22242004949705
861.3197689049947	1585.7333333333333	31264.066666666666	41.35946864425895
862.0547520137079	1585.7333333333333	31458.566666666666	41.78340290767409
862.7896617988213	1586.3333333333333	31572.466666666667	42.016392199922215
863.5244982581698	1586.7333333333333	31661.1	41.498596434530754
864.2592613895882	1586.4	31696.066666666666	41.48404522096444
864.9939511909114	1586.0333333333333	31660.3	41.84472275710353
865.728567659974	1586.8333333333333	31650.466666666667	41.46063408136259
866.4631107946109	1586.1333333333334	31689.133333333335	41.2609389981191
867.197580592657	1586.2333333333333	31801.1	41.80703224502778
867.931977051947	1586.9333333333334	31901.9	41.278091679048124
868.6663001703158	1586.3	31938.433333333334	41.43647147446908
869.4005499455982	1586.2666666666667	31976.866666666665	41.44222811163878
870.1347263756289	1585.9666666666667	31989.5	41.327886692299934
870.8688294582428	1585.9	32092.9	41.13599292047175
871.6028591912748	1585.8333333333333	32216.833333333332	40.50301286690329
872.3368155725594	1585.8	32394.8	40.631210400756785
873.0706985999318	1586.6333333333334	32477.3	40.28563228551307
873.8045082712266	1586.4	32609.533333333333	41.144039844941126
874.5382445842787	1586.0333333333333	32681.333333333332	41.86850721038373
875.2719075369228	1587.0333333333333	32796.9	41.33155493409978
876.0054971269938	1586.4333333333334	32900.066666666666	40.87133204706012
876.7390133523264	1586.7	33049.13333333333	40.86579984017847
877.4724562107556	1586.1666666666667	33300.23333333333	41.19745168449096
878.2058257001161	1586.3666666666666	33547.2	41.35137858695306
878.9391218182427	1586.1	33675.2	40.840847937287
879.6723445629702	1586.0	33735.53333333333	41.12502763646513
880.4054939321335	1586.0	33804.76666666667	41.30256125119108
881.1385699235674	1586.3333333333333	33978.7	40.77281622390183
881.8715725351066	1586.3333333333333	34250.53333333333	41.206894875992944
882.604501764586	1586.5	34500.3	40.68500350790087
883.3373576098403	1586.8	34702.3	41.01344720370758
884.0701400687044	1586.4333333333334	34784.36666666667	40.42922075076425
884.8028491390132	1586.4	34887.433333333334	39.75463939529455
885.5354848186014	1586.7666666666667	34998.433333333334	39.01393898937339
886.2680471053038	1586.2666666666667	35119.13333333333	39.12995254056656
887.0005359969554	1586.5	35321.86666666667	39.11989266277735
887.7329514913906	1586.5	35496.833333333336	38.92740467240939
888.4652935864447	1586.2	35762.03333333333	38.57965820848516
889.1975622799522	1586.7666666666667	36094.36666666667	39.25598632463183
889.929757569748	1586.5	36348.1	39.27259698819274
890.6618794536669	1586.9	36504.2	39.990763880954695
891.3939279295437	1586.1666666666667	36576.23333333333	40.229425590391294
892.1259029952132	1586.2	36628.03333333333	40.014475091093935
892.8578046485103	1586.1333333333334	36734.73333333333	40.13781695277153
893.5896328872698	1586.0666666666666	36818.066666666666	40.07117943992938
894.3213877093264	1586.4666666666667	36988.566666666666	40.10043159770188
895.0530691125149	1586.7	37227.2	40.87142148925025
895.7846770946703	1586.8666666666666	37435.13333333333	40.70825412417262
896.5162116536272	1586.7	37584.7	41.75231309613242
897.2476727872206	1586.9666666666667	37678.433333333334	41.574383804794905
897.9790604932853	1586.4	37821.3	41.785548712575064
898.7103747696559	1586.6666666666667	37947.2	41.4443266296726
899.4416156141674	1585.4333333333334	38171.53333333333	41.97227190155095
900.1727830246544	1586.2333333333333	38405.03333333333	41.84405645504845
900.9038769989521	1585.9333333333334	38665.73333333333	42.063270607523805
901.634897534895	1586.0	38883.63333333333	42.681492961513776
902.365844630318	1586.8666666666666	39088.833333333336	42.900969488924744
903.0967182830558	1586.6333333333334	39243.03333333333	43.40845702845075
903.8275184909435	1586.5333333333333	39403.566666666666	43.901421487998896
904.5582452518156	1586.3666666666666	39626.933333333334	43.98616250375871
905.288898563507	1586.6666666666667	39819.63333333333	43.95558974642587
906.0194784238527	1586.1666666666667	39873.13333333333	43.669958158169926
906.7499848306873	1586.4333333333334	40079.4	44.7278733387769
907.4804177818455	1586.7666666666667	40276.86666666667	44.98851426738222
908.2107772751625	1587.3	40553.76666666667	45.60461992896873
908.9410633084728	1586.6	40793.833333333336	45.7535111011271
909.6712758796114	1586.8	40859.3	46.28677731511783
910.4014149864129	1586.0666666666666	40921.6	46.30349290833154
911.1314806267123	1585.9666666666667	41087.6	46.97022940686422
911.8614727983444	1586.7	41261.333333333336	47.2199162744331
912.5913914991438	1586.0	41408.86666666667	47.00632594460528
913.3212367269456	1586.8333333333333	41551.23333333333	47.10742056761471
914.0510084795844	1586.0666666666666	41682.666666666664	46.939779929609635
914.7807067548952	1586.3	41801.666666666664	47.16924048711335
915.5103315507125	1586.3333333333333	41883.166666666664	47.6879327997277
916.2398828648716	1585.6333333333334	42021.9	48.73403732053944
916.9693606952068	1586.1	42157.73333333333	48.24408857300006
917.6987650395532	1586.1	42317.36666666667	48.38570073066581
918.4280958957455	1586.7333333333333	42499.9	48.748031254635904
919.1573532616186	1586.4333333333334	42601.066666666666	48.38046855421556
919.8865371350073	1586.6666666666667	42690.433333333334	49.01561488723619
920.6156475137464	1586.0666666666666	42746.9	48.81812097588864
921.3446843956707	1586.5	42731.833333333336	48.52351570986746
922.0736477786149	1585.8666666666666	42666.433333333334	48.75622535526189
922.802537660414	1586.5333333333333	42597.833333333336	48.39409847668056
923.5313540389027	1586.5666666666666	42647.13333333333	48.54631542597025
924.2600969119159	1586.6666666666667	42628.63333333333	47.87865288518133
924.9887662772883	1586.6	42566.96666666667	47.529687791886296
925.7173621328548	1586.7666666666667	42480.066666666666	47.345196414810864
926.4458844764501	1586.7	42382.63333333333	47.10296007473537
927.1743333059092	1586.3333333333333	42212.2	46.837105877175844
927.9027086190666	1585.7666666666667	41934.3	46.6531456644045
928.6310104137575	1587.3666666666666	41528.8	46.49576925207078
929.3592386878165	1586.1333333333334	41018.833333333336	46.4690189258028
930.0873934390784	1586.6	40346.6	46.80327646129075
930.815474665378	1585.9333333333334	39562.0	47.01889068818471
931.5434823645503	1586.4666666666667	38650.03333333333	46.57688636484211
932.2714165344298	1586.9333333333334	37537.13333333333	45.64269674542547
932.9992771728516	1585.8333333333333	36429.166666666664	44.85500480472976
933.7270642776504	1586.4333333333334	35290.7	44.40386254463135
934.4547778466609	1586.3666666666666	34169.933333333334	43.977721566860005
935.1824178777181	1586.5666666666666	33327.36666666667	43.741520360775894
935.9099843686568	1586.6	32621.233333333334	43.52891628343486
936.6374773173115	1585.8666666666666	32136.466666666667	43.303666403720534
937.3648967215174	1586.2666666666667	31793.5	42.93083947598465
938.0922425791092	1586.2333333333333	31633.0	42.90111430758798
938.8195148879216	1585.6	31670.166666666668	42.404946661566186
939.5467136457895	1586.4	31851.8	42.52380026544094
940.2738388505477	1585.8666666666666	32063.166666666668	41.36033938737509
941.000890500031	1586.5666666666666	32468.066666666666	41.21983524968534
941.7278685920743	1586.5	33066.13333333333	41.215396166898394
942.4547731245123	1585.9666666666667	33730.666666666664	41.450964829769994
943.1816040951798	1586.5	34428.833333333336	41.19635880779503
943.9083615019116	1586.5	35154.8	41.21060452851464
944.6350453425426	1586.5333333333333	35972.433333333334	41.89834848156302
945.3616556149077	1585.8666666666666	36766.933333333334	41.697249709977854
946.0881923168415	1586.2666666666667	37539.833333333336	41.929297892324456
946.8146554461789	1586.6333333333334	38185.7	40.778920820783625
947.5410450007547	1586.0666666666666	38951.333333333336	41.18634940136999
948.2673609784038	1586.3666666666666	39643.9	40.83767907495077
948.9936033769609	1586.6	40431.3	40.56944227883502
949.7197721942608	1586.3	41253.13333333333	40.889051829486284
950.4458674281384	1586.6666666666667	42053.53333333333	40.81689631347851
951.1718890764284	1586.7333333333333	42806.1	40.216965793176236
951.8978371369658	1586.5333333333333	43460.2	40.08459311000426
952.6237116075853	1586.1333333333334	44016.46666666667	39.76464980089251
953.3495124861216	1586.9666666666667	44549.566666666666	39.7886094674598
954.0752397704097	1587.1	45029.13333333333	39.56619507100562
954.8008934582843	1586.6666666666667	45588.566666666666	39.86088304152485
955.5264735475803	1586.3	46096.333333333336	39.7261974573282
956.2519800361324	1587.0666666666666	46527.4	39.26494374985398
956.9774129217755	1586.5333333333333	46989.96666666667	39.4133093203806
957.7027722023442	1586.2666666666667	47471.63333333333	39.4176889868894
958.4280578756737	1586.4	47804.8	38.90836613664757
959.1532699395985	1587.1333333333334	48115.333333333336	39.40158378745408
959.8784083919536	1587.1	48434.03333333333	39.758593015873515
960.6034732305736	1586.0	48748.1	39.993400737398325
961.3284644532936	1586.4	49002.23333333333	40.5938159692283
962.053382057948	1586.6666666666667	49297.333333333336	40.957674072670756
962.7782260423721	1586.7666666666667	49508.1	40.93550350426678
963.5029964044004	1586.2	49694.066666666666	40.21877035380449
964.2276931418677	1586.1333333333334	49889.3	40.10166806433618
964.952316252609	1586.5	49995.333333333336	39.88899509664095
965.6768657344589	1586.2666666666667	50034.2	39.12289843784385
966.4013415852523	1585.8666666666666	50108.86666666667	39.39721689950127
967.1257438028242	1586.4	50180.36666666667	39.797436905510615
967.8500723850091	1586.8333333333333	50281.0	39.66477613507207
968.574327329642	1586.9333333333334	50353.73333333333	39.891138911939585
969.2985086345576	1586.4333333333334	50521.0	39.684386484482374
970.0226162975908	1586.6666666666667	50509.566666666666	40.09911616855277
970.7466503165765	1586.6333333333334	50478.833333333336	39.79307809439904
971.4706106893493	1586.6	50500.6	40.142466282877116
972.1944974137441	1586.4666666666667	50368.5	39.8751644652805
972.9183104875957	1585.7	50083.46666666667	39.77542355745376
973.6420499087391	1587.2333333333333	49741.666666666664	39.73372570604566
974.3657156750087	1586.3	49500.53333333333	40.13750559384196
975.0893077842397	1586.4333333333334	49269.36666666667	39.91497555257976
975.8128262342667	1586.2	49256.666666666664	39.53856308304856
976.5362710229247	1586.4666666666667	49181.8	39.09441819410428
977.2596421480483	1586.7666666666667	49120.26666666667	39.12464033599535
977.9829396074724	1586.1	49052.03333333333	39.17958515054223
978.7061633990318	1586.3333333333333	48855.03333333333	38.88722106387363
979.4293135205613	1586.7666666666667	48629.36666666667	38.949811602500674
980.1523899698958	1586.4	48389.63333333333	39.36479707915513
980.87539274487	1586.9	48202.666666666664	38.82938421339093
981.5983218433189	1585.7333333333333	48193.9	38.721898684440255
982.3211772630771	1586.2333333333333	48202.8	38.5085743212493
983.0439590019795	1587.2666666666667	48291.73333333333	38.43110253110422
983.7666670578608	1587.2333333333333	48396.566666666666	38.29075991882103
984.4893014285559	1586.8	48398.96666666667	37.87715489303562
985.2118621118997	1586.5333333333333	48391.9	38.42219799368008
985.9343491057269	1586.6333333333334	48408.53333333333	39.04247157912576
986.6567624078724	1586.4333333333334	48291.96666666667	39.0370942982264
987.3791020161709	1585.9666666666667	48196.1	38.773162735558124
988.1013679284573	1585.9	48142.166666666664	38.753111381532655
988.8235601425663	1586.3333333333333	48123.166666666664	38.6387709028297
989.5456786563328	1586.5666666666666	48160.8	38.07532188581624
990.2677234675917	1585.6666666666667	48225.1	38.232506446755536
990.9896945741776	1586.6	48193.566666666666	37.83721607546242
991.7115919739255	1585.9666666666667	47983.6	37.27997199823186
992.4334156646702	1586.5	47738.2	38.11230518631199
993.1551656442463	1586.2333333333333	47314.333333333336	37.95047723635578
993.8768419104888	1586.9	46954.666666666664	38.293802948748514
994.5984444612325	1586.4	46712.86666666667	38.499856567101396
995.3199732943121	1586.4666666666667	46338.333333333336	38.31869118978811
996.0414284075626	1586.7666666666667	46011.96666666667	38.44528391368836
996.7628097988187	1586.8	45754.4	37.971669736685996
997.4841174659151	1586.0333333333333	45494.066666666666	38.06952626221082
998.2053514066869	1585.5666666666666	45188.333333333336	38.60102042997051
998.9265116189687	1586.0333333333333	44741.833333333336	38.43108146382275
999.6475981005952	1586.8333333333333	44170.9	38.58359839297891
1000.3686108494015	1586.7333333333333	43644.333333333336	38.41383875413317
1001.0895498632223	1586.1	43284.2	38.72608887647082
1001.8104151398923	1586.8666666666666	42912.933333333334	38.029314915492485
1002.5312066772464	1586.3	42563.76666666667	38.144940873771134
1003.2519244731194	1586.9666666666667	42282.96666666667	37.88403436565479
1003.9725685253462	1585.9666666666667	41966.833333333336	38.19189605392852
1004.6931388317614	1586.4333333333334	41583.166666666664	37.741247824931264
1005.4136353902	1585.7666666666667	41044.1	37.83905988712152
1006.1340581984969	1586.7333333333333	40504.066666666666	38.444282115681084
1006.8544072544867	1587.0333333333333	39811.7	38.08544186081562
1007.5746825560042	1586.7666666666667	39222.13333333333	38.559911313962544
1008.2948841008844	1586.9333333333334	38692.3	38.37527440595481
1009.0150118869618	1586.5	38236.166666666664	38.67965246686335
1009.7350659120716	1586.4333333333334	37870.73333333333	38.50959686332876
1010.4550461740483	1586.5666666666666	37535.63333333333	39.04781588255792
1011.174952670727	1586.3666666666666	37165.333333333336	38.9368593533857
1011.8947853999423	1586.5666666666666	36732.6	39.33159969233189
1012.614544359529	1587.1666666666667	36252.03333333333	39.85808439617771
1013.334229547322	1586.9666666666667	35628.76666666667	39.18277557699319
1014.0538409611561	1586.9333333333334	34983.46666666667	40.28099486873384
1014.7733785988661	1586.6666666666667	34355.23333333333	39.98916877119116
1015.4928424582868	1586.5333333333333	33823.066666666666	39.45576799025492
1016.2122325372529	1586.3666666666666	33368.7	39.68645676923325
1016.9315488335994	1586.6333333333334	33000.2	40.18871803803642
1017.6507913451611	1586.3666666666666	32694.933333333334	40.39792210702345
1018.3699600697728	1586.7	32404.133333333335	40.255033290225114
1019.0890550052692	1586.7333333333333	32016.066666666666	40.55509493818516
1019.8080761494851	1586.9333333333334	31460.4	39.96533757718092
1020.5270235002555	1586.3666666666666	30831.8	40.65264787420823
1021.2458970554151	1587.0666666666666	30044.033333333333	40.01944608517968
1021.9646968127987	1586.6	29362.866666666665	39.815849387014545
1022.6834227702411	1586.3	28830.166666666668	40.29552475184243
1023.4020749255772	1586.8666666666666	28297.7	40.12010789906371
1024.1206532766416	1586.6	27871.766666666666	39.69617680843733
1024.8391578212693	1585.9333333333334	27583.333333333332	40.021564441085346
1025.5575885572953	1586.5666666666666	27250.066666666666	40.33456079448799
1026.2759454825539	1586.2	26834.333333333332	40.291895257842256
1026.9942285948803	1586.2666666666667	26269.966666666667	40.16340619024196
1027.7124378921092	1585.7333333333333	25711.033333333333	40.88587535575474
1028.4305733720753	1586.8666666666666	25123.6	40.58420485921304
1029.1486350326138	1585.8	24555.9	40.69740330697978
1029.866622871559	1587.2	24057.9	40.45915730452179
1030.584536886746	1586.5	23613.333333333332	40.320309365947914
1031.3023770760096	1587.0333333333333	23216.266666666666	40.010169721104944
1032.0201434371845	1586.8	22887.6	39.955152751040636
1032.7378359681059	1586.7	22524.866666666665	40.09784235905379
1033.455454666608	1586.8	22147.266666666666	40.474322469888975
1034.1729995305259	1586.6	21731.833333333332	40.821912454626734
1034.8904705576945	1586.5333333333333	21250.133333333335	40.97825110047624
1035.6078677459486	1585.9666666666667	20696.0	40.127706615107584
1036.3251910931228	1586.5	20200.133333333335	40.89809382021351
1037.042440597052	1587.7	19755.0	40.78289122666337
1037.7596162555712	1585.9	19343.0	40.78558509659066
1038.4767180665153	1586.4	19015.466666666667	40.901583368565504
1039.1937460277186	1586.6	18713.7	40.47758056091816
1039.9107001370162	1586.0	18459.966666666667	41.09749006805393
1040.627580392243	1586.4333333333334	18175.3	40.74199206400845
1041.3443867912338	1586.5333333333333	17842.466666666667	40.151007410123654
1042.0611193318232	1586.4333333333334	17441.466666666667	39.82770527098534
1042.7777780118463	1586.1333333333334	17019.9	40.267355364725596
1043.4943628291376	1586.5333333333333	16568.666666666668	40.55237821296641
1044.2108737815322	1586.8333333333333	16152.966666666667	39.57972536894438
1044.9273108668647	1586.5333333333333	15785.466666666667	39.72891648204427
1045.64367408297	1586.6333333333334	15471.633333333333	39.868685000461376
1046.359963427683	1585.7666666666667	15177.4	39.820779252782145
1047.0761788988382	1586.5	14915.433333333332	39.89872791514564
1047.7923204942708	1586.0333333333333	14674.833333333334	39.67610939730107
1048.5083882118154	1586.7333333333333	14386.3	39.861507033489715
1049.224382049307	1587.0	14080.866666666667	39.8694843399176
1049.9403020045802	1585.9333333333334	13744.866666666667	39.68597762049821
1050.6561480754697	1587.0	13417.866666666667	39.69200646522307
1051.3719202598106	1586.1666666666667	13089.033333333333	39.70641227616813
1052.0876185554378	1586.3	12811.366666666667	40.37839480693887
1052.8032429601856	1585.6666666666667	12551.766666666666	40.204231577622274
1053.5187934718892	1586.6	12370.9	40.51392206631086
1054.2342700883835	1586.6666666666667	12190.5	40.18465230976367
1054.949672807503	1586.5333333333333	12055.6	41.03082248305486
1055.6650016270826	1586.0333333333333	11879.333333333334	40.026270500431515
1056.3802565449573	1586.9333333333334	11678.1	40.136243243146716
1057.0954375589617	1586.6666666666667	11450.266666666666	39.48261326949874
1057.8105446669308	1586.8	11229.9	41.06854110742406
1058.5255778666992	1586.5	11005.833333333334	40.343948920979294
1059.240537156102	1587.4	10774.866666666667	40.73675358112569
1059.9554225329737	1586.3666666666666	10578.966666666667	39.95845111150883
1060.6702339951491	1586.4666666666667	10418.7	39.43923836234823
1061.3849715404633	1586.6	10293.066666666668	39.68062809487144
1062.0996351667509	1586.5	10183.066666666668	40.44681160654919
1062.8142248718468	1586.2	10064.0	40.11116411173174
1063.528740653586	1585.9666666666667	9938.733333333334	40.69496532593887
1064.2431825098029	1586.4666666666667	9743.0	39.85680165359633
1064.9575504383324	1585.9666666666667	9546.533333333333	40.61396427600168
1065.6718444370097	1586.1666666666667	9353.033333333333	41.60111659486634
1066.386064503669	1586.5	9174.433333333332	41.08773032041057
1067.1002106361457	1587.0666666666666	9018.7	40.42504622834661
1067.8142828322743	1586.0666666666666	8906.833333333334	40.4198791757178
1068.5282810898898	1586.2666666666667	8810.666666666666	40.33175083055858
1069.2422054068265	1586.4666666666667	8709.166666666666	39.949611778645206
1069.95605578092	1586.6666666666667	8610.066666666668	40.22721099333136
1070.6698322100044	1586.0333333333333	8471.433333333332	39.77594013700608
1071.383534691915	1586.2666666666667	8307.466666666667	39.880086117600776
1072.0971632244864	1586.0333333333333	8143.733333333334	40.31673229328462
1072.8107178055534	1585.9333333333334	7972.533333333334	39.087463778911655
1073.524198432951	1586.5	7857.966666666666	40.29715965448518
1074.2376051045137	1586.5666666666666	7751.433333333333	39.96847738358725
1074.9509378180765	1586.1	7660.366666666667	38.80197269424613
1075.6641965714741	1586.4	7580.8	39.393326514222125
1076.3773813625414	1586.4666666666667	7481.033333333334	40.25659824764847
1077.0904921891133	1586.1333333333334	7373.1	39.22797997479727
1077.8035290490245	1586.3	7256.166666666667	39.12572531324696
1078.51649194011	1586.1333333333334	7127.133333333333	39.68374602952324
1079.2293808602042	1586.6666666666667	7001.033333333334	39.170638583952346
1079.9421958071423	1586.1666666666667	6878.6	38.893790770681754
1080.6549367787588	1586.6333333333334	6790.4	39.32868078897748
1081.367603772889	1586.7	6718.8	40.38655391813079
1082.080196787367	1586.2	6662.166666666667	40.03783541975772
1082.7927158200282	1586.2333333333333	6585.666666666667	38.73857439451381
1083.5051608687072	1585.8666666666666	6486.833333333333	39.68285054850961
1084.217531931239	1585.6666666666667	6360.066666666667	38.845017391167545
1084.9298290054578	1587.0	6235.3	38.56472986741583
1085.6420520891993	1586.8333333333333	6148.066666666667	39.863699655400616
1086.3542011802977	1586.5333333333333	6061.0	39.03566684089716
1087.0662762765878	1586.9	6002.533333333334	39.540702618070405
1087.7782773759047	1586.9666666666667	5952.2	39.931656273982476
1088.4902044760831	1585.4666666666667	5871.8	38.94023050867522
1089.202057574958	1586.3333333333333	5788.0	39.7959182747073
1089.9138366703637	1585.5333333333333	5685.466666666666	38.25167751756207
1090.6255417601355	1586.1333333333334	5604.333333333333	41.346212450105874
1091.337172842108	1586.3	5521.533333333334	40.42883650368035
1092.048729914116	1586.9	5451.733333333334	39.823829090496915
1092.7602129739944	1586.0	5406.433333333333	38.40043489629345
1093.471622019578	1586.4666666666667	5364.633333333333	39.38649410553676
1094.1829570487016	1586.1666666666667	5299.133333333333	38.5104568847941
1094.8942180592	1586.5	5205.4	38.48625442939341
1095.605405048908	1586.2666666666667	5135.2	41.3751453475604
1096.3165180156604	1586.0666666666666	5056.3	38.51009111090615
1097.027556957292	1586.1	5023.733333333334	40.0127714091308
1097.7385218716379	1585.9666666666667	4982.466666666666	39.90347953849073
1098.4494127565324	1586.1666666666667	4933.7	39.50524642199787
1099.1602296098106	1586.3666666666666	4849.2	39.86468627167897
1099.8709724293074	1586.6666666666667	4767.466666666666	40.03853848018356
1100.5816412128574	1586.1	4693.7	38.32248894339452
1101.2922359582956	1586.7	4644.333333333333	38.99841266231552
1102.0027566634565	1586.5333333333333	4621.4	40.8530502666111
1102.7132033261753	1586.0333333333333	4566.966666666666	40.966506005093684
1103.4235759442865	1586.8	4495.366666666667	37.97637721951699
1104.1338745156252	1585.4666666666667	4428.266666666666	39.101587904873675
1104.844099038026	1586.2333333333333	4375.833333333333	39.39364728828429
1105.5542495093239	1586.3	4338.633333333333	40.258070612066376
1106.2643259273534	1586.3666666666666	4286.4	38.89494477139207
1106.9743282899494	1586.3333333333333	4210.5	39.03962067460308
1107.684256594947	1586.0333333333333	4141.733333333334	41.666361430245125
1108.394110840181	1587.0	4081.733333333333	39.546675759871704
1109.1038910234856	1586.9666666666667	4042.766666666667	41.051509509280066
1109.8135971426964	1586.4	3975.733333333333	39.54806951213965
1110.5232291956477	1585.9333333333334	3906.7	39.73969849913557
1111.2327871801745	1585.8666666666666	3843.633333333333	39.70643803069697
1111.9422710941117	1585.9333333333334	3793.866666666667	40.75388902446127
1112.6516809352938	1585.8	3745.7	40.548335648500654
1113.3610167015559	1585.8666666666666	3688.233333333333	40.12410906558492
1114.0702783907325	1586.8	3635.0666666666666	41.111482758539346
1114.7794660006589	1585.6666666666667	3596.6666666666665	42.90342667788953
1115.4885795291696	1585.7333333333333	3554.266666666667	41.10377130339234
1116.1976189740992	1586.8666666666666	3517.6	43.49568649394087
1116.906584333283	1586.3333333333333	3468.9	42.06760112035534
1117.6154756045555	1586.5	3429.866666666667	41.622847370373194
1118.3242927857516	1586.1333333333334	3395.7	42.86316667764162
1119.0330358747062	1585.9666666666667	3348.4666666666667	41.150451312379914
1119.741704869254	1586.5	3309.366666666667	42.4409075583068
1120.4502997672296	1586.3666666666666	3266.4333333333334	40.33241385879655
1121.1588205664682	1585.8333333333333	1662.9333333333334	36.81669838428893
1121.8672672648045	1585.3	1663.3666666666666	44.07122737319603
1122.5756398600731	1585.3666666666666	1663.4666666666667	39.76458772420302
1123.2839383501089	1586.3333333333333	1662.7666666666667	40.25776861888474
