# Supplementary material for: Roblonski: A Material-Efficient Robo-Fluidic Toolbox for Rapid Photochemical Characterization
Source: ACS Cent Sci. 2026 Feb 6;12(3):333–44. doi: 10.1021/acscentsci.5c02027 (PMC13022720; doi:10.1021/acscentsci.5c02027)
Supplement: Supplementary file 2 [file oc5c02027_si_002.zip › BeerLambertStudy/Raw Data (Automataed)/BLEC Study (2025 Jun 12)/Perylene1/blec_Perylene1__12062025_aABS_i9_eEXP_s0_d380e-02_t250-0_m7_v175-0.csv]

name	C:/Users/cbe.mabolha.shared/Documents/Gilson Spectroscopy Project\BLEC Study (2025 Jun 12)\Perylene1\blec_Perylene1__12062025_aABS_i9_eEXP_s0_d380e-02_t250-0_m7_v175-0.csv
2025-06-12 23:17:16.148012
mix_iter=7	mix_disp=175.0
droplet_volume=50.0	working_volume=250.0
dilution_scheme=Fractional(value=0.3333333333333333)	n_dil=6
calibration=Calibration(y = f(x); f(x) = -0.244 + 0.9765x; s.t. y > 0.0; Set Feb 4	2025 from "Manuscript Figures Data.xlsx")
count	30
interval	0.1 (Sec)
integration_time	40000 (uSec)
NLC=False	DCC=False	WCAL=-5	Slit=S5
Conc_0=0.038	nFRAC=1.0	nConc_(9;0)=0.038	aFRAC=1.0	aConc_(9;0)=0.038
wavelength (nm)	dark reference (int)	light reference (int)	abs (mOD)
W	D	L	S
344.6678771972656	1602.3666666666666	1679.8666666666666	45.44627988314807
345.45221902608614	1589.9333333333334	1666.9666666666667	42.20151501376612
346.236489003635	1586.8333333333333	1664.1666666666667	48.05148835580135
347.02068712774695	1584.8	1661.6	32.271690179646455
347.8048133962569	1585.2666666666667	2401.1666666666665	54.06322898194643
348.5888678069997	1585.6333333333334	2414.1666666666665	54.4520236432826
349.3728503578101	1586.7666666666667	2427.6666666666665	54.22340246718417
350.15676104652283	1587.9333333333334	2443.366666666667	55.89133289862171
350.94059987097285	1586.5	2448.866666666667	55.43111266775951
351.72436682899485	1586.6666666666667	2456.733333333333	57.369642983989685
352.5080619184237	1586.5666666666666	2461.1	58.114932356717404
353.2916851370942	1585.5	2465.4333333333334	58.01545017779978
354.0752364828412	1585.9666666666667	2470.6666666666665	57.998959814779695
354.8587159534994	1585.6666666666667	2473.4333333333334	60.025712230168004
355.6421235469038	1586.2	2475.9666666666667	57.478584110592095
356.42545926088906	1586.0666666666666	2478.0666666666666	57.78797014590452
357.20872309329	1586.4666666666667	2476.4	58.657076305706134
357.9919150419415	1587.2333333333333	2474.266666666667	63.71117061707626
358.77503510467835	1586.0	2468.6666666666665	63.44297965928595
359.5580832793353	1586.2333333333333	2460.366666666667	61.965774440910714
360.34105956374725	1586.2	2454.766666666667	61.23985901643619
361.12396395574893	1586.1	2454.4	62.66376913420623
361.9067964531752	1586.1666666666667	2453.8333333333335	65.28431810990168
362.6895570538609	1586.6	2454.8333333333335	65.47091713958247
363.47224575564076	1586.5333333333333	2448.3333333333335	62.60944976275069
364.2548625563497	1586.5	2446.4666666666667	63.453838133382305
365.0374074538224	1585.9666666666667	2448.0666666666666	65.32936608121962
365.8198804458938	1586.3666666666666	2441.8333333333335	63.12790287485996
366.6022815303986	1586.0333333333333	2440.7	63.72078891680005
367.3846107051717	1586.0333333333333	2441.866666666667	62.12188434028604
368.1668679680479	1585.8333333333333	2444.6	67.03670450924129
368.9490533168619	1586.0333333333333	2449.2	66.66735680543873
369.7311667494487	1585.8	2455.4666666666667	66.69162573675004
370.5132082636429	1585.9	2463.6	68.63240959881139
371.2951778572795	1586.2	2464.0333333333333	65.65690017726578
372.07707552819323	1586.4333333333334	2467.633333333333	68.95291176466297
372.8589012742189	1586.1333333333334	2472.3	70.60509858590775
373.6406550931913	1586.7333333333333	2480.1666666666665	71.92802684414349
374.4223369829453	1586.3333333333333	2485.8333333333335	71.9132306369347
375.2039469413157	1586.6333333333334	2496.7	76.15041699867474
375.9854849661373	1586.5	2491.9	75.66513652316102
376.7669510552448	1586.9333333333334	2499.8	82.55627880170428
377.5483452064732	1586.4666666666667	2501.0	78.78885509281871
378.3296674176572	1586.0666666666666	2515.4666666666667	83.02998489828107
379.11091768663164	1585.7666666666667	2522.8	86.75211030651667
379.89209601123133	1586.8333333333333	2523.3	86.96127811168427
380.67320238929113	1585.9333333333334	2528.1	88.87962729508904
381.45423681864577	1586.8333333333333	2529.5333333333333	90.23924174293681
382.23519929713007	1585.9666666666667	2537.3333333333335	87.55444676390714
383.01608982257886	1586.3	2553.3333333333335	91.36549173189741
383.796908392827	1585.8666666666666	2563.633333333333	90.48766059922987
384.57765500570923	1585.8	2563.0666666666666	86.95929150886764
385.3583296590604	1586.1333333333334	2560.633333333333	92.2188851762873
386.1389323507153	1585.6333333333334	2560.633333333333	87.76431362522769
386.91946307850884	1586.3333333333333	2574.9666666666667	89.18542265326526
387.69992184027564	1586.1	2591.766666666667	84.94854590277943
388.48030863385065	1586.0666666666666	2617.1	83.87081203771493
389.2606234570687	1586.9666666666667	2604.6	82.43399699875616
390.04086630776453	1586.0666666666666	2589.4	84.23741519081234
390.82103718377294	1586.1666666666667	2595.3333333333335	85.49568824684616
391.6011360829288	1586.2333333333333	2608.7	87.20051958210058
392.3811630030669	1586.2666666666667	2632.0	86.65978181980928
393.161117942022	1585.6666666666667	2674.6666666666665	89.41446445054167
393.941000897629	1586.6333333333334	2717.366666666667	90.88036598139824
394.72081186772266	1586.7333333333333	2728.7	97.3412382168023
395.5005508501378	1585.7666666666667	2713.1666666666665	97.86769219800573
396.28021784270925	1585.9666666666667	2714.4	101.81902400125175
397.0598128432718	1586.3	2720.5	101.30047530709989
397.83933584966024	1586.1666666666667	2726.1666666666665	108.23112632944154
398.6187868597095	1585.5	2742.4666666666667	110.68982140343033
399.3981658712542	1585.9333333333334	2756.0	112.50682560553985
400.1774728821293	1586.2666666666667	2783.7	117.28930952427346
400.9567078901696	1586.2666666666667	2811.5	121.59218383040755
401.7358708932098	1586.5	2810.1	124.90718826585511
402.5149618890848	1586.2666666666667	2794.6	127.09257838854876
403.2939808756294	1586.1333333333334	2807.866666666667	131.04826627636203
404.07292785067847	1586.5333333333333	2826.5	128.7261954464283
404.8518028120667	1585.9666666666667	2841.8	126.66743887328347
405.630605757629	1586.0	2844.6666666666665	125.56793772042552
406.4093366852001	1585.9333333333334	2839.1666666666665	126.12243198934128
407.1879955926149	1586.7666666666667	2842.733333333333	121.74241095095896
407.9665824777082	1586.8333333333333	2855.1	120.15590942056905
408.74509733831474	1586.0333333333333	2879.4666666666667	117.28024958115928
409.52354017226935	1586.9	2892.3333333333335	109.54545737179103
410.3019109774069	1586.7	2891.9666666666667	105.51240294041676
411.08020975156217	1586.2	2902.9333333333334	98.33610600242986
411.8584364925699	1586.7333333333333	2935.133333333333	95.0299125977504
412.6365911982651	1586.2	2950.4666666666667	88.19604602087195
413.4146738664823	1586.7	2975.266666666667	86.09385372828665
414.19268449505654	1586.5333333333333	3009.9666666666667	86.41515963242139
414.97062308182257	1587.0	3041.7	85.17542450463522
415.74848962461516	1586.1666666666667	3088.633333333333	87.13518797569996
416.52628412126916	1586.2333333333333	3162.2	89.65900228810764
417.3040065696194	1586.4	3235.266666666667	91.44409931016423
418.0816569675006	1586.4	3228.266666666667	91.36653108952807
418.8592353127476	1586.2333333333333	3216.0333333333333	92.77943217159088
419.63674160319533	1586.6	3226.133333333333	96.79744973630413
420.4141758366785	1586.6333333333334	3266.4	99.08507005279705
421.1915380110319	1585.9	3282.2	104.21662879140996
421.9688281240904	1586.1666666666667	3282.5666666666666	107.4763011544222
422.7460461736888	1586.4	3334.266666666667	112.30323049105864
423.52319215766187	1587.0666666666666	3405.8	118.60155787644833
424.3002660738445	1585.8	3484.133333333333	124.92348509447412
425.0772679200714	1587.1	3622.633333333333	130.63221467031366
425.8541976941775	1586.8	3766.5666666666666	133.90114302901657
426.6310553939975	1585.7333333333333	3836.0666666666666	135.95776434727898
427.40784101736625	1586.4666666666667	3886.866666666667	136.62335074800433
428.18455456211865	1586.2	4008.8333333333335	138.81614894670523
428.96119602608934	1586.6666666666667	4206.033333333334	144.23870007584298
429.7377654071133	1586.7	4415.0	152.4542134971812
430.5142627030252	1586.2333333333333	4540.633333333333	161.44273326540937
431.29068791166	1586.3333333333333	4689.7	167.08434549172728
432.06704103085235	1586.4333333333334	4822.3	169.69856617715047
432.8433220584372	1585.5	4918.4	162.91726886419548
433.6195309922492	1586.5	4975.6	149.22218813396466
434.3956678301234	1586.6	5012.133333333333	132.71915222795295
435.1717325698944	1586.1666666666667	5032.566666666667	114.92905908388913
435.9477252093971	1586.2666666666667	5056.4	100.38222613753166
436.72364574646633	1586.3666666666666	5100.333333333333	87.02385667476597
437.49949417893686	1585.9666666666667	5165.1	78.3682160360813
438.27527050464346	1585.7666666666667	5269.866666666667	72.84082883282501
439.0509747214211	1586.5	5435.8	68.54241995910753
439.8266068271044	1587.0333333333333	5707.366666666667	65.28344434295244
440.6021668195283	1585.9666666666667	6073.466666666666	63.04589873910674
441.37765469652754	1586.7333333333333	6535.766666666666	59.89870383776166
442.1530704559369	1586.4666666666667	7042.533333333334	59.53130111188981
442.9284140955914	1585.8333333333333	7476.7	57.523880435165935
443.7036856133256	1585.9333333333334	7801.266666666666	56.396414753760986
444.47888500697445	1586.7333333333333	7970.2	54.55848543117469
445.2540122743727	1586.1666666666667	8015.966666666666	53.334600872838095
446.0290674133552	1586.8666666666666	7949.666666666667	52.18696723300089
446.8040504217568	1586.8	7873.066666666667	52.111576369727906
447.5789612974122	1586.9333333333334	7790.866666666667	51.54705231694351
448.35380003815635	1586.8	7731.366666666667	50.90109426281332
449.1285666418239	1586.9333333333334	7689.533333333334	50.34465649105084
449.90326110624983	1586.3	7686.866666666667	50.58634425236273
450.67788342926883	1586.6333333333334	7712.1	51.93963245716661
451.4524336087157	1586.6	7742.5	50.61139377430999
452.22691164242536	1585.7	7794.733333333334	50.73101346121793
453.00131752823256	1586.5666666666666	7853.666666666667	49.83872501325384
453.7756512639721	1586.7	7922.766666666666	50.82563716666535
454.5499128474788	1586.5333333333333	7986.966666666666	50.57586442924702
455.32410227658755	1585.9666666666667	8021.966666666666	49.33356198948881
456.09821954913303	1585.9333333333334	8032.0	49.631983408343146
456.8722646629501	1586.0333333333333	8019.966666666666	50.65555234211964
457.6462376158736	1586.7	7946.866666666667	49.951825023368116
458.4201384057383	1585.9	7852.533333333334	50.27038730461901
459.1939670303791	1586.3	7728.666666666667	50.09177469829589
459.96772348763074	1586.4	7587.966666666666	49.397038663265725
460.741407775328	1586.2333333333333	7444.966666666666	50.2524951609689
461.51501989130577	1586.2333333333333	7305.7	49.70872370805448
462.2885598333988	1586.3666666666666	7183.333333333333	49.40273713326377
463.0620275994419	1586.0666666666666	7092.9	49.098690563019964
463.83542318726995	1586.4666666666667	7030.4	49.86074691241413
464.6087465947177	1586.6	6972.733333333334	48.780035780145475
465.38199781962	1586.3	6954.866666666667	48.608065449290635
466.1551768598116	1585.9333333333334	6949.166666666667	49.46609674617618
466.92828371312737	1586.1	6978.533333333334	49.89259361883345
467.7013183774021	1585.8333333333333	7002.6	49.54430101931536
468.4742808504707	1585.9	7052.433333333333	50.18601202977839
469.24717113016777	1586.0333333333333	7113.066666666667	49.281202705723324
470.0199892143283	1586.5333333333333	7174.766666666666	49.931833516044584
470.792735100787	1586.1333333333334	7241.5	49.662730115777954
471.5654087873788	1586.7666666666667	7317.1	49.04849119139
472.33801027193834	1585.9333333333334	7396.1	49.88118879095542
473.11053955230057	1586.6	7466.333333333333	50.089889213287066
473.88299662630027	1586.7	7520.3	49.553471012786744
474.65538149177223	1587.1666666666667	7564.4	49.23555784825591
475.4276941465513	1586.7	7598.8	49.051909949015
476.1999345884722	1586.8333333333333	7611.433333333333	48.85274401869265
476.97210281536985	1586.9	7609.066666666667	49.0296965554497
477.74419882507897	1586.0666666666666	7578.933333333333	48.24841350581295
478.51622261543446	1586.7	7563.466666666666	49.51643422313421
479.2881741842711	1586.5333333333333	7534.766666666666	49.44890039777347
480.06005352942367	1586.2	7479.266666666666	49.30882543356846
480.831860648727	1586.5	7440.866666666667	49.85933815573456
481.60359554001593	1586.3	7388.733333333334	48.54322803054654
482.37525820112523	1586.9666666666667	7336.9	49.09698956145503
483.14684862988975	1586.4	7294.5	48.97817103215939
483.91836682414424	1586.3666666666666	7234.1	47.98122899407858
484.68981278172356	1586.1333333333334	7205.1	50.48093398672695
485.46118650046253	1586.4666666666667	7156.1	49.787824780835656
486.23248797819593	1586.0	7115.1	49.29395812122745
487.0037172127586	1587.1	7073.0	49.05771556232247
487.7748742019853	1586.4666666666667	7040.966666666666	49.15762083040949
488.54595894371096	1585.9	7008.4	49.64442385046568
489.31697143577026	1586.3333333333333	6967.166666666667	48.12699263606975
490.08791167599804	1587.0	6934.7	48.454548521280515
490.8587796622292	1586.5	6911.3	48.67810027015473
491.6295753922984	1586.3333333333333	6889.333333333333	49.149672188685145
492.4002988640406	1586.1666666666667	6858.7	49.13675930529661
493.17095007529053	1586.0666666666666	6835.7	49.86765154216875
493.94152902388305	1586.4333333333334	6790.866666666667	48.705737666597194
494.71203570765294	1586.8	6758.9	48.68352711150454
495.482470124435	1585.8	6724.666666666667	48.729931965323324
496.25283227206404	1586.8	6708.533333333334	48.98473105659827
497.02312214837485	1586.9666666666667	6675.366666666667	49.27356056256514
497.7933397512024	1586.8666666666666	6647.5	49.005588752402716
498.56348507838123	1586.4	6633.7	49.7597549873259
499.3335581277464	1585.9666666666667	6606.2	48.13915697973689
500.10355889713264	1586.2333333333333	6590.433333333333	47.8595764646157
500.8734873843747	1586.3333333333333	6588.666666666667	49.098345553086915
501.6433435873074	1586.4333333333334	6574.8	47.767450157959885
502.4131275037657	1586.5	6588.566666666667	48.942360296832206
503.1828391315842	1586.1333333333334	6596.9	47.919074273393925
503.95247846859786	1586.3	6612.6	49.0117379401982
504.72204551264144	1586.7	6644.4	48.63851438973601
505.49154026154974	1586.4	6686.266666666666	48.492401708428226
506.2609627131576	1586.7	6714.833333333333	48.03624983818634
507.03031286529983	1586.1333333333334	6758.9	47.1861889395729
507.7995907158112	1586.2666666666667	6824.3	47.95220387623664
508.5687962625266	1586.2333333333333	6904.6	48.77086846733049
509.33792950328075	1586.0	6970.933333333333	48.782516429932116
510.1069904359085	1586.3333333333333	7058.333333333333	48.8046661241988
510.8759790582447	1586.5	7150.066666666667	48.85711709912449
511.6448953681241	1585.9333333333334	7226.766666666666	47.2585583895806
512.4137393633815	1586.2333333333333	7326.433333333333	48.40631111238596
513.1825110418519	1586.8666666666666	7427.633333333333	48.596952188424595
513.9512104013698	1585.8666666666666	7527.766666666666	47.817828074142646
514.7198374397702	1586.8333333333333	7638.966666666666	48.19508518872035
515.4883921548881	1586.6333333333334	7745.2	48.09690635091116
516.2568745445578	1586.5333333333333	7854.733333333334	48.95998828623331
517.0252846066146	1585.9	7949.266666666666	47.30951659406639
517.793622338893	1586.5666666666666	8062.8	48.61892206578457
518.561887739228	1586.0333333333333	8161.8	48.67740923546599
519.3300808054544	1587.0	8259.166666666666	48.60304956327338
520.0982015354069	1587.0	8344.166666666666	48.48089534803475
520.8662499269203	1586.5333333333333	8451.766666666666	49.201912762277225
521.6342259778296	1586.2333333333333	8526.666666666666	47.51707755741772
522.4021296859694	1586.7666666666667	8623.533333333333	49.266000703426776
523.1699610491747	1586.4	8683.1	48.92152399395345
523.9377200652801	1586.2333333333333	8744.666666666666	47.71837128937737
524.7054067321207	1586.2	8815.3	48.345556649943966
525.4730210475309	1587.0	8870.533333333333	48.05677260745854
526.2405630093459	1586.3333333333333	8942.666666666666	49.51708804379963
527.0080326154003	1587.0333333333333	8993.6	48.557809680195554
527.7754298635291	1586.7333333333333	9051.866666666667	49.04631992398941
528.5427547515668	1587.2666666666667	9095.2	47.968062914976514
529.3100072773485	1586.3	9135.1	49.2008402412698
530.077187438709	1586.3	9167.7	47.67714102515762
530.8442952334829	1586.1666666666667	9212.433333333332	48.122375163327625
531.6113306595051	1586.5666666666666	9253.1	48.369885311954015
532.3782937146104	1586.2333333333333	9296.033333333333	47.393308364834915
533.1451843966338	1587.0333333333333	9322.466666666667	47.601033987931324
533.9120027034099	1587.0	9364.3	47.158053805264515
534.6787486327736	1586.0	9402.766666666666	47.91876806609891
535.4454221825597	1587.4	9440.966666666667	48.16309381250042
536.212023350603	1586.1	9468.9	47.92912296203516
536.9785521347383	1586.9333333333334	9504.9	48.85039584978288
537.7450085328004	1587.1333333333334	9510.0	47.98095993383243
538.5113925426242	1586.2333333333333	9536.7	47.19752522861365
539.2777041620444	1586.1666666666667	9578.833333333334	49.10096114690302
540.0439433888959	1586.5666666666666	9593.033333333333	47.61495924615862
540.8101102210134	1587.1666666666667	9616.6	48.042591865526084
541.5762046562318	1586.3	9634.7	47.629747680192324
542.3422266923859	1586.9666666666667	9655.8	47.85869959854483
543.1081763273105	1586.3666666666666	9656.266666666666	46.871726136171496
543.8740535588404	1586.6333333333334	9695.366666666667	48.15400579621135
544.6398583848105	1586.7333333333333	9690.5	47.877942236715015
545.4055908030555	1586.7333333333333	9705.7	47.50859831236098
546.1712508114102	1586.1666666666667	9705.966666666667	47.332430898009065
546.9368384077096	1587.0666666666666	9729.266666666666	49.16354947942371
547.7023535897882	1586.7333333333333	9733.533333333333	48.09275122173428
548.4677963554811	1586.5333333333333	9729.033333333333	48.20303790009624
549.2331667026231	1586.3666666666666	9715.8	48.80871450111021
549.9984646290487	1585.9333333333334	9723.466666666667	48.86080876474541
550.7636901325931	1586.8333333333333	9707.1	47.681580420422016
551.5288432110908	1586.3666666666666	9697.8	47.51938669503977
552.2939238623768	1586.5333333333333	9686.4	47.617028073846896
553.0589320842859	1586.2333333333333	9698.8	47.75531112108271
553.8238678746528	1586.6	9686.6	47.65409335108385
554.5887312313124	1587.2	9684.7	47.60181299475833
555.3535221520995	1586.9333333333334	9688.366666666667	47.26447666236739
556.1182406348488	1587.3	9683.866666666667	48.33044825664738
556.8828866773954	1587.8333333333333	9691.633333333333	47.99742549683506
557.6474602775738	1586.4666666666667	9687.033333333333	47.64259273363864
558.411961433219	1586.4666666666667	9709.966666666667	47.99377076131653
559.1763901421657	1586.5	9713.8	47.93622882791549
559.9407464022488	1586.2666666666667	9723.4	47.50567333301652
560.7050302113031	1586.2333333333333	9714.266666666666	47.126904647238284
561.4692415671633	1587.0666666666666	9730.266666666666	47.78369642262962
562.2333804676643	1586.8	9743.433333333332	47.880811055040624
562.997446910641	1586.2	9768.533333333333	47.749494330714455
563.7614408939281	1586.3	9777.166666666666	46.83379101323006
564.5253624153604	1586.8666666666666	9791.633333333333	46.3081359645618
565.2892114727728	1586.5666666666666	9825.266666666666	47.03602463150884
566.0529880639999	1586.3	9842.3	47.44798492735074
566.8166921868768	1586.1666666666667	9858.466666666667	46.76997245925755
567.5803238392382	1587.0666666666666	9872.8	47.71053868482019
568.3438830189189	1586.6	9887.2	47.478181485648186
569.1073697237535	1587.3333333333333	9904.766666666666	46.72880733177136
569.8707839515772	1586.9	9932.3	47.49911351926965
570.6341257002246	1587.2333333333333	9946.9	48.07645998697088
571.3973949675305	1587.3333333333333	9957.333333333334	48.29002936475232
572.1605917513298	1587.0666666666666	9956.7	47.40010298769475
572.9237160494572	1587.1333333333334	9962.533333333333	47.18060780383211
573.6867678597476	1586.1	9969.5	46.81173538438476
574.4497471800358	1586.4333333333334	9965.133333333333	46.52972287616792
575.2126540081566	1586.5333333333333	10004.066666666668	47.59659792246962
575.9754883419448	1586.7333333333333	10007.1	47.96541739966107
576.7382501792351	1587.3666666666666	10027.7	47.86652714637378
577.5009395178625	1586.6333333333334	10057.166666666666	48.18425919663422
578.2635563556619	1586.2333333333333	10063.666666666666	47.11567534722917
579.0261006904677	1586.0666666666666	10070.033333333333	47.21810135441124
579.7885725201152	1586.9666666666667	10072.966666666667	47.12628111615496
580.5509718424388	1586.7666666666667	10082.3	46.979279479414416
581.3132986552736	1587.0	10120.133333333333	47.0290882722287
582.0755529564542	1586.3666666666666	10130.533333333333	46.544175069986274
582.8377347438156	1586.8	10154.266666666666	45.921986232415136
583.5998440151925	1585.6	10179.0	47.77959862233706
584.3618807684197	1585.8333333333333	10203.433333333332	47.101975566597915
585.123845001332	1586.2	10226.1	46.93438072352478
585.8857367117644	1586.7333333333333	10272.833333333334	48.25664417888287
586.6475558975515	1586.4	10298.3	46.661837298024686
587.4093025565281	1585.8666666666666	10341.7	46.86573130964873
588.1709766865292	1587.1333333333334	10376.566666666668	46.9719520015656
588.9325782853895	1586.9	10444.266666666666	46.49341226112179
589.6941073509438	1586.2	10490.9	46.4135092176378
590.4555638810269	1586.5	10565.7	47.45974822507247
591.2169478734736	1586.4666666666667	10641.533333333333	47.28214160429029
591.9782593261189	1586.5	10718.966666666667	47.07093601107976
592.7394982367973	1586.3666666666666	10787.933333333332	46.657454688147205
593.5006646033439	1587.1333333333334	10875.366666666667	46.12183224439415
594.2617584235933	1586.3333333333333	10972.666666666666	46.93809164865769
595.0227796953804	1585.9666666666667	11054.133333333333	46.53030439907498
595.78372841654	1586.4333333333334	11162.766666666666	47.357791699693784
596.544604584907	1586.0666666666666	11273.533333333333	46.68264880860258
597.3054081983161	1586.4666666666667	11383.666666666666	45.94535238060757
598.0661392546021	1586.6333333333334	11493.8	45.87196734780526
598.8267977515999	1586.7666666666667	11632.133333333333	46.90854033665584
599.5873836871442	1586.3666666666666	11768.133333333333	46.576115214853935
600.34789705907	1586.5333333333333	11871.3	45.763277257391394
601.1083378652119	1585.7333333333333	12024.133333333333	45.93751002353175
601.8687061034049	1586.4	12156.166666666666	46.39360849857541
602.6290017714836	1585.7666666666667	12294.566666666668	47.10178646096022
603.3892248672829	1585.7	12445.3	47.59090389428553
604.1493753886377	1586.7	12585.066666666668	46.87319216576385
604.9094533333828	1587.1333333333334	12723.633333333333	46.39853174349477
605.6694586993528	1586.1333333333334	12870.866666666667	47.60843065599889
606.4293914843829	1587.4	12993.5	46.76229754411883
607.1892516863076	1587.2666666666667	13138.433333333332	46.69495679547227
607.9490393029618	1586.4333333333334	13255.6	45.818834461200034
608.7087543321802	1586.4666666666667	13413.6	46.52058033997805
609.4683967717978	1586.0333333333333	13558.8	46.52219137194776
610.2279666196492	1586.0666666666666	13719.266666666666	46.90626918061451
610.9874638735695	1586.5333333333333	13840.9	46.38391713679694
611.7468885313933	1586.3	13959.933333333332	47.142964306774644
612.5062405909555	1586.3333333333333	14067.933333333332	46.53165514978001
613.2655200500909	1586.2666666666667	14209.733333333334	46.362653313359466
614.0247269066342	1586.1666666666667	14330.0	46.93986575381285
614.7838611584203	1585.6666666666667	14439.633333333333	46.18704563694937
615.5429228032841	1587.0333333333333	14564.233333333334	46.83146344370322
616.3019118390603	1585.6333333333334	14666.8	46.70965154011776
617.0608282635836	1586.8333333333333	14768.333333333334	46.25014858165439
617.8196720746892	1586.4	14889.4	46.96102623911351
618.5784432702114	1586.2333333333333	14963.4	47.07795012823234
619.3371418479854	1586.6	15041.266666666666	47.03376122857916
620.0957678058459	1586.9333333333334	15068.1	47.10484893134665
620.8543211416277	1587.1666666666667	15145.8	46.76240407279959
621.6128018531655	1586.0333333333333	15204.733333333334	46.42165553125426
622.3712099382943	1586.9666666666667	15259.766666666666	45.81937475936855
623.1295453948488	1586.7333333333333	15327.133333333333	46.42151334602374
623.8878082206638	1586.0333333333333	15373.0	46.10892011358815
624.6459984135743	1586.9666666666667	15437.266666666666	46.2642487875424
625.4041159714149	1587.2	15490.933333333332	46.32797660977039
626.1621608920203	1586.3	15520.8	46.33099281536213
626.9201331732256	1586.0666666666666	15541.466666666667	46.852455722655485
627.6780328128656	1586.4333333333334	15557.3	45.90073876998359
628.4358598087749	1587.3	15632.333333333334	46.83638903503947
629.1936141587885	1586.5666666666666	15637.0	46.15342945179217
629.9512958607411	1586.6333333333334	15696.1	46.6562945290035
630.7089049124675	1586.5333333333333	15711.866666666667	45.67095548736041
631.4664413118026	1586.1	15712.733333333334	45.880593697179314
632.2239050565811	1586.5333333333333	15727.833333333334	46.30278365824111
632.9812961446379	1586.1333333333334	15737.833333333334	46.0518589421639
633.7386145738079	1586.6	15759.066666666668	46.34533614491683
634.4958603419257	1587.1333333333334	15783.7	46.187457466248475
635.2530334468262	1586.1666666666667	15781.833333333334	46.166729131470326
636.0101338863443	1586.2666666666667	15778.366666666667	45.37084161168782
636.7671616583146	1585.9333333333334	15761.133333333333	45.75340556303225
637.5241167605723	1586.2333333333333	15768.533333333333	45.7598723007544
638.2809991909518	1586.4	15750.0	45.95309460922878
639.037808947288	1586.3333333333333	15722.133333333333	45.56022529942717
639.7945460274159	1586.4	15707.466666666667	46.42185247141286
640.5512104291702	1586.6666666666667	15699.933333333332	45.98001825703593
641.3078021503857	1586.3	15687.166666666666	46.350379156706666
642.0643211888971	1585.7666666666667	15642.5	47.00747934099331
642.8207675425394	1587.0333333333333	15583.166666666666	46.13529662480945
643.5771412091474	1586.7	15562.2	46.48607176305316
644.3334421865558	1586.2333333333333	15541.133333333333	45.89386932484541
645.0896704725996	1585.9	15560.133333333333	45.753231712567136
645.8458260651132	1586.3	15545.066666666668	46.25407904221388
646.6019089619319	1586.2333333333333	15513.466666666667	45.789021296634495
647.3579191608902	1586.3666666666666	15480.433333333332	45.895045561899956
648.1138566598231	1586.4333333333334	15443.833333333334	45.795564838501086
648.8697214565653	1586.9	15415.566666666668	45.46795973257514
649.6255135489516	1586.4333333333334	15386.1	45.5360817786205
650.3812329348169	1586.3333333333333	15372.7	45.379517582141595
651.1368796119959	1586.5333333333333	15432.733333333334	46.484619345309746
651.8924535783235	1586.7333333333333	15449.366666666667	46.23940337917789
652.6479548316345	1587.3	15434.7	46.26284315177895
653.4033833697637	1586.4333333333334	15365.533333333333	44.371379993516506
654.1587391905458	1585.4666666666667	15379.166666666666	44.71495720976726
654.9140222918159	1586.2333333333333	15404.766666666666	44.83122464481668
655.6692326714084	1585.7666666666667	15422.6	45.08087588124863
656.4243703271585	1585.6333333333334	15442.366666666667	44.911854564545465
657.1794352569008	1587.0	15428.333333333334	45.600635708349486
657.9344274584702	1585.7333333333333	15445.766666666666	45.46617926736727
658.6893469297014	1586.4	15458.066666666668	45.00906234320959
659.4441936684294	1585.8333333333333	15484.033333333333	45.58901414120061
660.1989676724888	1586.7333333333333	15495.7	45.609606188812265
660.9536689397146	1586.7	15558.3	45.587367270532624
661.7082974679414	1586.1333333333334	15618.5	45.56713565466536
662.4628532550042	1586.9333333333334	15654.566666666668	46.02982029363502
663.2173362987378	1586.5	15685.4	45.76239631985723
663.9717465969768	1586.3666666666666	15717.766666666666	45.32608278905101
664.7260841475563	1586.7666666666667	15807.166666666666	46.08994086931947
665.480348948311	1586.4	15878.066666666668	45.07935601391616
666.2345409970756	1586.4666666666667	15943.9	45.22085083333546
666.988660291685	1586.7333333333333	16024.0	45.3490201099111
667.742706829974	1585.9666666666667	16097.833333333334	44.77478567297043
668.4966806097776	1586.7	16187.666666666666	45.69481187741527
669.2505816289303	1586.2666666666667	16256.066666666668	44.67509057330197
670.0044098852671	1586.0	16332.533333333333	45.24339088306506
670.7581653766227	1586.2666666666667	16433.566666666666	45.4738510455744
671.511848100832	1586.0666666666666	16548.3	44.976961708670395
672.2654580557298	1586.1666666666667	16629.366666666665	45.17983693950748
673.0189952391509	1586.2	16708.333333333332	45.07047704681559
673.7724596489301	1586.3666666666666	16775.933333333334	44.836440785266824
674.5258512829022	1586.6	16914.833333333332	45.106634847797395
675.279170138902	1585.7333333333333	17015.3	45.53268629071606
676.0324162147645	1586.1666666666667	17088.666666666668	44.74755053890089
676.7855895083242	1586.7333333333333	17222.133333333335	44.91247161651654
677.5386900174161	1586.1333333333334	17322.866666666665	44.661924103083805
678.2917177398749	1587.0666666666666	17462.166666666668	45.51408183749863
679.0446726735356	1586.8	17602.533333333333	45.79746448417122
679.797554816233	1586.0333333333333	17725.4	45.938815448370576
680.5503641658016	1586.5666666666666	17837.866666666665	45.54879910446609
681.3031007200765	1585.9	17952.8	45.339324608737215
682.0557644768925	1585.9666666666667	18094.633333333335	45.63474162991944
682.8083554340842	1586.2333333333333	18208.9	45.57367530986943
683.5608735894867	1586.4333333333334	18336.233333333334	45.718695816798224
684.3133189409347	1586.5333333333333	18431.566666666666	44.22846279074214
685.0656914862628	1586.4666666666667	18543.5	45.25873290796558
685.8179912233061	1586.8333333333333	18678.333333333332	44.930572101448064
686.5702181498993	1586.4666666666667	18828.633333333335	45.22280954707315
687.3223722638772	1587.0333333333333	18931.266666666666	44.54734915856772
688.0744535630747	1586.1666666666667	19082.333333333332	45.21954845248131
688.8264620453265	1586.6666666666667	19232.0	45.86962831620982
689.5783977084674	1586.8666666666666	19353.933333333334	45.42246826693709
690.3302605503324	1585.8666666666666	19462.4	46.02156683552248
691.082050568756	1586.7	19568.833333333332	46.196553105496136
691.8337677615733	1586.6333333333334	19633.633333333335	45.387765618293024
692.585412126619	1586.7333333333333	19691.3	44.5538016644754
693.3369836617278	1586.4	19763.4	45.093432266482324
694.0884823647348	1586.4333333333334	19854.633333333335	45.27120373494604
694.8399082334745	1586.9	19955.733333333334	45.80171399468576
695.5912612657819	1586.8333333333333	20021.7	45.69502187999258
696.3425414594917	1585.9666666666667	20083.066666666666	44.69848591192523
697.0937488124388	1586.5666666666666	20194.8	45.37412496469008
697.8448833224579	1586.2	20279.766666666666	45.52892771001651
698.5959449873841	1586.8	20297.266666666666	45.52681419748416
699.3469338050518	1586.2666666666667	20316.666666666668	44.89597548156308
700.0978497732962	1586.6666666666667	20357.733333333334	45.312814323817584
700.8486928899517	1586.7333333333333	20369.666666666668	44.406713502201875
701.5994631528534	1586.7	20411.533333333333	45.18666242163501
702.3501605598362	1586.2666666666667	20424.266666666666	44.508386335283774
703.1007851087347	1586.6666666666667	20447.9	45.149268722088564
703.8513367973837	1586.3666666666666	20449.2	45.03710170221363
704.6018156236181	1586.6666666666667	20448.533333333333	44.45503665668322
705.3522215852728	1586.3333333333333	20452.866666666665	45.447607837435214
706.1025546801824	1586.8	20464.0	45.47758561692737
706.8528149061818	1586.3	20424.766666666666	44.780605111921695
707.603002261106	1586.2666666666667	20406.266666666666	44.66317725026909
708.3531167427894	1586.0666666666666	20411.4	44.59445744232285
709.1031583490673	1586.8333333333333	20406.4	44.9542227273958
709.8531270777742	1586.2	20356.566666666666	45.076675597435965
710.6030229267449	1586.0	20297.366666666665	44.74507369710526
711.3528458938142	1586.2333333333333	20203.733333333334	43.94219866699411
712.1025959768172	1586.6	20111.933333333334	44.68130269128822
712.8522731735884	1586.8	20043.066666666666	43.9408670893238
713.6018774819628	1586.0333333333333	19988.533333333333	43.627817088399354
714.351408899775	1587.0	19889.166666666668	43.70275835557301
715.1008674248601	1586.7	19823.7	44.71709917624085
715.8502530550527	1586.4333333333334	19710.033333333333	44.49037081825525
716.5995657881876	1586.2666666666667	19625.5	44.8981505978466
717.3488056220998	1586.4	19518.033333333333	44.78272046368263
718.097972554624	1586.6333333333334	19396.333333333332	43.95572919536481
718.8470665835949	1586.3	19347.3	44.21882890642473
719.5960877068475	1586.7333333333333	19300.166666666668	44.42531328953854
720.3450359222164	1586.8	19243.233333333334	44.29116618670284
721.0939112275368	1585.8333333333333	19231.366666666665	45.08018219358459
721.842713620643	1587.0	19206.7	44.77623089733984
722.5914430993702	1586.0666666666666	19158.633333333335	44.46904028472157
723.340099661553	1586.4333333333334	19104.2	44.104831758431814
724.0886833050263	1586.0333333333333	19079.6	44.24876531716246
724.837194027625	1586.7333333333333	19006.566666666666	43.48502669851078
725.5856318271836	1587.0666666666666	18959.8	44.67168651711385
726.3339967015373	1585.8666666666666	18906.566666666666	44.81490630459485
727.0822886485207	1586.4666666666667	18863.8	44.65288339824312
727.8305076659686	1586.3666666666666	18840.533333333333	45.13194382166939
728.5786537517159	1586.6333333333334	18785.0	44.221609874863226
729.3267269035974	1586.3	18742.8	44.000808520844146
730.0747271194479	1586.6	18701.7	44.49874629062525
730.822654397102	1586.0	18697.466666666667	44.35968883363401
731.5705087343949	1586.7666666666667	18653.933333333334	44.01228262100804
732.3182901291611	1586.3333333333333	18609.7	44.05146954199616
733.0659985792356	1586.2	18575.733333333334	44.615687573051666
733.8136340824532	1586.9666666666667	18536.1	44.429573238023494
734.5611966366486	1585.8666666666666	18552.166666666668	43.97700113574171
735.3086862396566	1586.4666666666667	18553.866666666665	44.316847320659306
736.056102889312	1587.0	18549.166666666668	45.088042912286525
736.8034465834498	1587.4	18529.466666666667	44.50967042964213
737.5507173199047	1586.7333333333333	18522.5	43.642490832816414
738.2979150965115	1586.5333333333333	18531.133333333335	43.232386209508064
739.045039911105	1586.5333333333333	18571.2	44.36569564448502
739.79209176152	1586.2	18595.166666666668	44.272577382852596
740.5390706455914	1587.0333333333333	18591.933333333334	44.6609667366456
741.285976561154	1586.7	18589.1	45.279813045352064
742.0328095060426	1586.4333333333334	18568.733333333334	44.92110040941838
742.7795694780918	1586.8	18551.3	45.24342067293632
743.5262564751367	1585.9	18522.366666666665	45.4941168038678
744.272870495012	1587.1	18488.166666666668	44.97189546027252
745.0194115355524	1587.0666666666666	18465.5	44.98026059180211
745.765879594593	1586.2	18456.4	44.75409013482425
746.5122746699683	1586.2333333333333	18424.9	44.848098888621784
747.2585967595134	1587.1333333333334	18445.0	44.848562248293376
748.0048458610628	1586.3666666666666	18448.366666666665	44.8008104455508
748.7510219724516	1585.9333333333334	18453.6	44.350354110800126
749.4971250915144	1586.8	18489.166666666668	45.37215189603818
750.243155216086	1586.8	18475.966666666667	44.326986583967994
750.9891123440015	1586.1333333333334	18503.266666666666	44.100162170642605
751.7349964730954	1587.3	18566.9	44.30598425341255
752.4808076012027	1586.7666666666667	18621.033333333333	44.944478429831314
753.2265457261582	1586.9333333333334	18655.3	44.56127332387334
753.9722108457964	1586.7666666666667	18709.266666666666	45.665908123663634
754.7178029579526	1586.4	18737.166666666668	45.39815834986621
755.4633220604613	1585.6	18780.166666666668	44.76543725607583
756.2087681511574	1586.5	18835.466666666667	44.81489871372403
756.9541412278757	1586.3	18857.1	43.89285929487648
757.699441288451	1586.2333333333333	18939.733333333334	44.87921339910147
758.4446683307182	1586.3666666666666	18969.833333333332	43.41963072472656
759.1898223525119	1586.3666666666666	19023.233333333334	42.73715117879373
759.9349033516671	1586.1333333333334	19101.033333333333	43.68812915364319
760.6799113260186	1587.1	19181.333333333332	44.46971310351456
761.424846273401	1586.7	19258.833333333332	44.84879901450707
762.1697081916495	1586.4666666666667	19308.2	45.08979840475424
762.9144970785986	1587.1	19371.233333333334	44.81299916495041
763.6592129320832	1586.4666666666667	19387.0	43.67008444151016
764.4038557499381	1586.3666666666666	19457.066666666666	44.037167568595265
765.1484255299982	1586.9333333333334	19534.3	44.409770831719484
765.8929222700982	1586.0	19556.133333333335	44.556681244420666
766.637345968073	1586.4	19610.033333333333	44.42276035706546
767.3816966217572	1585.9	19690.233333333334	44.448984877649316
768.1259742289859	1587.1	19773.733333333334	43.765091357712116
768.8701787875938	1586.6	19867.6	43.77351338577963
769.6143102954156	1587.1666666666667	19961.333333333332	43.79705793969321
770.3583687502863	1586.6	20078.533333333333	43.955624557825885
771.1023541500406	1587.1666666666667	20165.9	44.54260602710453
771.8462664925133	1586.5333333333333	20216.0	43.866931290500304
772.5901057755393	1587.2	20302.766666666666	43.74102475351998
773.3338719969533	1586.5	20392.2	43.62944731328041
774.0775651545903	1585.7666666666667	20456.333333333332	43.84325338568669
774.8211852462848	1586.7666666666667	20574.266666666666	44.93950514260078
775.5647322698719	1587.0	20651.8	43.62698153070575
776.3082062231862	1586.2333333333333	20728.7	43.667380630156565
777.0516071040627	1586.2	20792.366666666665	43.5333770974863
777.7949349103361	1586.4333333333334	20874.7	43.7434007977071
778.5381896398412	1586.4	20993.166666666668	43.81878953823199
779.281371290413	1586.3666666666666	21110.933333333334	43.63005353052834
780.024479859886	1587.2	21186.9	43.91970805245515
780.7675153460953	1586.7666666666667	21269.4	44.20030024120654
781.5104777468754	1587.0	21397.466666666667	44.01417880868321
782.2533670600615	1586.4333333333334	21496.066666666666	43.51980940385903
782.996183283488	1586.3666666666666	21604.066666666666	42.96607074309975
783.73892641499	1586.4666666666667	21723.566666666666	42.952251550143686
784.4815964524023	1586.5	21846.533333333333	43.19267719660847
785.2241933935596	1586.7	21959.9	43.112312807877444
785.9667172362967	1586.3333333333333	22083.766666666666	43.24242486818078
786.7091679784486	1586.3	22151.433333333334	42.904687976779464
787.4515456178499	1586.5666666666666	22237.466666666667	42.845079662390255
788.1938501523355	1586.9333333333334	22374.766666666666	43.759964135084154
788.9360815797401	1586.7666666666667	22468.733333333334	43.77707590827755
789.6782398978987	1586.4333333333334	22588.333333333332	44.02645163460021
790.420325104646	1586.6666666666667	22693.9	43.7694889912125
791.1623371978169	1586.9666666666667	22829.766666666666	44.201666742138286
791.9042761752461	1586.6666666666667	22917.433333333334	43.770307652532004
792.6461420347684	1586.0333333333333	23018.8	43.6490247318174
793.3879347742187	1586.9666666666667	23113.5	43.284087359547456
794.1296543914318	1586.6	23183.366666666665	43.045790201674556
794.8713008842426	1586.5666666666666	23250.933333333334	42.59566898412445
795.6128742504857	1586.1	23403.933333333334	43.208605035695925
796.354374487996	1586.6	23508.433333333334	43.294344648925794
797.0958015946084	1586.9	23595.5	43.149770032449084
797.8371555681575	1586.5	23740.033333333333	43.542396307056826
798.5784364064783	1585.9	23915.633333333335	44.181944810135164
799.3196441074057	1586.8333333333333	24028.766666666666	44.434403262692975
800.0607786687742	1586.4333333333334	24148.866666666665	44.353689725794204
800.8018400884189	1587.0	24301.466666666667	44.64897072763711
801.5428283641745	1586.2	24409.5	44.322222057696656
802.2837434938757	1586.3	24493.066666666666	43.74734617353919
803.0245854753575	1586.5666666666666	24603.833333333332	43.64325670249328
803.7653543064547	1585.8	24694.7	43.72234878149452
804.5060499850019	1586.1666666666667	24798.866666666665	42.70331733767154
805.2466725088342	1586.8	24874.033333333333	43.00905471682287
805.9872218757862	1586.2333333333333	24951.433333333334	42.68729311227493
806.7276980836928	1586.5666666666666	25081.433333333334	42.93945952248253
807.4681011303886	1586.5333333333333	25168.0	43.64308028068424
808.2084310137088	1586.3666666666666	25254.6	44.13782860262222
808.948687731488	1586.9333333333334	25328.966666666667	43.88481987485847
809.688871281561	1586.1666666666667	25413.3	43.44855444951962
810.4289816617627	1586.2666666666667	25527.833333333332	43.81972265143397
811.1690188699278	1586.5333333333333	25640.633333333335	43.74649079182403
811.9089829038911	1586.3	25645.4	42.93180297289
812.6488737614875	1585.6666666666667	25715.066666666666	42.736133701033836
813.3886914405518	1586.7	25855.833333333332	42.73359222531291
814.1284359389189	1586.8	26000.266666666666	42.97196710229742
814.8681072544233	1586.4666666666667	26106.3	42.26623172218444
815.6077053849002	1586.1	26161.566666666666	42.30533526902671
816.3472303281842	1586.9	26224.566666666666	43.32976870027314
817.0866820821101	1585.8666666666666	26293.433333333334	43.646377568669266
817.8260606445127	1586.3	26371.3	44.147761058525695
818.5653660132269	1586.4333333333334	26448.666666666668	44.09816002923097
819.3045981860876	1586.1333333333334	26503.166666666668	43.374182616376096
820.0437571609293	1586.5666666666666	26619.566666666666	43.31880101579002
820.7828429355872	1586.6	26723.4	43.01372007158533
821.5218555078957	1586.7	26834.0	43.27108746885096
822.26079487569	1587.3333333333333	26907.1	43.08847500529919
822.9996610368046	1586.9333333333334	26984.433333333334	42.97313634628885
823.7384539890745	1586.1666666666667	27042.566666666666	42.509124981330544
824.4771737303345	1587.3	27164.966666666667	42.789336797715734
825.2158202584193	1586.6666666666667	27263.6	43.4571776185709
825.9543935711638	1586.4666666666667	27307.533333333333	43.23573661020187
826.6928936664028	1586.7333333333333	27344.633333333335	42.99633451914403
827.4313205419711	1586.9	27431.366666666665	43.25690073366025
828.1696741957036	1586.4	27493.266666666666	43.59502867081721
828.907954625435	1586.2666666666667	27573.633333333335	42.92383814478856
829.646161829	1586.3333333333333	27701.433333333334	42.81821880413886
830.3842958042337	1587.0333333333333	27763.2	42.64552362037925
831.1223565489707	1586.8333333333333	27840.1	42.53097571553803
831.8603440610459	1586.8333333333333	27926.866666666665	42.651718419918524
832.598258338294	1586.2666666666667	28067.4	43.33376456808827
833.3360993785501	1586.3	28128.2	43.224025154217834
834.0738671796487	1587.0666666666666	28209.266666666666	43.30980148119411
834.8115617394246	1587.0	28297.166666666668	43.013800215185505
835.5491830557129	1586.5333333333333	28352.7	42.103835892965265
836.2867311263482	1586.3666666666666	28421.133333333335	43.09869870831762
837.0242059491653	1586.4	28497.466666666667	42.194737613449476
837.7616075219992	1586.6	28627.4	42.75242347528051
838.4989358426844	1586.0333333333333	28669.333333333332	42.8394103884941
839.2361909090561	1586.3	28684.433333333334	42.632035986339325
839.9733727189487	1586.1666666666667	28764.033333333333	43.17434401098004
840.7104812701973	1586.1333333333334	28832.666666666668	42.71687842927311
841.4475165606366	1587.1	28980.333333333332	42.98969264069422
842.1844785881015	1586.3	29128.2	43.15027234442623
842.9213673504267	1586.6	29263.8	43.04289209121924
843.6581828454471	1586.0666666666666	29285.433333333334	42.44617013539492
844.3949250709974	1586.8333333333333	29311.866666666665	42.28689047370304
845.1315940249126	1586.3333333333333	29384.9	41.810330043504266
845.8681897050272	1586.8666666666666	29450.633333333335	42.42026115889966
846.6047121091764	1586.3	29551.233333333334	42.34582079387092
847.3411612351948	1585.9333333333334	29674.166666666668	42.24149042090311
848.0775370809172	1586.0666666666666	29804.766666666666	42.82099462970187
848.8138396441784	1586.5666666666666	29871.266666666666	42.01011465396439
849.5500689228132	1586.4666666666667	29966.333333333332	42.1516069528498
850.2862249146566	1586.3	30041.233333333334	42.420611577838464
851.0223076175432	1586.1333333333334	30190.633333333335	42.97253507006685
851.7583170293079	1586.3333333333333	30381.966666666667	42.99184975527064
852.4942531477856	1586.3	30464.433333333334	42.35071446428145
853.2301159708109	1586.4	30540.566666666666	42.554188848385955
853.9659054962187	1586.4666666666667	30590.166666666668	42.54059203794682
854.7016217218439	1586.8	30684.6	43.01471150261209
855.4372646455213	1587.1	30803.933333333334	42.8901400052204
856.1728342650856	1586.5333333333333	30876.3	42.188168097578945
856.9083305783716	1586.2	31011.6	41.61944519923384
857.6437535832143	1586.4	31114.233333333334	41.66864530269454
858.3791032774483	1586.1	31155.833333333332	41.50108969707223
859.1143796589085	1586.9666666666667	31166.766666666666	41.81269924402544
859.8495827254299	1585.3333333333333	31235.866666666665	42.00746851094889
860.5847124748469	1586.6333333333334	31268.6	42.03006592869309
861.3197689049947	1586.3	31419.166666666668	42.49346782026588
862.0547520137079	1586.3666666666666	31488.6	41.411566527156864
862.7896617988213	1586.7666666666667	31639.066666666666	41.92935212457198
863.5244982581698	1586.6333333333334	31748.0	41.75751783787865
864.2592613895882	1586.4333333333334	31754.366666666665	41.955113016085996
864.9939511909114	1586.4333333333334	31800.566666666666	42.90889889641487
865.728567659974	1586.8666666666666	31852.133333333335	42.52083194722125
866.4631107946109	1586.7	31927.733333333334	42.90776517689249
867.197580592657	1586.2666666666667	31983.1	42.39000089799114
867.931977051947	1586.0666666666666	32050.2	41.75141737703512
868.6663001703158	1586.2	32129.3	42.059312562104836
869.4005499455982	1586.1	32180.966666666667	41.66105377515839
870.1347263756289	1586.5666666666666	32191.5	42.14831565391001
870.8688294582428	1586.2333333333333	32273.033333333333	41.05537376363879
871.6028591912748	1587.3	32418.366666666665	41.46824104858867
872.3368155725594	1585.9333333333334	32558.233333333334	40.973395264304536
873.0706985999318	1586.2	32591.8	41.15458527369643
873.8045082712266	1586.1333333333334	32620.333333333332	40.71603994746948
874.5382445842787	1587.1666666666667	32757.866666666665	41.16642932760526
875.2719075369228	1586.7333333333333	32864.03333333333	41.10322699376006
876.0054971269938	1586.0666666666666	33036.6	41.26349992891022
876.7390133523264	1586.9333333333334	33240.96666666667	41.23415621082954
877.4724562107556	1586.7666666666667	33497.3	41.27456856453585
878.2058257001161	1586.7	33731.86666666667	41.63765298882047
878.9391218182427	1586.0666666666666	33877.76666666667	41.64708223896152
879.6723445629702	1586.7	33955.73333333333	41.18897382904082
880.4054939321335	1585.9	34068.76666666667	41.84018521069213
881.1385699235674	1586.1666666666667	34272.73333333333	41.587023526087805
881.8715725351066	1586.8	34526.46666666667	41.6197383985043
882.604501764586	1586.2666666666667	34790.76666666667	42.02247805528476
883.3373576098403	1586.7666666666667	34943.7	41.29652423720413
884.0701400687044	1585.8666666666666	35044.3	41.19080468609114
884.8028491390132	1587.3333333333333	35182.166666666664	40.88850694991763
885.5354848186014	1586.2333333333333	35259.1	40.11248029663952
886.2680471053038	1586.8333333333333	35335.566666666666	39.50000324147022
887.0005359969554	1586.3666666666666	35536.63333333333	39.51512011681594
887.7329514913906	1586.9	35654.86666666667	38.66375382646554
888.4652935864447	1586.4333333333334	35817.433333333334	38.84148721529605
889.1975622799522	1587.1	36062.8	39.74701221230139
889.929757569748	1586.3666666666666	36293.53333333333	40.00153947157387
890.6618794536669	1586.4666666666667	36455.03333333333	40.206414175910794
891.3939279295437	1585.8666666666666	36578.2	40.47457058202682
892.1259029952132	1586.6333333333334	36743.7	40.783493140410314
892.8578046485103	1586.0666666666666	36973.9	40.89830616479786
893.5896328872698	1586.8	37059.03333333333	40.81421098046888
894.3213877093264	1586.4666666666667	37278.1	41.299083048741025
895.0530691125149	1586.6666666666667	37528.9	42.20232401341584
895.7846770946703	1585.6666666666667	37806.76666666667	42.01573761061775
896.5162116536272	1586.9	37972.2	41.88723587270454
897.2476727872206	1586.7666666666667	38067.4	41.68977171531209
897.9790604932853	1586.1666666666667	38187.8	42.48012873353166
898.7103747696559	1586.2333333333333	38290.26666666667	42.704504064868544
899.4416156141674	1586.1	38453.933333333334	42.76247401821742
900.1727830246544	1586.5666666666666	38731.2	43.082693812969595
900.9038769989521	1586.5666666666666	38975.9	42.55272078621279
901.634897534895	1586.4333333333334	39254.5	42.59745942360851
902.365844630318	1586.4	39407.3	43.04634655948184
903.0967182830558	1586.1666666666667	39493.4	42.9951558968802
903.8275184909435	1586.2	39628.9	44.448699386028075
904.5582452518156	1586.7666666666667	39785.46666666667	44.5871413422791
905.288898563507	1586.0666666666666	39940.96666666667	45.2039785045067
906.0194784238527	1587.2333333333333	40025.26666666667	45.73778129514354
906.7499848306873	1586.2666666666667	40229.666666666664	45.505238329322935
907.4804177818455	1586.0333333333333	40537.63333333333	46.083511370760704
908.2107772751625	1586.9	40786.666666666664	46.73382702156949
908.9410633084728	1586.8	40942.1	45.98238121355777
909.6712758796114	1586.7333333333333	41138.9	46.1315917067981
910.4014149864129	1586.5	41206.23333333333	45.5601459468995
911.1314806267123	1586.3	41321.26666666667	45.53696738611998
911.8614727983444	1586.2333333333333	41566.23333333333	46.74793795932184
912.5913914991438	1585.9333333333334	41724.76666666667	46.61129082835219
913.3212367269456	1586.0666666666666	41870.166666666664	47.78168230807429
914.0510084795844	1586.6	42016.53333333333	48.43657227443053
914.7807067548952	1586.7	42179.9	48.93726542403658
915.5103315507125	1586.9666666666667	42176.53333333333	48.54049271523408
916.2398828648716	1586.6666666666667	42292.7	48.9119005554865
916.9693606952068	1586.5	42423.23333333333	48.2491731262891
917.6987650395532	1585.7666666666667	42595.066666666666	48.6476449864815
918.4280958957455	1586.7666666666667	42668.066666666666	48.59960255908802
919.1573532616186	1586.6	42753.73333333333	49.058964678214316
919.8865371350073	1586.9	42770.666666666664	49.35843823729581
920.6156475137464	1586.5666666666666	42842.46666666667	49.428231476929184
921.3446843956707	1586.6333333333334	42914.166666666664	50.06056419805925
922.0736477786149	1586.1	42912.7	50.07158995409562
922.802537660414	1586.6666666666667	42906.3	49.72525240811328
923.5313540389027	1586.5333333333333	42946.23333333333	48.65471127133344
924.2600969119159	1586.0	42933.36666666667	48.635605928230596
924.9887662772883	1587.3333333333333	42777.566666666666	48.22910281254404
925.7173621328548	1586.0	42743.86666666667	47.98079438867605
926.4458844764501	1586.8666666666666	42727.86666666667	47.96701103406341
927.1743333059092	1586.5333333333333	42542.7	47.592495636074496
927.9027086190666	1586.1333333333334	42231.6	47.05174119019828
928.6310104137575	1585.5333333333333	41730.26666666667	46.75945086235641
929.3592386878165	1586.6666666666667	41240.433333333334	47.4423984099567
930.0873934390784	1586.0666666666666	40569.166666666664	48.13183832965651
930.815474665378	1586.6	39738.7	47.95524314665451
931.5434823645503	1586.2666666666667	38770.13333333333	47.600464216174146
932.2714165344298	1586.4	37615.86666666667	46.880665838750986
932.9992771728516	1586.8	36506.86666666667	46.80704325229163
933.7270642776504	1586.5333333333333	35349.7	46.175738304377745
934.4547778466609	1586.0	34254.03333333333	46.03375254108217
935.1824178777181	1586.4	33373.23333333333	45.472438182441806
935.9099843686568	1586.9333333333334	32660.9	44.90738252042478
936.6374773173115	1586.4666666666667	32234.033333333333	44.728088848372174
937.3648967215174	1586.4333333333334	31955.566666666666	44.6570042752992
938.0922425791092	1586.5666666666666	31840.733333333334	44.30502992231597
938.8195148879216	1586.0	31922.566666666666	44.05633623235947
939.5467136457895	1586.8333333333333	32115.866666666665	43.43854116235273
940.2738388505477	1586.8666666666666	32400.8	43.016868157164055
941.000890500031	1586.2666666666667	32811.03333333333	43.64937565678678
941.7278685920743	1585.6666666666667	33377.933333333334	42.992846749904736
942.4547731245123	1586.4666666666667	33994.7	42.58188588144161
943.1816040951798	1586.3333333333333	34699.5	42.303196243658405
943.9083615019116	1586.4666666666667	35422.933333333334	42.45982197835873
944.6350453425426	1586.7666666666667	36216.96666666667	42.56408029024765
945.3616556149077	1586.6666666666667	36984.6	41.94239433861052
946.0881923168415	1586.3	37745.26666666667	41.685484584256336
946.8146554461789	1586.4666666666667	38469.4	41.35088611787443
947.5410450007547	1585.7	39191.26666666667	40.70569765851937
948.2673609784038	1586.6	39944.3	40.87575597842642
948.9936033769609	1586.8666666666666	40715.8	41.583482953328534
949.7197721942608	1586.2	41357.333333333336	40.81860827576834
950.4458674281384	1586.6	42119.433333333334	40.972874468288936
951.1718890764284	1586.2	42879.3	41.46729472127054
951.8978371369658	1586.1666666666667	43561.166666666664	41.65708429974744
952.6237116075853	1586.2666666666667	44168.6	41.62885472384792
953.3495124861216	1586.4333333333334	44773.63333333333	41.52239460036604
954.0752397704097	1585.5333333333333	45370.63333333333	41.183647732233105
954.8008934582843	1586.5333333333333	45964.1	41.423284896341286
955.5264735475803	1585.6333333333334	46514.2	41.05983979082673
956.2519800361324	1586.4333333333334	46987.5	40.898035935282465
956.9774129217755	1586.0666666666666	47377.13333333333	40.56556043820807
957.7027722023442	1586.7333333333333	47769.23333333333	40.15408189712304
958.4280578756737	1586.5666666666666	48125.7	40.36230762407546
959.1532699395985	1586.7	48397.8	40.508225388331276
959.8784083919536	1587.0333333333333	48640.26666666667	41.236359566888794
960.6034732305736	1586.4	48906.1	41.137431590319444
961.3284644532936	1586.6333333333334	49133.066666666666	40.74072509011609
962.053382057948	1586.0	49463.63333333333	40.455642055917025
962.7782260423721	1586.4333333333334	49728.833333333336	40.430725298809186
963.5029964044004	1586.7333333333333	49945.2	40.02408464601444
964.2276931418677	1586.3333333333333	50179.166666666664	40.14790942851219
964.952316252609	1586.3666666666666	50332.76666666667	39.97797364119007
965.6768657344589	1586.3	50354.666666666664	40.11177476143804
966.4013415852523	1586.3666666666666	50399.96666666667	39.70222832642484
967.1257438028242	1586.1333333333334	50450.0	39.02600195375592
967.8500723850091	1586.8	50479.23333333333	39.21759795483683
968.574327329642	1586.1666666666667	50511.03333333333	38.88738679936872
969.2985086345576	1585.8333333333333	50660.9	38.8532107139194
970.0226162975908	1586.6333333333334	50620.5	38.52652193193781
970.7466503165765	1586.3666666666666	50525.46666666667	38.533097203292215
971.4706106893493	1586.6	50460.5	38.990076535706805
972.1944974137441	1586.7	50342.13333333333	39.52119593267396
972.9183104875957	1586.6	50064.3	39.071295211972455
973.6420499087391	1586.9333333333334	49817.833333333336	39.73781599606569
974.3657156750087	1586.2333333333333	49693.36666666667	39.83169381390263
975.0893077842397	1586.9333333333334	49525.36666666667	39.51985851820358
975.8128262342667	1586.3333333333333	49506.36666666667	39.19870064702549
976.5362710229247	1586.1	49461.23333333333	38.56714466752408
977.2596421480483	1586.8666666666666	49417.13333333333	38.80813737598776
977.9829396074724	1586.3666666666666	49314.23333333333	39.211829222281864
978.7061633990318	1586.0333333333333	49100.36666666667	39.12948654155605
979.4293135205613	1587.3666666666666	48793.96666666667	38.91290071861385
980.1523899698958	1586.4666666666667	48521.333333333336	38.82036010037995
980.87539274487	1586.7	48394.23333333333	38.993429787020645
981.5983218433189	1587.1666666666667	48424.36666666667	39.23612043829349
982.3211772630771	1586.4666666666667	48484.76666666667	38.974914770318726
983.0439590019795	1586.8666666666666	48577.36666666667	38.533867390142625
983.7666670578608	1586.6333333333334	48742.8	38.62144210087329
984.4893014285559	1586.3666666666666	48752.96666666667	38.16791510989811
985.2118621118997	1586.0666666666666	48684.433333333334	38.550409078604766
985.9343491057269	1586.5666666666666	48641.13333333333	38.72312502977625
986.6567624078724	1586.6333333333334	48506.5	38.589136646159325
987.3791020161709	1586.3	48477.166666666664	39.08878709365999
988.1013679284573	1586.9666666666667	48459.4	38.986606860618984
988.8235601425663	1586.6666666666667	48435.7	38.626851293950935
989.5456786563328	1586.3	48443.73333333333	38.39848605012399
990.2677234675917	1586.2666666666667	48479.96666666667	38.558010414871596
990.9896945741776	1586.9	48389.03333333333	38.819512866623555
991.7115919739255	1586.8333333333333	48155.8	38.55347212059424
992.4334156646702	1586.6333333333334	47833.73333333333	38.614108094982186
993.1551656442463	1586.2666666666667	47441.86666666667	38.5638010359002
993.8768419104888	1587.1333333333334	47113.5	38.47041178742252
994.5984444612325	1586.5333333333333	46793.46666666667	38.2931824306086
995.3199732943121	1587.1	46532.63333333333	38.8214700650852
996.0414284075626	1586.1333333333334	46249.3	38.649023714413076
996.7628097988187	1586.8333333333333	46044.2	39.09798123206166
997.4841174659151	1585.8666666666666	45849.26666666667	38.66445930112384
998.2053514066869	1586.6333333333334	45590.7	38.84419561493452
998.9265116189687	1586.7333333333333	45128.6	38.935593930142254
999.6475981005952	1587.0	44534.2	38.61929802403744
1000.3686108494015	1586.1333333333334	43981.933333333334	38.346741407143284
1001.0895498632223	1586.9	43666.96666666667	38.42997920028125
1001.8104151398923	1586.1333333333334	43338.166666666664	38.80644569163205
1002.5312066772464	1585.8	43022.333333333336	38.97879431477109
1003.2519244731194	1586.6333333333334	42730.066666666666	38.99989079499483
1003.9725685253462	1586.5666666666666	42416.36666666667	39.45514156106481
1004.6931388317614	1587.0333333333333	41999.933333333334	39.105038218025086
1005.4136353902	1586.4	41491.066666666666	38.710992590785935
1006.1340581984969	1585.4	40948.73333333333	39.003752391646074
1006.8544072544867	1586.4	40253.4	39.282077427769906
1007.5746825560042	1586.6666666666667	39607.96666666667	39.195897665442686
1008.2948841008844	1587.3	39070.433333333334	39.508081506238895
1009.0150118869618	1586.2	38633.066666666666	40.12440823372761
1009.7350659120716	1586.4	38344.6	40.15864085619718
1010.4550461740483	1585.8666666666666	38004.566666666666	39.79279097090801
1011.174952670727	1586.7666666666667	37562.73333333333	39.46872534812018
1011.8947853999423	1587.1666666666667	37146.53333333333	39.6264633606957
1012.614544359529	1586.8333333333333	36625.23333333333	39.812950485839416
1013.334229547322	1587.1	36008.0	39.9562009425316
1014.0538409611561	1586.8	35343.46666666667	39.80789872896575
1014.7733785988661	1586.3	34725.03333333333	39.87189847747874
1015.4928424582868	1585.8	34208.13333333333	40.33618084891718
1016.2122325372529	1586.3333333333333	33712.46666666667	40.595515169336814
1016.9315488335994	1587.0	33243.833333333336	40.55002424861433
1017.6507913451611	1585.7333333333333	32843.26666666667	40.684711069605164
1018.3699600697728	1586.8666666666666	32464.066666666666	40.38378790451225
1019.0890550052692	1586.5	32063.933333333334	40.91994728376111
1019.8080761494851	1585.6333333333334	31507.5	40.31734793986665
1020.5270235002555	1586.5	30870.533333333333	40.06053643538504
1021.2458970554151	1586.9333333333334	30158.0	40.49678040858465
1021.9646968127987	1586.5333333333333	29517.633333333335	40.24726724480976
1022.6834227702411	1586.5	28996.7	40.3742489379959
1023.4020749255772	1586.8333333333333	28527.866666666665	41.16131465629891
1024.1206532766416	1586.2333333333333	28113.866666666665	40.274540357877626
1024.8391578212693	1586.4666666666667	27786.133333333335	40.341471583989225
1025.5575885572953	1586.5	27419.5	40.08681874704214
1026.2759454825539	1586.2333333333333	26987.1	40.85068685393427
1026.9942285948803	1586.8333333333333	26377.1	41.14492392910575
1027.7124378921092	1586.4	25788.1	41.00291977297191
1028.4305733720753	1586.5666666666666	25176.033333333333	40.9541837802486
1029.1486350326138	1586.9333333333334	24586.9	40.65859189736916
1029.866622871559	1586.7	24094.333333333332	41.41217398062384
1030.584536886746	1587.0333333333333	23676.6	41.82235101438674
1031.3023770760096	1587.3	23317.633333333335	41.76691078833194
1032.0201434371845	1586.4333333333334	23008.866666666665	41.71629332866603
1032.7378359681059	1586.4333333333334	22653.4	41.213303420700385
1033.455454666608	1586.4	22315.066666666666	41.86329886766216
1034.1729995305259	1587.1333333333334	21851.333333333332	41.1483620749646
1034.8904705576945	1586.0666666666666	21359.3	41.4627551937436
1035.6078677459486	1586.8666666666666	20799.8	40.08601584252081
1036.3251910931228	1586.3666666666666	20307.666666666668	40.47918611048808
1037.042440597052	1586.8333333333333	19879.533333333333	40.40474258689715
1037.7596162555712	1586.0	19477.566666666666	40.89972350239673
1038.4767180665153	1586.4666666666667	19143.733333333334	41.00425820081561
1039.1937460277186	1586.1666666666667	18817.266666666666	40.23358420334191
1039.9107001370162	1586.1	18543.266666666666	39.513135074471926
1040.627580392243	1586.7	18275.833333333332	39.84795889578597
1041.3443867912338	1586.7333333333333	17958.833333333332	40.11439942863978
1042.0611193318232	1586.6	17568.9	40.69271759503055
1042.7777780118463	1586.6666666666667	17113.6	40.02550202395844
1043.4943628291376	1586.9666666666667	16660.1	39.84925680746459
1044.2108737815322	1586.5333333333333	16236.533333333333	39.955323338779834
1044.9273108668647	1586.9666666666667	15871.466666666667	40.244052483617025
1045.64367408297	1585.8	15529.833333333334	39.897886724156386
1046.359963427683	1586.6333333333334	15246.766666666666	38.75227812876875
1047.0761788988382	1586.7	14995.166666666666	39.30330160243331
1047.7923204942708	1587.1333333333334	14753.066666666668	40.34400065464155
1048.5083882118154	1586.4666666666667	14492.566666666668	40.407400418200304
1049.224382049307	1586.2666666666667	14162.333333333334	39.51972367508391
1049.9403020045802	1586.2	13834.033333333333	40.48718256903021
1050.6561480754697	1585.9666666666667	13452.966666666667	40.26221804472432
1051.3719202598106	1585.9333333333334	13135.266666666666	39.57760576213208
1052.0876185554378	1587.1666666666667	12854.266666666666	39.7148385675476
1052.8032429601856	1586.6	12608.8	39.93804555188485
1053.5187934718892	1586.8666666666666	12419.266666666666	40.439804779185394
1054.2342700883835	1586.6333333333334	12255.066666666668	40.276540320567136
1054.949672807503	1586.9	12119.333333333334	40.904885953899814
1055.6650016270826	1586.8666666666666	11953.466666666667	40.89597124778819
1056.3802565449573	1586.6	11745.666666666666	40.067765373747534
1057.0954375589617	1586.7	11516.533333333333	39.73387654991258
1057.8105446669308	1586.4	11299.3	39.95441127464234
1058.5255778666992	1586.1333333333334	11063.7	39.79121098769797
1059.240537156102	1586.3333333333333	10851.566666666668	40.62713381077411
1059.9554225329737	1586.6666666666667	10668.4	40.44623053173741
1060.6702339951491	1586.5	10512.1	40.671536129236245
1061.3849715404633	1586.5	10374.933333333332	40.647792585381566
1062.0996351667509	1586.4	10251.833333333334	40.08257308941115
1062.8142248718468	1585.6666666666667	10152.366666666667	40.81547638943827
1063.528740653586	1586.9666666666667	9997.3	40.746999361730296
1064.2431825098029	1587.1333333333334	9822.333333333334	40.07276816373856
1064.9575504383324	1586.1666666666667	9604.433333333332	40.17104024044394
1065.6718444370097	1585.3666666666666	9393.633333333333	39.57679129746295
1066.386064503669	1586.7666666666667	9211.933333333332	39.24301137818134
1067.1002106361457	1586.6333333333334	9065.366666666667	40.09674287948736
1067.8142828322743	1586.2666666666667	8946.6	40.32601055079511
1068.5282810898898	1586.3333333333333	8852.966666666667	40.41621822083576
1069.2422054068265	1586.3333333333333	8755.633333333333	40.965020453273
1069.95605578092	1585.7666666666667	8649.766666666666	40.0277228884976
1070.6698322100044	1586.5333333333333	8520.633333333333	41.302713600513165
1071.383534691915	1587.2333333333333	8349.5	40.0535571211251
1072.0971632244864	1587.5	8174.666666666667	40.132607238636744
1072.8107178055534	1585.5666666666666	8025.933333333333	40.60802252155934
1073.524198432951	1586.2	7892.133333333333	39.87513218297889
1074.2376051045137	1586.6666666666667	7782.966666666666	39.77407185095993
1074.9509378180765	1586.8	7696.766666666666	39.71347963129431
1075.6641965714741	1586.6	7610.8	39.40510781412574
1076.3773813625414	1586.7	7507.766666666666	39.76498339290842
1077.0904921891133	1586.4	7401.8	38.88842838870228
1077.8035290490245	1586.8666666666666	7277.7	38.93038785633998
1078.51649194011	1586.1666666666667	7151.066666666667	39.53951133255936
1079.2293808602042	1586.5	7033.033333333334	39.63563405610108
1079.9421958071423	1587.0	6914.966666666666	39.097939647724665
1080.6549367787588	1587.1666666666667	6824.933333333333	40.46088087841893
1081.367603772889	1585.9	6743.7	38.774070260756304
1082.080196787367	1586.2	6680.333333333333	38.314870093654676
1082.7927158200282	1586.5	6615.866666666667	38.966371712309844
1083.5051608687072	1586.5	6513.9	39.611241971423134
1084.217531931239	1587.0666666666666	6391.533333333334	39.781243408662874
1084.9298290054578	1586.3666666666666	6268.8	39.78275484886249
1085.6420520891993	1586.6666666666667	6167.9	39.85461877053653
1086.3542011802977	1585.8666666666666	6093.2	40.16944338409382
1087.0662762765878	1587.1333333333334	6028.866666666667	39.97951769658422
1087.7782773759047	1586.9666666666667	5972.966666666666	39.81324745581433
1088.4902044760831	1586.4666666666667	5900.8	38.95476769621901
1089.202057574958	1586.7	5807.633333333333	38.95622298114136
1089.9138366703637	1585.9	5711.766666666666	39.16615904162997
1090.6255417601355	1586.3666666666666	5622.7	39.286403231114654
1091.337172842108	1586.8333333333333	5537.3	39.325703806197005
1092.048729914116	1586.8666666666666	5485.633333333333	40.702969162115984
1092.7602129739944	1586.2333333333333	5444.8	39.63665657408469
1093.471622019578	1585.7333333333333	5391.066666666667	37.928303515549096
1094.1829570487016	1586.7	5320.2	39.13683388515305
1094.8942180592	1585.2666666666667	5233.033333333334	38.70555054399228
1095.605405048908	1586.6333333333334	5152.033333333334	38.56217706039946
1096.3165180156604	1586.3666666666666	5090.433333333333	39.001862806878094
1097.027556957292	1587.0333333333333	5046.866666666667	40.482748295466486
1097.7385218716379	1585.5333333333333	4996.9	38.259083952698504
1098.4494127565324	1586.8333333333333	4942.9	37.994874884641284
1099.1602296098106	1586.0666666666666	4875.3	39.365840999200465
1099.8709724293074	1586.4333333333334	4790.166666666667	38.87768266022216
1100.5816412128574	1586.4333333333334	4708.5	39.31803156892902
1101.2922359582956	1585.8666666666666	4665.1	39.097929027111846
1102.0027566634565	1586.5666666666666	4628.766666666666	38.279402148512546
1102.7132033261753	1586.8	4576.066666666667	39.317176724589835
1103.4235759442865	1586.5333333333333	4500.7	38.2797300500684
1104.1338745156252	1586.4	4432.3	38.650933005012746
1104.844099038026	1586.8666666666666	4383.9	39.79995453393775
1105.5542495093239	1586.6333333333334	4348.7	39.150541722650004
1106.2643259273534	1586.8333333333333	4307.0	40.27811203342681
1106.9743282899494	1586.0666666666666	4228.766666666666	39.96475192459171
1107.684256594947	1586.7	4145.666666666667	39.065353938048354
1108.394110840181	1586.3666666666666	4092.5	40.035615628652934
1109.1038910234856	1586.8666666666666	4048.9666666666667	39.5737831859311
1109.8135971426964	1586.0666666666666	3990.233333333333	39.12133631415271
1110.5232291956477	1586.6333333333334	3916.2	42.1290749482097
1111.2327871801745	1586.3	3851.8333333333335	40.5729987832023
1111.9422710941117	1586.1333333333334	3799.9	39.630002396036936
1112.6516809352938	1586.8333333333333	3759.266666666667	41.67998640559038
1113.3610167015559	1586.6666666666667	3695.4333333333334	38.96655212805959
1114.0702783907325	1586.1333333333334	3637.9666666666667	42.15462965538901
1114.7794660006589	1586.2666666666667	3599.7	40.44321256187838
1115.4885795291696	1586.4333333333334	3566.0333333333333	41.55432882905796
1116.1976189740992	1586.3666666666666	3520.9	40.751101496617274
1116.906584333283	1585.6666666666667	3468.1666666666665	39.63599477779868
1117.6154756045555	1586.3	3433.266666666667	40.25453593407566
1118.3242927857516	1586.1	3395.4	41.91707701979657
1119.0330358747062	1586.1333333333334	3366.3333333333335	43.499078825173626
1119.741704869254	1586.6666666666667	3309.133333333333	40.500203750046694
1120.4502997672296	1586.2	3274.866666666667	41.831830864860535
1121.1588205664682	1585.6666666666667	1663.6	45.3861399763538
1121.8672672648045	1585.7333333333333	1662.4	31.517051446065583
1122.5756398600731	1585.9333333333334	1664.1	46.272240510592354
1123.2839383501089	1585.5	1663.6333333333334	46.911871864351525
