# Supplementary material for: Roblonski: A Material-Efficient Robo-Fluidic Toolbox for Rapid Photochemical Characterization
Source: ACS Cent Sci. 2026 Feb 6;12(3):333–44. doi: 10.1021/acscentsci.5c02027 (PMC13022720; doi:10.1021/acscentsci.5c02027)
Supplement: Supplementary file 2 [file oc5c02027_si_002.zip › BeerLambertStudy/Raw Data (Automataed)/BLEC Study (2025 Jun 12)/Perylene1/blec_Perylene1__12062025_aABS_i9_eEXP_s1_d380e-02_t250-0_m7_v175-0.csv]

name	C:/Users/cbe.mabolha.shared/Documents/Gilson Spectroscopy Project\BLEC Study (2025 Jun 12)\Perylene1\blec_Perylene1__12062025_aABS_i9_eEXP_s1_d380e-02_t250-0_m7_v175-0.csv
2025-06-12 23:23:14.213161
mix_iter=7	mix_disp=175.0
droplet_volume=50.0	working_volume=250.0
dilution_scheme=Fractional(value=0.3333333333333333)	n_dil=6
calibration=Calibration(y = f(x); f(x) = -0.244 + 0.9765x; s.t. y > 0.0; Set Feb 4	2025 from "Manuscript Figures Data.xlsx")
count	30
interval	0.1 (Sec)
integration_time	40000 (uSec)
NLC=False	DCC=False	WCAL=-5	Slit=S5
Conc_0=0.038	nFRAC=0.6666666666666667	nConc_(9;1)=0.025333333333333336	aFRAC=0.6670004966404939	aConc_(9;1)=0.025346018872338765
wavelength (nm)	dark reference (int)	light reference (int)	abs (mOD)
W	D	L	S
344.6678771972656	1602.1333333333334	1678.6666666666667	37.51351687646916
345.45221902608614	1590.0666666666666	1664.9333333333334	28.364016443737587
346.236489003635	1586.5666666666666	1663.1	45.42134930403046
347.02068712774695	1584.7	1660.8666666666666	38.11697606718178
347.8048133962569	1585.1666666666667	2397.866666666667	50.69186000726234
348.5888678069997	1585.8666666666666	2410.1666666666665	50.54705042424623
349.3728503578101	1587.0	2422.5333333333333	50.799647810612555
350.15676104652283	1587.7333333333333	2434.9333333333334	49.50245086028708
350.94059987097285	1588.0	2443.9333333333334	52.19816390670713
351.72436682899485	1586.7666666666667	2448.6	50.04321817907621
352.5080619184237	1586.0333333333333	2455.4	51.28575694070786
353.2916851370942	1585.2666666666667	2459.133333333333	52.218194906601084
354.0752364828412	1585.4	2466.0666666666666	51.95667840608125
354.8587159534994	1585.5333333333333	2466.0333333333333	49.122674137362594
355.6421235469038	1585.4333333333334	2471.266666666667	52.906720711600286
356.42545926088906	1586.6	2477.9666666666667	56.331605765584314
357.20872309329	1586.7	2470.366666666667	51.824716234080526
357.9919150419415	1586.8333333333333	2467.9	52.78427050561762
358.77503510467835	1587.0333333333333	2462.8	55.09001047190567
359.5580832793353	1586.0333333333333	2452.8	53.29561996419214
360.34105956374725	1586.3	2451.9	58.31699624517131
361.12396395574893	1586.6333333333334	2443.0	55.403621299953336
361.9067964531752	1586.3	2444.366666666667	53.90912418692777
362.6895570538609	1585.9	2448.5	58.39971047919896
363.47224575564076	1586.8	2445.4333333333334	57.9558200967593
364.2548625563497	1586.2666666666667	2436.766666666667	53.37948161489425
365.0374074538224	1586.4	2445.4	58.62317856274014
365.8198804458938	1586.3333333333333	2432.733333333333	54.23567381313042
366.6022815303986	1586.5	2432.766666666667	56.20679177749437
367.3846107051717	1586.1333333333334	2437.0	58.385873724412825
368.1668679680479	1587.0666666666666	2438.9333333333334	57.80748164978821
368.9490533168619	1586.2	2438.133333333333	56.44595633993785
369.7311667494487	1586.5333333333333	2448.2	57.27731142028633
370.5132082636429	1586.6666666666667	2455.8333333333335	58.30851851943866
371.2951778572795	1585.9333333333334	2466.6	62.64765938503788
372.07707552819323	1586.6666666666667	2464.7	60.73988524700815
372.8589012742189	1586.2	2465.1	61.09250336597388
373.6406550931913	1586.1666666666667	2474.6666666666665	60.66525523340541
374.4223369829453	1585.7	2486.2	62.35199686478369
375.2039469413157	1586.9666666666667	2488.633333333333	61.80223898866777
375.9854849661373	1586.6	2484.0	64.95641842311474
376.7669510552448	1586.3666666666666	2489.1	66.91204575132971
377.5483452064732	1586.0	2492.7	66.13062378054411
378.3296674176572	1585.9	2505.6666666666665	67.0779702668625
379.11091768663164	1586.0666666666666	2513.1666666666665	70.54525357068003
379.89209601123133	1586.7666666666667	2516.6666666666665	69.89388847048166
380.67320238929113	1586.2666666666667	2519.8	71.31326584508436
381.45423681864577	1586.2	2520.6666666666665	71.03512741219822
382.23519929713007	1586.7	2529.4666666666667	72.65537512561595
383.01608982257886	1586.5	2546.766666666667	72.90714298074397
383.796908392827	1586.5	2554.0666666666666	70.1227827941446
384.57765500570923	1586.3333333333333	2557.9666666666667	72.6305879697495
385.3583296590604	1586.1666666666667	2547.866666666667	71.10115725906965
386.1389323507153	1586.2666666666667	2558.733333333333	71.87724369907674
386.91946307850884	1586.2666666666667	2562.0	68.68614035210095
387.69992184027564	1586.7	2587.733333333333	70.24688613926433
388.48030863385065	1585.4666666666667	2609.1	68.51705816962779
389.2606234570687	1586.5666666666666	2592.2	68.49705756393165
390.04086630776453	1586.7333333333333	2584.0666666666666	68.89376357828085
390.82103718377294	1586.3666666666666	2587.633333333333	69.19360776905759
391.6011360829288	1586.2333333333333	2597.3	68.80254738234684
392.3811630030669	1586.7666666666667	2624.133333333333	71.69644505850333
393.161117942022	1585.8	2671.4333333333334	73.88253026148018
393.941000897629	1586.6333333333334	2710.9666666666667	73.1714811806913
394.72081186772266	1586.5	2713.4333333333334	72.34985028448062
395.5005508501378	1586.3	2703.3	76.05101465071104
396.28021784270925	1585.7666666666667	2705.733333333333	81.08031668587115
397.0598128432718	1586.5333333333333	2718.133333333333	83.42356670102835
397.83933584966024	1586.6333333333334	2723.866666666667	86.35601182280509
398.6187868597095	1585.8	2731.9666666666667	86.24314194608749
399.3981658712542	1585.9	2749.633333333333	87.39904082335677
400.1774728821293	1586.7	2771.633333333333	89.93235649040477
400.9567078901696	1586.4	2800.4	93.46556996297086
401.7358708932098	1586.4666666666667	2800.9	96.75209694968258
402.5149618890848	1585.7666666666667	2785.133333333333	97.1937531663238
403.2939808756294	1586.4	2794.8333333333335	99.30352107054259
404.07292785067847	1586.3666666666666	2816.0666666666666	97.6729436636356
404.8518028120667	1585.6666666666667	2830.866666666667	96.70370354766744
405.630605757629	1585.9	2836.9333333333334	98.1963660316225
406.4093366852001	1586.2	2825.9	93.99752942580452
407.1879955926149	1586.8	2828.9333333333334	93.60400030556751
407.9665824777082	1586.3	2852.8	92.85693817801321
408.74509733831474	1585.5666666666666	2871.766666666667	89.929085750789
409.52354017226935	1586.0666666666666	2877.0	84.92926879505455
410.3019109774069	1586.7	2879.1666666666665	81.42717587021684
411.08020975156217	1586.5333333333333	2895.5666666666666	76.96847528470943
411.8584364925699	1586.9666666666667	2923.7	74.69927859649859
412.6365911982651	1586.2666666666667	2942.866666666667	71.35133520954575
413.4146738664823	1586.4	2969.0666666666666	71.60464161022
414.19268449505654	1586.9333333333334	2997.9333333333334	70.33370413866336
414.97062308182257	1586.3666666666666	3034.2	70.27239995071764
415.74848962461516	1585.9	3077.9333333333334	69.89502050067048
416.52628412126916	1585.6333333333334	3148.733333333333	71.75995930295186
417.3040065696194	1587.0	3223.1666666666665	74.08484828875324
418.0816569675006	1586.3	3212.6666666666665	72.46328313876778
418.8592353127476	1586.9333333333334	3199.9	74.59771951554809
419.63674160319533	1586.5666666666666	3215.866666666667	78.17484343589591
420.4141758366785	1586.5	3253.2	80.11509523122895
421.1915380110319	1586.3333333333333	3270.8	82.36583694998768
421.9688281240904	1585.9666666666667	3268.5	84.99497727667118
422.7460461736888	1586.0333333333333	3320.633333333333	88.44290219399242
423.52319215766187	1586.2666666666667	3393.9333333333334	92.97376724561494
424.3002660738445	1586.3333333333333	3470.4666666666667	95.43539255531203
425.0772679200714	1586.2333333333333	3610.5	100.34194017884656
425.8541976941775	1585.5	3749.5666666666666	102.25759398164209
426.6310553939975	1586.0666666666666	3812.9	103.74066653386403
427.40784101736625	1586.0666666666666	3862.366666666667	102.55254573396974
428.18455456211865	1586.0	3996.5333333333333	105.62070021956025
428.96119602608934	1586.6	4182.966666666666	109.29424180297065
429.7377654071133	1586.1	4384.666666666667	113.16605613329162
430.5142627030252	1586.8666666666666	4514.833333333333	119.87419727710369
431.29068791166	1586.1333333333334	4668.4	125.51524765659933
432.06704103085235	1586.8666666666666	4787.866666666667	124.53792771939844
432.8433220584372	1586.2	4892.366666666667	121.43685273352928
433.6195309922492	1586.3	4953.266666666666	113.58147997202822
434.3956678301234	1586.0333333333333	4987.4	102.41811169055147
435.1717325698944	1586.1666666666667	5015.266666666666	92.08413091988535
435.9477252093971	1585.6666666666667	5024.166666666667	80.2004470104142
436.72364574646633	1585.8333333333333	5074.466666666666	72.49974304987411
437.49949417893686	1585.7	5140.133333333333	67.51599635766021
438.27527050464346	1586.3666666666666	5239.4	62.63683376139392
439.0509747214211	1586.6333333333334	5417.233333333334	61.022592314405706
439.8266068271044	1586.3666666666666	5678.8	59.02153269169814
440.6021668195283	1586.6333333333334	6054.266666666666	57.82302121328265
441.37765469652754	1586.6	6498.6	54.72700107324177
442.1530704559369	1586.0666666666666	7005.6	54.2645375915627
442.9284140955914	1586.6666666666667	7445.666666666667	53.81524633444584
443.7036856133256	1585.8666666666666	7764.3	53.486914925072504
444.47888500697445	1586.2666666666667	7929.9	51.611171159162765
445.2540122743727	1586.0333333333333	7965.466666666666	51.41356379797238
446.0290674133552	1586.1666666666667	7913.666666666667	49.99411982493693
446.8040504217568	1586.2	7821.066666666667	49.51550826407047
447.5789612974122	1586.3666666666666	7739.466666666666	49.38189656663309
448.35380003815635	1586.6	7681.733333333334	48.8550708057583
449.1285666418239	1586.3666666666666	7653.433333333333	49.05427328161392
449.90326110624983	1586.1666666666667	7644.2	48.43655116652375
450.67788342926883	1586.7333333333333	7668.366666666667	49.19107781968163
451.4524336087157	1586.2333333333333	7710.533333333334	48.81778324057765
452.22691164242536	1585.9	7752.733333333334	48.35660328633014
453.00131752823256	1586.1333333333334	7816.433333333333	48.14725267611239
453.7756512639721	1586.1	7886.933333333333	49.149377286850026
454.5499128474788	1586.3666666666666	7942.7	48.50166010039422
455.32410227658755	1585.9	7993.2	49.33471238404348
456.09821954913303	1586.4	7998.966666666666	48.03426004417578
456.8722646629501	1586.0666666666666	7973.433333333333	48.561528047691795
457.6462376158736	1586.3666666666666	7906.433333333333	48.24809299118105
458.4201384057383	1586.9333333333334	7819.266666666666	50.036978481991156
459.1939670303791	1586.5666666666666	7690.3	48.50367248406125
459.96772348763074	1585.9	7542.666666666667	48.55778611050994
460.741407775328	1585.8666666666666	7408.633333333333	49.630229023189436
461.51501989130577	1586.3333333333333	7271.633333333333	48.69308915748879
462.2885598333988	1586.6333333333334	7154.533333333334	48.848877060512386
463.0620275994419	1586.1333333333334	7065.4	47.862129056918775
463.83542318726995	1586.6666666666667	6996.466666666666	48.31192050503389
464.6087465947177	1586.3	6950.033333333334	48.557820193916974
465.38199781962	1587.3666666666666	6919.8	48.00360100703756
466.1551768598116	1586.1666666666667	6916.1	48.16394594188636
466.92828371312737	1586.4666666666667	6942.066666666667	48.40311374088982
467.7013183774021	1586.4	6975.766666666666	48.725023616193134
468.4742808504707	1586.8333333333333	7011.7	47.794503027160616
469.24717113016777	1586.1333333333334	7070.866666666667	48.05928340233389
470.0199892143283	1586.1	7133.166666666667	48.62549082165762
470.792735100787	1585.8	7196.866666666667	47.58682250437269
471.5654087873788	1586.0333333333333	7278.233333333334	47.21918728312669
472.33801027193834	1586.5666666666666	7346.666666666667	47.483038226402755
473.11053955230057	1586.2	7433.966666666666	48.51879526221311
473.88299662630027	1586.5666666666666	7487.533333333334	48.13024601030022
474.65538149177223	1586.3	7532.5	48.08576602308273
475.4276941465513	1586.2333333333333	7567.8	47.96356784396359
476.1999345884722	1586.3666666666666	7569.5	47.7206802205778
476.97210281536985	1586.4	7574.3	48.47181211960077
477.74419882507897	1586.9	7558.066666666667	48.79725415138981
478.51622261543446	1586.0333333333333	7524.233333333334	47.91193202070984
479.2881741842711	1586.3666666666666	7501.166666666667	48.68968381925023
480.06005352942367	1586.6	7449.766666666666	47.84611318712547
480.831860648727	1586.7666666666667	7392.733333333334	47.84613975959064
481.60359554001593	1586.4333333333334	7360.8	48.7115981193579
482.37525820112523	1586.6333333333334	7300.966666666666	47.257577523374856
483.14684862988975	1585.6	7268.2	47.817928396975674
483.91836682414424	1587.4333333333334	7215.633333333333	47.96196454535883
484.68981278172356	1587.4	7169.466666666666	48.50594285149634
485.46118650046253	1586.8	7122.6	47.76001073089627
486.23248797819593	1587.5333333333333	7076.633333333333	47.93344235896891
487.0037172127586	1586.1333333333334	7031.966666666666	47.59409642382743
487.7748742019853	1586.4333333333334	7003.666666666667	48.19402893569375
488.54595894371096	1585.8666666666666	6957.266666666666	46.98940145837644
489.31697143577026	1586.5333333333333	6927.1	47.20347435826511
490.08791167599804	1586.8	6902.566666666667	47.46958687475354
490.8587796622292	1585.9333333333334	6855.2	46.80028975518109
491.6295753922984	1586.9666666666667	6836.633333333333	47.39368105897563
492.4002988640406	1585.8666666666666	6805.766666666666	46.9618578729345
493.17095007529053	1586.4333333333334	6774.633333333333	47.25254579178634
493.94152902388305	1586.1666666666667	6753.3	47.24365815988298
494.71203570765294	1586.3333333333333	6730.1	47.58975516270897
495.482470124435	1586.7666666666667	6697.2	47.40896124003566
496.25283227206404	1586.8666666666666	6664.533333333334	47.9997285039144
497.02312214837485	1586.8666666666666	6633.8	47.08917999314112
497.7933397512024	1586.3333333333333	6602.733333333334	46.5913337571447
498.56348507838123	1586.7333333333333	6585.933333333333	47.98456060998403
499.3335581277464	1586.0666666666666	6558.866666666667	46.769803029023265
500.10355889713264	1586.1333333333334	6558.433333333333	47.67712152469794
500.8734873843747	1586.0666666666666	6558.2	46.987245901161906
501.6433435873074	1585.7	6550.8	46.794430375802875
502.4131275037657	1586.7	6558.466666666666	46.95846217389672
503.1828391315842	1586.6333333333334	6572.0	47.502947765972
503.95247846859786	1586.2666666666667	6598.433333333333	47.885573248062364
504.72204551264144	1587.0333333333333	6612.066666666667	46.98808476136012
505.49154026154974	1586.1333333333334	6645.3	48.41241759465445
506.2609627131576	1586.1	6685.333333333333	47.27202844066225
507.03031286529983	1586.3666666666666	6734.9	47.2233307295387
507.7995907158112	1587.0	6791.933333333333	46.92783026469052
508.5687962625266	1587.2666666666667	6862.4	46.9195726330498
509.33792950328075	1586.4	6932.733333333334	46.38373074513818
510.1069904359085	1586.2333333333333	7012.9	47.61994576942095
510.8759790582447	1586.7	7100.533333333334	47.48059654271814
511.6448953681241	1586.6	7201.333333333333	47.68920485895041
512.4137393633815	1586.8666666666666	7288.9	47.21241670208448
513.1825110418519	1586.4666666666667	7394.0	47.14287364762748
513.9512104013698	1587.1666666666667	7494.333333333333	47.73750506063373
514.7198374397702	1587.3	7592.533333333334	47.064685944966094
515.4883921548881	1586.6333333333334	7710.633333333333	48.09351010061354
516.2568745445578	1586.6333333333334	7802.966666666666	47.848067540476
517.0252846066146	1586.8	7910.566666666667	47.46682642191587
517.793622338893	1585.9333333333334	8006.0	47.519365233969076
518.561887739228	1586.9333333333334	8107.366666666667	47.96277712503288
519.3300808054544	1586.6333333333334	8210.4	47.05301562651971
520.0982015354069	1586.5	8300.333333333334	46.71806872951792
520.8662499269203	1586.0666666666666	8387.933333333332	46.74330680096073
521.6342259778296	1586.5	8474.066666666668	46.96725817280855
522.4021296859694	1586.6	8552.266666666666	47.22861811842275
523.1699610491747	1586.2333333333333	8621.3	47.32834158432944
523.9377200652801	1586.6666666666667	8699.5	46.96562778847339
524.7054067321207	1587.0666666666666	8770.0	47.769032231079194
525.4730210475309	1586.2666666666667	8838.6	48.33791026990451
526.2405630093459	1586.0666666666666	8883.733333333334	47.181484174724275
527.0080326154003	1585.9333333333334	8961.333333333334	47.50966286624017
527.7754298635291	1587.3	9001.066666666668	47.228152773675525
528.5427547515668	1586.6666666666667	9036.966666666667	47.12215891929761
529.3100072773485	1586.6333333333334	9082.933333333332	47.800941576359456
530.077187438709	1586.8333333333333	9124.966666666667	47.69418512440424
530.8442952334829	1587.3333333333333	9162.5	47.68448272683819
531.6113306595051	1586.7	9199.5	46.93935552003829
532.3782937146104	1586.2333333333333	9246.066666666668	47.58299605118632
533.1451843966338	1586.9333333333334	9271.2	46.73025917292869
533.9120027034099	1586.6	9308.9	47.67613993087327
534.6787486327736	1587.0666666666666	9332.966666666667	47.19957504476755
535.4454221825597	1587.0666666666666	9376.533333333333	46.22773122340154
536.212023350603	1586.4	9415.1	46.08409199211517
536.9785521347383	1586.2	9443.366666666667	46.295206263721646
537.7450085328004	1586.6666666666667	9476.433333333332	47.38068649354186
538.5113925426242	1586.3	9494.433333333332	46.674970147924554
539.2777041620444	1586.0	9533.966666666667	47.46100953753969
540.0439433888959	1587.0666666666666	9541.066666666668	46.64211439083814
540.8101102210134	1586.6666666666667	9565.566666666668	46.69046086375258
541.5762046562318	1586.8333333333333	9597.066666666668	47.010917630668054
542.3422266923859	1586.9333333333334	9608.7	47.78482695383097
543.1081763273105	1586.8333333333333	9621.466666666667	47.19346247840942
543.8740535588404	1587.2666666666667	9631.2	46.29612786864671
544.6398583848105	1587.2333333333333	9636.833333333334	46.86432258714954
545.4055908030555	1587.1333333333334	9636.466666666667	47.05432308935826
546.1712508114102	1586.3666666666666	9645.233333333334	46.749404999966785
546.9368384077096	1586.9	9669.033333333333	47.04026944749674
547.7023535897882	1586.6333333333334	9677.033333333333	46.921723555802906
548.4677963554811	1587.1666666666667	9659.6	46.56663414834953
549.2331667026231	1586.4666666666667	9662.966666666667	47.00501273994715
549.9984646290487	1585.5666666666666	9648.533333333333	45.69585187885688
550.7636901325931	1587.0	9632.8	45.60478026588122
551.5288432110908	1585.7	9638.6	46.60382030734999
552.2939238623768	1586.3666666666666	9633.366666666667	46.43563979307733
553.0589320842859	1586.9	9634.266666666666	47.21083992765043
553.8238678746528	1586.4666666666667	9614.133333333333	46.88502853859426
554.5887312313124	1586.7	9616.566666666668	46.325552980254066
555.3535221520995	1586.6666666666667	9630.833333333334	47.36713495590666
556.1182406348488	1586.6666666666667	9630.666666666666	45.771488158908845
556.8828866773954	1586.4666666666667	9644.9	46.1383029024832
557.6474602775738	1586.6666666666667	9637.9	46.09185589633674
558.411961433219	1586.4666666666667	9638.133333333333	46.647387357307856
559.1763901421657	1586.2333333333333	9637.433333333332	46.570171190072095
559.9407464022488	1587.0	9628.733333333334	46.18934583649351
560.7050302113031	1587.1666666666667	9654.933333333332	46.67697649917197
561.4692415671633	1586.4666666666667	9681.7	46.90210107119314
562.2333804676643	1587.0666666666666	9699.9	45.847710908914316
562.997446910641	1586.3333333333333	9718.266666666666	46.37942391379215
563.7614408939281	1586.6333333333334	9729.666666666666	45.962773340230335
564.5253624153604	1586.7333333333333	9749.833333333334	46.08806081175132
565.2892114727728	1586.4333333333334	9773.7	46.2591547368181
566.0529880639999	1586.8333333333333	9787.1	46.56678236457323
566.8166921868768	1587.7	9799.666666666666	46.1986234231747
567.5803238392382	1586.3	9822.733333333334	46.695311454317014
568.3438830189189	1586.5	9830.466666666667	45.98797916432156
569.1073697237535	1586.9333333333334	9868.633333333333	46.54850459628381
569.8707839515772	1587.0	9882.166666666666	46.93708135610737
570.6341257002246	1586.6	9886.533333333333	46.15340343302582
571.3973949675305	1587.1	9908.933333333332	46.85771680319442
572.1605917513298	1586.0666666666666	9917.433333333332	46.08563249836488
572.9237160494572	1586.6	9920.4	46.21632214473105
573.6867678597476	1586.6	9950.6	46.670007727392026
574.4497471800358	1586.5	9948.033333333333	45.629391837788965
575.2126540081566	1586.1666666666667	9943.966666666667	45.587393900387006
575.9754883419448	1586.6	9948.1	46.357135526506106
576.7382501792351	1586.6	9967.766666666666	45.57232901420128
577.5009395178625	1586.1333333333334	9989.5	46.100060181993555
578.2635563556619	1586.2333333333333	10000.133333333333	45.97222926197525
579.0261006904677	1586.6666666666667	10015.633333333333	46.15669910921192
579.7885725201152	1586.3	10013.8	45.38451356547946
580.5509718424388	1586.4333333333334	10025.7	45.893216761283774
581.3132986552736	1586.8666666666666	10054.266666666666	45.10602422873186
582.0755529564542	1587.1	10093.533333333333	45.732342059242875
582.8377347438156	1586.1333333333334	10082.933333333332	45.66019800241156
583.5998440151925	1585.7666666666667	10110.466666666667	45.52905097638104
584.3618807684197	1586.6	10146.766666666666	45.61752389585339
585.123845001332	1586.7333333333333	10176.733333333334	46.02347039478929
585.8857367117644	1587.2	10212.433333333332	45.49518189936525
586.6475558975515	1586.1666666666667	10263.3	46.90943595544367
587.4093025565281	1586.7333333333333	10286.166666666666	46.067673371815665
588.1709766865292	1586.5333333333333	10342.433333333332	46.97771500527118
588.9325782853895	1586.3333333333333	10384.133333333333	46.085976683561945
589.6941073509438	1586.6666666666667	10432.433333333332	45.78967711060959
590.4555638810269	1586.1333333333334	10495.366666666667	45.2816599177921
591.2169478734736	1586.3333333333333	10566.833333333334	45.94828470046582
591.9782593261189	1586.6666666666667	10636.366666666667	45.417961246656866
592.7394982367973	1586.1666666666667	10734.433333333332	46.354300360654456
593.5006646033439	1586.6	10810.233333333334	45.82568192343624
594.2617584235933	1587.0	10916.233333333334	46.484482333521626
595.0227796953804	1586.5333333333333	11007.066666666668	46.06903905411143
595.78372841654	1586.4	11127.733333333334	46.10153429787615
596.544604584907	1586.4	11223.566666666668	45.45132653835918
597.3054081983161	1586.6	11355.033333333333	45.16790395073088
598.0661392546021	1586.6333333333334	11477.666666666666	45.87931140588686
598.8267977515999	1586.2666666666667	11607.533333333333	45.80275630533129
599.5873836871442	1587.1666666666667	11723.733333333334	45.275838292644494
600.34789705907	1586.6333333333334	11839.766666666666	45.868261038015866
601.1083378652119	1585.9666666666667	11945.133333333333	44.55966062606242
601.8687061034049	1586.4333333333334	12108.466666666667	45.51128757970543
602.6290017714836	1586.9666666666667	12251.466666666667	45.08456812666579
603.3892248672829	1585.6	12390.233333333334	45.23690258059924
604.1493753886377	1587.1	12518.666666666666	44.95968144278495
604.9094533333828	1586.9333333333334	12656.9	44.53590523340674
605.6694586993528	1586.8333333333333	12803.933333333332	44.75157952821962
606.4293914843829	1586.3333333333333	12936.4	44.72955873599536
607.1892516863076	1587.0333333333333	13074.566666666668	45.15917228912022
607.9490393029618	1586.5666666666666	13208.766666666666	45.67224529055415
608.7087543321802	1585.8333333333333	13343.666666666666	45.607717923086604
609.4683967717978	1586.5666666666666	13482.7	45.5582340249418
610.2279666196492	1585.9333333333334	13627.0	46.08997566572945
610.9874638735695	1586.0666666666666	13736.366666666667	45.97213709447861
611.7468885313933	1586.9333333333334	13850.333333333334	45.27743893456798
612.5062405909555	1586.7	13977.1	45.18122109602868
613.2655200500909	1586.8666666666666	14148.333333333334	46.21179403706922
614.0247269066342	1586.0666666666666	14269.6	45.91654923406222
614.7838611584203	1587.0333333333333	14388.9	45.84344064825533
615.5429228032841	1586.8333333333333	14488.633333333333	45.15275207300268
616.3019118390603	1587.5333333333333	14600.866666666667	45.90336759873194
617.0608282635836	1586.3333333333333	14694.633333333333	45.10161900608423
617.8196720746892	1586.2	14765.433333333332	45.09807829403643
618.5784432702114	1586.5333333333333	14847.4	44.55153748188394
619.3371418479854	1586.1333333333334	14928.0	44.39296603086368
620.0957678058459	1587.3333333333333	14982.9	44.109922571924805
620.8543211416277	1586.1	15059.466666666667	44.52112550062813
621.6128018531655	1586.6666666666667	15145.4	44.87197650563132
622.3712099382943	1586.8333333333333	15203.3	44.5808683561999
623.1295453948488	1586.2666666666667	15262.7	44.726913590407605
623.8878082206638	1586.3666666666666	15273.933333333332	43.86176471877288
624.6459984135743	1586.2333333333333	15324.666666666666	44.575069928150306
625.4041159714149	1586.7666666666667	15366.366666666667	44.633897778400815
626.1621608920203	1586.5666666666666	15423.1	44.403430215831634
626.9201331732256	1586.3333333333333	15472.9	45.058779791083715
627.6780328128656	1586.6333333333334	15527.066666666668	45.21057042965043
628.4358598087749	1586.2333333333333	15562.666666666666	45.397074310294336
629.1936141587885	1586.9	15591.566666666668	45.09413879252783
629.9512958607411	1586.4333333333334	15623.466666666667	44.43130937478639
630.7089049124675	1586.1666666666667	15669.3	45.14413514479847
631.4664413118026	1586.8666666666666	15688.5	45.184237863471616
632.2239050565811	1586.6	15687.533333333333	45.41222289118159
632.9812961446379	1586.3333333333333	15704.6	45.92750781390685
633.7386145738079	1586.8333333333333	15720.866666666667	46.063615203551315
634.4958603419257	1586.6	15697.933333333332	45.19703995385915
635.2530334468262	1585.9	15704.9	45.60258105780176
636.0101338863443	1586.5333333333333	15720.4	44.833698135137936
636.7671616583146	1586.5	15704.233333333334	44.65350159751244
637.5241167605723	1585.6333333333334	15668.2	44.113907793072954
638.2809991909518	1586.8	15670.866666666667	44.708967169322406
639.037808947288	1586.1	15675.4	44.84752588436177
639.7945460274159	1586.9	15652.6	44.79784629832201
640.5512104291702	1586.3333333333333	15614.8	45.05931658147254
641.3078021503857	1586.2333333333333	15591.233333333334	44.98178622293713
642.0643211888971	1586.7333333333333	15562.5	45.499416036175504
642.8207675425394	1586.5	15533.6	45.480444567934825
643.5771412091474	1586.6	15496.5	44.7021991296292
644.3334421865558	1586.0	15472.966666666667	44.057111160333655
645.0896704725996	1585.9	15461.866666666667	44.528280319393176
645.8458260651132	1586.3666666666666	15473.533333333333	44.53666228361401
646.6019089619319	1586.5	15468.033333333333	44.652770959037014
647.3579191608902	1586.4333333333334	15450.433333333332	44.913686897171274
648.1138566598231	1586.0333333333333	15434.666666666666	45.361720687536774
648.8697214565653	1586.3333333333333	15379.933333333332	44.808374559386266
649.6255135489516	1586.8333333333333	15347.533333333333	44.72412121580305
650.3812329348169	1585.9333333333334	15328.466666666667	44.73034670190342
651.1368796119959	1586.4666666666667	15380.1	45.013097170511614
651.8924535783235	1586.1	15393.266666666666	45.26673169237456
652.6479548316345	1587.2	15336.9	43.97235853601076
653.4033833697637	1586.5	15324.3	44.40328489094657
654.1587391905458	1586.2	15330.766666666666	44.444434760138535
654.9140222918159	1586.0	15322.7	44.17362867811629
655.6692326714084	1587.0666666666666	15331.766666666666	44.2771698939019
656.4243703271585	1587.2333333333333	15344.966666666667	44.21320794689384
657.1794352569008	1586.9	15345.566666666668	43.949186612367136
657.9344274584702	1586.7333333333333	15341.533333333333	43.481481083544764
658.6893469297014	1586.3666666666666	15379.1	44.949837445829495
659.4441936684294	1586.9666666666667	15408.966666666667	44.20089450233688
660.1989676724888	1585.7333333333333	15438.2	43.652302308768306
660.9536689397146	1586.6333333333334	15479.766666666666	43.818632464054275
661.7082974679414	1585.8666666666666	15518.9	44.765682074127774
662.4628532550042	1585.7666666666667	15522.6	44.04754851588624
663.2173362987378	1587.0333333333333	15583.966666666667	43.987001920453324
663.9717465969768	1586.4333333333334	15668.733333333334	44.995276009311986
664.7260841475563	1586.2	15708.833333333334	44.26246072592392
665.480348948311	1587.3	15775.8	44.07330268907503
666.2345409970756	1586.3666666666666	15862.266666666666	44.58199561891837
666.988660291685	1587.0333333333333	15927.0	44.01128339007437
667.742706829974	1586.6333333333334	16011.566666666668	43.97723646414787
668.4966806097776	1586.5	16094.533333333333	43.42210675789751
669.2505816289303	1586.0333333333333	16189.966666666667	44.56761208768107
670.0044098852671	1586.5666666666666	16252.2	43.88941932857839
670.7581653766227	1585.8	16331.733333333334	43.91162675898098
671.511848100832	1586.2	16417.666666666668	44.522464856384246
672.2654580557298	1586.7666666666667	16487.033333333333	43.73295462353237
673.0189952391509	1586.4	16595.3	44.09024209051193
673.7724596489301	1585.7333333333333	16669.833333333332	43.932215689755225
674.5258512829022	1585.8666666666666	16811.166666666668	44.15052183281396
675.279170138902	1586.3333333333333	16919.266666666666	44.52890665932016
676.0324162147645	1586.5	17047.3	44.54258064152865
676.7855895083242	1585.7666666666667	17161.466666666667	43.56740461748408
677.5386900174161	1585.8666666666666	17309.033333333333	44.192548344700356
678.2917177398749	1586.5	17411.533333333333	43.89320441481637
679.0446726735356	1586.3333333333333	17539.333333333332	44.16130628434539
679.797554816233	1586.7666666666667	17635.8	43.2380656503876
680.5503641658016	1587.4666666666667	17752.2	43.856899542972
681.3031007200765	1586.1333333333334	17852.8	43.963506591239735
682.0557644768925	1586.0	17948.033333333333	43.72523901393056
682.8083554340842	1586.6	18072.666666666668	43.88706458673341
683.5608735894867	1586.7666666666667	18216.2	44.57295685353654
684.3133189409347	1586.2	18328.833333333332	43.4675140962708
685.0656914862628	1586.5666666666666	18423.7	43.23949086334228
685.8179912233061	1586.4	18569.866666666665	43.42123735579246
686.5702181498993	1586.8	18695.266666666666	43.81249018192437
687.3223722638772	1586.6333333333334	18822.266666666666	43.762241114741514
688.0744535630747	1587.1	18964.066666666666	44.359328435410454
688.8264620453265	1586.6	19075.066666666666	43.411674052597284
689.5783977084674	1586.6666666666667	19210.866666666665	43.529378411366324
690.3302605503324	1586.4666666666667	19326.4	42.93160248519223
691.082050568756	1586.5333333333333	19457.033333333333	43.03920580955086
691.8337677615733	1586.3	19548.766666666666	43.18934788390913
692.585412126619	1586.9333333333334	19663.133333333335	43.72841274451484
693.3369836617278	1586.5666666666666	19744.533333333333	44.324890250061614
694.0884823647348	1586.5333333333333	19838.366666666665	44.78256774281061
694.8399082334745	1586.3333333333333	19906.2	44.32554076526021
695.5912612657819	1586.6666666666667	19966.1	44.158628367709056
696.3425414594917	1586.5	20038.733333333334	43.6403092849045
697.0937488124388	1586.6666666666667	20098.333333333332	43.115366941457644
697.8448833224579	1585.5666666666666	20181.8	44.10277982288578
698.5959449873841	1587.1666666666667	20220.866666666665	44.7641118675623
699.3469338050518	1586.1	20265.833333333332	43.65960527400789
700.0978497732962	1586.5	20257.666666666668	43.257340819907235
700.8486928899517	1586.1	20285.566666666666	42.75945518705068
701.5994631528534	1586.4333333333334	20325.266666666666	43.67705499777022
702.3501605598362	1586.4333333333334	20363.666666666668	43.98303144363898
703.1007851087347	1586.6	20355.666666666668	43.256966634897005
703.8513367973837	1586.7	20369.4	43.18223698543597
704.6018156236181	1586.1	20379.533333333333	43.30862260455726
705.3522215852728	1586.4666666666667	20362.466666666667	42.50830330693694
706.1025546801824	1586.5333333333333	20396.333333333332	43.89012623087038
706.8528149061818	1586.7	20362.066666666666	43.560379200912564
707.603002261106	1586.3	20318.0	43.56808593351884
708.3531167427894	1585.9666666666667	20274.766666666666	43.34108140697738
709.1031583490673	1586.8333333333333	20246.566666666666	43.23807244295447
709.8531270777742	1586.1333333333334	20242.633333333335	43.564087024971016
710.6030229267449	1585.6666666666667	20210.633333333335	43.20015584300947
711.3528458938142	1586.5333333333333	20122.8	43.412384784478284
712.1025959768172	1586.9666666666667	20054.9	43.6836234129596
712.8522731735884	1586.2666666666667	19961.633333333335	44.48649756782482
713.6018774819628	1586.5666666666666	19841.066666666666	44.711502584302956
714.351408899775	1586.9	19799.733333333334	44.29874271659034
715.1008674248601	1586.7666666666667	19786.166666666668	44.576371144658495
715.8502530550527	1586.4	19677.933333333334	43.80181517875382
716.5995657881876	1586.3666666666666	19544.5	43.22345743872682
717.3488056220998	1586.4333333333334	19425.9	42.84556326758566
718.097972554624	1587.7333333333333	19340.633333333335	42.974259643308685
718.8470665835949	1586.5333333333333	19239.933333333334	42.99619458151804
719.5960877068475	1587.2666666666667	19188.166666666668	43.64910345266202
720.3450359222164	1587.3	19146.566666666666	43.437143216590094
721.0939112275368	1586.2333333333333	19086.9	43.232704679717145
721.842713620643	1587.2333333333333	19060.0	43.682601339995855
722.5914430993702	1586.3666666666666	19027.466666666667	43.244920581323825
723.340099661553	1586.4	19009.5	43.121190715436065
724.0886833050263	1586.6	19004.266666666666	43.15552766754033
724.837194027625	1586.6	18950.566666666666	42.992010981016904
725.5856318271836	1586.3666666666666	18917.766666666666	43.33343276174959
726.3339967015373	1586.1666666666667	18870.066666666666	42.592149419354676
727.0822886485207	1586.5666666666666	18803.166666666668	42.474010832426806
727.8305076659686	1586.3333333333333	18763.033333333333	42.966423645390606
728.5786537517159	1586.5	18682.566666666666	42.46178035508719
729.3267269035974	1587.5	18609.966666666667	42.11368587486742
730.0747271194479	1586.6333333333334	18544.633333333335	42.12754540050163
730.822654397102	1586.6666666666667	18536.366666666665	42.78965014354754
731.5705087343949	1586.5666666666666	18517.133333333335	43.50439777338178
732.3182901291611	1587.4666666666667	18508.066666666666	43.84924123324168
733.0659985792356	1586.3333333333333	18487.933333333334	43.490984265205
733.8136340824532	1586.3666666666666	18466.633333333335	43.59810001012478
734.5611966366486	1585.9666666666667	18487.033333333333	44.12343022123529
735.3086862396566	1586.3	18465.033333333333	43.78057495806783
736.056102889312	1586.5333333333333	18453.933333333334	42.947528365013866
736.8034465834498	1586.1666666666667	18485.033333333333	43.24752723804365
737.5507173199047	1586.2333333333333	18483.1	43.70366643082092
738.2979150965115	1587.1666666666667	18481.233333333334	43.62221851955223
739.045039911105	1586.3666666666666	18468.066666666666	43.73738856519008
739.79209176152	1586.1666666666667	18450.7	43.88488463421412
740.5390706455914	1586.3666666666666	18461.033333333333	43.50425505777359
741.285976561154	1587.0666666666666	18438.733333333334	43.360675889362604
742.0328095060426	1587.1	18425.933333333334	43.10576099078912
742.7795694780918	1586.9666666666667	18416.566666666666	42.970105610221474
743.5262564751367	1586.6	18408.733333333334	43.4987587240025
744.272870495012	1586.6666666666667	18381.333333333332	43.2716126523258
745.0194115355524	1586.5	18334.166666666668	43.051758250874165
745.765879594593	1586.0333333333333	18332.7	43.04968814347258
746.5122746699683	1586.4	18331.366666666665	42.83191184500531
747.2585967595134	1586.8666666666666	18309.233333333334	42.88702010795235
748.0048458610628	1586.7666666666667	18274.566666666666	42.14892610920557
748.7510219724516	1586.2333333333333	18299.466666666667	43.256951664882614
749.4971250915144	1586.6	18332.9	43.57408311296348
750.243155216086	1586.8333333333333	18351.9	43.640199447225385
750.9891123440015	1586.1333333333334	18418.1	44.10369215195016
751.7349964730954	1586.5333333333333	18477.533333333333	43.75470701289776
752.4808076012027	1586.4	18479.4	42.88669045649862
753.2265457261582	1586.6666666666667	18521.3	43.065585832624684
753.9722108457964	1586.7666666666667	18609.366666666665	42.917111995725534
754.7178029579526	1586.6333333333334	18646.2	42.930834467717574
755.4633220604613	1586.2666666666667	18690.666666666668	42.813506407122986
756.2087681511574	1586.6333333333334	18720.033333333333	42.679555769129045
756.9541412278757	1586.1333333333334	18755.233333333334	42.859832441740096
757.699441288451	1585.9666666666667	18788.233333333334	43.392839805705265
758.4446683307182	1585.7333333333333	18818.666666666668	42.913647235294455
759.1898223525119	1585.3666666666666	18887.733333333334	42.2224563691517
759.9349033516671	1587.5	18960.6	42.95537465071918
760.6799113260186	1586.5333333333333	19034.833333333332	43.53696466175972
761.424846273401	1586.5666666666666	19075.433333333334	42.12636364602292
762.1697081916495	1586.1666666666667	19162.466666666667	42.62444909067692
762.9144970785986	1586.5333333333333	19241.833333333332	42.63027714741669
763.6592129320832	1586.3	19295.833333333332	42.59500391936688
764.4038557499381	1586.3666666666666	19325.133333333335	42.2621226099155
765.1484255299982	1586.3333333333333	19393.566666666666	42.12105308514015
765.8929222700982	1586.0666666666666	19467.7	42.71169906664448
766.637345968073	1586.6333333333334	19548.766666666666	42.56659717353953
767.3816966217572	1586.3666666666666	19621.233333333334	42.97784532389992
768.1259742289859	1586.4666666666667	19691.8	43.398072250560475
768.8701787875938	1586.3	19781.833333333332	42.993527839903734
769.6143102954156	1586.1333333333334	19875.766666666666	42.93229175819743
770.3583687502863	1586.6666666666667	19900.466666666667	42.39227543714104
771.1023541500406	1586.4333333333334	19935.766666666666	41.97657588993447
771.8462664925133	1586.3	19989.366666666665	42.211004620005596
772.5901057755393	1586.5666666666666	20088.8	42.17949294576484
773.3338719969533	1586.2	20183.666666666668	41.806997661399606
774.0775651545903	1586.7	20287.833333333332	42.591478474940715
774.8211852462848	1586.5333333333333	20389.633333333335	42.54073442769086
775.5647322698719	1586.6	20497.933333333334	42.50951899262875
776.3082062231862	1586.6	20559.633333333335	42.806157018127884
777.0516071040627	1586.5	20640.2	43.10714909441411
777.7949349103361	1586.3666666666666	20739.166666666668	42.70423470815505
778.5381896398412	1586.4666666666667	20868.833333333332	42.655349883411205
779.281371290413	1586.3333333333333	20992.8	42.65676497761679
780.024479859886	1586.7666666666667	21118.166666666668	43.10539077256069
780.7675153460953	1586.4666666666667	21199.5	42.85896795433777
781.5104777468754	1586.7	21255.133333333335	42.44795574886158
782.2533670600615	1586.6333333333334	21354.433333333334	42.33283747116721
782.996183283488	1586.3333333333333	21510.466666666667	42.517433494858594
783.73892641499	1586.5333333333333	21628.0	42.359511081213824
784.4815964524023	1586.4	21739.266666666666	41.395558502421416
785.2241933935596	1586.4333333333334	21844.033333333333	41.403690443093204
785.9667172362967	1586.8666666666666	21945.8	41.085117165405315
786.7091679784486	1585.7666666666667	22025.166666666668	41.623498758542844
787.4515456178499	1586.5	22144.066666666666	41.967757169994925
788.1938501523355	1586.6333333333334	22309.366666666665	42.353876104716235
788.9360815797401	1586.8	22419.566666666666	42.252976710402486
789.6782398978987	1586.4333333333334	22491.0	42.18910131710443
790.420325104646	1586.6	22614.633333333335	42.26808875397606
791.1623371978169	1586.0	22715.066666666666	41.857393759256695
791.9042761752461	1585.8666666666666	22789.033333333333	41.48971491022593
792.6461420347684	1586.3333333333333	22883.166666666668	41.34388198435804
793.3879347742187	1587.1333333333334	22968.8	41.43913335318962
794.1296543914318	1586.0666666666666	23059.566666666666	42.01895524410447
794.8713008842426	1587.2666666666667	23143.833333333332	42.166336988200236
795.6128742504857	1585.9	23264.666666666668	41.555852610988104
796.354374487996	1586.3666666666666	23364.2	41.62374193941228
797.0958015946084	1585.9333333333334	23472.533333333333	42.18156276706401
797.8371555681575	1586.4	23633.466666666667	42.54453894251128
798.5784364064783	1586.8333333333333	23735.5	41.91320130505806
799.3196441074057	1587.0666666666666	23885.633333333335	42.67482067060525
800.0607786687742	1586.3	23982.3	42.19403893613321
800.8018400884189	1586.4666666666667	24097.3	42.377664053241396
801.5428283641745	1586.7	24190.366666666665	41.689826766080984
802.2837434938757	1586.2	24316.933333333334	42.23703743717693
803.0245854753575	1586.4666666666667	24407.3	42.401717780108896
803.7653543064547	1585.5666666666666	24527.9	42.535277056290624
804.5060499850019	1586.7	24628.1	42.73815845040838
805.2466725088342	1586.5333333333333	24713.7	43.47010840825317
805.9872218757862	1586.9333333333334	24767.266666666666	43.17345303003173
806.7276980836928	1586.6666666666667	24842.966666666667	42.517584975698526
807.4681011303886	1586.2666666666667	24915.566666666666	42.130250104079785
808.2084310137088	1586.4	25005.033333333333	42.45133858446186
808.948687731488	1586.2	25122.7	42.41113477151985
809.688871281561	1586.4	25215.533333333333	42.43575485960737
810.4289816617627	1586.3333333333333	25357.666666666668	42.30676468254993
811.1690188699278	1586.3	25472.8	41.728143755348015
811.9089829038911	1586.3333333333333	25474.9	41.095725275803595
812.6488737614875	1586.1	25539.933333333334	42.065544736585856
813.3886914405518	1586.5333333333333	25651.133333333335	41.70729860844431
814.1284359389189	1586.2333333333333	25825.033333333333	41.950929597537325
814.8681072544233	1586.7	25898.2	41.367081209144295
815.6077053849002	1586.8333333333333	25978.333333333332	41.88896091938135
816.3472303281842	1587.0	26070.533333333333	42.16847906846578
817.0866820821101	1586.6	26150.1	42.10160242372462
817.8260606445127	1585.9666666666667	26281.0	43.031005064159636
818.5653660132269	1586.5	26340.566666666666	42.18717716988949
819.3045981860876	1586.8333333333333	26374.1	41.25353334105015
820.0437571609293	1586.4666666666667	26489.666666666668	41.73695718119009
820.7828429355872	1586.3333333333333	26564.166666666668	41.535283572970194
821.5218555078957	1585.9666666666667	26660.166666666668	41.158288315915236
822.26079487569	1587.2	26781.066666666666	41.98751960189982
822.9996610368046	1586.1	26847.666666666668	42.10421032600604
823.7384539890745	1586.0333333333333	26907.066666666666	41.65855807955555
824.4771737303345	1586.6666666666667	26953.566666666666	41.74659630357571
825.2158202584193	1586.6333333333334	27068.1	42.22907815080275
825.9543935711638	1585.4	27156.7	42.71557442769019
826.6928936664028	1586.3333333333333	27200.966666666667	42.490037453157164
827.4313205419711	1586.6666666666667	27266.333333333332	42.650559152063714
828.1696741957036	1586.7333333333333	27315.333333333332	42.85835580018978
828.907954625435	1586.6666666666667	27453.4	42.763598271165854
829.646161829	1587.0	27534.8	43.00003169038839
830.3842958042337	1586.5333333333333	27629.533333333333	42.904161700280575
831.1223565489707	1585.6	27718.366666666665	42.840374538331766
831.8603440610459	1586.9333333333334	27790.166666666668	42.42193875889468
832.598258338294	1586.4	27884.333333333332	42.98715593215178
833.3360993785501	1586.1666666666667	27965.2	43.07908628461806
834.0738671796487	1586.3	28109.266666666666	42.65692589515652
834.8115617394246	1586.3666666666666	28230.366666666665	42.74223806246301
835.5491830557129	1586.6333333333334	28322.566666666666	42.206343267357035
836.2867311263482	1585.7	28365.833333333332	41.9307212753768
837.0242059491653	1586.9333333333334	28479.566666666666	41.96533630968682
837.7616075219992	1586.7333333333333	28579.333333333332	42.38186027605065
838.4989358426844	1586.1333333333334	28624.433333333334	42.72940162161493
839.2361909090561	1585.8333333333333	28648.066666666666	42.755798752878604
839.9733727189487	1586.6666666666667	28640.866666666665	41.71407321076121
840.7104812701973	1586.4333333333334	28749.1	41.16938107908957
841.4475165606366	1585.9333333333334	28871.033333333333	41.243357161205104
842.1844785881015	1586.5666666666666	28987.6	41.646087965788
842.9213673504267	1586.3333333333333	29027.666666666668	41.41531734171737
843.6581828454471	1586.1	29031.566666666666	40.79705999941385
844.3949250709974	1586.6666666666667	29111.5	41.58553853269961
845.1315940249126	1586.5666666666666	29217.866666666665	41.67453867335174
845.8681897050272	1586.3	29318.4	41.54143178284711
846.6047121091764	1586.6333333333334	29425.2	41.38732903287422
847.3411612351948	1585.8666666666666	29540.266666666666	41.47627590526172
848.0775370809172	1585.6333333333334	29600.233333333334	41.185570362209205
848.8138396441784	1586.8666666666666	29666.633333333335	41.61721302271176
849.5500689228132	1586.8	29749.7	41.77683295353415
850.2862249146566	1586.5666666666666	29871.933333333334	41.89858804313006
851.0223076175432	1586.2666666666667	30049.8	42.02095216694977
851.7583170293079	1586.8	30201.0	41.352213481329954
852.4942531477856	1586.0666666666666	30334.7	42.32460416667127
853.2301159708109	1586.3	30393.1	42.68260119982254
853.9659054962187	1586.2666666666667	30412.866666666665	41.92996085365954
854.7016217218439	1586.3333333333333	30501.833333333332	41.7455849701948
855.4372646455213	1586.0333333333333	30588.7	41.78698754081901
856.1728342650856	1586.5333333333333	30687.133333333335	41.117923576713444
856.9083305783716	1586.3666666666666	30888.866666666665	41.4829548715802
857.6437535832143	1586.3333333333333	30951.4	41.230819663630804
858.3791032774483	1586.9333333333334	31072.4	41.084465328957215
859.1143796589085	1586.2	31081.8	41.520901417079976
859.8495827254299	1586.4333333333334	31113.666666666668	40.52644815672244
860.5847124748469	1586.8666666666666	31165.633333333335	40.94695315097998
861.3197689049947	1586.2666666666667	31211.266666666666	40.47317485680394
862.0547520137079	1586.6	31295.533333333333	40.1304270461111
862.7896617988213	1587.0666666666666	31404.2	40.011426484740404
863.5244982581698	1586.3	31550.566666666666	39.72360810390238
864.2592613895882	1586.0333333333333	31611.3	39.841462565656954
864.9939511909114	1586.5	31621.433333333334	39.97439162178837
865.728567659974	1586.5	31751.3	40.72559064743181
866.4631107946109	1586.6666666666667	31817.5	40.125209510922474
867.197580592657	1586.2	31842.3	39.36290730972817
867.931977051947	1586.4333333333334	31936.533333333333	39.6301889923492
868.6663001703158	1585.8333333333333	31953.6	39.75072981635962
869.4005499455982	1586.6	32027.766666666666	40.388758571075634
870.1347263756289	1586.9	32058.0	40.99986928648892
870.8688294582428	1585.8	32158.9	40.550664970566494
871.6028591912748	1586.8333333333333	32267.5	40.28931286194808
872.3368155725594	1585.9	32411.366666666665	40.52699212199685
873.0706985999318	1586.3333333333333	32478.333333333332	40.95788673194904
873.8045082712266	1586.3333333333333	32536.966666666667	41.40718497318566
874.5382445842787	1586.7666666666667	32610.866666666665	41.21605853817185
875.2719075369228	1585.3666666666666	32753.766666666666	41.1006842959339
876.0054971269938	1586.7666666666667	32891.6	40.91234113224192
876.7390133523264	1587.0	33089.166666666664	40.27899633402027
877.4724562107556	1586.3666666666666	33342.4	40.18568196788793
878.2058257001161	1586.1333333333334	33503.8	39.770668358782004
878.9391218182427	1586.1666666666667	33678.666666666664	39.98379495783445
879.6723445629702	1586.4333333333334	33789.9	40.38676490407686
880.4054939321335	1586.3666666666666	33890.13333333333	40.2209574097871
881.1385699235674	1586.0333333333333	34155.7	39.97937104790275
881.8715725351066	1586.3333333333333	34375.53333333333	39.26826272836819
882.604501764586	1586.3666666666666	34614.666666666664	39.629154634760646
883.3373576098403	1586.8666666666666	34748.166666666664	39.49719119689671
884.0701400687044	1586.0666666666666	34887.066666666666	39.18672218456149
884.8028491390132	1586.1666666666667	34988.166666666664	39.06273793304949
885.5354848186014	1585.8333333333333	35056.566666666666	38.805208665836886
886.2680471053038	1586.5333333333333	35139.833333333336	39.01107986185589
887.0005359969554	1586.1	35280.7	39.256887220926586
887.7329514913906	1586.4	35444.13333333333	39.48394664092122
888.4652935864447	1586.4	35571.03333333333	38.77549549959044
889.1975622799522	1586.3666666666666	35721.933333333334	38.70466969663387
889.929757569748	1587.2333333333333	35942.0	39.15279976410884
890.6618794536669	1586.6666666666667	36138.6	39.459224446474316
891.3939279295437	1586.0666666666666	36274.933333333334	39.246858877160896
892.1259029952132	1586.1333333333334	36423.2	39.39236161382398
892.8578046485103	1585.7666666666667	36639.433333333334	39.34241721671138
893.5896328872698	1586.1666666666667	36766.666666666664	39.51971048693772
894.3213877093264	1586.8666666666666	36949.7	39.39204241370359
895.0530691125149	1586.1666666666667	37235.2	40.44243439828663
895.7846770946703	1585.6	37462.666666666664	40.5419674385118
896.5162116536272	1585.6666666666667	37623.76666666667	40.801986405115144
897.2476727872206	1586.6	37774.3	41.66483677508686
897.9790604932853	1585.5	37935.9	41.790876936079336
898.7103747696559	1586.6666666666667	38120.833333333336	42.23008414453273
899.4416156141674	1586.0333333333333	38365.36666666667	42.47025155055916
900.1727830246544	1586.1666666666667	38584.833333333336	42.59409779010577
900.9038769989521	1586.0666666666666	38809.066666666666	42.201870543185585
901.634897534895	1587.2666666666667	39004.6	41.93893375347191
902.365844630318	1586.5666666666666	39200.9	42.8431634505098
903.0967182830558	1586.6666666666667	39326.53333333333	43.368112402667926
903.8275184909435	1585.9	39484.86666666667	43.78719500908194
904.5582452518156	1586.4333333333334	39670.166666666664	44.298499826288975
905.288898563507	1586.6	39919.566666666666	44.980267369987715
906.0194784238527	1586.2333333333333	40025.3	44.8260908474786
906.7499848306873	1586.9666666666667	40204.7	44.70240030009692
907.4804177818455	1586.3666666666666	40393.13333333333	44.36401942791079
908.2107772751625	1586.7	40523.9	44.06188737831681
908.9410633084728	1585.9	40714.066666666666	43.72512443105686
909.6712758796114	1586.4	40797.53333333333	44.08564219803932
910.4014149864129	1587.0	40888.3	44.345380484671004
911.1314806267123	1586.0666666666666	41025.933333333334	44.29801821942349
911.8614727983444	1586.3	41191.3	44.3998744160187
912.5913914991438	1586.5666666666666	41373.13333333333	45.37532954913353
913.3212367269456	1586.9333333333334	41503.3	45.17716264012704
914.0510084795844	1586.2333333333333	41722.166666666664	46.11880807160872
914.7807067548952	1586.3333333333333	41941.1	46.6675060772055
915.5103315507125	1586.8666666666666	42057.3	47.632209784209195
916.2398828648716	1586.3666666666666	42131.333333333336	47.59425318222657
916.9693606952068	1585.9333333333334	42216.96666666667	48.23319666105483
917.6987650395532	1586.7666666666667	42305.6	48.4355108384822
918.4280958957455	1587.3333333333333	42412.6	48.398657723918554
919.1573532616186	1586.8	42445.9	47.71991154056303
919.8865371350073	1586.4333333333334	42495.63333333333	47.846952411348255
920.6156475137464	1586.9666666666667	42518.1	47.42794187601863
921.3446843956707	1585.7666666666667	42598.4	48.028781381530045
922.0736477786149	1585.8666666666666	42515.4	47.2496480487457
922.802537660414	1586.8333333333333	42502.9	46.885955773975425
923.5313540389027	1586.3	42569.8	46.428944601161916
924.2600969119159	1586.4	42523.1	45.89538921640407
924.9887662772883	1586.5333333333333	42448.63333333333	45.934940618387245
925.7173621328548	1586.2333333333333	42452.9	46.066179970132765
926.4458844764501	1586.5333333333333	42416.46666666667	45.798542163735156
927.1743333059092	1586.8666666666666	42193.833333333336	45.75238072241795
927.9027086190666	1586.4	41879.6	45.438009863657854
928.6310104137575	1586.4	41469.63333333333	45.96576522636732
929.3592386878165	1586.7666666666667	40993.8	46.68458852511414
930.0873934390784	1586.1	40228.066666666666	45.91324014858881
930.815474665378	1585.9333333333334	39336.1	45.27904172269344
931.5434823645503	1586.5666666666666	38455.6	45.90711450217852
932.2714165344298	1587.0	37300.5	45.318357816292185
932.9992771728516	1586.1666666666667	36210.433333333334	45.30998018319245
933.7270642776504	1586.3666666666666	35125.13333333333	44.92556934986337
934.4547778466609	1586.6666666666667	34046.5	43.697243329253055
935.1824178777181	1587.0666666666666	33242.53333333333	43.13364242750555
935.9099843686568	1586.7	32576.133333333335	43.16724309481786
936.6374773173115	1586.3	32086.7	42.84030378979647
937.3648967215174	1586.4666666666667	31714.066666666666	42.086608932126865
938.0922425791092	1586.0666666666666	31571.6	42.01727494687556
938.8195148879216	1586.4333333333334	31705.266666666666	42.65799952750196
939.5467136457895	1586.2333333333333	31946.4	42.87618639743809
940.2738388505477	1586.7666666666667	32208.633333333335	42.74937215377357
941.000890500031	1587.2333333333333	32624.1	42.39947132199109
941.7278685920743	1586.1	33170.96666666667	41.74648131727924
942.4547731245123	1586.9666666666667	33773.9	41.62747978014474
943.1816040951798	1586.0666666666666	34459.46666666667	41.93035819967846
943.9083615019116	1586.2666666666667	35143.666666666664	41.51029926350224
944.6350453425426	1586.8666666666666	35858.8	40.868464693450406
945.3616556149077	1586.9	36652.4	41.45164288181138
946.0881923168415	1586.4	37416.166666666664	40.33419210235985
946.8146554461789	1586.2666666666667	38163.333333333336	40.13691053277829
947.5410450007547	1586.7333333333333	38970.7	40.680519607254055
948.2673609784038	1586.9	39754.86666666667	40.52847561024035
948.9936033769609	1585.9	40558.4	40.84075852590629
949.7197721942608	1586.9666666666667	41282.333333333336	40.48617506414671
950.4458674281384	1585.5666666666666	42044.03333333333	40.76682403724707
951.1718890764284	1586.3333333333333	42804.76666666667	40.72024524504289
951.8978371369658	1586.5666666666666	43465.6	40.302555030549236
952.6237116075853	1586.5	44055.933333333334	39.71585490372649
953.3495124861216	1586.2333333333333	44624.2	39.987373027332524
954.0752397704097	1586.7666666666667	45132.2	39.816035544108146
954.8008934582843	1586.4666666666667	45692.96666666667	40.30427279631088
955.5264735475803	1586.3	46241.23333333333	40.390294161314834
956.2519800361324	1586.4666666666667	46736.63333333333	39.93575370865723
956.9774129217755	1586.2666666666667	47165.1	39.00571653117739
957.7027722023442	1586.0	47632.86666666667	40.0535191117015
958.4280578756737	1586.4333333333334	47910.8	40.14281892917899
959.1532699395985	1586.7666666666667	48130.46666666667	39.79023317370416
959.8784083919536	1586.5666666666666	48386.36666666667	40.15799653162226
960.6034732305736	1586.3333333333333	48672.76666666667	39.7122493223753
961.3284644532936	1586.0	48953.13333333333	39.72635952158533
962.053382057948	1587.0666666666666	49193.13333333333	39.70050732414336
962.7782260423721	1586.8333333333333	49483.8	39.35179224776845
963.5029964044004	1586.3333333333333	49704.433333333334	38.84263365026302
964.2276931418677	1586.6666666666667	49847.166666666664	38.12893687061263
964.952316252609	1586.5333333333333	50034.0	38.206440895536865
965.6768657344589	1586.3333333333333	50114.13333333333	38.31070577075983
966.4013415852523	1586.5666666666666	50181.36666666667	38.445850450921675
967.1257438028242	1586.1666666666667	50206.13333333333	38.23186269009431
967.8500723850091	1586.6333333333334	50342.9	39.185659882045854
968.574327329642	1586.5666666666666	50388.46666666667	38.98568614710621
969.2985086345576	1585.9666666666667	50471.7	38.4923025037333
970.0226162975908	1586.8	50458.76666666667	37.947278951859296
970.7466503165765	1586.4666666666667	50454.63333333333	38.04089211944961
971.4706106893493	1586.9666666666667	50418.6	38.40247206358114
972.1944974137441	1586.9333333333334	50298.166666666664	38.52770623104527
972.9183104875957	1586.5	50007.13333333333	38.281140645661175
973.6420499087391	1586.6	49646.933333333334	38.08281047326152
974.3657156750087	1586.1666666666667	49399.333333333336	37.943855580141815
975.0893077842397	1586.3333333333333	49142.63333333333	37.92614708679236
975.8128262342667	1586.9	49141.666666666664	38.223846297331775
976.5362710229247	1586.2666666666667	49137.36666666667	38.65300775978056
977.2596421480483	1586.4666666666667	49084.8	38.570661996388374
977.9829396074724	1585.9666666666667	48958.63333333333	38.42720752819986
978.7061633990318	1586.6333333333334	48795.86666666667	38.603188552058455
979.4293135205613	1586.3	48610.76666666667	38.96552562721024
980.1523899698958	1586.4	48373.26666666667	38.73498991534112
980.87539274487	1586.1	48267.76666666667	38.8018869813213
981.5983218433189	1586.4666666666667	48216.13333333333	38.364642028558926
982.3211772630771	1586.7	48275.1	38.110697906847356
983.0439590019795	1586.8333333333333	48355.7	37.42194783717818
983.7666670578608	1586.6666666666667	48498.2	37.70210787309377
984.4893014285559	1586.9333333333334	48529.333333333336	37.6291254183641
985.2118621118997	1586.9	48454.066666666666	37.39620372813355
985.9343491057269	1586.4666666666667	48327.36666666667	37.4814577217458
986.6567624078724	1586.9	48150.86666666667	37.79503319656855
987.3791020161709	1585.8666666666666	48055.166666666664	37.905059621434646
988.1013679284573	1586.6666666666667	48045.333333333336	38.57631779501676
988.8235601425663	1586.4333333333334	48016.3	38.37069892683562
989.5456786563328	1587.0	48045.53333333333	38.24316831366467
990.2677234675917	1586.5666666666666	48080.6	37.83303134398001
990.9896945741776	1585.9	48003.6	37.754114333288705
991.7115919739255	1586.7333333333333	47914.73333333333	37.92868728426395
992.4334156646702	1586.7333333333333	47701.166666666664	38.36150968548924
993.1551656442463	1587.0666666666666	47348.666666666664	38.51146558779541
993.8768419104888	1586.3	46896.46666666667	37.54171761402892
994.5984444612325	1586.0666666666666	46610.3	37.71680795535554
995.3199732943121	1587.0333333333333	46282.333333333336	37.28561126302787
996.0414284075626	1585.7333333333333	46060.86666666667	37.51848311611176
996.7628097988187	1586.9333333333334	45851.8	37.305342408045284
997.4841174659151	1586.4	45595.1	36.78574668147883
998.2053514066869	1586.5666666666666	45253.1	36.530595177865486
998.9265116189687	1586.8	44726.2	36.41335968649517
999.6475981005952	1586.8666666666666	44166.96666666667	36.44680907059207
1000.3686108494015	1586.7666666666667	43667.26666666667	36.496754456312274
1001.0895498632223	1586.1666666666667	43321.1	36.29141643491866
1001.8104151398923	1586.4333333333334	42991.3	36.45026155955746
1002.5312066772464	1586.1333333333334	42708.0	36.85800051805806
1003.2519244731194	1586.3666666666666	42485.53333333333	37.590551875384925
1003.9725685253462	1586.1666666666667	42178.4	37.726867963694346
1004.6931388317614	1586.6666666666667	41798.9	37.5543282466748
1005.4136353902	1586.6333333333334	41327.9	38.037725622298915
1006.1340581984969	1586.2666666666667	40731.73333333333	37.92426965706363
1006.8544072544867	1586.9	40021.86666666667	37.64172693672971
1007.5746825560042	1586.0666666666666	39426.03333333333	37.58998226709286
1008.2948841008844	1586.7333333333333	38861.96666666667	37.579281332522406
1009.0150118869618	1586.6666666666667	38383.23333333333	37.67637932301028
1009.7350659120716	1586.4666666666667	38059.26666666667	38.04626914174621
1010.4550461740483	1586.4666666666667	37694.433333333334	38.27566275474825
1011.174952670727	1586.6666666666667	37318.3	38.42455108787298
1011.8947853999423	1586.0	36910.3	38.84280718092558
1012.614544359529	1586.2666666666667	36306.6	38.98106844166121
1013.334229547322	1586.2333333333333	35667.566666666666	39.445822505193384
1014.0538409611561	1587.2	34980.7	39.334572675762594
1014.7733785988661	1586.3	34342.433333333334	39.33297640462444
1015.4928424582868	1586.2666666666667	33796.46666666667	39.03643880725632
1016.2122325372529	1586.6666666666667	33380.066666666666	39.7568103432945
1016.9315488335994	1586.9	32937.333333333336	39.37568369144707
1017.6507913451611	1586.4	32579.166666666668	39.60641927087395
1018.3699600697728	1586.5666666666666	32232.2	39.04670617204787
1019.0890550052692	1587.2	31857.866666666665	39.448333433168585
1019.8080761494851	1587.1	31346.733333333334	39.267353747644535
1020.5270235002555	1586.7	30726.4	39.00085253288085
1021.2458970554151	1586.7333333333333	30019.5	39.43692705409108
1021.9646968127987	1586.5333333333333	29376.933333333334	39.249772415323626
1022.6834227702411	1586.5666666666666	28798.8	39.409248886563795
1023.4020749255772	1586.4666666666667	28329.833333333332	39.85651173182283
1024.1206532766416	1586.2333333333333	27931.533333333333	40.05059820719218
1024.8391578212693	1587.1333333333334	27612.7	39.782907634262806
1025.5575885572953	1586.3666666666666	27276.233333333334	40.0210736905467
1026.2759454825539	1586.6666666666667	26831.833333333332	39.73472502902855
1026.9942285948803	1586.6	26291.033333333333	39.993786471746354
1027.7124378921092	1587.2	25736.0	39.792354618486
1028.4305733720753	1586.8	25121.6	39.92229704060286
1029.1486350326138	1586.7333333333333	24557.866666666665	40.35786487105601
1029.866622871559	1586.7666666666667	24040.0	40.24804180150674
1030.584536886746	1587.1666666666667	23631.233333333334	40.508542341604056
1031.3023770760096	1585.9666666666667	23268.633333333335	40.2012263010202
1032.0201434371845	1586.2666666666667	22927.566666666666	39.93225307214507
1032.7378359681059	1586.6666666666667	22576.533333333333	40.07228449991702
1033.455454666608	1587.0666666666666	22204.1	40.19154541208217
1034.1729995305259	1586.0333333333333	21778.7	40.463192885098856
1034.8904705576945	1586.5	21261.633333333335	40.40845061573139
1035.6078677459486	1586.5666666666666	20739.466666666667	40.03611233673185
1036.3251910931228	1586.8666666666666	20246.466666666667	40.282278898232896
1037.042440597052	1586.8666666666666	19792.566666666666	40.683105877294516
1037.7596162555712	1586.5333333333333	19364.333333333332	39.89410948209869
1038.4767180665153	1586.4	19014.633333333335	39.5067613573747
1039.1937460277186	1586.8	18725.766666666666	40.20259606378583
1039.9107001370162	1586.5666666666666	18445.533333333333	39.365696532727206
1040.627580392243	1585.9	18157.466666666667	39.297936329163946
1041.3443867912338	1585.9	17831.166666666668	39.482232822128175
1042.0611193318232	1586.0666666666666	17443.533333333333	40.02747254979727
1042.7777780118463	1586.8666666666666	17018.266666666666	40.43854173437585
1043.4943628291376	1586.8333333333333	16559.466666666667	40.46259290879937
1044.2108737815322	1585.8	16126.466666666667	39.19878751387076
1044.9273108668647	1586.1	15785.933333333332	39.95423524269961
1045.64367408297	1587.1666666666667	15439.6	39.5637333730232
1046.359963427683	1586.3666666666666	15163.3	38.83397325301628
1047.0761788988382	1586.9	14904.433333333332	39.13559330300577
1047.7923204942708	1587.0333333333333	14678.533333333333	40.24219574166675
1048.5083882118154	1586.5	14405.8	40.675624788272216
1049.224382049307	1586.8	14091.6	40.88487900441825
1049.9403020045802	1586.3666666666666	13758.733333333334	39.98945079939469
1050.6561480754697	1586.5333333333333	13393.8	39.119877322425985
1051.3719202598106	1586.3	13075.233333333334	39.11109148346147
1052.0876185554378	1586.1666666666667	12803.866666666667	40.12867137506916
1052.8032429601856	1586.9	12561.966666666667	39.559672551937126
1053.5187934718892	1586.1	12348.433333333332	39.486956066075656
1054.2342700883835	1585.9666666666667	12189.9	39.68286671440717
1054.949672807503	1586.0333333333333	12061.9	39.7608421624564
1055.6650016270826	1585.7666666666667	11889.333333333334	39.80275367372677
1056.3802565449573	1585.8666666666666	11680.733333333334	39.156182596138784
1057.0954375589617	1586.1666666666667	11451.066666666668	38.89096446843707
1057.8105446669308	1586.7666666666667	11230.233333333334	39.8278359610817
1058.5255778666992	1586.3666666666666	10987.133333333333	39.39430848311439
1059.240537156102	1586.6333333333334	10781.5	40.166692946894045
1059.9554225329737	1586.8333333333333	10584.766666666666	39.48410250747162
1060.6702339951491	1586.3333333333333	10432.033333333333	39.890962310937745
1061.3849715404633	1585.8333333333333	10281.633333333333	39.38330542818921
1062.0996351667509	1586.5333333333333	10167.966666666667	39.083155303343496
1062.8142248718468	1586.8666666666666	10080.166666666666	40.178423100889624
1063.528740653586	1586.5333333333333	9924.0	39.554349388004724
1064.2431825098029	1586.7	9735.633333333333	39.02611214926569
1064.9575504383324	1587.0	9526.0	38.41064175112601
1065.6718444370097	1586.4	9338.0	39.02902420894165
1066.386064503669	1587.0666666666666	9156.266666666666	39.40436527442423
1067.1002106361457	1586.8	9017.433333333332	39.25627413716742
1067.8142828322743	1586.2666666666667	8901.333333333334	38.8679137635199
1068.5282810898898	1587.2	8789.966666666667	38.42066180155067
1069.2422054068265	1586.7333333333333	8716.633333333333	39.28013405935612
1069.95605578092	1586.7333333333333	8602.133333333333	38.50613597894501
1070.6698322100044	1586.0666666666666	8461.7	39.08344319602165
1071.383534691915	1586.5666666666666	8306.3	39.31807926093825
1072.0971632244864	1585.8	8139.533333333334	39.84084351828812
1072.8107178055534	1586.3	7979.4	39.653270810676155
1073.524198432951	1586.5666666666666	7849.133333333333	38.8555131472699
1074.2376051045137	1586.5666666666666	7744.7	39.51962372421205
1074.9509378180765	1586.6666666666667	7646.566666666667	39.3792187793395
1075.6641965714741	1586.0666666666666	7564.833333333333	39.33412626656391
1076.3773813625414	1586.4666666666667	7470.833333333333	38.85825751197537
1077.0904921891133	1586.4333333333334	7360.366666666667	38.741891680140164
1077.8035290490245	1586.7333333333333	7243.166666666667	38.69106789286229
1078.51649194011	1586.6333333333334	7108.0	39.09360507173303
1079.2293808602042	1586.7333333333333	6987.533333333334	38.760451666757525
1079.9421958071423	1586.8333333333333	6875.966666666666	38.62290993008597
1080.6549367787588	1585.9	6784.733333333334	39.79478266576821
1081.367603772889	1586.4	6696.833333333333	37.98303277635534
1082.080196787367	1586.0666666666666	6649.666666666667	38.915921837454476
1082.7927158200282	1586.2	6571.4	39.248236986951945
1083.5051608687072	1586.8333333333333	6482.9	39.68556042240536
1084.217531931239	1586.7333333333333	6353.766666666666	38.297106862093685
1084.9298290054578	1586.2666666666667	6230.966666666666	38.70841615398639
1085.6420520891993	1586.3333333333333	6126.466666666666	37.33196745675491
1086.3542011802977	1587.0666666666666	6055.633333333333	38.74943576793176
1087.0662762765878	1586.0666666666666	5990.333333333333	38.34231197853834
1087.7782773759047	1586.7333333333333	5940.733333333334	38.365657911964114
1088.4902044760831	1586.8333333333333	5868.833333333333	37.69636769443214
1089.202057574958	1586.5333333333333	5784.8	38.309238318020164
1089.9138366703637	1586.6	5689.9	38.746991252497175
1090.6255417601355	1585.7	5603.766666666666	38.015927339934024
1091.337172842108	1586.4	5521.1	38.59706097184774
1092.048729914116	1586.6666666666667	5462.2	37.68737858484955
1092.7602129739944	1586.5	5415.933333333333	37.66245398430246
1093.471622019578	1586.4	5371.933333333333	39.21836634010082
1094.1829570487016	1586.2666666666667	5300.333333333333	37.57955035356592
1094.8942180592	1585.9666666666667	5209.766666666666	38.5671617143193
1095.605405048908	1586.1666666666667	5125.833333333333	37.61831040536333
1096.3165180156604	1585.9666666666667	5065.266666666666	38.87815071004767
1097.027556957292	1586.2666666666667	5018.433333333333	39.34005943859328
1097.7385218716379	1585.6666666666667	4983.333333333333	38.5879862366317
1098.4494127565324	1586.0333333333333	4928.133333333333	37.796830296267906
1099.1602296098106	1586.5666666666666	4843.166666666667	37.63098427355735
1099.8709724293074	1586.7	4758.3	37.99276249935964
1100.5816412128574	1586.9	4692.433333333333	38.700631773118936
1101.2922359582956	1586.1333333333334	4643.333333333333	37.69042399776032
1102.0027566634565	1586.0	4607.733333333334	37.854765910157255
1102.7132033261753	1586.0666666666666	4564.766666666666	39.55899564545533
1103.4235759442865	1586.3333333333333	4486.733333333334	38.327945535719735
1104.1338745156252	1586.3	4418.933333333333	38.24829438604502
1104.844099038026	1586.6333333333334	4373.0	40.19315073621555
1105.5542495093239	1586.5333333333333	4331.266666666666	39.07450946908964
1106.2643259273534	1586.1333333333334	4285.033333333334	38.24375097793867
1106.9743282899494	1586.9666666666667	4203.2	37.181827682365856
1107.684256594947	1586.4	4130.066666666667	38.52075398143399
1108.394110840181	1587.2666666666667	4071.9666666666667	38.38165417969884
1109.1038910234856	1586.1666666666667	4026.3	37.954707161316726
1109.8135971426964	1586.0333333333333	3971.633333333333	39.69930046388321
1110.5232291956477	1586.6333333333334	3899.9	40.04617014582664
1111.2327871801745	1586.0333333333333	3832.9	38.21635008064825
1111.9422710941117	1586.0	3788.866666666667	39.63373373308964
1112.6516809352938	1586.1333333333334	3739.133333333333	38.9159648274392
1113.3610167015559	1585.3333333333333	3683.633333333333	38.943507384640235
1114.0702783907325	1586.4	3623.8333333333335	38.25711443282253
1114.7794660006589	1585.6	3583.0	38.552213174181695
1115.4885795291696	1585.5	3549.0	39.58789384896078
1116.1976189740992	1586.8	3510.3	42.479309238587845
1116.906584333283	1586.6333333333334	3453.5333333333333	38.79425737216433
1117.6154756045555	1586.6333333333334	3419.5	40.206406423101676
1118.3242927857516	1586.4666666666667	3386.9333333333334	41.336405963934716
1119.0330358747062	1585.8333333333333	3346.266666666667	40.50548103547406
1119.741704869254	1585.9	3305.8	41.39605199091164
1120.4502997672296	1586.6	3258.1	39.57082083391675
1121.1588205664682	1585.4	1663.3	42.93785437281453
1121.8672672648045	1585.5	1662.4666666666667	38.935699609520796
1122.5756398600731	1585.4333333333334	1662.3333333333333	39.58922767162469
1123.2839383501089	1585.5333333333333	1663.5666666666666	43.47545792515716
