# Supplementary material for: Roblonski: A Material-Efficient Robo-Fluidic Toolbox for Rapid Photochemical Characterization
Source: ACS Cent Sci. 2026 Feb 6;12(3):333–44. doi: 10.1021/acscentsci.5c02027 (PMC13022720; doi:10.1021/acscentsci.5c02027)
Supplement: Supplementary file 2 [file oc5c02027_si_002.zip › BeerLambertStudy/Raw Data (Automataed)/BLEC Study (2025 Jun 12)/Perylene1/blec_Perylene1__12062025_aABS_i9_eEXP_s2_d380e-02_t250-0_m7_v175-0.csv]

name	C:/Users/cbe.mabolha.shared/Documents/Gilson Spectroscopy Project\BLEC Study (2025 Jun 12)\Perylene1\blec_Perylene1__12062025_aABS_i9_eEXP_s2_d380e-02_t250-0_m7_v175-0.csv
2025-06-12 23:29:12.263241
mix_iter=7	mix_disp=175.0
droplet_volume=50.0	working_volume=250.0
dilution_scheme=Fractional(value=0.3333333333333333)	n_dil=6
calibration=Calibration(y = f(x); f(x) = -0.244 + 0.9765x; s.t. y > 0.0; Set Feb 4	2025 from "Manuscript Figures Data.xlsx")
count	30
interval	0.1 (Sec)
integration_time	40000 (uSec)
NLC=False	DCC=False	WCAL=-5	Slit=S5
Conc_0=0.038	nFRAC=0.4444444444444446	nConc_(9;2)=0.016888888888888894	aFRAC=0.4448896625186654	aConc_(9;2)=0.016905807175709286
wavelength (nm)	dark reference (int)	light reference (int)	abs (mOD)
W	D	L	S
344.6678771972656	1601.6666666666667	1678.4	38.440783685672784
345.45221902608614	1589.4	1666.4	40.772707205823785
346.236489003635	1587.2333333333333	1662.2333333333333	36.84204148407367
347.02068712774695	1585.5	1663.6666666666667	58.81289474730944
347.8048133962569	1584.6666666666667	2395.8	46.205885720086854
348.5888678069997	1585.2333333333333	2412.0	48.777700497550306
349.3728503578101	1586.5666666666666	2425.7	50.00679652342392
350.15676104652283	1586.9333333333334	2434.3333333333335	50.48677993569888
350.94059987097285	1587.0	2444.0333333333333	47.579948528952094
351.72436682899485	1587.1666666666667	2448.4666666666667	47.668430165750564
352.5080619184237	1585.8	2454.366666666667	49.16535784483442
353.2916851370942	1585.9333333333334	2458.2	46.665709185415515
354.0752364828412	1585.8	2462.4	48.30079386158168
354.8587159534994	1584.4333333333334	2467.9666666666667	47.66229397341304
355.6421235469038	1585.9666666666667	2471.2	48.716593131610274
356.42545926088906	1586.4	2473.7	51.544264029385694
357.20872309329	1586.7	2468.4666666666667	48.01987952130882
357.9919150419415	1586.9333333333334	2466.766666666667	49.327947061243115
358.77503510467835	1586.0	2464.5666666666666	53.1674304878357
359.5580832793353	1585.8	2455.633333333333	51.48134266301512
360.34105956374725	1585.7666666666667	2450.9	51.72182554716824
361.12396395574893	1585.7666666666667	2444.5333333333333	50.45981893308808
361.9067964531752	1586.4333333333334	2447.2	51.48901530263207
362.6895570538609	1586.7666666666667	2441.266666666667	47.12436853810183
363.47224575564076	1586.2333333333333	2445.266666666667	51.37165452386348
364.2548625563497	1586.6333333333334	2438.4333333333334	51.43303326426968
365.0374074538224	1586.2	2440.9333333333334	51.226627449628666
365.8198804458938	1586.6	2435.3333333333335	52.5534184937541
366.6022815303986	1585.8	2436.4666666666667	51.7549450614371
367.3846107051717	1586.6	2436.8	52.51470005850273
368.1668679680479	1586.6666666666667	2436.5666666666666	49.77502337636752
368.9490533168619	1586.7	2441.4333333333334	51.512579536361244
369.7311667494487	1585.9666666666667	2447.5	51.95140688647395
370.5132082636429	1586.3333333333333	2452.9666666666667	50.57452167745936
371.2951778572795	1586.4666666666667	2463.633333333333	55.146153586971046
372.07707552819323	1586.1666666666667	2460.8	53.49673543388556
372.8589012742189	1586.5333333333333	2465.1666666666665	50.37883359879401
373.6406550931913	1586.8333333333333	2471.633333333333	52.43673658099092
374.4223369829453	1585.9666666666667	2483.0666666666666	53.366907054888706
375.2039469413157	1586.0666666666666	2493.1	56.36477307667269
375.9854849661373	1587.2333333333333	2482.7	56.829522391628004
376.7669510552448	1585.6333333333334	2485.0333333333333	54.78924175470412
377.5483452064732	1586.4	2496.733333333333	56.88926726631075
378.3296674176572	1586.5	2510.0	58.25851518753816
379.11091768663164	1586.7	2512.233333333333	59.500591611912164
379.89209601123133	1586.3333333333333	2518.5	61.724027133712845
380.67320238929113	1586.2333333333333	2520.5333333333333	61.126473885238454
381.45423681864577	1585.6333333333334	2522.9	61.14985420399107
382.23519929713007	1586.1	2530.5666666666666	61.620012282593606
383.01608982257886	1586.6666666666667	2547.1666666666665	61.574397075360764
383.796908392827	1586.8666666666666	2556.9	61.42299086471957
384.57765500570923	1586.5333333333333	2555.266666666667	59.398933605465025
385.3583296590604	1586.2333333333333	2550.5	62.805509431846914
386.1389323507153	1586.1	2546.133333333333	59.197797004885764
386.91946307850884	1586.1333333333334	2560.133333333333	58.1703386342937
387.69992184027564	1585.8	2583.133333333333	58.456681620111134
388.48030863385065	1585.7	2603.4	58.18097348089902
389.2606234570687	1586.8333333333333	2591.6666666666665	58.714949063891446
390.04086630776453	1585.9	2580.7	58.316373268581245
390.82103718377294	1586.3666666666666	2588.266666666667	59.69407122857483
391.6011360829288	1586.3666666666666	2597.4333333333334	61.400708177045075
392.3811630030669	1586.8	2625.0666666666666	60.23657430926518
393.161117942022	1585.8333333333333	2664.5333333333333	59.84983452796665
393.941000897629	1585.8333333333333	2712.9	62.04022483776641
394.72081186772266	1586.3	2716.3333333333335	60.43466086902351
395.5005508501378	1586.3333333333333	2702.0333333333333	62.5253509690998
396.28021784270925	1586.7	2708.1666666666665	66.6112975460242
397.0598128432718	1585.7	2716.7	68.05110161002789
397.83933584966024	1585.4666666666667	2718.0	69.38868707285394
398.6187868597095	1586.4333333333334	2729.266666666667	68.54791413014539
399.3981658712542	1586.5333333333333	2746.1666666666665	70.1795794087406
400.1774728821293	1586.0333333333333	2771.9	71.91301549605411
400.9567078901696	1585.5333333333333	2797.766666666667	74.61719836608822
401.7358708932098	1587.1666666666667	2795.3	74.31021068321704
402.5149618890848	1586.1666666666667	2785.766666666667	76.94242360578063
403.2939808756294	1585.7666666666667	2791.4	78.81877484853912
404.07292785067847	1586.2	2818.8	76.70782808106891
404.8518028120667	1586.1	2828.733333333333	77.61600128332694
405.630605757629	1585.9	2839.8333333333335	79.17201025914004
406.4093366852001	1586.0	2823.1	76.19350709534226
407.1879955926149	1585.9333333333334	2830.366666666667	74.09955624620333
407.9665824777082	1586.3333333333333	2850.2	76.3680813515301
408.74509733831474	1586.1666666666667	2872.8333333333335	72.30525681137715
409.52354017226935	1586.0333333333333	2877.5	69.032992216824
410.3019109774069	1586.5666666666666	2876.733333333333	67.83412526588928
411.08020975156217	1586.4333333333334	2894.9666666666667	64.86087420709009
411.8584364925699	1586.4333333333334	2916.5666666666666	62.31705225604167
412.6365911982651	1586.0333333333333	2943.1666666666665	62.7694964696978
413.4146738664823	1586.2333333333333	2968.366666666667	61.24807446018952
414.19268449505654	1586.2	2995.1666666666665	60.57559054920572
414.97062308182257	1586.9	3034.5666666666666	61.010949219052996
415.74848962461516	1585.9666666666667	3074.0666666666666	59.915428258495886
416.52628412126916	1586.0333333333333	3143.6666666666665	61.86346370686751
417.3040065696194	1586.2666666666667	3219.4333333333334	62.69373004411571
418.0816569675006	1586.2333333333333	3215.4666666666667	63.596599295038985
418.8592353127476	1586.0666666666666	3197.233333333333	61.30205873840823
419.63674160319533	1586.1666666666667	3209.9	64.49008640852648
420.4141758366785	1586.0	3248.5333333333333	66.20438589092079
421.1915380110319	1586.3	3269.4333333333334	67.60525837263218
421.9688281240904	1586.7333333333333	3268.3	69.98341856506279
422.7460461736888	1585.6	3319.4	71.6422738638839
423.52319215766187	1585.7333333333333	3387.9	74.21811861876454
424.3002660738445	1585.8666666666666	3465.6	76.96277230136343
425.0772679200714	1585.7666666666667	3606.3333333333335	78.2122456695277
425.8541976941775	1586.7333333333333	3749.733333333333	81.62966086475713
426.6310553939975	1585.7666666666667	3810.5666666666666	80.73003656926142
427.40784101736625	1586.2666666666667	3860.1	81.67773029137598
428.18455456211865	1586.1666666666667	3981.633333333333	82.79806139595703
428.96119602608934	1586.5333333333333	4172.866666666667	84.92381335578595
429.7377654071133	1586.1	4391.033333333334	90.95386932826416
430.5142627030252	1585.9	4513.066666666667	92.22472985599804
431.29068791166	1586.7666666666667	4660.333333333333	96.32519010515523
432.06704103085235	1586.2666666666667	4788.3	96.43443528649993
432.8433220584372	1586.6333333333334	4880.733333333334	92.96944547513576
433.6195309922492	1586.8333333333333	4946.566666666667	90.02551653068717
434.3956678301234	1586.5	4993.366666666667	83.38100754902888
435.1717325698944	1585.2666666666667	5000.133333333333	73.34335961772375
435.9477252093971	1586.0	5019.7	68.17890540017754
436.72364574646633	1586.1	5067.466666666666	62.68337482637914
437.49949417893686	1586.2333333333333	5142.6	59.44408075903604
438.27527050464346	1586.3666666666666	5235.6	57.33222734704692
439.0509747214211	1586.3333333333333	5418.7	55.214724087556206
439.8266068271044	1586.2666666666667	5672.5	54.04058433050931
440.6021668195283	1586.6	6032.466666666666	52.893988258356565
441.37765469652754	1586.3666666666666	6503.133333333333	53.180357991722765
442.1530704559369	1585.9333333333334	7000.233333333334	52.358384997309145
442.9284140955914	1586.9	7443.166666666667	52.16907060927148
443.7036856133256	1586.7666666666667	7763.133333333333	51.65146322708937
444.47888500697445	1586.3	7921.866666666667	49.46806868105928
445.2540122743727	1586.3333333333333	7956.6	49.93418017948623
446.0290674133552	1586.0333333333333	7905.4	50.064890613250085
446.8040504217568	1586.7	7810.5	48.777796819140626
447.5789612974122	1586.5333333333333	7730.733333333334	48.74272325631788
448.35380003815635	1586.2333333333333	7686.066666666667	48.81257460522556
449.1285666418239	1586.0666666666666	7644.766666666666	48.097134990214485
449.90326110624983	1586.2666666666667	7654.7	49.315077229497234
450.67788342926883	1586.2333333333333	7669.666666666667	49.76769031523352
451.4524336087157	1585.8	7700.933333333333	48.508595542486674
452.22691164242536	1586.8333333333333	7759.866666666667	49.03711116183495
453.00131752823256	1586.3333333333333	7814.733333333334	48.21732315642218
453.7756512639721	1586.4	7875.3	47.945459381276905
454.5499128474788	1586.2333333333333	7939.4	48.51959365085476
455.32410227658755	1586.5	7980.133333333333	48.939252937856224
456.09821954913303	1586.2666666666667	7997.766666666666	48.62821005997459
456.8722646629501	1586.8333333333333	7964.766666666666	48.17318596658788
457.6462376158736	1586.6666666666667	7893.033333333334	48.122965269825706
458.4201384057383	1586.0	7807.133333333333	48.65414162049384
459.1939670303791	1586.3666666666666	7681.433333333333	48.398716356098625
459.96772348763074	1585.6	7526.366666666667	47.99889670294946
460.741407775328	1586.4333333333334	7406.833333333333	48.62945337110756
461.51501989130577	1586.0	7265.8	48.81713389125868
462.2885598333988	1586.4	7151.4	47.82614288667136
463.0620275994419	1586.5333333333333	7051.4	47.32440668378339
463.83542318726995	1586.5	6997.8	48.148285350939545
464.6087465947177	1586.5666666666666	6942.833333333333	47.10854689245188
465.38199781962	1587.0	6922.966666666666	48.2579227219856
466.1551768598116	1586.4333333333334	6908.166666666667	47.219214490493286
466.92828371312737	1586.4666666666667	6919.433333333333	47.540972552105615
467.7013183774021	1586.2333333333333	6965.466666666666	48.08500824525951
468.4742808504707	1586.4666666666667	7014.8	48.44745728264031
469.24717113016777	1587.3	7056.666666666667	46.690470172130304
470.0199892143283	1586.7333333333333	7123.266666666666	46.82619108094624
470.792735100787	1586.4333333333334	7207.166666666667	48.340132717170384
471.5654087873788	1586.3	7273.566666666667	47.802025513482356
472.33801027193834	1586.2666666666667	7349.166666666667	48.375908387013155
473.11053955230057	1586.1666666666667	7420.9	47.92086448093308
473.88299662630027	1586.6333333333334	7488.7	48.88868989626314
474.65538149177223	1586.1	7530.766666666666	48.57249144830413
475.4276941465513	1586.9333333333334	7556.133333333333	47.83302108574967
476.1999345884722	1586.2666666666667	7567.1	47.84005381183187
476.97210281536985	1585.9666666666667	7570.233333333334	46.969262369928614
477.74419882507897	1585.6	7545.433333333333	47.15100564166569
478.51622261543446	1586.5333333333333	7524.766666666666	46.95721070196955
479.2881741842711	1586.7	7489.233333333334	47.3611702692659
480.06005352942367	1586.4	7433.066666666667	46.641504630634714
480.831860648727	1586.7	7389.2	47.019230943108695
481.60359554001593	1585.9666666666667	7356.066666666667	48.542054872031926
482.37525820112523	1586.3	7304.333333333333	47.843852517314076
483.14684862988975	1586.4	7260.966666666666	47.692992563514245
483.91836682414424	1586.1666666666667	7201.3	46.91230318487844
484.68981278172356	1586.6333333333334	7158.266666666666	46.39626291044691
485.46118650046253	1586.8333333333333	7130.4	49.122664727901316
486.23248797819593	1586.6666666666667	7076.5	48.050364759995496
487.0037172127586	1586.6	7022.133333333333	47.2170641975277
487.7748742019853	1586.1666666666667	6996.866666666667	47.91186933266507
488.54595894371096	1586.0	6951.133333333333	47.79675297693678
489.31697143577026	1586.4333333333334	6915.833333333333	46.696549139073355
490.08791167599804	1585.6666666666667	6890.033333333334	46.907990866229895
490.8587796622292	1587.4	6851.8	46.55201638171839
491.6295753922984	1586.0666666666666	6828.733333333334	47.34659761554684
492.4002988640406	1586.2666666666667	6809.0	48.2896793897181
493.17095007529053	1586.6333333333334	6770.1	47.07085800865695
493.94152902388305	1587.1333333333334	6752.3	48.12287098378871
494.71203570765294	1586.4	6721.533333333334	47.56421807535197
495.482470124435	1586.7	6681.566666666667	46.166210988919005
496.25283227206404	1586.9666666666667	6655.2	46.654347506002225
497.02312214837485	1586.4333333333334	6629.366666666667	47.624868514742396
497.7933397512024	1586.1666666666667	6599.833333333333	46.901123826943
498.56348507838123	1586.5	6578.066666666667	47.69300022601035
499.3335581277464	1586.6	6561.633333333333	47.15937718733608
500.10355889713264	1586.8	6549.833333333333	47.390434242435944
500.8734873843747	1586.7666666666667	6542.7	46.95416792693496
501.6433435873074	1586.5666666666666	6551.1	46.50462387869191
502.4131275037657	1586.2333333333333	6547.7	45.36409229408293
503.1828391315842	1586.2333333333333	6566.966666666666	47.34215798506073
503.95247846859786	1586.0666666666666	6579.033333333334	46.26066242073816
504.72204551264144	1586.7	6610.7	47.081780087927854
505.49154026154974	1586.7666666666667	6636.666666666667	46.47890192378408
506.2609627131576	1586.2333333333333	6671.9	46.36200718163615
507.03031286529983	1586.5	6721.166666666667	45.59775610787641
507.7995907158112	1586.0666666666666	6787.266666666666	46.201189075444084
508.5687962625266	1586.0666666666666	6855.866666666667	46.79834831630493
509.33792950328075	1586.5	6927.433333333333	46.810431445239
510.1069904359085	1587.3333333333333	6999.2	46.21366073199415
510.8759790582447	1587.0	7103.733333333334	47.132362550877076
511.6448953681241	1587.3666666666666	7181.8	46.04711734349574
512.4137393633815	1585.6	7280.133333333333	46.96925334511986
513.1825110418519	1586.6666666666667	7377.666666666667	46.93678527696111
513.9512104013698	1587.3	7477.0	46.626555763532416
514.7198374397702	1586.4666666666667	7588.066666666667	46.13877029522983
515.4883921548881	1586.1333333333334	7699.233333333334	47.17989294662614
516.2568745445578	1586.6333333333334	7809.6	47.02095627063154
517.0252846066146	1586.7666666666667	7913.866666666667	46.81813437383571
517.793622338893	1586.6333333333334	8005.433333333333	46.37588978816071
518.561887739228	1586.6	8104.466666666666	46.440134739516935
519.3300808054544	1586.0333333333333	8203.0	45.7382871181557
520.0982015354069	1585.8666666666666	8297.3	46.39714890877427
520.8662499269203	1586.9	8384.2	46.205203323764955
521.6342259778296	1586.4333333333334	8480.4	47.29568816470693
522.4021296859694	1586.4666666666667	8554.766666666666	47.538766346712244
523.1699610491747	1586.7333333333333	8616.6	46.965909864261015
523.9377200652801	1586.6	8686.5	46.315847445603616
524.7054067321207	1586.8666666666666	8757.666666666666	46.942577284353646
525.4730210475309	1586.9666666666667	8814.933333333332	47.032500889682666
526.2405630093459	1586.7666666666667	8881.866666666667	47.515484429603156
527.0080326154003	1586.5666666666666	8944.5	46.705531475607806
527.7754298635291	1586.6333333333334	8987.466666666667	46.432856519820994
528.5427547515668	1586.1666666666667	9024.733333333334	46.69112632551209
529.3100072773485	1586.7333333333333	9060.8	46.588567583577984
530.077187438709	1586.6	9102.933333333332	46.893176120762575
530.8442952334829	1587.0	9164.866666666667	46.85500049640611
531.6113306595051	1586.1333333333334	9195.066666666668	46.350226462815904
532.3782937146104	1586.8	9234.7	47.69949428137274
533.1451843966338	1586.4333333333334	9266.533333333333	46.89559579883439
533.9120027034099	1586.3666666666666	9288.833333333334	45.43935178345343
534.6787486327736	1586.7666666666667	9324.966666666667	46.39901867089751
535.4454221825597	1586.3666666666666	9366.033333333333	46.37406294848049
536.212023350603	1586.6	9415.266666666666	47.43937236204875
536.9785521347383	1586.3333333333333	9434.2	46.39620518143255
537.7450085328004	1586.7666666666667	9470.566666666668	46.530619741778246
538.5113925426242	1586.8333333333333	9494.766666666666	46.50095464909161
539.2777041620444	1586.8666666666666	9510.133333333333	45.985326926367975
540.0439433888959	1587.0	9547.166666666666	46.89156331328297
540.8101102210134	1586.4666666666667	9573.533333333333	47.559213339382204
541.5762046562318	1586.6666666666667	9589.8	47.52693167362613
542.3422266923859	1586.8666666666666	9597.766666666666	46.60423821227475
543.1081763273105	1586.6666666666667	9608.633333333333	47.13136182205623
543.8740535588404	1586.5666666666666	9631.766666666666	46.36451021510179
544.6398583848105	1586.9666666666667	9628.666666666666	46.74851771141249
545.4055908030555	1586.3333333333333	9633.266666666666	46.35196906309449
546.1712508114102	1586.7333333333333	9633.5	46.759513457314014
546.9368384077096	1586.2666666666667	9633.2	45.418210623754106
547.7023535897882	1586.3333333333333	9643.8	45.91842075437968
548.4677963554811	1587.1	9658.0	45.95144887301838
549.2331667026231	1586.5	9653.2	46.5156716888697
549.9984646290487	1586.7666666666667	9635.566666666668	46.37064249342553
550.7636901325931	1586.6666666666667	9621.733333333334	46.31396024457048
551.5288432110908	1586.5	9624.1	46.06819053369133
552.2939238623768	1586.6	9623.266666666666	46.57886099984815
553.0589320842859	1586.2333333333333	9609.233333333334	45.825661104224814
553.8238678746528	1586.4	9601.466666666667	45.83536305206328
554.5887312313124	1586.4333333333334	9611.466666666667	46.29679516582476
555.3535221520995	1586.9666666666667	9614.0	45.71921868811242
556.1182406348488	1586.0333333333333	9614.833333333334	45.42825473068598
556.8828866773954	1586.7666666666667	9623.533333333333	45.652828677555384
557.6474602775738	1586.3666666666666	9621.866666666667	45.63640218016986
558.411961433219	1586.7	9624.666666666666	45.40563513998357
559.1763901421657	1586.5333333333333	9629.666666666666	45.91870759462009
559.9407464022488	1586.5666666666666	9632.333333333334	46.371074022232214
560.7050302113031	1587.3333333333333	9646.866666666667	46.63531879253183
561.4692415671633	1586.4	9671.0	46.68004447502271
562.2333804676643	1586.8	9687.2	45.866320667271424
562.997446910641	1586.8	9699.033333333333	45.86120367073023
563.7614408939281	1586.7666666666667	9728.033333333333	46.31737929650086
564.5253624153604	1587.1333333333334	9732.233333333334	45.8536741940371
565.2892114727728	1586.3	9762.133333333333	45.62077908707828
566.0529880639999	1587.0666666666666	9789.933333333332	46.14866964305906
566.8166921868768	1587.0333333333333	9801.333333333334	45.775310256614105
567.5803238392382	1585.8333333333333	9794.566666666668	45.31643607852065
568.3438830189189	1585.8333333333333	9821.9	45.630174078672304
569.1073697237535	1586.5	9850.5	45.87039595286543
569.8707839515772	1586.5	9867.3	45.9626609823028
570.6341257002246	1586.8333333333333	9874.266666666666	45.10913586846065
571.3973949675305	1586.4	9899.566666666668	46.60094937311265
572.1605917513298	1586.5666666666666	9907.833333333334	46.29364805941362
572.9237160494572	1587.0	9914.9	45.81794937309161
573.6867678597476	1586.9333333333334	9937.466666666667	46.324940864789085
574.4497471800358	1586.5	9931.766666666666	46.2226375181066
575.2126540081566	1586.6333333333334	9946.566666666668	45.36938949977977
575.9754883419448	1586.1333333333334	9946.833333333334	45.526494054685
576.7382501792351	1586.9	9952.6	44.53040910436125
577.5009395178625	1586.3666666666666	9972.4	45.182259523284706
578.2635563556619	1586.7	9979.133333333333	44.97947120480712
579.0261006904677	1586.6666666666667	10005.3	46.03290114800267
579.7885725201152	1586.7333333333333	10010.5	45.71109277088049
580.5509718424388	1586.8666666666666	10025.466666666667	45.157858260346025
581.3132986552736	1586.9666666666667	10054.3	45.66251838054407
582.0755529564542	1586.9666666666667	10077.266666666666	45.84294148752987
582.8377347438156	1586.4	10098.333333333334	46.36299366994588
583.5998440151925	1587.0333333333333	10108.233333333334	45.137653710259784
584.3618807684197	1587.4333333333334	10138.4	45.90066370900218
585.123845001332	1586.2333333333333	10155.966666666667	44.24692169390199
585.8857367117644	1586.6666666666667	10214.333333333334	45.58041352086354
586.6475558975515	1586.3	10250.2	45.49078594905563
587.4093025565281	1586.1333333333334	10274.566666666668	45.00595406753415
588.1709766865292	1586.5666666666666	10323.733333333334	46.05859574132778
588.9325782853895	1586.8333333333333	10374.7	45.355728865706226
589.6941073509438	1586.5333333333333	10425.266666666666	45.137008456300045
590.4555638810269	1586.9333333333334	10501.5	45.534350043875044
591.2169478734736	1586.5333333333333	10560.233333333334	45.36314962935734
591.9782593261189	1586.6333333333334	10639.433333333332	46.2100986430905
592.7394982367973	1586.2333333333333	10716.866666666667	45.717150647737604
593.5006646033439	1586.1666666666667	10793.5	44.96508726726205
594.2617584235933	1586.6	10876.833333333334	44.39063678130508
595.0227796953804	1586.3	11004.766666666666	45.80292076536712
595.78372841654	1586.5666666666666	11107.2	45.54652495399004
596.544604584907	1586.5	11223.233333333334	46.00592846090584
597.3054081983161	1586.6666666666667	11341.166666666666	44.90991766940256
598.0661392546021	1586.1333333333334	11458.6	45.4392465062525
598.8267977515999	1587.6	11603.666666666666	45.24197581252622
599.5873836871442	1586.7333333333333	11724.366666666667	45.402382528770495
600.34789705907	1586.8	11835.433333333332	45.290195246488544
601.1083378652119	1586.0666666666666	11960.133333333333	44.90214782106549
601.8687061034049	1586.3666666666666	12083.8	44.35572934586957
602.6290017714836	1586.6666666666667	12252.6	46.177238589260035
603.3892248672829	1586.1666666666667	12385.066666666668	45.7385742999902
604.1493753886377	1586.7333333333333	12525.466666666667	45.54403208942953
604.9094533333828	1586.4666666666667	12662.466666666667	46.20210269744829
605.6694586993528	1586.7333333333333	12798.933333333332	45.0599764271543
606.4293914843829	1587.1	12930.3	45.16006085809193
607.1892516863076	1587.0	13049.8	44.897599196961075
607.9490393029618	1586.2666666666667	13182.333333333334	44.85237634902984
608.7087543321802	1586.7	13319.533333333333	45.34571912177254
609.4683967717978	1586.3333333333333	13452.9	44.888544222560625
610.2279666196492	1587.0333333333333	13601.166666666666	45.380904807199734
610.9874638735695	1586.2	13732.033333333333	45.593967719849324
611.7468885313933	1586.4666666666667	13837.466666666667	46.18835263127763
612.5062405909555	1586.3	13982.6	46.0444765512507
613.2655200500909	1586.7	14114.733333333334	45.330027559512
614.0247269066342	1585.9	14267.533333333333	45.37854067422078
614.7838611584203	1586.8333333333333	14387.433333333332	45.193903200395546
615.5429228032841	1586.5333333333333	14496.4	45.43416368556287
616.3019118390603	1586.2333333333333	14605.9	45.0106934924744
617.0608282635836	1586.4	14688.1	45.302129227288574
617.8196720746892	1586.5	14752.2	44.38508858270682
618.5784432702114	1586.1333333333334	14842.133333333333	44.12730229567112
619.3371418479854	1586.0333333333333	14925.9	44.04312066677789
620.0957678058459	1586.9	14982.766666666666	44.62355049367827
620.8543211416277	1586.5	15030.933333333332	43.93286386121053
621.6128018531655	1586.9	15132.766666666666	44.4123001551732
622.3712099382943	1586.7333333333333	15177.166666666666	44.12807815728475
623.1295453948488	1586.5	15229.9	44.26608011433984
623.8878082206638	1586.4	15268.5	43.7912527556883
624.6459984135743	1585.7333333333333	15327.366666666667	44.308571285412086
625.4041159714149	1586.3333333333333	15366.066666666668	43.82270025741332
626.1621608920203	1586.0	15399.5	44.392005619966454
626.9201331732256	1586.0	15445.533333333333	44.869864640166355
627.6780328128656	1585.9333333333334	15485.6	45.083354428696815
628.4358598087749	1586.7	15547.233333333334	44.815342587057984
629.1936141587885	1586.9666666666667	15585.0	44.89411976222689
629.9512958607411	1586.5	15627.533333333333	44.957360379599045
630.7089049124675	1586.6666666666667	15652.166666666666	45.239187842629086
631.4664413118026	1586.1666666666667	15649.166666666666	44.55361636666396
632.2239050565811	1586.1666666666667	15678.466666666667	44.996955811894274
632.9812961446379	1586.6	15672.566666666668	44.501033376699205
633.7386145738079	1586.0	15706.033333333333	44.59584897460487
634.4958603419257	1586.9	15688.733333333334	44.66443231460022
635.2530334468262	1585.8	15683.0	44.6229887340522
636.0101338863443	1586.4666666666667	15679.1	44.2024151339116
636.7671616583146	1586.6	15656.966666666667	44.36265095732062
637.5241167605723	1586.8333333333333	15651.833333333334	44.799053794922756
638.2809991909518	1586.3333333333333	15646.766666666666	44.79611748450462
639.037808947288	1586.2666666666667	15645.666666666666	44.28391028700044
639.7945460274159	1586.6666666666667	15613.6	43.75900336207956
640.5512104291702	1587.1666666666667	15610.3	45.02011659295834
641.3078021503857	1586.5	15563.133333333333	44.493513955557226
642.0643211888971	1586.2	15538.366666666667	45.297164574804704
642.8207675425394	1586.4	15508.033333333333	45.203370317261374
643.5771412091474	1586.6333333333334	15500.0	44.51175176171598
644.3334421865558	1586.8666666666666	15482.266666666666	44.15927585701648
645.0896704725996	1585.7333333333333	15464.7	43.53810957992781
645.8458260651132	1586.1333333333334	15457.166666666666	43.84591300110205
646.6019089619319	1586.2	15432.933333333332	43.95811879626991
647.3579191608902	1586.9333333333334	15425.666666666666	44.091372380186996
648.1138566598231	1586.4666666666667	15385.533333333333	44.00067327668555
648.8697214565653	1586.4333333333334	15343.066666666668	43.987463026149506
649.6255135489516	1586.0	15310.533333333333	44.186823870252475
650.3812329348169	1586.5666666666666	15286.233333333334	44.75360946886604
651.1368796119959	1586.3666666666666	15339.833333333334	44.4246455726826
651.8924535783235	1585.8333333333333	15353.266666666666	44.496003292500134
652.6479548316345	1586.5666666666666	15309.266666666666	43.36693028568262
653.4033833697637	1586.2666666666667	15312.9	43.74792603293531
654.1587391905458	1586.7333333333333	15304.766666666666	43.712590372679486
654.9140222918159	1586.1666666666667	15300.6	43.83090629372041
655.6692326714084	1586.1333333333334	15291.566666666668	43.587847815946716
656.4243703271585	1586.6333333333334	15332.2	44.44219682453606
657.1794352569008	1585.7666666666667	15337.666666666666	43.94981291453503
657.9344274584702	1586.7333333333333	15340.066666666668	43.70048256143994
658.6893469297014	1586.7333333333333	15363.033333333333	44.18189594480702
659.4441936684294	1586.3666666666666	15407.633333333333	43.832440819304146
660.1989676724888	1586.1333333333334	15432.733333333334	43.67175922920083
660.9536689397146	1587.0333333333333	15481.8	44.07028693765845
661.7082974679414	1586.5666666666666	15498.733333333334	43.91901322581287
662.4628532550042	1586.5	15517.266666666666	43.91019517020969
663.2173362987378	1586.0666666666666	15568.5	43.559755848476335
663.9717465969768	1587.0	15647.833333333334	44.79819937667943
664.7260841475563	1586.6333333333334	15687.4	43.81656986306737
665.480348948311	1586.4333333333334	15773.2	44.844267038274275
666.2345409970756	1585.8666666666666	15846.766666666666	44.3266178211878
666.988660291685	1586.1	15924.333333333334	43.584688421669696
667.742706829974	1586.3666666666666	15997.5	43.88928520843784
668.4966806097776	1586.0666666666666	16089.233333333334	43.593004123316526
669.2505816289303	1586.4	16198.166666666666	44.57648278561061
670.0044098852671	1586.4	16245.666666666666	43.55125359287694
670.7581653766227	1586.1	16328.4	43.944745343676004
671.511848100832	1586.3333333333333	16379.066666666668	43.726497369972435
672.2654580557298	1586.9333333333334	16501.7	44.510103320798514
673.0189952391509	1586.2333333333333	16602.233333333334	44.45046579371458
673.7724596489301	1586.2666666666667	16704.266666666666	44.401992329714304
674.5258512829022	1586.3	16831.5	44.87464935695218
675.279170138902	1586.4666666666667	16937.366666666665	44.595233432911044
676.0324162147645	1586.4333333333334	17058.066666666666	44.06316628139633
676.7855895083242	1586.7	17169.966666666667	43.20946975480142
677.5386900174161	1586.0666666666666	17299.666666666668	43.41885695366263
678.2917177398749	1587.1	17404.2	43.57322400485213
679.0446726735356	1586.4666666666667	17517.566666666666	43.24135233250763
679.797554816233	1586.2	17635.733333333334	43.091198058370566
680.5503641658016	1587.0333333333333	17724.766666666666	42.86743785102474
681.3031007200765	1586.7666666666667	17829.5	43.524990008476834
682.0557644768925	1586.0333333333333	17957.0	43.70991619703621
682.8083554340842	1586.5	18053.633333333335	43.27145309458206
683.5608735894867	1586.2	18198.0	44.15946938063593
684.3133189409347	1586.2333333333333	18338.666666666668	43.371057793495986
685.0656914862628	1586.4	18426.066666666666	43.018083977016396
685.8179912233061	1586.7	18562.3	43.10794211454665
686.5702181498993	1586.0666666666666	18708.433333333334	43.81995753255526
687.3223722638772	1585.8666666666666	18803.2	43.339900475537476
688.0744535630747	1586.2333333333333	18974.366666666665	44.36529638252327
688.8264620453265	1586.4	19082.233333333334	44.40217155099019
689.5783977084674	1586.3	19219.5	43.481508712585864
690.3302605503324	1586.2333333333333	19306.5	42.67784195069786
691.082050568756	1586.6666666666667	19393.333333333332	42.987752847705124
691.8337677615733	1586.7333333333333	19511.166666666668	42.98244165010447
692.585412126619	1586.5333333333333	19646.166666666668	43.59244841088865
693.3369836617278	1586.6	19716.833333333332	43.97461848540276
694.0884823647348	1586.5333333333333	19803.5	44.15354439168433
694.8399082334745	1586.3	19853.2	43.28604243724722
695.5912612657819	1586.6333333333334	19922.4	43.290413821507315
696.3425414594917	1586.1333333333334	19965.8	42.167622082145456
697.0937488124388	1586.3333333333333	20034.433333333334	42.53012538351805
697.8448833224579	1586.4333333333334	20101.933333333334	42.96526420009573
698.5959449873841	1586.5333333333333	20153.1	43.17336101380194
699.3469338050518	1586.3666666666666	20226.1	43.30315983399528
700.0978497732962	1586.3	20242.266666666666	42.862530172340065
700.8486928899517	1586.4666666666667	20284.866666666665	43.47767382279702
701.5994631528534	1585.9333333333334	20316.333333333332	43.17498219762235
702.3501605598362	1586.8666666666666	20383.833333333332	43.81430624124369
703.1007851087347	1585.6	20383.833333333332	43.46549112375743
703.8513367973837	1586.2666666666667	20354.933333333334	42.97683593842774
704.6018156236181	1586.6666666666667	20344.966666666667	42.55384876663952
705.3522215852728	1586.8666666666666	20347.9	42.448624897703546
706.1025546801824	1586.9	20344.9	42.311189097276774
706.8528149061818	1586.7	20343.566666666666	43.09985392073451
707.603002261106	1586.7333333333333	20304.266666666666	42.91325474153169
708.3531167427894	1586.6666666666667	20294.966666666667	43.595467212051275
709.1031583490673	1586.1	20256.1	43.125717487777685
709.8531270777742	1586.5	20242.733333333334	43.4558106190671
710.6030229267449	1586.5666666666666	20180.033333333333	42.897948239975065
711.3528458938142	1586.0333333333333	20117.666666666668	43.445383658219434
712.1025959768172	1586.7	20039.4	43.79705208666437
712.8522731735884	1586.7666666666667	19955.866666666665	43.88387248123325
713.6018774819628	1585.6666666666667	19834.633333333335	43.358823314203505
714.351408899775	1586.3	19752.766666666666	42.96378214631688
715.1008674248601	1587.2	19743.666666666668	42.9235202051933
715.8502530550527	1586.5333333333333	19637.233333333334	42.19340799063625
716.5995657881876	1587.2	19515.566666666666	42.65796298908192
717.3488056220998	1586.4333333333334	19405.566666666666	42.36908286529173
718.097972554624	1586.2333333333333	19331.133333333335	42.44194231699318
718.8470665835949	1586.3666666666666	19232.966666666667	41.88378132335647
719.5960877068475	1586.3	19184.5	42.91091535979873
720.3450359222164	1586.6333333333334	19124.5	43.25482296140322
721.0939112275368	1586.8333333333333	19087.033333333333	43.20102110778264
721.842713620643	1586.4333333333334	19032.1	42.88940624674262
722.5914430993702	1587.1333333333334	19020.833333333332	43.14865055458745
723.340099661553	1586.8666666666666	19003.733333333334	42.97221192534858
724.0886833050263	1586.9666666666667	18965.2	42.36399339490627
724.837194027625	1586.0333333333333	18905.233333333334	42.694569057712755
725.5856318271836	1585.9333333333334	18873.1	42.62248961319635
726.3339967015373	1586.8333333333333	18836.633333333335	42.13561575060682
727.0822886485207	1586.9666666666667	18822.833333333332	42.60939383126984
727.8305076659686	1586.6	18743.333333333332	42.25664497243124
728.5786537517159	1586.5	18671.866666666665	42.033040257890654
729.3267269035974	1587.3333333333333	18598.566666666666	41.399918680071885
730.0747271194479	1587.2666666666667	18556.6	42.11491988771159
730.822654397102	1586.1	18526.266666666666	42.689542689233555
731.5705087343949	1586.6666666666667	18535.033333333333	43.5583117244632
732.3182901291611	1586.4333333333334	18510.533333333333	43.12115864477099
733.0659985792356	1585.8333333333333	18511.533333333333	43.3171677789166
733.8136340824532	1586.4333333333334	18468.9	43.05682024823804
734.5611966366486	1586.5	18489.933333333334	44.26009829237867
735.3086862396566	1586.4	18453.533333333333	43.91479889530408
736.056102889312	1586.0666666666666	18442.533333333333	43.17881079861668
736.8034465834498	1586.1666666666667	18470.133333333335	43.38429258215717
737.5507173199047	1586.4	18471.233333333334	43.157467280346346
738.2979150965115	1586.5	18463.8	43.17866854651048
739.045039911105	1587.1	18450.9	43.992324206786286
739.79209176152	1586.9666666666667	18411.333333333332	43.14472966992381
740.5390706455914	1586.0666666666666	18402.4	43.01144346965568
741.285976561154	1586.4666666666667	18391.5	43.34347755875024
742.0328095060426	1586.4333333333334	18369.166666666668	42.50891931935683
742.7795694780918	1586.6333333333334	18387.833333333332	43.40338851807401
743.5262564751367	1586.8666666666666	18381.6	43.71446478221307
744.272870495012	1586.4	18370.266666666666	43.42765361247833
745.0194115355524	1586.9666666666667	18325.033333333333	42.251411818087654
745.765879594593	1586.0	18323.566666666666	42.843223059636905
746.5122746699683	1586.7666666666667	18329.233333333334	42.68406547216008
747.2585967595134	1586.7333333333333	18327.9	43.23455550299153
748.0048458610628	1586.7	18290.166666666668	42.982995889075916
748.7510219724516	1587.0	18301.066666666666	43.58300127697455
749.4971250915144	1586.3666666666666	18330.033333333333	43.955193531731744
750.243155216086	1586.6	18351.833333333332	43.873721734166
750.9891123440015	1586.7666666666667	18395.8	43.91349340104809
751.7349964730954	1586.1333333333334	18424.066666666666	43.35416631666475
752.4808076012027	1586.9	18454.733333333334	43.01553702469238
753.2265457261582	1585.9666666666667	18506.1	42.692625111155785
753.9722108457964	1586.3333333333333	18601.833333333332	43.036440140915865
754.7178029579526	1586.4333333333334	18649.666666666668	42.821876823921045
755.4633220604613	1585.6666666666667	18673.066666666666	42.18087439450027
756.2087681511574	1586.3333333333333	18722.966666666667	43.10934783867141
756.9541412278757	1587.2333333333333	18736.2	43.22499699216561
757.699441288451	1586.4	18763.4	42.714492728409816
758.4446683307182	1586.2666666666667	18795.8	42.49975477133187
759.1898223525119	1586.6666666666667	18856.533333333333	42.07035274029493
759.9349033516671	1586.4	18914.4	42.408261405848585
760.6799113260186	1586.9333333333334	18983.766666666666	42.577009450411765
761.424846273401	1586.3333333333333	19052.633333333335	42.617588882789434
762.1697081916495	1585.6666666666667	19133.4	42.403467794472405
762.9144970785986	1586.1333333333334	19204.9	41.897143267865395
763.6592129320832	1587.1333333333334	19293.366666666665	42.25085993083631
764.4038557499381	1586.1666666666667	19336.666666666668	42.6392518092434
765.1484255299982	1586.4666666666667	19384.5	41.94499275983056
765.8929222700982	1586.4666666666667	19468.333333333332	42.276330097716105
766.637345968073	1586.5	19542.966666666667	42.5202461886174
767.3816966217572	1587.1	19623.233333333334	42.86569310522594
768.1259742289859	1586.9666666666667	19688.366666666665	42.748285068689235
768.8701787875938	1586.4	19755.633333333335	42.452310489422516
769.6143102954156	1586.1333333333334	19844.2	42.956044960294626
770.3583687502863	1586.3333333333333	19888.433333333334	42.67897148803009
771.1023541500406	1586.2333333333333	19910.733333333334	42.29137827905219
771.8462664925133	1586.9333333333334	19962.866666666665	41.82776629052689
772.5901057755393	1586.3	20095.366666666665	42.10281308795061
773.3338719969533	1586.1333333333334	20198.966666666667	42.205981366240096
774.0775651545903	1586.3	20311.233333333334	42.65655148314475
774.8211852462848	1586.2666666666667	20422.6	42.82391115621805
775.5647322698719	1586.6666666666667	20516.2	42.97455520201697
776.3082062231862	1586.0333333333333	20601.0	43.25413830442583
777.0516071040627	1585.8333333333333	20651.566666666666	43.03830215810917
777.7949349103361	1586.3333333333333	20725.466666666667	42.53185101115288
778.5381896398412	1586.9	20839.3	42.09420181930571
779.281371290413	1586.8666666666666	20986.833333333332	42.357413705485975
780.024479859886	1586.2333333333333	21088.1	42.46538873008892
780.7675153460953	1586.7333333333333	21177.466666666667	42.880066193229425
781.5104777468754	1585.9333333333334	21235.533333333333	41.957241060178305
782.2533670600615	1587.0333333333333	21363.666666666668	42.4550164448195
782.996183283488	1586.4666666666667	21488.433333333334	42.298501751332005
783.73892641499	1586.2333333333333	21613.933333333334	42.28411737761204
784.4815964524023	1586.9333333333334	21746.833333333332	42.68406497846087
785.2241933935596	1585.9666666666667	21826.233333333334	41.93531277371326
785.9667172362967	1586.4333333333334	21926.0	41.82464137289409
786.7091679784486	1585.4	22039.066666666666	41.657684138325
787.4515456178499	1586.6	22157.933333333334	42.17938342948351
788.1938501523355	1586.7	22303.2	42.46511346284287
788.9360815797401	1586.8	22397.266666666666	42.44011225537931
789.6782398978987	1586.6	22460.533333333333	41.95917454129058
790.420325104646	1586.4666666666667	22564.133333333335	41.55606024048676
791.1623371978169	1586.6333333333334	22655.533333333333	41.47686330723663
791.9042761752461	1586.3333333333333	22743.933333333334	41.2018977222795
792.6461420347684	1586.6	22855.766666666666	41.14956328585276
793.3879347742187	1586.8	22953.766666666666	41.61889923082877
794.1296543914318	1586.5	23054.733333333334	41.40698100084694
794.8713008842426	1586.2	23152.1	42.13237998844506
795.6128742504857	1586.3333333333333	23274.466666666667	42.31479135370697
796.354374487996	1586.6666666666667	23365.3	41.48316165908706
797.0958015946084	1586.2	23471.733333333334	42.18955331821192
797.8371555681575	1586.2666666666667	23611.333333333332	42.165273418087885
798.5784364064783	1586.2666666666667	23720.233333333334	41.85167073574908
799.3196441074057	1586.2	23851.066666666666	42.140466491167714
800.0607786687742	1586.1666666666667	23949.033333333333	41.76480879128504
800.8018400884189	1586.6	24080.133333333335	41.717043975632585
801.5428283641745	1586.4666666666667	24219.366666666665	42.364653022483154
802.2837434938757	1586.3	24300.366666666665	41.68060131984005
803.0245854753575	1587.1333333333334	24429.033333333333	41.686916889143404
803.7653543064547	1585.4666666666667	24540.866666666665	42.01979988737668
804.5060499850019	1586.4	24651.333333333332	42.3337837932437
805.2466725088342	1586.3	24734.666666666668	43.14288825136093
805.9872218757862	1586.3	24773.6	42.541718875474174
806.7276980836928	1586.6333333333334	24836.5	41.69707987997973
807.4681011303886	1585.6666666666667	24926.633333333335	41.67646546959144
808.2084310137088	1585.9	24988.233333333334	42.0637564655046
808.948687731488	1586.4333333333334	25101.366666666665	41.84756555875702
809.688871281561	1586.2	25192.8	41.57510067762023
810.4289816617627	1586.8333333333333	25328.3	42.01795120123009
811.1690188699278	1585.8	25463.166666666668	41.1785981687997
811.9089829038911	1585.9	25464.133333333335	41.78468961828725
812.6488737614875	1585.9	25531.766666666666	41.97834509165392
813.3886914405518	1585.2	25656.766666666666	42.047615099292315
814.1284359389189	1586.8333333333333	25767.666666666668	41.158486427956
814.8681072544233	1586.4	25870.4	41.21561028328916
815.6077053849002	1585.8333333333333	25962.866666666665	41.3607961842184
816.3472303281842	1585.9	26053.866666666665	41.993922142757775
817.0866820821101	1586.3	26118.566666666666	41.882921511212906
817.8260606445127	1586.0333333333333	26219.333333333332	41.593306465338465
818.5653660132269	1587.0333333333333	26322.566666666666	41.49856987661697
819.3045981860876	1586.6333333333334	26332.7	40.91015169788426
820.0437571609293	1586.4666666666667	26409.4	40.578150072857774
820.7828429355872	1586.1	26517.766666666666	41.264671493613065
821.5218555078957	1586.8333333333333	26635.733333333334	41.365234403977894
822.26079487569	1587.1333333333334	26755.733333333334	41.431511563533206
822.9996610368046	1586.4333333333334	26824.933333333334	41.44803985894646
823.7384539890745	1586.2666666666667	26913.133333333335	41.54909925469378
824.4771737303345	1585.8333333333333	26956.4	40.967680964152706
825.2158202584193	1586.4333333333334	27065.233333333334	41.57857581976474
825.9543935711638	1586.5333333333333	27151.1	42.076202680509226
826.6928936664028	1586.1333333333334	27192.933333333334	42.04880235628117
827.4313205419711	1587.0333333333333	27276.166666666668	42.572505478319734
828.1696741957036	1586.4666666666667	27317.733333333334	42.93876591255818
828.907954625435	1586.6	27431.833333333332	42.441378345884324
829.646161829	1585.9333333333334	27519.633333333335	42.086928859036966
830.3842958042337	1586.7	27607.2	41.83047433667497
831.1223565489707	1586.8	27698.8	41.88294014641082
831.8603440610459	1586.4666666666667	27789.966666666667	42.385546807731814
832.598258338294	1586.1666666666667	27888.166666666668	41.82958804314704
833.3360993785501	1586.9333333333334	27978.033333333333	42.61280684678168
834.0738671796487	1586.2666666666667	28083.933333333334	42.00708573670157
834.8115617394246	1586.4333333333334	28220.7	41.88447631613718
835.5491830557129	1586.5333333333333	28302.366666666665	41.59338562823704
836.2867311263482	1586.0333333333333	28346.666666666668	41.12109903402564
837.0242059491653	1586.3333333333333	28417.366666666665	41.19892472271807
837.7616075219992	1585.5666666666666	28534.233333333334	42.34131893809214
838.4989358426844	1586.7333333333333	28580.6	41.458385389232724
839.2361909090561	1586.8	28628.533333333333	41.69831039084202
839.9733727189487	1585.8666666666666	28657.633333333335	41.96593528159208
840.7104812701973	1586.3	28776.233333333334	41.45104238512063
841.4475165606366	1586.5	28871.9	41.67774130110947
842.1844785881015	1586.8333333333333	28936.7	41.37955853678888
842.9213673504267	1586.5	28991.033333333333	41.63236611323974
843.6581828454471	1586.1666666666667	29008.533333333333	40.887612776326286
844.3949250709974	1586.3333333333333	29068.1	40.86960478486838
845.1315940249126	1586.0666666666666	29194.066666666666	41.45063061100167
845.8681897050272	1586.0333333333333	29312.4	41.37007796287805
846.6047121091764	1586.0333333333333	29413.166666666668	41.15287377248058
847.3411612351948	1585.9666666666667	29537.5	40.89592756759219
848.0775370809172	1586.5333333333333	29596.2	40.3569358362273
848.8138396441784	1586.0333333333333	29658.733333333334	41.16589749027358
849.5500689228132	1586.5333333333333	29736.7	40.691698760255534
850.2862249146566	1585.9333333333334	29839.166666666668	40.56592246635132
851.0223076175432	1586.2666666666667	29969.4	40.70676667159745
851.7583170293079	1586.4666666666667	30171.366666666665	41.53598013694896
852.4942531477856	1586.6333333333334	30279.466666666667	41.55633605611575
853.2301159708109	1585.6666666666667	30335.5	41.50921827041294
853.9659054962187	1586.3	30378.966666666667	41.30008227885243
854.7016217218439	1586.6666666666667	30438.066666666666	41.10928316280597
855.4372646455213	1585.9333333333334	30550.033333333333	41.28219171356253
856.1728342650856	1586.8333333333333	30637.0	41.05584709254047
856.9083305783716	1585.8	30786.166666666668	40.579601018557135
857.6437535832143	1586.7666666666667	30894.7	39.702540016456126
858.3791032774483	1586.7333333333333	31016.833333333332	40.33188474026489
859.1143796589085	1586.9	30988.933333333334	40.13941188954737
859.8495827254299	1586.2666666666667	31097.5	40.28190228503468
860.5847124748469	1586.2333333333333	31117.166666666668	40.42104086769293
861.3197689049947	1585.7	31171.366666666665	40.063023968351445
862.0547520137079	1586.7	31309.966666666667	40.33402676731418
862.7896617988213	1587.1333333333334	31396.5	39.98560463850182
863.5244982581698	1586.6666666666667	31519.766666666666	39.784941969237856
864.2592613895882	1586.2666666666667	31584.1	39.863753636682254
864.9939511909114	1586.3666666666666	31624.0	40.40625307528694
865.728567659974	1586.0333333333333	31738.233333333334	40.70652094649629
866.4631107946109	1587.2	31823.866666666665	40.879170286434665
867.197580592657	1586.4333333333334	31888.666666666668	40.68778404699262
867.931977051947	1586.0666666666666	31966.3	40.27494588742906
868.6663001703158	1586.2333333333333	31976.233333333334	40.33717133387673
869.4005499455982	1586.5	32012.566666666666	40.246350896377955
870.1347263756289	1585.9333333333334	32014.933333333334	40.205229834469314
870.8688294582428	1586.5	32115.733333333334	39.741021537629656
871.6028591912748	1586.4	32233.633333333335	40.04054028192926
872.3368155725594	1586.1666666666667	32356.466666666667	39.47693137507515
873.0706985999318	1586.0	32438.433333333334	40.07492006836352
873.8045082712266	1586.5333333333333	32504.9	40.263225501125106
874.5382445842787	1586.9666666666667	32611.433333333334	40.95857691308076
875.2719075369228	1586.4666666666667	32752.333333333332	40.75252155929136
876.0054971269938	1586.9333333333334	32918.666666666664	40.890231289897535
876.7390133523264	1586.8333333333333	33117.6	40.17473580496021
877.4724562107556	1586.4333333333334	33344.666666666664	40.2842817372357
878.2058257001161	1585.8333333333333	33503.53333333333	40.01872481642515
878.9391218182427	1586.2	33676.36666666667	39.99574367604046
879.6723445629702	1586.1666666666667	33759.5	40.194360683657656
880.4054939321335	1586.7333333333333	33847.566666666666	40.13970383795354
881.1385699235674	1586.2	34068.26666666667	39.138787518066636
881.8715725351066	1585.9333333333334	34301.933333333334	39.05027985735658
882.604501764586	1587.3333333333333	34518.96666666667	38.89097701790458
883.3373576098403	1585.7666666666667	34659.8	38.47999953670276
884.0701400687044	1586.2666666666667	34809.433333333334	38.12670369569969
884.8028491390132	1586.6333333333334	34943.066666666666	38.534368129181765
885.5354848186014	1586.3	35018.6	38.383804729367995
886.2680471053038	1586.3333333333333	35021.566666666666	38.424272951573435
887.0005359969554	1586.9666666666667	35192.566666666666	39.102140577982034
887.7329514913906	1587.0333333333333	35311.63333333333	38.62031819886994
888.4652935864447	1586.8666666666666	35468.333333333336	38.444096803393506
889.1975622799522	1586.6333333333334	35646.433333333334	38.11209158484152
889.929757569748	1586.3	35865.26666666667	38.101761937121694
890.6618794536669	1586.0333333333333	36044.36666666667	38.70805902342297
891.3939279295437	1586.9333333333334	36226.066666666666	38.855421312667595
892.1259029952132	1586.9	36424.9	39.074245173482815
892.8578046485103	1585.7666666666667	36617.066666666666	38.95897913659074
893.5896328872698	1585.7666666666667	36777.53333333333	39.601087539624174
894.3213877093264	1586.7333333333333	36959.96666666667	39.98122840739416
895.0530691125149	1586.5666666666666	37181.9	40.51441888046017
895.7846770946703	1586.8333333333333	37435.333333333336	40.482290157084705
896.5162116536272	1586.0666666666666	37580.433333333334	40.72584772373421
897.2476727872206	1586.8666666666666	37731.8	41.534970357444585
897.9790604932853	1586.0	37835.36666666667	41.13449695579805
898.7103747696559	1586.0333333333333	38030.86666666667	41.737128822878795
899.4416156141674	1585.7333333333333	38299.2	42.129960340353186
900.1727830246544	1586.0	38536.7	42.30052178277986
900.9038769989521	1586.6	38777.53333333333	42.26239504875715
901.634897534895	1586.0333333333333	38981.03333333333	41.89402834545439
902.365844630318	1586.1666666666667	39137.066666666666	42.12118908906082
903.0967182830558	1586.9333333333334	39253.4	42.98447160111897
903.8275184909435	1585.8666666666666	39394.23333333333	43.20427808393879
904.5582452518156	1586.2	39595.3	43.96843086602774
905.288898563507	1586.7	39780.96666666667	43.64734334113661
906.0194784238527	1586.7333333333333	39926.96666666667	43.9732383704363
906.7499848306873	1586.6666666666667	40135.73333333333	44.12814650097746
907.4804177818455	1586.4	40371.03333333333	44.22079247883557
908.2107772751625	1586.6333333333334	40559.46666666667	44.26620335843385
908.9410633084728	1586.3333333333333	40741.666666666664	43.66254581289424
909.6712758796114	1586.5	40861.833333333336	44.83331447055936
910.4014149864129	1586.0	40886.933333333334	44.31807642055563
911.1314806267123	1586.1666666666667	41072.8	44.49413360063407
911.8614727983444	1586.7666666666667	41220.433333333334	44.892287521299906
912.5913914991438	1586.7333333333333	41363.166666666664	45.01393828730496
913.3212367269456	1586.8333333333333	41478.3	45.44937959377068
914.0510084795844	1586.4333333333334	41688.13333333333	46.00620657633391
914.7807067548952	1586.1	41897.833333333336	46.69370999097926
915.5103315507125	1586.3666666666666	42016.76666666667	47.10021788151207
916.2398828648716	1586.5333333333333	42118.9	47.62981730542268
916.9693606952068	1586.7	42199.73333333333	48.057479043139004
917.6987650395532	1586.4666666666667	42332.23333333333	48.252727034108645
918.4280958957455	1586.6666666666667	42438.666666666664	48.35010309119239
919.1573532616186	1586.8	42456.5	47.78511344393792
919.8865371350073	1586.6666666666667	42463.46666666667	47.67712265343893
920.6156475137464	1586.6333333333334	42501.73333333333	47.14813425805283
921.3446843956707	1586.6666666666667	42591.53333333333	47.87162867432128
922.0736477786149	1586.2333333333333	42514.666666666664	47.17054833422166
922.802537660414	1586.3	42486.5	46.42869826795972
923.5313540389027	1586.6	42589.26666666667	46.34200516522912
924.2600969119159	1586.8	42497.13333333333	45.288291390742046
924.9887662772883	1586.9333333333334	42449.63333333333	45.70706886967629
925.7173621328548	1586.0	42441.3	45.79178371585882
926.4458844764501	1585.8666666666666	42363.13333333333	45.4228023213541
927.1743333059092	1586.1	42118.166666666664	45.01554680694003
927.9027086190666	1586.1	41796.3	45.09092499437051
928.6310104137575	1586.4666666666667	41452.066666666666	45.832625075380975
929.3592386878165	1586.1333333333334	40944.3	45.738487255713835
930.0873934390784	1586.6	40202.63333333333	45.80452005866036
930.815474665378	1585.7666666666667	39332.1	45.39457641087234
931.5434823645503	1586.0	38433.86666666667	46.01747479570813
932.2714165344298	1586.5	37293.4	45.40234805266869
932.9992771728516	1585.7333333333333	36186.166666666664	44.84018644895545
933.7270642776504	1586.4333333333334	35133.63333333333	44.87251829270654
934.4547778466609	1587.1666666666667	34050.26666666667	43.61372299912351
935.1824178777181	1585.7666666666667	33213.6	42.71244525377221
935.9099843686568	1587.0	32551.3	42.33993464607894
936.6374773173115	1585.9666666666667	32065.766666666666	42.46464683573629
937.3648967215174	1586.3	31727.666666666668	42.407321405714626
938.0922425791092	1585.9333333333334	31535.7	42.088602375841425
938.8195148879216	1586.4333333333334	31650.666666666668	42.06039012621093
939.5467136457895	1586.6333333333334	31899.5	42.29010408585976
940.2738388505477	1586.4333333333334	32215.7	42.50390128550337
941.000890500031	1585.8333333333333	32633.5	42.0494514198117
941.7278685920743	1586.8	33216.36666666667	42.539838475155136
942.4547731245123	1586.5666666666666	33771.63333333333	41.7929116817849
943.1816040951798	1586.1333333333334	34419.9	41.28714597606286
943.9083615019116	1585.6	35097.6	40.984052466446244
944.6350453425426	1586.3666666666666	35833.53333333333	40.75921519473997
945.3616556149077	1586.1666666666667	36607.6	40.2882681907387
946.0881923168415	1586.2666666666667	37415.63333333333	40.171980541470006
946.8146554461789	1586.0666666666666	38190.933333333334	40.43083702250956
947.5410450007547	1586.0333333333333	38985.8	40.65910282780453
948.2673609784038	1586.4666666666667	39761.0	40.586949431697384
948.9936033769609	1585.9333333333334	40550.73333333333	40.822282680606875
949.7197721942608	1586.4	41275.1	40.421237555134624
950.4458674281384	1586.4	42076.833333333336	40.83676256854235
951.1718890764284	1586.1666666666667	42806.86666666667	40.65850185143597
951.8978371369658	1586.2666666666667	43462.7	39.91049092263552
952.6237116075853	1586.6	44048.7	39.55645230819818
953.3495124861216	1586.3333333333333	44652.96666666667	39.96538969720435
954.0752397704097	1586.0666666666666	45198.76666666667	40.00278573851626
954.8008934582843	1586.5666666666666	45734.666666666664	40.15260690103717
955.5264735475803	1586.3333333333333	46266.2	40.2162963038757
956.2519800361324	1586.2333333333333	46753.0	40.070441340637544
956.9774129217755	1586.0666666666666	47182.03333333333	39.333667093873025
957.7027722023442	1586.3	47597.0	39.6633233311948
958.4280578756737	1586.5666666666666	47908.76666666667	39.53471910582298
959.1532699395985	1586.6333333333334	48097.6	39.82160735652056
959.8784083919536	1585.9666666666667	48341.73333333333	39.53276597516778
960.6034732305736	1586.2	48660.23333333333	39.380966078286995
961.3284644532936	1586.8333333333333	48924.63333333333	39.62581429924801
962.053382057948	1585.5333333333333	49182.5	39.321038827155704
962.7782260423721	1585.9333333333334	49434.0	38.81255471550828
963.5029964044004	1586.6666666666667	49613.9	38.26427402856024
964.2276931418677	1586.8	49870.03333333333	38.25454683427572
964.952316252609	1586.3333333333333	50011.333333333336	38.36210134957276
965.6768657344589	1586.9666666666667	50058.566666666666	38.1040594330764
966.4013415852523	1586.3666666666666	50135.4	38.154476763043824
967.1257438028242	1586.2666666666667	50143.3	38.15083584785332
967.8500723850091	1586.5333333333333	50202.9	38.07389093767197
968.574327329642	1586.2	50253.4	37.89143970544728
969.2985086345576	1586.9333333333334	50379.9	37.835359830361966
970.0226162975908	1586.5666666666666	50392.1	37.39143939136856
970.7466503165765	1587.1666666666667	50356.96666666667	37.83567892706478
971.4706106893493	1586.1	50357.26666666667	37.83651420394489
972.1944974137441	1586.1666666666667	50224.76666666667	37.83678021308226
972.9183104875957	1586.8333333333333	49977.76666666667	38.01336750102572
973.6420499087391	1586.9666666666667	49641.433333333334	38.19884014805407
974.3657156750087	1586.4333333333334	49436.9	38.20422400556648
975.0893077842397	1586.2666666666667	49207.76666666667	38.405574589406484
975.8128262342667	1586.5666666666666	49193.23333333333	38.47190771181014
976.5362710229247	1586.8333333333333	49163.73333333333	38.52666847192698
977.2596421480483	1586.5666666666666	49100.36666666667	38.45831952574539
977.9829396074724	1585.5333333333333	48983.7	38.21177766828764
978.7061633990318	1586.3666666666666	48818.53333333333	38.4831071072637
979.4293135205613	1585.9333333333334	48652.566666666666	39.42348337402154
980.1523899698958	1586.2333333333333	48403.566666666666	38.961212914819306
980.87539274487	1586.0666666666666	48264.566666666666	38.598844639843165
981.5983218433189	1586.8333333333333	48182.5	37.61365332753464
982.3211772630771	1586.7666666666667	48255.7	37.60203259214862
983.0439590019795	1586.0333333333333	48358.76666666667	37.10812280329757
983.7666670578608	1586.1666666666667	48449.1	37.13887335853614
984.4893014285559	1586.4333333333334	48457.166666666664	37.08633261620436
985.2118621118997	1587.2	48383.6	37.1512046231095
985.9343491057269	1585.9333333333334	48292.4	36.88192963283748
986.6567624078724	1585.7666666666667	48130.1	37.28708128971558
987.3791020161709	1586.1	48043.36666666667	37.59920081921393
988.1013679284573	1586.3666666666666	47995.53333333333	37.81309074397778
988.8235601425663	1586.2333333333333	47959.23333333333	37.57593675860174
989.5456786563328	1585.6666666666667	47994.066666666666	37.69907263732038
990.2677234675917	1586.0666666666666	48050.333333333336	37.97497139301745
990.9896945741776	1586.8	48026.1	38.1497784193793
991.7115919739255	1586.9333333333334	47914.0	37.91584588852538
992.4334156646702	1586.8	47684.76666666667	38.271904828267395
993.1551656442463	1586.5	47305.333333333336	37.69562214372591
993.8768419104888	1586.3	46886.46666666667	37.23829401215356
994.5984444612325	1587.1333333333334	46534.63333333333	36.52876207918127
995.3199732943121	1586.3333333333333	46255.833333333336	36.53609141570955
996.0414284075626	1586.5333333333333	46007.9	36.74161320652236
996.7628097988187	1586.2	45786.8	36.449531262617114
997.4841174659151	1587.0666666666666	45542.76666666667	36.288901929199675
998.2053514066869	1586.3666666666666	45220.2	36.06246832809708
998.9265116189687	1586.2	44763.8	36.131917524779034
999.6475981005952	1587.3	44150.1	35.38457592567768
1000.3686108494015	1586.5	43687.1	36.56422801380198
1001.0895498632223	1586.0666666666666	43314.0	36.69397235352472
1001.8104151398923	1586.4	42997.9	36.41261737013864
1002.5312066772464	1586.2333333333333	42722.73333333333	36.77115639738145
1003.2519244731194	1586.8	42466.63333333333	37.25361771237297
1003.9725685253462	1586.1333333333334	42225.23333333333	37.33811080489923
1004.6931388317614	1586.3333333333333	41860.73333333333	37.47458372971178
1005.4136353902	1586.4	41323.53333333333	37.39138388876976
1006.1340581984969	1587.3333333333333	40775.6	37.80803923420628
1006.8544072544867	1587.3333333333333	40055.53333333333	37.83967545339246
1007.5746825560042	1586.6333333333334	39446.63333333333	37.52960062998253
1008.2948841008844	1586.9	38932.933333333334	37.96955182755414
1009.0150118869618	1586.6666666666667	38433.6	38.09797606708562
1009.7350659120716	1586.5	38080.63333333333	37.78582020177422
1010.4550461740483	1586.2	37695.666666666664	37.83113184759961
1011.174952670727	1587.0666666666666	37331.566666666666	37.89803483979455
1011.8947853999423	1586.5666666666666	36886.96666666667	38.20929739516747
1012.614544359529	1586.6	36286.76666666667	38.34031959911212
1013.334229547322	1586.3666666666666	35608.933333333334	37.61433568709466
1014.0538409611561	1586.5	34968.46666666667	38.74860510416792
1014.7733785988661	1586.0	34301.5	38.58880780449776
1015.4928424582868	1586.4333333333334	33801.566666666666	38.771175292180885
1016.2122325372529	1586.4333333333334	33337.333333333336	39.221285995988204
1016.9315488335994	1586.3666666666666	32934.666666666664	39.10755869154482
1017.6507913451611	1585.2666666666667	32578.1	38.63418192128782
1018.3699600697728	1586.1666666666667	32253.233333333334	38.86944728646474
1019.0890550052692	1586.8666666666666	31871.8	39.384913783984395
1019.8080761494851	1586.1	31329.9	38.52269105192833
1020.5270235002555	1586.8	30692.766666666666	38.28698711161273
1021.2458970554151	1586.7	29994.166666666668	38.13022079060691
1021.9646968127987	1586.8333333333333	29366.833333333332	38.81931030955093
1022.6834227702411	1586.8333333333333	28803.933333333334	38.61982845527511
1023.4020749255772	1586.6	28303.033333333333	39.04704711467325
1024.1206532766416	1586.8666666666666	27899.866666666665	39.18411773465598
1024.8391578212693	1586.2	27567.7	39.47508498447207
1025.5575885572953	1585.7	27240.0	39.35451724024441
1026.2759454825539	1586.7666666666667	26795.166666666668	39.56386636046168
1026.9942285948803	1586.4	26252.4	39.791407535117166
1027.7124378921092	1587.0666666666666	25706.4	40.115054740062696
1028.4305733720753	1586.6666666666667	25093.7	39.81034722742718
1029.1486350326138	1586.4333333333334	24526.966666666667	39.466473730418386
1029.866622871559	1586.5333333333333	24005.566666666666	39.11661065589202
1030.584536886746	1586.9666666666667	23613.4	40.27131850679183
1031.3023770760096	1586.5666666666666	23246.933333333334	40.15661391729063
1032.0201434371845	1586.4333333333334	22928.366666666665	40.019513555920334
1032.7378359681059	1586.6333333333334	22568.233333333334	39.39247909298955
1033.455454666608	1586.1	22199.4	40.00738559073734
1034.1729995305259	1586.4333333333334	21769.6	39.70125246209104
1034.8904705576945	1586.7333333333333	21243.6	39.36516580169746
1035.6078677459486	1586.6333333333334	20722.433333333334	39.6556539519989
1036.3251910931228	1587.0666666666666	20223.5	39.85767952799747
1037.042440597052	1586.7333333333333	19751.1	39.41227020616989
1037.7596162555712	1585.8	19337.2	39.12642839545999
1038.4767180665153	1586.9666666666667	18980.533333333333	38.64022225428174
1039.1937460277186	1586.2333333333333	18715.4	39.84024311555691
1039.9107001370162	1586.2	18410.1	38.30632554214811
1040.627580392243	1586.2333333333333	18171.8	39.65894452974543
1041.3443867912338	1587.1	17805.566666666666	39.025832058285054
1042.0611193318232	1586.2333333333333	17435.333333333332	39.290033976915296
1042.7777780118463	1586.5333333333333	16991.533333333333	39.43654632192283
1043.4943628291376	1586.9666666666667	16540.133333333335	39.22101218625924
1044.2108737815322	1586.4333333333334	16142.733333333334	39.8725448062118
1044.9273108668647	1586.3333333333333	15770.833333333334	39.44590134451546
1045.64367408297	1586.6333333333334	15445.7	39.39977252416482
1046.359963427683	1587.3	15169.633333333333	39.21193532136919
1047.0761788988382	1586.9666666666667	14897.266666666666	38.103391224465845
1047.7923204942708	1587.0	14661.0	39.73770171825676
1048.5083882118154	1586.3333333333333	14378.6	39.35223881659877
1049.224382049307	1587.0666666666666	14077.1	39.482270442327305
1049.9403020045802	1586.7	13745.9	40.20979095344488
1050.6561480754697	1586.0333333333333	13400.733333333334	39.358322865182465
1051.3719202598106	1586.5666666666666	13091.166666666666	39.69876920897243
1052.0876185554378	1586.7666666666667	12791.933333333332	39.51721587235307
1052.8032429601856	1585.9333333333334	12551.2	39.59379766220927
1053.5187934718892	1587.0	12338.5	39.027479823101224
1054.2342700883835	1586.9666666666667	12198.5	39.76073563387108
1054.949672807503	1586.1	12040.5	40.321674795699444
1055.6650016270826	1585.7666666666667	11875.633333333333	39.520667314065555
1056.3802565449573	1586.6333333333334	11674.366666666667	39.44123544414304
1057.0954375589617	1587.0	11452.5	39.51161581466195
1057.8105446669308	1586.3	11203.966666666667	38.879967403209655
1058.5255778666992	1586.6333333333334	10997.2	39.78611397444111
1059.240537156102	1586.1	10767.6	39.68862288329531
1059.9554225329737	1586.2333333333333	10584.433333333332	39.19753755324417
1060.6702339951491	1586.4333333333334	10408.3	39.14822278841044
1061.3849715404633	1586.5	10284.066666666668	39.37128720642739
1062.0996351667509	1586.3	10161.466666666667	39.089028584410855
1062.8142248718468	1586.4666666666667	10052.433333333332	38.98983693523355
1063.528740653586	1586.6333333333334	9909.366666666667	38.89273689584358
1064.2431825098029	1586.2666666666667	9725.566666666668	38.23651159723
1064.9575504383324	1586.1	9530.866666666667	39.77708635748027
1065.6718444370097	1585.9666666666667	9326.5	38.181824654672994
1066.386064503669	1586.1333333333334	9161.133333333333	39.274450745350194
1067.1002106361457	1586.6666666666667	9002.466666666667	37.92381016790997
1067.8142828322743	1586.4	8878.7	37.99705417397442
1068.5282810898898	1585.9	8792.366666666667	39.074279751103994
1069.2422054068265	1586.2	8690.533333333333	37.57780296152627
1069.95605578092	1586.0666666666666	8600.7	38.37525094968647
1070.6698322100044	1585.9666666666667	8458.1	39.065088506703184
1071.383534691915	1586.5	8285.266666666666	38.338409183945075
1072.0971632244864	1586.3	8123.133333333333	38.25730269914041
1072.8107178055534	1586.0	7968.266666666666	38.14337531404055
1073.524198432951	1585.8666666666666	7841.2	39.284886850758305
1074.2376051045137	1586.5333333333333	7740.133333333333	39.32597910101329
1074.9509378180765	1586.0	7637.333333333333	39.04218328107618
1075.6641965714741	1586.9333333333334	7557.666666666667	38.47724472809259
1076.3773813625414	1586.3333333333333	7449.466666666666	38.676087501814486
1077.0904921891133	1586.3666666666666	7359.433333333333	39.88998179330716
1077.8035290490245	1587.0666666666666	7239.066666666667	39.24675749145565
1078.51649194011	1586.3666666666666	7112.9	38.70586050190528
1079.2293808602042	1586.6666666666667	6986.466666666666	38.75037276267683
1079.9421958071423	1585.7666666666667	6865.766666666666	39.08560262476504
1080.6549367787588	1586.0333333333333	6774.3	38.56341506961059
1081.367603772889	1586.4333333333334	6704.266666666666	38.923811733315866
1082.080196787367	1587.4333333333334	6644.4	38.88165783170278
1082.7927158200282	1585.8666666666666	6565.333333333333	37.488426473927646
1083.5051608687072	1586.8666666666666	6460.9	37.56154076504553
1084.217531931239	1587.2	6347.966666666666	37.83528096527171
1084.9298290054578	1586.6	6224.9	38.35497963144633
1085.6420520891993	1586.5	6127.666666666667	38.02191501437684
1086.3542011802977	1586.6333333333334	6058.9	37.72971132524607
1087.0662762765878	1587.1	5998.233333333334	38.222572732608384
1087.7782773759047	1587.0333333333333	5941.966666666666	38.28444549611586
1088.4902044760831	1586.5	5860.866666666667	38.30273712038372
1089.202057574958	1587.2	5781.4	38.77431127749655
1089.9138366703637	1586.2666666666667	5692.333333333333	38.64645691407206
1090.6255417601355	1586.3666666666666	5603.833333333333	38.600408637446456
1091.337172842108	1586.0333333333333	5514.633333333333	37.939332806375866
1092.048729914116	1586.5333333333333	5461.366666666667	38.06545479217299
1092.7602129739944	1586.2333333333333	5412.1	38.06659040878644
1093.471622019578	1586.8	5370.7	37.83551655132403
1094.1829570487016	1586.2	5303.266666666666	37.866459847816245
1094.8942180592	1586.0	5203.733333333334	37.62998358973267
1095.605405048908	1586.0333333333333	5121.3	36.8150719984763
1096.3165180156604	1586.5	5056.233333333334	37.509491279594016
1097.027556957292	1586.4666666666667	5014.733333333334	37.550620324028785
1097.7385218716379	1586.4666666666667	4972.866666666667	37.280535026419315
1098.4494127565324	1586.6	4926.9	37.265263938701274
1099.1602296098106	1585.6333333333334	4838.6	37.09285812208358
1099.8709724293074	1585.7	4764.533333333334	38.78288948752086
1100.5816412128574	1586.4333333333334	4696.7	39.448702882579404
1101.2922359582956	1586.0333333333333	4647.8	39.64725574470979
1102.0027566634565	1586.4666666666667	4609.233333333334	36.81831881027213
1102.7132033261753	1586.1666666666667	4551.233333333334	37.0612567586794
1103.4235759442865	1586.0666666666666	4482.533333333334	36.3777894825603
1104.1338745156252	1586.4333333333334	4413.733333333334	38.396433941618845
1104.844099038026	1586.3333333333333	4367.3	37.973634236288525
1105.5542495093239	1586.7666666666667	4328.5	36.43513971944578
1106.2643259273534	1586.0666666666666	4277.5	36.1452945142502
1106.9743282899494	1586.6	4211.9	38.41311924952314
1107.684256594947	1586.7	4123.466666666666	38.019482892409954
1108.394110840181	1586.8333333333333	4070.1666666666665	37.97726427828722
1109.1038910234856	1586.6	4029.1	39.01716789772551
1109.8135971426964	1586.2666666666667	3972.5	38.59286280675603
1110.5232291956477	1585.9	3897.4666666666667	38.60289622680251
1111.2327871801745	1586.7	3833.7	39.326959782477886
1111.9422710941117	1585.5666666666666	3789.8333333333335	40.26257956212863
1112.6516809352938	1586.4666666666667	3740.866666666667	39.67656118761907
1113.3610167015559	1585.9666666666667	3686.9	41.60634322941001
1114.0702783907325	1586.7	3627.0	40.84314943098038
1114.7794660006589	1586.4333333333334	3580.733333333333	38.94029707037366
1115.4885795291696	1586.4666666666667	3553.0	39.74978249632199
1116.1976189740992	1586.2333333333333	3505.866666666667	38.2241164611199
1116.906584333283	1586.2666666666667	3455.0	38.68669555023725
1117.6154756045555	1586.6666666666667	3413.4	38.924009665461355
1118.3242927857516	1586.2333333333333	3383.9666666666667	39.84611602170516
1119.0330358747062	1586.1333333333334	3345.9	40.223648257208325
1119.741704869254	1586.4	3303.5666666666666	40.02069172020946
1120.4502997672296	1586.0666666666666	3260.3	39.683156038530086
1121.1588205664682	1585.2666666666667	1663.0	32.67202664788566
1121.8672672648045	1585.5666666666666	1662.1333333333334	28.31872820067534
1122.5756398600731	1585.6	1662.6666666666667	37.24245018317041
1123.2839383501089	1585.2666666666667	1664.1333333333334	47.26936072659026
