# Supplementary material for: Roblonski: A Material-Efficient Robo-Fluidic Toolbox for Rapid Photochemical Characterization
Source: ACS Cent Sci. 2026 Feb 6;12(3):333–44. doi: 10.1021/acscentsci.5c02027 (PMC13022720; doi:10.1021/acscentsci.5c02027)
Supplement: Supplementary file 2 [file oc5c02027_si_002.zip › BeerLambertStudy/Raw Data (Automataed)/BLEC Study (2025 Jun 12)/Perylene1/blec_Perylene1__12062025_aABS_i9_eEXP_s3_d380e-02_t250-0_m7_v175-0.csv]

name	C:/Users/cbe.mabolha.shared/Documents/Gilson Spectroscopy Project\BLEC Study (2025 Jun 12)\Perylene1\blec_Perylene1__12062025_aABS_i9_eEXP_s3_d380e-02_t250-0_m7_v175-0.csv
2025-06-12 23:35:10.319228
mix_iter=7	mix_disp=175.0
droplet_volume=50.0	working_volume=250.0
dilution_scheme=Fractional(value=0.3333333333333333)	n_dil=6
calibration=Calibration(y = f(x); f(x) = -0.244 + 0.9765x; s.t. y > 0.0; Set Feb 4	2025 from "Manuscript Figures Data.xlsx")
count	30
interval	0.1 (Sec)
integration_time	40000 (uSec)
NLC=False	DCC=False	WCAL=-5	Slit=S5
Conc_0=0.038	nFRAC=0.29629629629629634	nConc_(9;3)=0.01125925925925926	aFRAC=0.29674162585017155	aConc_(9;3)=0.011276181782306518
wavelength (nm)	dark reference (int)	light reference (int)	abs (mOD)
W	D	L	S
344.6678771972656	1602.1	1678.0666666666666	30.58981277094315
345.45221902608614	1589.1	1667.5	49.01126499814757
346.236489003635	1586.6	1663.8	41.692819573696724
347.02068712774695	1584.6	1661.8666666666666	41.6550647781091
347.8048133962569	1584.4666666666667	2394.266666666667	43.90624640676415
348.5888678069997	1585.5666666666666	2407.866666666667	45.66165241173885
349.3728503578101	1586.6	2423.0666666666666	43.63970657797487
350.15676104652283	1587.3333333333333	2434.4666666666667	46.2438438926661
350.94059987097285	1586.7333333333333	2444.9333333333334	47.71864929274671
351.72436682899485	1586.7333333333333	2449.0333333333333	43.73085187995908
352.5080619184237	1586.4666666666667	2458.233333333333	47.17499429306786
353.2916851370942	1585.3333333333333	2461.3333333333335	48.09572878844872
354.0752364828412	1585.5333333333333	2465.4666666666667	48.41985741051111
354.8587159534994	1585.3333333333333	2472.866666666667	50.0264913338439
355.6421235469038	1586.4	2470.9333333333334	45.67384895651317
356.42545926088906	1586.5333333333333	2469.6666666666665	47.15489318163656
357.20872309329	1586.4666666666667	2469.633333333333	47.90279016604149
357.9919150419415	1586.3666666666666	2469.1	48.936040935107215
358.77503510467835	1585.7666666666667	2461.0666666666666	45.94313323258476
359.5580832793353	1585.6	2455.8	46.09773371945557
360.34105956374725	1586.3666666666666	2447.2	46.58978609408339
361.12396395574893	1585.2	2445.5666666666666	47.31011917087233
361.9067964531752	1586.7666666666667	2445.9666666666667	48.61996552632302
362.6895570538609	1586.2333333333333	2447.7	49.87725761695686
363.47224575564076	1586.0	2443.1	47.63257753327126
364.2548625563497	1586.2666666666667	2439.8333333333335	46.593102363224986
365.0374074538224	1585.9	2442.4333333333334	47.911158245125264
365.8198804458938	1586.4	2435.2	46.470605491960065
366.6022815303986	1586.1333333333334	2435.1	47.54402953554677
367.3846107051717	1586.5666666666666	2437.1	48.99204954005878
368.1668679680479	1586.5	2437.133333333333	48.87166465475708
368.9490533168619	1586.6666666666667	2443.0	48.16846494811176
369.7311667494487	1585.6666666666667	2447.233333333333	47.44662299736797
370.5132082636429	1586.3	2458.366666666667	50.40822654087044
371.2951778572795	1586.1333333333334	2461.866666666667	48.887534501198374
372.07707552819323	1586.6	2461.1666666666665	47.21842617698668
372.8589012742189	1586.0	2464.633333333333	46.91418980609001
373.6406550931913	1585.8666666666666	2474.5333333333333	50.32455256834085
374.4223369829453	1585.8333333333333	2489.0	51.449152528791544
375.2039469413157	1586.3333333333333	2492.8333333333335	50.49427370945704
375.9854849661373	1585.8	2482.3	50.05787273959817
376.7669510552448	1587.1	2484.0666666666666	47.682335639613775
377.5483452064732	1586.3	2494.8	52.58300425245185
378.3296674176572	1585.8666666666666	2508.2	52.913985786766055
379.11091768663164	1585.9333333333334	2510.133333333333	51.317023484131894
379.89209601123133	1586.1	2517.6	53.20294509203709
380.67320238929113	1586.5	2522.6666666666665	55.513813415365355
381.45423681864577	1586.0666666666666	2521.1666666666665	54.22867136808422
382.23519929713007	1586.4666666666667	2530.1	53.44632820036597
383.01608982257886	1585.9333333333334	2547.2	56.32994770335129
383.796908392827	1586.2333333333333	2558.4666666666667	54.9248423875554
384.57765500570923	1585.7666666666667	2561.0333333333333	55.18077811338706
385.3583296590604	1585.9333333333334	2546.7	52.807461264432774
386.1389323507153	1586.4666666666667	2554.0333333333333	53.32553211835687
386.91946307850884	1585.8	2564.1	53.522894493480344
387.69992184027564	1586.1	2580.4	51.78632171822125
388.48030863385065	1586.1666666666667	2606.266666666667	53.51646401634713
389.2606234570687	1586.2333333333333	2594.4666666666667	51.980706702432805
390.04086630776453	1586.1666666666667	2584.3333333333335	51.78568026617367
390.82103718377294	1586.6	2589.633333333333	51.583913648063245
391.6011360829288	1586.1	2596.7	53.12843936000514
392.3811630030669	1586.6333333333334	2627.633333333333	54.86043505584376
393.161117942022	1585.4333333333334	2666.766666666667	53.516841571719304
393.941000897629	1585.8666666666666	2712.9333333333334	55.569292350540906
394.72081186772266	1586.8333333333333	2717.733333333333	55.150331267641675
395.5005508501378	1586.4	2706.8	56.36329009667511
396.28021784270925	1586.2333333333333	2705.4333333333334	57.770266363459456
397.0598128432718	1586.6666666666667	2717.133333333333	59.36616438781399
397.83933584966024	1586.2333333333333	2713.4666666666667	57.06643991729135
398.6187868597095	1586.6333333333334	2730.3333333333335	57.97928957471888
399.3981658712542	1586.0333333333333	2748.233333333333	60.458126542349845
400.1774728821293	1586.4333333333334	2775.4666666666667	62.18817977520991
400.9567078901696	1585.5333333333333	2805.766666666667	63.19042488513886
401.7358708932098	1586.0333333333333	2796.0	63.33861133970667
402.5149618890848	1586.6333333333334	2786.8333333333335	64.00566892182928
403.2939808756294	1586.5333333333333	2793.9666666666667	65.23368072465308
404.07292785067847	1586.2333333333333	2820.0666666666666	64.02924493130297
404.8518028120667	1585.8333333333333	2832.233333333333	63.26703282860202
405.630605757629	1586.2	2834.4666666666667	66.08558051944702
406.4093366852001	1586.0666666666666	2827.766666666667	63.970467171950915
407.1879955926149	1586.1	2832.8	62.955233039815525
407.9665824777082	1586.8666666666666	2845.7	62.302740962721295
408.74509733831474	1586.5666666666666	2866.5666666666666	60.76683532183652
409.52354017226935	1586.5333333333333	2878.1	58.85906645451672
410.3019109774069	1586.5666666666666	2883.7	58.49924262947904
411.08020975156217	1586.5	2897.0333333333333	57.88465377480778
411.8584364925699	1585.8333333333333	2919.0	55.524731585249114
412.6365911982651	1586.6666666666667	2946.133333333333	55.71001432139859
413.4146738664823	1585.9333333333334	2967.733333333333	53.85996275264473
414.19268449505654	1586.2666666666667	3000.0666666666666	54.5911837204779
414.97062308182257	1586.5	3032.2	52.562955369406254
415.74848962461516	1586.0666666666666	3076.9333333333334	55.58221390155167
416.52628412126916	1586.7	3146.0666666666666	54.961513694756135
417.3040065696194	1586.1666666666667	3215.866666666667	54.338712522389216
418.0816569675006	1586.5666666666666	3215.4	54.94404968424286
418.8592353127476	1585.8	3202.9	57.27508999007474
419.63674160319533	1586.0	3217.0666666666666	58.18978821498708
420.4141758366785	1586.0333333333333	3246.233333333333	55.87696708094579
421.1915380110319	1586.3666666666666	3266.1666666666665	58.54138282026553
421.9688281240904	1586.2333333333333	3267.366666666667	58.6690645139176
422.7460461736888	1586.6333333333334	3322.733333333333	62.08633444360104
423.52319215766187	1586.4	3379.7	59.74954593081731
424.3002660738445	1586.4666666666667	3468.3333333333335	62.765530428165114
425.0772679200714	1586.2333333333333	3601.7	64.54246593779341
425.8541976941775	1586.2333333333333	3746.633333333333	66.06540806356193
426.6310553939975	1586.5333333333333	3812.866666666667	67.4065349605858
427.40784101736625	1586.2333333333333	3863.5333333333333	66.65870743719981
428.18455456211865	1586.6	3985.4333333333334	68.7408144091582
428.96119602608934	1586.3333333333333	4182.266666666666	70.32724914122743
429.7377654071133	1586.2666666666667	4386.666666666667	71.35535466810221
430.5142627030252	1586.0333333333333	4511.6	75.93448451573339
431.29068791166	1585.8666666666666	4650.866666666667	75.46214173794374
432.06704103085235	1585.7333333333333	4786.8	76.52299490706905
432.8433220584372	1586.1666666666667	4883.033333333334	75.36038473377639
433.6195309922492	1586.2	4942.5	72.15011395169766
434.3956678301234	1586.0666666666666	4984.433333333333	68.89719752209794
435.1717325698944	1586.1333333333334	5007.433333333333	65.66167814995201
435.9477252093971	1585.8333333333333	5022.0	58.64906603837818
436.72364574646633	1586.6	5074.233333333334	55.85008564384154
437.49949417893686	1586.6	5138.9	54.452218233490925
438.27527050464346	1585.9666666666667	5252.866666666667	55.51355943486616
439.0509747214211	1586.9333333333334	5413.466666666666	52.622884395141405
439.8266068271044	1586.0	5673.233333333334	51.14012605052713
440.6021668195283	1586.6	6035.5	50.80611533104572
441.37765469652754	1586.7	6503.4	50.99355667624216
442.1530704559369	1585.5333333333333	7002.733333333334	50.80893145663022
442.9284140955914	1586.2333333333333	7448.466666666666	51.4894241141072
443.7036856133256	1586.7	7763.733333333334	50.40935925621122
444.47888500697445	1585.9666666666667	7927.033333333334	50.29326303550465
445.2540122743727	1586.6	7961.033333333334	49.91487700227576
446.0290674133552	1586.2666666666667	7910.166666666667	49.66225722439489
446.8040504217568	1586.7	7816.066666666667	48.73426837803096
447.5789612974122	1586.7666666666667	7729.433333333333	47.65485270438888
448.35380003815635	1587.0666666666666	7678.433333333333	48.14827434343705
449.1285666418239	1586.4666666666667	7645.733333333334	49.05692843381776
449.90326110624983	1585.8333333333333	7649.966666666666	48.14757207235881
450.67788342926883	1585.8666666666666	7656.7	47.55096014837625
451.4524336087157	1585.8	7708.766666666666	48.6200794013885
452.22691164242536	1586.1666666666667	7756.1	48.14212556934904
453.00131752823256	1585.8666666666666	7816.0	48.98795197403412
453.7756512639721	1586.5333333333333	7871.266666666666	47.98935879881216
454.5499128474788	1586.8666666666666	7933.8	48.44759241821029
455.32410227658755	1586.6	7983.733333333334	47.95964809369819
456.09821954913303	1586.3	7983.066666666667	48.245710017318004
456.8722646629501	1586.3333333333333	7958.1	47.77082684676748
457.6462376158736	1586.7666666666667	7889.733333333334	47.92209769681226
458.4201384057383	1586.6333333333334	7790.2	48.004301488776555
459.1939670303791	1586.0666666666666	7668.2	47.035667152378565
459.96772348763074	1586.1	7525.266666666666	47.781227961358724
460.741407775328	1586.0666666666666	7395.533333333334	47.99374588912886
461.51501989130577	1586.2666666666667	7269.3	47.791324283990654
462.2885598333988	1585.9666666666667	7139.666666666667	47.074098444180805
463.0620275994419	1585.7	7067.6	48.22127005751568
463.83542318726995	1586.6666666666667	6991.066666666667	47.495536847749996
464.6087465947177	1586.6	6947.4	47.6567414696595
465.38199781962	1587.2666666666667	6920.8	47.87492492911477
466.1551768598116	1586.8	6911.766666666666	47.51332733918142
466.92828371312737	1586.0666666666666	6928.333333333333	47.634918891893115
467.7013183774021	1585.9333333333334	6952.1	46.947620856928495
468.4742808504707	1586.3666666666666	7009.933333333333	46.89575558579774
469.24717113016777	1586.0666666666666	7055.533333333334	46.60705555092704
470.0199892143283	1586.2666666666667	7137.533333333334	49.0914073273165
470.792735100787	1586.6	7200.7	47.755331663829836
471.5654087873788	1586.1666666666667	7274.833333333333	48.05386530002962
472.33801027193834	1586.0	7342.166666666667	47.949624768598014
473.11053955230057	1585.2666666666667	7425.9	48.38473053774605
473.88299662630027	1586.9333333333334	7475.233333333334	47.65770416648892
474.65538149177223	1586.2666666666667	7529.2	47.98583501962806
475.4276941465513	1586.5	7548.6	46.38573949562073
476.1999345884722	1585.9	7567.766666666666	47.30747893167132
476.97210281536985	1585.8333333333333	7566.466666666666	48.00932930219763
477.74419882507897	1586.2	7557.666666666667	47.96270613787783
478.51622261543446	1586.2	7520.633333333333	47.80789929294105
479.2881741842711	1586.8	7493.133333333333	47.76651181539112
480.06005352942367	1586.4666666666667	7450.733333333334	48.13162218507656
480.831860648727	1586.2333333333333	7383.633333333333	47.9822373017668
481.60359554001593	1586.3333333333333	7345.133333333333	47.22243264077728
482.37525820112523	1586.1666666666667	7299.066666666667	47.12885757039521
483.14684862988975	1586.3666666666666	7245.333333333333	46.69108090913842
483.91836682414424	1585.5333333333333	7194.5	46.60745549411387
484.68981278172356	1586.4	7147.4	46.16551930903167
485.46118650046253	1586.9666666666667	7102.066666666667	46.48636057213868
486.23248797819593	1586.1666666666667	7079.066666666667	48.12209401068792
487.0037172127586	1586.4	7034.333333333333	47.29017337358988
487.7748742019853	1586.4	6998.966666666666	47.86155046315745
488.54595894371096	1586.7	6952.1	47.29453711038674
489.31697143577026	1585.3666666666666	6922.566666666667	47.19561904561121
490.08791167599804	1586.3666666666666	6894.9	47.04230112525216
490.8587796622292	1586.3333333333333	6855.233333333334	46.938397348262825
491.6295753922984	1585.4666666666667	6824.066666666667	46.547935157520946
492.4002988640406	1585.9	6804.566666666667	47.23638010176475
493.17095007529053	1586.6333333333334	6777.133333333333	47.065656537039395
493.94152902388305	1586.3333333333333	6746.533333333334	47.46090598584958
494.71203570765294	1586.1	6713.066666666667	47.297823826628395
495.482470124435	1586.6	6687.466666666666	47.36363627372974
496.25283227206404	1586.9333333333334	6654.766666666666	46.78547466463614
497.02312214837485	1585.8	6629.9	46.75260063162664
497.7933397512024	1586.6666666666667	6602.566666666667	46.6733552199499
498.56348507838123	1586.6333333333334	6578.7	46.64705853750218
499.3335581277464	1587.0333333333333	6563.3	47.02382600258342
500.10355889713264	1585.8666666666666	6548.033333333334	46.71966739704058
500.8734873843747	1587.2	6546.6	46.63992409512319
501.6433435873074	1586.3	6554.2	46.74062200152703
502.4131275037657	1586.7666666666667	6546.066666666667	46.257585925120935
503.1828391315842	1586.8	6565.033333333334	46.466641132484895
503.95247846859786	1585.9	6581.766666666666	47.009809470116636
504.72204551264144	1586.6	6601.866666666667	46.08860015019682
505.49154026154974	1586.1	6640.533333333334	47.17180008497014
506.2609627131576	1586.3666666666666	6673.733333333334	46.42798266298926
507.03031286529983	1586.1	6733.333333333333	47.31432824926075
507.7995907158112	1586.4	6790.533333333334	46.43676310325349
508.5687962625266	1586.2666666666667	6854.366666666667	46.538916672633476
509.33792950328075	1586.6	6924.7	46.160547833632435
510.1069904359085	1586.2333333333333	7016.566666666667	46.76576094948348
510.8759790582447	1586.5666666666666	7097.433333333333	46.570838714316665
511.6448953681241	1586.1	7183.333333333333	45.746857861103145
512.4137393633815	1586.9333333333334	7280.266666666666	46.184310082661035
513.1825110418519	1586.3	7376.933333333333	46.327582836078896
513.9512104013698	1586.6666666666667	7470.366666666667	45.71347827774057
514.7198374397702	1586.3	7584.933333333333	46.91231231418411
515.4883921548881	1586.0666666666666	7703.633333333333	47.57630670475536
516.2568745445578	1586.2666666666667	7804.6	45.89201994513293
517.0252846066146	1586.3333333333333	7905.8	46.844678062591775
517.793622338893	1586.6666666666667	8004.533333333334	46.77472749520514
518.561887739228	1586.2666666666667	8102.766666666666	46.80656976004956
519.3300808054544	1586.5	8207.0	48.173116747862935
520.0982015354069	1586.8	8295.4	46.58835673703101
520.8662499269203	1585.9333333333334	8377.833333333334	46.63059754709913
521.6342259778296	1586.2333333333333	8468.366666666667	46.137687039593935
522.4021296859694	1586.8666666666666	8546.8	46.53980287799612
523.1699610491747	1586.7333333333333	8626.733333333334	47.3231112973283
523.9377200652801	1586.1	8693.366666666667	46.36716472760171
524.7054067321207	1586.7333333333333	8760.733333333334	46.15677170578699
525.4730210475309	1586.8333333333333	8820.1	47.03401860440715
526.2405630093459	1586.9666666666667	8863.0	45.23144638812746
527.0080326154003	1586.0	8943.5	46.94731970767712
527.7754298635291	1586.3	8967.866666666667	45.25724545375822
528.5427547515668	1586.1333333333334	9028.2	46.804417109486
529.3100072773485	1586.6	9058.333333333334	47.01826321746956
530.077187438709	1586.5	9106.466666666667	46.55627429239195
530.8442952334829	1586.6	9149.766666666666	45.9734095673167
531.6113306595051	1586.5333333333333	9190.2	46.341740467250496
532.3782937146104	1586.2666666666667	9231.833333333334	46.84927740145119
533.1451843966338	1586.5	9263.666666666666	47.534684545247536
533.9120027034099	1586.9333333333334	9300.066666666668	46.20524849014179
534.6787486327736	1586.4	9328.6	45.97444329679299
535.4454221825597	1585.9666666666667	9363.066666666668	46.37157404287396
536.212023350603	1586.6	9409.9	46.62209104156064
536.9785521347383	1586.1666666666667	9438.9	46.7064932926021
537.7450085328004	1587.0333333333333	9476.033333333333	47.40192449018504
538.5113925426242	1586.6666666666667	9488.166666666666	46.42061267977084
539.2777041620444	1586.1	9521.133333333333	46.89597303249011
540.0439433888959	1586.2	9544.233333333334	46.11923844111913
540.8101102210134	1586.6666666666667	9554.633333333333	46.25255742556839
541.5762046562318	1586.9666666666667	9579.3	46.92230588205776
542.3422266923859	1586.5	9597.866666666667	46.57723305731003
543.1081763273105	1586.8666666666666	9600.1	45.418990633299046
543.8740535588404	1587.2	9625.3	46.4979252506669
544.6398583848105	1586.8333333333333	9628.5	45.919537383190296
545.4055908030555	1586.4666666666667	9619.733333333334	45.8860570168516
546.1712508114102	1586.5666666666666	9624.633333333333	46.07738423720262
546.9368384077096	1586.2666666666667	9644.233333333334	46.72090650836801
547.7023535897882	1587.1666666666667	9648.6	45.956467581155565
548.4677963554811	1586.2	9641.7	45.31742580476213
549.2331667026231	1586.7	9651.533333333333	46.10366715921216
549.9984646290487	1586.8333333333333	9645.333333333334	46.07397607472834
550.7636901325931	1586.2	9636.0	45.63881465287193
551.5288432110908	1586.5666666666666	9618.533333333333	46.34686096831222
552.2939238623768	1586.2333333333333	9613.5	45.59962036886934
553.0589320842859	1586.8666666666666	9596.666666666666	45.590042084881986
553.8238678746528	1586.2	9608.533333333333	46.010197248879464
554.5887312313124	1586.6333333333334	9601.133333333333	45.08667244282255
555.3535221520995	1585.7666666666667	9627.9	46.34110842080189
556.1182406348488	1586.9666666666667	9632.733333333334	46.33704115010942
556.8828866773954	1586.8333333333333	9624.833333333334	46.085797858521595
557.6474602775738	1586.3	9618.8	45.296162302050554
558.411961433219	1586.2666666666667	9631.433333333332	45.8664679730271
559.1763901421657	1586.8666666666666	9625.333333333334	45.56063667136886
559.9407464022488	1586.7333333333333	9639.266666666666	46.11599100022895
560.7050302113031	1586.9	9641.833333333334	45.536289221532805
561.4692415671633	1586.6666666666667	9674.2	47.12878524359187
562.2333804676643	1587.5333333333333	9673.2	45.65206938102656
562.997446910641	1586.2333333333333	9711.366666666667	46.561182811965196
563.7614408939281	1586.0	9719.833333333334	45.898907693014145
564.5253624153604	1586.9	9738.933333333332	46.857716335710585
565.2892114727728	1586.8333333333333	9757.733333333334	45.29767947419396
566.0529880639999	1586.6666666666667	9782.2	45.648380810423824
566.8166921868768	1586.8333333333333	9788.533333333333	45.43186126110216
567.5803238392382	1586.5	9809.333333333334	45.14272109593791
568.3438830189189	1586.8666666666666	9823.966666666667	45.278745438180216
569.1073697237535	1586.9666666666667	9847.066666666668	45.91856301837223
569.8707839515772	1587.0333333333333	9866.233333333334	46.32594247904364
570.6341257002246	1586.4666666666667	9885.733333333334	45.73655936114491
571.3973949675305	1586.7	9894.0	46.33700837745171
572.1605917513298	1587.3333333333333	9895.866666666667	45.35963965571173
572.9237160494572	1586.7666666666667	9914.466666666667	45.68390651553154
573.6867678597476	1587.0666666666666	9933.833333333334	46.54580777604324
574.4497471800358	1586.5333333333333	9940.333333333334	45.33524804681558
575.2126540081566	1586.8	9944.6	45.300843208580375
575.9754883419448	1586.4666666666667	9945.866666666667	45.93994103622095
576.7382501792351	1586.1666666666667	9969.733333333334	45.988363367850035
577.5009395178625	1586.6	9970.1	45.66636436826885
578.2635563556619	1586.2333333333333	9993.8	45.89774749068332
579.0261006904677	1586.5	9999.566666666668	45.48570278948475
579.7885725201152	1586.5	9998.0	45.12594781331792
580.5509718424388	1586.4666666666667	10030.1	45.329270992204044
581.3132986552736	1586.5666666666666	10049.3	44.95955667047031
582.0755529564542	1587.0666666666666	10075.4	45.12503746416428
582.8377347438156	1586.3666666666666	10095.066666666668	45.91423431170769
583.5998440151925	1586.4333333333334	10105.2	45.16632571106026
584.3618807684197	1585.8	10144.366666666667	44.64874475682288
585.123845001332	1586.3333333333333	10162.466666666667	44.95474659222741
585.8857367117644	1586.0	10206.2	45.58473668004062
586.6475558975515	1586.1333333333334	10240.033333333333	45.18408939421769
587.4093025565281	1586.5333333333333	10279.066666666668	45.852613412455824
588.1709766865292	1586.6666666666667	10332.133333333333	46.56124448186348
588.9325782853895	1586.2666666666667	10371.666666666666	44.864575294113656
589.6941073509438	1586.8	10424.833333333334	44.935459290437855
590.4555638810269	1586.1333333333334	10499.9	45.39619753683482
591.2169478734736	1586.6666666666667	10565.9	45.96229054368317
591.9782593261189	1586.5333333333333	10636.433333333332	45.670941481276145
592.7394982367973	1587.2666666666667	10712.466666666667	45.13992758803872
593.5006646033439	1585.7	10816.033333333333	45.93876106107715
594.2617584235933	1586.4666666666667	10897.233333333334	46.01272731389485
595.0227796953804	1586.5	10992.7	45.3308741143624
595.78372841654	1586.0666666666666	11107.033333333333	45.75259124920025
596.544604584907	1585.8666666666666	11215.5	45.17675980460083
597.3054081983161	1586.4666666666667	11341.266666666666	45.56889394277467
598.0661392546021	1585.8333333333333	11459.033333333333	45.02238629671695
598.8267977515999	1586.2666666666667	11588.766666666666	44.824992625616325
599.5873836871442	1586.5666666666666	11707.033333333333	44.71232006727519
600.34789705907	1586.2666666666667	11840.133333333333	45.300305754966914
601.1083378652119	1586.6	11947.166666666666	45.033533497484825
601.8687061034049	1586.5	12093.9	45.021482036668736
602.6290017714836	1586.5333333333333	12219.166666666666	44.7211029427924
603.3892248672829	1586.4333333333334	12381.366666666667	45.11456348247781
604.1493753886377	1586.4	12508.5	44.41748810143618
604.9094533333828	1587.0666666666666	12638.133333333333	44.701780571345914
605.6694586993528	1586.6666666666667	12791.2	44.8545899120979
606.4293914843829	1586.6	12929.9	45.008148739968696
607.1892516863076	1586.7666666666667	13058.233333333334	45.904182627671894
607.9490393029618	1585.5333333333333	13182.166666666666	44.7006056760784
608.7087543321802	1586.5666666666666	13305.866666666667	44.21901538684298
609.4683967717978	1586.7333333333333	13467.666666666666	45.488428892511706
610.2279666196492	1586.6	13615.8	46.0790631637808
610.9874638735695	1586.1	13713.866666666667	45.075912809441775
611.7468885313933	1586.5	13839.7	45.09297690332821
612.5062405909555	1586.7333333333333	13965.266666666666	45.07634641806621
613.2655200500909	1586.5333333333333	14120.966666666667	45.067258607369034
614.0247269066342	1586.5	14267.566666666668	44.83733586353354
614.7838611584203	1586.4333333333334	14388.433333333332	45.132232354340566
615.5429228032841	1586.3666666666666	14502.566666666668	45.32856040875004
616.3019118390603	1586.4	14607.3	45.16901230105987
617.0608282635836	1586.8666666666666	14696.533333333333	45.090539021468274
617.8196720746892	1586.9	14759.3	44.5561138373947
618.5784432702114	1586.1	14858.9	44.58791038938596
619.3371418479854	1586.4666666666667	14926.733333333334	44.58612141107098
620.0957678058459	1587.1333333333334	14975.733333333334	44.46934616411123
620.8543211416277	1586.0	15042.0	44.440988135014244
621.6128018531655	1586.2666666666667	15128.366666666667	45.62174898425629
622.3712099382943	1586.0	15168.9	44.47251441830043
623.1295453948488	1586.4	15219.666666666666	44.238401542132664
623.8878082206638	1586.8666666666666	15290.866666666667	44.61693712799408
624.6459984135743	1585.8333333333333	15315.4	44.148761743199316
625.4041159714149	1586.3666666666666	15366.5	44.44700404584059
626.1621608920203	1586.1	15422.666666666666	44.479810324496256
626.9201331732256	1586.5	15443.8	44.39585202275155
627.6780328128656	1586.4333333333334	15512.333333333334	45.294912205403264
628.4358598087749	1586.2333333333333	15552.3	44.82192131371513
629.1936141587885	1586.6	15596.7	44.93588495149751
629.9512958607411	1586.4666666666667	15628.766666666666	44.7450485076881
630.7089049124675	1586.7666666666667	15624.466666666667	43.810379069909004
631.4664413118026	1586.4333333333334	15644.733333333334	44.4666216105418
632.2239050565811	1585.7	15654.566666666668	44.62868921993098
632.9812961446379	1586.4666666666667	15694.333333333334	44.813794382834296
633.7386145738079	1586.2	15696.766666666666	44.39093546439855
634.4958603419257	1586.2	15692.0	44.42037132465375
635.2530334468262	1586.5	15693.333333333334	44.50107013646455
636.0101338863443	1587.3	15680.633333333333	43.84997746169393
636.7671616583146	1586.4333333333334	15666.3	43.59731936027714
637.5241167605723	1587.2	15655.933333333332	44.045668896110115
638.2809991909518	1586.2	15665.1	44.56784869405816
639.037808947288	1586.0333333333333	15640.8	44.3004201865704
639.7945460274159	1586.4333333333334	15621.866666666667	44.45492374121276
640.5512104291702	1586.4	15597.133333333333	44.135805913413336
641.3078021503857	1586.4	15581.233333333334	45.075885678268456
642.0643211888971	1586.4	15519.866666666667	44.65826508991708
642.8207675425394	1586.2	15501.533333333333	44.39679736217003
643.5771412091474	1586.0333333333333	15480.133333333333	43.78200297717623
644.3334421865558	1586.7	15488.3	44.191575518980216
645.0896704725996	1586.4666666666667	15479.033333333333	44.09147259331452
645.8458260651132	1586.6333333333334	15462.1	43.611947240777354
646.6019089619319	1586.2333333333333	15445.4	44.142038881738266
647.3579191608902	1586.5666666666666	15417.1	43.7644929823491
648.1138566598231	1586.5333333333333	15389.533333333333	44.379932854382616
648.8697214565653	1586.1	15356.7	44.06150282906449
649.6255135489516	1586.0	15296.866666666667	43.58368604584291
650.3812329348169	1586.1333333333334	15288.6	43.9237835463475
651.1368796119959	1586.5	15338.266666666666	44.583213805285226
651.8924535783235	1586.5666666666666	15353.4	44.56329046246784
652.6479548316345	1586.5666666666666	15317.566666666668	43.799755331170275
653.4033833697637	1585.7333333333333	15304.733333333334	43.67200937416331
654.1587391905458	1586.2666666666667	15304.266666666666	43.04100798880925
654.9140222918159	1586.7	15308.733333333334	43.82170136432035
655.6692326714084	1586.4	15308.5	43.90784256619354
656.4243703271585	1586.5666666666666	15318.633333333333	43.8953025979534
657.1794352569008	1586.0	15321.866666666667	43.3907611001131
657.9344274584702	1586.3	15349.866666666667	43.730273708819695
658.6893469297014	1586.7333333333333	15358.133333333333	44.483672032599756
659.4441936684294	1586.7	15393.933333333332	43.36345231015515
660.1989676724888	1586.7666666666667	15420.433333333332	43.71702885063614
660.9536689397146	1586.5	15479.266666666666	44.15539751245554
661.7082974679414	1586.7	15485.966666666667	43.0110031895723
662.4628532550042	1586.4666666666667	15510.566666666668	43.32191467097047
663.2173362987378	1586.2	15570.266666666666	43.480023539985645
663.9717465969768	1586.2333333333333	15632.866666666667	43.962347930730594
664.7260841475563	1586.0	15692.266666666666	44.03363235753551
665.480348948311	1586.1	15749.0	43.74547397504625
666.2345409970756	1586.7666666666667	15828.8	43.29212749414136
666.988660291685	1585.8666666666666	15907.566666666668	43.7628132174339
667.742706829974	1586.6666666666667	15985.166666666666	43.73851178117719
668.4966806097776	1586.3333333333333	16083.7	43.98467655975048
669.2505816289303	1587.1333333333334	16184.6	44.23578806506656
670.0044098852671	1585.7	16250.8	43.99267767076633
670.7581653766227	1586.2333333333333	16308.566666666668	43.41373720263174
671.511848100832	1586.8666666666666	16394.366666666665	43.65035362976986
672.2654580557298	1586.5	16499.2	44.17471434665102
673.0189952391509	1587.2	16616.3	44.59322295806078
673.7724596489301	1585.9666666666667	16700.266666666666	44.45693771089725
674.5258512829022	1586.4666666666667	16818.566666666666	44.48972317756697
675.279170138902	1586.4666666666667	16947.666666666668	44.907435368133484
676.0324162147645	1586.2	17058.833333333332	44.456954818149285
676.7855895083242	1586.6	17186.133333333335	43.27588448363958
677.5386900174161	1586.0333333333333	17301.433333333334	42.85001618951341
678.2917177398749	1586.3	17409.2	43.21469657085708
679.0446726735356	1585.9	17532.633333333335	43.05842486472286
679.797554816233	1586.5333333333333	17633.1	43.40952642367274
680.5503641658016	1587.2333333333333	17738.933333333334	43.25304391077705
681.3031007200765	1586.3333333333333	17858.966666666667	44.28332268426305
682.0557644768925	1586.5333333333333	17942.666666666668	43.98466047639908
682.8083554340842	1586.7333333333333	18082.7	44.44224093253838
683.5608735894867	1585.9	18196.766666666666	44.398519087043965
684.3133189409347	1586.6	18330.633333333335	44.56112631029271
685.0656914862628	1586.2	18416.2	42.81617085228117
685.8179912233061	1586.6333333333334	18554.0	43.48531772344398
686.5702181498993	1586.6	18698.666666666668	43.68209618851017
687.3223722638772	1586.2333333333333	18827.033333333333	44.34225918776343
688.0744535630747	1586.5	18975.2	44.139771095698634
688.8264620453265	1586.1	19101.533333333333	44.29402590999654
689.5783977084674	1585.5666666666666	19230.066666666666	44.0638270743792
690.3302605503324	1586.7666666666667	19312.933333333334	43.00271509272406
691.082050568756	1587.0333333333333	19408.866666666665	43.19238035725793
691.8337677615733	1586.1	19513.266666666666	43.31892058746465
692.585412126619	1586.7333333333333	19608.533333333333	43.04873999231895
693.3369836617278	1586.5	19716.433333333334	44.0778907754328
694.0884823647348	1586.7666666666667	19803.3	44.133536829987534
694.8399082334745	1586.9	19867.5	43.74649371560972
695.5912612657819	1586.5666666666666	19940.933333333334	43.93752239668393
696.3425414594917	1586.8666666666666	19982.866666666665	42.69141767385385
697.0937488124388	1587.0666666666666	20057.333333333332	42.88032182094374
697.8448833224579	1586.5666666666666	20120.366666666665	43.484933576801204
698.5959449873841	1586.3	20165.0	43.4226349829984
699.3469338050518	1586.0	20220.1	43.58653606888847
700.0978497732962	1585.7666666666667	20235.166666666668	43.016358534836314
700.8486928899517	1586.3	20268.133333333335	43.12523996380248
701.5994631528534	1586.1	20318.666666666668	43.471144072111336
702.3501605598362	1586.0666666666666	20363.1	43.37225445536135
703.1007851087347	1586.5333333333333	20377.2	44.00365006893005
703.8513367973837	1586.5333333333333	20370.733333333334	43.82944165293223
704.6018156236181	1586.6333333333334	20344.433333333334	42.880324114639976
705.3522215852728	1586.7666666666667	20349.966666666667	42.69792306178504
706.1025546801824	1585.9333333333334	20345.966666666667	42.485890349614735
706.8528149061818	1586.2333333333333	20332.6	42.78763754868767
707.603002261106	1586.4	20311.8	42.82092449563712
708.3531167427894	1585.5666666666666	20296.966666666667	43.33133998739483
709.1031583490673	1586.6333333333334	20270.866666666665	43.60656651437766
709.8531270777742	1586.6333333333334	20226.333333333332	43.199426089993594
710.6030229267449	1586.1	20158.266666666666	42.89201228106023
711.3528458938142	1586.2333333333333	20110.8	43.452450041038205
712.1025959768172	1586.4	20057.5	43.999994641947765
712.8522731735884	1585.6333333333334	19945.866666666665	43.188821793493794
713.6018774819628	1586.3333333333333	19827.0	43.35940109360045
714.351408899775	1586.7	19753.566666666666	42.98918027647633
715.1008674248601	1585.9333333333334	19728.433333333334	43.20673705002745
715.8502530550527	1586.3666666666666	19637.466666666667	42.95669753251596
716.5995657881876	1586.7	19523.366666666665	42.829579200273336
717.3488056220998	1586.7	19417.833333333332	42.235325477275154
718.097972554624	1586.5333333333333	19333.866666666665	42.8227551109759
718.8470665835949	1586.7	19256.7	42.42134765058946
719.5960877068475	1586.8666666666666	19191.133333333335	42.40821323942127
720.3450359222164	1586.7666666666667	19120.433333333334	42.55210785046929
721.0939112275368	1586.4333333333334	19089.566666666666	43.35331257191223
721.842713620643	1586.9	19048.466666666667	43.00577193907347
722.5914430993702	1587.4666666666667	19019.4	43.06428749694609
723.340099661553	1586.2333333333333	18971.1	42.03867905268148
724.0886833050263	1586.3	18966.733333333334	42.373971302808535
724.837194027625	1586.9	18918.666666666668	43.259566062374155
725.5856318271836	1586.2333333333333	18890.766666666666	43.00036899460052
726.3339967015373	1586.6	18827.766666666666	42.29935744737737
727.0822886485207	1586.7666666666667	18810.466666666667	42.6011517432642
727.8305076659686	1586.4333333333334	18772.6	42.74073977201577
728.5786537517159	1586.7	18676.366666666665	42.49249794815289
729.3267269035974	1586.3	18624.333333333332	42.371061748487705
730.0747271194479	1586.7333333333333	18551.566666666666	42.1369936120449
730.822654397102	1587.0333333333333	18533.7	42.80901190068655
731.5705087343949	1587.0	18531.633333333335	43.03132166924768
732.3182901291611	1586.7	18525.733333333334	43.473970206286985
733.0659985792356	1587.0	18514.866666666665	43.394494090747344
733.8136340824532	1586.7333333333333	18484.166666666668	43.29776272360162
734.5611966366486	1586.2333333333333	18461.433333333334	42.904883096206255
735.3086862396566	1586.5666666666666	18442.666666666668	42.96072566981535
736.056102889312	1586.7333333333333	18445.8	43.39095017268713
736.8034465834498	1585.7666666666667	18484.866666666665	43.131461437643516
737.5507173199047	1587.4	18500.666666666668	43.13790825277661
738.2979150965115	1586.0333333333333	18467.366666666665	42.68219970428724
739.045039911105	1586.4	18437.566666666666	42.91135399545259
739.79209176152	1586.8	18413.3	42.54172310684752
740.5390706455914	1586.2	18386.266666666666	42.10571710195173
741.285976561154	1586.2	18360.066666666666	41.97796014025605
742.0328095060426	1585.9333333333334	18366.6	42.861823439937766
742.7795694780918	1585.2333333333333	18381.833333333332	43.820883995675956
743.5262564751367	1585.9333333333334	18365.933333333334	42.90551265439162
744.272870495012	1585.7666666666667	18348.066666666666	43.13718281001935
745.0194115355524	1586.4666666666667	18319.2	42.93549266143455
745.765879594593	1586.2	18320.833333333332	42.37399387581125
746.5122746699683	1585.5333333333333	18327.1	42.48618051557738
747.2585967595134	1586.6666666666667	18309.9	42.3737959678114
748.0048458610628	1586.5333333333333	18293.3	42.79330567138605
748.7510219724516	1585.7	18300.966666666667	43.319353703956025
749.4971250915144	1587.1666666666667	18324.333333333332	43.659344770139846
750.243155216086	1586.2333333333333	18327.066666666666	43.066412614831336
750.9891123440015	1586.5	18399.666666666668	43.651668725964655
751.7349964730954	1586.5333333333333	18428.466666666667	43.06040158052347
752.4808076012027	1586.2333333333333	18458.033333333333	43.1385018270209
753.2265457261582	1587.1333333333334	18509.2	42.41387313479997
753.9722108457964	1586.8666666666666	18592.066666666666	42.5846886719235
754.7178029579526	1586.4	18631.966666666667	42.81978179740519
755.4633220604613	1586.5666666666666	18663.433333333334	42.4502367904815
756.2087681511574	1586.8	18711.1	43.27178988228907
756.9541412278757	1586.1	18720.333333333332	42.85824518358832
757.699441288451	1586.0666666666666	18767.833333333332	43.04240832125597
758.4446683307182	1587.0	18787.866666666665	42.85281162610778
759.1898223525119	1586.3333333333333	18851.266666666666	42.29088202542497
759.9349033516671	1586.5333333333333	18908.1	41.819795722269774
760.6799113260186	1586.7	18992.0	42.59928472087168
761.424846273401	1586.6666666666667	19036.066666666666	41.875464105359036
762.1697081916495	1586.8	19159.4	43.548169323786674
762.9144970785986	1586.6	19219.233333333334	42.716848483767286
763.6592129320832	1586.3	19264.766666666666	42.28355334477582
764.4038557499381	1586.5333333333333	19330.1	42.57305993528929
765.1484255299982	1586.6666666666667	19387.566666666666	43.03920674919886
765.8929222700982	1586.8333333333333	19475.333333333332	43.021380762632084
766.637345968073	1586.9666666666667	19551.5	42.94831553233075
767.3816966217572	1586.3666666666666	19634.9	43.08621946913781
768.1259742289859	1586.8666666666666	19679.033333333333	42.65997269170937
768.8701787875938	1586.5333333333333	19763.6	42.674652693929474
769.6143102954156	1586.2333333333333	19849.666666666668	42.59640319340905
770.3583687502863	1586.1666666666667	19889.033333333333	41.35796424812766
771.1023541500406	1586.9666666666667	19922.233333333334	41.62352993825512
771.8462664925133	1586.0	20000.3	42.19522507442841
772.5901057755393	1586.8333333333333	20101.133333333335	42.141146725082876
773.3338719969533	1586.2666666666667	20216.1	42.225480372316724
774.0775651545903	1585.5666666666666	20326.433333333334	42.674688491393304
774.8211852462848	1585.8666666666666	20422.333333333332	42.53022196383577
775.5647322698719	1586.9333333333334	20553.6	42.61914100060909
776.3082062231862	1586.7333333333333	20582.466666666667	41.974397798126546
777.0516071040627	1586.7333333333333	20634.7	42.451516902469095
777.7949349103361	1586.2666666666667	20726.033333333333	42.50534791079074
778.5381896398412	1586.3	20869.766666666666	42.9178953268667
779.281371290413	1586.3333333333333	21006.3	42.561471498437726
780.024479859886	1586.3333333333333	21101.2	42.703227797566676
780.7675153460953	1586.1	21183.466666666667	42.87214965687943
781.5104777468754	1586.4333333333334	21259.7	42.7990263265139
782.2533670600615	1586.2666666666667	21360.0	41.90971370941094
782.996183283488	1585.9666666666667	21471.7	41.264724538664524
783.73892641499	1586.8666666666666	21618.566666666666	42.583628920410185
784.4815964524023	1587.0333333333333	21742.4	42.66007960685471
785.2241933935596	1586.8666666666666	21850.5	42.23636155649117
785.9667172362967	1586.7	21946.666666666668	41.99598365547259
786.7091679784486	1586.8333333333333	22060.1	41.78706795417026
787.4515456178499	1587.0333333333333	22177.0	41.480509269305486
788.1938501523355	1586.5333333333333	22311.633333333335	42.062434188546504
788.9360815797401	1586.2	22386.533333333333	41.67130314363825
789.6782398978987	1586.7333333333333	22461.133333333335	41.85660972323364
790.420325104646	1586.8	22581.4	41.908762822222144
791.1623371978169	1586.2	22675.866666666665	41.54200834911083
791.9042761752461	1586.2666666666667	22790.566666666666	42.16545407986993
792.6461420347684	1586.4	22875.366666666665	41.94220010965748
793.3879347742187	1586.3	22970.033333333333	42.19748636999816
794.1296543914318	1586.0	23042.966666666667	41.28805564325769
794.8713008842426	1585.9666666666667	23125.433333333334	41.04756914785251
795.6128742504857	1586.7666666666667	23261.033333333333	40.827599435269754
796.354374487996	1586.5333333333333	23341.066666666666	41.434743427028785
797.0958015946084	1586.1	23466.9	41.64900103530011
797.8371555681575	1586.4333333333334	23615.3	41.79932873075958
798.5784364064783	1586.6666666666667	23737.633333333335	42.000769641702604
799.3196441074057	1585.9	23862.3	42.50008809550344
800.0607786687742	1586.1333333333334	23996.5	42.67703179243579
800.8018400884189	1586.1666666666667	24102.733333333334	42.31529866676538
801.5428283641745	1586.8333333333333	24215.8	41.923347376977155
802.2837434938757	1586.0333333333333	24345.0	42.47581290112592
803.0245854753575	1586.6	24432.3	41.963610742352856
803.7653543064547	1586.4666666666667	24528.0	42.07219006126296
804.5060499850019	1586.8333333333333	24639.266666666666	42.68687020188681
805.2466725088342	1586.9	24713.866666666665	42.82202848047537
805.9872218757862	1586.4333333333334	24793.133333333335	42.659860472925764
806.7276980836928	1586.5	24860.033333333333	42.00187812951571
807.4681011303886	1586.3	24937.866666666665	41.669574943468426
808.2084310137088	1586.1333333333334	25006.366666666665	42.01093458944678
808.948687731488	1586.6	25103.2	41.52733462267711
809.688871281561	1586.4666666666667	25200.966666666667	41.73458595507033
810.4289816617627	1586.0666666666666	25315.466666666667	41.89524255481946
811.1690188699278	1586.5333333333333	25430.066666666666	40.81682576505435
811.9089829038911	1586.5666666666666	25446.266666666666	41.18856726205893
812.6488737614875	1586.2333333333333	25495.066666666666	41.676569579227085
813.3886914405518	1586.0	25603.533333333333	41.671665522283995
814.1284359389189	1586.3	25742.433333333334	41.95314127462954
814.8681072544233	1586.0666666666666	25849.266666666666	40.95818806163989
815.6077053849002	1585.9666666666667	25968.0	41.39565384668726
816.3472303281842	1586.5	26037.933333333334	41.22552227915026
817.0866820821101	1586.5	26120.9	42.07147594936378
817.8260606445127	1586.4666666666667	26221.566666666666	41.66190608104473
818.5653660132269	1586.7666666666667	26308.533333333333	41.53441776794839
819.3045981860876	1587.2333333333333	26358.9	41.4903488439316
820.0437571609293	1586.6	26442.266666666666	41.40858556510455
820.7828429355872	1586.3666666666666	26495.566666666666	40.72119752996697
821.5218555078957	1585.7666666666667	26625.566666666666	41.4115328957341
822.26079487569	1587.1666666666667	26733.7	41.253737022516795
822.9996610368046	1586.6666666666667	26797.233333333334	40.95196315136955
823.7384539890745	1586.8	26904.7	40.95086032871748
824.4771737303345	1586.5	26970.933333333334	41.00061687929427
825.2158202584193	1586.5333333333333	27064.5	41.745735254154006
825.9543935711638	1585.6666666666667	27114.566666666666	41.40062410626622
826.6928936664028	1586.1	27209.6	42.91778175827239
827.4313205419711	1586.5333333333333	27273.366666666665	42.57153755686711
828.1696741957036	1587.0	27324.066666666666	42.603977471819455
828.907954625435	1585.7333333333333	27451.133333333335	42.886982043032674
829.646161829	1585.9333333333334	27537.533333333333	42.19843115286009
830.3842958042337	1586.5666666666666	27595.366666666665	41.71295920409621
831.1223565489707	1586.5	27702.7	41.87403785940236
831.8603440610459	1586.1333333333334	27798.866666666665	42.102654822151145
832.598258338294	1586.5666666666666	27876.266666666666	41.54160705957604
833.3360993785501	1586.2333333333333	27938.333333333332	41.6366643457357
834.0738671796487	1585.7333333333333	28079.966666666667	41.70894805970098
834.8115617394246	1586.3666666666666	28227.633333333335	41.86574258254495
835.5491830557129	1586.3666666666666	28304.1	41.10160301859626
836.2867311263482	1586.3666666666666	28372.1	41.02484518957413
837.0242059491653	1586.7333333333333	28421.033333333333	40.89007581744035
837.7616075219992	1586.5666666666666	28522.7	41.388439424320616
838.4989358426844	1585.5666666666666	28593.7	41.512069782124485
839.2361909090561	1586.5333333333333	28635.233333333334	41.92923402615475
839.9733727189487	1586.4	28633.233333333334	41.17484456587333
840.7104812701973	1586.1666666666667	28773.4	41.525078261237844
841.4475165606366	1586.1	28877.733333333334	41.25224824048568
842.1844785881015	1586.2333333333333	28979.5	41.39099406182868
842.9213673504267	1586.6666666666667	29009.6	41.46886736879065
843.6581828454471	1585.8	29070.366666666665	41.751525021051606
844.3949250709974	1587.2666666666667	29110.533333333333	41.3640731940703
845.1315940249126	1586.6333333333334	29205.066666666666	40.75776254237219
845.8681897050272	1586.9	29285.333333333332	40.82493993132383
846.6047121091764	1586.4	29406.266666666666	41.095502381249524
847.3411612351948	1586.3	29524.6	40.85247776102251
848.0775370809172	1586.4666666666667	29616.2	40.8364431008659
848.8138396441784	1586.3	29688.266666666666	40.933524986140306
849.5500689228132	1586.7333333333333	29768.333333333332	40.990039602517854
850.2862249146566	1586.7333333333333	29860.3	40.655651288073535
851.0223076175432	1586.3333333333333	29976.1	40.54225948905545
851.7583170293079	1585.9	30171.233333333334	41.1710264903508
852.4942531477856	1585.7333333333333	30261.066666666666	41.71130616805936
853.2301159708109	1585.7666666666667	30315.033333333333	41.756144217069725
853.9659054962187	1587.0	30358.7	41.227079735162
854.7016217218439	1586.7333333333333	30414.633333333335	40.89221053857342
855.4372646455213	1586.7	30543.033333333333	41.636475220635276
856.1728342650856	1586.2333333333333	30635.466666666667	41.04518013286305
856.9083305783716	1586.2666666666667	30787.366666666665	40.55567259592518
857.6437535832143	1586.3666666666666	30896.633333333335	39.8697358835144
858.3791032774483	1586.0333333333333	31013.366666666665	40.01963962116964
859.1143796589085	1585.6666666666667	30971.633333333335	39.40547602462923
859.8495827254299	1586.8666666666666	31097.1	40.53907058251592
860.5847124748469	1585.7666666666667	31099.7	40.08972462635637
861.3197689049947	1586.5666666666666	31178.066666666666	40.00754336249313
862.0547520137079	1586.7333333333333	31308.266666666666	40.15854760852582
862.7896617988213	1586.9	31404.7	39.5023916856817
863.5244982581698	1586.5	31540.833333333332	39.8279720923331
864.2592613895882	1586.3666666666666	31599.766666666666	39.3211375504165
864.9939511909114	1586.3333333333333	31642.566666666666	39.94788752715886
865.728567659974	1585.6666666666667	31721.0	40.08929994361885
866.4631107946109	1586.0666666666666	31839.1	40.66834170127354
867.197580592657	1585.8333333333333	31883.2	40.136659852182625
867.931977051947	1586.3333333333333	31977.1	40.41504077956676
868.6663001703158	1585.9666666666667	31959.766666666666	39.963966052265
869.4005499455982	1586.8333333333333	31974.8	39.93766180847436
870.1347263756289	1585.8	31945.8	39.9767202611291
870.8688294582428	1586.4	32106.2	40.00085942885197
871.6028591912748	1585.7	32231.066666666666	39.68684785992541
872.3368155725594	1586.0	32403.966666666667	40.010089866403845
873.0706985999318	1586.8666666666666	32498.266666666666	40.45209662348932
873.8045082712266	1586.2	32553.4	40.45113078369547
874.5382445842787	1586.4	32642.933333333334	40.97928194885611
875.2719075369228	1586.1	32769.2	40.69933745111387
876.0054971269938	1586.5333333333333	32889.2	40.11925210474422
876.7390133523264	1586.5666666666666	33087.0	39.844875785719765
877.4724562107556	1586.2	33333.8	39.87035453458491
878.2058257001161	1586.1666666666667	33501.4	39.777323482501195
878.9391218182427	1586.3666666666666	33649.566666666666	39.50452081674444
879.6723445629702	1586.2666666666667	33733.8	39.35413249467248
880.4054939321335	1586.0666666666666	33843.26666666667	39.72230006751932
881.1385699235674	1586.8333333333333	34066.0	39.13366498618748
881.8715725351066	1586.2333333333333	34285.7	39.33937349929974
882.604501764586	1585.4	34511.8	38.834936674374426
883.3373576098403	1586.3666666666666	34640.4	38.357450651468575
884.0701400687044	1586.5	34815.066666666666	38.62516731963647
884.8028491390132	1586.9333333333334	34901.066666666666	38.27125274494791
885.5354848186014	1586.2666666666667	34995.23333333333	38.03849584548028
886.2680471053038	1586.4333333333334	35025.566666666666	38.441344201853646
887.0005359969554	1586.3666666666666	35171.76666666667	38.76984222879945
887.7329514913906	1586.4	35295.666666666664	38.146558317024365
888.4652935864447	1586.6333333333334	35457.76666666667	38.158068334722984
889.1975622799522	1586.3333333333333	35639.63333333333	37.577949409867685
889.929757569748	1585.9333333333334	35881.5	38.070045598570225
890.6618794536669	1586.5	36075.0	38.72404146209911
891.3939279295437	1586.0333333333333	36285.666666666664	38.968432102547816
892.1259029952132	1586.3333333333333	36468.2	39.10365609775221
892.8578046485103	1586.5	36693.333333333336	39.14150400239556
893.5896328872698	1586.6666666666667	36813.2	39.16466986935728
894.3213877093264	1586.6666666666667	36979.63333333333	39.30902360482827
895.0530691125149	1586.7666666666667	37214.73333333333	39.81191939770288
895.7846770946703	1587.0333333333333	37479.6	40.242103751608155
896.5162116536272	1586.1	37617.333333333336	40.85957457863554
897.2476727872206	1586.5666666666666	37730.6	41.22854218843142
897.9790604932853	1586.0666666666666	37839.433333333334	40.899333317347214
898.7103747696559	1586.7	38026.566666666666	41.241748613597245
899.4416156141674	1586.9333333333334	38287.833333333336	41.5031832298366
900.1727830246544	1586.6	38543.5	41.74634972669487
900.9038769989521	1586.1	38768.13333333333	41.49739152135198
901.634897534895	1586.8333333333333	38966.23333333333	41.12232817784972
902.365844630318	1586.7333333333333	39135.3	41.72225429491558
903.0967182830558	1586.2333333333333	39270.46666666667	42.90888859029084
903.8275184909435	1586.8	39369.6	42.829727209015594
904.5582452518156	1586.7	39568.0	43.144384849126084
905.288898563507	1586.2666666666667	39773.53333333333	43.762244856156045
906.0194784238527	1586.7666666666667	39960.5	44.180017658000686
906.7499848306873	1586.4333333333334	40190.3	44.55058305172951
907.4804177818455	1586.5333333333333	40361.066666666666	44.068837302815574
908.2107772751625	1585.7666666666667	40542.7	44.21239523191212
908.9410633084728	1586.3333333333333	40773.3	44.544653029773805
909.6712758796114	1586.1333333333334	40844.13333333333	44.34500985849063
910.4014149864129	1585.9	40887.166666666664	44.102760437768595
911.1314806267123	1586.2	41025.6	43.90122161843421
911.8614727983444	1586.4666666666667	41222.36666666667	44.84912371482205
912.5913914991438	1586.8666666666666	41353.76666666667	45.04267248222411
913.3212367269456	1585.6666666666667	41492.46666666667	45.59895425721106
914.0510084795844	1586.0	41689.666666666664	45.85697104372212
914.7807067548952	1586.5333333333333	41918.73333333333	46.197364019037806
915.5103315507125	1585.9666666666667	41983.2	46.55667645473686
916.2398828648716	1586.5333333333333	42090.833333333336	47.46451628118871
916.9693606952068	1585.9666666666667	42173.2	47.55261935364565
917.6987650395532	1586.7666666666667	42304.63333333333	48.00845560379267
918.4280958957455	1586.4	42400.0	47.991594543187
919.1573532616186	1586.4	42494.166666666664	47.59475029346855
919.8865371350073	1585.9666666666667	42493.433333333334	47.726631239178815
920.6156475137464	1585.7	42571.03333333333	47.316770861791696
921.3446843956707	1586.6333333333334	42614.4	47.52480187985242
922.0736477786149	1586.0	42584.96666666667	47.656218991051915
922.802537660414	1585.9666666666667	42556.63333333333	46.76763997533041
923.5313540389027	1586.5	42592.333333333336	46.238079716299985
924.2600969119159	1586.4333333333334	42563.9	45.825246927501304
924.9887662772883	1586.9	42456.46666666667	45.4464072573248
925.7173621328548	1586.5	42400.7	45.70405354085205
926.4458844764501	1586.5	42347.73333333333	45.50788959632508
927.1743333059092	1586.1666666666667	42109.833333333336	44.94019132857714
927.9027086190666	1586.6666666666667	41782.333333333336	45.02899755522121
928.6310104137575	1586.4333333333334	41436.333333333336	45.53082559560945
929.3592386878165	1586.4666666666667	40976.76666666667	45.95031481816124
930.0873934390784	1586.6666666666667	40241.933333333334	46.06394146202355
930.815474665378	1586.3666666666666	39369.26666666667	45.99480980434497
931.5434823645503	1586.0	38438.26666666667	46.102527723909375
932.2714165344298	1586.5666666666666	37331.5	45.825984943204745
932.9992771728516	1585.8	36237.96666666667	45.39209942547941
933.7270642776504	1586.8333333333333	35131.7	44.28091785633244
934.4547778466609	1585.8	34071.13333333333	43.59907530425986
935.1824178777181	1586.1333333333334	33237.933333333334	42.469608805648335
935.9099843686568	1586.7333333333333	32535.966666666667	42.26980509105651
936.6374773173115	1586.8666666666666	32059.033333333333	41.98469602894257
937.3648967215174	1586.9	31712.866666666665	41.92967483625372
938.0922425791092	1586.0333333333333	31548.233333333334	42.08357084679565
938.8195148879216	1586.1	31701.466666666667	42.61119104301422
939.5467136457895	1587.0333333333333	31918.033333333333	42.0705267360099
940.2738388505477	1586.9666666666667	32216.8	42.44209665909099
941.000890500031	1586.5	32632.766666666666	41.75308829817037
941.7278685920743	1585.7333333333333	33192.9	42.178658664488246
942.4547731245123	1586.2333333333333	33750.86666666667	41.43936039668866
943.1816040951798	1586.9333333333334	34394.5	41.262049383719024
943.9083615019116	1587.1666666666667	35079.6	40.43807136928043
944.6350453425426	1587.0666666666666	35815.8	39.9876065704536
945.3616556149077	1586.1666666666667	36625.46666666667	40.26991559302404
946.0881923168415	1585.4666666666667	37411.53333333333	39.72797193312855
946.8146554461789	1586.3333333333333	38160.3	39.68226291325804
947.5410450007547	1586.1333333333334	38986.833333333336	40.26929125554085
948.2673609784038	1586.0666666666666	39761.333333333336	40.25150914159725
948.9936033769609	1585.5333333333333	40531.1	39.99933498286695
949.7197721942608	1586.4666666666667	41328.4	40.5616153277924
950.4458674281384	1586.3	42141.73333333333	41.4163519490384
951.1718890764284	1586.6	42852.1	41.11713864646504
951.8978371369658	1586.3666666666666	43552.9	41.18624534878375
952.6237116075853	1586.8666666666666	44130.53333333333	40.39288831343164
953.3495124861216	1586.6333333333334	44711.13333333333	40.68676506783336
954.0752397704097	1586.4666666666667	45210.3	40.503612613049654
954.8008934582843	1585.8333333333333	45746.066666666666	40.220878676555344
955.5264735475803	1585.9333333333334	46243.1	40.05317834988365
956.2519800361324	1585.9666666666667	46693.666666666664	39.23155874980325
956.9774129217755	1585.9666666666667	47151.36666666667	39.55682042288361
957.7027722023442	1586.4	47580.3	39.80748977375691
958.4280578756737	1586.0333333333333	47882.666666666664	39.83235542495657
959.1532699395985	1586.4	48091.433333333334	39.709235330717284
959.8784083919536	1586.8666666666666	48334.333333333336	39.996566940316505
960.6034732305736	1586.4	48634.36666666667	39.90273249435807
961.3284644532936	1586.4333333333334	48860.8	38.857562559589184
962.053382057948	1586.4	49161.666666666664	39.492081177513256
962.7782260423721	1586.1333333333334	49463.03333333333	39.341910429299304
963.5029964044004	1585.9	49702.7	39.173196117218936
964.2276931418677	1585.9666666666667	49921.566666666666	38.96244100389176
964.952316252609	1586.6	50120.46666666667	39.203497989482344
965.6768657344589	1586.1666666666667	50201.03333333333	39.21107695342226
966.4013415852523	1586.7666666666667	50224.833333333336	39.055037800224774
967.1257438028242	1586.6666666666667	50196.8	39.02052403997903
967.8500723850091	1586.7666666666667	50226.1	38.8199060142022
968.574327329642	1586.5666666666666	50290.73333333333	38.68623977861635
969.2985086345576	1586.6666666666667	50367.1	37.99254251551584
970.0226162975908	1586.0666666666666	50427.933333333334	37.81453664200749
970.7466503165765	1586.4333333333334	50382.7	37.87606095331198
971.4706106893493	1586.1666666666667	50381.166666666664	38.09176540874413
972.1944974137441	1586.4333333333334	50265.5	38.43734717376609
972.9183104875957	1586.3	49959.8	37.99796064957188
973.6420499087391	1586.4666666666667	49629.333333333336	38.27198965440785
974.3657156750087	1586.5333333333333	49433.166666666664	38.364053781576864
975.0893077842397	1586.3666666666666	49204.2	38.26222399725706
975.8128262342667	1586.2333333333333	49142.4	37.99303289742359
976.5362710229247	1587.1	49127.53333333333	38.1221815557034
977.2596421480483	1586.4	49068.066666666666	38.191474067302586
977.9829396074724	1586.2666666666667	48963.433333333334	38.48448535053949
978.7061633990318	1586.3333333333333	48823.4	38.536532170104394
979.4293135205613	1586.2666666666667	48568.933333333334	38.920569544315235
980.1523899698958	1586.8666666666666	48413.9	39.35604033744964
980.87539274487	1586.9333333333334	48240.1	38.60855501890741
981.5983218433189	1585.7	48188.96666666667	38.09596978356019
982.3211772630771	1585.8333333333333	48215.566666666666	37.41470697998241
983.0439590019795	1586.2666666666667	48347.933333333334	37.33214197690548
983.7666670578608	1586.5	48456.2	37.41328174187012
984.4893014285559	1586.5666666666666	48503.666666666664	37.34388107304059
985.2118621118997	1586.7333333333333	48420.13333333333	37.08857880583949
985.9343491057269	1586.5333333333333	48267.566666666666	36.81141770736559
986.6567624078724	1586.4	48155.03333333333	37.77547656426227
987.3791020161709	1586.4666666666667	48043.53333333333	37.419318507457945
988.1013679284573	1586.6	48008.36666666667	37.88708732653238
988.8235601425663	1587.0666666666666	47985.833333333336	38.07356844398451
989.5456786563328	1586.6666666666667	48011.1	38.556309997731006
990.2677234675917	1587.4	48021.833333333336	38.30307412736176
990.9896945741776	1586.5666666666666	47980.73333333333	37.99509033208737
991.7115919739255	1586.4333333333334	47877.066666666666	37.812243746336506
992.4334156646702	1586.5333333333333	47648.7	38.34110467431975
993.1551656442463	1586.2666666666667	47299.73333333333	38.02884256122682
993.8768419104888	1587.0666666666666	46891.833333333336	37.56415968669801
994.5984444612325	1586.5333333333333	46556.566666666666	37.034152617029285
995.3199732943121	1586.4	46275.53333333333	37.09653432486746
996.0414284075626	1586.7	45977.5	36.81451242523702
996.7628097988187	1586.3666666666666	45816.166666666664	37.069866066129045
997.4841174659151	1585.8333333333333	45565.23333333333	37.00555503717847
998.2053514066869	1586.1	45247.63333333333	36.71135855267589
998.9265116189687	1585.9	44753.6	36.00063007048837
999.6475981005952	1586.2	44168.7	36.09061587303197
1000.3686108494015	1586.5	43684.433333333334	36.57599664962763
1001.0895498632223	1585.8666666666666	43331.73333333333	36.644697558139576
1001.8104151398923	1586.3666666666666	43025.1	37.12296240928271
1002.5312066772464	1586.5	42707.066666666666	36.877995472017226
1003.2519244731194	1586.6666666666667	42476.1	37.2637728393274
1003.9725685253462	1586.3333333333333	42220.5	36.987350582938205
1004.6931388317614	1587.0333333333333	41821.5	36.49787198917869
1005.4136353902	1586.7333333333333	41348.833333333336	37.042016747954236
1006.1340581984969	1586.6666666666667	40797.26666666667	37.750098853404296
1006.8544072544867	1586.6666666666667	40083.433333333334	37.61428231994193
1007.5746825560042	1586.3666666666666	39488.7	37.70947143143744
1008.2948841008844	1586.3	38945.2	37.91359969263804
1009.0150118869618	1586.9333333333334	38450.36666666667	37.328874406765884
1009.7350659120716	1587.0666666666666	38113.9	37.81749354916379
1010.4550461740483	1586.3333333333333	37704.23333333333	37.55917490674583
1011.174952670727	1586.4666666666667	37352.03333333333	37.94537863340905
1011.8947853999423	1586.3333333333333	36920.4	38.34797976881921
1012.614544359529	1586.2666666666667	36319.36666666667	37.97740877748426
1013.334229547322	1586.6666666666667	35681.63333333333	38.37841209391115
1014.0538409611561	1586.6	34990.6	38.75977731020387
1014.7733785988661	1587.0666666666666	34338.066666666666	39.10720739958682
1015.4928424582868	1586.6	33789.23333333333	38.650290946919284
1016.2122325372529	1586.3	33353.03333333333	38.96497842173559
1016.9315488335994	1586.8666666666666	32972.46666666667	39.299208018052596
1017.6507913451611	1586.6666666666667	32614.233333333334	38.913385791133706
1018.3699600697728	1586.0333333333333	32311.5	39.4190757637467
1019.0890550052692	1587.1333333333334	31908.233333333334	39.444478210860694
1019.8080761494851	1586.0666666666666	31364.966666666667	38.806786393385366
1020.5270235002555	1586.3666666666666	30774.4	39.42994844976308
1021.2458970554151	1586.9666666666667	30049.9	39.38649245468984
1021.9646968127987	1587.3333333333333	29393.933333333334	39.15917685470847
1022.6834227702411	1587.0	28839.6	39.188246818883066
1023.4020749255772	1586.7	28334.433333333334	39.10997190109193
1024.1206532766416	1586.8666666666666	27903.533333333333	39.209108514866486
1024.8391578212693	1585.9666666666667	27581.433333333334	38.92934309590839
1025.5575885572953	1586.2333333333333	27233.8	38.9138151211742
1026.2759454825539	1586.4666666666667	26797.966666666667	39.43802958745178
1026.9942285948803	1586.4333333333334	26254.833333333332	38.99186783283634
1027.7124378921092	1586.4333333333334	25692.166666666668	39.25833073708152
1028.4305733720753	1586.2	25088.5	39.56767749426465
1029.1486350326138	1586.3666666666666	24534.6	39.887355918068074
1029.866622871559	1586.5666666666666	24015.266666666666	39.33492066697707
1030.584536886746	1586.3333333333333	23610.2	39.787548947508895
1031.3023770760096	1586.4	23265.233333333334	39.95382253631886
1032.0201434371845	1586.3666666666666	22919.933333333334	39.83881104326152
1032.7378359681059	1585.7	22563.8	39.47568176628031
1033.455454666608	1586.4	22179.833333333332	39.27378063900095
1034.1729995305259	1586.7	21756.9	39.871926105026354
1034.8904705576945	1587.0	21256.166666666668	39.676346373197596
1035.6078677459486	1586.2666666666667	20736.866666666665	39.98810056973183
1036.3251910931228	1586.1	20225.766666666666	39.55514273753158
1037.042440597052	1586.6	19758.133333333335	39.85070752702077
1037.7596162555712	1586.4666666666667	19358.033333333333	40.102587170102986
1038.4767180665153	1587.1	18995.133333333335	39.445463229378355
1039.1937460277186	1586.5666666666666	18720.066666666666	39.51308779617588
1039.9107001370162	1586.2	18426.666666666668	38.91237105343305
1040.627580392243	1586.5333333333333	18155.4	38.840994742332235
1041.3443867912338	1586.6	17819.166666666668	38.39956099890637
1042.0611193318232	1586.2666666666667	17431.1	39.21210085022533
1042.7777780118463	1586.2	16984.066666666666	38.9165088905361
1043.4943628291376	1586.2666666666667	16540.233333333334	39.17643597911549
1044.2108737815322	1586.2	16138.633333333333	39.222233520130935
1044.9273108668647	1586.1333333333334	15773.866666666667	39.455486218134936
1045.64367408297	1586.4333333333334	15435.1	38.92165938101148
1046.359963427683	1586.7	15179.266666666666	39.42588258485402
1047.0761788988382	1586.6666666666667	14898.4	38.67528201861196
1047.7923204942708	1585.9333333333334	14670.733333333334	39.389492329024584
1048.5083882118154	1586.4	14388.066666666668	39.61425964062782
1049.224382049307	1586.2	14067.8	39.588963323926784
1049.9403020045802	1585.5666666666666	13735.466666666667	39.076302367630326
1050.6561480754697	1586.0666666666666	13392.1	39.22614146518947
1051.3719202598106	1586.5666666666666	13060.833333333334	39.1399361398017
1052.0876185554378	1585.8	12803.666666666666	39.686664663805374
1052.8032429601856	1586.0666666666666	12539.833333333334	39.640217637747625
1053.5187934718892	1586.0666666666666	12345.2	39.2812102110288
1054.2342700883835	1586.6333333333334	12173.066666666668	38.291454210949524
1054.949672807503	1586.4	12047.833333333334	39.84559325988994
1055.6650016270826	1586.2333333333333	11863.933333333332	38.62026336411248
1056.3802565449573	1587.3666666666666	11671.466666666667	39.29107193477756
1057.0954375589617	1585.8666666666666	11453.366666666667	39.08727247876844
1057.8105446669308	1586.6333333333334	11232.3	39.99436637917571
1058.5255778666992	1586.9333333333334	10999.4	39.924369613676
1059.240537156102	1586.9	10763.333333333334	39.28998990183876
1059.9554225329737	1586.7666666666667	10589.066666666668	39.590867831962
1060.6702339951491	1586.0	10435.0	40.411898911680126
1061.3849715404633	1586.5666666666666	10290.766666666666	39.669580925660426
1062.0996351667509	1587.0333333333333	10182.033333333333	39.67692283540125
1062.8142248718468	1586.5	10049.366666666667	38.512899057723
1063.528740653586	1586.5666666666666	9903.066666666668	38.449419498033876
1064.2431825098029	1585.8	9727.566666666668	39.08929282837206
1064.9575504383324	1586.1333333333334	9528.1	38.690448685558096
1065.6718444370097	1586.1666666666667	9327.2	38.661412636853726
1066.386064503669	1586.9	9160.5	39.39505297967823
1067.1002106361457	1586.3333333333333	9005.233333333334	38.85367797856411
1067.8142828322743	1585.8333333333333	8902.833333333334	39.966374931119816
1068.5282810898898	1586.9666666666667	8794.4	39.27981823210754
1069.2422054068265	1585.7666666666667	8687.266666666666	38.795454189367796
1069.95605578092	1586.8333333333333	8597.7	38.83012465471812
1070.6698322100044	1585.8	8457.733333333334	38.79668959809876
1071.383534691915	1586.3333333333333	8289.566666666668	38.826224112407246
1072.0971632244864	1587.1	8127.1	39.55249787899863
1072.8107178055534	1586.0	7972.133333333333	39.482527123165184
1073.524198432951	1586.9	7846.6	40.06448311558057
1074.2376051045137	1587.1333333333334	7724.766666666666	38.063751540681395
1074.9509378180765	1585.9333333333334	7627.266666666666	38.50715561213615
1075.6641965714741	1586.3333333333333	7549.8	38.91639710802796
1076.3773813625414	1586.4	7457.2	39.09787876037515
1077.0904921891133	1586.1333333333334	7355.1	39.25994564297172
1077.8035290490245	1586.4666666666667	7237.966666666666	38.89725410363815
1078.51649194011	1586.6	7110.1	39.92746155032922
1079.2293808602042	1586.4	6981.833333333333	37.78392647009603
1079.9421958071423	1586.0	6871.466666666666	38.84857143645707
1080.6549367787588	1586.3333333333333	6773.633333333333	38.33309932984762
1081.367603772889	1586.3333333333333	6698.266666666666	38.729254764948394
1082.080196787367	1585.9	6658.466666666666	39.19676520471443
1082.7927158200282	1585.8333333333333	6564.733333333334	36.86889404931776
1083.5051608687072	1587.0	6469.8	38.87016876302138
1084.217531931239	1586.0	6353.933333333333	39.242303255851674
1084.9298290054578	1586.3666666666666	6230.833333333333	38.98313684225537
1085.6420520891993	1586.3333333333333	6129.3	38.270579778572966
1086.3542011802977	1586.5	6047.366666666667	37.52961074158703
1087.0662762765878	1586.2333333333333	5994.4	39.13979359262497
1087.7782773759047	1586.8666666666666	5935.233333333334	38.785127368438836
1088.4902044760831	1587.0	5869.033333333334	38.781484093656616
1089.202057574958	1586.3666666666666	5788.3	39.0840054345194
1089.9138366703637	1586.1	5691.366666666667	38.54641876059758
1090.6255417601355	1585.9	5597.166666666667	38.16996524919504
1091.337172842108	1586.2333333333333	5517.6	38.365726768840574
1092.048729914116	1586.4	5460.0	37.923121535527585
1092.7602129739944	1586.0	5420.566666666667	38.7144857149931
1093.471622019578	1586.9	5371.0	37.54552891182189
1094.1829570487016	1586.3666666666666	5297.1	37.08336291587416
1094.8942180592	1586.0666666666666	5211.733333333334	38.78208331496043
1095.605405048908	1586.4	5129.8	39.24617722415804
1096.3165180156604	1586.2	5054.766666666666	38.08271105319145
1097.027556957292	1586.8333333333333	5012.8	37.738241730385084
1097.7385218716379	1586.1666666666667	4976.833333333333	37.83669256992678
1098.4494127565324	1585.9333333333334	4921.033333333334	36.796476559392346
1099.1602296098106	1585.7	4846.9	38.07921117312457
1099.8709724293074	1586.2333333333333	4764.933333333333	39.547145391869705
1100.5816412128574	1586.6666666666667	4694.6	39.63277005999589
1101.2922359582956	1586.3666666666666	4644.033333333334	38.68214554052204
1102.0027566634565	1586.1333333333334	4613.333333333333	39.65499042936122
1102.7132033261753	1586.2666666666667	4560.3	37.77218827335355
1103.4235759442865	1586.6333333333334	4484.0	38.12435976612384
1104.1338745156252	1585.8333333333333	4416.9	38.99701189819637
1104.844099038026	1586.6666666666667	4369.033333333334	39.666144586658305
1105.5542495093239	1586.2666666666667	4332.266666666666	38.392846832178925
1106.2643259273534	1586.4	4278.733333333334	38.335396433634315
1106.9743282899494	1587.0666666666666	4207.8	36.7242692172249
1107.684256594947	1586.3333333333333	4125.666666666667	38.19091972528038
1108.394110840181	1586.3333333333333	4069.9333333333334	37.95391918635534
1109.1038910234856	1586.3	4029.3	39.034743901998795
1109.8135971426964	1585.5666666666666	3966.133333333333	36.44119996487674
1110.5232291956477	1585.8333333333333	3903.9666666666667	40.588464194903544
1111.2327871801745	1585.6333333333334	3830.5333333333333	38.51199355393805
1111.9422710941117	1586.1	3788.8333333333335	40.133335639604944
1112.6516809352938	1586.5666666666666	3744.9333333333334	40.873192084694985
1113.3610167015559	1586.2333333333333	3677.633333333333	38.1096044443382
1114.0702783907325	1586.5666666666666	3624.9666666666667	38.02880016782005
1114.7794660006589	1586.1333333333334	3583.733333333333	38.976045401913304
1115.4885795291696	1586.3666666666666	3552.4	40.1720950957343
1116.1976189740992	1586.7666666666667	3507.4	40.60499326884124
1116.906584333283	1586.2	3458.366666666667	40.034668172224116
1117.6154756045555	1586.6333333333334	3420.7	40.37802861907564
1118.3242927857516	1585.8	3383.8	40.58185774276075
1119.0330358747062	1586.6333333333334	3340.133333333333	39.469229899502416
1119.741704869254	1586.0666666666666	3299.766666666667	39.59624324563148
1120.4502997672296	1586.5666666666666	3264.0666666666666	41.1649182816771
1121.1588205664682	1585.2666666666667	1663.6	42.68825883299813
1121.8672672648045	1585.5333333333333	1661.4	30.017745313603072
1122.5756398600731	1585.3666666666666	1662.5	31.924894700125563
1123.2839383501089	1585.5666666666666	1663.8	47.46735411689056
