# Supplementary material for: Roblonski: A Material-Efficient Robo-Fluidic Toolbox for Rapid Photochemical Characterization
Source: ACS Cent Sci. 2026 Feb 6;12(3):333–44. doi: 10.1021/acscentsci.5c02027 (PMC13022720; doi:10.1021/acscentsci.5c02027)
Supplement: Supplementary file 2 [file oc5c02027_si_002.zip › BeerLambertStudy/Raw Data (Automataed)/BLEC Study (2025 Jun 12)/Perylene1/blec_Perylene1__12062025_aABS_i9_eEXP_s4_d380e-02_t250-0_m7_v175-0.csv]

name	C:/Users/cbe.mabolha.shared/Documents/Gilson Spectroscopy Project\BLEC Study (2025 Jun 12)\Perylene1\blec_Perylene1__12062025_aABS_i9_eEXP_s4_d380e-02_t250-0_m7_v175-0.csv
2025-06-12 23:41:08.372738
mix_iter=7	mix_disp=175.0
droplet_volume=50.0	working_volume=250.0
dilution_scheme=Fractional(value=0.3333333333333333)	n_dil=6
calibration=Calibration(y = f(x); f(x) = -0.244 + 0.9765x; s.t. y > 0.0; Set Feb 4	2025 from "Manuscript Figures Data.xlsx")
count	30
interval	0.1 (Sec)
integration_time	40000 (uSec)
NLC=False	DCC=False	WCAL=-5	Slit=S5
Conc_0=0.038	nFRAC=0.1975308641975309	nConc_(9;4)=0.007506172839506174	aFRAC=0.19792681181597205	aConc_(9;4)=0.007521218849006937
wavelength (nm)	dark reference (int)	light reference (int)	abs (mOD)
W	D	L	S
344.6678771972656	1602.4333333333334	1679.0666666666666	45.149220196083334
345.45221902608614	1589.1333333333334	1666.4333333333334	50.17043145438599
346.236489003635	1586.7333333333333	1662.2	30.182508654458772
347.02068712774695	1584.8	1660.7333333333333	36.78449140439553
347.8048133962569	1584.7666666666667	2395.4666666666667	44.052543991129355
348.5888678069997	1586.1333333333334	2410.4666666666667	44.60776362296573
349.3728503578101	1586.6333333333334	2422.4666666666667	45.30548612093528
350.15676104652283	1587.8333333333333	2436.733333333333	47.16761584301004
350.94059987097285	1587.1	2443.2	46.42876461279476
351.72436682899485	1586.4	2451.4	45.144277019230444
352.5080619184237	1585.9666666666667	2454.8333333333335	44.5447588231
353.2916851370942	1585.2	2460.7	46.31820864722428
354.0752364828412	1585.6333333333334	2460.6	44.2544828100518
354.8587159534994	1585.5333333333333	2465.7	44.471015561452724
355.6421235469038	1586.7333333333333	2470.866666666667	44.53301450427602
356.42545926088906	1587.1333333333334	2470.9333333333334	43.861576067670924
357.20872309329	1587.1333333333334	2472.1666666666665	45.610302581742545
357.9919150419415	1587.2666666666667	2464.4	45.32859028919623
358.77503510467835	1587.1333333333334	2462.8	45.867717587130734
359.5580832793353	1585.8333333333333	2455.866666666667	46.643959100720366
360.34105956374725	1585.1666666666667	2448.8	46.44902016888348
361.12396395574893	1586.2333333333333	2446.1	45.46576924530453
361.9067964531752	1585.6	2444.366666666667	45.86426655169115
362.6895570538609	1587.0	2445.1666666666665	46.19818451870256
363.47224575564076	1586.2	2440.6666666666665	42.11332311064832
364.2548625563497	1586.5666666666666	2438.9	45.32365816846674
365.0374074538224	1586.6333333333334	2439.7	46.678614092159364
365.8198804458938	1585.7333333333333	2437.1	47.11803549615583
366.6022815303986	1586.2	2431.3333333333335	43.775031589356416
367.3846107051717	1586.5666666666666	2435.366666666667	43.82130631917369
368.1668679680479	1586.2666666666667	2438.866666666667	47.443588701527375
368.9490533168619	1586.0666666666666	2447.6666666666665	50.15186522647078
369.7311667494487	1585.9	2448.0666666666666	45.93476313752094
370.5132082636429	1586.7333333333333	2455.5666666666666	45.91488221193572
371.2951778572795	1586.0	2462.633333333333	48.298851239756985
372.07707552819323	1586.6666666666667	2462.3333333333335	47.192628690415894
372.8589012742189	1586.2666666666667	2472.4333333333334	49.61353566230699
373.6406550931913	1585.4333333333334	2472.3333333333335	45.5997344231965
374.4223369829453	1586.6333333333334	2482.6666666666665	45.935244997527604
375.2039469413157	1586.1666666666667	2491.5	48.55589279223236
375.9854849661373	1586.3333333333333	2484.4333333333334	49.439231812268545
376.7669510552448	1586.3333333333333	2490.1	49.882955703764814
377.5483452064732	1586.1	2489.866666666667	46.53594793184838
378.3296674176572	1586.0333333333333	2507.1	47.87221287542025
379.11091768663164	1586.5333333333333	2513.266666666667	47.98135378895237
379.89209601123133	1585.8	2515.4333333333334	47.597176808468376
380.67320238929113	1586.3	2520.4333333333334	48.28918261718033
381.45423681864577	1586.5666666666666	2522.1	48.36840089537856
382.23519929713007	1586.2333333333333	2532.1666666666665	49.912763618269494
383.01608982257886	1586.6	2543.8	47.92052757160868
383.796908392827	1586.9666666666667	2556.4666666666667	49.682354439101736
384.57765500570923	1586.1333333333334	2559.266666666667	51.139506006434665
385.3583296590604	1586.1	2546.866666666667	47.96800411918608
386.1389323507153	1586.1	2553.7	48.42878747842935
386.91946307850884	1586.1666666666667	2562.3	49.55747566820545
387.69992184027564	1585.6666666666667	2585.1	49.17804676369633
388.48030863385065	1586.6	2609.733333333333	49.540743516623316
389.2606234570687	1586.4666666666667	2592.4	51.81501788898413
390.04086630776453	1586.4	2583.9666666666667	49.031731186176735
390.82103718377294	1586.5	2589.766666666667	51.213851501650716
391.6011360829288	1586.0	2592.4666666666667	47.4965732315342
392.3811630030669	1586.0666666666666	2625.2	48.203894185500694
393.161117942022	1585.9666666666667	2670.9333333333334	50.514205683224404
393.941000897629	1586.2666666666667	2711.766666666667	50.65118347018433
394.72081186772266	1585.9333333333334	2717.8	49.4738964075681
395.5005508501378	1586.1333333333334	2701.9	49.75030205100434
396.28021784270925	1585.7333333333333	2709.133333333333	51.85378151406077
397.0598128432718	1586.6	2714.6666666666665	49.520987186754596
397.83933584966024	1586.2666666666667	2716.5	51.04526532745813
398.6187868597095	1586.2	2730.9	50.61695610711627
399.3981658712542	1586.2666666666667	2747.4333333333334	52.929610768237836
400.1774728821293	1586.4	2775.3	52.00265557263168
400.9567078901696	1586.6666666666667	2798.9666666666667	53.671975079857184
401.7358708932098	1585.6333333333334	2800.1666666666665	54.75515679642602
402.5149618890848	1586.7	2785.5666666666666	55.875338609669896
403.2939808756294	1586.4666666666667	2790.366666666667	55.07974160092057
404.07292785067847	1586.6666666666667	2818.6666666666665	55.20765522449306
404.8518028120667	1585.4666666666667	2833.133333333333	56.221980919146894
405.630605757629	1586.1333333333334	2835.1666666666665	55.66855294070904
406.4093366852001	1586.0333333333333	2829.5	56.1729515482096
407.1879955926149	1585.9666666666667	2831.4666666666667	54.754576369084944
407.9665824777082	1586.4666666666667	2847.8	54.07465209162394
408.74509733831474	1586.0666666666666	2868.5333333333333	51.14123459485747
409.52354017226935	1586.0	2879.8333333333335	52.60530186199092
410.3019109774069	1586.3	2880.733333333333	51.49515669621856
411.08020975156217	1586.4	2892.9	50.703999791515564
411.8584364925699	1586.8333333333333	2920.0333333333333	50.66416696816688
412.6365911982651	1585.7666666666667	2945.7	52.07429197822373
413.4146738664823	1585.5	2961.7	47.37812531903084
414.19268449505654	1586.3333333333333	2993.5666666666666	47.98407952794801
414.97062308182257	1586.9666666666667	3040.866666666667	52.20301081084119
415.74848962461516	1585.9333333333334	3076.5666666666666	47.705257323835674
416.52628412126916	1586.8333333333333	3146.4	49.406310046267976
417.3040065696194	1585.6	3220.133333333333	49.40795067957604
418.0816569675006	1586.2666666666667	3217.9666666666667	50.09582009932134
418.8592353127476	1586.9666666666667	3196.266666666667	49.160095415229364
419.63674160319533	1586.5333333333333	3214.233333333333	50.495987455277394
420.4141758366785	1586.5666666666666	3250.5	52.147654728294334
421.1915380110319	1586.5	3266.5666666666666	51.4897783107636
421.9688281240904	1586.6333333333334	3267.766666666667	51.61992848906551
422.7460461736888	1586.5666666666666	3321.633333333333	54.615273926505914
423.52319215766187	1586.8666666666666	3389.6666666666665	54.11361892458916
424.3002660738445	1586.5333333333333	3465.2	55.051731605918775
425.0772679200714	1586.7	3612.6666666666665	56.88784545236683
425.8541976941775	1586.3	3747.3	56.90043003616362
426.6310553939975	1586.4333333333334	3813.3333333333335	57.673527810579046
427.40784101736625	1586.5666666666666	3865.4333333333334	58.17530045194599
428.18455456211865	1585.8	3988.4333333333334	58.909615594969175
428.96119602608934	1586.6666666666667	4184.533333333334	58.91636472615062
429.7377654071133	1585.9	4393.933333333333	60.864133235762075
430.5142627030252	1586.6666666666667	4513.733333333334	63.020372402803034
431.29068791166	1586.6333333333334	4667.966666666666	64.40706456035062
432.06704103085235	1586.4333333333334	4795.0	64.02470954309008
432.8433220584372	1586.6333333333334	4884.4	63.00949613305365
433.6195309922492	1586.2666666666667	4953.233333333334	62.81385701433734
434.3956678301234	1586.6333333333334	4992.233333333334	59.59319143915993
435.1717325698944	1586.8666666666666	5006.4	55.948971092243845
435.9477252093971	1586.3333333333333	5025.566666666667	54.298176116190376
436.72364574646633	1586.5333333333333	5078.5	52.83060415384723
437.49949417893686	1586.0666666666666	5134.5	50.89965573840439
438.27527050464346	1587.0	5240.8	49.958127111818534
439.0509747214211	1585.9333333333334	5416.333333333333	50.247834860557184
439.8266068271044	1586.6666666666667	5671.066666666667	48.62921171659986
440.6021668195283	1586.9	6052.833333333333	49.71646781662559
441.37765469652754	1586.1333333333334	6509.633333333333	49.85229298475114
442.1530704559369	1586.6333333333334	7002.966666666666	49.60242669354142
442.9284140955914	1586.8	7441.766666666666	49.49354802853376
443.7036856133256	1586.5666666666666	7754.466666666666	49.20910390212097
444.47888500697445	1586.5666666666666	7924.266666666666	49.05642376981845
445.2540122743727	1587.0666666666666	7959.366666666667	47.999966673836475
446.0290674133552	1586.4	7908.266666666666	48.88913348796146
446.8040504217568	1586.2	7807.666666666667	47.97001444299717
447.5789612974122	1586.7333333333333	7727.566666666667	48.41244060185676
448.35380003815635	1586.4	7671.2	47.499324182691296
449.1285666418239	1586.6	7637.066666666667	47.96857583109743
449.90326110624983	1586.2666666666667	7636.3	48.03367467600142
450.67788342926883	1586.2333333333333	7666.966666666666	49.43081533365137
451.4524336087157	1586.2333333333333	7697.5	47.718026973805834
452.22691164242536	1586.5333333333333	7741.233333333334	47.77688431902221
453.00131752823256	1586.0333333333333	7805.833333333333	48.44394018563983
453.7756512639721	1586.2	7874.1	48.42942668973631
454.5499128474788	1586.5333333333333	7935.133333333333	48.56672068290243
455.32410227658755	1585.7	7977.233333333334	48.73830020102877
456.09821954913303	1586.7666666666667	7984.8	47.841350635976696
456.8722646629501	1586.9333333333334	7957.233333333334	47.962603133020835
457.6462376158736	1585.9666666666667	7895.9	47.999383471094454
458.4201384057383	1585.5	7798.033333333334	48.798415522617105
459.1939670303791	1586.2	7682.2	48.215705368500494
459.96772348763074	1586.4333333333334	7527.8	47.800604776361794
460.741407775328	1585.9333333333334	7396.066666666667	47.926708345401096
461.51501989130577	1586.4333333333334	7266.666666666667	48.40558475769269
462.2885598333988	1586.0333333333333	7140.833333333333	46.710058315545744
463.0620275994419	1586.6	7059.6	47.32679326482032
463.83542318726995	1586.2	6986.266666666666	47.437126124330305
464.6087465947177	1586.2666666666667	6945.733333333334	47.93764331069877
465.38199781962	1585.7	6913.5	47.93242846246673
466.1551768598116	1586.7333333333333	6912.9	48.30931617528358
466.92828371312737	1586.8333333333333	6930.433333333333	47.256716622993984
467.7013183774021	1586.6666666666667	6962.166666666667	47.38984884835405
468.4742808504707	1585.8666666666666	7008.433333333333	46.75917917247052
469.24717113016777	1586.0333333333333	7066.533333333334	46.73445871432497
470.0199892143283	1586.0333333333333	7133.066666666667	48.11819780000399
470.792735100787	1586.4333333333334	7200.7	48.018710023181896
471.5654087873788	1586.6333333333334	7274.633333333333	47.880754463897325
472.33801027193834	1586.7333333333333	7340.733333333334	47.03689081508611
473.11053955230057	1586.3666666666666	7419.2	47.89025482922056
473.88299662630027	1586.7333333333333	7480.7	48.47621070174778
474.65538149177223	1586.1333333333334	7532.1	47.59033291307148
475.4276941465513	1586.1	7550.233333333334	47.827200914202
476.1999345884722	1586.3666666666666	7572.766666666666	48.208956728009284
476.97210281536985	1587.1333333333334	7568.933333333333	47.18661574007692
477.74419882507897	1586.2	7555.9	48.06438642956459
478.51622261543446	1585.8	7533.466666666666	47.239332776564794
479.2881741842711	1585.6333333333334	7493.366666666667	47.05488680923575
480.06005352942367	1586.3666666666666	7445.9	47.50248036995953
480.831860648727	1585.8666666666666	7382.766666666666	46.69442556137288
481.60359554001593	1586.3333333333333	7345.466666666666	46.87499053956775
482.37525820112523	1587.3333333333333	7309.266666666666	48.024089226762435
483.14684862988975	1586.3666666666666	7249.033333333334	46.852474264666355
483.91836682414424	1587.0666666666666	7206.333333333333	47.17443207270064
484.68981278172356	1586.7666666666667	7164.433333333333	47.951843502513434
485.46118650046253	1586.8333333333333	7110.966666666666	47.340295315350396
486.23248797819593	1586.9	7066.066666666667	47.3530143951962
487.0037172127586	1586.4	7032.666666666667	46.902553607699126
487.7748742019853	1586.6333333333334	6986.266666666666	47.112321228017045
488.54595894371096	1586.0333333333333	6957.166666666667	48.01115638755812
489.31697143577026	1586.9	6926.866666666667	47.166767405314864
490.08791167599804	1586.0666666666666	6892.366666666667	46.896021803371724
490.8587796622292	1586.8333333333333	6865.333333333333	47.81774897835401
491.6295753922984	1586.3333333333333	6837.333333333333	47.168863726468736
492.4002988640406	1586.0333333333333	6803.666666666667	47.34526292748115
493.17095007529053	1586.4333333333334	6775.666666666667	46.34776127709049
493.94152902388305	1586.8333333333333	6748.566666666667	47.583677028071506
494.71203570765294	1586.4	6712.966666666666	45.98753563032772
495.482470124435	1586.6666666666667	6681.4	46.81580223670125
496.25283227206404	1587.6666666666667	6659.3	47.71908252064986
497.02312214837485	1586.7666666666667	6630.233333333334	47.38579162893432
497.7933397512024	1586.0666666666666	6598.066666666667	46.512330224005474
498.56348507838123	1586.2333333333333	6578.8	46.43556119772696
499.3335581277464	1586.4	6567.766666666666	46.93088917832685
500.10355889713264	1586.2	6545.8	46.77120014056223
500.8734873843747	1586.4333333333334	6550.0	47.15416821723351
501.6433435873074	1586.7666666666667	6547.6	46.541235698098546
502.4131275037657	1586.5	6550.666666666667	46.56992453600502
503.1828391315842	1586.5666666666666	6564.166666666667	47.41581318181719
503.95247846859786	1586.3333333333333	6578.7	46.43752455726234
504.72204551264144	1586.7	6607.533333333334	47.22563811950506
505.49154026154974	1586.9666666666667	6648.7	47.549627264870445
506.2609627131576	1586.7	6680.133333333333	46.515119778067145
507.03031286529983	1586.2333333333333	6736.533333333334	47.090293019070636
507.7995907158112	1586.6333333333334	6794.133333333333	46.56287201472187
508.5687962625266	1586.7	6852.333333333333	46.90176356455789
509.33792950328075	1586.6	6931.8	47.302168052532366
510.1069904359085	1586.2333333333333	7003.466666666666	46.795881003856685
510.8759790582447	1586.7666666666667	7086.1	46.35165080125576
511.6448953681241	1586.2333333333333	7176.566666666667	45.973340547674866
512.4137393633815	1586.8666666666666	7279.766666666666	46.75686956926514
513.1825110418519	1586.0	7375.833333333333	46.671070529550704
513.9512104013698	1586.8666666666666	7485.733333333334	46.52002520641925
514.7198374397702	1586.8333333333333	7592.366666666667	47.357809384918056
515.4883921548881	1586.3666666666666	7699.7	46.286670157260176
516.2568745445578	1586.7666666666667	7803.566666666667	45.8133807199316
517.0252846066146	1586.4	7903.3	45.87794918912964
517.793622338893	1587.0	8017.633333333333	47.08295207897114
518.561887739228	1585.8333333333333	8103.733333333334	47.00379696411395
519.3300808054544	1586.6	8200.066666666668	47.115782465018896
520.0982015354069	1587.2	8291.566666666668	46.48721400559026
520.8662499269203	1586.7	8383.233333333334	47.03831229857105
521.6342259778296	1586.9333333333334	8465.533333333333	46.609975285516654
522.4021296859694	1586.6	8537.3	45.95632178123447
523.1699610491747	1586.1666666666667	8609.9	46.41249194304258
523.9377200652801	1587.1333333333334	8682.466666666667	46.11582123266911
524.7054067321207	1586.3333333333333	8765.733333333334	47.177557140439085
525.4730210475309	1586.3	8817.9	47.06554572983976
526.2405630093459	1586.8333333333333	8875.433333333332	47.130565479063364
527.0080326154003	1585.8	8942.666666666666	46.56151410002809
527.7754298635291	1586.8	8996.566666666668	46.82835352451484
528.5427547515668	1586.4333333333334	9029.5	46.369071297482826
529.3100072773485	1587.8	9067.166666666666	47.07542855476648
530.077187438709	1586.9333333333334	9106.266666666666	47.523736779197364
530.8442952334829	1586.1	9153.933333333332	47.22332744339154
531.6113306595051	1586.4	9188.666666666666	46.278716575145104
532.3782937146104	1587.0	9210.966666666667	45.68808396351399
533.1451843966338	1586.7666666666667	9261.666666666666	46.21943875340006
533.9120027034099	1586.6666666666667	9309.466666666667	46.60935400831569
534.6787486327736	1586.5333333333333	9330.533333333333	45.97148348794413
535.4454221825597	1586.4333333333334	9368.8	46.70079095375034
536.212023350603	1586.6666666666667	9406.6	46.956683758094556
536.9785521347383	1586.3	9435.833333333334	46.697844634269636
537.7450085328004	1587.1	9450.733333333334	46.078955934221945
538.5113925426242	1586.2	9487.466666666667	46.12448721050525
539.2777041620444	1586.0	9521.4	46.66003313148204
540.0439433888959	1587.2333333333333	9527.966666666667	45.74898300162811
540.8101102210134	1586.2333333333333	9552.366666666667	46.63186329020601
541.5762046562318	1587.1	9572.666666666666	46.01196571673152
542.3422266923859	1586.5666666666666	9601.3	46.492245470598355
543.1081763273105	1586.3	9603.8	45.48773588656108
543.8740535588404	1585.8666666666666	9628.166666666666	46.380151442024854
544.6398583848105	1587.4333333333334	9628.6	46.270878334064875
545.4055908030555	1586.9	9631.733333333334	46.77939454919648
546.1712508114102	1586.9333333333334	9636.3	46.35719203732661
546.9368384077096	1586.8	9634.866666666667	45.25572862525625
547.7023535897882	1587.0333333333333	9656.733333333334	46.589275166706315
548.4677963554811	1586.6333333333334	9659.2	46.989235852448815
549.2331667026231	1586.6666666666667	9654.566666666668	45.921603162006136
549.9984646290487	1585.7333333333333	9634.2	46.39668608684016
550.7636901325931	1587.4333333333334	9633.833333333334	46.6595887419851
551.5288432110908	1586.3	9625.566666666668	46.15423067814055
552.2939238623768	1586.3333333333333	9635.466666666667	46.672899323441854
553.0589320842859	1587.4666666666667	9628.366666666667	46.16436151192271
553.8238678746528	1586.4666666666667	9618.566666666668	46.46638390457293
554.5887312313124	1586.6	9608.9	45.35686918635627
555.3535221520995	1586.7666666666667	9616.4	45.191154022832805
556.1182406348488	1585.9666666666667	9641.866666666667	46.923713119110424
556.8828866773954	1586.7666666666667	9648.366666666667	46.49276703750872
557.6474602775738	1586.4333333333334	9640.4	46.10133618427514
558.411961433219	1586.5333333333333	9632.7	45.50667767998216
559.1763901421657	1587.2	9635.266666666666	46.24702713077814
559.9407464022488	1586.4333333333334	9639.4	45.73372217297703
560.7050302113031	1586.6333333333334	9638.4	45.702956888115985
561.4692415671633	1586.6	9665.733333333334	45.569587518693
562.2333804676643	1586.8	9689.166666666666	46.13464757037717
562.997446910641	1586.2333333333333	9712.3	47.216402913809915
563.7614408939281	1586.4333333333334	9713.133333333333	45.59897949806179
564.5253624153604	1586.5666666666666	9738.733333333334	45.695342586504616
565.2892114727728	1586.5333333333333	9760.8	46.28753440623091
566.0529880639999	1586.5333333333333	9783.666666666666	47.06751290631857
566.8166921868768	1586.3	9791.033333333333	45.557178631888675
567.5803238392382	1586.2	9812.966666666667	45.9857224547389
568.3438830189189	1586.5	9835.8	46.45043840734752
569.1073697237535	1587.0	9845.033333333333	45.691075727402286
569.8707839515772	1586.5666666666666	9864.6	46.70850877734633
570.6341257002246	1586.5666666666666	9885.333333333334	46.64358697217643
571.3973949675305	1586.7666666666667	9887.033333333333	46.293065115841806
572.1605917513298	1586.1666666666667	9906.766666666666	45.723081826154676
572.9237160494572	1586.6333333333334	9920.633333333333	45.83855994512424
573.6867678597476	1586.4666666666667	9933.233333333334	45.306207635544986
574.4497471800358	1586.5666666666666	9929.8	45.210887369188285
575.2126540081566	1587.0	9949.766666666666	46.355503792178574
575.9754883419448	1586.9666666666667	9932.366666666667	45.757105079483715
576.7382501792351	1586.3666666666666	9951.866666666667	45.64502274134835
577.5009395178625	1586.2666666666667	9974.6	45.694216286870486
578.2635563556619	1586.6	10003.966666666667	46.25442491808836
579.0261006904677	1587.0	9997.333333333334	46.00044930419787
579.7885725201152	1586.5666666666666	10003.1	45.02691199801553
580.5509718424388	1586.4	10021.533333333333	45.71859148219051
581.3132986552736	1586.4333333333334	10051.566666666668	46.302413842273666
582.0755529564542	1586.7666666666667	10062.866666666667	44.886756604569186
582.8377347438156	1586.8666666666666	10095.166666666666	45.6385940940508
583.5998440151925	1586.0666666666666	10116.8	45.30105436016977
584.3618807684197	1586.9666666666667	10127.233333333334	44.51094489381875
585.123845001332	1585.9333333333334	10153.333333333334	44.22406027097281
585.8857367117644	1586.8666666666666	10199.5	44.83978686908709
586.6475558975515	1586.1666666666667	10240.133333333333	45.79299285722808
587.4093025565281	1586.7333333333333	10286.1	45.65932066122138
588.1709766865292	1586.3666666666666	10337.466666666667	46.636417004192104
588.9325782853895	1586.2666666666667	10369.8	45.42140031026596
589.6941073509438	1586.6	10426.9	46.58451528370244
590.4555638810269	1586.3333333333333	10494.833333333334	45.745754470132105
591.2169478734736	1586.7666666666667	10555.333333333334	45.82259891003837
591.9782593261189	1586.2	10629.8	45.46980777864484
592.7394982367973	1587.0333333333333	10710.666666666666	45.29952797158526
593.5006646033439	1586.3	10813.266666666666	46.260013731121006
594.2617584235933	1586.9333333333334	10903.0	45.63630120528406
595.0227796953804	1586.3	11007.233333333334	45.80051831408879
595.78372841654	1586.7333333333333	11122.1	46.77739158905933
596.544604584907	1586.3	11213.8	46.014023808748355
597.3054081983161	1586.4333333333334	11329.366666666667	45.93450720634582
598.0661392546021	1586.8	11458.266666666666	45.59555423628183
598.8267977515999	1586.2	11584.666666666666	45.14595481365999
599.5873836871442	1586.6666666666667	11705.9	44.71013139845514
600.34789705907	1586.4	11808.233333333334	45.01931746999669
601.1083378652119	1586.3	11930.9	44.63039655539803
601.8687061034049	1586.2333333333333	12091.366666666667	45.12038542263571
602.6290017714836	1585.8333333333333	12246.266666666666	45.93209944967969
603.3892248672829	1586.6333333333334	12385.066666666668	45.663211257221725
604.1493753886377	1586.1666666666667	12516.966666666667	45.22747533370324
604.9094533333828	1586.5333333333333	12643.633333333333	44.63691220030343
605.6694586993528	1586.8666666666666	12792.3	44.448457341676054
606.4293914843829	1586.5333333333333	12923.966666666667	44.694305057953095
607.1892516863076	1586.9666666666667	13037.6	44.58766806035258
607.9490393029618	1586.7333333333333	13192.466666666667	45.30285939816126
608.7087543321802	1586.2	13336.7	45.38052878980541
609.4683967717978	1586.5666666666666	13493.933333333332	45.36578775469698
610.2279666196492	1586.7666666666667	13632.166666666666	46.2796641911241
610.9874638735695	1586.8	13735.933333333332	45.42609715205993
611.7468885313933	1587.0	13860.233333333334	45.6360173383058
612.5062405909555	1586.2333333333333	13977.4	45.33127372866895
613.2655200500909	1585.6	14112.766666666666	45.207641402706415
614.0247269066342	1585.9	14257.166666666666	45.74758930743402
614.7838611584203	1586.3666666666666	14373.9	45.50146488386602
615.5429228032841	1586.4333333333334	14482.533333333333	46.00289884163941
616.3019118390603	1586.2333333333333	14581.533333333333	45.103335529672066
617.0608282635836	1586.8666666666666	14659.833333333334	45.0752775982263
617.8196720746892	1586.3	14734.266666666666	45.592487728600865
618.5784432702114	1586.4333333333334	14824.9	44.989791841126454
619.3371418479854	1586.4666666666667	14901.833333333334	43.85290998062726
620.0957678058459	1586.0	14989.366666666667	44.23594986635089
620.8543211416277	1586.5	15049.666666666666	44.458959533709844
621.6128018531655	1586.4333333333334	15137.466666666667	44.78157400485595
622.3712099382943	1586.7666666666667	15170.333333333334	43.354759325628095
623.1295453948488	1586.1	15231.4	44.78031062332999
623.8878082206638	1586.7333333333333	15289.833333333334	44.82846688612816
624.6459984135743	1585.9333333333334	15319.333333333334	44.45329422097081
625.4041159714149	1587.1666666666667	15380.5	44.77670757495917
626.1621608920203	1586.0	15419.766666666666	44.02464262226607
626.9201331732256	1586.7	15469.033333333333	44.059891764222584
627.6780328128656	1586.1333333333334	15517.5	44.29006721461878
628.4358598087749	1586.2333333333333	15540.566666666668	44.725908999118666
629.1936141587885	1586.1333333333334	15556.633333333333	44.463571898133615
629.9512958607411	1586.6333333333334	15620.766666666666	44.5998361191473
630.7089049124675	1585.9	15635.166666666666	44.43965332673959
631.4664413118026	1587.3	15650.333333333334	44.11231287385418
632.2239050565811	1586.2333333333333	15665.766666666666	45.006872986188974
632.9812961446379	1586.9333333333334	15677.7	44.58068877862487
633.7386145738079	1586.7	15682.466666666667	44.48893462489107
634.4958603419257	1587.1333333333334	15681.833333333334	45.0766094330445
635.2530334468262	1586.5666666666666	15694.0	44.883512207183564
636.0101338863443	1586.8333333333333	15713.633333333333	44.09669875666763
636.7671616583146	1585.6666666666667	15700.1	44.23729049474974
637.5241167605723	1585.7666666666667	15656.933333333332	44.045622753725944
638.2809991909518	1586.7333333333333	15661.9	43.966434803180746
639.037808947288	1586.2	15644.366666666667	45.017269446223324
639.7945460274159	1586.1	15643.533333333333	45.01974389704496
640.5512104291702	1586.3	15601.6	44.21672156712394
641.3078021503857	1586.4	15568.433333333332	44.561453863907765
642.0643211888971	1586.5333333333333	15534.333333333334	44.97814744231942
642.8207675425394	1586.0	15498.4	44.07944657880846
643.5771412091474	1586.3333333333333	15495.6	44.09680986270703
644.3334421865558	1586.4333333333334	15466.2	44.27053086356434
645.0896704725996	1585.8	15447.3	44.225557436349085
645.8458260651132	1585.9	15442.033333333333	44.24705995936903
646.6019089619319	1586.4666666666667	15433.633333333333	44.94918320289974
647.3579191608902	1586.7333333333333	15441.333333333334	44.95158648725894
648.1138566598231	1585.9666666666667	15406.166666666666	45.141539533706855
648.8697214565653	1585.9666666666667	15366.833333333334	44.6726534507677
649.6255135489516	1586.4	15325.733333333334	44.56031974635716
650.3812329348169	1586.0333333333333	15302.4	44.906837435791175
651.1368796119959	1586.9666666666667	15362.3	45.26268239332607
651.8924535783235	1586.2666666666667	15360.5	44.867753023915746
652.6479548316345	1586.5666666666666	15311.766666666666	44.044463985316696
653.4033833697637	1586.3	15308.666666666666	43.770405099314075
654.1587391905458	1586.0333333333333	15293.6	43.29825174481762
654.9140222918159	1586.3	15314.8	44.22708773126371
655.6692326714084	1586.6	15316.766666666666	43.83754113913579
656.4243703271585	1586.3333333333333	15314.466666666667	43.74639569624911
657.1794352569008	1586.7	15333.966666666667	44.27313137212665
657.9344274584702	1586.6333333333334	15326.966666666667	43.92113270245303
658.6893469297014	1586.4	15335.266666666666	43.70726798818055
659.4441936684294	1586.2666666666667	15412.166666666666	43.540261545728235
660.1989676724888	1586.6	15451.733333333334	43.95680477026229
660.9536689397146	1586.4	15479.566666666668	43.90612862698155
661.7082974679414	1586.3	15511.5	43.83550710027564
662.4628532550042	1586.4	15522.066666666668	43.599830080444434
663.2173362987378	1586.9666666666667	15587.2	43.55637023259349
663.9717465969768	1586.2	15675.566666666668	44.52273750763613
664.7260841475563	1586.2	15706.2	44.339272531978594
665.480348948311	1585.7333333333333	15783.2	43.294211352883956
666.2345409970756	1586.8333333333333	15854.633333333333	43.61807463485789
666.988660291685	1586.0666666666666	15904.2	43.12169737548582
667.742706829974	1586.5333333333333	15999.266666666666	43.711952982075076
668.4966806097776	1586.5333333333333	16083.933333333332	44.332780861087556
669.2505816289303	1585.8666666666666	16161.9	44.40656490709408
670.0044098852671	1586.4666666666667	16224.2	44.07596106110642
670.7581653766227	1586.0666666666666	16304.066666666668	44.16699017176339
671.511848100832	1586.6333333333334	16359.766666666666	43.39860025952397
672.2654580557298	1585.9666666666667	16468.166666666668	43.863059833668444
673.0189952391509	1586.6333333333334	16589.1	44.35694271451576
673.7724596489301	1586.3	16682.766666666666	43.46488626028202
674.5258512829022	1586.6666666666667	16804.333333333332	43.942203171140285
675.279170138902	1585.7	16930.533333333333	43.92015899704027
676.0324162147645	1586.1333333333334	17048.1	44.14397976329762
676.7855895083242	1586.2666666666667	17181.6	44.0035365426018
677.5386900174161	1586.6666666666667	17308.0	43.604032329999306
678.2917177398749	1586.1333333333334	17410.566666666666	43.74620026250738
679.0446726735356	1585.9	17511.033333333333	42.890990782737035
679.797554816233	1586.2666666666667	17602.9	42.37735988008375
680.5503641658016	1586.8333333333333	17714.533333333333	43.60446849841226
681.3031007200765	1586.3666666666666	17817.266666666666	43.75068171791234
682.0557644768925	1586.6	17924.266666666666	43.85462390423208
682.8083554340842	1586.7333333333333	18048.233333333334	43.800324193359266
683.5608735894867	1586.7666666666667	18176.233333333334	43.417012885875785
684.3133189409347	1586.7666666666667	18311.366666666665	43.46514709919835
685.0656914862628	1586.4666666666667	18436.8	43.36143608292897
685.8179912233061	1586.9	18558.433333333334	43.59289713105207
686.5702181498993	1586.8333333333333	18724.766666666666	43.77247415873836
687.3223722638772	1586.0	18821.7	43.106713212220534
688.0744535630747	1586.7333333333333	18978.666666666668	43.43419637895639
688.8264620453265	1586.7	19101.233333333334	43.24875916460121
689.5783977084674	1586.4	19241.2	43.907928182665614
690.3302605503324	1585.6333333333334	19354.6	43.10882772253555
691.082050568756	1586.6333333333334	19466.333333333332	42.562030996282985
691.8337677615733	1586.5666666666666	19549.2	42.8525655849975
692.585412126619	1587.1666666666667	19682.566666666666	43.44965179177931
693.3369836617278	1586.4333333333334	19757.833333333332	44.29833345014145
694.0884823647348	1585.9	19808.0	43.30227762535483
694.8399082334745	1586.3	19865.9	43.31916654144775
695.5912612657819	1586.0666666666666	19930.366666666665	43.46980570966283
696.3425414594917	1586.6333333333334	19991.633333333335	43.19652816780431
697.0937488124388	1585.9	20058.066666666666	42.98642153797805
697.8448833224579	1585.9666666666667	20146.866666666665	43.53540183593006
698.5959449873841	1586.1	20184.933333333334	43.299239786235596
699.3469338050518	1587.1	20226.466666666667	42.89236462917782
700.0978497732962	1586.9333333333334	20240.333333333332	43.27665795835057
700.8486928899517	1586.3666666666666	20258.933333333334	43.72438817215981
701.5994631528534	1586.1	20297.166666666668	43.16035821254485
702.3501605598362	1586.6	20341.466666666667	44.30228119648086
703.1007851087347	1586.0333333333333	20358.9	44.04244182407577
703.8513367973837	1586.0	20368.666666666668	43.68147240655297
704.6018156236181	1586.4333333333334	20373.066666666666	43.45624421878823
705.3522215852728	1586.7	20379.433333333334	42.99127160033293
706.1025546801824	1586.9666666666667	20391.866666666665	43.374418331556384
706.8528149061818	1586.2666666666667	20370.333333333332	43.250443801246796
707.603002261106	1586.9333333333334	20323.2	43.37587292265896
708.3531167427894	1586.0666666666666	20301.466666666667	43.360916651900325
709.1031583490673	1586.1333333333334	20261.9	42.78397650049213
709.8531270777742	1586.5	20194.1	42.594158092120836
710.6030229267449	1586.7666666666667	20184.966666666667	42.25973230080688
711.3528458938142	1586.7333333333333	20140.2	43.16059706649727
712.1025959768172	1586.1	20077.1	43.56657513686206
712.8522731735884	1586.3333333333333	19992.666666666668	44.30229450283979
713.6018774819628	1587.4	19853.4	44.20688926224736
714.351408899775	1587.4666666666667	19786.433333333334	43.37598394948883
715.1008674248601	1586.7666666666667	19750.7	42.63409678882777
715.8502530550527	1587.4666666666667	19649.166666666668	43.02488073101786
716.5995657881876	1587.2	19512.033333333333	42.62046940861917
717.3488056220998	1586.6666666666667	19430.433333333334	42.47670441210149
718.097972554624	1586.7333333333333	19355.666666666668	42.489443051660416
718.8470665835949	1586.0333333333333	19265.5	42.406515008611485
719.5960877068475	1586.7333333333333	19205.4	43.050825996942585
720.3450359222164	1586.0666666666666	19135.933333333334	42.82025147596001
721.0939112275368	1586.5	19080.466666666667	43.035339059694984
721.842713620643	1586.3	19032.666666666668	42.54244236092183
722.5914430993702	1587.0	19001.766666666666	42.518110786637045
723.340099661553	1586.5666666666666	18988.433333333334	42.95696120697751
724.0886833050263	1586.0666666666666	18969.166666666668	41.96977591619476
724.837194027625	1586.6	18922.633333333335	42.210887444388284
725.5856318271836	1587.3333333333333	18891.233333333334	42.78501304426436
726.3339967015373	1586.6666666666667	18849.766666666666	42.87926074712122
727.0822886485207	1586.8	18774.133333333335	42.73583225230556
727.8305076659686	1586.7	18737.4	42.81872571263304
728.5786537517159	1586.2666666666667	18649.866666666665	41.52513807378918
729.3267269035974	1586.3333333333333	18599.466666666667	41.7031194736587
730.0747271194479	1586.5666666666666	18532.7	41.08295384195884
730.822654397102	1585.8333333333333	18509.666666666668	42.139569513323366
731.5705087343949	1586.7	18515.9	42.59313423755055
732.3182901291611	1587.1333333333334	18506.333333333332	43.485013312270304
733.0659985792356	1586.2	18493.1	43.341330442999514
733.8136340824532	1586.6	18456.866666666665	42.280100848036085
734.5611966366486	1586.7333333333333	18459.533333333333	42.19778485293671
735.3086862396566	1586.6	18421.1	41.91489018547898
736.056102889312	1586.0666666666666	18437.166666666668	42.98360930994191
736.8034465834498	1586.3666666666666	18453.366666666665	42.07683782353047
737.5507173199047	1587.0	18489.8	43.03641650952007
738.2979150965115	1586.1666666666667	18497.4	43.27574225125165
739.045039911105	1585.4333333333334	18460.166666666668	43.08703750801091
739.79209176152	1585.9	18441.433333333334	43.322695133418726
740.5390706455914	1587.3666666666666	18405.366666666665	41.89359958441895
741.285976561154	1586.6666666666667	18406.2	42.43209791235503
742.0328095060426	1585.9333333333334	18397.433333333334	42.291058320827915
742.7795694780918	1586.5666666666666	18367.933333333334	42.65433322192417
743.5262564751367	1585.9666666666667	18335.1	42.84169934839776
744.272870495012	1586.5333333333333	18329.066666666666	43.13533995539827
745.0194115355524	1586.5666666666666	18261.966666666667	42.14740179740937
745.765879594593	1586.4	18286.7	42.37184334418996
746.5122746699683	1586.6333333333334	18322.066666666666	42.278416604018425
747.2585967595134	1586.8	18311.133333333335	42.780456412565975
748.0048458610628	1587.0333333333333	18291.8	42.97182574858616
748.7510219724516	1586.2	18311.4	43.25309406557826
749.4971250915144	1586.6	18315.566666666666	42.990555478857054
750.243155216086	1586.1666666666667	18344.666666666668	43.16463999030176
750.9891123440015	1587.5	18400.8	43.054776826931544
751.7349964730954	1587.3	18419.966666666667	42.3081980523731
752.4808076012027	1586.6333333333334	18446.8	42.15718634147571
753.2265457261582	1586.1666666666667	18495.6	42.347106953847366
753.9722108457964	1586.2666666666667	18563.733333333334	42.66624963093917
754.7178029579526	1587.0666666666666	18635.233333333334	43.224512244916724
755.4633220604613	1586.3666666666666	18675.2	42.936781954944735
756.2087681511574	1586.7	18714.933333333334	42.97012142072016
756.9541412278757	1585.8333333333333	18752.4	42.802261171012454
757.699441288451	1586.4333333333334	18769.066666666666	43.366777029907205
758.4446683307182	1586.2	18801.366666666665	42.91842638622226
759.1898223525119	1585.8333333333333	18861.7	42.29417560575079
759.9349033516671	1587.4666666666667	18947.166666666668	42.075111853534516
760.6799113260186	1586.3666666666666	19010.5	42.100297157612786
761.424846273401	1586.8666666666666	19068.366666666665	41.95068804493082
762.1697081916495	1587.2	19137.933333333334	41.99316854116083
762.9144970785986	1586.7666666666667	19219.966666666667	42.07093246870563
763.6592129320832	1587.2666666666667	19300.166666666668	42.67936088051925
764.4038557499381	1587.1333333333334	19326.733333333334	42.0442220224564
765.1484255299982	1587.2666666666667	19382.166666666668	41.59896111127761
765.8929222700982	1587.0666666666666	19448.433333333334	41.49092781777574
766.637345968073	1586.1	19540.833333333332	42.21610936667554
767.3816966217572	1587.1666666666667	19624.3	42.19312632969252
768.1259742289859	1586.9333333333334	19684.8	42.87005066942305
768.8701787875938	1586.2333333333333	19770.133333333335	43.06112045558186
769.6143102954156	1586.4	19855.066666666666	42.73219766097054
770.3583687502863	1586.4666666666667	19911.533333333333	42.47639121339295
771.1023541500406	1587.2666666666667	19953.7	42.52539033413808
771.8462664925133	1586.5	20008.633333333335	41.787739385710836
772.5901057755393	1586.1333333333334	20106.633333333335	42.05657565884437
773.3338719969533	1585.9333333333334	20222.466666666667	42.52554118646359
774.0775651545903	1586.7666666666667	20297.466666666667	42.258932792013404
774.8211852462848	1586.5	20381.2	41.974068287988445
775.5647322698719	1586.6333333333334	20470.0	42.052561372944204
776.3082062231862	1585.8666666666666	20524.5	41.69480030480705
777.0516071040627	1586.2333333333333	20615.033333333333	42.34041692350384
777.7949349103361	1585.8333333333333	20739.566666666666	42.388616447454474
778.5381896398412	1586.4	20864.133333333335	42.41848256453363
779.281371290413	1586.0333333333333	20983.2	42.572874955268205
780.024479859886	1586.7666666666667	21071.966666666667	42.5707390280425
780.7675153460953	1586.1666666666667	21155.066666666666	42.94505225008624
781.5104777468754	1587.0666666666666	21230.966666666667	42.146201941869464
782.2533670600615	1586.8	21341.4	42.6437898569172
782.996183283488	1586.8	21461.1	41.83067563148903
783.73892641499	1586.3666666666666	21580.933333333334	41.506878254543516
784.4815964524023	1586.3	21692.433333333334	41.16630312707551
785.2241933935596	1586.3333333333333	21803.0	41.44517602277972
785.9667172362967	1586.5333333333333	21919.6	41.60981832102264
786.7091679784486	1586.7	22010.166666666668	41.253637693999146
787.4515456178499	1586.2333333333333	22117.266666666666	40.877420004371906
788.1938501523355	1586.0666666666666	22291.0	41.36346040252591
788.9360815797401	1586.3333333333333	22402.033333333333	41.80514953633938
789.6782398978987	1585.7666666666667	22493.166666666668	41.58528694622907
790.420325104646	1586.6333333333334	22607.4	41.76603873776461
791.1623371978169	1586.8333333333333	22709.533333333333	41.59902509215389
791.9042761752461	1586.7	22812.333333333332	41.3986188450159
792.6461420347684	1586.7	22915.1	41.960960294910755
793.3879347742187	1586.7	23006.633333333335	41.79208841234731
794.1296543914318	1586.4333333333334	23047.9	41.273781143822575
794.8713008842426	1586.5666666666666	23162.566666666666	41.90324493433599
795.6128742504857	1586.8	23284.866666666665	42.083430300134104
796.354374487996	1585.7333333333333	23385.366666666665	42.003394689528186
797.0958015946084	1586.4	23471.2	41.98624483590599
797.8371555681575	1587.2	23577.133333333335	40.944992900937194
798.5784364064783	1586.8666666666666	23704.6	41.59065690175708
799.3196441074057	1586.5333333333333	23837.2	41.47024466944167
800.0607786687742	1586.3	23978.666666666668	41.84442993849463
800.8018400884189	1586.4	24096.166666666668	41.60831252659912
801.5428283641745	1586.4333333333334	24183.533333333333	41.5629351210182
802.2837434938757	1586.3	24286.266666666666	42.143241764232094
803.0245854753575	1586.1666666666667	24391.366666666665	41.96983748113445
803.7653543064547	1586.1666666666667	24515.2	41.553332942263204
804.5060499850019	1586.5	24632.2	42.641069458559045
805.2466725088342	1585.8333333333333	24698.7	42.906864878949044
805.9872218757862	1586.6	24761.7	42.3145318223651
806.7276980836928	1586.6333333333334	24849.0	41.95038698323339
807.4681011303886	1586.1333333333334	24922.433333333334	41.37395123943289
808.2084310137088	1586.7333333333333	25020.5	41.765046146035765
808.948687731488	1586.9	25162.8	42.032860847082794
809.688871281561	1586.5666666666666	25264.866666666665	41.99623253436543
810.4289816617627	1586.2	25341.7	41.329190841763534
811.1690188699278	1586.4	25479.433333333334	41.11897101120459
811.9089829038911	1586.6	25495.833333333332	41.8744879007397
812.6488737614875	1586.3	25575.233333333334	42.14386389939827
813.3886914405518	1586.9333333333334	25668.066666666666	41.69511105286196
814.1284359389189	1586.7666666666667	25777.066666666666	40.914016201839885
814.8681072544233	1586.6333333333334	25894.433333333334	41.10846315367218
815.6077053849002	1586.2333333333333	25969.366666666665	41.5210639903452
816.3472303281842	1586.6333333333334	26069.266666666666	41.99421304058493
817.0866820821101	1586.6	26174.366666666665	42.48173893601539
817.8260606445127	1586.7	26278.733333333334	42.78345881414134
818.5653660132269	1586.6	26358.266666666666	42.21108534835372
819.3045981860876	1587.0666666666666	26384.866666666665	41.4329095269916
820.0437571609293	1586.7333333333333	26496.7	41.588170643438296
820.7828429355872	1586.0333333333333	26584.3	41.70869885926587
821.5218555078957	1586.4333333333334	26657.766666666666	41.9771880510006
822.26079487569	1586.4666666666667	26731.633333333335	41.48342752898651
822.9996610368046	1585.9333333333334	26821.6	41.52676825336377
823.7384539890745	1586.8	26909.466666666667	41.698527724599046
824.4771737303345	1586.7333333333333	26983.633333333335	42.03316424244056
825.2158202584193	1586.5	27073.466666666667	41.7402670683095
825.9543935711638	1585.8333333333333	27156.466666666667	42.076947634050676
826.6928936664028	1585.8333333333333	27183.933333333334	41.91928611923912
827.4313205419711	1586.7666666666667	27208.9	41.67957344657746
828.1696741957036	1586.1	27266.366666666665	42.04483500353925
828.907954625435	1585.8	27384.933333333334	41.75189617096801
829.646161829	1586.1	27488.566666666666	41.78749278481318
830.3842958042337	1586.5	27547.366666666665	41.37651427345892
831.1223565489707	1586.0666666666666	27641.533333333333	41.91042626571455
831.8603440610459	1586.1	27737.766666666666	41.9942663721186
832.598258338294	1586.2666666666667	27815.8	41.86460835108342
833.3360993785501	1586.2	27912.566666666666	42.28265100038605
834.0738671796487	1586.4333333333334	28066.533333333333	42.539519671000505
834.8115617394246	1586.7333333333333	28184.766666666666	42.177631167615615
835.5491830557129	1586.3666666666666	28264.366666666665	41.737125192226344
836.2867311263482	1586.0333333333333	28364.2	41.63575632311164
837.0242059491653	1586.6333333333334	28471.633333333335	41.513693857056275
837.7616075219992	1586.6333333333334	28600.433333333334	42.11599126965448
838.4989358426844	1586.2666666666667	28615.666666666668	41.454817211527214
839.2361909090561	1586.5666666666666	28616.566666666666	41.36901356744593
839.9733727189487	1586.3333333333333	28640.6	42.00799340040574
840.7104812701973	1586.6333333333334	28779.966666666667	41.8956250130258
841.4475165606366	1586.4333333333334	28907.633333333335	41.986218774946934
842.1844785881015	1586.7666666666667	28975.633333333335	41.53753298361477
842.9213673504267	1587.0333333333333	29033.566666666666	42.03822751975627
843.6581828454471	1586.0	29015.633333333335	40.82870918454447
844.3949250709974	1586.6333333333334	29099.333333333332	41.099547030482334
845.1315940249126	1586.0	29171.8	40.8774992219484
845.8681897050272	1586.7666666666667	29275.366666666665	41.45171688900177
846.6047121091764	1585.7333333333333	29387.433333333334	41.17060921656372
847.3411612351948	1585.6	29517.866666666665	41.08385367021254
848.0775370809172	1586.1	29617.333333333332	40.89543052200847
848.8138396441784	1586.1666666666667	29684.633333333335	40.65759425964857
849.5500689228132	1585.9	29769.966666666667	41.251662330499414
850.2862249146566	1586.7666666666667	29910.033333333333	41.068809343055726
851.0223076175432	1586.8333333333333	30060.066666666666	40.9604346578554
851.7583170293079	1586.7	30252.033333333333	40.69541261252345
852.4942531477856	1586.8	30340.833333333332	41.024510509447744
853.2301159708109	1586.1	30362.8	41.10120788547061
853.9659054962187	1586.2	30412.9	41.319070332117406
854.7016217218439	1586.5666666666666	30466.433333333334	41.46311868145939
855.4372646455213	1586.0	30558.0	41.375896520293416
856.1728342650856	1585.9333333333334	30652.933333333334	41.226919807898526
856.9083305783716	1585.7666666666667	30822.166666666668	41.03681620141042
857.6437535832143	1586.4	30909.9	40.946971045928606
858.3791032774483	1586.3333333333333	30972.333333333332	40.075367399894496
859.1143796589085	1587.0	30966.633333333335	40.91203824533072
859.8495827254299	1586.5333333333333	31051.333333333332	40.001351846228665
860.5847124748469	1586.1333333333334	31110.833333333332	40.29277660154194
861.3197689049947	1587.2333333333333	31134.3	39.569018894423216
862.0547520137079	1585.9333333333334	31289.866666666665	39.782175179462804
862.7896617988213	1586.3666666666666	31391.2	38.882474109138165
863.5244982581698	1585.7	31523.266666666666	38.8380449251007
864.2592613895882	1585.8	31587.733333333334	39.6010797757166
864.9939511909114	1586.6	31589.833333333332	39.515778805307455
865.728567659974	1585.8666666666666	31701.533333333333	40.171560769791
866.4631107946109	1586.5	31788.766666666666	40.13553043980206
867.197580592657	1586.3333333333333	31855.433333333334	39.61128811876868
867.931977051947	1585.8333333333333	31916.466666666667	39.27055284881335
868.6663001703158	1586.2666666666667	31931.1	39.13906335661955
869.4005499455982	1586.1	31975.5	39.79888142806953
870.1347263756289	1586.9666666666667	31975.666666666668	40.07141658097272
870.8688294582428	1587.1333333333334	32087.533333333333	39.935920800049765
871.6028591912748	1586.3666666666666	32263.666666666668	40.61197538521098
872.3368155725594	1586.6	32421.633333333335	40.528759791727126
873.0706985999318	1585.9666666666667	32487.3	40.3810695224079
873.8045082712266	1586.0666666666666	32498.333333333332	39.97415581438581
874.5382445842787	1586.1	32599.533333333333	40.32697900133597
875.2719075369228	1586.4	32758.366666666665	40.71304658480742
876.0054971269938	1586.5	32908.53333333333	40.20783525818323
876.7390133523264	1586.6	33110.76666666667	40.14425869107262
877.4724562107556	1586.0666666666666	33318.0	39.505565054922904
878.2058257001161	1586.3666666666666	33472.3	39.533555706938984
878.9391218182427	1586.3333333333333	33631.066666666666	39.635740701473836
879.6723445629702	1587.0666666666666	33720.03333333333	39.28649264074097
880.4054939321335	1587.0	33844.23333333333	40.09173021323725
881.1385699235674	1585.9333333333334	34134.6	40.28250608850765
881.8715725351066	1585.9666666666667	34319.4	39.27098965685605
882.604501764586	1586.3666666666666	34529.7	38.815016810440795
883.3373576098403	1587.0666666666666	34665.9	38.4076997185323
884.0701400687044	1586.7666666666667	34783.96666666667	38.450790148416
884.8028491390132	1585.8	34859.1	37.851097974384395
885.5354848186014	1585.6666666666667	34980.333333333336	37.30992894394628
886.2680471053038	1586.1666666666667	35081.8	37.706963197438064
887.0005359969554	1586.9	35229.4	37.776238739065086
887.7329514913906	1586.2666666666667	35364.3	38.341972268381035
888.4652935864447	1586.0	35533.666666666664	37.99880559763349
889.1975622799522	1587.0333333333333	35719.03333333333	38.11071241022687
889.929757569748	1586.1	35939.1	38.31041889619915
890.6618794536669	1586.9333333333334	36141.86666666667	38.827099873587606
891.3939279295437	1585.8333333333333	36265.6	38.40448357942391
892.1259029952132	1586.9	36421.46666666667	38.96279492573875
892.8578046485103	1586.4	36604.53333333333	39.06792340408509
893.5896328872698	1586.2666666666667	36741.9	39.23877013783231
894.3213877093264	1586.7	36951.53333333333	39.93731952759658
895.0530691125149	1586.5333333333333	37157.13333333333	40.000527849127096
895.7846770946703	1586.4666666666667	37446.933333333334	40.652506237438004
896.5162116536272	1586.9	37621.4	40.911306530111204
897.2476727872206	1587.1666666666667	37729.36666666667	41.30209192181656
897.9790604932853	1585.5666666666666	37906.86666666667	41.62244026031928
898.7103747696559	1586.6	38089.666666666664	42.16341316840067
899.4416156141674	1586.3333333333333	38348.23333333333	42.286484586663875
900.1727830246544	1586.3333333333333	38546.833333333336	41.92666971211117
900.9038769989521	1585.9333333333334	38742.73333333333	41.97046423806087
901.634897534895	1586.2666666666667	38975.73333333333	42.09843062759728
902.365844630318	1586.3666666666666	39095.76666666667	42.02215068062029
903.0967182830558	1586.2666666666667	39238.9	42.63276987131173
903.8275184909435	1586.5	39405.1	43.411905412186385
904.5582452518156	1586.8	39626.833333333336	43.62563819056906
905.288898563507	1586.3	39822.76666666667	43.857945293778236
906.0194784238527	1586.4333333333334	39973.53333333333	44.17634920210041
906.7499848306873	1586.4333333333334	40150.566666666666	43.613325076265525
907.4804177818455	1585.8333333333333	40327.86666666667	43.59683012363601
908.2107772751625	1587.6333333333334	40491.86666666667	43.65494090872258
908.9410633084728	1585.8	40686.833333333336	43.47214367304452
909.6712758796114	1585.9666666666667	40784.3	43.97940188155167
910.4014149864129	1586.7666666666667	40843.76666666667	43.500397595641545
911.1314806267123	1586.1333333333334	41019.13333333333	43.41265842761783
911.8614727983444	1586.4	41223.96666666667	44.64632750416941
912.5913914991438	1586.0333333333333	41364.6	45.31384796159399
913.3212367269456	1586.2333333333333	41490.26666666667	45.341256150773795
914.0510084795844	1585.4333333333334	41663.3	45.57909000364327
914.7807067548952	1587.0666666666666	41855.6	46.09331220123828
915.5103315507125	1585.2333333333333	41986.53333333333	46.95795826772038
916.2398828648716	1586.5666666666666	42079.53333333333	47.12176914587898
916.9693606952068	1586.5666666666666	42189.433333333334	47.30977746587246
917.6987650395532	1586.2	42331.3	47.912633090669885
918.4280958957455	1586.1	42387.26666666667	47.41582081680424
919.1573532616186	1586.9666666666667	42478.5	47.13974246288355
919.8865371350073	1586.5666666666666	42500.3	47.112725246114415
920.6156475137464	1586.5	42545.4	46.814498845958155
921.3446843956707	1586.2666666666667	42539.333333333336	46.38117960852935
922.0736477786149	1586.4666666666667	42474.73333333333	46.7642366542319
922.802537660414	1586.0333333333333	42417.066666666666	46.288018434049356
923.5313540389027	1586.4666666666667	42518.066666666666	45.730454914994205
924.2600969119159	1586.3666666666666	42484.333333333336	44.771086272232374
924.9887662772883	1586.1	42434.36666666667	45.16848939386483
925.7173621328548	1586.7	42432.1	45.544417452721305
926.4458844764501	1586.0	42386.13333333333	45.43732929434435
927.1743333059092	1585.4	42152.9	45.238584997890946
927.9027086190666	1586.6	41802.2	45.04580975553541
928.6310104137575	1586.8	41435.73333333333	45.09488176887115
929.3592386878165	1586.1	40921.0	45.18794693731637
930.0873934390784	1586.9333333333334	40220.6	45.409148518092415
930.815474665378	1586.6333333333334	39377.3	45.1212088974986
931.5434823645503	1586.1	38451.666666666664	45.508557239593586
932.2714165344298	1586.3	37325.566666666666	45.44894584739603
932.9992771728516	1586.8	36212.5	44.24429328708216
933.7270642776504	1586.5	35120.76666666667	44.41279063817037
934.4547778466609	1586.2666666666667	34036.86666666667	42.5697295765072
935.1824178777181	1586.1666666666667	33247.7	42.12779512618199
935.9099843686568	1586.3333333333333	32585.933333333334	42.333051555600406
936.6374773173115	1585.9	32119.2	41.45963622226693
937.3648967215174	1586.3	31777.0	41.775639913340925
938.0922425791092	1587.2666666666667	31597.9	41.40001737252902
938.8195148879216	1585.9	31749.166666666668	42.126361061703804
939.5467136457895	1586.4	31956.433333333334	42.38409775442046
940.2738388505477	1586.6	32215.166666666668	42.08239830458685
941.000890500031	1586.5333333333333	32614.166666666668	41.903737079113746
941.7278685920743	1586.5666666666666	33154.666666666664	41.46390839061751
942.4547731245123	1586.2666666666667	33808.666666666664	41.97015323743867
943.1816040951798	1586.6	34480.76666666667	41.68452064248844
943.9083615019116	1586.3333333333333	35180.86666666667	41.05747431830844
944.6350453425426	1586.6333333333334	35851.26666666667	40.52820104645699
945.3616556149077	1586.2	36613.1	40.4318021498534
946.0881923168415	1586.1666666666667	37379.7	40.107647121423625
946.8146554461789	1586.5666666666666	38090.23333333333	39.97660217206572
947.5410450007547	1586.7666666666667	38853.666666666664	39.59661832411563
948.2673609784038	1586.4666666666667	39629.666666666664	39.562670159576484
948.9936033769609	1585.3666666666666	40437.5	39.64960389453744
949.7197721942608	1586.2666666666667	41194.8	40.186129243138
950.4458674281384	1585.9	41942.0	39.98860114639967
951.1718890764284	1586.1	42750.13333333333	40.42373359225911
951.8978371369658	1586.9	43459.96666666667	40.31995342209424
952.6237116075853	1586.0	44073.86666666667	39.66570671969059
953.3495124861216	1586.3666666666666	44601.0	39.66777363419426
954.0752397704097	1586.5666666666666	45128.433333333334	39.47122678223063
954.8008934582843	1586.7666666666667	45662.066666666666	39.2657759456715
955.5264735475803	1586.5	46159.666666666664	39.1569466687474
956.2519800361324	1587.0666666666666	46704.96666666667	39.26512339511805
956.9774129217755	1586.2666666666667	47163.46666666667	39.47026153075823
957.7027722023442	1585.7333333333333	47577.0	39.256531890633944
958.4280578756737	1586.9333333333334	47888.23333333333	39.43286969525002
959.1532699395985	1586.5666666666666	48106.2	39.440188413333715
959.8784083919536	1586.0	48360.2	39.347337915619974
960.6034732305736	1586.3333333333333	48657.666666666664	39.07768160410615
961.3284644532936	1586.0	48938.2	39.1720019416198
962.053382057948	1586.3	49213.23333333333	39.379335867088855
962.7782260423721	1586.6666666666667	49512.1	39.479472323799335
963.5029964044004	1586.7333333333333	49764.433333333334	39.12137960927427
964.2276931418677	1585.9666666666667	49993.36666666667	38.9556271135506
964.952316252609	1586.4333333333334	50154.7	38.522202431238455
965.6768657344589	1586.5333333333333	50235.96666666667	38.70216020624777
966.4013415852523	1586.7666666666667	50200.76666666667	38.43843307629023
967.1257438028242	1587.1666666666667	50192.53333333333	38.06371415874938
967.8500723850091	1586.0	50245.166666666664	38.353354415067535
968.574327329642	1587.3333333333333	50319.4	38.134749953331244
969.2985086345576	1586.6	50399.03333333333	37.51135299245388
970.0226162975908	1586.6333333333334	50406.066666666666	37.41037880642571
970.7466503165765	1587.0333333333333	50407.8	37.693171813063316
971.4706106893493	1586.7666666666667	50404.833333333336	37.76974452090041
972.1944974137441	1586.4333333333334	50227.73333333333	37.61027073484778
972.9183104875957	1585.9333333333334	49907.96666666667	37.31784361926749
973.6420499087391	1586.9	49580.933333333334	37.784913913107744
974.3657156750087	1586.9	49360.5	37.72542657797116
975.0893077842397	1587.2	49113.86666666667	37.36853089771808
975.8128262342667	1586.3333333333333	49061.566666666666	37.46897635568422
976.5362710229247	1586.5333333333333	49062.333333333336	38.015982405561566
977.2596421480483	1586.4	49023.53333333333	37.47911582481366
977.9829396074724	1587.0	48945.833333333336	38.1341405876621
978.7061633990318	1586.2666666666667	48796.1	38.03966115115272
979.4293135205613	1586.9	48585.53333333333	38.29908068314608
980.1523899698958	1586.5	48363.36666666667	38.25702785774482
980.87539274487	1586.1	48167.566666666666	38.214704907147386
981.5983218433189	1586.6333333333334	48140.933333333334	38.46083739411464
982.3211772630771	1586.8	48200.53333333333	38.19892321300451
983.0439590019795	1586.5666666666666	48353.4	37.903699094445436
983.7666670578608	1586.9666666666667	48483.2	37.0757033791578
984.4893014285559	1586.2666666666667	48548.933333333334	37.39506938519915
985.2118621118997	1585.9666666666667	48467.566666666666	37.214594368737565
985.9343491057269	1586.6333333333334	48409.9	37.450008080360064
986.6567624078724	1586.2333333333333	48234.2	37.73171693511128
987.3791020161709	1586.5	48145.4	37.90788897552308
988.1013679284573	1586.6333333333334	48101.63333333333	37.914369309111976
988.8235601425663	1586.0	48103.36666666667	38.14367889654036
989.5456786563328	1586.8	48152.73333333333	37.808288175613455
990.2677234675917	1587.0666666666666	48175.166666666664	37.178736920143066
990.9896945741776	1586.3	48160.73333333333	37.54683483949952
991.7115919739255	1586.1333333333334	48030.53333333333	37.85317154779512
992.4334156646702	1586.2666666666667	47734.36666666667	37.5373629094816
993.1551656442463	1587.4	47369.066666666666	37.62985398568371
993.8768419104888	1586.8333333333333	46926.36666666667	37.47837936151031
994.5984444612325	1586.3333333333333	46606.63333333333	37.17065125791215
995.3199732943121	1586.5	46299.9	36.64941456319307
996.0414284075626	1585.7666666666667	46063.433333333334	36.86205716230429
996.7628097988187	1586.8	45841.166666666664	36.8126107136139
997.4841174659151	1586.9	45603.3	36.79585540890631
998.2053514066869	1586.4	45263.833333333336	36.61194448553192
998.9265116189687	1586.5	44783.63333333333	36.24673572037199
999.6475981005952	1586.6333333333334	44208.066666666666	36.30911738629547
1000.3686108494015	1586.6	43709.8	36.121154453039246
1001.0895498632223	1586.9666666666667	43354.26666666667	36.50253839387539
1001.8104151398923	1586.7333333333333	43008.833333333336	36.16315607940379
1002.5312066772464	1586.2	42744.96666666667	36.69145309027126
1003.2519244731194	1586.4666666666667	42495.1	37.21274016411595
1003.9725685253462	1586.6	42204.7	37.046868345380375
1004.6931388317614	1585.8666666666666	41835.73333333333	37.16802583152671
1005.4136353902	1586.2	41355.7	37.64533015819894
1006.1340581984969	1586.0666666666666	40740.3	37.64395343297065
1006.8544072544867	1585.8666666666666	40058.03333333333	37.8709066012849
1007.5746825560042	1586.7	39427.9	37.65044436182834
1008.2948841008844	1586.8333333333333	38876.7	37.48980876263181
1009.0150118869618	1586.8333333333333	38458.36666666667	38.07355335906853
1009.7350659120716	1586.3666666666666	38118.26666666667	37.63739232317166
1010.4550461740483	1586.3333333333333	37759.166666666664	37.74355855501346
1011.174952670727	1586.3666666666666	37409.46666666667	38.311390052681006
1011.8947853999423	1586.2666666666667	37003.03333333333	39.03043478609074
1012.614544359529	1586.4333333333334	36396.7	38.727471279465
1013.334229547322	1586.4666666666667	35748.433333333334	38.45202101906144
1014.0538409611561	1586.1333333333334	35061.96666666667	38.90826854126677
1014.7733785988661	1586.7333333333333	34382.03333333333	38.963079350842676
1015.4928424582868	1587.0	33873.7	38.62345884847379
1016.2122325372529	1586.2	33388.13333333333	38.497359287303844
1016.9315488335994	1586.6	32985.2	38.48497675755488
1017.6507913451611	1586.8333333333333	32598.2	38.40293810212207
1018.3699600697728	1586.3333333333333	32281.7	39.13325075992525
1019.0890550052692	1586.5333333333333	31863.1	38.97296612018407
1019.8080761494851	1586.1	31364.366666666665	38.76884590342419
1020.5270235002555	1587.1333333333334	30745.466666666667	38.57361562214868
1021.2458970554151	1586.7666666666667	30028.6	39.16578995952043
1021.9646968127987	1586.8333333333333	29368.566666666666	39.09492699952245
1022.6834227702411	1586.8666666666666	28823.833333333332	39.463745628708196
1023.4020749255772	1586.4333333333334	28335.2	39.18301441312795
1024.1206532766416	1586.9333333333334	27939.066666666666	39.906006101806355
1024.8391578212693	1586.2333333333333	27615.2	39.792703741649866
1025.5575885572953	1586.9333333333334	27267.166666666668	39.52464789208255
1026.2759454825539	1585.7	26843.9	39.90798510757414
1026.9942285948803	1587.0333333333333	26243.2	39.229266974933566
1027.7124378921092	1586.8333333333333	25713.466666666667	39.55583121471
1028.4305733720753	1586.4333333333334	25089.0	39.46736236039595
1029.1486350326138	1586.8	24517.966666666667	39.5704733823456
1029.866622871559	1587.2	24023.7	39.973071642605646
1030.584536886746	1586.9333333333334	23610.633333333335	39.745364025792426
1031.3023770760096	1586.2	23248.4	39.550199596428634
1032.0201434371845	1586.2666666666667	22910.9	39.32903555671557
1032.7378359681059	1586.8	22569.6	39.80655814199156
1033.455454666608	1586.4666666666667	22196.4	39.82942391733305
1034.1729995305259	1586.5666666666666	21741.5	39.20178160659687
1034.8904705576945	1586.9	21258.066666666666	40.09887297580769
1035.6078677459486	1586.8666666666666	20713.933333333334	39.030757957100725
1036.3251910931228	1586.0	20213.066666666666	39.31591872747718
1037.042440597052	1586.7666666666667	19752.533333333333	39.730328650920505
1037.7596162555712	1585.6666666666667	19345.8	39.37216743145649
1038.4767180665153	1586.0	19012.633333333335	38.99771767826889
1039.1937460277186	1586.6333333333334	18721.066666666666	39.1343819147899
1039.9107001370162	1586.1666666666667	18453.7	39.589142091609546
1040.627580392243	1586.3	18163.5	39.262928900353145
1041.3443867912338	1586.3666666666666	17812.433333333334	38.792036791577395
1042.0611193318232	1586.6333333333334	17437.466666666667	38.989708495496565
1042.7777780118463	1586.3	16998.433333333334	39.645833696378844
1043.4943628291376	1586.5	16559.333333333332	39.54394785023232
1044.2108737815322	1586.7666666666667	16148.7	39.79973017490022
1044.9273108668647	1586.6	15782.3	39.342980091558395
1045.64367408297	1586.1333333333334	15451.733333333334	39.060374795466124
1046.359963427683	1586.5	15170.266666666666	39.186610400292494
1047.0761788988382	1586.2666666666667	14920.766666666666	39.56008645135622
1047.7923204942708	1587.1333333333334	14652.766666666666	39.18797805774189
1048.5083882118154	1586.4333333333334	14378.966666666667	39.82740226200195
1049.224382049307	1586.3	14067.566666666668	39.59134086326323
1049.9403020045802	1586.7333333333333	13742.8	40.31995153509728
1050.6561480754697	1586.9666666666667	13393.0	39.97836909188028
1051.3719202598106	1586.0666666666666	13078.2	39.62654792986203
1052.0876185554378	1586.4666666666667	12784.3	38.53019932567813
1052.8032429601856	1586.5333333333333	12541.8	38.87949886523349
1053.5187934718892	1586.2333333333333	12357.133333333333	40.012270975465924
1054.2342700883835	1586.4333333333334	12184.8	39.06010187382474
1054.949672807503	1586.3666666666666	12044.966666666667	39.226196443946954
1055.6650016270826	1585.9	11876.266666666666	38.74431708970579
1056.3802565449573	1586.0666666666666	11671.433333333332	38.72531734736228
1057.0954375589617	1586.9333333333334	11447.433333333332	38.94765900704751
1057.8105446669308	1586.8666666666666	11238.2	40.1112234638084
1058.5255778666992	1586.1333333333334	11000.866666666667	39.64299587619833
1059.240537156102	1586.5666666666666	10785.333333333334	40.20927146882186
1059.9554225329737	1586.5666666666666	10587.566666666668	40.4663168982465
1060.6702339951491	1586.4	10417.966666666667	40.00455776544819
1061.3849715404633	1586.0333333333333	10286.2	38.845535066724864
1062.0996351667509	1586.8333333333333	10173.0	38.857742175237874
1062.8142248718468	1586.1666666666667	10058.366666666667	39.12246445124692
1063.528740653586	1586.5	9907.466666666667	38.355618123340996
1064.2431825098029	1586.6333333333334	9734.4	39.02029627442111
1064.9575504383324	1586.2333333333333	9533.333333333334	39.37376337669625
1065.6718444370097	1586.7333333333333	9341.0	39.405251465765666
1066.386064503669	1586.5666666666666	9165.266666666666	39.137311512516284
1067.1002106361457	1586.1333333333334	8997.566666666668	37.461423697570694
1067.8142828322743	1586.4666666666667	8885.3	38.23000080007289
1068.5282810898898	1587.1	8792.0	38.65248604086494
1069.2422054068265	1586.0666666666666	8700.433333333332	38.74876354009038
1069.95605578092	1586.9333333333334	8595.333333333334	38.264282664784055
1070.6698322100044	1586.5	8452.333333333334	38.99648226603684
1071.383534691915	1585.9	8292.633333333333	38.81683069797186
1072.0971632244864	1586.6666666666667	8122.7	39.267187221069946
1072.8107178055534	1586.5	7965.2	37.8931769736912
1073.524198432951	1585.9666666666667	7835.433333333333	38.96606231814699
1074.2376051045137	1586.8666666666666	7745.633333333333	39.56171171775089
1074.9509378180765	1586.6	7639.066666666667	38.72063529363395
1075.6641965714741	1586.4666666666667	7555.9	38.377377718273415
1076.3773813625414	1585.9	7452.766666666666	38.922846834376976
1077.0904921891133	1586.7666666666667	7352.433333333333	38.60236821702321
1077.8035290490245	1586.4	7235.3	39.53026383033085
1078.51649194011	1586.3	7112.6	39.89191487094794
1079.2293808602042	1585.7333333333333	6979.066666666667	38.227029650328255
1079.9421958071423	1586.6	6856.866666666667	37.84050389637561
1080.6549367787588	1585.9333333333334	6781.066666666667	39.04025588399708
1081.367603772889	1586.7666666666667	6708.533333333334	38.775088218349005
1082.080196787367	1587.0666666666666	6647.3	38.33324081331743
1082.7927158200282	1585.8666666666666	6579.6	38.39195727948671
1083.5051608687072	1586.6333333333334	6471.066666666667	38.98948095413145
1084.217531931239	1586.1666666666667	6343.566666666667	37.84665726586154
1084.9298290054578	1586.1333333333334	6220.966666666666	37.89732594972836
1085.6420520891993	1586.2	6126.4	38.19746260673906
1086.3542011802977	1586.2666666666667	6054.666666666667	38.72261157346304
1087.0662762765878	1586.6666666666667	5980.033333333334	37.44570866610506
1087.7782773759047	1586.6666666666667	5928.733333333334	37.97712478744565
1088.4902044760831	1586.4	5863.666666666667	38.05017054444966
1089.202057574958	1586.6333333333334	5773.666666666667	38.02027223082456
1089.9138366703637	1586.2	5680.766666666666	36.819941105677394
1090.6255417601355	1586.6666666666667	5598.5	37.99888578240134
1091.337172842108	1586.7666666666667	5523.166666666667	39.343956342250834
1092.048729914116	1586.3333333333333	5461.133333333333	37.88638873312541
1092.7602129739944	1586.4333333333334	5419.4	38.2815458825757
1093.471622019578	1586.8333333333333	5369.233333333334	37.9973743878131
1094.1829570487016	1586.2666666666667	5301.3	38.270960511888454
1094.8942180592	1586.2333333333333	5207.966666666666	36.872371882020225
1095.605405048908	1586.5	5127.966666666666	38.42820063297813
1096.3165180156604	1585.7	5053.3	37.00137903232854
1097.027556957292	1586.5333333333333	5018.433333333333	38.37912848947593
1097.7385218716379	1586.5666666666666	4976.266666666666	37.97379463159729
1098.4494127565324	1586.2666666666667	4928.0	39.197571767009805
1099.1602296098106	1586.5333333333333	4848.333333333333	37.820032819760335
1099.8709724293074	1586.1	4759.233333333334	38.38703657921713
1100.5816412128574	1586.1666666666667	4695.366666666667	38.800517553961065
1101.2922359582956	1586.2	4645.833333333333	38.7233811953537
1102.0027566634565	1586.7333333333333	4617.066666666667	39.63822727192515
1102.7132033261753	1586.3	4557.733333333334	36.67609675305389
1103.4235759442865	1586.2666666666667	4485.033333333334	38.792609538683415
1104.1338745156252	1585.8666666666666	4411.933333333333	36.96694695474536
1104.844099038026	1586.3666666666666	4362.466666666666	37.80420522152446
1105.5542495093239	1586.3666666666666	4333.0	37.917470833008025
1106.2643259273534	1586.5666666666666	4275.466666666666	35.91756841710184
1106.9743282899494	1585.8	4200.766666666666	38.063938877229766
1107.684256594947	1586.4	4126.366666666667	37.63988179426322
1108.394110840181	1586.5	4065.7	38.56639815404344
1109.1038910234856	1586.5	4031.3333333333335	39.88597380623845
1109.8135971426964	1586.5333333333333	3968.2	37.64160142928093
1110.5232291956477	1586.6333333333334	3894.7	36.94663197629184
1111.2327871801745	1586.5666666666666	3836.233333333333	39.158437539620806
1111.9422710941117	1586.8333333333333	3788.0666666666666	40.60224804262681
1112.6516809352938	1586.5	3740.0333333333333	38.83236643083879
1113.3610167015559	1586.1	3686.3	39.8802608151336
1114.0702783907325	1586.2	3625.8333333333335	40.163703467009015
1114.7794660006589	1586.0666666666666	3584.3333333333335	38.455568671927544
1115.4885795291696	1586.5	3553.0666666666666	40.10416303742608
1116.1976189740992	1586.6	3499.6666666666665	37.84084623722734
1116.906584333283	1586.3333333333333	3455.3	39.452849476957724
1117.6154756045555	1586.7	3414.133333333333	38.657221509921776
1118.3242927857516	1586.3	3382.5333333333333	40.51751562394087
1119.0330358747062	1586.2333333333333	3345.9666666666667	39.44900102478434
1119.741704869254	1586.2333333333333	3297.6666666666665	39.06770487292209
1120.4502997672296	1586.6333333333334	3261.9	40.43455847167367
1121.1588205664682	1585.3333333333333	1662.5333333333333	42.31250264944645
1121.8672672648045	1585.2333333333333	1663.2666666666667	43.475457925158544
1122.5756398600731	1585.2	1663.8333333333333	48.034027023821004
1123.2839383501089	1586.0	1662.1666666666667	31.32294421859217
