# Supplementary material for: Roblonski: A Material-Efficient Robo-Fluidic Toolbox for Rapid Photochemical Characterization
Source: ACS Cent Sci. 2026 Feb 6;12(3):333–44. doi: 10.1021/acscentsci.5c02027 (PMC13022720; doi:10.1021/acscentsci.5c02027)
Supplement: Supplementary file 2 [file oc5c02027_si_002.zip › BeerLambertStudy/Raw Data (Automataed)/BLEC Study (2025 Jun 12)/Perylene1/blec_Perylene1__12062025_aABS_i9_eEXP_s5_d380e-02_t250-0_m7_v175-0.csv]

name	C:/Users/cbe.mabolha.shared/Documents/Gilson Spectroscopy Project\BLEC Study (2025 Jun 12)\Perylene1\blec_Perylene1__12062025_aABS_i9_eEXP_s5_d380e-02_t250-0_m7_v175-0.csv
2025-06-12 23:47:06.439431
mix_iter=7	mix_disp=175.0
droplet_volume=50.0	working_volume=250.0
dilution_scheme=Fractional(value=0.3333333333333333)	n_dil=6
calibration=Calibration(y = f(x); f(x) = -0.244 + 0.9765x; s.t. y > 0.0; Set Feb 4	2025 from "Manuscript Figures Data.xlsx")
count	30
interval	0.1 (Sec)
integration_time	40000 (uSec)
NLC=False	DCC=False	WCAL=-5	Slit=S5
Conc_0=0.038	nFRAC=0.13168724279835395	nConc_(9;5)=0.00500411522633745	aFRAC=0.1320172817797229	aConc_(9;5)=0.00501665670762947
wavelength (nm)	dark reference (int)	light reference (int)	abs (mOD)
W	D	L	S
344.6678771972656	1601.6	1678.0	34.90424158429173
345.45221902608614	1589.7	1667.0666666666666	50.96544750074363
346.236489003635	1586.0	1663.1	38.04467605982369
347.02068712774695	1585.2	1661.1666666666667	33.050411318601945
347.8048133962569	1584.8333333333333	2394.7	42.185276810899175
348.5888678069997	1585.8333333333333	2408.4666666666667	43.14719898716614
349.3728503578101	1586.7333333333333	2420.2	42.13671533810109
350.15676104652283	1587.1	2435.9333333333334	44.990712463082026
350.94059987097285	1587.0333333333333	2444.4666666666667	44.02943552014397
351.72436682899485	1586.9	2448.266666666667	43.42765988350005
352.5080619184237	1586.5333333333333	2454.766666666667	43.103415832058296
353.2916851370942	1585.6	2460.5666666666666	45.667420577162865
354.0752364828412	1584.7666666666667	2465.0	44.1942647721185
354.8587159534994	1586.0333333333333	2469.4333333333334	45.499013354053496
355.6421235469038	1586.0	2469.133333333333	42.303405512578706
356.42545926088906	1586.8	2469.133333333333	42.21710081259934
357.20872309329	1586.3666666666666	2471.0666666666666	44.39421816056881
357.9919150419415	1586.4666666666667	2468.733333333333	45.14170507661298
358.77503510467835	1586.3	2461.0333333333333	44.48687110619794
359.5580832793353	1585.2	2457.0	45.82391675870978
360.34105956374725	1586.6	2448.5	44.440070707725546
361.12396395574893	1585.8666666666666	2449.766666666667	44.554506915256354
361.9067964531752	1586.0	2449.0	46.46632974871601
362.6895570538609	1585.7666666666667	2444.9	45.69383929135313
363.47224575564076	1587.0333333333333	2446.9666666666667	45.94832262475491
364.2548625563497	1586.8333333333333	2442.6666666666665	45.917273411045244
365.0374074538224	1586.0333333333333	2441.9333333333334	43.85042951913903
365.8198804458938	1586.6	2435.9	43.341909492703344
366.6022815303986	1586.0666666666666	2436.0	45.89377187720974
367.3846107051717	1586.6	2436.9666666666667	44.24500800482836
368.1668679680479	1586.1333333333334	2437.8	44.56926962273939
368.9490533168619	1586.2666666666667	2440.3	45.37908930537296
369.7311667494487	1586.3666666666666	2449.9333333333334	45.725827144710465
370.5132082636429	1586.6666666666667	2457.3333333333335	46.034693915910815
371.2951778572795	1586.3333333333333	2458.1	42.461760218483846
372.07707552819323	1585.9333333333334	2461.8	43.420461115239476
372.8589012742189	1586.9666666666667	2465.5	43.33649069809882
373.6406550931913	1586.5333333333333	2473.1	43.807871878304596
374.4223369829453	1585.4333333333334	2486.3333333333335	47.17565318676291
375.2039469413157	1585.8	2490.8	47.14603779978804
375.9854849661373	1586.0333333333333	2482.633333333333	45.22320811156704
376.7669510552448	1586.9666666666667	2481.0	42.90443842194274
377.5483452064732	1586.5333333333333	2494.7	45.500749923193204
378.3296674176572	1585.5333333333333	2509.633333333333	45.57824468337167
379.11091768663164	1586.4	2509.5	44.86450878876337
379.89209601123133	1586.6	2517.8	44.93605452736266
380.67320238929113	1586.0666666666666	2516.733333333333	44.82519435598967
381.45423681864577	1587.0	2525.5666666666666	47.10145876380385
382.23519929713007	1586.6666666666667	2530.6	45.948384741959224
383.01608982257886	1585.9666666666667	2540.8	42.74413845729973
383.796908392827	1587.6	2556.2	45.96013618565739
384.57765500570923	1586.7	2560.1	47.791458763255655
385.3583296590604	1586.9	2546.9333333333334	47.18229129583566
386.1389323507153	1585.9666666666667	2553.3333333333335	45.63945068154835
386.91946307850884	1585.8	2563.133333333333	45.95503183399366
387.69992184027564	1586.5666666666666	2581.9	42.922533946418504
388.48030863385065	1585.4333333333334	2607.3	45.55920197664014
389.2606234570687	1585.8	2594.366666666667	46.01752660597162
390.04086630776453	1586.6	2581.266666666667	45.094975828060015
390.82103718377294	1586.4666666666667	2588.5	46.51099865257625
391.6011360829288	1586.1333333333334	2597.266666666667	47.536447717606286
392.3811630030669	1586.6666666666667	2625.0666666666666	46.66926833782065
393.161117942022	1586.6333333333334	2666.5666666666666	45.849845784905
393.941000897629	1586.6333333333334	2712.633333333333	47.04505296805306
394.72081186772266	1586.5333333333333	2716.6	44.98671076514156
395.5005508501378	1586.8333333333333	2704.3333333333335	45.56321881424478
396.28021784270925	1586.2666666666667	2705.9666666666667	47.022051815436285
397.0598128432718	1586.7666666666667	2713.766666666667	46.48599299528443
397.83933584966024	1586.6333333333334	2717.4666666666667	47.14655024274753
398.6187868597095	1586.7333333333333	2729.0333333333333	46.971579282375295
399.3981658712542	1586.0666666666666	2745.766666666667	46.33903063890025
400.1774728821293	1586.1	2773.4	46.4910310033748
400.9567078901696	1585.8666666666666	2798.366666666667	46.91981638287107
401.7358708932098	1586.1666666666667	2801.633333333333	50.32852149134687
402.5149618890848	1585.7	2788.4333333333334	49.77204659976382
403.2939808756294	1586.3	2785.1	48.916714962948525
404.07292785067847	1586.6333333333334	2818.5333333333333	50.27646246649241
404.8518028120667	1586.1333333333334	2831.6666666666665	49.99325209273546
405.630605757629	1586.6333333333334	2834.9	49.487162659673615
406.4093366852001	1586.1	2825.633333333333	49.38529784761413
407.1879955926149	1585.7666666666667	2834.5333333333333	49.03767888669169
407.9665824777082	1586.6666666666667	2847.5	47.361505288166846
408.74509733831474	1585.7666666666667	2871.133333333333	47.649958994903656
409.52354017226935	1586.1666666666667	2879.6	47.42335851182347
410.3019109774069	1586.3666666666666	2883.9333333333334	49.0337540933524
411.08020975156217	1585.7	2893.7	46.040422578889824
411.8584364925699	1586.5	2922.233333333333	47.42006470645798
412.6365911982651	1585.8	2940.4	46.44912758421299
413.4146738664823	1586.7666666666667	2967.5333333333333	45.46286294439601
414.19268449505654	1586.1333333333334	2999.6666666666665	47.23247028484179
414.97062308182257	1586.9333333333334	3037.4666666666667	47.06129564456789
415.74848962461516	1586.2333333333333	3074.1666666666665	45.9759131997823
416.52628412126916	1586.5	3149.733333333333	48.22678854945445
417.3040065696194	1586.3333333333333	3225.3333333333335	48.296886253928136
418.0816569675006	1586.5666666666666	3217.133333333333	48.263424057102014
418.8592353127476	1586.3666666666666	3205.633333333333	48.79982518361555
419.63674160319533	1586.1666666666667	3215.4333333333334	46.85670557956502
420.4141758366785	1586.2	3255.9666666666667	48.74144723893822
421.1915380110319	1586.2	3270.133333333333	49.019309509077836
421.9688281240904	1586.1	3265.9	49.55252908275664
422.7460461736888	1586.6666666666667	3317.866666666667	49.04412562737826
423.52319215766187	1586.5	3387.766666666667	50.93357389805419
424.3002660738445	1585.7	3470.7	51.15828235934241
425.0772679200714	1587.0333333333333	3609.6	50.68664146123157
425.8541976941775	1585.7666666666667	3746.9333333333334	50.21992699077337
426.6310553939975	1586.6333333333334	3810.4333333333334	50.503655337309624
427.40784101736625	1586.5666666666666	3865.233333333333	52.078672142669504
428.18455456211865	1586.3333333333333	3997.4	53.843208622702534
428.96119602608934	1586.0333333333333	4181.3	53.77793401011984
429.7377654071133	1586.8333333333333	4395.6	54.478627197200616
430.5142627030252	1586.0666666666666	4524.533333333334	56.01878103227536
431.29068791166	1586.4333333333334	4670.966666666666	57.92222430506514
432.06704103085235	1586.4333333333334	4801.6	56.867121517669084
432.8433220584372	1586.5333333333333	4883.466666666666	55.25315626421651
433.6195309922492	1586.9333333333334	4956.866666666667	56.060692910933525
434.3956678301234	1586.6666666666667	4995.433333333333	53.655802616314766
435.1717325698944	1586.2	5003.766666666666	52.99640178156937
435.9477252093971	1586.5	5029.566666666667	50.80316131164213
436.72364574646633	1586.3333333333333	5069.9	49.0729316221234
437.49949417893686	1586.0	5137.9	48.5346579470844
438.27527050464346	1586.9	5237.533333333334	48.47172802987201
439.0509747214211	1586.0666666666666	5415.166666666667	49.74839336578376
439.8266068271044	1586.6666666666667	5672.4	47.409387273325
440.6021668195283	1586.3666666666666	6046.666666666667	49.03020623334519
441.37765469652754	1586.4	6502.566666666667	47.92723316881455
442.1530704559369	1586.5	7002.2	48.41161507734601
442.9284140955914	1585.7666666666667	7450.5	50.389225130709754
443.7036856133256	1586.4666666666667	7765.466666666666	48.94502565765744
444.47888500697445	1586.6	7929.233333333334	48.829547880185146
445.2540122743727	1586.2333333333333	7954.933333333333	48.28515837780722
446.0290674133552	1586.1333333333334	7914.7	48.68591445452792
446.8040504217568	1586.4	7816.566666666667	48.39763395474849
447.5789612974122	1585.7	7728.133333333333	48.07516025307115
448.35380003815635	1586.3	7674.766666666666	48.132680816218965
449.1285666418239	1586.4333333333334	7642.566666666667	48.736006433937845
449.90326110624983	1586.5333333333333	7644.766666666666	48.80902788928107
450.67788342926883	1586.2333333333333	7657.6	48.11621370800895
451.4524336087157	1586.1333333333334	7694.3	48.18034098398527
452.22691164242536	1586.2	7741.5	47.66958512750281
453.00131752823256	1586.6333333333334	7802.1	48.28180013273847
453.7756512639721	1586.7333333333333	7869.366666666667	47.90853683297199
454.5499128474788	1586.4333333333334	7935.9	48.909153359983115
455.32410227658755	1586.5666666666666	7989.933333333333	48.65310951447966
456.09821954913303	1586.6	7983.733333333334	47.60851115222236
456.8722646629501	1587.0	7963.1	49.12494505358711
457.6462376158736	1586.0333333333333	7906.033333333334	49.96704740108831
458.4201384057383	1586.4	7802.766666666666	48.17031668457866
459.1939670303791	1585.8	7683.133333333333	48.53629875888726
459.96772348763074	1586.7	7537.966666666666	47.80615930260841
460.741407775328	1586.5333333333333	7393.4	47.88840252674988
461.51501989130577	1586.1333333333334	7262.6	48.530811747913226
462.2885598333988	1586.6666666666667	7141.733333333334	47.16062250781703
463.0620275994419	1586.4666666666667	7064.766666666666	47.97728675290621
463.83542318726995	1586.5	6996.866666666667	48.97396098934783
464.6087465947177	1586.0333333333333	6945.266666666666	47.45145519598079
465.38199781962	1587.0333333333333	6915.5	48.00497397682446
466.1551768598116	1586.8	6917.9	48.25596344382624
466.92828371312737	1586.1666666666667	6934.8	47.95869411761345
467.7013183774021	1586.5333333333333	6974.666666666667	48.923226786845845
468.4742808504707	1586.0333333333333	7019.4	48.06354295569201
469.24717113016777	1586.4333333333334	7065.433333333333	47.65224156147677
470.0199892143283	1586.7666666666667	7131.633333333333	47.93978303195775
470.792735100787	1586.1666666666667	7205.433333333333	47.91599546280744
471.5654087873788	1586.3333333333333	7280.133333333333	47.9200352073403
472.33801027193834	1585.8	7348.366666666667	48.21883133771115
473.11053955230057	1585.9666666666667	7414.8	47.85012679041559
473.88299662630027	1586.0	7477.4	47.50782543525847
474.65538149177223	1586.9	7527.7	48.526914347711596
475.4276941465513	1586.2	7550.466666666666	46.77865457229772
476.1999345884722	1586.6	7576.2	48.13311097826044
476.97210281536985	1586.8	7564.6	47.14977999370734
477.74419882507897	1586.6666666666667	7551.933333333333	47.78237621005339
478.51622261543446	1586.5666666666666	7528.566666666667	48.336782570023026
479.2881741842711	1586.6333333333334	7497.466666666666	48.06717754750756
480.06005352942367	1586.5666666666666	7442.466666666666	47.387474650002886
480.831860648727	1586.4666666666667	7389.1	46.776290953550394
481.60359554001593	1586.3333333333333	7353.3	47.9387813864913
482.37525820112523	1586.1666666666667	7304.5	46.844621451003334
483.14684862988975	1586.6	7267.566666666667	48.55567906598276
483.91836682414424	1586.8333333333333	7209.9	47.58865557777373
484.68981278172356	1586.8666666666666	7156.566666666667	48.00985265312076
485.46118650046253	1586.5333333333333	7107.633333333333	47.48183408813798
486.23248797819593	1586.1	7059.633333333333	47.32781980730793
487.0037172127586	1586.7666666666667	7018.633333333333	46.25644740903846
487.7748742019853	1586.8	6992.966666666666	47.35070851418008
488.54595894371096	1586.1666666666667	6956.2	46.89090055868809
489.31697143577026	1586.7333333333333	6928.833333333333	47.41579077535865
490.08791167599804	1586.8666666666666	6901.2	47.20971311721852
490.8587796622292	1586.3666666666666	6862.766666666666	47.05441790159312
491.6295753922984	1586.6	6838.933333333333	47.20844803607309
492.4002988640406	1587.8	6809.2	47.8722173566373
493.17095007529053	1585.9	6775.766666666666	47.6160861315667
493.94152902388305	1585.9	6748.666666666667	48.259322853264216
494.71203570765294	1586.2333333333333	6723.566666666667	48.41757593684449
495.482470124435	1586.7	6686.833333333333	47.893465770090394
496.25283227206404	1586.6333333333334	6660.6	47.60673717323641
497.02312214837485	1587.0666666666666	6626.233333333334	46.60899069037178
497.7933397512024	1586.5333333333333	6612.433333333333	47.506194386301374
498.56348507838123	1586.6333333333334	6586.3	47.43367058550815
499.3335581277464	1585.8	6559.3	47.658466335725876
500.10355889713264	1587.3333333333333	6562.6	48.196178815026165
500.8734873843747	1586.9333333333334	6546.366666666667	46.52261236345895
501.6433435873074	1586.6	6554.166666666667	46.80884550880095
502.4131275037657	1586.8666666666666	6554.033333333334	47.13431237507291
503.1828391315842	1586.5333333333333	6571.566666666667	47.269872551558365
503.95247846859786	1586.5333333333333	6573.233333333334	46.338159734200936
504.72204551264144	1586.6666666666667	6610.366666666667	47.13292670640766
505.49154026154974	1586.4	6641.033333333334	46.43615270767921
506.2609627131576	1586.3333333333333	6686.133333333333	47.41526069072509
507.03031286529983	1587.0333333333333	6741.2	48.14048456186481
507.7995907158112	1586.2333333333333	6800.566666666667	47.7796257187317
508.5687962625266	1586.2333333333333	6868.8	47.65037211308159
509.33792950328075	1586.4666666666667	6936.2	46.85873218501079
510.1069904359085	1586.5	7012.333333333333	46.89290161758912
510.8759790582447	1586.4	7099.733333333334	47.77229328978594
511.6448953681241	1586.3	7181.466666666666	46.86137780369343
512.4137393633815	1586.7	7277.766666666666	46.917278512980005
513.1825110418519	1586.4333333333334	7380.0	46.7784437809757
513.9512104013698	1586.0	7483.1	46.31072905836789
514.7198374397702	1586.7666666666667	7598.3	47.27833508820778
515.4883921548881	1586.7666666666667	7703.366666666667	47.10652918954067
516.2568745445578	1586.5333333333333	7803.566666666667	45.82968066161587
517.0252846066146	1586.6333333333334	7920.733333333334	47.295802920087034
517.793622338893	1586.6	8024.166666666667	47.460631430291926
518.561887739228	1586.4	8109.366666666667	47.462550561684274
519.3300808054544	1586.1666666666667	8208.1	47.06921110844591
520.0982015354069	1586.3666666666666	8294.766666666666	46.60663961601148
520.8662499269203	1586.2333333333333	8366.633333333333	45.52459550587803
521.6342259778296	1586.7333333333333	8461.866666666667	46.430877911116674
522.4021296859694	1586.6666666666667	8555.366666666667	47.037874383074204
523.1699610491747	1586.5	8613.733333333334	46.98908768612842
523.9377200652801	1586.5666666666666	8691.233333333334	46.42135032645604
524.7054067321207	1586.5666666666666	8756.9	47.18880844002195
525.4730210475309	1586.7333333333333	8815.6	47.07095109782015
526.2405630093459	1586.9333333333334	8879.633333333333	47.23534654045604
527.0080326154003	1585.9333333333334	8946.233333333334	47.309907931996776
527.7754298635291	1586.2333333333333	8996.266666666666	46.48071941544744
528.5427547515668	1587.2	9021.833333333334	45.816125921339975
529.3100072773485	1586.9333333333334	9064.166666666666	46.55049894028411
530.077187438709	1587.4666666666667	9105.4	46.50312095947955
530.8442952334829	1586.5666666666666	9159.466666666667	47.36686412690228
531.6113306595051	1587.5333333333333	9177.766666666666	45.914973304546905
532.3782937146104	1586.5	9209.466666666667	45.76403182186816
533.1451843966338	1586.5333333333333	9262.6	46.74936139035759
533.9120027034099	1586.7	9297.3	45.534753618787214
534.6787486327736	1586.0333333333333	9333.7	46.470179527389185
535.4454221825597	1587.3666666666666	9362.166666666666	46.22654768224683
536.212023350603	1586.4	9417.166666666666	46.50108565662468
536.9785521347383	1586.7	9433.233333333334	45.645577851754474
537.7450085328004	1586.5	9458.1	46.602653326697855
538.5113925426242	1586.2	9501.366666666667	47.25065269659384
539.2777041620444	1586.1666666666667	9527.233333333334	46.38748639105693
540.0439433888959	1586.2	9550.433333333332	47.35250773198907
540.8101102210134	1585.9	9557.266666666666	46.53485433059657
541.5762046562318	1586.4	9575.866666666667	46.07288367149166
542.3422266923859	1586.3	9592.933333333332	45.85011334727587
543.1081763273105	1585.9333333333334	9611.133333333333	46.49048329620092
543.8740535588404	1586.6333333333334	9632.133333333333	47.20034566752698
544.6398583848105	1587.2333333333333	9624.633333333333	46.11947038762379
545.4055908030555	1587.0333333333333	9648.966666666667	46.83262430776749
546.1712508114102	1586.9	9639.666666666666	45.97067055035412
546.9368384077096	1586.5333333333333	9651.8	45.891531699117984
547.7023535897882	1586.5	9646.033333333333	45.985866769359895
548.4677963554811	1586.5	9660.533333333333	46.62076555423008
549.2331667026231	1586.5333333333333	9652.466666666667	46.0670987437929
549.9984646290487	1586.7333333333333	9652.833333333334	46.65318687254256
550.7636901325931	1586.9666666666667	9643.933333333332	46.259077780584434
551.5288432110908	1586.9333333333334	9634.8	46.35630317782446
552.2939238623768	1586.7	9629.7	46.32782878129289
553.0589320842859	1586.1	9609.833333333334	45.546649896429884
553.8238678746528	1587.0333333333333	9622.1	45.072997930302705
554.5887312313124	1586.0333333333333	9610.5	45.57832591988049
555.3535221520995	1586.5	9614.833333333334	45.99196647910386
556.1182406348488	1586.7666666666667	9637.533333333333	46.905226282515216
556.8828866773954	1586.3666666666666	9645.5	46.73576940744987
557.6474602775738	1586.9	9634.766666666666	45.472574563474986
558.411961433219	1586.4333333333334	9631.033333333333	45.587968126109956
559.1763901421657	1586.9333333333334	9636.066666666668	46.18854854453889
559.9407464022488	1586.5666666666666	9637.166666666666	46.083684238361506
560.7050302113031	1586.5	9641.533333333333	45.12673326252333
561.4692415671633	1586.9333333333334	9673.133333333333	46.584586794118465
562.2333804676643	1586.9333333333334	9699.033333333333	46.284650451232835
562.997446910641	1586.5333333333333	9703.333333333334	46.61561685526711
563.7614408939281	1586.9666666666667	9722.3	46.52927432218482
564.5253624153604	1587.0666666666666	9743.033333333333	46.11282432159504
565.2892114727728	1586.7666666666667	9781.5	47.1155441265497
566.0529880639999	1586.4	9779.8	46.59421092621253
566.8166921868768	1586.1666666666667	9781.433333333332	46.31172250464974
567.5803238392382	1586.6333333333334	9810.6	45.976798557352886
568.3438830189189	1586.4	9834.566666666668	45.575191858203276
569.1073697237535	1587.5	9863.833333333334	46.44213883212208
569.8707839515772	1586.7666666666667	9869.733333333334	45.96357872810083
570.6341257002246	1586.9	9875.833333333334	45.95974159020858
571.3973949675305	1586.8666666666666	9902.633333333333	47.06451078764811
572.1605917513298	1586.2666666666667	9904.766666666666	46.15309998435633
572.9237160494572	1586.6666666666667	9915.7	45.10697243824676
573.6867678597476	1587.3333333333333	9939.266666666666	45.784839188849496
574.4497471800358	1586.7333333333333	9943.4	45.797913414757105
575.2126540081566	1587.2333333333333	9939.033333333333	46.08039641477249
575.9754883419448	1586.6333333333334	9935.066666666668	46.05179834307891
576.7382501792351	1587.0666666666666	9962.5	45.758834909504316
577.5009395178625	1587.4	9974.8	46.16386119523619
578.2635563556619	1586.4	9996.133333333333	46.0134802211098
579.0261006904677	1586.2666666666667	10014.866666666667	45.56135328185836
579.7885725201152	1587.1666666666667	10032.266666666666	45.94361498746147
580.5509718424388	1587.1666666666667	10030.166666666666	45.631770427663774
581.3132986552736	1587.1666666666667	10042.633333333333	46.106896540621406
582.0755529564542	1587.0333333333333	10066.266666666666	45.896561846199944
582.8377347438156	1586.6333333333334	10070.433333333332	45.233761981431684
583.5998440151925	1585.9666666666667	10101.933333333332	44.93871138130045
584.3618807684197	1586.3333333333333	10131.233333333334	45.03956946911843
585.123845001332	1586.8	10158.366666666667	44.802064302879366
585.8857367117644	1586.5333333333333	10198.333333333334	45.02891921897185
586.6475558975515	1586.8666666666666	10239.5	45.72793395260379
587.4093025565281	1586.3	10286.9	46.13331320641287
588.1709766865292	1586.1	10331.9	46.54463097821178
588.9325782853895	1586.0333333333333	10370.566666666668	45.017276090593874
589.6941073509438	1586.5333333333333	10412.8	44.57490714651463
590.4555638810269	1587.0333333333333	10494.433333333332	45.69032000424781
591.2169478734736	1586.2666666666667	10557.533333333333	44.88019316661149
591.9782593261189	1586.7666666666667	10649.633333333333	46.29985991896232
592.7394982367973	1586.3333333333333	10726.366666666667	46.10942479671277
593.5006646033439	1587.0666666666666	10808.766666666666	45.13506394229621
594.2617584235933	1585.7	10896.8	45.14759115767679
595.0227796953804	1586.2666666666667	11014.2	45.490056709258326
595.78372841654	1587.3	11116.766666666666	45.770318944878134
596.544604584907	1586.9333333333334	11207.366666666667	45.571441256931244
597.3054081983161	1587.3333333333333	11327.966666666667	45.85344331805847
598.0661392546021	1586.5333333333333	11459.566666666668	46.006664151085744
598.8267977515999	1587.2333333333333	11587.766666666666	45.12488044569169
599.5873836871442	1586.8333333333333	11713.466666666667	45.41628094514857
600.34789705907	1586.7	11805.4	45.07943723583194
601.1083378652119	1586.4333333333334	11938.433333333332	45.08986818252267
601.8687061034049	1586.6666666666667	12086.666666666666	45.40070377297164
602.6290017714836	1586.7333333333333	12236.466666666667	45.34203698603412
603.3892248672829	1586.8666666666666	12382.9	46.262710502686105
604.1493753886377	1586.2333333333333	12514.033333333333	45.45084816899211
604.9094533333828	1586.6	12663.4	45.4027343198485
605.6694586993528	1586.9	12799.3	44.34215651153379
606.4293914843829	1586.7666666666667	12935.4	44.598371185822145
607.1892516863076	1586.6666666666667	13075.033333333333	45.20745564840387
607.9490393029618	1585.7333333333333	13187.2	44.68790627463893
608.7087543321802	1586.3	13343.466666666667	44.92170209650747
609.4683967717978	1586.2333333333333	13495.033333333333	44.79228727799602
610.2279666196492	1585.8	13637.166666666666	45.49716827505964
610.9874638735695	1586.1333333333334	13755.466666666667	45.033767507456766
611.7468885313933	1586.8666666666666	13874.933333333332	45.21302952470323
612.5062405909555	1585.9333333333334	13987.133333333333	44.924804782283374
613.2655200500909	1585.8333333333333	14110.733333333334	44.79447988506891
614.0247269066342	1586.0333333333333	14240.4	44.72645410085754
614.7838611584203	1586.9333333333334	14359.533333333333	45.192668511382095
615.5429228032841	1586.3333333333333	14469.5	45.02958543270106
616.3019118390603	1586.5	14572.566666666668	45.12228845806364
617.0608282635836	1586.6333333333334	14647.766666666666	44.754472424717335
617.8196720746892	1586.0666666666666	14732.233333333334	45.28973500558017
618.5784432702114	1586.3	14822.166666666666	44.38326688071044
619.3371418479854	1586.6	14927.8	44.92686072991478
620.0957678058459	1586.5333333333333	14999.533333333333	45.473371152659595
620.8543211416277	1586.4	15046.233333333334	44.46340432645121
621.6128018531655	1586.9666666666667	15143.166666666666	45.389107351967716
622.3712099382943	1586.1666666666667	15198.7	44.66043389090762
623.1295453948488	1586.1	15247.9	45.20753661032869
623.8878082206638	1586.4333333333334	15294.566666666668	45.109793377635405
624.6459984135743	1586.5333333333333	15307.533333333333	44.0516473708225
625.4041159714149	1586.2	15366.8	43.997626318747
626.1621608920203	1586.3666666666666	15409.0	43.65066479388576
626.9201331732256	1586.8	15470.4	44.53022601335581
627.6780328128656	1586.6333333333334	15520.0	44.581458720596274
628.4358598087749	1586.5666666666666	15556.933333333332	44.947570671948796
629.1936141587885	1586.3	15584.333333333334	45.66316063003995
629.9512958607411	1586.9333333333334	15606.733333333334	44.824129389652
630.7089049124675	1586.8	15654.333333333334	44.854448860981556
631.4664413118026	1586.7666666666667	15649.6	44.10271808641767
632.2239050565811	1586.6666666666667	15682.866666666667	44.76974925728281
632.9812961446379	1586.4666666666667	15688.433333333332	44.47629912487548
633.7386145738079	1586.0	15685.2	44.30238927193864
634.4958603419257	1586.6666666666667	15692.933333333332	45.25173245493306
635.2530334468262	1586.9333333333334	15703.933333333332	44.967462478401764
636.0101338863443	1586.5333333333333	15738.366666666667	44.81003168759434
636.7671616583146	1586.4	15703.233333333334	44.076119253839735
637.5241167605723	1586.1	15695.3	45.123410231129064
638.2809991909518	1586.9333333333334	15663.4	44.3424108097707
639.037808947288	1586.3333333333333	15659.833333333334	44.08461440714886
639.7945460274159	1586.4	15636.1	44.873297711984634
640.5512104291702	1586.1	15606.4	44.86366006253503
641.3078021503857	1586.5666666666666	15578.733333333334	45.098711830436685
642.0643211888971	1586.2	15543.5	45.09200437816528
642.8207675425394	1586.7333333333333	15506.966666666667	44.48286999936169
643.5771412091474	1586.3	15504.766666666666	44.59714396646605
644.3334421865558	1586.3333333333333	15480.666666666666	44.29089302652883
645.0896704725996	1586.3	15455.833333333334	44.44248855438146
645.8458260651132	1586.8333333333333	15433.2	44.43160563584581
646.6019089619319	1585.8333333333333	15432.233333333334	44.762844840604274
647.3579191608902	1586.6333333333334	15427.733333333334	44.51545422858381
648.1138566598231	1586.9333333333334	15410.0	45.00039285061013
648.8697214565653	1586.1	15383.866666666667	45.62659465647508
649.6255135489516	1586.1333333333334	15344.033333333333	45.56030056268759
650.3812329348169	1586.3666666666666	15315.4	44.90060567672152
651.1368796119959	1585.9	15339.433333333332	44.60051025106151
651.8924535783235	1586.2666666666667	15359.5	44.444834901871076
652.6479548316345	1586.2333333333333	15325.1	44.81651337694165
653.4033833697637	1587.0666666666666	15300.966666666667	43.82452597695606
654.1587391905458	1585.8333333333333	15297.4	43.7261064875151
654.9140222918159	1585.8666666666666	15329.266666666666	44.53242920293917
655.6692326714084	1586.9333333333334	15336.1	44.1664365900052
656.4243703271585	1585.7666666666667	15324.866666666667	43.64674099319113
657.1794352569008	1586.2	15345.733333333334	44.047565585007696
657.9344274584702	1586.0333333333333	15331.8	44.0357160527902
658.6893469297014	1586.4	15351.766666666666	43.89758713455189
659.4441936684294	1585.8	15410.066666666668	43.98579170578013
660.1989676724888	1586.2	15471.9	43.969041299257036
660.9536689397146	1586.4666666666667	15479.0	43.529097910527824
661.7082974679414	1586.2333333333333	15499.433333333332	43.38290093319858
662.4628532550042	1586.2666666666667	15547.1	44.88561233878022
663.2173362987378	1587.0666666666666	15610.633333333333	44.82747007172533
663.9717465969768	1587.0	15655.033333333333	44.202890717339585
664.7260841475563	1586.4333333333334	15719.566666666668	44.26073404668438
665.480348948311	1586.1333333333334	15779.4	44.15707493761399
666.2345409970756	1586.8666666666666	15844.666666666666	43.425776809915455
666.988660291685	1585.9666666666667	15913.4	43.458408304220555
667.742706829974	1586.3666666666666	16010.8	44.41662305459328
668.4966806097776	1586.9666666666667	16082.5	44.15633449939652
669.2505816289303	1586.6	16165.533333333333	43.97952129278173
670.0044098852671	1586.2333333333333	16220.466666666667	43.273202909859975
670.7581653766227	1585.8666666666666	16306.966666666667	44.076649027383716
671.511848100832	1586.1333333333334	16396.933333333334	44.50233435251136
672.2654580557298	1586.1666666666667	16490.966666666667	43.377522263528746
673.0189952391509	1586.9	16596.766666666666	44.12461804643023
673.7724596489301	1586.1	16694.9	43.67436825979077
674.5258512829022	1586.5333333333333	16807.6	43.6120849671084
675.279170138902	1586.6	16938.033333333333	43.828306571712666
676.0324162147645	1586.2666666666667	17062.366666666665	44.17920891749179
676.7855895083242	1586.8	17170.4	43.540065541721404
677.5386900174161	1585.6666666666667	17318.133333333335	43.83818174209902
678.2917177398749	1586.8666666666666	17413.2	43.021997996855454
679.0446726735356	1586.4	17532.9	43.75734386022652
679.797554816233	1586.2	17651.133333333335	44.06687423789697
680.5503641658016	1587.1333333333334	17707.6	42.452021876226496
681.3031007200765	1586.5	17831.433333333334	43.32772996233346
682.0557644768925	1587.4333333333334	17934.333333333332	43.88538162110331
682.8083554340842	1586.3	18029.933333333334	43.58849960039827
683.5608735894867	1586.4	18181.2	43.909717547847755
684.3133189409347	1586.5	18306.466666666667	43.28837357931283
685.0656914862628	1585.6	18463.633333333335	43.86597802111722
685.8179912233061	1586.2333333333333	18573.133333333335	42.802146427717965
686.5702181498993	1586.1	18714.1	43.305848084409845
687.3223722638772	1586.6333333333334	18849.933333333334	43.62725886233267
688.0744535630747	1585.9	18981.266666666666	43.0206930424848
688.8264620453265	1586.3666666666666	19106.6	43.12900965642672
689.5783977084674	1586.3666666666666	19244.533333333333	43.284594917244405
690.3302605503324	1586.1333333333334	19354.466666666667	42.84959102137204
691.082050568756	1586.5666666666666	19470.3	42.77252489179408
691.8337677615733	1586.2666666666667	19569.233333333334	43.251401935395236
692.585412126619	1586.6333333333334	19692.6	43.75535084052695
693.3369836617278	1587.2333333333333	19754.333333333332	43.69738775259524
694.0884823647348	1586.5333333333333	19809.7	43.28030368298913
694.8399082334745	1586.4	19860.833333333332	42.90249174131186
695.5912612657819	1585.8666666666666	19937.333333333332	43.23839952347663
696.3425414594917	1586.7666666666667	19985.766666666666	43.00193174355293
697.0937488124388	1585.9	20081.333333333332	43.49416048769881
697.8448833224579	1586.7	20138.766666666666	42.97014710993731
698.5959449873841	1586.4	20195.566666666666	43.50176630040822
699.3469338050518	1586.1333333333334	20219.133333333335	43.24493903498734
700.0978497732962	1586.9	20232.5	42.877293731597305
700.8486928899517	1587.7333333333333	20258.5	43.963839249278564
701.5994631528534	1586.7	20300.0	43.46007508745139
702.3501605598362	1586.7333333333333	20360.0	44.559791524673976
703.1007851087347	1586.7666666666667	20377.766666666666	44.4037084684627
703.8513367973837	1586.7666666666667	20382.966666666667	43.74207413127956
704.6018156236181	1586.1333333333334	20373.5	43.03395800018767
705.3522215852728	1586.5	20385.533333333333	43.40652437522655
706.1025546801824	1586.4333333333334	20405.733333333334	42.849366004201144
706.8528149061818	1586.8333333333333	20345.4	42.3192043431007
707.603002261106	1586.5	20303.633333333335	42.78446589850429
708.3531167427894	1586.7333333333333	20300.8	43.27784038161976
709.1031583490673	1586.2	20281.566666666666	43.815589730430645
709.8531270777742	1586.2333333333333	20209.4	43.22000195629985
710.6030229267449	1586.9666666666667	20191.833333333332	42.756112430185496
711.3528458938142	1586.8666666666666	20124.3	42.92131419231339
712.1025959768172	1586.4333333333334	20068.766666666666	43.44347448417076
712.8522731735884	1586.7333333333333	19982.466666666667	44.07214969490294
713.6018774819628	1586.2666666666667	19854.7	43.34963892200952
714.351408899775	1586.4	19813.033333333333	43.64121644085621
715.1008674248601	1586.6666666666667	19772.866666666665	43.59630172642237
715.8502530550527	1586.4	19650.9	43.423307200897156
716.5995657881876	1586.2666666666667	19542.766666666666	43.12073591890046
717.3488056220998	1586.8	19428.466666666667	42.46227229152504
718.097972554624	1586.4333333333334	19357.333333333332	42.43060642282228
718.8470665835949	1586.2333333333333	19287.2	42.84406720420961
719.5960877068475	1586.1666666666667	19192.666666666668	42.15967458336006
720.3450359222164	1586.8	19128.6	42.643344735584
721.0939112275368	1585.9666666666667	19080.266666666666	43.38456309011139
721.842713620643	1586.3333333333333	19026.533333333333	42.6891863233768
722.5914430993702	1586.5333333333333	19011.233333333334	42.91797208195759
723.340099661553	1586.7666666666667	18983.3	42.476827624161544
724.0886833050263	1586.5	18980.433333333334	41.99733530980557
724.837194027625	1586.6666666666667	18932.066666666666	42.45927813573607
725.5856318271836	1586.7666666666667	18894.333333333332	42.60661100142929
726.3339967015373	1586.5	18851.366666666665	42.83855630066249
727.0822886485207	1587.1333333333334	18770.4	42.568940337837354
727.8305076659686	1586.8333333333333	18713.766666666666	42.019041750809016
728.5786537517159	1586.1333333333334	18667.8	41.659047097833
729.3267269035974	1587.6333333333334	18608.633333333335	41.20756920289528
730.0747271194479	1586.6666666666667	18581.5	41.913457267627265
730.822654397102	1586.4333333333334	18572.466666666667	42.55151096148525
731.5705087343949	1586.7333333333333	18555.866666666665	43.10448596045402
732.3182901291611	1586.6	18519.6	42.912323612103805
733.0659985792356	1586.2333333333333	18490.3	42.91956999046689
733.8136340824532	1586.7	18462.9	42.43943790650036
734.5611966366486	1586.0666666666666	18473.2	42.64693574966661
735.3086862396566	1586.6333333333334	18437.1	42.51889703886598
736.056102889312	1586.3333333333333	18439.433333333334	43.00669836485926
736.8034465834498	1587.1666666666667	18493.166666666668	43.428919824198616
737.5507173199047	1586.6333333333334	18474.333333333332	42.64448645006337
738.2979150965115	1586.4	18498.1	43.55923355327533
739.045039911105	1586.3666666666666	18458.166666666668	42.563669236347195
739.79209176152	1586.8	18459.833333333332	42.803668529843705
740.5390706455914	1586.1333333333334	18456.466666666667	43.158556394095584
741.285976561154	1586.9	18435.466666666667	42.67557657194046
742.0328095060426	1587.3333333333333	18403.666666666668	42.109424418058026
742.7795694780918	1586.4	18381.5	42.75272347917319
743.5262564751367	1586.3	18348.4	42.631533713480096
744.272870495012	1586.8666666666666	18322.233333333334	43.13278742260796
745.0194115355524	1586.6333333333334	18287.5	42.98620190186657
745.765879594593	1586.8666666666666	18311.466666666667	43.42018486942344
746.5122746699683	1585.9333333333334	18309.433333333334	42.98812475324321
747.2585967595134	1586.8	18303.4	43.57318155001205
748.0048458610628	1586.1666666666667	18288.5	43.00807124705001
748.7510219724516	1586.9666666666667	18320.0	43.6898238913089
749.4971250915144	1586.4333333333334	18349.633333333335	44.00163011794375
750.243155216086	1586.0333333333333	18350.5	42.80051901477047
750.9891123440015	1586.9333333333334	18400.2	42.71748179195715
751.7349964730954	1586.6666666666667	18440.833333333332	42.07357395048335
752.4808076012027	1587.0666666666666	18467.8	42.07112727173312
753.2265457261582	1587.1333333333334	18518.8	42.58001315482514
753.9722108457964	1586.6333333333334	18594.3	42.73783355338432
754.7178029579526	1586.5666666666666	18643.833333333332	42.449071323554975
755.4633220604613	1586.2666666666667	18692.466666666667	42.561348631718815
756.2087681511574	1586.4666666666667	18719.533333333333	42.687885947052294
756.9541412278757	1586.7666666666667	18778.133333333335	43.10175809776772
757.699441288451	1586.4	18803.666666666668	43.01874467424656
758.4446683307182	1586.3333333333333	18828.6	43.03846288418791
759.1898223525119	1586.4333333333334	18893.6	43.07291867024459
759.9349033516671	1586.4	18959.566666666666	42.83563122174346
760.6799113260186	1586.9666666666667	19036.066666666666	42.314979732103
761.424846273401	1586.9	19077.633333333335	41.78525891632863
762.1697081916495	1587.1	19166.1	42.53309551026935
762.9144970785986	1586.2666666666667	19254.4	42.4260557565909
763.6592129320832	1586.5666666666666	19323.3	42.83884261083983
764.4038557499381	1586.1333333333334	19361.1	42.049694653426975
765.1484255299982	1586.7666666666667	19410.666666666668	42.45837316924013
765.8929222700982	1586.2	19461.866666666665	42.418509034551704
766.637345968073	1586.6666666666667	19573.366666666665	42.39635737989476
767.3816966217572	1586.5666666666666	19643.4	42.56461242324788
768.1259742289859	1586.3666666666666	19708.933333333334	42.81217077373084
768.8701787875938	1586.8	19774.866666666665	42.43158464302187
769.6143102954156	1586.5666666666666	19852.633333333335	42.906524757444785
770.3583687502863	1586.2	19899.066666666666	42.24727495536746
771.1023541500406	1586.6666666666667	19984.333333333332	42.511157934208036
771.8462664925133	1586.6	20008.6	41.89881603048442
772.5901057755393	1586.7333333333333	20123.733333333334	42.46829177726395
773.3338719969533	1586.4666666666667	20247.233333333334	42.474369878613416
774.0775651545903	1586.2333333333333	20329.366666666665	42.37198484116017
774.8211852462848	1586.3666666666666	20403.3	42.04148623863685
775.5647322698719	1586.9333333333334	20478.9	42.27902225967585
776.3082062231862	1586.4666666666667	20541.666666666668	42.16205133722103
777.0516071040627	1586.9666666666667	20615.7	42.28270800698986
777.7949349103361	1586.8666666666666	20741.066666666666	42.23673565288598
778.5381896398412	1586.5	20880.5	42.51742956873694
779.281371290413	1586.4666666666667	20987.233333333334	42.82143226418006
780.024479859886	1586.6666666666667	21068.1	42.69579098290587
780.7675153460953	1586.2333333333333	21132.766666666666	42.23202156877627
781.5104777468754	1586.4333333333334	21240.966666666667	42.611906740207246
782.2533670600615	1586.6	21352.833333333332	42.461522966365
782.996183283488	1586.5333333333333	21471.533333333333	42.29708684804738
783.73892641499	1586.4666666666667	21598.233333333334	41.745702401151306
784.4815964524023	1586.9	21695.4	41.19129863968813
785.2241933935596	1586.6333333333334	21815.233333333334	41.586453296272055
785.9667172362967	1586.0666666666666	21934.933333333334	42.06862801897322
786.7091679784486	1586.0666666666666	22038.3	41.87582803609509
787.4515456178499	1586.0333333333333	22153.833333333332	41.27888880714778
788.1938501523355	1586.3	22320.366666666665	41.95642680759071
788.9360815797401	1586.8	22418.5	42.237632766119454
789.6782398978987	1586.5333333333333	22514.0	42.18788252868002
790.420325104646	1585.9666666666667	22620.233333333334	42.08049930574709
791.1623371978169	1586.9666666666667	22735.966666666667	42.11755882032643
791.9042761752461	1586.8666666666666	22853.666666666668	42.55682536314194
792.6461420347684	1586.5333333333333	22928.0	41.69423812956439
793.3879347742187	1586.8333333333333	22994.766666666666	41.54648492287642
794.1296543914318	1585.9333333333334	23089.6	41.65686576235413
794.8713008842426	1587.0	23183.266666666666	41.50410719792898
795.6128742504857	1586.5	23315.733333333334	41.56307141871665
796.354374487996	1586.7333333333333	23404.933333333334	41.889137772043966
797.0958015946084	1586.3	23482.233333333334	42.15175258038519
797.8371555681575	1586.6666666666667	23602.8	41.74000498898828
798.5784364064783	1586.2333333333333	23697.933333333334	41.58311303965562
799.3196441074057	1586.7333333333333	23856.933333333334	42.51897059022379
800.0607786687742	1586.1666666666667	23951.7	41.61708603613659
800.8018400884189	1587.2666666666667	24084.733333333334	41.6739733576341
801.5428283641745	1587.0333333333333	24187.466666666667	41.61218964233614
802.2837434938757	1585.8	24281.666666666668	42.27425417847581
803.0245854753575	1586.9333333333334	24379.6	41.67795567303441
803.7653543064547	1586.1333333333334	24530.766666666666	41.933477300676415
804.5060499850019	1586.8	24628.666666666668	42.28618494071359
805.2466725088342	1586.5666666666666	24693.033333333333	42.860575038175114
805.9872218757862	1586.1666666666667	24760.233333333334	42.77123836649854
806.7276980836928	1586.1333333333334	24824.966666666667	41.69660107104791
807.4681011303886	1586.6	24924.266666666666	41.195410794062376
808.2084310137088	1586.6	25003.7	41.088265891849055
808.948687731488	1586.8333333333333	25138.466666666667	40.854997482556946
809.688871281561	1586.7333333333333	25264.3	41.74309799335179
810.4289816617627	1586.1	25344.466666666667	41.33736229322444
811.1690188699278	1586.7666666666667	25504.166666666668	41.548993976500086
811.9089829038911	1586.5	25508.366666666665	41.600121960918734
812.6488737614875	1586.0	25541.966666666667	40.65649199211943
813.3886914405518	1585.9666666666667	25675.3	41.17909999374632
814.1284359389189	1586.9333333333334	25806.533333333333	40.44794481242003
814.8681072544233	1586.4333333333334	25920.866666666665	40.911561061247625
815.6077053849002	1585.4333333333334	26024.4	41.61706700014289
816.3472303281842	1586.3	26063.366666666665	41.37210386599695
817.0866820821101	1585.9	26164.166666666668	42.67310283897603
817.8260606445127	1586.4333333333334	26294.1	42.437682449784596
818.5653660132269	1586.5	26373.733333333334	41.913660070865646
819.3045981860876	1586.7	26446.9	42.39081383755373
820.0437571609293	1586.7	26508.9	41.87879424089887
820.7828429355872	1586.2	26551.566666666666	41.138663665401616
821.5218555078957	1587.2	26646.866666666665	42.09825937932921
822.26079487569	1586.6333333333334	26754.3	42.32689634354067
822.9996610368046	1586.2666666666667	26798.633333333335	41.5367138402559
823.7384539890745	1586.3666666666666	26883.9	41.92537475870695
824.4771737303345	1586.1666666666667	26960.1	41.48266639232807
825.2158202584193	1586.9333333333334	27090.766666666666	41.83877960039537
825.9543935711638	1586.9333333333334	27145.733333333334	41.97261179847226
826.6928936664028	1586.3333333333333	27190.6	41.94604880687689
827.4313205419711	1586.7	27246.0	42.136856159544784
828.1696741957036	1586.2333333333333	27309.9	42.285986082656834
828.907954625435	1586.3666666666666	27420.966666666667	42.40041461159126
829.646161829	1587.0	27491.766666666666	41.97929876681352
830.3842958042337	1586.1666666666667	27574.1	41.88795882181312
831.1223565489707	1586.1666666666667	27650.366666666665	41.709165594311486
831.8603440610459	1586.5	27749.466666666667	42.186760338445836
832.598258338294	1586.2666666666667	27820.3	42.415861431466034
833.3360993785501	1586.6	27909.7	42.34272340070689
834.0738671796487	1586.5	28057.033333333333	42.55084673924265
834.8115617394246	1586.6333333333334	28189.366666666665	42.32214660631649
835.5491830557129	1586.3333333333333	28256.966666666667	41.41173741255763
836.2867311263482	1586.6	28376.533333333333	41.602291311263166
837.0242059491653	1586.1	28499.066666666666	41.60633776306186
837.7616075219992	1586.4	28587.866666666665	42.2023628114323
838.4989358426844	1586.7666666666667	28614.333333333332	42.45005159725437
839.2361909090561	1586.6333333333334	28591.0	41.98733601548222
839.9733727189487	1586.2666666666667	28621.9	41.621547231357795
840.7104812701973	1586.6666666666667	28760.833333333332	41.1317793172638
841.4475165606366	1586.5333333333333	28846.666666666668	40.28139995235648
842.1844785881015	1587.1	28987.9	40.60218795697203
842.9213673504267	1586.6666666666667	29023.866666666665	40.77749120977952
843.6581828454471	1586.0333333333333	29017.8	40.43307196453685
844.3949250709974	1586.4666666666667	29095.0	40.38644324761503
845.1315940249126	1586.0	29197.433333333334	40.24312252613371
845.8681897050272	1586.1	29281.4	40.79590446176744
846.6047121091764	1586.3	29394.033333333333	41.223057365713075
847.3411612351948	1586.3333333333333	29518.933333333334	40.755324612963236
848.0775370809172	1586.4666666666667	29610.5	40.643731016246754
848.8138396441784	1586.0333333333333	29703.3	40.7896869322237
849.5500689228132	1586.7333333333333	29768.533333333333	40.93949461407278
850.2862249146566	1586.4666666666667	29917.5	41.28902046778111
851.0223076175432	1586.5333333333333	30076.866666666665	41.117270326271864
851.7583170293079	1586.2333333333333	30285.433333333334	41.23815802030072
852.4942531477856	1586.9666666666667	30332.666666666668	40.350064913775356
853.2301159708109	1586.1333333333334	30357.333333333332	40.17293133019791
853.9659054962187	1586.5666666666666	30424.733333333334	41.200816618892524
854.7016217218439	1586.3666666666666	30466.733333333334	41.51255222061178
855.4372646455213	1586.2	30574.566666666666	41.834469882256776
856.1728342650856	1586.5	30692.7	41.44874211171238
856.9083305783716	1586.3333333333333	30843.6	41.408716959931816
857.6437535832143	1586.7	30930.566666666666	41.18286930986591
858.3791032774483	1586.4666666666667	30998.866666666665	41.11793331198819
859.1143796589085	1586.2333333333333	30981.9	41.41706310533071
859.8495827254299	1586.5333333333333	31045.033333333333	40.47396590408486
860.5847124748469	1585.9	31111.4	41.04813787037805
861.3197689049947	1586.3	31147.533333333333	39.57974187762652
862.0547520137079	1586.0666666666666	31296.933333333334	39.54290504403357
862.7896617988213	1586.5666666666666	31396.3	39.34500747201173
863.5244982581698	1585.9666666666667	31545.933333333334	39.46121383820358
864.2592613895882	1586.5	31632.6	39.7116827699135
864.9939511909114	1586.6666666666667	31657.866666666665	40.35106354607993
865.728567659974	1586.1	31760.4	40.5030148304164
866.4631107946109	1586.4	31839.666666666668	40.67011482242334
867.197580592657	1586.5666666666666	31912.166666666668	40.674839328202744
867.931977051947	1586.2333333333333	31962.833333333332	40.491289439258594
868.6663001703158	1586.6	31969.066666666666	40.07898393833216
869.4005499455982	1586.1333333333334	32013.833333333332	40.29994065821644
870.1347263756289	1586.7	32019.733333333334	40.349956020156505
870.8688294582428	1587.3	32150.3	40.4295235084192
871.6028591912748	1586.3333333333333	32298.833333333332	40.45193800562061
872.3368155725594	1586.8333333333333	32426.833333333332	40.369928025217995
873.0706985999318	1586.3	32488.1	40.22057032222477
873.8045082712266	1586.0333333333333	32534.233333333334	40.3452203703888
874.5382445842787	1586.4666666666667	32637.866666666665	40.88905057300444
875.2719075369228	1586.4666666666667	32768.96666666667	40.262408036133856
876.0054971269938	1586.1333333333334	32913.9	40.40953114842961
876.7390133523264	1586.6333333333334	33115.333333333336	39.86282354574462
877.4724562107556	1586.5666666666666	33335.9	40.10454471370894
878.2058257001161	1585.8	33514.1	40.21515531844817
878.9391218182427	1586.8	33622.7	39.90172842804989
879.6723445629702	1586.4333333333334	33716.73333333333	39.84068473956999
880.4054939321335	1586.2666666666667	33818.7	39.59630117260748
881.1385699235674	1586.3666666666666	34129.666666666664	40.06012990546273
881.8715725351066	1586.7333333333333	34354.7	39.89984684250802
882.604501764586	1586.0	34596.5	39.791848113946564
883.3373576098403	1585.8	34701.26666666667	39.228937484572
884.0701400687044	1586.7333333333333	34856.0	39.34396870263804
884.8028491390132	1586.0	34954.03333333333	38.8589860757327
885.5354848186014	1586.2666666666667	35039.833333333336	38.50485331846679
886.2680471053038	1586.7333333333333	35098.23333333333	38.207356717850786
887.0005359969554	1586.7	35277.6	38.58980316992266
887.7329514913906	1586.0666666666666	35396.166666666664	38.42415811016838
888.4652935864447	1586.7333333333333	35578.53333333333	38.163886011642546
889.1975622799522	1586.7333333333333	35719.566666666666	38.30610509987528
889.929757569748	1586.8	35914.9	38.44312520995584
890.6618794536669	1586.7	36118.933333333334	38.807040247170605
891.3939279295437	1586.3333333333333	36292.36666666667	38.8974974265455
892.1259029952132	1586.3666666666666	36403.666666666664	38.90978940528914
892.8578046485103	1586.4	36598.2	39.097938792912316
893.5896328872698	1586.1333333333334	36749.433333333334	39.37989648957348
894.3213877093264	1586.5333333333333	36945.566666666666	39.85441934019983
895.0530691125149	1586.3333333333333	37170.6	39.992018646631585
895.7846770946703	1585.8333333333333	37476.166666666664	41.32625795774484
896.5162116536272	1586.7666666666667	37646.0	41.86530472762775
897.2476727872206	1586.4333333333334	37741.86666666667	41.59192775259011
897.9790604932853	1585.8	37889.433333333334	41.72051086323443
898.7103747696559	1586.8666666666666	38079.96666666667	41.81282536245388
899.4416156141674	1586.4333333333334	38301.566666666666	42.22484655708392
900.1727830246544	1586.5	38508.666666666664	42.118366635593425
900.9038769989521	1586.8333333333333	38755.833333333336	42.33624454596031
901.634897534895	1586.2	38997.333333333336	42.60648245026454
902.365844630318	1587.0	39163.066666666666	43.00427816096272
903.0967182830558	1586.6	39263.3	43.473459321887326
903.8275184909435	1586.6	39397.53333333333	43.285361512659726
904.5582452518156	1586.6666666666667	39626.666666666664	43.52975267504388
905.288898563507	1586.4333333333334	39850.666666666664	43.734490349312374
906.0194784238527	1586.8666666666666	40034.6	44.49287518024925
906.7499848306873	1586.0	40216.7	43.81440144906836
907.4804177818455	1586.5	40378.23333333333	43.77204898698391
908.2107772751625	1586.6	40530.333333333336	43.46043092467511
908.9410633084728	1586.4	40738.73333333333	43.71553989348125
909.6712758796114	1586.1666666666667	40814.9	43.782687557472656
910.4014149864129	1586.4666666666667	40872.73333333333	43.6773345165584
911.1314806267123	1586.9	41048.7	43.56058262604544
911.8614727983444	1586.6	41216.833333333336	43.7668923516268
912.5913914991438	1586.8	41389.5	44.64633643075648
913.3212367269456	1585.9	41487.066666666666	44.91236488695357
914.0510084795844	1586.6	41649.03333333333	45.102218715897116
914.7807067548952	1586.4	41877.23333333333	45.84233348952728
915.5103315507125	1586.2333333333333	41936.63333333333	46.12710039640333
916.2398828648716	1585.5	42098.0	47.20890144108625
916.9693606952068	1586.4	42180.0	47.082649045549324
917.6987650395532	1587.0	42302.8	47.57363705025859
918.4280958957455	1586.2333333333333	42381.933333333334	47.46765752993452
919.1573532616186	1586.4	42464.53333333333	46.97214810671732
919.8865371350073	1586.8333333333333	42519.833333333336	47.09876306389581
920.6156475137464	1586.1	42536.3	47.08259638567041
921.3446843956707	1586.3666666666666	42524.166666666664	47.31448362994248
922.0736477786149	1586.8666666666666	42434.46666666667	46.99659305356323
922.802537660414	1586.7333333333333	42413.53333333333	46.49194012490402
923.5313540389027	1586.2	42491.933333333334	45.619806501211976
924.2600969119159	1586.5333333333333	42489.9	45.057648842436606
924.9887662772883	1586.4	42438.433333333334	45.01353099657868
925.7173621328548	1586.3	42437.066666666666	45.39999480535733
926.4458844764501	1586.6333333333334	42424.13333333333	45.71081856045829
927.1743333059092	1586.3333333333333	42196.7	45.30259259751395
927.9027086190666	1586.2	41841.8	45.19573717867814
928.6310104137575	1586.5333333333333	41458.73333333333	45.7887158823684
929.3592386878165	1587.0	40920.6	45.908496504920485
930.0873934390784	1586.6	40207.53333333333	45.542721493402446
930.815474665378	1585.7	39400.73333333333	45.60562126706411
931.5434823645503	1586.2666666666667	38441.166666666664	45.114347809366905
932.2714165344298	1586.4666666666667	37360.73333333333	45.09399243621303
932.9992771728516	1586.0	36218.4	44.404709242917946
933.7270642776504	1586.6	35103.166666666664	43.91437231871006
934.4547778466609	1587.0333333333333	34082.26666666667	43.31626744777954
935.1824178777181	1586.1333333333334	33252.96666666667	42.11434660445657
935.9099843686568	1586.7333333333333	32606.733333333334	41.5765035155873
936.6374773173115	1585.6666666666667	32164.266666666666	42.03881406206596
937.3648967215174	1586.6	31808.7	41.570335875832605
938.0922425791092	1586.3	31640.8	41.94416698370731
938.8195148879216	1586.8	31745.066666666666	41.48572243073234
939.5467136457895	1586.4333333333334	31974.966666666667	42.3260101874739
940.2738388505477	1586.9	32225.0	42.18943524097158
941.000890500031	1586.5666666666666	32601.933333333334	41.86819220934177
941.7278685920743	1586.0333333333333	33150.5	41.64707123543903
942.4547731245123	1587.1333333333334	33811.2	41.50892024767971
943.1816040951798	1585.5333333333333	34463.1	40.845190595489896
943.9083615019116	1586.9666666666667	35170.8	40.67905659349741
944.6350453425426	1586.3333333333333	35887.73333333333	40.343712269739854
945.3616556149077	1586.3666666666666	36633.833333333336	40.092893699242445
946.0881923168415	1586.3	37390.76666666667	39.82263864997382
946.8146554461789	1586.0333333333333	38117.6	39.59372951716087
947.5410450007547	1585.9333333333334	38874.96666666667	39.513754603295794
948.2673609784038	1586.2333333333333	39648.666666666664	40.00481803554133
948.9936033769609	1586.3333333333333	40442.96666666667	39.88609233055653
949.7197721942608	1586.3666666666666	41138.3	39.954555432797626
950.4458674281384	1586.3	41935.73333333333	40.62421750295996
951.1718890764284	1586.8333333333333	42732.36666666667	40.320768342140966
951.8978371369658	1586.1333333333334	43427.2	40.053186773819384
952.6237116075853	1586.6666666666667	44032.5	39.71393912711392
953.3495124861216	1587.0666666666666	44608.76666666667	39.96484051618016
954.0752397704097	1586.1	45125.96666666667	39.50189157479291
954.8008934582843	1585.8	45670.36666666667	39.60630001638491
955.5264735475803	1586.2666666666667	46204.3	39.74531791297601
956.2519800361324	1586.9666666666667	46687.4	38.899268856805435
956.9774129217755	1585.9	47193.23333333333	39.179218930677585
957.7027722023442	1585.6	47621.566666666666	39.282727677190245
958.4280578756737	1586.3333333333333	47974.8	39.69096264235685
959.1532699395985	1586.7666666666667	48157.3	39.430805962105346
959.8784083919536	1586.5666666666666	48447.2	39.52101620161737
960.6034732305736	1585.6333333333334	48743.066666666666	39.43175871950899
961.3284644532936	1586.7666666666667	49006.1	39.33316779186312
962.053382057948	1586.3	49308.03333333333	39.47449496878745
962.7782260423721	1586.2666666666667	49523.73333333333	39.30674594017827
963.5029964044004	1586.9333333333334	49784.5	39.07197000861647
964.2276931418677	1586.9	49993.833333333336	38.948169134742066
964.952316252609	1586.5	50192.86666666667	38.91226767182048
965.6768657344589	1585.4333333333334	50232.7	38.708842879623894
966.4013415852523	1586.5333333333333	50178.933333333334	37.92898355864873
967.1257438028242	1586.6666666666667	50224.433333333334	37.74946374440857
967.8500723850091	1586.6333333333334	50286.63333333333	38.0662349111692
968.574327329642	1586.8	50368.96666666667	37.8930051736817
969.2985086345576	1587.0666666666666	50448.86666666667	37.712452065264685
970.0226162975908	1587.1333333333334	50479.833333333336	37.44090576294591
970.7466503165765	1586.6	50405.76666666667	37.18375882715436
971.4706106893493	1586.8	50359.166666666664	37.510208489468056
972.1944974137441	1586.5	50194.23333333333	37.47471512190015
972.9183104875957	1587.3333333333333	49911.36666666667	37.70422620315707
973.6420499087391	1586.7	49633.066666666666	38.21379704283426
974.3657156750087	1586.7	49380.36666666667	37.7967666792042
975.0893077842397	1586.7666666666667	49142.26666666667	37.53434028071547
975.8128262342667	1586.4333333333334	49069.066666666666	37.62609049622841
976.5362710229247	1586.9666666666667	49032.5	37.42928062502389
977.2596421480483	1586.4333333333334	49043.26666666667	37.77455676397042
977.9829396074724	1586.7	48962.23333333333	37.87262821197769
978.7061633990318	1586.6666666666667	48802.23333333333	37.69093241849631
979.4293135205613	1586.2666666666667	48619.9	38.377202311963984
980.1523899698958	1586.9	48346.23333333333	37.947215380389984
980.87539274487	1586.7333333333333	48194.1	38.297658448499114
981.5983218433189	1585.9	48144.7	38.58266428327968
982.3211772630771	1586.4	48220.833333333336	38.4090350379207
983.0439590019795	1586.3333333333333	48376.86666666667	37.68045690480738
983.7666670578608	1586.4666666666667	48552.1	37.64900860439192
984.4893014285559	1587.3666666666666	48604.0	37.64294798615558
985.2118621118997	1586.7666666666667	48539.933333333334	37.722670030764846
985.9343491057269	1586.3333333333333	48512.4	37.998556895362164
986.6567624078724	1586.4333333333334	48307.066666666666	37.93373673972096
987.3791020161709	1585.7333333333333	48187.9	37.74064030072137
988.1013679284573	1586.6	48148.6	37.66579797824014
988.8235601425663	1586.3	48150.933333333334	37.6866291678054
989.5456786563328	1586.6	48230.1	37.73244498520966
990.2677234675917	1586.5	48281.73333333333	37.64684824606597
990.9896945741776	1586.2666666666667	48215.13333333333	37.5552127503167
991.7115919739255	1586.6666666666667	48075.26666666667	37.78397486220957
992.4334156646702	1586.4333333333334	47801.8	37.818490540156326
993.1551656442463	1586.9666666666667	47391.3	37.72173571477883
993.8768419104888	1587.1333333333334	46991.13333333333	37.64945422445752
994.5984444612325	1586.4333333333334	46648.03333333333	37.06020419696074
995.3199732943121	1587.0333333333333	46367.86666666667	36.83984801163467
996.0414284075626	1586.7666666666667	46098.933333333334	37.253008638977654
996.7628097988187	1586.1	45874.0	37.1063204742019
997.4841174659151	1587.0	45636.933333333334	36.64610581883216
998.2053514066869	1586.5	45276.96666666667	36.40557532617035
998.9265116189687	1587.2666666666667	44812.0	36.17309163636791
999.6475981005952	1586.9666666666667	44248.23333333333	36.43499619292683
1000.3686108494015	1586.4666666666667	43721.23333333333	36.09177352478004
1001.0895498632223	1586.6333333333334	43392.9	36.620728879335346
1001.8104151398923	1586.3	43100.46666666667	37.18206741065068
1002.5312066772464	1586.4	42797.03333333333	37.449707648764374
1003.2519244731194	1586.4	42522.933333333334	38.090989681836625
1003.9725685253462	1586.2333333333333	42233.2	38.25838464025305
1004.6931388317614	1587.0	41848.26666666667	38.052953226432685
1005.4136353902	1586.4333333333334	41308.8	37.60177504769116
1006.1340581984969	1586.7666666666667	40732.1	37.67830314858011
1006.8544072544867	1586.8	40063.166666666664	38.11748803187906
1007.5746825560042	1586.5	39412.03333333333	37.193669283428925
1008.2948841008844	1586.7	38888.3	37.667069553797916
1009.0150118869618	1586.5333333333333	38449.666666666664	37.3227723296643
1009.7350659120716	1586.3333333333333	38108.433333333334	37.15111586140831
1010.4550461740483	1586.2666666666667	37788.96666666667	37.899485286940454
1011.174952670727	1586.2333333333333	37369.76666666667	37.234230240114954
1011.8947853999423	1586.0666666666666	36970.066666666666	37.87292324072448
1012.614544359529	1586.3666666666666	36406.1	38.366164122709066
1013.334229547322	1586.9666666666667	35771.666666666664	38.259223363347665
1014.0538409611561	1586.6333333333334	35092.8	39.05290139656489
1014.7733785988661	1586.0	34428.73333333333	38.65552203242639
1015.4928424582868	1586.9	33905.73333333333	38.58036231113571
1016.2122325372529	1586.4666666666667	33445.666666666664	38.82928457721061
1016.9315488335994	1586.7	32994.9	38.429368828383254
1017.6507913451611	1585.6666666666667	32626.4	38.284977925455124
1018.3699600697728	1586.6666666666667	32258.4	38.28451007671444
1019.0890550052692	1586.2	31866.166666666668	38.5841753813562
1019.8080761494851	1586.5	31378.433333333334	38.63656690342229
1020.5270235002555	1585.5333333333333	30745.233333333334	38.11349947198256
1021.2458970554151	1586.1666666666667	30043.933333333334	38.956951572617065
1021.9646968127987	1586.7	29394.6	39.334476384887274
1022.6834227702411	1587.4	28849.966666666667	39.85428544276711
1023.4020749255772	1586.7	28341.933333333334	39.34248997912256
1024.1206532766416	1586.2333333333333	27972.533333333333	40.29712468960729
1024.8391578212693	1587.1333333333334	27663.833333333332	40.3050657332031
1025.5575885572953	1586.8	27293.666666666668	39.6674553812967
1026.2759454825539	1586.2666666666667	26864.933333333334	39.750496054716486
1026.9942285948803	1586.3666666666666	26321.366666666665	40.32589130523656
1027.7124378921092	1586.7	25751.266666666666	40.21643041386765
1028.4305733720753	1586.7333333333333	25128.866666666665	40.273440485356076
1029.1486350326138	1586.1333333333334	24567.466666666667	40.425507449354605
1029.866622871559	1587.0333333333333	24034.7	39.910530193212544
1030.584536886746	1586.7666666666667	23614.533333333333	39.60951030365146
1031.3023770760096	1587.0	23275.766666666666	39.950023232775834
1032.0201434371845	1586.6666666666667	22946.966666666667	40.1811748736755
1032.7378359681059	1587.4666666666667	22601.833333333332	40.466228118261704
1033.455454666608	1586.9	22206.133333333335	40.339569720480064
1034.1729995305259	1586.9	21757.966666666667	39.817426759392035
1034.8904705576945	1586.9666666666667	21245.533333333333	39.87549142465613
1035.6078677459486	1586.6666666666667	20711.3	39.74044762708202
1036.3251910931228	1586.2	20205.1	39.62518426634312
1037.042440597052	1586.0333333333333	19744.433333333334	39.970916952487045
1037.7596162555712	1585.9	19349.733333333334	39.90194803006619
1038.4767180665153	1586.4333333333334	19031.2	40.05868280464438
1039.1937460277186	1586.5333333333333	18722.533333333333	39.20090191265758
1039.9107001370162	1586.2333333333333	18427.766666666666	38.969965691321256
1040.627580392243	1587.5333333333333	18160.433333333334	39.33479048509268
1041.3443867912338	1586.6	17813.0	38.985373276153005
1042.0611193318232	1587.1333333333334	17437.8	39.71308263473312
1042.7777780118463	1586.4666666666667	17004.066666666666	39.41823183274919
1043.4943628291376	1585.8333333333333	16562.666666666668	39.32649198085663
1044.2108737815322	1586.7	16180.4	40.57725992051996
1044.9273108668647	1586.1	15790.866666666667	39.851443509122234
1045.64367408297	1586.6	15441.866666666667	39.12401286681474
1046.359963427683	1586.1666666666667	15185.666666666666	39.618197224834795
1047.0761788988382	1586.8333333333333	14899.766666666666	38.10738492127724
1047.7923204942708	1586.0333333333333	14653.1	38.954384590202224
1048.5083882118154	1586.7333333333333	14370.233333333334	38.696589917330016
1049.224382049307	1586.3666666666666	14062.833333333334	39.274388952247165
1049.9403020045802	1585.8	13734.333333333334	39.38349552149689
1050.6561480754697	1585.9666666666667	13393.933333333332	39.063792064578536
1051.3719202598106	1585.8333333333333	13074.2	39.13241455438646
1052.0876185554378	1586.2333333333333	12800.4	39.233848705774236
1052.8032429601856	1586.1333333333334	12566.966666666667	39.347356928304464
1053.5187934718892	1586.6333333333334	12357.8	38.914706035306374
1054.2342700883835	1586.7	12198.8	38.796844231554886
1054.949672807503	1586.7333333333333	12049.7	39.424150337971135
1055.6650016270826	1586.1	11876.733333333334	38.655608197986666
1056.3802565449573	1585.9666666666667	11684.233333333334	39.969915102854806
1057.0954375589617	1586.9333333333334	11455.466666666667	37.99131175567958
1057.8105446669308	1586.2	11216.4	38.319391531048765
1058.5255778666992	1586.3666666666666	10996.1	38.94926900949273
1059.240537156102	1586.7333333333333	10766.533333333333	39.209316049410866
1059.9554225329737	1586.1666666666667	10573.3	39.23218510820191
1060.6702339951491	1587.4666666666667	10423.233333333334	39.93973137311225
1061.3849715404633	1586.5333333333333	10281.8	38.464418045628705
1062.0996351667509	1586.9666666666667	10154.266666666666	38.201206275031815
1062.8142248718468	1586.4666666666667	10066.733333333334	39.33014755727339
1063.528740653586	1586.8666666666666	9908.6	38.23792623776119
1064.2431825098029	1586.7	9724.233333333334	38.28987466304961
1064.9575504383324	1587.3	9545.366666666667	39.68355619923336
1065.6718444370097	1586.9333333333334	9334.0	37.97682475297146
1066.386064503669	1586.6	9162.033333333333	38.94171502093563
1067.1002106361457	1587.2333333333333	9014.033333333333	37.931054678921285
1067.8142828322743	1586.6333333333334	8885.6	38.296417715274416
1068.5282810898898	1586.9666666666667	8790.766666666666	39.13779185079349
1069.2422054068265	1586.5333333333333	8705.766666666666	39.24156584921232
1069.95605578092	1586.2	8587.533333333333	37.47438793670638
1070.6698322100044	1586.0333333333333	8458.066666666668	38.99423871560554
1071.383534691915	1586.5	8300.466666666667	39.07495604956609
1072.0971632244864	1586.1666666666667	8128.966666666666	38.79867214855268
1072.8107178055534	1586.2333333333333	7975.633333333333	38.99765614066099
1073.524198432951	1586.4666666666667	7850.0	38.740570748540556
1074.2376051045137	1586.5666666666666	7736.533333333334	37.99425593942596
1074.9509378180765	1586.1666666666667	7644.1	38.78598198010457
1075.6641965714741	1586.7333333333333	7569.833333333333	39.72566484608442
1076.3773813625414	1586.3333333333333	7469.8	40.06087264768537
1077.0904921891133	1586.4333333333334	7359.866666666667	39.585084358968494
1077.8035290490245	1586.1333333333334	7249.533333333334	39.82476655803416
1078.51649194011	1586.8666666666666	7118.533333333334	39.822697291274494
1079.2293808602042	1586.4333333333334	6980.6	38.10950708088882
1079.9421958071423	1586.0	6880.133333333333	39.26667593187352
1080.6549367787588	1586.5	6782.8	39.05242045189666
1081.367603772889	1587.2333333333333	6707.266666666666	38.782636077298484
1082.080196787367	1587.0333333333333	6650.233333333334	38.99107001308605
1082.7927158200282	1587.0	6570.3	37.714885794543044
1083.5051608687072	1586.3333333333333	6470.566666666667	39.24088289850693
1084.217531931239	1586.4666666666667	6350.8	37.72613777111141
1084.9298290054578	1586.7	6232.5	39.44207092371994
1085.6420520891993	1586.6666666666667	6128.566666666667	38.217321953694395
1086.3542011802977	1586.4	6043.033333333334	36.03242350571716
1087.0662762765878	1586.1	5980.933333333333	37.08810772497633
1087.7782773759047	1586.4	5932.866666666667	39.04693899061522
1088.4902044760831	1586.4	5863.033333333334	37.915671545443274
1089.202057574958	1586.7666666666667	5779.033333333334	38.604267438227744
1089.9138366703637	1586.3	5679.533333333334	37.52981683969079
1090.6255417601355	1586.1333333333334	5602.2	38.81545849949268
1091.337172842108	1586.3	5519.766666666666	39.18934556861647
1092.048729914116	1586.2	5450.1	37.49540335677708
1092.7602129739944	1586.6	5419.966666666666	38.248500206127424
1093.471622019578	1586.4333333333334	5372.0	37.780565063842175
1094.1829570487016	1587.2333333333333	5294.033333333334	37.33719095876339
1094.8942180592	1586.6	5216.7	38.80666830883976
1095.605405048908	1586.7333333333333	5124.733333333334	37.56989525648114
1096.3165180156604	1586.7666666666667	5058.9	37.296100758448695
1097.027556957292	1586.3333333333333	5017.5	37.977695077823824
1097.7385218716379	1586.5	4981.133333333333	37.82771870460693
1098.4494127565324	1586.6333333333334	4924.7	37.754656426854126
1099.1602296098106	1586.3666666666666	4850.766666666666	38.43246589610738
1099.8709724293074	1585.8	4757.066666666667	38.19627236582553
1100.5816412128574	1585.9	4685.366666666667	36.7469851111996
1101.2922359582956	1586.7333333333333	4637.933333333333	37.767858018133644
1102.0027566634565	1586.5666666666666	4617.233333333334	37.80071984604445
1102.7132033261753	1586.1	4562.866666666667	38.43141522810348
1103.4235759442865	1586.5	4479.566666666667	36.17758217289574
1104.1338745156252	1585.8666666666666	4417.3	37.50652024776567
1104.844099038026	1587.3666666666666	4370.233333333334	38.66811666739851
1105.5542495093239	1586.6333333333334	4332.466666666666	38.86205290373063
1106.2643259273534	1586.6333333333334	4293.6	39.35246271028709
1106.9743282899494	1586.3	4211.566666666667	38.63658381693425
1107.684256594947	1586.3333333333333	4125.966666666666	37.1355988747292
1108.394110840181	1586.6333333333334	4069.0666666666666	38.04257350749813
1109.1038910234856	1586.6666666666667	4032.233333333333	38.92065581054804
1109.8135971426964	1586.5	3969.2	36.74425107136092
1110.5232291956477	1586.3	3902.1	38.90497781938669
1111.2327871801745	1586.3666666666666	3839.0	39.17479908374833
1111.9422710941117	1586.4	3785.233333333333	38.51397309415411
1112.6516809352938	1585.9333333333334	3742.6666666666665	39.61690931712717
1113.3610167015559	1586.8666666666666	3686.4666666666667	39.77128270735307
1114.0702783907325	1586.3	3630.733333333333	38.808767977846074
1114.7794660006589	1586.0333333333333	3588.6	39.77712870424216
1115.4885795291696	1586.0666666666666	3550.733333333333	39.44223059574303
1116.1976189740992	1586.1666666666667	3505.5333333333333	39.417324675103444
1116.906584333283	1586.6333333333334	3457.0666666666666	38.37083133907001
1117.6154756045555	1586.1	3418.4666666666667	39.80208497105442
1118.3242927857516	1586.2666666666667	3383.0333333333333	40.84998506924475
1119.0330358747062	1586.0333333333333	3345.5333333333333	40.45574881706565
1119.741704869254	1585.9666666666667	3296.8333333333335	38.822091598421814
1120.4502997672296	1586.6	3262.233333333333	40.0082688387882
1121.1588205664682	1586.0333333333333	1662.6	31.153294322266607
1121.8672672648045	1585.2	1662.3666666666666	36.579371730960126
1122.5756398600731	1585.4666666666667	1663.5	47.1821189627049
1123.2839383501089	1585.6	1663.1333333333334	34.97999276249724
