# Supplementary material for: Roblonski: A Material-Efficient Robo-Fluidic Toolbox for Rapid Photochemical Characterization
Source: ACS Cent Sci. 2026 Feb 6;12(3):333–44. doi: 10.1021/acscentsci.5c02027 (PMC13022720; doi:10.1021/acscentsci.5c02027)
Supplement: Supplementary file 2 [file oc5c02027_si_002.zip › BeerLambertStudy/Raw Data (Automataed)/BLEC Study (2025 Jun 12)/Perylene1/blec_Perylene1__12062025_aABS_i9_eEXP_s6_d380e-02_t250-0_m7_v175-0.csv]

name	C:/Users/cbe.mabolha.shared/Documents/Gilson Spectroscopy Project\BLEC Study (2025 Jun 12)\Perylene1\blec_Perylene1__12062025_aABS_i9_eEXP_s6_d380e-02_t250-0_m7_v175-0.csv
2025-06-12 23:53:04.602270
mix_iter=7	mix_disp=175.0
droplet_volume=50.0	working_volume=250.0
dilution_scheme=Fractional(value=0.3333333333333333)	n_dil=6
calibration=Calibration(y = f(x); f(x) = -0.244 + 0.9765x; s.t. y > 0.0; Set Feb 4	2025 from "Manuscript Figures Data.xlsx")
count	30
interval	0.1 (Sec)
integration_time	40000 (uSec)
NLC=False	DCC=False	WCAL=-5	Slit=S5
Conc_0=0.038	nFRAC=0.08779149519890263	nConc_(9;6)=0.0033360768175582996	aFRAC=0.0880555925122032	aConc_(9;6)=0.0033461125154637217
wavelength (nm)	dark reference (int)	light reference (int)	abs (mOD)
W	D	L	S
344.6678771972656	1601.8333333333333	1680.4666666666667	42.11127359115695
345.45221902608614	1589.4333333333334	1667.1666666666667	48.41424199646468
346.236489003635	1586.6333333333334	1663.6	42.03265460548684
347.02068712774695	1585.6333333333334	1661.1333333333334	36.170491721365046
347.8048133962569	1585.8333333333333	2401.133333333333	46.193718496573005
348.5888678069997	1586.7666666666667	2410.0	44.768002128624545
349.3728503578101	1587.2	2423.9	41.984812920732296
350.15676104652283	1586.9666666666667	2432.866666666667	42.73132644100235
350.94059987097285	1586.9333333333334	2441.633333333333	43.952697046540045
351.72436682899485	1586.5666666666666	2452.8	44.520709141776564
352.5080619184237	1585.2	2458.8	43.410751092434374
353.2916851370942	1585.4666666666667	2461.733333333333	43.326594913107414
354.0752364828412	1585.2666666666667	2468.266666666667	45.83036181918805
354.8587159534994	1585.6333333333334	2469.4666666666667	44.47634476109827
355.6421235469038	1586.4	2472.9666666666667	44.133104905413774
356.42545926088906	1586.6666666666667	2472.1	41.32402225735921
357.20872309329	1586.8	2467.8	40.98208242185988
357.9919150419415	1587.0	2466.8333333333335	42.65156793800251
358.77503510467835	1585.6666666666667	2459.4666666666667	42.52238444696319
359.5580832793353	1586.1333333333334	2450.9	43.56262231931733
360.34105956374725	1585.3666666666666	2451.5	43.952429456578216
361.12396395574893	1586.1333333333334	2444.1	42.45360515957237
361.9067964531752	1586.1	2447.266666666667	43.977382570551256
362.6895570538609	1586.0	2448.133333333333	43.83260970520462
363.47224575564076	1586.2	2441.4666666666667	42.53841162007956
364.2548625563497	1586.9333333333334	2443.233333333333	42.80153488887132
365.0374074538224	1586.2333333333333	2442.9333333333334	45.9621918720176
365.8198804458938	1585.8	2437.766666666667	43.80029363249413
366.6022815303986	1586.2666666666667	2436.766666666667	44.12464294258345
367.3846107051717	1586.5666666666666	2438.133333333333	45.74426867727509
368.1668679680479	1586.1333333333334	2437.633333333333	45.55918904238523
368.9490533168619	1585.9666666666667	2442.5	44.6958883842045
369.7311667494487	1586.6	2445.7	41.745008789604164
370.5132082636429	1586.8666666666666	2454.2	43.92537305891672
371.2951778572795	1586.7333333333333	2464.1666666666665	46.761402464033516
372.07707552819323	1586.9	2457.9	43.014549547598406
372.8589012742189	1586.1	2470.3333333333335	46.25438568504689
373.6406550931913	1586.0333333333333	2477.0333333333333	44.7657237859805
374.4223369829453	1586.2	2486.866666666667	45.00806072517421
375.2039469413157	1586.5666666666666	2492.1666666666665	45.104351974580275
375.9854849661373	1586.4333333333334	2482.1	42.57255465755002
376.7669510552448	1586.0666666666666	2484.9666666666667	41.6842774498404
377.5483452064732	1586.6666666666667	2492.3	42.062970589551384
378.3296674176572	1586.2666666666667	2506.2	42.00053722297432
379.11091768663164	1585.7	2515.7	45.44627988314904
379.89209601123133	1587.5	2518.4333333333334	44.36363999666116
380.67320238929113	1586.1	2524.0333333333333	44.83583225411148
381.45423681864577	1586.8666666666666	2522.766666666667	44.732658003021015
382.23519929713007	1586.3	2532.866666666667	45.88155697543215
383.01608982257886	1585.4333333333334	2545.766666666667	44.352817337364925
383.796908392827	1587.2333333333333	2552.1666666666665	43.7650587855395
384.57765500570923	1586.0666666666666	2560.4666666666667	45.01198840726554
385.3583296590604	1586.5	2543.4333333333334	41.66204698579777
386.1389323507153	1586.0666666666666	2551.4333333333334	44.142612297509366
386.91946307850884	1586.7666666666667	2565.9333333333334	44.66645240588925
387.69992184027564	1586.9666666666667	2585.8	43.13247363951917
388.48030863385065	1586.9666666666667	2612.6	47.235771490004375
389.2606234570687	1586.9333333333334	2595.266666666667	45.518275747740205
390.04086630776453	1586.2666666666667	2584.6	44.82400813967676
390.82103718377294	1586.7	2585.5333333333333	42.01344575448312
391.6011360829288	1586.1333333333334	2594.7	42.28351647295344
392.3811630030669	1586.8666666666666	2626.1666666666665	44.970437854702304
393.161117942022	1586.1	2668.5666666666666	43.927680761320126
393.941000897629	1586.9333333333334	2710.0	43.426346725561004
394.72081186772266	1585.8	2719.7	44.85481059021034
395.5005508501378	1586.6333333333334	2708.366666666667	47.36360147418626
396.28021784270925	1586.0666666666666	2704.5	44.245731023292215
397.0598128432718	1586.4	2715.133333333333	45.76889108652691
397.83933584966024	1586.8	2716.233333333333	44.48757077300361
398.6187868597095	1585.9333333333334	2731.4	44.65796766621629
399.3981658712542	1586.1	2751.8333333333335	47.31671923496058
400.1774728821293	1586.3333333333333	2778.8	47.22485368039496
400.9567078901696	1586.5333333333333	2803.0666666666666	46.29198737369477
401.7358708932098	1586.8	2796.4	43.83622965259206
402.5149618890848	1586.5	2786.4333333333334	46.014940845550896
403.2939808756294	1585.8666666666666	2791.2	44.13246407362674
404.07292785067847	1586.3666666666666	2822.733333333333	46.902567179800506
404.8518028120667	1586.2666666666667	2832.4	45.50714921229266
405.630605757629	1585.9666666666667	2836.3	44.896419618318575
406.4093366852001	1586.2333333333333	2828.233333333333	45.369138141071694
407.1879955926149	1586.4666666666667	2833.133333333333	47.166133194435346
407.9665824777082	1586.8	2849.5666666666666	47.029318481504596
408.74509733831474	1586.2666666666667	2874.266666666667	45.79495719417145
409.52354017226935	1587.2	2880.4	44.9174863223803
410.3019109774069	1586.7666666666667	2880.866666666667	46.13924311155645
411.08020975156217	1586.3333333333333	2898.1	45.508641753201644
411.8584364925699	1585.9	2923.4666666666667	45.100190390516495
412.6365911982651	1586.0333333333333	2941.633333333333	43.73556344033301
413.4146738664823	1586.9333333333334	2966.3333333333335	44.114091389886866
414.19268449505654	1587.4333333333334	2997.4	42.67799170260877
414.97062308182257	1586.8333333333333	3039.4666666666667	44.222170582674345
415.74848962461516	1586.8	3083.633333333333	46.16065287950671
416.52628412126916	1586.0333333333333	3144.233333333333	43.7841329296452
417.3040065696194	1586.4	3227.8	45.902548118086656
418.0816569675006	1586.4666666666667	3217.9666666666667	45.88074572020735
418.8592353127476	1586.9666666666667	3200.733333333333	44.09314573819658
419.63674160319533	1585.9	3213.733333333333	44.292602586958395
420.4141758366785	1585.8666666666666	3254.5333333333333	45.23727351076716
421.1915380110319	1586.0333333333333	3270.266666666667	46.39113934064927
421.9688281240904	1586.7666666666667	3270.3333333333335	48.011411243363234
422.7460461736888	1587.1333333333334	3320.5333333333333	46.47073689663339
423.52319215766187	1585.8	3389.5	46.7654755826608
424.3002660738445	1585.8333333333333	3464.5333333333333	46.61365386805525
425.0772679200714	1586.2	3611.366666666667	48.75820210495031
425.8541976941775	1586.0333333333333	3746.9	46.42347340918859
426.6310553939975	1585.9	3816.4666666666667	48.45779532088719
427.40784101736625	1586.8333333333333	3870.133333333333	48.34421412374529
428.18455456211865	1586.3333333333333	3997.1666666666665	48.988701279851526
428.96119602608934	1586.6	4185.266666666666	48.63905234757438
429.7377654071133	1586.0	4392.6	49.57510401243702
430.5142627030252	1585.6666666666667	4518.466666666666	51.24138065370726
431.29068791166	1586.0	4671.666666666667	51.65128328181129
432.06704103085235	1586.0666666666666	4802.133333333333	51.84064096732462
432.8433220584372	1586.4	4895.033333333334	51.29638643943742
433.6195309922492	1586.2333333333333	4949.5	50.39347856201641
434.3956678301234	1586.5666666666666	4996.233333333334	50.84905966582815
435.1717325698944	1585.7333333333333	5021.133333333333	51.43072991116159
435.9477252093971	1586.6	5033.366666666667	50.193353262179585
436.72364574646633	1586.9	5076.766666666666	49.160284291085205
437.49949417893686	1585.9	5141.666666666667	47.68293912871204
438.27527050464346	1586.4	5239.6	48.01503394222471
439.0509747214211	1586.3	5417.0	47.65072620559274
439.8266068271044	1586.3	5676.166666666667	47.512740389371636
440.6021668195283	1586.2333333333333	6051.7	49.838311842651535
441.37765469652754	1586.1333333333334	6517.6	48.88889804118454
442.1530704559369	1586.4333333333334	7009.966666666666	48.87201897939638
442.9284140955914	1586.7	7451.0	49.72279452644909
443.7036856133256	1586.4333333333334	7762.433333333333	48.957074346794656
444.47888500697445	1585.4666666666667	7928.833333333333	48.33354295614437
445.2540122743727	1586.1666666666667	7969.733333333334	48.82297484917301
446.0290674133552	1585.8333333333333	7901.8	47.79479665107169
446.8040504217568	1586.0333333333333	7815.6	48.17142127038497
447.5789612974122	1585.8666666666666	7734.6	47.72339728160233
448.35380003815635	1586.9	7681.333333333333	48.01917114581951
449.1285666418239	1586.1666666666667	7646.133333333333	48.139878701168605
449.90326110624983	1586.2666666666667	7651.266666666666	47.72449160723
450.67788342926883	1586.1333333333334	7655.7	47.37786792566888
451.4524336087157	1586.6666666666667	7703.066666666667	47.65192512500596
452.22691164242536	1586.8333333333333	7745.933333333333	47.91136946854799
453.00131752823256	1586.5666666666666	7820.333333333333	49.23334991567126
453.7756512639721	1585.9	7871.966666666666	48.31822653697534
454.5499128474788	1586.6666666666667	7935.833333333333	48.052470857610444
455.32410227658755	1585.6333333333334	7982.033333333334	47.798678055432454
456.09821954913303	1586.6333333333334	8003.566666666667	48.79662935585523
456.8722646629501	1587.0333333333333	7965.9	47.33737237851512
457.6462376158736	1586.3	7912.7	49.45680015356844
458.4201384057383	1586.3	7808.666666666667	48.26937259319649
459.1939670303791	1586.5333333333333	7676.333333333333	47.63050667153507
459.96772348763074	1586.0	7537.3	47.71355751090942
460.741407775328	1586.2	7394.433333333333	47.88205571942204
461.51501989130577	1585.4666666666667	7261.866666666667	47.61979117128008
462.2885598333988	1586.3333333333333	7148.466666666666	47.21048172249483
463.0620275994419	1586.3666666666666	7068.833333333333	48.02720452160493
463.83542318726995	1586.5	6995.033333333334	47.57961155829373
464.6087465947177	1586.6333333333334	6958.166666666667	48.05854974831858
465.38199781962	1586.2	6919.066666666667	46.906370491994245
466.1551768598116	1586.8333333333333	6913.4	46.26299136042125
466.92828371312737	1585.8	6932.533333333334	47.595883379906816
467.7013183774021	1587.2333333333333	6970.266666666666	47.54175281901823
468.4742808504707	1586.4666666666667	7009.466666666666	47.129979907626314
469.24717113016777	1586.6	7084.6	48.90806589738523
470.0199892143283	1586.5666666666666	7147.0	47.931623183385
470.792735100787	1586.4333333333334	7207.533333333334	47.3247167738241
471.5654087873788	1586.0666666666666	7294.033333333334	48.290059436535444
472.33801027193834	1586.5666666666666	7346.933333333333	47.13042480308535
473.11053955230057	1585.9	7429.766666666666	47.68407218644813
473.88299662630027	1585.5666666666666	7483.633333333333	48.015440110921794
474.65538149177223	1586.3333333333333	7531.333333333333	47.56318996275833
475.4276941465513	1586.9333333333334	7561.366666666667	47.95376099998136
476.1999345884722	1586.3666666666666	7570.633333333333	47.2307937914439
476.97210281536985	1586.5666666666666	7573.7	47.63841053753518
477.74419882507897	1586.7333333333333	7558.433333333333	47.6603256256364
478.51622261543446	1586.8666666666666	7535.766666666666	47.63070158182565
479.2881741842711	1585.9	7500.866666666667	47.31057689505541
480.06005352942367	1586.7	7448.7	46.55121431371211
480.831860648727	1585.5333333333333	7402.7	47.593236060766074
481.60359554001593	1585.9	7351.9	46.63990808784338
482.37525820112523	1586.7333333333333	7311.1	47.45490079184044
483.14684862988975	1586.7333333333333	7258.166666666667	46.628207066418504
483.91836682414424	1587.1666666666667	7209.366666666667	47.52745917434058
484.68981278172356	1586.5	7161.633333333333	47.36922569140424
485.46118650046253	1586.5	7107.066666666667	47.3492154431092
486.23248797819593	1586.4666666666667	7073.4	48.11848261032751
487.0037172127586	1586.0666666666666	7028.533333333334	47.40858844846396
487.7748742019853	1585.8	6991.933333333333	47.45256162261211
488.54595894371096	1586.2333333333333	6954.266666666666	46.753148886309816
489.31697143577026	1586.7	6920.166666666667	46.903822004845956
490.08791167599804	1586.8333333333333	6901.366666666667	47.28983570566121
490.8587796622292	1586.5	6855.266666666666	46.37369602598394
491.6295753922984	1586.5666666666666	6843.033333333334	47.42412030672792
492.4002988640406	1586.4	6819.4	46.81615293607182
493.17095007529053	1587.0333333333333	6778.7	47.67020644993077
493.94152902388305	1586.6666666666667	6753.666666666667	47.92019026724376
494.71203570765294	1587.1333333333334	6730.533333333334	47.9829439009837
495.482470124435	1586.4333333333334	6698.6	47.995626856603934
496.25283227206404	1586.9	6658.2	47.11426929724586
497.02312214837485	1586.6333333333334	6630.366666666667	47.42796170068902
497.7933397512024	1586.8333333333333	6611.2	47.367250251935154
498.56348507838123	1585.6666666666667	6595.666666666667	47.53013012561651
499.3335581277464	1586.5666666666666	6570.166666666667	47.08670458092709
500.10355889713264	1586.8	6555.866666666667	47.235437384085095
500.8734873843747	1586.4333333333334	6566.533333333334	48.15970246614199
501.6433435873074	1585.6666666666667	6561.866666666667	47.62789000101737
502.4131275037657	1586.3666666666666	6554.366666666667	46.38606242555752
503.1828391315842	1586.4666666666667	6562.8	45.95793914517611
503.95247846859786	1586.6666666666667	6586.1	46.977617430592666
504.72204551264144	1586.3333333333333	6612.6	46.87964367327898
505.49154026154974	1586.7666666666667	6644.8	47.816380744291486
506.2609627131576	1586.6666666666667	6685.2	47.139607972713414
507.03031286529983	1586.2666666666667	6737.866666666667	47.037029922050785
507.7995907158112	1586.4	6797.866666666667	46.21329108524212
508.5687962625266	1586.7	6862.1	46.08630305289208
509.33792950328075	1586.1	6941.0	46.94048987776775
510.1069904359085	1586.5666666666666	7021.4	48.20159296550277
510.8759790582447	1586.4333333333334	7100.433333333333	47.75446540374036
511.6448953681241	1585.8	7183.766666666666	46.177491671080915
512.4137393633815	1586.7666666666667	7277.933333333333	47.02410792446061
513.1825110418519	1586.9333333333334	7379.2	46.86747631888091
513.9512104013698	1586.5666666666666	7494.4	47.056776379084084
514.7198374397702	1586.4	7611.5	47.44719888989213
515.4883921548881	1587.1666666666667	7710.5	47.397099353591706
516.2568745445578	1586.4	7814.133333333333	46.80167890992963
517.0252846066146	1586.2666666666667	7930.3	48.012023186575576
517.793622338893	1586.6333333333334	8025.966666666666	47.99639796034494
518.561887739228	1586.1	8115.666666666667	47.20913634051514
519.3300808054544	1586.1666666666667	8222.1	47.650329022930464
520.0982015354069	1586.9333333333334	8298.633333333333	46.82262791554821
520.8662499269203	1586.3666666666666	8386.233333333334	46.52316287800286
521.6342259778296	1586.5666666666666	8464.4	46.33669739017538
522.4021296859694	1586.9	8547.066666666668	46.061494109630026
523.1699610491747	1586.1333333333334	8635.1	47.44961103358
523.9377200652801	1586.5	8689.033333333333	45.602161142600416
524.7054067321207	1586.0333333333333	8756.233333333334	46.48133656814859
525.4730210475309	1586.8333333333333	8818.366666666667	47.081621254027326
526.2405630093459	1587.3	8882.433333333332	46.87813832755989
527.0080326154003	1586.8666666666666	8949.366666666667	46.56330598663176
527.7754298635291	1586.5333333333333	9006.9	46.96200503774795
528.5427547515668	1586.6333333333334	9023.6	45.58687587700238
529.3100072773485	1586.6333333333334	9076.833333333334	46.31920235359909
530.077187438709	1586.2333333333333	9118.366666666667	46.5453554586881
530.8442952334829	1587.0666666666666	9176.433333333332	47.251911599750876
531.6113306595051	1586.1	9193.266666666666	46.109689416796016
532.3782937146104	1586.6333333333334	9217.5	46.11471296306115
533.1451843966338	1586.6	9262.2	45.818686367065666
533.9120027034099	1586.3	9303.533333333333	45.416425641622645
534.6787486327736	1586.0333333333333	9344.666666666666	46.45069023269896
535.4454221825597	1586.8	9376.666666666666	46.83958502693124
536.212023350603	1586.8333333333333	9402.833333333334	46.92798525121697
536.9785521347383	1586.8333333333333	9428.166666666666	45.65903899167241
537.7450085328004	1586.0666666666666	9471.866666666667	47.28713047352159
538.5113925426242	1585.9333333333334	9495.6	46.46371851886979
539.2777041620444	1586.5666666666666	9532.233333333334	47.54666659154645
540.0439433888959	1587.2	9553.833333333334	46.95056552804793
540.8101102210134	1585.9	9564.3	46.62284120478164
541.5762046562318	1586.8666666666666	9580.833333333334	46.18447530409345
542.3422266923859	1586.7333333333333	9609.2	46.66389010822718
543.1081763273105	1586.6666666666667	9618.866666666667	46.01669945986666
543.8740535588404	1586.4	9616.966666666667	45.90834036607738
544.6398583848105	1586.7333333333333	9630.666666666666	46.48637120134472
545.4055908030555	1587.0666666666666	9642.433333333332	46.55874759776092
546.1712508114102	1587.0333333333333	9650.8	46.36570835543506
546.9368384077096	1586.2	9655.533333333333	46.781283316208146
547.7023535897882	1587.2	9667.7	46.69906536295839
548.4677963554811	1587.2666666666667	9657.766666666666	46.42068871943965
549.2331667026231	1587.0333333333333	9669.066666666668	46.121653448224635
549.9984646290487	1586.5666666666666	9668.266666666666	47.04093718635881
550.7636901325931	1586.5333333333333	9645.2	46.170856193644155
551.5288432110908	1587.4	9631.666666666666	46.57648158913696
552.2939238623768	1587.1333333333334	9617.366666666667	45.33965452079291
553.0589320842859	1587.1	9621.2	46.15548789623999
553.8238678746528	1586.8	9612.966666666667	46.570901247060654
554.5887312313124	1586.5	9621.166666666666	46.2642788535767
555.3535221520995	1586.4	9613.1	45.665119005707965
556.1182406348488	1586.5333333333333	9629.0	45.852701277474104
556.8828866773954	1586.6333333333334	9652.6	46.52812637206651
557.6474602775738	1586.6	9629.1	45.960537776794865
558.411961433219	1586.8666666666666	9645.3	45.44761563271683
559.1763901421657	1586.7	9637.666666666666	46.44951285037276
559.9407464022488	1586.9	9642.566666666668	45.46606597001663
560.7050302113031	1586.2333333333333	9653.3	45.46408658054777
561.4692415671633	1587.1666666666667	9667.3	45.18176878798598
562.2333804676643	1586.8	9700.133333333333	46.614792004195465
562.997446910641	1586.5666666666666	9694.466666666667	45.40708297646093
563.7614408939281	1587.0666666666666	9720.233333333334	45.77825692922222
564.5253624153604	1586.7	9757.566666666668	46.58784223252444
565.2892114727728	1586.3	9770.8	45.974710294639564
566.0529880639999	1586.8	9779.8	45.29244725625365
566.8166921868768	1586.6666666666667	9784.9	45.510936438965594
567.5803238392382	1586.1333333333334	9808.866666666667	45.51851358926736
568.3438830189189	1586.2666666666667	9837.933333333332	46.19240234155697
569.1073697237535	1586.6	9871.833333333334	46.410875804933944
569.8707839515772	1586.2	9861.633333333333	45.413008757252754
570.6341257002246	1586.8666666666666	9880.8	46.11098705879576
571.3973949675305	1586.7333333333333	9878.033333333333	45.094716367946894
572.1605917513298	1586.1666666666667	9906.066666666668	45.93984036651109
572.9237160494572	1586.9	9920.0	45.21484989454295
573.6867678597476	1586.3333333333333	9939.4	46.13083959592764
574.4497471800358	1586.5666666666666	9942.333333333334	45.63372969619535
575.2126540081566	1586.6333333333334	9947.1	45.65476466879928
575.9754883419448	1587.1333333333334	9950.733333333334	46.30056055684675
576.7382501792351	1586.6666666666667	9964.433333333332	45.467097649736466
577.5009395178625	1586.9	9985.966666666667	45.70923293721275
578.2635563556619	1586.5333333333333	10004.833333333334	45.784432492460546
579.0261006904677	1586.5	10009.966666666667	44.959271322547465
579.7885725201152	1587.4	10032.933333333332	45.80777371746418
580.5509718424388	1586.5	10030.533333333333	45.21854986422281
581.3132986552736	1586.3	10051.1	44.94799172302202
582.0755529564542	1586.8	10075.433333333332	45.059029578305385
582.8377347438156	1586.6666666666667	10092.333333333334	45.651602432762765
583.5998440151925	1586.4666666666667	10103.866666666667	44.48048791966495
584.3618807684197	1586.4333333333334	10138.933333333332	44.69335929341603
585.123845001332	1586.5666666666666	10155.966666666667	45.428760168211014
585.8857367117644	1586.3	10199.8	45.04751971296493
586.6475558975515	1586.5	10242.066666666668	44.77609619066922
587.4093025565281	1586.2333333333333	10289.966666666667	45.94751221406911
588.1709766865292	1586.8	10326.3	45.68479720640035
588.9325782853895	1586.5666666666666	10380.366666666667	45.06224727510816
589.6941073509438	1586.5666666666666	10435.8	45.07331369138928
590.4555638810269	1586.5333333333333	10512.266666666666	45.8490464169888
591.2169478734736	1586.8333333333333	10576.7	45.86557378094117
591.9782593261189	1586.8333333333333	10646.133333333333	45.73636237023383
592.7394982367973	1586.7333333333333	10720.733333333334	45.604310513049974
593.5006646033439	1586.9666666666667	10818.033333333333	45.168582124791705
594.2617584235933	1586.3333333333333	10904.666666666666	44.90732389651505
595.0227796953804	1586.1333333333334	11017.266666666666	45.0938685893121
595.78372841654	1587.1	11100.4	44.4307283491363
596.544604584907	1586.0333333333333	11202.166666666666	45.07155327744241
597.3054081983161	1586.5666666666666	11332.133333333333	45.82731198886976
598.0661392546021	1587.1	11451.2	44.823638647402866
598.8267977515999	1586.4666666666667	11597.266666666666	44.50377746665641
599.5873836871442	1586.9666666666667	11718.6	45.018456892189995
600.34789705907	1586.4666666666667	11817.266666666666	44.750243086847114
601.1083378652119	1586.3	11942.866666666667	45.82474582216212
601.8687061034049	1586.6666666666667	12086.033333333333	45.014954758924134
602.6290017714836	1586.4	12240.633333333333	45.37313329471304
603.3892248672829	1586.5666666666666	12370.1	45.136524009299755
604.1493753886377	1586.1666666666667	12528.166666666666	45.53704321834636
604.9094533333828	1587.2333333333333	12670.366666666667	45.46964752412726
605.6694586993528	1586.4333333333334	12814.933333333332	44.94243926369224
606.4293914843829	1587.1666666666667	12945.1	44.95129478798662
607.1892516863076	1586.9	13082.233333333334	45.571428603628256
607.9490393029618	1586.0	13221.7	45.61222652222784
608.7087543321802	1586.7	13367.233333333334	45.7689599584628
609.4683967717978	1586.1333333333334	13515.333333333334	44.82730279227559
610.2279666196492	1586.2333333333333	13651.433333333332	45.676707881245626
610.9874638735695	1586.2333333333333	13768.566666666668	45.8684143801667
611.7468885313933	1586.1666666666667	13876.233333333334	45.16737059832971
612.5062405909555	1586.2	14003.3	45.69751816841201
613.2655200500909	1586.2666666666667	14118.966666666667	44.79328573595442
614.0247269066342	1586.3	14268.9	45.39897138845782
614.7838611584203	1586.5333333333333	14368.5	45.38025667100229
615.5429228032841	1586.4333333333334	14483.433333333332	45.04219415554681
616.3019118390603	1586.6	14570.0	44.715350303780745
617.0608282635836	1586.0333333333333	14678.833333333334	45.65012975438407
617.8196720746892	1586.5	14737.566666666668	44.5834416950518
618.5784432702114	1585.8	14852.933333333332	44.967244712332956
619.3371418479854	1586.4	14929.733333333334	43.513889855330106
620.0957678058459	1586.3	14993.6	44.01432398015426
620.8543211416277	1586.3	15080.866666666667	44.647170204012795
621.6128018531655	1585.8666666666666	15143.566666666668	43.987302634460725
622.3712099382943	1586.3333333333333	15217.366666666667	44.49657640095582
623.1295453948488	1586.2333333333333	15260.833333333334	44.83650970434317
623.8878082206638	1586.4	15314.533333333333	45.1996605610796
624.6459984135743	1586.2333333333333	15344.066666666668	44.94277259643299
625.4041159714149	1586.2	15394.033333333333	44.396091171581716
626.1621608920203	1586.6666666666667	15439.066666666668	44.54205533336489
626.9201331732256	1586.0666666666666	15490.733333333334	44.53646628844232
627.6780328128656	1587.2	15532.533333333333	44.42501700313226
628.4358598087749	1586.6333333333334	15577.533333333333	45.49923550440249
629.1936141587885	1586.9333333333334	15609.533333333333	45.38508015832344
629.9512958607411	1585.9333333333334	15647.166666666666	44.69072006288028
630.7089049124675	1586.5333333333333	15661.266666666666	45.11432705078986
631.4664413118026	1586.5	15665.033333333333	44.80271011416861
632.2239050565811	1586.7	15709.066666666668	45.49663042452955
632.9812961446379	1586.9	15689.466666666667	44.82470739189296
633.7386145738079	1586.6	15690.0	44.45561989480327
634.4958603419257	1586.2333333333333	15691.133333333333	45.11513224341003
635.2530334468262	1586.8666666666666	15709.0	45.1481025902241
636.0101338863443	1585.8333333333333	15756.433333333332	45.523950761048006
636.7671616583146	1586.1	15727.566666666668	44.71185635704068
637.5241167605723	1586.2666666666667	15687.266666666666	44.46586177687083
638.2809991909518	1586.6333333333334	15684.2	44.716230331452266
639.037808947288	1586.3333333333333	15664.933333333332	45.20623538269609
639.7945460274159	1586.1666666666667	15641.6	44.09523633867377
640.5512104291702	1586.3666666666666	15606.266666666666	44.06085986301195
641.3078021503857	1586.5666666666666	15579.666666666666	44.39369074272929
642.0643211888971	1586.5	15542.6	44.19595699897269
642.8207675425394	1586.0666666666666	15505.2	43.983340924373884
643.5771412091474	1586.2	15503.033333333333	44.47011325816226
644.3334421865558	1587.1666666666667	15497.933333333332	44.83193655507514
645.0896704725996	1585.8666666666666	15473.333333333334	44.41901149138577
645.8458260651132	1586.3666666666666	15449.533333333333	44.13094467507199
646.6019089619319	1586.0	15457.733333333334	44.75771788026739
647.3579191608902	1586.6333333333334	15433.5	44.330332177411655
648.1138566598231	1586.6666666666667	15433.1	44.82300412853881
648.8697214565653	1586.1333333333334	15394.666666666666	45.288771748342946
649.6255135489516	1585.7333333333333	15343.166666666666	45.04335541111308
650.3812329348169	1586.8666666666666	15310.7	44.39010824737487
651.1368796119959	1586.1666666666667	15352.2	44.94139142297531
651.8924535783235	1585.5333333333333	15367.033333333333	45.082822666869305
652.6479548316345	1586.3666666666666	15335.666666666666	44.725833048219
653.4033833697637	1586.5	15322.233333333334	44.225908484133136
654.1587391905458	1586.9	15313.366666666667	43.73215540468454
654.9140222918159	1585.9666666666667	15326.666666666666	43.324652195352265
655.6692326714084	1586.5	15330.333333333334	43.27586273871005
656.4243703271585	1586.4333333333334	15353.2	44.44002574800947
657.1794352569008	1587.1	15342.1	43.94521199583305
657.9344274584702	1586.7666666666667	15343.466666666667	43.656649182199764
658.6893469297014	1586.4	15373.5	43.881693752023615
659.4441936684294	1585.5	15418.3	43.64584499090425
660.1989676724888	1586.3	15477.5	43.55653342914753
660.9536689397146	1586.7	15499.566666666668	43.42423963393139
661.7082974679414	1586.4333333333334	15520.466666666667	43.97868115689243
662.4628532550042	1587.3666666666666	15546.966666666667	43.859505912721794
663.2173362987378	1587.0666666666666	15609.0	44.51829490806413
663.9717465969768	1586.1	15672.033333333333	44.612743306403026
664.7260841475563	1586.0	15723.6	43.59457148175742
665.480348948311	1586.6333333333334	15787.4	43.48865806540741
666.2345409970756	1585.9	15857.9	43.86370604647071
666.988660291685	1586.2	15941.366666666667	44.11737646832159
667.742706829974	1586.3666666666666	16016.766666666666	44.24286046208086
668.4966806097776	1586.3	16099.7	44.149910047038084
669.2505816289303	1585.7	16152.766666666666	43.58302816229034
670.0044098852671	1585.9666666666667	16239.766666666666	43.92343641544775
670.7581653766227	1585.6666666666667	16311.733333333334	43.77929694675999
671.511848100832	1586.4	16397.533333333333	44.02183332921016
672.2654580557298	1586.2666666666667	16507.1	44.183738799623036
673.0189952391509	1585.7333333333333	16613.366666666665	44.756893989950825
673.7724596489301	1586.6666666666667	16688.666666666668	43.837125933883236
674.5258512829022	1586.3333333333333	16833.733333333334	44.016968235512216
675.279170138902	1586.4333333333334	16958.0	44.46740456851389
676.0324162147645	1585.9666666666667	17078.733333333334	44.205731531492944
676.7855895083242	1586.4333333333334	17198.966666666667	43.53309433341232
677.5386900174161	1586.4333333333334	17316.366666666665	43.720404897852475
678.2917177398749	1586.9666666666667	17410.7	43.46198621098629
679.0446726735356	1586.4	17537.2	43.2724241792324
679.797554816233	1586.5	17627.1	42.9539984601547
680.5503641658016	1586.5666666666666	17740.3	43.652420168969456
681.3031007200765	1585.8666666666666	17862.8	43.98746836800988
682.0557644768925	1586.6666666666667	17944.0	43.451766665616944
682.8083554340842	1585.6666666666667	18057.933333333334	43.89755751497389
683.5608735894867	1586.4666666666667	18198.533333333333	43.761443239372305
684.3133189409347	1586.6333333333334	18348.566666666666	43.69557704170461
685.0656914862628	1586.8	18456.966666666667	43.620813829284415
685.8179912233061	1586.8333333333333	18572.766666666666	42.71818509915961
686.5702181498993	1586.0666666666666	18719.0	43.57194820146253
687.3223722638772	1586.8666666666666	18866.266666666666	43.481700245955246
688.0744535630747	1586.0	19009.0	44.309553694228256
688.8264620453265	1586.5	19132.633333333335	44.38146825179447
689.5783977084674	1586.4	19242.9	43.42297501774601
690.3302605503324	1586.6666666666667	19372.166666666668	43.39488602594901
691.082050568756	1586.1333333333334	19492.666666666668	43.447355186869366
691.8337677615733	1585.9333333333334	19585.566666666666	43.1941909302529
692.585412126619	1586.1	19675.433333333334	43.42252307281903
693.3369836617278	1586.8666666666666	19746.066666666666	43.53228592026345
694.0884823647348	1586.1666666666667	19803.533333333333	42.71309897443786
694.8399082334745	1586.6	19883.266666666666	43.48126837992423
695.5912612657819	1586.5	19933.8	43.185099099625106
696.3425414594917	1586.6333333333334	20003.5	42.834007878644506
697.0937488124388	1586.6	20073.566666666666	42.968403090697414
697.8448833224579	1586.7666666666667	20148.466666666667	43.70244090551019
698.5959449873841	1587.1	20169.433333333334	43.003228089876664
699.3469338050518	1586.2	20228.2	43.449509103754664
700.0978497732962	1587.1	20253.033333333333	43.18956107559141
700.8486928899517	1586.4	20274.533333333333	43.51906533699739
701.5994631528534	1586.3666666666666	20331.166666666668	43.02156779403028
702.3501605598362	1586.4333333333334	20366.666666666668	43.52975904714567
703.1007851087347	1586.2333333333333	20411.866666666665	44.2512867623693
703.8513367973837	1586.4333333333334	20410.1	42.90767617953742
704.6018156236181	1586.4666666666667	20375.1	43.00793872464013
705.3522215852728	1585.7333333333333	20380.2	42.631784562715886
706.1025546801824	1586.7333333333333	20382.4	42.21110354350676
706.8528149061818	1586.8333333333333	20374.266666666666	42.32905327030308
707.603002261106	1587.0666666666666	20353.433333333334	43.46382617123951
708.3531167427894	1586.0666666666666	20319.3	43.449872618131955
709.1031583490673	1586.3333333333333	20265.7	43.302444502277574
709.8531270777742	1585.9	20234.233333333334	43.27873026820674
710.6030229267449	1586.0333333333333	20211.5	43.06845973355017
711.3528458938142	1586.8	20139.3	43.006136018860715
712.1025959768172	1585.6	20080.966666666667	43.49086477159203
712.8522731735884	1587.0666666666666	19992.766666666666	44.00264036441214
713.6018774819628	1586.8333333333333	19897.7	44.76020263911873
714.351408899775	1587.0	19809.433333333334	43.34796656586877
715.1008674248601	1586.6	19774.9	43.372832085745706
715.8502530550527	1586.1666666666667	19694.433333333334	43.78045078596229
716.5995657881876	1586.5	19568.133333333335	43.63559688894335
717.3488056220998	1586.6333333333334	19455.1	43.684451931541275
718.097972554624	1587.2	19363.9	42.54807536100852
718.8470665835949	1586.2333333333333	19270.333333333332	42.08176925010898
719.5960877068475	1586.6333333333334	19224.966666666667	42.331229671976054
720.3450359222164	1586.8666666666666	19174.9	43.417914039352674
721.0939112275368	1586.6333333333334	19113.233333333334	43.25486124416347
721.842713620643	1586.6333333333334	19069.6	42.75212318537625
722.5914430993702	1586.8333333333333	19059.033333333333	43.006617992003164
723.340099661553	1586.3333333333333	19014.866666666665	42.94105915626096
724.0886833050263	1586.2666666666667	18995.0	42.209050313545085
724.837194027625	1586.7333333333333	18971.8	43.09989971099965
725.5856318271836	1586.3	18911.666666666668	42.71271060689555
726.3339967015373	1586.2333333333333	18876.233333333334	42.94592503413713
727.0822886485207	1586.3333333333333	18808.633333333335	42.05437833020648
727.8305076659686	1586.2	18731.9	42.314056669907195
728.5786537517159	1586.7666666666667	18675.533333333333	41.87217370470524
729.3267269035974	1586.4666666666667	18618.3	41.820683976781126
730.0747271194479	1586.8333333333333	18598.633333333335	42.659322919195795
730.822654397102	1586.4	18596.533333333333	43.31297946295443
731.5705087343949	1586.6	18596.133333333335	43.328691426574025
732.3182901291611	1586.2666666666667	18542.566666666666	42.77214711091839
733.0659985792356	1586.7	18516.8	43.109813959036295
733.8136340824532	1586.0	18499.8	43.29058538752907
734.5611966366486	1586.6	18480.366666666665	42.65864606713085
735.3086862396566	1586.6666666666667	18479.1	42.54118487968827
736.056102889312	1587.0333333333333	18432.5	41.99793106388577
736.8034465834498	1586.6	18477.266666666666	42.2481973854826
737.5507173199047	1586.4666666666667	18501.266666666666	43.14041354568512
738.2979150965115	1587.3	18493.433333333334	42.64380660608117
739.045039911105	1586.3333333333333	18469.5	42.78423950491849
739.79209176152	1586.7	18473.666666666668	43.13090579467363
740.5390706455914	1586.3	18474.733333333334	43.09856851780849
741.285976561154	1587.0	18435.866666666665	42.01931923208965
742.0328095060426	1586.9666666666667	18426.2	42.53921536088121
742.7795694780918	1587.4333333333334	18408.233333333334	42.97758338460069
743.5262564751367	1586.4333333333334	18374.433333333334	42.96398233688513
744.272870495012	1586.9	18332.466666666667	42.34112167508208
745.0194115355524	1586.7	18305.433333333334	42.76971647488941
745.765879594593	1586.8	18297.066666666666	42.00257118765286
746.5122746699683	1585.8	18305.5	42.005348236536626
747.2585967595134	1586.3	18320.466666666667	43.07776247690724
748.0048458610628	1586.5666666666666	18320.633333333335	42.96914260042869
748.7510219724516	1586.8	18318.266666666666	43.39379498420301
749.4971250915144	1585.9	18349.3	43.554060308920356
750.243155216086	1586.7333333333333	18377.5	42.8432907700134
750.9891123440015	1587.1333333333334	18439.833333333332	43.67882347735925
751.7349964730954	1586.7	18468.4	43.225562865613654
752.4808076012027	1586.5	18490.133333333335	42.33593376528172
753.2265457261582	1585.9333333333334	18540.233333333334	42.94425771376735
753.9722108457964	1586.4333333333334	18597.466666666667	42.99664003783214
754.7178029579526	1586.2333333333333	18651.2	42.239110749655595
755.4633220604613	1586.7	18702.866666666665	42.80497604088156
756.2087681511574	1586.9333333333334	18742.1	42.04403915527377
756.9541412278757	1586.8666666666666	18766.266666666666	42.727747207878856
757.699441288451	1586.5333333333333	18799.466666666667	43.238190106341655
758.4446683307182	1586.9666666666667	18839.0	42.840559750454744
759.1898223525119	1586.8	18914.766666666666	43.27784827121309
759.9349033516671	1586.7666666666667	18986.533333333333	42.681438888220036
760.6799113260186	1586.6	19069.7	42.976605194104295
761.424846273401	1587.1	19102.066666666666	42.71564353048487
762.1697081916495	1586.5666666666666	19187.0	42.58209501501146
762.9144970785986	1586.7333333333333	19260.466666666667	42.950529457632754
763.6592129320832	1586.3333333333333	19303.966666666667	42.62411426855547
764.4038557499381	1586.6666666666667	19372.166666666668	43.12512560464622
765.1484255299982	1586.1666666666667	19426.6	43.053633915365616
765.8929222700982	1586.1333333333334	19480.5	42.17844591220871
766.637345968073	1586.3666666666666	19579.4	41.885999864753984
767.3816966217572	1586.6	19662.333333333332	42.39863260053011
768.1259742289859	1586.4	19724.0	42.42447808987462
768.8701787875938	1586.4	19808.333333333332	42.683443649584085
769.6143102954156	1587.2666666666667	19872.833333333332	43.01924404210119
770.3583687502863	1586.1666666666667	19916.066666666666	42.419340554754136
771.1023541500406	1587.0	19946.533333333333	41.60571110853712
771.8462664925133	1585.9666666666667	20021.333333333332	41.38813069716717
772.5901057755393	1586.1	20144.266666666666	42.17579090844871
773.3338719969533	1586.1666666666667	20258.666666666668	42.33863023385104
774.0775651545903	1586.4	20336.9	42.21663503187123
774.8211852462848	1586.9666666666667	20412.066666666666	42.22738928148805
775.5647322698719	1586.7666666666667	20507.433333333334	42.345762565327
776.3082062231862	1586.5	20539.9	41.66070658629876
777.0516071040627	1585.9666666666667	20642.966666666667	42.636477927011065
777.7949349103361	1586.0	20750.066666666666	42.82288935560882
778.5381896398412	1586.9	20873.866666666665	42.055505753245264
779.281371290413	1586.3666666666666	21013.7	42.463981441714324
780.024479859886	1586.8666666666666	21110.466666666667	42.37976042127123
780.7675153460953	1586.1666666666667	21182.466666666667	41.40044195038009
781.5104777468754	1587.4666666666667	21267.433333333334	41.54350829487745
782.2533670600615	1586.8	21388.333333333332	41.65880627956531
782.996183283488	1586.7	21498.466666666667	41.84491604978977
783.73892641499	1586.5	21632.266666666666	41.284445129849715
784.4815964524023	1586.6666666666667	21732.633333333335	41.24288712763521
785.2241933935596	1586.3333333333333	21869.333333333332	41.875574316210844
785.9667172362967	1586.7	21985.866666666665	41.148346829939285
786.7091679784486	1586.4	22059.966666666667	41.31646844759062
787.4515456178499	1586.4	22180.466666666667	40.926180753640594
788.1938501523355	1586.3	22334.066666666666	41.14038701464494
788.9360815797401	1586.5	22447.166666666668	42.05369973831844
789.6782398978987	1586.5666666666666	22507.866666666665	41.52355252092629
790.420325104646	1586.2333333333333	22634.333333333332	42.072676048650386
791.1623371978169	1586.0	22730.766666666666	41.999697263616845
791.9042761752461	1586.3666666666666	22835.366666666665	41.64244546158049
792.6461420347684	1586.8666666666666	22933.366666666665	42.12606300562976
793.3879347742187	1586.9	23002.933333333334	41.33590783425097
794.1296543914318	1586.4333333333334	23073.3	41.70217513105724
794.8713008842426	1586.9	23164.233333333334	41.36296479233228
795.6128742504857	1586.8666666666666	23324.9	41.79977244922393
796.354374487996	1586.6333333333334	23425.966666666667	41.73930185289517
797.0958015946084	1586.5666666666666	23517.466666666667	41.54043960470621
797.8371555681575	1586.5666666666666	23646.333333333332	41.287305935138264
798.5784364064783	1586.2333333333333	23745.966666666667	41.58054342083846
799.3196441074057	1586.0666666666666	23862.0	41.75845656093056
800.0607786687742	1586.5	23986.0	41.909439595704576
800.8018400884189	1586.4666666666667	24100.766666666666	41.718417709577714
801.5428283641745	1587.2	24204.7	41.120234486973004
802.2837434938757	1587.2666666666667	24320.433333333334	42.111590355449664
803.0245854753575	1586.3666666666666	24427.3	41.73272281524004
803.7653543064547	1586.5	24551.833333333332	41.96322254923714
804.5060499850019	1586.3666666666666	24664.366666666665	42.37430282722801
805.2466725088342	1586.5	24730.4	42.31445953339379
805.9872218757862	1586.6333333333334	24793.166666666668	42.13746714439965
806.7276980836928	1586.4666666666667	24865.333333333332	42.01232525641278
807.4681011303886	1586.3666666666666	24942.833333333332	41.22536971955992
808.2084310137088	1586.9333333333334	25043.5	41.95485068076555
808.948687731488	1586.6666666666667	25165.3	41.78838236242546
809.688871281561	1586.5	25285.733333333334	41.764235872973885
810.4289816617627	1587.0333333333333	25412.933333333334	41.95531727935602
811.1690188699278	1586.7333333333333	25563.1	41.44642502201122
811.9089829038911	1586.5333333333333	25568.9	41.486680564069985
812.6488737614875	1586.4333333333334	25632.666666666668	41.51280616368032
813.3886914405518	1585.8333333333333	25747.133333333335	41.36075110824508
814.1284359389189	1587.3	25834.933333333334	40.43759798541489
814.8681072544233	1586.3	25960.633333333335	41.14224056653859
815.6077053849002	1585.8333333333333	26044.533333333333	41.536238465990095
816.3472303281842	1587.2	26106.933333333334	41.80982683380738
817.0866820821101	1586.1333333333334	26203.333333333332	41.99351365712684
817.8260606445127	1586.7333333333333	26322.466666666667	42.36451881853988
818.5653660132269	1586.7333333333333	26384.033333333333	41.9941744557611
819.3045981860876	1586.4666666666667	26441.3	42.08780246461928
820.0437571609293	1586.1	26527.9	41.556740148930714
820.7828429355872	1585.8666666666666	26615.3	41.74841782846185
821.5218555078957	1586.0666666666666	26665.066666666666	41.332829988090545
822.26079487569	1586.6	26770.566666666666	41.69026126285651
822.9996610368046	1586.7666666666667	26821.1	41.96358697899713
823.7384539890745	1586.5333333333333	26891.066666666666	41.46420235696875
824.4771737303345	1586.1666666666667	26977.833333333332	41.602200463387426
825.2158202584193	1586.1333333333334	27078.6	41.74019204749764
825.9543935711638	1586.6	27150.133333333335	41.51434220783734
826.6928936664028	1586.6	27199.4	41.32797400656588
827.4313205419711	1586.5	27276.9	41.584429416575624
828.1696741957036	1586.6	27322.0	41.95956124496035
828.907954625435	1586.3	27439.433333333334	42.067950572264955
829.646161829	1586.9	27516.666666666668	41.70013585912873
830.3842958042337	1587.3	27596.533333333333	41.55295702820799
831.1223565489707	1586.4	27665.3	41.64844101796891
831.8603440610459	1586.3333333333333	27763.666666666668	41.99245780006647
832.598258338294	1586.5333333333333	27838.6	41.78013540090188
833.3360993785501	1585.4333333333334	27893.733333333334	41.723353963960925
834.0738671796487	1586.6	28052.466666666667	41.80826579377415
834.8115617394246	1586.2666666666667	28163.8	41.18651495191487
835.5491830557129	1586.2333333333333	28261.5	41.199475135317535
836.2867311263482	1586.4	28359.5	40.52009942281876
837.0242059491653	1586.7	28509.7	41.0619646324555
837.7616075219992	1587.0	28616.866666666665	41.74110839196196
838.4989358426844	1585.9	28651.8	41.47853876531541
839.2361909090561	1585.9666666666667	28648.466666666667	41.61762703604678
839.9733727189487	1586.4333333333334	28651.633333333335	41.264334269373
840.7104812701973	1586.4333333333334	28796.0	41.06922104490809
841.4475165606366	1586.2666666666667	28940.9	41.0711473287873
842.1844785881015	1586.2333333333333	29020.566666666666	40.86369407262752
842.9213673504267	1586.5	29027.933333333334	40.46967852674726
843.6581828454471	1585.7333333333333	29071.0	40.74380204466429
844.3949250709974	1586.5	29143.3	40.8521918161337
845.1315940249126	1586.1	29241.566666666666	40.68847219684688
845.8681897050272	1587.0666666666666	29303.9	40.89120186272768
846.6047121091764	1586.1666666666667	29406.766666666666	40.77359648026209
847.3411612351948	1586.1333333333334	29567.633333333335	41.61515479197196
848.0775370809172	1585.8666666666666	29659.766666666666	41.164051792093034
848.8138396441784	1586.9333333333334	29731.566666666666	40.837376872156405
849.5500689228132	1586.0333333333333	29823.7	41.66412391381291
850.2862249146566	1586.6666666666667	29962.6	41.86663432332427
851.0223076175432	1586.7666666666667	30090.233333333334	41.634810623589225
851.7583170293079	1586.4333333333334	30290.833333333332	41.864085751914935
852.4942531477856	1586.4333333333334	30343.566666666666	41.22739843574372
853.2301159708109	1586.1	30382.933333333334	41.136830406481906
853.9659054962187	1586.3666666666666	30416.266666666666	41.58660251253887
854.7016217218439	1586.1333333333334	30480.366666666665	41.648779994811726
855.4372646455213	1586.2	30593.966666666667	41.95623466095006
856.1728342650856	1586.1	30747.9	42.395218578808894
856.9083305783716	1586.9333333333334	30885.233333333334	41.641984054826445
857.6437535832143	1586.0333333333333	30946.3	40.84553200219094
858.3791032774483	1586.9	31046.933333333334	41.172989352872094
859.1143796589085	1586.6	31001.866666666665	40.474188561919895
859.8495827254299	1586.9	31104.333333333332	40.37582450331876
860.5847124748469	1585.9	31164.9	40.056381812782256
861.3197689049947	1586.1	31222.433333333334	40.05287588982518
862.0547520137079	1585.5333333333333	31344.233333333334	39.939575303966656
862.7896617988213	1586.9	31496.133333333335	39.94446463434409
863.5244982581698	1586.8666666666666	31629.366666666665	40.27936278197973
864.2592613895882	1586.5333333333333	31660.3	39.630710767667495
864.9939511909114	1586.1666666666667	31692.8	40.17838729931602
865.728567659974	1586.0	31772.1	40.01288962008127
866.4631107946109	1586.5333333333333	31867.5	40.39547312944258
867.197580592657	1585.7333333333333	31925.666666666668	40.2174039800283
867.931977051947	1586.3	31994.566666666666	39.872683905444376
868.6663001703158	1585.8333333333333	31991.5	39.54914867784547
869.4005499455982	1587.2666666666667	32061.4	40.90893473523231
870.1347263756289	1587.2	32059.733333333334	40.70139614447027
870.8688294582428	1586.3333333333333	32212.633333333335	40.55415480803667
871.6028591912748	1586.6333333333334	32358.2	40.960556690313766
872.3368155725594	1586.5333333333333	32471.5	40.408639631057696
873.0706985999318	1585.9333333333334	32541.833333333332	40.720259681792356
873.8045082712266	1586.8333333333333	32604.233333333334	40.77299482877468
874.5382445842787	1586.6666666666667	32666.766666666666	40.684718289208725
875.2719075369228	1585.9666666666667	32775.13333333333	40.29973278321385
876.0054971269938	1586.0333333333333	32923.333333333336	39.869699748923644
876.7390133523264	1586.9	33109.066666666666	39.70387482462275
877.4724562107556	1586.6	33321.166666666664	39.28785261691399
878.2058257001161	1586.1666666666667	33481.1	39.153665445235376
878.9391218182427	1587.1333333333334	33598.7	38.534676468095064
879.6723445629702	1585.8	33733.433333333334	39.3993649360743
880.4054939321335	1586.3	33854.4	39.36427684516763
881.1385699235674	1586.5666666666666	34102.066666666666	39.10398429437839
881.8715725351066	1586.4	34328.833333333336	38.73297645231096
882.604501764586	1585.4666666666667	34571.566666666666	38.890034359676285
883.3373576098403	1587.0	34699.8	38.30681724785208
884.0701400687044	1586.5666666666666	34834.5	38.286242494247745
884.8028491390132	1586.1	34945.63333333333	38.05809011660142
885.5354848186014	1585.9666666666667	35060.96666666667	38.46300886718641
886.2680471053038	1586.7666666666667	35093.3	38.09817581616343
887.0005359969554	1586.6333333333334	35304.066666666666	39.17361615235964
887.7329514913906	1586.5	35421.4	38.70845355564187
888.4652935864447	1585.9	35603.53333333333	38.61147979813875
889.1975622799522	1585.9	35740.96666666667	38.30133162927921
889.929757569748	1586.3	35936.86666666667	38.23179031705233
890.6618794536669	1586.7333333333333	36135.433333333334	38.56737282337835
891.3939279295437	1586.1	36304.066666666666	39.1585831704739
892.1259029952132	1585.9	36444.36666666667	39.18020809056749
892.8578046485103	1586.4	36620.566666666666	39.05102392049039
893.5896328872698	1586.3666666666666	36763.46666666667	39.8411468271942
894.3213877093264	1586.0666666666666	36960.4	40.021657104001214
895.0530691125149	1586.2333333333333	37211.7	40.517310324587164
895.7846770946703	1586.3333333333333	37448.566666666666	40.74749559370666
896.5162116536272	1586.3	37620.13333333333	41.41783524566358
897.2476727872206	1586.2333333333333	37782.53333333333	42.06314814053047
897.9790604932853	1586.7666666666667	37931.566666666666	42.01345597505894
898.7103747696559	1586.9666666666667	38113.5	41.90663004442543
899.4416156141674	1585.8666666666666	38377.2	42.370232934516665
900.1727830246544	1586.2666666666667	38595.03333333333	42.687605057693574
900.9038769989521	1586.4666666666667	38821.23333333333	42.11160717658858
901.634897534895	1586.7666666666667	39027.13333333333	42.57792749032473
902.365844630318	1587.1666666666667	39186.23333333333	42.756494500085175
903.0967182830558	1586.3	39309.2	43.25336567208877
903.8275184909435	1586.3333333333333	39486.0	43.82310207310736
904.5582452518156	1586.6333333333334	39673.433333333334	43.78322654869594
905.288898563507	1586.6666666666667	39871.26666666667	43.74179513306134
906.0194784238527	1586.6333333333334	40010.1	43.89134534893305
906.7499848306873	1586.5	40212.86666666667	43.518699138308115
907.4804177818455	1586.7	40409.5	43.43425473262941
908.2107772751625	1586.7	40562.066666666666	43.35355701525418
908.9410633084728	1585.8666666666666	40769.73333333333	42.780671078390284
909.6712758796114	1585.9666666666667	40879.666666666664	43.29359939618287
910.4014149864129	1586.6666666666667	40932.333333333336	43.00633313629259
911.1314806267123	1586.5	41087.9	43.36154872605527
911.8614727983444	1586.8666666666666	41286.96666666667	44.125205573535574
912.5913914991438	1586.6333333333334	41438.5	44.42291768108951
913.3212367269456	1586.2	41564.46666666667	44.643303989996184
914.0510084795844	1586.6666666666667	41727.86666666667	44.645502525011
914.7807067548952	1586.8	41918.566666666666	45.4252837215695
915.5103315507125	1586.3666666666666	42047.26666666667	46.30935358527308
916.2398828648716	1585.3	42178.333333333336	46.784952319905194
916.9693606952068	1586.9666666666667	42307.433333333334	47.05727765935922
917.6987650395532	1586.4	42414.03333333333	47.3184947847999
918.4280958957455	1586.7333333333333	42485.8	47.39498667965306
919.1573532616186	1586.6333333333334	42571.23333333333	47.81778240883576
919.8865371350073	1586.8	42624.23333333333	47.97918070482822
920.6156475137464	1586.7666666666667	42573.9	47.128718370455424
921.3446843956707	1587.3333333333333	42615.666666666664	47.53591769708774
922.0736477786149	1586.8	42482.03333333333	46.9545613259918
922.802537660414	1586.6	42452.96666666667	46.28952986141969
923.5313540389027	1586.5333333333333	42516.8	45.86958434719874
924.2600969119159	1586.9333333333334	42502.2	44.971629355429634
924.9887662772883	1586.5666666666666	42466.433333333334	44.91683083579493
925.7173621328548	1587.0	42458.46666666667	45.2334403533655
926.4458844764501	1586.1	42430.53333333333	44.83368777639915
927.1743333059092	1586.3333333333333	42217.5	45.26272718339582
927.9027086190666	1586.0333333333333	41877.8	45.42455513973024
928.6310104137575	1586.2666666666667	41466.23333333333	45.76963110968133
929.3592386878165	1586.3	40933.4	45.7659527433173
930.0873934390784	1586.7333333333333	40249.6	45.656157044709495
930.815474665378	1586.0	39383.7	45.15528056966772
931.5434823645503	1586.2	38446.26666666667	44.99702347129236
932.2714165344298	1586.7666666666667	37348.86666666667	45.02708206867673
932.9992771728516	1585.8	36280.9	44.65443545284087
933.7270642776504	1586.0333333333333	35195.13333333333	44.62504489781442
934.4547778466609	1586.5333333333333	34151.8	43.64230466708719
935.1824178777181	1587.1666666666667	33305.933333333334	42.46801861937924
935.9099843686568	1586.8666666666666	32673.3	42.36439847507169
936.6374773173115	1586.2333333333333	32189.9	41.885437154898696
937.3648967215174	1586.1333333333334	31831.233333333334	41.75684270633085
938.0922425791092	1586.8666666666666	31660.433333333334	41.68145813268611
938.8195148879216	1586.5	31755.766666666666	41.44979011621314
939.5467136457895	1586.4	31991.4	42.17389379036504
940.2738388505477	1586.7	32243.466666666667	41.69439152068579
941.000890500031	1586.2	32592.266666666666	41.01485384283804
941.7278685920743	1586.2666666666667	33145.566666666666	41.37814437879679
942.4547731245123	1586.7	33793.066666666666	41.54176206803358
943.1816040951798	1586.2666666666667	34465.03333333333	40.84266005666232
943.9083615019116	1586.3666666666666	35168.6	40.785250396700896
944.6350453425426	1586.4666666666667	35878.2	39.5322631138344
945.3616556149077	1586.3333333333333	36632.96666666667	39.69225567595717
946.0881923168415	1587.0666666666666	37400.26666666667	39.54717507440527
946.8146554461789	1587.0666666666666	38136.166666666664	39.35045743649363
947.5410450007547	1585.8	38918.666666666664	39.47410517730793
948.2673609784038	1586.5	39678.566666666666	39.61069338535246
948.9936033769609	1586.3666666666666	40476.13333333333	39.45001428824847
949.7197721942608	1586.0666666666666	41232.166666666664	39.95323444209194
950.4458674281384	1586.5666666666666	42012.63333333333	40.20553215513473
951.1718890764284	1586.6	42781.333333333336	40.13152947000178
951.8978371369658	1586.3333333333333	43494.1	40.58866587015194
952.6237116075853	1585.6333333333334	44100.5	40.11186304884948
953.3495124861216	1586.8333333333333	44607.7	39.91215914786428
954.0752397704097	1585.9666666666667	45137.666666666664	39.76559238093799
954.8008934582843	1586.3333333333333	45698.86666666667	40.07566384533419
955.5264735475803	1586.6333333333334	46208.833333333336	39.498329793185086
956.2519800361324	1586.6333333333334	46703.166666666664	39.225627273210215
956.9774129217755	1586.8333333333333	47165.13333333333	38.99993975428233
957.7027722023442	1586.9666666666667	47574.433333333334	39.26578465515216
958.4280578756737	1586.5333333333333	47908.46666666667	39.628758668116674
959.1532699395985	1586.6	48147.13333333333	40.01238647158911
959.8784083919536	1587.0333333333333	48410.23333333333	39.51312001698999
960.6034732305736	1586.1	48670.7	39.12166939875257
961.3284644532936	1586.3333333333333	48997.1	39.502768910440224
962.053382057948	1586.8333333333333	49294.666666666664	39.25463592758928
962.7782260423721	1586.9	49577.666666666664	39.96791196525755
963.5029964044004	1586.3	49768.9	39.366823343126946
964.2276931418677	1586.2333333333333	49988.53333333333	38.79768163929049
964.952316252609	1586.2333333333333	50220.13333333333	39.2686491441596
965.6768657344589	1586.2333333333333	50277.36666666667	39.152662490789645
966.4013415852523	1586.3333333333333	50256.23333333333	38.91670895239617
967.1257438028242	1586.3666666666666	50274.9	38.38178459095428
967.8500723850091	1586.3666666666666	50371.9	38.781606903429754
968.574327329642	1587.3	50471.2	39.2004533619328
969.2985086345576	1586.6	50526.36666666667	38.46919663250084
970.0226162975908	1587.4	50575.03333333333	38.35499871648297
970.7466503165765	1586.1666666666667	50533.6	38.120175836361106
971.4706106893493	1586.8666666666666	50466.73333333333	38.0850419884175
972.1944974137441	1586.1	50307.9	38.06789452502204
972.9183104875957	1586.3	50037.1	38.28167677212319
973.6420499087391	1586.9333333333334	49729.46666666667	38.24728929059903
974.3657156750087	1586.4333333333334	49520.566666666666	38.46602579354469
975.0893077842397	1586.7	49248.26666666667	37.72961270104016
975.8128262342667	1585.6	49168.1	37.38872518945483
976.5362710229247	1587.2666666666667	49161.03333333333	37.57967078415318
977.2596421480483	1587.1666666666667	49130.7	37.77831910757233
977.9829396074724	1586.6333333333334	48975.46666666667	37.30924495824853
978.7061633990318	1587.0666666666666	48848.833333333336	37.852583208507994
979.4293135205613	1586.0666666666666	48630.833333333336	38.18522157202845
980.1523899698958	1586.2666666666667	48442.03333333333	38.617331591017454
980.87539274487	1587.4333333333334	48264.933333333334	38.56852574404868
981.5983218433189	1586.3333333333333	48217.53333333333	38.67711984927033
982.3211772630771	1586.9333333333334	48247.933333333334	38.26451642412591
983.0439590019795	1586.7	48402.23333333333	37.94213177016984
983.7666670578608	1587.0	48566.3	38.36032379483222
984.4893014285559	1586.7333333333333	48590.0	37.55337708599388
985.2118621118997	1586.5	48516.26666666667	37.29133762894594
985.9343491057269	1586.2	48467.1	37.91077580272651
986.6567624078724	1586.1333333333334	48288.333333333336	38.01095394762763
987.3791020161709	1586.2333333333333	48170.3	37.929895109055316
988.1013679284573	1586.3	48154.933333333334	38.331979051868835
988.8235601425663	1586.6666666666667	48163.333333333336	38.18250722309895
989.5456786563328	1587.2666666666667	48206.8	37.866876450437765
990.2677234675917	1586.3	48288.0	37.73200774236109
990.9896945741776	1586.9666666666667	48209.2	37.11615874930196
991.7115919739255	1587.3333333333333	48060.2	37.09581910262451
992.4334156646702	1586.7	47807.433333333334	37.695008621129
993.1551656442463	1586.9666666666667	47428.7	37.61106427628678
993.8768419104888	1587.1	46995.03333333333	37.570955441007904
994.5984444612325	1586.8333333333333	46665.666666666664	36.73845801444261
995.3199732943121	1586.6666666666667	46369.3	36.3283794786748
996.0414284075626	1586.1666666666667	46128.53333333333	36.68379864234295
996.7628097988187	1586.6	45911.23333333333	37.125087506476696
997.4841174659151	1586.9	45639.566666666666	36.50717142200748
998.2053514066869	1586.1333333333334	45322.166666666664	36.790549809099815
998.9265116189687	1586.6	44827.63333333333	36.11375678934914
999.6475981005952	1586.7	44244.63333333333	35.754629137919686
1000.3686108494015	1586.0666666666666	43745.23333333333	36.42198180588178
1001.0895498632223	1586.9	43400.26666666667	36.549458375656044
1001.8104151398923	1586.1666666666667	43095.26666666667	36.59261804597748
1002.5312066772464	1585.9333333333334	42814.566666666666	37.10513560095453
1003.2519244731194	1586.5666666666666	42541.03333333333	37.275165242113005
1003.9725685253462	1586.9333333333334	42293.26666666667	37.81073997269909
1004.6931388317614	1587.2333333333333	41879.3	37.47504773825145
1005.4136353902	1586.7	41363.36666666667	37.611653926118876
1006.1340581984969	1586.2666666666667	40769.76666666667	37.622640775720036
1006.8544072544867	1586.5666666666666	40062.833333333336	37.30586814209259
1007.5746825560042	1587.3333333333333	39452.86666666667	37.34801236677233
1008.2948841008844	1586.2	38903.8	37.426036308436906
1009.0150118869618	1586.6666666666667	38455.7	37.313112618502764
1009.7350659120716	1586.7666666666667	38122.3	37.2067804708504
1010.4550461740483	1586.4	37762.0	37.24539359249943
1011.174952670727	1586.4666666666667	37428.36666666667	37.93938801754533
1011.8947853999423	1587.0	36975.96666666667	37.96423520467754
1012.614544359529	1586.1	36399.13333333333	38.38115204668186
1013.334229547322	1586.3	35787.0	38.710404103809196
1014.0538409611561	1586.4333333333334	35100.36666666667	38.64475206803368
1014.7733785988661	1587.4333333333334	34425.73333333333	38.753993808940095
1015.4928424582868	1586.2333333333333	33900.53333333333	38.626172672908645
1016.2122325372529	1586.6666666666667	33461.833333333336	38.963910405579405
1016.9315488335994	1586.2	33024.2	38.649417513095095
1017.6507913451611	1586.3	32679.466666666667	38.806122042400176
1018.3699600697728	1586.7666666666667	32312.733333333334	38.48869429236908
1019.0890550052692	1586.9666666666667	31903.466666666667	38.579388664202995
1019.8080761494851	1586.0	31419.6	38.761543396288985
1020.5270235002555	1585.7666666666667	30788.433333333334	38.25786004434392
1021.2458970554151	1587.3666666666666	30072.366666666665	38.612371603433736
1021.9646968127987	1586.6	29404.133333333335	38.52504272128104
1022.6834227702411	1586.3	28871.466666666667	39.269954823655546
1023.4020749255772	1586.0333333333333	28369.3	39.21596940403479
1024.1206532766416	1586.2	27955.266666666666	38.706651529616124
1024.8391578212693	1586.9333333333334	27691.133333333335	40.03490490114067
1025.5575885572953	1585.9666666666667	27351.933333333334	40.36129567924121
1026.2759454825539	1586.0333333333333	26910.9	40.06493132561581
1026.9942285948803	1586.0333333333333	26351.7	40.017749939359334
1027.7124378921092	1586.8333333333333	25780.033333333333	39.98807172360332
1028.4305733720753	1586.2666666666667	25160.733333333334	39.815599415106924
1029.1486350326138	1587.2333333333333	24584.633333333335	40.17075290609836
1029.866622871559	1586.2	24078.933333333334	39.827489068376515
1030.584536886746	1586.3	23649.933333333334	39.95912606685125
1031.3023770760096	1586.8666666666666	23305.366666666665	40.5954893593723
1032.0201434371845	1586.6	22967.033333333333	39.99302767127315
1032.7378359681059	1586.5666666666666	22623.433333333334	39.94530897216959
1033.455454666608	1586.5666666666666	22246.966666666667	39.97408053493713
1034.1729995305259	1586.5	21798.133333333335	39.75964070329247
1034.8904705576945	1587.0666666666666	21291.133333333335	40.07868897059271
1035.6078677459486	1586.4333333333334	20755.866666666665	40.05790863669518
1036.3251910931228	1586.4	20245.033333333333	39.90751640690437
1037.042440597052	1586.8333333333333	19773.666666666668	39.80600112663165
1037.7596162555712	1585.8333333333333	19369.466666666667	39.56285237842662
1038.4767180665153	1586.9333333333334	19029.0	39.24224042975698
1039.1937460277186	1585.9666666666667	18766.966666666667	40.06444243334813
1039.9107001370162	1587.0333333333333	18480.133333333335	39.43444213762196
1040.627580392243	1586.9333333333334	18213.9	39.63567667155556
1041.3443867912338	1587.2333333333333	17860.466666666667	39.00130613971866
1042.0611193318232	1586.6	17483.833333333332	39.51747421303994
1042.7777780118463	1586.5333333333333	17046.3	39.85037158393504
1043.4943628291376	1586.0666666666666	16577.566666666666	39.621444579443114
1044.2108737815322	1586.1	16183.5	39.50943855192822
1044.9273108668647	1586.4666666666667	15807.666666666666	39.33043640920979
1045.64367408297	1586.0666666666666	15477.733333333334	39.24596227405958
1046.359963427683	1586.7	15192.0	39.20438516038123
1047.0761788988382	1586.3333333333333	14922.866666666667	38.61074772107544
1047.7923204942708	1587.2666666666667	14654.466666666667	38.826747340720374
1048.5083882118154	1586.6	14392.566666666668	39.529751164168395
1049.224382049307	1586.4666666666667	14070.733333333334	39.37311263119072
1049.9403020045802	1586.7333333333333	13740.7	39.217728826682546
1050.6561480754697	1586.4666666666667	13386.633333333333	39.20089791655585
1051.3719202598106	1586.9	13082.766666666666	39.457213779796405
1052.0876185554378	1587.1	12811.3	39.42305727931371
1052.8032429601856	1586.8666666666666	12548.966666666667	38.48603409122283
1053.5187934718892	1586.7666666666667	12356.966666666667	38.90806922426372
1054.2342700883835	1586.3666666666666	12194.733333333334	39.26648461263884
1054.949672807503	1586.8	12057.466666666667	39.32871208663807
1055.6650016270826	1586.4333333333334	11877.166666666666	38.967480913475534
1056.3802565449573	1586.9333333333334	11681.666666666666	39.03903712097982
1057.0954375589617	1587.0333333333333	11469.366666666667	39.05793930065247
1057.8105446669308	1586.4333333333334	11233.833333333334	38.86948818379138
1058.5255778666992	1586.0	11017.2	39.82785652385879
1059.240537156102	1586.5333333333333	10785.0	39.401686389158975
1059.9554225329737	1586.6333333333334	10580.266666666666	39.19194151908118
1060.6702339951491	1586.5666666666666	10421.1	38.815254513612054
1061.3849715404633	1586.1666666666667	10293.5	39.30140377847631
1062.0996351667509	1586.8333333333333	10172.7	38.496065434924134
1062.8142248718468	1586.5666666666666	10066.5	39.09073547218775
1063.528740653586	1586.3333333333333	9915.566666666668	38.88379554355458
1064.2431825098029	1586.4333333333334	9739.0	38.683626422112425
1064.9575504383324	1586.9333333333334	9538.6	39.083085587463366
1065.6718444370097	1586.0666666666666	9326.233333333334	37.75710687651108
1066.386064503669	1586.3333333333333	9158.733333333334	38.636115738105794
1067.1002106361457	1586.8333333333333	9006.466666666667	37.78625504431114
1067.8142828322743	1586.4333333333334	8889.333333333334	38.857610322044316
1068.5282810898898	1586.8	8798.833333333334	38.369049075806295
1069.2422054068265	1585.9333333333334	8696.1	38.890707795497704
1069.95605578092	1587.0666666666666	8594.8	38.76470844343723
1070.6698322100044	1586.5666666666666	8459.266666666666	38.09485919077779
1071.383534691915	1586.8333333333333	8297.766666666666	38.7725502689416
1072.0971632244864	1586.7666666666667	8132.233333333334	38.80873982416429
1072.8107178055534	1585.9333333333334	7975.933333333333	39.42278476281566
1073.524198432951	1586.7666666666667	7849.633333333333	38.744884131454285
1074.2376051045137	1586.5666666666666	7749.566666666667	39.463801980496086
1074.9509378180765	1586.1333333333334	7650.833333333333	38.3337916482769
1075.6641965714741	1587.1333333333334	7556.2	37.65717627591081
1076.3773813625414	1586.9	7472.333333333333	39.039223843068655
1077.0904921891133	1586.8666666666666	7360.033333333334	38.92551037225815
1077.8035290490245	1586.8333333333333	7243.066666666667	39.05077445689971
1078.51649194011	1586.3	7118.166666666667	39.717945796953785
1079.2293808602042	1586.2	6995.933333333333	38.54141421189395
1079.9421958071423	1585.7333333333333	6874.1	38.231004005994215
1080.6549367787588	1586.0333333333333	6787.766666666666	38.9062383933354
1081.367603772889	1586.6333333333334	6712.066666666667	37.98400480616932
1082.080196787367	1585.7666666666667	6655.4	38.76130796004899
1082.7927158200282	1585.5666666666666	6579.933333333333	38.9952471082788
1083.5051608687072	1586.6333333333334	6472.266666666666	39.206413068282146
1084.217531931239	1585.9666666666667	6352.5	38.809123399376105
1084.9298290054578	1586.9666666666667	6233.366666666667	37.87694059689289
1085.6420520891993	1586.5333333333333	6122.733333333334	37.57798458214529
1086.3542011802977	1586.1	6055.5	36.96780330122769
1087.0662762765878	1586.5666666666666	5987.433333333333	37.307369974725184
1087.7782773759047	1586.6666666666667	5924.7	36.47602936040954
1088.4902044760831	1586.6	5857.466666666666	37.407245501769005
1089.202057574958	1587.2	5776.766666666666	38.09431124608947
1089.9138366703637	1586.0333333333333	5687.3	38.0536946126259
1090.6255417601355	1586.7666666666667	5606.233333333334	38.710236324353154
1091.337172842108	1586.4666666666667	5520.966666666666	37.78354359514658
1092.048729914116	1585.8	5459.133333333333	37.54263678614956
1092.7602129739944	1586.6333333333334	5418.733333333334	37.93591576337459
1093.471622019578	1587.1333333333334	5363.4	36.791590752820575
1094.1829570487016	1586.3333333333333	5300.166666666667	37.73930727174362
1094.8942180592	1586.3666666666666	5209.633333333333	38.06251535795065
1095.605405048908	1586.0333333333333	5123.5	37.062964722296094
1096.3165180156604	1585.9666666666667	5066.133333333333	37.73675668679416
1097.027556957292	1587.0333333333333	5016.9	37.974311978062026
1097.7385218716379	1586.3666666666666	4983.066666666667	39.2101061036162
1098.4494127565324	1586.3333333333333	4920.5	36.73634362074531
1099.1602296098106	1586.7	4846.533333333334	38.61979779885064
1099.8709724293074	1586.0666666666666	4763.066666666667	38.72160486514474
1100.5816412128574	1586.1	4694.266666666666	39.140084767504845
1101.2922359582956	1586.1666666666667	4645.2	38.35380165747538
1102.0027566634565	1586.5	4610.033333333334	38.14475521711897
1102.7132033261753	1586.5333333333333	4560.6	38.425351886313194
1103.4235759442865	1585.9333333333334	4494.1	38.76486791764122
1104.1338745156252	1586.4333333333334	4422.533333333334	39.19825829317553
1104.844099038026	1586.6	4370.6	38.265321130696236
1105.5542495093239	1586.7	4332.266666666666	36.42221348014254
1106.2643259273534	1586.3	4287.233333333334	37.51188806812735
1106.9743282899494	1586.5	4212.2	38.804711941769625
1107.684256594947	1586.9	4135.4	38.84795433326664
1108.394110840181	1587.0333333333333	4081.0333333333333	40.11872115223011
1109.1038910234856	1586.9333333333334	4032.4333333333334	39.25857885981935
1109.8135971426964	1585.2666666666667	3975.8	38.15646612623033
1110.5232291956477	1586.9333333333334	3903.0	37.215033855167775
1111.2327871801745	1587.1	3830.9666666666667	36.45571790553173
1111.9422710941117	1586.1666666666667	3789.0333333333333	36.64182857444099
1112.6516809352938	1586.1333333333334	3741.1	38.37217389310462
1113.3610167015559	1586.9333333333334	3677.3	37.23048603772144
1114.0702783907325	1586.4333333333334	3630.8333333333335	39.85598849178951
1114.7794660006589	1586.2666666666667	3586.9	40.58734748450199
1115.4885795291696	1586.1333333333334	3552.733333333333	39.23240983492549
1116.1976189740992	1586.0666666666666	3505.766666666667	38.90675465811767
1116.906584333283	1586.4666666666667	3462.866666666667	40.49019348543757
1117.6154756045555	1586.6666666666667	3426.266666666667	41.01983737946462
1118.3242927857516	1586.1333333333334	3388.1666666666665	40.09001410420602
1119.0330358747062	1585.9666666666667	3344.6666666666665	39.43720873860059
1119.741704869254	1585.9333333333334	3304.766666666667	41.12662286261568
1120.4502997672296	1586.3333333333333	3258.866666666667	38.56982492942384
1121.1588205664682	1585.7333333333333	1662.8	43.21860140980471
1121.8672672648045	1585.5333333333333	1664.2	42.90430209734786
1122.5756398600731	1586.1333333333334	1662.7	39.56256472968271
1123.2839383501089	1585.7	1663.9	38.698290149578575
