# Supplementary material for: Roblonski: A Material-Efficient Robo-Fluidic Toolbox for Rapid Photochemical Characterization
Source: ACS Cent Sci. 2026 Feb 6;12(3):333–44. doi: 10.1021/acscentsci.5c02027 (PMC13022720; doi:10.1021/acscentsci.5c02027)
Supplement: Supplementary file 2 [file oc5c02027_si_002.zip › BeerLambertStudy/Raw Data (Automataed)/BLEC Study (2025 Jun 12)/Perylene1/blec_Perylene1__12062025_aABS_i9_eREF_d380e-02_t-1_m0_v0.csv]

name	C:/Users/cbe.mabolha.shared/Documents/Gilson Spectroscopy Project\BLEC Study (2025 Jun 12)\Perylene1\blec_Perylene1__12062025_aABS_i9_eREF_d380e-02_t-1_m0_v0.csv
2025-06-12 23:09:36.768736
count	30
interval	0.1 (Sec)
integration_time	40000 (uSec)
NLC=False	DCC=False	WCAL=-5	Slit=S5
Conc_0=0.038	FRAC=0.0	Conc_(9;None)=0.0
wavelength (nm)	dark reference (int)	light reference (int)	abs (mOD)
W	D	L	S
344.6678771972656	1601.7666666666667	1678.1	40.52117824937567
345.45221902608614	1589.0666666666666	1665.9666666666667	38.35368065931878
346.236489003635	1586.3333333333333	1664.5666666666666	48.70760574105322
347.02068712774695	1584.8	1660.6333333333334	38.70932078150436
347.8048133962569	1585.3333333333333	2397.366666666667	44.311914064663
348.5888678069997	1586.1	2407.5666666666666	42.103462373297795
349.3728503578101	1587.0666666666666	2421.3333333333335	43.818363516219826
350.15676104652283	1587.0666666666666	2434.733333333333	44.885489125530626
350.94059987097285	1587.7	2441.9666666666667	42.12367663065312
351.72436682899485	1586.7666666666667	2450.233333333333	44.44802905991854
352.5080619184237	1585.5	2457.1666666666665	42.869969234387156
353.2916851370942	1585.7333333333333	2461.3	43.5274825409874
354.0752364828412	1585.6333333333334	2467.9333333333334	45.74108320572129
354.8587159534994	1586.1333333333334	2471.5666666666666	45.026008073080995
355.6421235469038	1585.9666666666667	2472.3333333333335	43.25857974986566
356.42545926088906	1587.1	2471.133333333333	45.33738946064426
357.20872309329	1586.9333333333334	2473.5666666666666	44.14768618862377
357.9919150419415	1587.1333333333334	2467.133333333333	43.60597900793128
358.77503510467835	1586.0333333333333	2460.266666666667	43.1764423315372
359.5580832793353	1585.7	2456.2	43.5365962159904
360.34105956374725	1585.9	2450.5666666666666	45.23693204401453
361.12396395574893	1585.2333333333333	2444.0666666666666	43.040953265990176
361.9067964531752	1586.1	2442.9	41.304834905231886
362.6895570538609	1586.1333333333334	2446.2	43.53391228228279
363.47224575564076	1586.4333333333334	2447.233333333333	43.81103185459019
364.2548625563497	1586.1333333333334	2443.4	42.434159235039644
365.0374074538224	1586.1333333333334	2439.4	41.05519384694096
365.8198804458938	1586.5	2438.3	44.11019913463577
366.6022815303986	1586.4666666666667	2433.8333333333335	41.67466405476879
367.3846107051717	1586.2	2439.6666666666665	45.58036824855333
368.1668679680479	1585.5666666666666	2439.4666666666667	46.08349433518137
368.9490533168619	1587.0	2439.1	41.805718646570554
369.7311667494487	1586.3	2445.7	42.06362905711602
370.5132082636429	1586.4333333333334	2456.0666666666666	45.07551360144585
371.2951778572795	1586.2333333333333	2460.4	42.22978773081916
372.07707552819323	1586.6666666666667	2461.4333333333334	40.924601797020706
372.8589012742189	1586.4666666666667	2467.1	42.08530718241464
373.6406550931913	1586.5333333333333	2478.233333333333	43.130021567567645
374.4223369829453	1586.3666666666666	2485.0666666666666	43.22159526082226
375.2039469413157	1586.2333333333333	2489.9666666666667	42.473678543811204
375.9854849661373	1585.9	2487.2	45.598686436029844
376.7669510552448	1586.4666666666667	2491.4333333333334	43.20729762795505
377.5483452064732	1586.3	2493.633333333333	43.6177125361164
378.3296674176572	1585.7	2511.5	43.307709269010196
379.11091768663164	1586.0666666666666	2514.1	43.28428953493518
379.89209601123133	1586.4333333333334	2521.733333333333	45.98283849298962
380.67320238929113	1586.5	2521.266666666667	42.37565567038191
381.45423681864577	1586.2333333333333	2529.3	45.65175599794237
382.23519929713007	1585.9333333333334	2532.233333333333	43.75806419163544
383.01608982257886	1585.9	2543.4333333333334	42.96786391360868
383.796908392827	1586.6666666666667	2555.8333333333335	43.23383845856822
384.57765500570923	1586.2	2557.266666666667	42.503245363514594
385.3583296590604	1586.4666666666667	2548.3	43.78029284678111
386.1389323507153	1586.0666666666666	2550.5	42.59517644500557
386.91946307850884	1586.6666666666667	2566.9	44.304415797092815
387.69992184027564	1586.3666666666666	2585.266666666667	42.55362943067554
388.48030863385065	1586.8333333333333	2606.3333333333335	41.666823762657955
389.2606234570687	1585.6	2597.133333333333	43.08472509908556
390.04086630776453	1586.4333333333334	2584.133333333333	43.232071589573
390.82103718377294	1586.9666666666667	2588.4666666666667	44.210373701296426
391.6011360829288	1586.5	2595.633333333333	40.25514663347605
392.3811630030669	1586.7	2626.3	43.061322725895835
393.161117942022	1585.9333333333334	2665.866666666667	42.54032579801675
393.941000897629	1586.5	2712.1	43.72163788941334
394.72081186772266	1586.3	2717.4	44.54615973348875
395.5005508501378	1587.1	2708.1	43.26795222042204
396.28021784270925	1586.2333333333333	2703.8333333333335	41.834613635656844
397.0598128432718	1585.8333333333333	2717.3	44.80038456075223
397.83933584966024	1586.3	2715.7	42.717506185712416
398.6187868597095	1586.8333333333333	2733.4	44.24920845202441
399.3981658712542	1586.5	2753.1666666666665	43.4474080826011
400.1774728821293	1586.7333333333333	2775.9666666666667	44.438055098169514
400.9567078901696	1586.2333333333333	2799.866666666667	44.19769842410496
401.7358708932098	1586.0666666666666	2801.8333333333335	43.89205854035983
402.5149618890848	1585.8	2790.233333333333	44.912952642350945
403.2939808756294	1586.0	2794.6	44.696747085820434
404.07292785067847	1585.9	2821.0	43.98604318005068
404.8518028120667	1586.7	2835.4333333333334	45.02131951264649
405.630605757629	1586.8	2834.9333333333334	43.54139589543852
406.4093366852001	1586.2333333333333	2825.4666666666667	43.66371478017498
407.1879955926149	1586.3666666666666	2833.733333333333	44.75154523477727
407.9665824777082	1586.2666666666667	2847.8333333333335	42.57276992285919
408.74509733831474	1586.2666666666667	2869.233333333333	44.35682406839732
409.52354017226935	1586.6666666666667	2879.733333333333	44.69894429380871
410.3019109774069	1586.7	2880.8	42.96612016047283
411.08020975156217	1586.0666666666666	2897.5333333333333	44.57676265755984
411.8584364925699	1586.8666666666666	2926.133333333333	46.469082371513075
412.6365911982651	1587.1333333333334	2941.0666666666666	44.36025460893114
413.4146738664823	1586.2666666666667	2968.5666666666666	44.10941796597131
414.19268449505654	1585.7666666666667	3000.9666666666667	45.26222108983354
414.97062308182257	1586.3666666666666	3035.0333333333333	43.31056747935595
415.74848962461516	1586.4666666666667	3079.233333333333	44.0658377290532
416.52628412126916	1586.2666666666667	3150.3333333333335	44.84111842627173
417.3040065696194	1586.7666666666667	3225.0	44.86786513379507
418.0816569675006	1585.6666666666667	3218.7	44.81195899127603
418.8592353127476	1586.3666666666666	3207.7	45.1329272535837
419.63674160319533	1585.9333333333334	3223.1666666666665	45.51489345336728
420.4141758366785	1586.1333333333334	3251.5666666666666	43.35636728242182
421.1915380110319	1586.7333333333333	3270.233333333333	44.464783241807446
421.9688281240904	1585.7333333333333	3268.7	44.07004849404423
422.7460461736888	1585.9333333333334	3322.366666666667	43.96136430688629
423.52319215766187	1586.5666666666666	3392.8	44.97720048312845
424.3002660738445	1585.8666666666666	3470.6	45.80699263295522
425.0772679200714	1586.4333333333334	3608.6666666666665	43.253623141554996
425.8541976941775	1586.5	3754.0333333333333	46.5477896468069
426.6310553939975	1586.2	3814.0333333333333	45.385819087101545
427.40784101736625	1586.5	3869.633333333333	46.27632222922465
428.18455456211865	1586.8333333333333	3994.7	47.011163884768884
428.96119602608934	1586.4333333333334	4189.166666666667	48.577304630598086
429.7377654071133	1586.6	4402.0	47.737627027075206
430.5142627030252	1586.9666666666667	4533.933333333333	50.201799238642415
431.29068791166	1587.3333333333333	4676.133333333333	48.90168746731829
432.06704103085235	1585.5333333333333	4798.366666666667	47.370063488093884
432.8433220584372	1587.1333333333334	4897.366666666667	48.42020022555501
433.6195309922492	1586.1666666666667	4954.133333333333	47.79247438826238
434.3956678301234	1586.7666666666667	5006.0	48.61435828890968
435.1717325698944	1586.6	5031.666666666667	49.80940717683319
435.9477252093971	1586.4333333333334	5036.1	47.66407709992836
436.72364574646633	1585.9	5087.533333333334	47.862301445519876
437.49949417893686	1586.0666666666666	5153.766666666666	49.11983860687601
438.27527050464346	1586.9666666666667	5237.666666666667	47.41244887132912
439.0509747214211	1586.0333333333333	5412.266666666666	46.93743629160259
439.8266068271044	1586.4666666666667	5674.466666666666	46.70284244005331
440.6021668195283	1585.8666666666666	6049.366666666667	47.836370274024794
441.37765469652754	1586.1	6517.733333333334	48.20436839629517
442.1530704559369	1586.7	7023.533333333334	49.66398220221106
442.9284140955914	1586.4333333333334	7463.7	50.16746402251956
443.7036856133256	1586.4	7779.7	49.395985251685815
444.47888500697445	1586.4	7960.3	50.44193061741332
445.2540122743727	1586.8333333333333	7981.0	49.515616044557824
446.0290674133552	1585.8333333333333	7935.766666666666	48.6324217236705
446.8040504217568	1585.9333333333334	7839.8	48.62546661332538
447.5789612974122	1585.9	7771.466666666666	48.795745372488646
448.35380003815635	1586.5333333333333	7721.033333333334	48.85070264292499
449.1285666418239	1586.4	7680.466666666666	49.300317942371166
449.90326110624983	1586.6333333333334	7677.4	49.59495519243999
450.67788342926883	1586.3666666666666	7687.666666666667	49.02853367835778
451.4524336087157	1586.2666666666667	7716.566666666667	48.70909488415261
452.22691164242536	1586.3333333333333	7758.566666666667	47.659616364831365
453.00131752823256	1586.3	7825.766666666666	48.54959241527065
453.7756512639721	1586.1333333333334	7899.933333333333	49.79271129776113
454.5499128474788	1586.2666666666667	7963.8	48.56459627538766
455.32410227658755	1586.4	8001.6	48.53544411957455
456.09821954913303	1586.3333333333333	8015.833333333333	49.15687427734234
456.8722646629501	1586.8666666666666	7984.233333333334	48.41797153626763
457.6462376158736	1585.9666666666667	7928.633333333333	49.16397887437439
458.4201384057383	1586.5666666666666	7835.5	48.852704401464
459.1939670303791	1586.7	7708.233333333334	48.25668976610421
459.96772348763074	1587.1	7558.0	48.69919747856025
460.741407775328	1586.5	7416.0	48.53802775219959
461.51501989130577	1586.7	7284.333333333333	48.59293054968917
462.2885598333988	1586.2	7163.566666666667	47.763305026485966
463.0620275994419	1586.0	7085.366666666667	48.141656786791536
463.83542318726995	1586.5333333333333	7014.733333333334	48.263893561932505
464.6087465947177	1586.9333333333334	6974.933333333333	49.45710626659468
465.38199781962	1585.9	6940.333333333333	48.45658732862014
466.1551768598116	1586.8	6921.533333333334	47.13397153007748
466.92828371312737	1585.9333333333334	6954.666666666667	49.022844070923426
467.7013183774021	1586.2666666666667	6971.4	47.771156357001594
468.4742808504707	1586.9666666666667	7028.733333333334	48.838623368039464
469.24717113016777	1585.8	7082.633333333333	48.06802953036407
470.0199892143283	1586.7666666666667	7156.0	48.90340527083168
470.792735100787	1585.9	7230.833333333333	48.18401355951611
471.5654087873788	1586.2666666666667	7301.2	48.63843161195659
472.33801027193834	1586.1333333333334	7373.9	48.762938941864945
473.11053955230057	1586.1666666666667	7434.733333333334	47.41160762440749
473.88299662630027	1585.9333333333334	7498.966666666666	48.36012838857617
474.65538149177223	1585.9666666666667	7537.966666666666	48.294378594207934
475.4276941465513	1586.5333333333333	7578.066666666667	49.33846061278002
476.1999345884722	1586.8	7592.366666666667	48.315597907338514
476.97210281536985	1586.9	7589.266666666666	47.300831142080526
477.74419882507897	1585.9333333333334	7581.866666666667	48.65959691654855
478.51622261543446	1586.5666666666666	7549.233333333334	48.184017724370484
479.2881741842711	1585.9	7507.9	47.94950580992565
480.06005352942367	1586.2666666666667	7470.266666666666	47.30477352050487
480.831860648727	1586.7	7419.533333333334	47.69354152532483
481.60359554001593	1586.4	7393.0	48.846608671417435
482.37525820112523	1586.6666666666667	7338.866666666667	48.81734976593631
483.14684862988975	1586.5	7280.7	48.00732986543771
483.91836682414424	1586.2333333333333	7236.3	47.917360428496636
484.68981278172356	1586.2333333333333	7189.1	48.33857379562228
485.46118650046253	1586.4333333333334	7126.566666666667	46.89593571148652
486.23248797819593	1586.2	7087.4	46.27650113679944
487.0037172127586	1586.5	7053.466666666666	46.912667269451376
487.7748742019853	1586.7	7019.933333333333	47.68399711434369
488.54595894371096	1585.7666666666667	6981.666666666667	48.368599642152546
489.31697143577026	1586.8	6952.566666666667	48.354356136085016
490.08791167599804	1586.4	6914.1	47.70586774212231
490.8587796622292	1586.7	6880.366666666667	47.297716234051705
491.6295753922984	1587.1	6861.833333333333	48.025476548604296
492.4002988640406	1586.3	6823.033333333334	46.5746816003141
493.17095007529053	1586.7333333333333	6795.3	48.06833478998199
493.94152902388305	1586.0666666666666	6780.866666666667	47.73312137126174
494.71203570765294	1586.6	6742.7	47.91129245365291
495.482470124435	1586.0333333333333	6693.966666666666	46.73226045096494
496.25283227206404	1586.5	6685.333333333333	47.839804714929215
497.02312214837485	1586.2	6645.3	46.944078240309956
497.7933397512024	1586.2	6626.533333333334	48.199268374026225
498.56348507838123	1586.7666666666667	6601.533333333334	46.66841957970282
499.3335581277464	1586.6666666666667	6578.966666666666	47.38472426879245
500.10355889713264	1586.3666666666666	6579.833333333333	47.47650203795654
500.8734873843747	1586.7333333333333	6573.4	47.749018042231356
501.6433435873074	1586.5666666666666	6579.033333333334	48.50667970963056
502.4131275037657	1585.9666666666667	6572.8	47.52380784596827
503.1828391315842	1586.3666666666666	6590.1	47.72541768161004
503.95247846859786	1586.1666666666667	6618.7	47.7160566750934
504.72204551264144	1586.9	6626.766666666666	47.24858577439964
505.49154026154974	1586.5	6677.266666666666	48.2852761122665
506.2609627131576	1587.2	6704.933333333333	46.779535135258605
507.03031286529983	1586.7333333333333	6749.166666666667	47.43608257618247
507.7995907158112	1586.4	6806.633333333333	46.56337528076102
508.5687962625266	1586.6333333333334	6878.766666666666	47.852435867352426
509.33792950328075	1586.4333333333334	6949.766666666666	46.96779831907956
510.1069904359085	1586.5333333333333	7033.433333333333	47.91650934445134
510.8759790582447	1587.4333333333334	7124.066666666667	47.694044728242716
511.6448953681241	1586.7666666666667	7207.333333333333	46.76974598002454
512.4137393633815	1586.4666666666667	7312.333333333333	48.54865087011179
513.1825110418519	1587.2	7405.066666666667	47.2680122261909
513.9512104013698	1585.6666666666667	7510.066666666667	48.125476023801326
514.7198374397702	1586.6666666666667	7611.9	47.83486381473271
515.4883921548881	1586.5333333333333	7719.6	46.82570342261273
516.2568745445578	1586.1666666666667	7828.666666666667	46.97410189131297
517.0252846066146	1586.4666666666667	7934.3	46.933559206339346
517.793622338893	1586.9333333333334	8026.3	46.05959335024655
518.561887739228	1586.6333333333334	8136.066666666667	47.81971553127194
519.3300808054544	1586.2	8232.833333333334	48.527791475385506
520.0982015354069	1586.5	8319.033333333333	47.302186892148626
520.8662499269203	1586.6666666666667	8395.733333333334	46.792933895431545
521.6342259778296	1586.8333333333333	8492.033333333333	46.77990255673349
522.4021296859694	1586.6333333333334	8574.766666666666	46.80051701332599
523.1699610491747	1585.7666666666667	8659.833333333334	47.32194773450932
523.9377200652801	1586.2333333333333	8738.466666666667	46.990085762350276
524.7054067321207	1586.9333333333334	8797.1	46.83298748394463
525.4730210475309	1586.9666666666667	8855.3	46.98745776729509
526.2405630093459	1586.3666666666666	8909.866666666667	47.62069320524964
527.0080326154003	1586.7	8963.933333333332	46.80816488687521
527.7754298635291	1586.6666666666667	9020.8	46.83112938454789
528.5427547515668	1586.8333333333333	9064.4	47.88647972064564
529.3100072773485	1586.5333333333333	9105.066666666668	47.99117260609803
530.077187438709	1586.5	9141.0	46.922655586510544
530.8442952334829	1586.3	9186.333333333334	47.29441098988208
531.6113306595051	1587.0	9222.9	47.25208940401316
532.3782937146104	1586.9	9264.733333333334	46.402178121647886
533.1451843966338	1586.9666666666667	9301.366666666667	46.13045925384528
533.9120027034099	1586.3666666666666	9354.0	46.88566048856305
534.6787486327736	1586.4333333333334	9392.533333333333	47.95900579470459
535.4454221825597	1586.9	9411.0	46.746851735311495
536.212023350603	1587.0666666666666	9450.0	46.49906565287885
536.9785521347383	1586.6	9468.133333333333	47.3244168033274
537.7450085328004	1586.3666666666666	9479.266666666666	47.407861050235624
538.5113925426242	1586.6666666666667	9516.833333333334	46.7006724569415
539.2777041620444	1587.1666666666667	9543.433333333332	46.88543101269771
540.0439433888959	1587.0	9578.133333333333	47.04884250405243
540.8101102210134	1587.2	9588.4	46.23299067033927
541.5762046562318	1586.9	9616.566666666668	46.88073054865352
542.3422266923859	1587.5333333333333	9623.566666666668	46.691041929634125
543.1081763273105	1586.0333333333333	9622.933333333332	46.06040666283436
543.8740535588404	1586.7666666666667	9643.3	46.76970387181008
544.6398583848105	1586.7333333333333	9645.766666666666	46.17663102195894
545.4055908030555	1586.4666666666667	9665.633333333333	46.17877457149112
546.1712508114102	1586.7	9683.433333333332	46.417145591049305
546.9368384077096	1586.4333333333334	9691.966666666667	46.34409143967384
547.7023535897882	1586.3	9683.366666666667	46.556408479959046
548.4677963554811	1586.9	9685.8	47.860459462394786
549.2331667026231	1586.4666666666667	9670.533333333333	47.323829047260595
549.9984646290487	1586.2333333333333	9672.233333333334	46.12167382032724
550.7636901325931	1586.1333333333334	9682.433333333332	46.02597773283239
551.5288432110908	1586.4333333333334	9667.966666666667	45.85980597193802
552.2939238623768	1586.2333333333333	9676.966666666667	46.439537794827544
553.0589320842859	1586.5	9671.866666666667	45.53652509746823
553.8238678746528	1586.7	9676.7	46.72485894409338
554.5887312313124	1587.1	9665.866666666667	46.573978221935384
555.3535221520995	1586.8666666666666	9667.033333333333	47.00045304016096
556.1182406348488	1586.7	9659.666666666666	46.29199513553981
556.8828866773954	1586.8666666666666	9664.933333333332	47.46890259311453
557.6474602775738	1586.7	9677.6	47.54103430176358
558.411961433219	1586.2333333333333	9672.9	46.73123871512699
559.1763901421657	1586.4	9689.266666666666	48.14297094164369
559.9407464022488	1586.4666666666667	9669.9	46.489782764862504
560.7050302113031	1586.5	9681.533333333333	46.45131523633967
561.4692415671633	1586.6666666666667	9688.133333333333	45.65148097213802
562.2333804676643	1586.6333333333334	9708.166666666666	45.86524502985617
562.997446910641	1587.2	9729.9	46.02009882612353
563.7614408939281	1586.5666666666666	9752.9	46.24624360845226
564.5253624153604	1586.5333333333333	9784.166666666666	46.7890392903286
565.2892114727728	1586.7666666666667	9793.833333333334	45.931564030202665
566.0529880639999	1585.9	9820.833333333334	46.2660269030555
566.8166921868768	1586.7666666666667	9825.833333333334	45.99925033919354
567.5803238392382	1586.7333333333333	9829.933333333332	46.76631421764812
568.3438830189189	1585.9666666666667	9831.366666666667	44.67965635743114
569.1073697237535	1587.3	9864.833333333334	45.44746501979982
569.8707839515772	1587.2	9892.366666666667	46.45818843239345
570.6341257002246	1586.4666666666667	9881.166666666666	45.718514635467734
571.3973949675305	1586.6666666666667	9911.366666666667	45.84812017090483
572.1605917513298	1586.4333333333334	9934.8	46.704349769812474
572.9237160494572	1586.1333333333334	9943.766666666666	45.873173561448795
573.6867678597476	1587.2666666666667	9962.366666666667	46.435405053637304
574.4497471800358	1586.6	9953.033333333333	45.501288726518695
575.2126540081566	1586.8333333333333	9965.633333333333	46.07551321437713
575.9754883419448	1586.5333333333333	9973.466666666667	45.37638685599494
576.7382501792351	1586.6333333333334	9992.333333333334	45.831935209283586
577.5009395178625	1587.0	10016.766666666666	46.43291647987019
578.2635563556619	1586.8	10042.433333333332	46.5306942881211
579.0261006904677	1586.7666666666667	10028.666666666666	44.51372994639685
579.7885725201152	1587.1666666666667	10050.533333333333	45.4229340719193
580.5509718424388	1586.5666666666666	10062.533333333333	45.11672512526503
581.3132986552736	1587.0333333333333	10091.5	45.386186856139865
582.0755529564542	1587.6333333333334	10117.6	45.8991299246349
582.8377347438156	1586.1333333333334	10139.233333333334	45.978893895109785
583.5998440151925	1586.8666666666666	10147.6	46.1142571341886
584.3618807684197	1587.0666666666666	10162.633333333333	45.63427615670627
585.123845001332	1587.3	10192.766666666666	45.562394245303146
585.8857367117644	1586.4666666666667	10226.033333333333	46.01318834618986
586.6475558975515	1586.9666666666667	10270.9	45.51343009210276
587.4093025565281	1586.3666666666666	10312.566666666668	45.8928096611813
588.1709766865292	1586.3	10351.566666666668	45.33599338136521
588.9325782853895	1586.7	10411.6	46.10083714894018
589.6941073509438	1586.8333333333333	10464.433333333332	46.307194683403296
590.4555638810269	1586.8666666666666	10527.266666666666	45.546683185388844
591.2169478734736	1586.6666666666667	10599.0	45.3418371212241
591.9782593261189	1586.5333333333333	10680.266666666666	45.76951855623544
592.7394982367973	1586.5	10765.666666666666	45.50260053926295
593.5006646033439	1586.9	10841.866666666667	45.886294248150804
594.2617584235933	1586.8333333333333	10952.866666666667	46.015001231303295
595.0227796953804	1586.2333333333333	11045.5	45.90239280835214
595.78372841654	1586.8333333333333	11142.6	44.974968223845345
596.544604584907	1586.2666666666667	11253.933333333332	44.58443948318137
597.3054081983161	1585.7333333333333	11382.733333333334	45.093059075214455
598.0661392546021	1586.1333333333334	11501.366666666667	45.782311684985224
598.8267977515999	1586.4	11626.533333333333	45.68155915456891
599.5873836871442	1587.2	11751.633333333333	45.57823292938704
600.34789705907	1586.6666666666667	11878.366666666667	44.82839849689277
601.1083378652119	1587.0	12012.6	45.76088481098868
601.8687061034049	1587.0333333333333	12139.766666666666	45.64897767332208
602.6290017714836	1586.7333333333333	12277.033333333333	45.631270174859885
603.3892248672829	1586.2666666666667	12405.7	46.27471532369985
604.1493753886377	1587.2333333333333	12529.0	45.417600257640025
604.9094533333828	1586.8	12689.233333333334	45.82660285457237
605.6694586993528	1586.7666666666667	12827.5	45.24379553859759
606.4293914843829	1586.7333333333333	12967.833333333334	45.45331225277449
607.1892516863076	1586.8333333333333	13125.566666666668	46.39194443650686
607.9490393029618	1586.2	13258.3	45.617914414506735
608.7087543321802	1586.5666666666666	13395.066666666668	45.47493579984768
609.4683967717978	1586.4666666666667	13540.833333333334	45.61071784264821
610.2279666196492	1585.8	13673.833333333334	45.12841433826858
610.9874638735695	1586.4666666666667	13803.3	45.459377475340084
611.7468885313933	1586.1	13921.833333333334	45.5734141107908
612.5062405909555	1586.7333333333333	14047.633333333333	45.73464336090462
613.2655200500909	1586.4666666666667	14171.033333333333	45.285214890786285
614.0247269066342	1586.9333333333334	14279.333333333334	45.81300151101078
614.7838611584203	1587.0666666666666	14391.633333333333	45.51674549403327
615.5429228032841	1585.8666666666666	14507.8	45.52751587946816
616.3019118390603	1586.8666666666666	14629.666666666666	45.45988696930681
617.0608282635836	1586.9	14731.033333333333	45.912443482953925
617.8196720746892	1586.5	14837.666666666666	45.9487146482866
618.5784432702114	1586.8	14907.833333333334	45.61973808951458
619.3371418479854	1586.7333333333333	14970.166666666666	46.084158090986776
620.0957678058459	1586.5333333333333	14999.233333333334	45.412128281327185
620.8543211416277	1586.4	15062.933333333332	44.91851630706442
621.6128018531655	1586.1333333333334	15126.866666666667	44.38266012551236
622.3712099382943	1586.8	15217.666666666666	45.4158850869024
623.1295453948488	1586.0333333333333	15270.633333333333	45.465147603347766
623.8878082206638	1586.4	15351.166666666666	46.05873339460103
624.6459984135743	1586.4666666666667	15396.066666666668	45.7367581843218
625.4041159714149	1586.6333333333334	15420.833333333334	45.248992224141546
626.1621608920203	1586.8666666666666	15465.633333333333	45.565956173867036
626.9201331732256	1586.8	15512.033333333333	45.07801737752147
627.6780328128656	1586.6	15532.766666666666	45.59893221253335
628.4358598087749	1586.5666666666666	15573.933333333332	45.84248128304985
629.1936141587885	1586.4	15595.566666666668	45.44243071613661
629.9512958607411	1586.5666666666666	15636.166666666666	45.598611519028545
630.7089049124675	1586.3666666666666	15675.366666666667	44.81663314362735
631.4664413118026	1586.5666666666666	15698.3	45.01359090241639
632.2239050565811	1586.8	15695.466666666667	44.3483624964601
632.9812961446379	1586.6333333333334	15702.666666666666	43.92099991677956
633.7386145738079	1586.7	15741.566666666668	44.79084556947654
634.4958603419257	1586.0	15754.333333333334	45.6621377739197
635.2530334468262	1587.1333333333334	15749.766666666666	45.040412718859415
636.0101338863443	1586.4	15734.733333333334	44.652711085137035
636.7671616583146	1586.9333333333334	15738.7	45.47990648035862
637.5241167605723	1586.7666666666667	15724.133333333333	45.538981157552996
638.2809991909518	1585.9333333333334	15727.5	45.11111783345395
639.037808947288	1586.3333333333333	15701.066666666668	44.78628083887857
639.7945460274159	1585.5333333333333	15706.033333333333	45.68857911031751
640.5512104291702	1586.4333333333334	15692.6	45.91202600208301
641.3078021503857	1586.0	15636.266666666666	44.899954133465236
642.0643211888971	1586.0333333333333	15619.933333333332	45.69938454785924
642.8207675425394	1586.4333333333334	15600.5	45.60004451632735
643.5771412091474	1586.3333333333333	15561.333333333334	45.099627068484544
644.3334421865558	1586.3666666666666	15536.833333333334	45.63828603429871
645.0896704725996	1586.1333333333334	15514.9	45.74444148340287
645.8458260651132	1586.3666666666666	15461.3	44.77229049950963
646.6019089619319	1586.2333333333333	15437.3	45.13989613996379
647.3579191608902	1586.6333333333334	15424.7	45.12306660448963
648.1138566598231	1586.8666666666666	15409.566666666668	45.68406955770146
648.8697214565653	1587.4666666666667	15409.4	45.244821652733904
649.6255135489516	1586.1333333333334	15360.8	44.92453637078247
650.3812329348169	1585.8666666666666	15343.733333333334	45.22632088854194
651.1368796119959	1586.7	15378.366666666667	44.88482225020056
651.8924535783235	1587.3333333333333	15375.233333333334	44.211349628766826
652.6479548316345	1586.8	15343.233333333334	43.91477776096724
653.4033833697637	1587.0666666666666	15348.8	44.624979894521196
654.1587391905458	1586.2333333333333	15356.033333333333	44.854993583672325
654.9140222918159	1586.8666666666666	15346.133333333333	43.76210682890748
655.6692326714084	1586.3666666666666	15347.8	44.409219106077536
656.4243703271585	1586.5333333333333	15356.566666666668	44.939296426908655
657.1794352569008	1586.3	15369.4	44.67667054753171
657.9344274584702	1586.5333333333333	15383.066666666668	44.84138318344411
658.6893469297014	1586.2	15404.266666666666	44.51350291346066
659.4441936684294	1586.6	15454.4	44.78266259423284
660.1989676724888	1586.6333333333334	15500.766666666666	44.72477738464162
660.9536689397146	1586.5	15534.033333333333	44.6545409162994
661.7082974679414	1586.1666666666667	15571.133333333333	44.940608947216056
662.4628532550042	1587.1	15589.1	44.14532565613049
663.2173362987378	1586.7666666666667	15648.1	44.61507867626592
663.9717465969768	1586.6	15712.033333333333	44.72555255615704
664.7260841475563	1586.9666666666667	15758.133333333333	44.3121422150087
665.480348948311	1586.5666666666666	15826.9	44.531416358180316
666.2345409970756	1586.6666666666667	15893.8	44.92139451009089
666.988660291685	1586.1666666666667	15962.466666666667	44.76072939742932
667.742706829974	1586.4	16028.166666666666	43.77470235252693
668.4966806097776	1587.0333333333333	16103.8	43.54784139898886
669.2505816289303	1585.9	16195.933333333332	44.320811977568
670.0044098852671	1586.7333333333333	16309.633333333333	44.717897313686414
670.7581653766227	1586.1	16425.8	45.04691522732977
671.511848100832	1586.0	16489.6	44.061176218294705
672.2654580557298	1586.6333333333334	16600.333333333332	44.53241311190703
673.0189952391509	1586.7	16687.2	44.53052269140651
673.7724596489301	1587.0	16756.0	43.63449523373044
674.5258512829022	1586.8666666666666	16881.666666666668	43.95929839576675
675.279170138902	1586.0666666666666	16987.533333333333	43.20585287804408
676.0324162147645	1586.3333333333333	17107.466666666667	43.93902432324074
676.7855895083242	1586.7666666666667	17223.5	44.61696413477997
677.5386900174161	1586.7333333333333	17314.1	43.39007693877326
678.2917177398749	1586.7666666666667	17427.566666666666	43.66631123053714
679.0446726735356	1586.7666666666667	17553.066666666666	43.60300742344501
679.797554816233	1586.9666666666667	17695.7	44.11582609534349
680.5503641658016	1586.8	17814.066666666666	43.62484692625642
681.3031007200765	1586.4333333333334	17967.533333333333	44.601049680932036
682.0557644768925	1586.8666666666666	18060.266666666666	44.93592600721902
682.8083554340842	1586.7333333333333	18152.866666666665	44.57221327313254
683.5608735894867	1586.7333333333333	18295.733333333334	44.79590218373263
684.3133189409347	1586.8333333333333	18403.6	44.56896438399818
685.0656914862628	1586.6	18513.866666666665	43.9976041363624
685.8179912233061	1586.4	18638.433333333334	43.50407737520112
686.5702181498993	1587.4333333333334	18801.566666666666	44.390366802454224
687.3223722638772	1586.0333333333333	18939.966666666667	43.832189631137844
688.0744535630747	1586.4333333333334	19081.633333333335	44.91834348514765
688.8264620453265	1586.4333333333334	19185.033333333333	43.73242564422046
689.5783977084674	1586.8666666666666	19282.066666666666	43.930064274586954
690.3302605503324	1586.1666666666667	19377.133333333335	44.239524827623086
691.082050568756	1586.8666666666666	19443.266666666666	43.349862071450126
691.8337677615733	1586.9333333333334	19518.233333333334	43.91361061032145
692.585412126619	1586.8333333333333	19649.8	44.21265022348901
693.3369836617278	1586.2666666666667	19741.233333333334	44.107474442223555
694.0884823647348	1586.1333333333334	19831.833333333332	43.90651545671202
694.8399082334745	1586.5333333333333	19917.4	43.966215339944725
695.5912612657819	1586.4	19987.533333333333	43.738231764989415
696.3425414594917	1586.0666666666666	20080.266666666666	43.58460687742962
697.0937488124388	1585.9333333333334	20168.7	43.50304769690634
697.8448833224579	1586.0	20234.233333333334	44.108244453074235
698.5959449873841	1586.6333333333334	20277.4	44.10290283055099
699.3469338050518	1586.2	20320.366666666665	44.159591429031956
700.0978497732962	1587.2333333333333	20291.133333333335	42.94784203675956
700.8486928899517	1586.8666666666666	20312.5	42.875824766505986
701.5994631528534	1586.6333333333334	20373.766666666666	44.15052510284658
702.3501605598362	1587.1333333333334	20383.033333333333	44.15869101306817
703.1007851087347	1586.8333333333333	20421.466666666667	44.865197906804376
703.8513367973837	1586.3333333333333	20461.666666666668	44.272995047289406
704.6018156236181	1586.7666666666667	20485.333333333332	44.98901215807052
705.3522215852728	1586.5666666666666	20446.466666666667	44.69296875569718
706.1025546801824	1587.1	20429.9	44.91031073423125
706.8528149061818	1587.0	20405.5	43.91558451390158
707.603002261106	1587.0333333333333	20412.333333333332	43.78830403749981
708.3531167427894	1586.3	20412.733333333334	43.78382954026502
709.1031583490673	1586.2333333333333	20344.9	43.695037104863786
709.8531270777742	1587.1666666666667	20281.4	43.51268910002623
710.6030229267449	1586.4666666666667	20225.633333333335	43.94430441210778
711.3528458938142	1587.0	20147.6	43.61288442240076
712.1025959768172	1587.0	20131.866666666665	42.93252945279724
712.8522731735884	1587.0	20064.633333333335	43.01370782405779
713.6018774819628	1587.1333333333334	19977.366666666665	42.8696666813006
714.351408899775	1587.1333333333334	19903.266666666666	43.45537752339733
715.1008674248601	1586.5666666666666	19806.9	43.34005179540262
715.8502530550527	1587.1666666666667	19705.066666666666	43.001041581420246
716.5995657881876	1586.3666666666666	19605.466666666667	42.88167906987314
717.3488056220998	1587.0666666666666	19521.633333333335	42.57479808355643
718.097972554624	1585.9666666666667	19459.266666666666	42.75407512476864
718.8470665835949	1586.7666666666667	19362.566666666666	42.535069135993375
719.5960877068475	1586.3333333333333	19293.0	42.38045403328801
720.3450359222164	1587.1	19252.433333333334	42.53071921991094
721.0939112275368	1586.4	19202.966666666667	42.542936871251655
721.842713620643	1586.9666666666667	19163.7	43.259795192857595
722.5914430993702	1586.1	19082.3	42.43431518097182
723.340099661553	1586.7666666666667	19034.666666666668	42.789318423045195
724.0886833050263	1586.8	19029.4	43.48679249164177
724.837194027625	1586.3	19002.666666666668	43.39124214846382
725.5856318271836	1586.7333333333333	18948.066666666666	43.16000347415553
726.3339967015373	1586.9666666666667	18898.166666666668	42.383264437279045
727.0822886485207	1586.0666666666666	18809.433333333334	42.34898153374533
727.8305076659686	1586.8666666666666	18780.066666666666	43.54161235861607
728.5786537517159	1586.4333333333334	18700.266666666666	41.89069440118186
729.3267269035974	1586.5666666666666	18669.166666666668	42.491339273583385
730.0747271194479	1586.3333333333333	18664.9	42.90402695130585
730.822654397102	1586.6666666666667	18648.966666666667	43.31715139034999
731.5705087343949	1586.0333333333333	18598.766666666666	43.39534179385059
732.3182901291611	1587.0333333333333	18554.266666666666	43.19437040632965
733.0659985792356	1586.8333333333333	18514.633333333335	44.226172893956296
733.8136340824532	1586.2666666666667	18478.333333333332	44.368329317729575
734.5611966366486	1586.4333333333334	18481.166666666668	43.7151578328029
735.3086862396566	1586.5666666666666	18501.833333333332	43.824972917488616
736.056102889312	1586.7333333333333	18502.666666666668	43.38507685907144
736.8034465834498	1587.2	18525.166666666668	43.83597150929762
737.5507173199047	1585.7666666666667	18493.2	43.30867339465623
738.2979150965115	1586.8333333333333	18511.8	43.690704643197286
739.045039911105	1586.6666666666667	18485.333333333332	43.37489686809301
739.79209176152	1586.0666666666666	18459.166666666668	44.325816723292654
740.5390706455914	1586.4666666666667	18425.733333333334	43.82197614284761
741.285976561154	1586.2666666666667	18424.233333333334	44.06907068389636
742.0328095060426	1586.8666666666666	18432.833333333332	44.01851330215354
742.7795694780918	1586.2	18427.266666666666	43.95304032050543
743.5262564751367	1586.6666666666667	18408.5	43.31602447096107
744.272870495012	1585.9	18399.4	43.31481779528659
745.0194115355524	1587.1	18349.5	44.14530981558681
745.765879594593	1586.3666666666666	18308.033333333333	43.44159064714746
746.5122746699683	1585.9666666666667	18304.866666666665	42.95180471931396
747.2585967595134	1586.7333333333333	18331.466666666667	43.4063631257017
748.0048458610628	1585.9666666666667	18367.7	44.0115842053168
748.7510219724516	1586.5666666666666	18376.966666666667	43.58904957193792
749.4971250915144	1586.5666666666666	18396.533333333333	43.98906528357241
750.243155216086	1586.7666666666667	18432.933333333334	44.41090348123732
750.9891123440015	1586.5333333333333	18464.3	43.847729971896186
751.7349964730954	1587.0666666666666	18542.533333333333	44.84451138410867
752.4808076012027	1586.6666666666667	18552.9	44.629156335026956
753.2265457261582	1587.1333333333334	18534.933333333334	44.10504633138006
753.9722108457964	1586.6	18612.033333333333	44.76351118682224
754.7178029579526	1586.2	18627.266666666666	43.62650367510046
755.4633220604613	1586.6	18676.566666666666	43.131138902205755
756.2087681511574	1586.6	18757.166666666668	43.05144183118419
756.9541412278757	1587.0666666666666	18808.3	43.31471844574049
757.699441288451	1586.6333333333334	18867.866666666665	44.00678787424804
758.4446683307182	1586.5666666666666	18887.933333333334	43.603995584297564
759.1898223525119	1586.6	18932.9	43.638349702682305
759.9349033516671	1587.1333333333334	18996.2	43.90322106234773
760.6799113260186	1586.8	19088.2	44.24348623154318
761.424846273401	1586.8	19152.933333333334	43.39014218300508
762.1697081916495	1585.9	19197.466666666667	43.95678422900077
762.9144970785986	1586.7	19246.7	43.6631216988037
763.6592129320832	1586.3	19316.366666666665	43.33726546557044
764.4038557499381	1586.5333333333333	19370.2	43.14688146178134
765.1484255299982	1586.8666666666666	19446.566666666666	43.12206404943007
765.8929222700982	1585.8333333333333	19520.433333333334	43.38209478645723
766.637345968073	1586.4333333333334	19586.633333333335	43.024009683731805
767.3816966217572	1586.8333333333333	19663.066666666666	43.74869933586199
768.1259742289859	1586.8	19682.9	43.276392871051854
768.8701787875938	1586.0333333333333	19780.266666666666	43.42654053900232
769.6143102954156	1586.9333333333334	19881.733333333334	43.9532350677169
770.3583687502863	1586.3666666666666	19989.133333333335	43.5854048426013
771.1023541500406	1587.3	20056.966666666667	42.809985326091855
771.8462664925133	1586.0333333333333	20136.533333333333	43.44031156017452
772.5901057755393	1586.3333333333333	20242.7	43.94545742539579
773.3338719969533	1586.7	20346.833333333332	44.59349917475307
774.0775651545903	1586.6666666666667	20412.666666666668	43.93545989907264
774.8211852462848	1586.6333333333334	20469.266666666666	43.80020560990498
775.5647322698719	1586.6	20561.366666666665	43.0041636424373
776.3082062231862	1586.8	20633.266666666666	43.326704807664356
777.0516071040627	1587.0666666666666	20715.7	42.9196301517419
777.7949349103361	1586.4	20809.466666666667	43.09125802403465
778.5381896398412	1586.6666666666667	20887.9	42.18153151334355
779.281371290413	1586.6	21006.8	42.18535748429449
780.024479859886	1586.1666666666667	21125.5	42.15365203436845
780.7675153460953	1586.6333333333334	21256.366666666665	42.36710784191749
781.5104777468754	1586.8666666666666	21381.333333333332	42.161711302471495
782.2533670600615	1586.9666666666667	21475.9	41.94024001388302
782.996183283488	1586.8666666666666	21596.0	42.73227190072024
783.73892641499	1587.3333333333333	21713.433333333334	43.02140050585394
784.4815964524023	1587.4333333333334	21843.366666666665	42.652774643155674
785.2241933935596	1586.4	21972.966666666667	42.5825936061877
785.9667172362967	1586.8666666666666	22093.933333333334	42.41005713092955
786.7091679784486	1586.4333333333334	22160.4	42.12719316676612
787.4515456178499	1586.8	22247.366666666665	42.50244028046524
788.1938501523355	1586.9666666666667	22378.133333333335	42.602833951581296
788.9360815797401	1586.0333333333333	22485.366666666665	42.246763664993715
789.6782398978987	1586.8333333333333	22600.7	41.573421605003475
790.420325104646	1587.2666666666667	22694.033333333333	41.92648219364243
791.1623371978169	1586.1333333333334	22778.133333333335	42.55717267037373
791.9042761752461	1586.4333333333334	22868.9	43.09893071690245
792.6461420347684	1586.1	22989.633333333335	43.69828132193289
793.3879347742187	1586.8333333333333	23112.966666666667	43.54654376793755
794.1296543914318	1586.5	23207.533333333333	43.84225291838689
794.8713008842426	1587.5666666666666	23276.533333333333	43.609221048626154
795.6128742504857	1586.9333333333334	23419.533333333333	43.709910786253054
796.354374487996	1586.8333333333333	23538.666666666668	43.88243307124741
797.0958015946084	1586.3666666666666	23605.166666666668	43.03945362612456
797.8371555681575	1586.7666666666667	23687.466666666667	42.53937563000976
798.5784364064783	1586.7333333333333	23767.433333333334	42.29834780452494
799.3196441074057	1586.6666666666667	23882.733333333334	41.899032288235155
800.0607786687742	1586.9	24045.9	42.498181428485616
800.8018400884189	1586.2666666666667	24158.266666666666	42.78329697216273
801.5428283641745	1586.5666666666666	24297.066666666666	43.250059222670316
802.2837434938757	1587.0333333333333	24364.1	42.737603565153655
803.0245854753575	1586.2	24469.766666666666	42.382843005864586
803.7653543064547	1586.3333333333333	24616.6	43.25470586004068
804.5060499850019	1586.5666666666666	24725.033333333333	42.87009250446375
805.2466725088342	1586.9	24804.7	42.08782904391778
805.9872218757862	1586.6333333333334	24896.733333333334	41.823278622358785
806.7276980836928	1586.8333333333333	25033.2	42.01209992691724
807.4681011303886	1586.7	25161.433333333334	42.34498076855723
808.2084310137088	1586.3	25243.966666666667	42.47307892420403
808.948687731488	1587.0333333333333	25401.366666666665	42.91245096356589
809.688871281561	1586.0333333333333	25457.1	42.35508691386976
810.4289816617627	1586.8333333333333	25535.6	42.174130495796106
811.1690188699278	1587.1	25630.6	41.81465797761074
811.9089829038911	1586.2333333333333	25618.066666666666	42.33572229423298
812.6488737614875	1586.5666666666666	25691.4	42.11107246835496
813.3886914405518	1586.5	25825.166666666668	42.11368323062288
814.1284359389189	1586.7333333333333	26000.333333333332	43.211384995787846
814.8681072544233	1586.7666666666667	26101.933333333334	42.56572423532733
815.6077053849002	1586.5	26164.4	42.39379029264684
816.3472303281842	1586.2333333333333	26201.666666666668	41.83863954073258
817.0866820821101	1586.7	26296.766666666666	41.74850262951935
817.8260606445127	1586.3	26388.166666666668	41.942338989504165
818.5653660132269	1586.3666666666666	26475.266666666666	41.96965207504753
819.3045981860876	1586.6	26520.4	42.077050918263915
820.0437571609293	1586.4	26600.9	41.94983240485854
820.7828429355872	1586.9	26725.866666666665	42.695847792551106
821.5218555078957	1586.1333333333334	26783.7	42.15131037307897
822.26079487569	1587.1333333333334	26825.433333333334	42.41430569930168
822.9996610368046	1586.1	26919.6	42.38233963548336
823.7384539890745	1586.9333333333334	26997.466666666667	42.136900117865125
824.4771737303345	1586.7333333333333	27064.3	41.69638329278453
825.2158202584193	1586.0666666666666	27186.6	42.01288930101612
825.9543935711638	1585.9666666666667	27268.2	42.29177802255801
826.6928936664028	1586.8333333333333	27333.6	41.68999971077877
827.4313205419711	1586.3333333333333	27454.0	41.996280309661344
828.1696741957036	1586.6333333333334	27551.166666666668	42.204620757956505
828.907954625435	1586.3	27686.866666666665	42.660282838856126
829.646161829	1585.7666666666667	27779.733333333334	42.64372878944505
830.3842958042337	1586.2	27785.6	42.05027540802117
831.1223565489707	1586.8333333333333	27851.366666666665	42.212235687041996
831.8603440610459	1587.1333333333334	27909.766666666666	42.14590776248659
832.598258338294	1586.3666666666666	27994.466666666667	41.521691877102626
833.3360993785501	1586.9	28052.266666666666	41.91932509162984
834.0738671796487	1586.4333333333334	28163.2	42.519341249003254
834.8115617394246	1586.3666666666666	28237.9	42.012130487739135
835.5491830557129	1586.3333333333333	28326.733333333334	41.808332262289476
836.2867311263482	1585.9666666666667	28402.1	42.206449565854854
837.0242059491653	1585.7333333333333	28478.666666666668	41.27346793506585
837.7616075219992	1586.5666666666666	28558.666666666668	40.73414542514434
838.4989358426844	1585.7	28590.733333333334	41.0808067026044
839.2361909090561	1586.1333333333334	28599.4	40.80621426704616
839.9733727189487	1586.3333333333333	28656.566666666666	41.357444918691016
840.7104812701973	1586.3666666666666	28782.466666666667	41.60107734905412
841.4475165606366	1586.0	28966.966666666667	42.226673275627206
842.1844785881015	1585.8333333333333	29162.733333333334	42.725317419905544
842.9213673504267	1586.3666666666666	29256.033333333333	43.06503278679015
843.6581828454471	1586.7	29238.233333333334	42.47596781840101
844.3949250709974	1586.6	29249.833333333332	42.34227662109953
845.1315940249126	1585.6	29369.366666666665	42.57674835130039
845.8681897050272	1586.1	29467.733333333334	42.46155150037339
846.6047121091764	1586.8666666666666	29586.8	42.470350173925965
847.3411612351948	1586.4333333333334	29746.1	42.63170101811035
848.0775370809172	1586.3	29846.666666666668	43.17765998522377
848.8138396441784	1586.5666666666666	29893.2	43.07127464084845
849.5500689228132	1586.1333333333334	29930.833333333332	43.05840309145993
850.2862249146566	1586.9	29957.166666666668	42.09742860972961
851.0223076175432	1586.4	30083.233333333334	41.675175995605166
851.7583170293079	1586.3666666666666	30320.633333333335	41.13607206354414
852.4942531477856	1586.6	30399.3	40.80663967590357
853.2301159708109	1586.6	30427.4	41.17700295101384
853.9659054962187	1586.4666666666667	30480.366666666665	41.59138587301851
854.7016217218439	1586.7	30570.166666666668	41.4361915067949
855.4372646455213	1586.9666666666667	30677.066666666666	41.00385179376873
856.1728342650856	1586.0666666666666	30780.5	40.631803397874805
856.9083305783716	1586.9333333333334	30890.766666666666	41.57501432552111
857.6437535832143	1586.4	30941.533333333333	40.895825014962085
858.3791032774483	1586.4	31068.0	41.56806898675757
859.1143796589085	1586.5	31151.433333333334	41.30778806975509
859.8495827254299	1586.1666666666667	31264.0	41.57325292668679
860.5847124748469	1586.8	31335.3	41.841881295736535
861.3197689049947	1586.6666666666667	31486.333333333332	41.56178978666555
862.0547520137079	1586.3666666666666	31621.566666666666	41.624870658055
862.7896617988213	1586.9333333333334	31700.866666666665	41.054435472821176
863.5244982581698	1586.1666666666667	31794.9	41.04151454702971
864.2592613895882	1587.4	31795.133333333335	40.930233916643324
864.9939511909114	1586.9333333333334	31768.166666666668	41.25370430853087
865.728567659974	1586.7666666666667	31782.0	41.68566738442382
866.4631107946109	1586.6333333333334	31833.666666666668	42.124615143566054
867.197580592657	1586.7666666666667	31861.366666666665	41.21751806577212
867.931977051947	1586.1666666666667	31981.466666666667	41.12648212094031
868.6663001703158	1586.1666666666667	32023.733333333334	41.8530364489559
869.4005499455982	1586.2333333333333	32101.766666666666	41.96490031235689
870.1347263756289	1586.5	32146.1	41.78974344214468
870.8688294582428	1586.4333333333334	32289.533333333333	41.38193511274931
871.6028591912748	1586.6666666666667	32444.066666666666	41.32532168298211
872.3368155725594	1586.4666666666667	32534.8	41.165552113463896
873.0706985999318	1586.5666666666666	32574.566666666666	41.5608968246117
873.8045082712266	1586.4	32663.133333333335	41.340049528780874
874.5382445842787	1586.2666666666667	32796.6	41.291116905993675
875.2719075369228	1586.0333333333333	32892.7	40.33556493974074
876.0054971269938	1586.4666666666667	33026.03333333333	40.52274591578545
876.7390133523264	1586.3666666666666	33251.73333333333	40.73335120895797
877.4724562107556	1586.2	33458.566666666666	40.76379885353162
878.2058257001161	1586.6	33586.666666666664	40.101813064133154
878.9391218182427	1587.2666666666667	33749.333333333336	40.677958052943396
879.6723445629702	1586.8	33816.63333333333	40.509897616878895
880.4054939321335	1586.6333333333334	33900.86666666667	39.966074259021696
881.1385699235674	1585.4333333333334	34065.63333333333	39.6354999487304
881.8715725351066	1586.0666666666666	34238.36666666667	39.10234584448581
882.604501764586	1586.5666666666666	34490.23333333333	39.69378536835781
883.3373576098403	1586.4666666666667	34766.3	40.32927632513302
884.0701400687044	1586.0	34953.23333333333	40.3804279500617
884.8028491390132	1586.1666666666667	35081.6	39.90189126217814
885.5354848186014	1585.6333333333334	35182.933333333334	40.09452603218011
886.2680471053038	1586.2	35247.166666666664	38.81893338154572
887.0005359969554	1586.6	35362.933333333334	38.983030335368646
887.7329514913906	1585.9666666666667	35531.3	38.8084651341086
888.4652935864447	1586.9	35688.6	38.41964678877983
889.1975622799522	1586.4666666666667	35878.86666666667	38.64921433189264
889.929757569748	1585.6333333333334	36155.03333333333	38.65398363084142
890.6618794536669	1586.4666666666667	36302.36666666667	38.60736987113459
891.3939279295437	1586.6666666666667	36383.8	38.48357616267709
892.1259029952132	1587.0333333333333	36564.96666666667	39.44926270138527
892.8578046485103	1585.9333333333334	36731.566666666666	40.00494849537388
893.5896328872698	1586.9666666666667	36879.933333333334	39.99642203881685
894.3213877093264	1586.2333333333333	37113.0	40.3736307284044
895.0530691125149	1587.2	37268.166666666664	39.88561884001713
895.7846770946703	1585.8666666666666	37489.7	39.92509463139457
896.5162116536272	1586.7333333333333	37624.03333333333	40.11993150790836
897.2476727872206	1586.9	37730.333333333336	40.54451322577694
897.9790604932853	1586.2666666666667	37875.26666666667	40.691587351132036
898.7103747696559	1586.0666666666666	38093.96666666667	41.3268264956521
899.4416156141674	1586.1	38318.0	41.03088344010099
900.1727830246544	1586.8333333333333	38543.666666666664	41.887465752491366
900.9038769989521	1585.8	38819.96666666667	42.29356421653057
901.634897534895	1586.3	39080.4	43.84224379115192
902.365844630318	1585.7333333333333	39256.5	44.096994063106315
903.0967182830558	1586.4666666666667	39445.23333333333	44.34739334317841
903.8275184909435	1587.0333333333333	39544.23333333333	44.75998940793704
904.5582452518156	1586.6333333333334	39631.0	44.48163668801135
905.288898563507	1586.1333333333334	39792.6	44.8615137714701
906.0194784238527	1586.9666666666667	39881.5	45.184690966851875
906.7499848306873	1586.8	40162.933333333334	45.07278675966491
907.4804177818455	1586.1	40389.96666666667	45.235260694721546
908.2107772751625	1586.8	40607.6	44.9225678161389
908.9410633084728	1586.8	40828.333333333336	44.849862291388064
909.6712758796114	1586.2333333333333	40978.566666666666	45.16622639234405
910.4014149864129	1586.4666666666667	41071.1	45.41180907554245
911.1314806267123	1586.6	41205.666666666664	45.674189216015975
911.8614727983444	1586.1333333333334	41313.46666666667	45.58544873637376
912.5913914991438	1587.1	41452.4	46.17250992684314
913.3212367269456	1585.8	41621.433333333334	46.667279093602055
914.0510084795844	1586.9666666666667	41848.03333333333	47.01811658280441
914.7807067548952	1586.3	42083.86666666667	47.52629201141439
915.5103315507125	1586.4	42194.5	48.23651097844561
916.2398828648716	1586.6666666666667	42310.066666666666	48.84566443508446
916.9693606952068	1586.3333333333333	42458.46666666667	49.0737639746371
917.6987650395532	1586.4666666666667	42576.7	48.44252048421544
918.4280958957455	1586.7333333333333	42585.63333333333	48.048553958998816
919.1573532616186	1586.7	42663.53333333333	48.79482612575422
919.8865371350073	1587.2	42576.73333333333	48.69933465413407
920.6156475137464	1586.1666666666667	42577.63333333333	48.07788643426999
921.3446843956707	1586.6	42638.4	47.69489647420438
922.0736477786149	1586.2666666666667	42624.36666666667	47.81449938215114
922.802537660414	1586.5666666666666	42673.333333333336	47.80458363092029
923.5313540389027	1586.8666666666666	42666.26666666667	47.82938296274289
924.2600969119159	1586.6333333333334	42732.7	47.3796448909016
924.9887662772883	1586.9666666666667	42720.36666666667	47.603147182285255
925.7173621328548	1586.5	42640.566666666666	47.539836300982536
926.4458844764501	1586.4	42584.53333333333	47.289351829589414
927.1743333059092	1586.3333333333333	42461.26666666667	47.29184462931659
927.9027086190666	1587.1333333333334	42184.76666666667	47.38501600914188
928.6310104137575	1585.8	41748.26666666667	47.22201449854056
929.3592386878165	1586.1	41198.13333333333	47.98676265216637
930.0873934390784	1586.1333333333334	40443.36666666667	47.411596346683204
930.815474665378	1585.9666666666667	39642.73333333333	46.53405695541284
931.5434823645503	1586.7	38710.76666666667	46.7190412923631
932.2714165344298	1586.3	37577.566666666666	46.17609259710433
932.9992771728516	1585.7	36481.0	45.79810213494258
933.7270642776504	1586.7666666666667	35278.933333333334	44.69535941132998
934.4547778466609	1586.3	34123.36666666667	44.03008195365356
935.1824178777181	1586.8	33263.5	43.6956533707303
935.9099843686568	1586.4	32590.9	43.979850848239494
936.6374773173115	1586.7	32118.533333333333	43.45740881922321
937.3648967215174	1586.2333333333333	31775.766666666666	43.09124923652281
938.0922425791092	1586.4666666666667	31623.333333333332	43.00536435518738
938.8195148879216	1586.4333333333334	31698.933333333334	42.44525637092847
939.5467136457895	1586.2666666666667	31923.133333333335	42.124549112231826
940.2738388505477	1586.7	32237.166666666668	41.594218812343506
941.000890500031	1585.8666666666666	32668.9	41.4091259446701
941.7278685920743	1585.6	33245.666666666664	41.48039406302425
942.4547731245123	1586.2666666666667	33850.1	41.311614311759335
943.1816040951798	1586.6666666666667	34535.1	41.31712046014453
943.9083615019116	1586.1	35239.13333333333	41.66911350730837
944.6350453425426	1586.5666666666666	36033.26666666667	41.98733613262122
945.3616556149077	1586.3333333333333	36798.6	41.15964240273961
946.0881923168415	1586.5	37638.2	41.63665383703242
946.8146554461789	1586.5	38408.63333333333	40.86065187176397
947.5410450007547	1586.1	39128.433333333334	40.50277463277275
948.2673609784038	1586.6666666666667	39861.433333333334	40.58849123957047
948.9936033769609	1586.8	40631.3	40.677505163354446
949.7197721942608	1586.3666666666666	41312.4	40.781929788201026
950.4458674281384	1586.4	42066.566666666666	40.79222875257106
951.1718890764284	1586.8	42812.066666666666	40.84855942885445
951.8978371369658	1587.4333333333334	43496.86666666667	40.676868069263996
952.6237116075853	1586.5	44009.13333333333	39.8017528639917
953.3495124861216	1586.5666666666666	44511.53333333333	39.40691218465686
954.0752397704097	1586.6333333333334	44993.2	39.879625362435206
954.8008934582843	1586.5333333333333	45535.1	39.709378113899454
955.5264735475803	1586.1	46119.4	39.88223951196946
956.2519800361324	1586.1666666666667	46630.6	39.850029399628966
956.9774129217755	1586.4666666666667	47145.26666666667	40.23300353145978
957.7027722023442	1586.6	47635.5	40.49454214658474
958.4280578756737	1586.4333333333334	48004.2	40.14131863831959
959.1532699395985	1586.7666666666667	48330.73333333333	40.167826707330896
959.8784083919536	1586.3	48619.23333333333	40.089562290646384
960.6034732305736	1586.7	48934.333333333336	39.6228918336206
961.3284644532936	1586.8	49260.833333333336	39.85920248507975
962.053382057948	1586.0666666666666	49552.333333333336	39.335238911391805
962.7782260423721	1586.8	49768.3	39.39243721732601
963.5029964044004	1586.7	49985.566666666666	39.512500920415704
964.2276931418677	1587.0333333333333	50131.3	39.13661721512018
964.952316252609	1586.4333333333334	50220.73333333333	39.064390537368695
965.6768657344589	1586.8333333333333	50268.23333333333	38.821235792488146
966.4013415852523	1586.3666666666666	50237.0	38.44067960323433
967.1257438028242	1586.1	50275.9	39.038943692917954
967.8500723850091	1587.2666666666667	50350.433333333334	39.08759522022682
968.574327329642	1586.9	50495.26666666667	39.80752556929705
969.2985086345576	1586.9333333333334	50683.46666666667	40.17045301052815
970.0226162975908	1586.4	50751.63333333333	39.94117097678011
970.7466503165765	1586.8666666666666	50705.3	40.19791909616127
971.4706106893493	1586.3666666666666	50688.2	39.911474098967226
972.1944974137441	1586.6666666666667	50424.76666666667	39.76549860683466
972.9183104875957	1586.8333333333333	50060.26666666667	39.66052270276174
973.6420499087391	1587.1666666666667	49682.7	39.200217567786765
974.3657156750087	1586.8	49429.2	38.58944865152209
975.0893077842397	1586.6666666666667	49227.96666666667	38.16919317033877
975.8128262342667	1586.6666666666667	49167.36666666667	38.083148232704396
976.5362710229247	1586.7333333333333	49087.36666666667	37.94199510223417
977.2596421480483	1586.4333333333334	48984.433333333334	37.59002519968022
977.9829396074724	1586.5	48862.9	37.49436539222571
978.7061633990318	1586.1666666666667	48688.433333333334	37.27900827333607
979.4293135205613	1586.1333333333334	48465.833333333336	37.50222864315487
980.1523899698958	1587.2	48254.23333333333	37.53801338656575
980.87539274487	1586.4333333333334	48192.9	37.97999594577897
981.5983218433189	1585.8333333333333	48191.63333333333	38.18367402650995
982.3211772630771	1586.7333333333333	48259.46666666667	38.60552713396349
983.0439590019795	1586.1666666666667	48378.066666666666	38.78644474475124
983.7666670578608	1587.4333333333334	48513.566666666666	39.015185365526335
984.4893014285559	1587.0	48558.63333333333	39.00396497597525
985.2118621118997	1586.4666666666667	48563.3	39.151176219161236
985.9343491057269	1587.1333333333334	48508.933333333334	39.070262320594736
986.6567624078724	1587.0333333333333	48329.46666666667	38.87239625208495
987.3791020161709	1587.0	48230.36666666667	38.03700883019766
988.1013679284573	1586.7666666666667	48246.96666666667	37.54274060081692
988.8235601425663	1586.8	48317.2	38.04987463992242
989.5456786563328	1586.6333333333334	48350.53333333333	38.14236930242256
990.2677234675917	1586.8	48443.73333333333	38.36887699928377
990.9896945741776	1585.7333333333333	48380.3	38.30271618283266
991.7115919739255	1586.7666666666667	48176.333333333336	37.759099632028054
992.4334156646702	1586.6666666666667	47799.26666666667	36.944779640455764
993.1551656442463	1586.9	47402.86666666667	37.21264189913891
993.8768419104888	1586.8	47059.3	37.2196248055242
994.5984444612325	1586.8333333333333	46766.566666666666	36.99394797993117
995.3199732943121	1587.0	46466.166666666664	36.75456193904518
996.0414284075626	1586.5666666666666	46226.73333333333	36.68074638334144
996.7628097988187	1586.5	45986.26666666667	36.78617056583259
997.4841174659151	1587.0	45744.63333333333	36.76117522901942
998.2053514066869	1586.7666666666667	45437.7	36.671639980536355
998.9265116189687	1586.8	44959.3	36.27348926444619
999.6475981005952	1586.8	44369.0	36.11387810642833
1000.3686108494015	1586.7666666666667	43862.53333333333	37.296705620764385
1001.0895498632223	1586.9333333333334	43484.566666666666	37.13542209601956
1001.8104151398923	1586.4666666666667	43166.833333333336	37.36834922209354
1002.5312066772464	1586.3	42797.03333333333	37.03511371323141
1003.2519244731194	1586.5333333333333	42516.26666666667	37.2751763442461
1003.9725685253462	1587.2	42191.8	37.48354896810723
1004.6931388317614	1586.4	41859.9	37.85297334076894
1005.4136353902	1586.8666666666666	41384.4	37.85807639490669
1006.1340581984969	1586.2666666666667	40852.96666666667	37.57113311383179
1006.8544072544867	1586.4333333333334	40194.23333333333	38.25738079713663
1007.5746825560042	1586.4666666666667	39554.26666666667	37.88527893223166
1008.2948841008844	1587.0333333333333	39023.066666666666	37.67126626628536
1009.0150118869618	1585.7666666666667	38579.03333333333	38.563582417564014
1009.7350659120716	1586.6	38234.833333333336	37.96674773716985
1010.4550461740483	1586.4	37918.6	38.060097332693346
1011.174952670727	1586.9666666666667	37552.53333333333	37.871156376785386
1011.8947853999423	1586.6333333333334	37157.9	38.78011197293984
1012.614544359529	1586.8666666666666	36600.36666666667	39.23440916598393
1013.334229547322	1587.0	35983.76666666667	39.45291016573304
1014.0538409611561	1586.8	35320.066666666666	39.66563698012971
1014.7733785988661	1586.2666666666667	34654.933333333334	39.86728589036794
1015.4928424582868	1587.4	34113.5	40.57119058520893
1016.2122325372529	1586.8	33660.7	40.61525787890802
1016.9315488335994	1585.9666666666667	33221.4	40.90295962741175
1017.6507913451611	1586.2666666666667	32822.13333333333	40.02412317057933
1018.3699600697728	1587.1333333333334	32465.466666666667	39.750365155726406
1019.0890550052692	1586.9333333333334	32036.666666666668	40.1369153400112
1019.8080761494851	1586.2	31514.033333333333	40.117363640818255
1020.5270235002555	1586.4666666666667	30891.6	39.793126482776856
1021.2458970554151	1586.4333333333334	30185.433333333334	40.021058055110856
1021.9646968127987	1587.1666666666667	29512.633333333335	39.78226717312224
1022.6834227702411	1587.3666666666666	28975.866666666665	39.95726930118381
1023.4020749255772	1586.1	28478.0	40.01778407300357
1024.1206532766416	1586.2333333333333	28112.133333333335	41.103207249036714
1024.8391578212693	1587.0666666666666	27733.733333333334	40.7390226440673
1025.5575885572953	1586.3666666666666	27394.3	40.64902222038353
1026.2759454825539	1586.2666666666667	26966.366666666665	41.114539398669294
1026.9942285948803	1586.7333333333333	26397.433333333334	41.467435045705685
1027.7124378921092	1586.7333333333333	25808.366666666665	41.04110019398102
1028.4305733720753	1586.8	25242.933333333334	40.618090890578166
1029.1486350326138	1586.3333333333333	24703.466666666667	41.178006328105475
1029.866622871559	1586.6666666666667	24191.433333333334	41.20437927178492
1030.584536886746	1586.7	23747.466666666667	40.25777862077256
1031.3023770760096	1587.1	23395.3	40.44308300138574
1032.0201434371845	1586.7333333333333	23053.966666666667	39.92124838332147
1032.7378359681059	1586.1333333333334	22701.833333333332	39.56453385334312
1033.455454666608	1587.0333333333333	22312.766666666666	39.66988656348992
1034.1729995305259	1586.8333333333333	21893.266666666666	40.23192347533013
1034.8904705576945	1586.7666666666667	21356.9	39.91432202539566
1035.6078677459486	1586.7	20836.0	40.27889604855927
1036.3251910931228	1586.2666666666667	20348.3	40.105201599510245
1037.042440597052	1586.7	19871.233333333334	39.83055697126148
1037.7596162555712	1586.3333333333333	19416.5	38.87633081009335
1038.4767180665153	1587.0	19094.566666666666	39.76498607619332
1039.1937460277186	1586.7	18784.566666666666	39.408062752454036
1039.9107001370162	1586.7666666666667	18506.6	39.29709844325768
1040.627580392243	1586.3	18211.0	39.57932915607906
1041.3443867912338	1586.6666666666667	17872.0	38.79113460446252
1042.0611193318232	1586.8666666666666	17481.1	39.3138470147259
1042.7777780118463	1586.7666666666667	17031.733333333334	39.18302041092939
1043.4943628291376	1586.3	16604.033333333333	40.30775577980358
1044.2108737815322	1586.7	16177.666666666666	39.75920330467839
1044.9273108668647	1585.8333333333333	15815.433333333332	39.75965707862156
1045.64367408297	1586.3333333333333	15486.5	40.00465921257664
1046.359963427683	1586.8666666666666	15227.333333333334	40.372075896774085
1047.0761788988382	1586.2	14946.8	39.359350673187144
1047.7923204942708	1587.3666666666666	14710.7	40.4049811895725
1048.5083882118154	1586.5333333333333	14440.7	40.15090180639988
1049.224382049307	1586.2333333333333	14135.5	40.46194310393888
1049.9403020045802	1586.8666666666666	13806.1	40.19255558906291
1050.6561480754697	1586.2333333333333	13457.866666666667	39.93816303267635
1051.3719202598106	1586.4666666666667	13131.7	39.67886523654261
1052.0876185554378	1587.2333333333333	12844.966666666667	39.89038077021514
1052.8032429601856	1586.4	12604.2	40.36693935479035
1053.5187934718892	1586.2666666666667	12391.733333333334	38.86167514019898
1054.2342700883835	1586.7	12246.8	39.85827167830807
1054.949672807503	1586.0333333333333	12085.133333333333	38.886871103297565
1055.6650016270826	1586.6333333333334	11923.733333333334	40.09124809159427
1056.3802565449573	1586.6	11704.866666666667	38.754725550391605
1057.0954375589617	1586.2666666666667	11490.9	39.247413337446034
1057.8105446669308	1586.9	11264.366666666667	38.689207521531685
1058.5255778666992	1586.7	11022.6	38.66183567345061
1059.240537156102	1586.8	10812.833333333334	39.39012844259395
1059.9554225329737	1586.1666666666667	10622.666666666666	38.53150504593637
1060.6702339951491	1586.7666666666667	10470.3	39.00474829283023
1061.3849715404633	1586.1666666666667	10330.433333333332	38.87776584978409
1062.0996351667509	1586.1333333333334	10227.7	39.4769526625696
1062.8142248718468	1586.7333333333333	10112.766666666666	38.45944665012793
1063.528740653586	1586.3	9971.366666666667	39.60671396532153
1064.2431825098029	1586.8	9786.933333333332	38.970093160481966
1064.9575504383324	1586.6333333333334	9588.933333333332	39.11925528610598
1065.6718444370097	1586.2666666666667	9382.533333333333	39.62836872444363
1066.386064503669	1586.3333333333333	9216.166666666666	39.96197408631719
1067.1002106361457	1586.0333333333333	9057.666666666666	38.74904979255046
1067.8142828322743	1586.6	8927.366666666667	37.62526859929687
1068.5282810898898	1586.8666666666666	8841.366666666667	39.27959223682586
1069.2422054068265	1586.6333333333334	8752.933333333332	40.34855111899694
1069.95605578092	1586.6666666666667	8631.033333333333	38.062341650156455
1070.6698322100044	1585.6666666666667	8504.133333333333	39.187420531897665
1071.383534691915	1585.9666666666667	8330.833333333334	38.9088102259779
1072.0971632244864	1586.3	8144.166666666667	38.21823222348546
1072.8107178055534	1586.0333333333333	8000.466666666666	39.46824206889975
1073.524198432951	1586.6	7872.1	39.79631166942488
1074.2376051045137	1587.0	7753.233333333334	38.29190112160869
1074.9509378180765	1586.4	7682.6	39.209209480750296
1075.6641965714741	1586.5333333333333	7598.5	39.20960040554147
1076.3773813625414	1586.2333333333333	7509.2	39.57488694102163
1077.0904921891133	1586.1666666666667	7400.7	38.90810731765972
1077.8035290490245	1586.9666666666667	7270.966666666666	38.24446061014589
1078.51649194011	1586.6333333333334	7154.333333333333	39.01208546159899
1079.2293808602042	1586.1	7032.866666666667	39.83772847011653
1079.9421958071423	1586.5666666666666	6912.6	39.728889534275375
1080.6549367787588	1587.2666666666667	6817.333333333333	38.34703609430723
1081.367603772889	1586.9333333333334	6754.266666666666	39.324479199162454
1082.080196787367	1586.6333333333334	6700.933333333333	39.810440924794136
1082.7927158200282	1586.4333333333334	6620.0	39.7636205428
1083.5051608687072	1586.0	6513.133333333333	39.15345443120678
1084.217531931239	1587.0333333333333	6393.733333333334	40.306809269385624
1084.9298290054578	1587.3666666666666	6267.166666666667	38.827496922316854
1085.6420520891993	1586.4666666666667	6168.1	39.25569026138377
1086.3542011802977	1586.1666666666667	6087.133333333333	39.73174895470657
1087.0662762765878	1586.7	6024.733333333334	40.10028263058372
1087.7782773759047	1586.6333333333334	5968.666666666667	40.093672379794334
1088.4902044760831	1586.4	5894.033333333334	39.50374037010765
1089.202057574958	1585.8	5789.366666666667	38.424261004729104
1089.9138366703637	1586.4	5696.1	37.88752283169964
1090.6255417601355	1586.2666666666667	5606.366666666667	38.64087554250459
1091.337172842108	1585.8666666666666	5518.633333333333	37.80495834523779
1092.048729914116	1586.9	5466.5	39.57517919825249
1092.7602129739944	1586.0333333333333	5426.866666666667	38.29837371772973
1093.471622019578	1586.2	5387.866666666667	39.34845637756456
1094.1829570487016	1586.8	5324.666666666667	40.353661004198585
1094.8942180592	1587.4	5230.033333333334	39.22778995380885
1095.605405048908	1586.1	5147.8	40.53632973589824
1096.3165180156604	1586.3	5072.6	40.101551561270426
1097.027556957292	1585.7666666666667	5030.266666666666	40.03520891591042
1097.7385218716379	1586.9666666666667	4994.9	39.028392106806216
1098.4494127565324	1586.8	4943.766666666666	40.178296227178706
1099.1602296098106	1586.8333333333333	4861.633333333333	39.29577453945613
1099.8709724293074	1586.5	4780.9	40.108452009669165
1100.5816412128574	1586.0666666666666	4699.466666666666	37.56796589616977
1101.2922359582956	1586.3	4658.3	39.10660281731303
1102.0027566634565	1586.8333333333333	4623.5	39.917353188887326
1102.7132033261753	1586.3666666666666	4571.0	38.55338276977186
1103.4235759442865	1586.5666666666666	4495.433333333333	38.48313590484854
1104.1338745156252	1586.0333333333333	4428.833333333333	39.787496679043
1104.844099038026	1586.5333333333333	4376.3	39.04473188645515
1105.5542495093239	1586.4333333333334	4351.666666666667	40.57833226127583
1106.2643259273534	1586.2333333333333	4288.9	38.01261232898506
1106.9743282899494	1586.4	4208.166666666667	38.41295618573598
1107.684256594947	1586.5333333333333	4142.2	40.18556760688073
1108.394110840181	1586.5333333333333	4085.6	40.26860869083112
1109.1038910234856	1585.5333333333333	4036.2	37.082423998976545
1109.8135971426964	1585.4	3981.4	38.82461486166516
1110.5232291956477	1587.0	3910.6666666666665	41.49362316190215
1111.2327871801745	1586.7333333333333	3837.0333333333333	38.724712970189856
1111.9422710941117	1586.3666666666666	3796.366666666667	40.26812095220139
1112.6516809352938	1586.1333333333334	3745.3	39.107723658913535
1113.3610167015559	1586.2	3685.633333333333	38.092692862001904
1114.0702783907325	1586.4333333333334	3630.4666666666667	39.925586135550155
1114.7794660006589	1585.6666666666667	3587.5333333333333	38.99196912658471
1115.4885795291696	1587.0333333333333	3552.366666666667	38.92036788561493
1116.1976189740992	1586.5333333333333	3509.633333333333	39.46911236520974
1116.906584333283	1585.7666666666667	3464.866666666667	40.725266245240405
1117.6154756045555	1585.9666666666667	3425.0666666666666	39.84789816813233
1118.3242927857516	1586.7666666666667	3388.733333333333	41.247299293636594
1119.0330358747062	1586.0666666666666	3350.266666666667	41.623326350400106
1119.741704869254	1586.5	3308.5333333333333	41.40697665020291
1120.4502997672296	1586.6	3264.1	41.259806630478934
1121.1588205664682	1584.7	1662.7666666666667	38.159594215600954
1121.8672672648045	1585.3	1663.2333333333333	37.822335783992614
1122.5756398600731	1585.9666666666667	1662.9	40.603092791471106
1123.2839383501089	1585.6666666666667	1662.1666666666667	33.628177463848886
