# Supplementary material for: Roblonski: A Material-Efficient Robo-Fluidic Toolbox for Rapid Photochemical Characterization
Source: ACS Cent Sci. 2026 Feb 6;12(3):333–44. doi: 10.1021/acscentsci.5c02027 (PMC13022720; doi:10.1021/acscentsci.5c02027)
Supplement: Supplementary file 2 [file oc5c02027_si_002.zip › BeerLambertStudy/Raw Data (Automataed)/BLEC Study (2025 Jun 12)/Perylene1/Perylene1_abs_summary.csv]

Concentration	0.038	0.0	0.038	0.025346018872338765	0.016905807175709286	0.011276181782306518	0.007521218849006937	0.00501665670762947	0.0033461125154637217	0.0
Signal	85.6323794883172	43.87184538338778	45.52256255278534	29.001876614789133	18.767531531386815	12.132357524759648	7.607127924361379	4.138253321468397	2.5485728906497798	0.0
Signal	382.23519929713007	379.89209601123133	383.796908392827	383.796908392827	383.796908392827	383.796908392827	385.3583296590604	385.3583296590604	385.3583296590604	0.0
Signal	84.68813753677793	43.85247842012439	43.209458032153464	27.54362102441695	17.90224002258769	11.061852529476518	6.150572169616225	3.0801304243477503	1.9718018866445064	0.0
Signal	117.59167987980328	44.26621009722273	80.97048791639685	52.73148304202476	33.60553815021932	20.87167906676803	12.41352540916754	6.5849385339821325	3.3918185454855347	0.0
Signal	404.07292785067847	403.2939808756294	404.07292785067847	404.07292785067847	404.8518028120667	404.07292785067847	404.8518028120667	404.8518028120667	398.6187868597095	0.0
Signal	117.34432660259452	44.26621009722273	80.55502351453413	52.50041704096382	33.200343197136746	20.704994997172925	12.132518342381239	6.365508927814979	2.917177894091566	0.0
Signal	140.97630003666936	47.841601054123544	102.03307231570778	65.99824418251366	41.880415949735145	25.075862578632112	14.574348605533999	8.314995395985186	3.799806395119532	0.0
Signal	429.7377654071133	429.7377654071133	429.7377654071133	429.7377654071133	429.7377654071133	429.7377654071133	429.7377654071133	429.7377654071133	424.3002660738445	0.0
Signal	119.76935563139409	45.37224074055686	81.82491911616201	53.57586999187542	33.974322321551284	20.263328371926725	12.315877485638865	7.159032704882698	3.793990387447721	0.0
Signal	143.01327887237366	48.38022896560933	103.64168101807715	67.07400441541608	42.634909343985285	25.544870172976694	14.905863675655297	8.566917549303241	4.07847173188393	0.0
Signal	431.29068791166	433.6195309922492	430.5142627030252	430.5142627030252	431.29068791166	431.29068791166	431.29068791166	431.29068791166	432.8433220584372	0.0
Signal	140.97630003666936	47.841601054123544	102.03307231570778	65.99824418251366	41.880415949735145	25.075862578632112	14.574348605533999	8.314995395985186	3.710762281823051	0.0
Wavelength_nm	S-CHK	S-REF	S-EXP0	S-EXP1	S-EXP2	S-EXP3	S-EXP4	S-EXP5	S-EXP6
350.15676104652283	52.76313492421643	43.40232175937818	10.630291210393352	7.126370791095468	6.538899974724039	3.319481876533345	2.7053013666667383	1.0084606664702633	1.5682057239394638
350.94059987097285	54.044550213595954	43.570810518963924	11.714701264911923	7.762150234262343	6.444046038430166	3.6817266058674036	2.9136841725078924	1.2823795047670998	1.5479988482390823
351.72436682899485	55.054618817146654	43.72873419145873	12.55542917441597	8.171545763279035	6.262782932049987	3.999700346094265	2.951215393634982	1.4578951159376672	1.5161040140265882
352.5080619184237	55.86625749537769	43.87949093284646	13.182452549378105	8.44157679611159	6.08220882951985	4.264642021282533	2.8466161228291185	1.5295526414700689	1.443313330103777
353.2916851370942	56.54092177677809	44.01691965118592	13.660357401950755	8.658819126653917	5.973076712385776	4.466786638398617	2.6661391491495507	1.5192111293026684	1.3117951902822824
354.0752364828412	57.119071621681464	44.12550688828678	14.070919942934012	8.894681959752369	5.986446742056792	4.6036909483607005	2.489628135344745	1.4700305417281285	1.1231364601622005
354.8587159534994	57.62844513853753	44.18837905958439	14.496238244115816	9.196727991604696	6.1460574370614935	4.68250348205374	2.3854448018503973	1.4338993262982882	0.9007407836411332
355.6421235469038	58.094245680051515	44.19510532650185	14.999778513798702	9.584717618372053	6.446793117156332	4.720667934450155	2.3953331182958593	1.4594415299932848	0.687322497867008
356.42545926088906	58.544046219581354	44.146299771711206	15.609580933233872	10.053655147670902	6.856998572188395	4.741358873659038	2.527200729897473	1.578117701681073	0.5328046166774385
357.20872309329	59.00540829693105	44.05255181209953	16.313202957641955	10.585317958993876	7.325026499580957	4.767726917050588	2.755673251083735	1.7939504291618675	0.4769115241361348
357.9919150419415	59.49526664378646	43.92794211874652	17.067521903147806	11.156999357062809	7.793133978167731	4.822884717669346	3.035451815582988	2.0871229176423896	0.5361957140336315
358.77503510467835	60.012122059461454	43.785041495759145	17.821629182273654	11.746810016101165	8.20849133443324	4.927247150321442	3.3154763095932935	2.4247180679349114	0.6999775103760726
359.5580832793353	60.533513854333556	43.631899228475866	18.53429288031058	12.332416569515686	8.539075392032132	5.093430346643601	3.5543838349569867	2.772815346447409	0.9379630136596546
360.34105956374725	61.02585808124189	43.47469605165752	19.179860395265102	12.888499593573137	8.780596371102497	5.316162414225175	3.7294521108165455	3.1015357420648897	1.213519349771076
361.12396395574893	61.46068327804487	43.32147459689247	19.742051675978267	13.387179032095958	8.955207463053846	5.567553181921582	3.839198740181594	3.3839425053052423	1.496145739560717
361.9067964531752	61.82714039963558	43.18433824557873	20.20626152136515	13.803163252998083	9.09896082915185	5.803493213628421	3.898614043944562	3.5936981377154353	1.7666881405949582
362.6895570538609	62.13355183772777	43.07941183303951	20.56000858976121	14.119281653114982	9.241466694159072	5.980502025104201	3.9291407918877326	3.707766295405861	2.0143250598109717
363.47224575564076	62.39658518711687	43.02294222544727	20.801747888512942	14.333447835754335	9.39037326530098	6.07504526786402	3.949761873065441	3.714589993990529	2.2310354735572773
364.2548625563497	62.62828699569803	43.02569634425681	20.951187705787852	14.461829313693144	9.528948187146462	6.092237973670585	3.972725333088924	3.622320909746229	2.4065394438558343
365.0374074538224	62.83094013110801	43.08628599062432	21.053685023508955	14.539155652737492	9.630732430478304	6.061823342067477	4.00802880894431	3.460932322100952	2.530181242559223
365.8198804458938	63.006109425045594	43.186198371349796	21.175384360403037	14.615148660127375	9.682949045506867	6.0261184248285105	4.071624017566158	3.2761595057721493	2.598203320938552
366.6022815303986	63.16840698715437	43.29121549795884	21.387565722445245	14.747613621584676	9.703042020545901	6.025740679460952	4.187261205034822	3.1157337943627113	2.6216603066031112
367.3846107051717	63.35490990933897	43.36107668348397	21.747389919361417	14.991286295788207	9.736706195830031	6.08900909856326	4.3774954425317105	3.014091241955242	2.62806790397498
368.1668679680479	63.62287223506777	43.36478730205755	22.28128193101101	15.38399241305958	9.836804751756503	6.225917890400915	4.648643238966194	2.9819264583577905	2.653460706699093
368.9490533168619	64.03811307623748	43.29362084573788	22.983142813569316	15.934640476626818	10.036955843428224	6.427824759768292	4.98193085301871	3.0065463809285404	2.7275602483566814
369.7311667494487	64.6592411031942	43.165158270022204	23.825507112827708	16.617062480781968	10.336027763485326	6.673142943232165	5.33723283228845	3.0635736058815866	2.858446922049957
370.5132082636429	65.52299625799519	43.016981679489184	24.777551744744308	17.375330469766276	10.702414565928592	6.936462684884603	5.666659739929187	3.131865369794724	3.023445934539062
371.2951778572795	66.63461568068482	42.89347386081983	25.81880519994904	18.143482532211053	11.094984835769779	7.1961710589951196	5.9299464921503	3.201196286064203	3.1720809784211283
372.07707552819323	67.96655244465795	42.83193770567424	26.94275711293853	18.870503093475975	11.48598071038144	7.4374715084783105	6.104918694396218	3.2682900592115587	3.2406976970295034
372.8589012742189	69.46718151638494	42.85135729724301	28.154317180625306	19.541621522468553	11.873798263967757	7.6531306122255245	6.191971360669356	3.327140825916999	3.1763186246095785
373.6406550931913	71.0770275025864	42.94822782703725	29.46446076577498	20.181837653090575	12.278763375659928	7.844093596393201	6.209696232294576	3.3633108601621515	2.9586616957451852
374.4223369829453	72.74505995714787	43.099720631306	30.883734689035997	20.840244135062804	12.729968917444033	8.022229965860532	6.184340210324493	3.359715996619542	2.6126628898244135
375.2039469413157	74.4374059176364	43.273773275392585	32.41486769883177	21.564060609873458	13.250710261568223	8.212014690726008	6.137721739515193	3.3080560874661913	2.204218587563517
375.9854849661373	76.13454485892635	43.44150693945425	34.045079396431824	22.376369349688055	13.850717460492739	8.44500794057948	6.0807194035318375	3.216750607983343	1.8197736903891908
376.7669510552448	77.8201336167857	43.58569711358125	35.74071938558561	23.26753804054446	14.523614134612266	8.747825265823401	6.017604150703882	3.108829336408853	1.5379396276306068
377.5483452064732	79.46960737102987	43.701207882570834	37.44984112131888	24.202550730726507	15.247872237484025	9.130413474478843	5.955912544742709	3.0122680414103087	1.4048641412829426
378.3296674176572	81.04228567496344	43.78892863650137	39.109036270568275	25.13577967390637	15.98901970155761	9.581819601115477	5.9135463714340375	2.94973976151433	1.4233512158646064
379.11091768663164	82.48139526967148	43.847904240916606	40.65509084975628	26.024337660108415	16.704835040699592	10.075883318023841	5.917160570122654	2.9356934970334834	1.5594563383648818
379.89209601123133	83.71933601355643	43.87184538338778	42.034555280891716	26.8350400071537	17.353812732036708	10.58020961064797	5.992278636175918	2.9780027624673906	1.7600118324035705
380.67320238929113	84.68813753677793	43.85247842012439	43.209458032153464	27.54362102441695	17.90224002258769	11.061852529476518	6.150572169616225	3.0801304243477503	1.9718018866445064
381.45423681864577	85.33393320130165	43.78667295074564	44.15667419399609	28.13030707630365	18.327156938445803	11.487879765591494	6.382812828703926	3.2398927224626846	2.1546819065412635
382.23519929713007	85.6323794883172	43.681221420506944	44.86315227110596	28.577446120119305	18.615596475516313	11.825451301150345	6.660206551871497	3.4452850649299975	2.288118207179437
383.01608982257886	85.59872463394265	43.552685035168	45.32020898942925	28.870107131356704	18.761503130282577	12.04556009528175	6.944382824905098	3.670979127099052	2.371619428031373
383.796908392827	85.28805379226763	43.42061729778341	45.52256255278534	29.001876614789133	18.767531531386815	12.132357524759648	7.203040947607313	3.8816172773020057	2.4233215233334775
384.57765500570923	84.78353063961137	43.299839118591194	45.47327756320311	28.980841046725047	18.65009816670368	12.091979537087909	7.42181814320287	4.043134858631461	2.4727907882501228
385.3583296590604	84.17745479859703	43.19606103750831	45.19438632133185	28.833591629692222	18.443738820879318	11.953821178844663	7.607127924361379	4.138253321468397	2.5485728906497798
386.1389323507153	83.55483738161156	43.10728456065636	44.737858281351144	28.604433170205084	18.20064459337003	11.763027002279891	7.776598160918049	4.176775403633606	2.6629005255964344
386.91946307850884	82.98504240032919	43.02914387268069	44.19082441513944	28.350415714060475	17.981555059800883	11.568006545579536	7.943057527747598	4.192402508276956	2.801671557176654
387.69992184027564	82.52380811731949	42.95927595213384	43.67040233468535	28.13437213336293	17.84199890217009	11.411113876035422	8.103558880216632	4.226927525705314	2.9293050564241128
388.48030863385065	82.22016597367247	42.898832998252416	43.3055882030824	28.017514989981358	17.819345584900468	11.325753972123344	8.2406378226232	4.310084886018771	3.0066010476363516
389.2606234570687	82.1231362251165	42.85200586811569	43.21219589729461	28.051725066772867	17.925035621028172	11.33621733145705	8.334026146281893	4.4447563935550605	3.0126065416473438
390.04086630776453	82.2843725318307	42.82496726580994	43.47138823500663	28.273391809502485	18.146720300566074	11.456580100266706	8.374471217047073	4.60559618453253	2.956935523832243
390.82103718377294	82.755161389863	42.82542664115957	44.12088627850611	28.700186350095287	18.45928211598884	11.687576510799502	8.369487483389157	4.749977445041523	2.8738492444653545
391.6011360829288	83.57987441985438	42.85985156957294	45.16233794869259	29.336550265733948	18.84302220241051	12.01691708667741	8.340457374697252	4.8374660867459625	2.80545617459277
392.3811630030669	84.78776291782759	42.92969747097912	46.57563606472615	30.18465805431684	19.299532442695828	12.424577741109957	8.312920245894048	4.848283708523454	2.78311108907711
393.161117942022	86.3862972175831	43.027743228345415	48.33117878264039	31.255115019008244	19.856793170050963	12.89205312349803	8.308880979469926	4.792427088838309	2.818665623622991
393.941000897629	88.3578398444121	43.13970543287123	50.39432785701079	32.56528071706865	20.555867313196977	13.407452065747044	8.342555522560971	4.703844128647994	2.9044977997999624
394.72081186772266	90.66189115490532	43.250894615118796	52.72428911490906	34.12266642231321	21.42576738494578	13.96369558909371	8.420986765105567	4.623097019802266	3.0206191713684163
395.5005508501378	93.24217469077429	43.35350747593296	55.275629335170684	35.90531710854547	22.46209307197283	14.554949300182187	8.546934870998498	4.578694913138641	3.143243741677793
396.28021784270925	96.03478550510523	43.449260673426565	58.003810395945806	37.854759638509805	23.62419726172685	15.17592102050962	8.72249983270548	4.579469276561774	3.252283807198225
397.0598128432718	98.97300631449666	43.545880734841234	60.86911330618001	39.89057938306816	24.85217019137039	15.824635502393953	8.952195924792179	4.620959749268074	3.3349945164815225
397.83933584966024	101.98741483627265	43.65088885129309	63.83460876185253	41.93662536829721	26.092428129877433	16.503089361875894	9.242199891238329	4.69877597461614	3.3836798181244987
398.6187868597095	105.0001958463414	43.76649663459736	66.8558244224131	43.939675085192604	27.313808280471022	17.211599027543542	9.59655986648356	4.817748490117538	3.3918185454855347
399.3981658712542	107.91969968500969	43.88881356096408	69.86621545651087	45.86584257374238	28.504320676456295	17.939255188212627	10.010981115110667	4.989808472003041	3.353611145373854
400.1774728821293	110.63946409382322	44.00930151301209	72.76673794032754	47.68098034698229	29.655730049617446	18.658770379177966	10.469430536443078	5.222603344338594	3.2693460198942788
400.9567078901696	113.04361398921796	44.117048408404294	75.42703190011775	49.331374623519565	30.74726721246528	19.331045763923917	10.944503131481788	5.50835283491633	3.1530040914900255
401.7358708932098	115.02017167567448	44.2011596214467	77.69942624621362	50.7398895754716	31.73883510425975	19.915680318786634	11.402515860883724	5.820223130626204	3.0330559715598753
402.5149618890848	116.47546904774688	44.25247375868241	79.44443605219664	51.820758289085724	32.57608211633123	20.380831114624144	11.809127861372907	6.119349873496851	2.9449275734368214
403.2939808756294	117.34432660259452	44.26621009722273	80.55502351453413	52.50041704096382	33.200343197136746	20.704994997172925	12.132518342381239	6.365508927814979	2.917177894091566
404.07292785067847	117.59167987980328	44.24404487644897	80.97048791639685	52.73148304202476	33.55796761613684	20.87167906676803	12.343162432477186	6.526924253692606	2.960257041874847
404.8518028120667	117.20638182502793	44.195249137256084	80.67159263331702	52.49222661692943	33.60553815021932	20.863317579941267	12.41352540916754	6.5849385339821325	3.062261751720463
405.630605757629	116.19248090124721	44.13543113410759	79.66341227096493	51.77688057870846	33.31186866480099	20.659919902306747	12.321062126956598	6.5344197667606565	3.1923595479795566
406.4093366852001	114.56558548307078	44.08348258849199	77.9578589582685	50.58618327091538	32.66011640516359	20.24545516329019	12.05489306456839	6.3822651282547795	3.308358874729471
407.1879955926149	112.35598286227254	44.05710124858318	75.57083580490803	48.92807673635295	31.652676144275254	19.617475064952096	11.623892376533519	6.144623476216758	3.3665696539658185
407.9665824777082	109.61820910844719	44.068621419401936	72.53709718734868	46.83028457849128	30.318100359031355	18.79476379263133	11.05822490223538	5.8424412556958885	3.332903653054757
408.74509733831474	106.44137909553879	44.12127909419972	68.93752363996074	44.35979160553358	28.718764345875265	17.818951953328273	10.404661248122196	5.498412772221769	3.1916320715142845
409.52354017226935	102.95635914052514	44.20777900812756	64.92144292531069	41.63629019974982	26.952264543734252	16.75002148915717	9.715685010030143	5.13577193648031	2.950018914769558
410.3019109774069	99.33615112212621	44.31104463185661	60.711833424102934	38.82943918320045	25.143954933214182	15.658824594706552	9.040342608543632	4.780459672318578	2.637936339046341
411.08020975156217	95.78605376972489	44.408808119804455	56.58529180709917	36.13565899316789	23.427835735347365	14.618447972691726	8.41854672084471	4.463078115105965	2.3016447726911125
411.8584364925699	92.52349445737975	44.48131763010905	52.83063952898997	33.741900414570324	21.922362527822408	13.695563997310963	7.8795203461980705	4.215851422155353	1.9935236025650482
412.6365911982651	89.75072883635454	44.519125025407945	49.69833416465063	31.790748134721426	20.709673431353394	12.94154962823226	7.441304836915116	4.064885779042761	1.759082667835031
413.4146738664823	87.6265285185185	44.5272110463399	47.35731946658594	30.360348470278232	19.826354141185455	12.385963932261156	7.109968900804333	4.020532676408251	1.624365033209969
414.19268449505654	86.24444892127448	44.52201572341052	45.87437661602142	29.466208840029495	19.268437296075945	12.03486936813848	6.880472030330324	4.0735406807643315	1.5889743185862883
414.97062308182257	85.62481388591178	44.52251983255708	45.22223615712608	29.08008326578686	19.006770612892353	11.876451642102268	6.742229818219798	4.199294869391785	1.6296430938779451
415.74848962461516	85.72337855691299	44.54006496261252	45.313088160198305	29.15641416832642	19.006211304120853	11.890782802469694	6.687812683123738	4.3683291746339705	1.7135682393779064
416.52628412126916	86.45506751109346	44.572728156485454	46.04266474729025	29.65407602529038	19.241411784192913	12.059401363605893	6.72000053940328	4.5576586891016575	1.8157210044499763
417.3040065696194	87.7247457375189	44.60693118346223	47.32799224920297	30.5468103272405	19.70457251539306	12.369517867413109	6.852734694458441	4.758057370657134	1.9314369749079745
418.0816569675006	89.45446930293082	44.62603405763581	49.12385703045368	31.820629377256495	20.403267765152727	12.811974599888273	7.103184843533825	4.973711385764993	2.0754654774023678
418.8592353127476	91.59708501378277	44.620245323176526	51.41697714074396	33.46310123937882	21.349568356270026	13.376858798406694	7.480862373640072	5.215633102710143	2.269147560393222
419.63674160319533	94.13357681711602	44.59354394294101	54.203762581663746	35.45063101964839	22.54443709130293	14.049826547869365	7.9788985255788845	5.491327678803188	2.521967820152476
420.4141758366785	97.0574613818029	44.563238774107504	57.46581798473062	37.741338760799785	23.966804590410902	14.812752074705081	8.573812198211186	5.796704860116385	2.8200697490940883
421.1915380110319	100.35304559396134	44.55373994594286	61.15236697509637	40.27404147869164	25.570617588690475	15.646595228396805	9.231162226983876	6.113948457879637	3.128177446453236
421.9688281240904	103.97639737808719	44.587985200859684	65.17227607733798	42.970640130609496	27.291073737116342	16.533584616965037	9.914009565174318	6.416525504255162	3.403736039032573
422.7460461736888	107.84519044112704	44.68169906692782	69.39651235206762	45.73982452490281	29.054606030620974	17.45721719587258	10.588684806689422	6.678984436325102	3.6138170895979655
423.52319215766187	111.84442308754689	44.84250044127601	73.67178645208747	48.48424201146055	30.790095634956685	18.400092210832746	11.227140546996011	6.886504262438258	3.7445273683920064
424.3002660738445	115.85064471396852	45.07273124757494	77.84944645711275	51.11533594990028	32.44031127157769	19.34217187409393	11.80737721992562	7.040649066867559	3.799806395119532
425.0772679200714	119.76935563139409	45.37224074055686	81.82491911616201	53.57586999187542	33.974322321551284	20.263328371926725	12.315877485638865	7.159032704882698	3.793990387447721
425.8541976941775	123.56770121650224	45.73767183493466	85.57180566969335	55.86145173493011	35.39766492852461	21.15016822303088	12.752504675737882	7.269862298041687	3.746197319228017
426.6310553939975	127.27830303080596	46.158815987229254	89.14515513560298	58.02272744142807	36.75071105854434	22.00244522652384	13.13342211223597	7.402562601036699	3.67881021384531
427.40784101736625	130.9572481521143	46.61462331609104	92.63427157813274	60.13539805377534	38.08711079281933	22.83083218347084	13.488203122892763	7.57838213955219	3.617907183851173
428.18455456211865	134.60159384073097	47.07247594805533	96.07034712952654	62.2390260767338	39.43376092855357	23.641828455824097	13.846619935542748	7.8028196427352725	3.591265640687922
428.96119602608934	138.05903646336373	47.493252150483855	99.3223060882104	64.26637033217159	40.7461406164127	24.413805755654664	14.218483661552582	8.060902965617423	3.62058283066758
429.7377654071133	140.97630003666936	47.841601054123544	102.03307231570778	65.99824418251366	41.880415949735145	25.075862578632112	14.574348605533999	8.314995395985186	3.710762281823051
430.5142627030252	142.82521738313122	48.096810008248326	103.64168101807715	67.07400441541608	42.60205862638224	25.504464333560456	14.839107341916417	8.506724827831071	3.843321951025274
431.29068791166	143.01327887237366	48.258636534420106	103.50342398881685	67.06787667070525	42.634909343985285	25.544870172976694	14.905863675655297	8.566917549303241	3.9791426682321926
432.06704103085235	141.04764725042165	48.34445999884221	101.0761829877959	65.61095293231685	41.738925896457474	25.05417494485819	14.667843798982354	8.432536192865697	4.0706331415838335
432.8433220584372	136.6955363177729	48.378597994149274	96.10575350733548	62.5159779068388	39.790296696205154	23.950777813105937	14.057621862463897	8.06797617941428	4.07847173188393
433.6195309922492	130.08053672827506	48.38022896560933	88.73666488056566	57.85566496317988	36.83372660243125	22.25147770042051	13.076300764157132	7.4807589092615245	3.9840022280938356
434.3956678301234	121.67920555652238	48.35703597068236	79.50349975843169	51.963448288544015	33.085392048560536	20.078711605426157	11.79909977657816	6.724168680821116	3.7932794504999947
435.1717325698944	112.21874639970184	48.307811765982535	69.20643181779721	45.356033022581826	28.883586886234262	17.634215309389155	10.355316448660922	5.884393425990773	3.533017212370517
435.9477252093971	102.51219846624676	48.23111030202144	58.721092851753525	38.60868844075576	24.605509972799723	15.146766528022859	8.891503005965696	5.056696732657578	3.2424958362460856
436.72364574646633	93.28741987753622	48.13513345320856	48.81040404233059	32.2263287572486	20.57991812594996	12.81383048346067	7.532441530534626	4.318588424293054	2.9621885870150706
437.49949417893686	85.06308053053104	48.04198225216159	39.99772982266947	26.553539434959994	17.026335650259377	10.760360510551564	6.355029946333069	3.7109124129358264	2.722971072789818
438.27527050464346	78.10183800426454	47.98481073618648	32.52606896017833	21.743458184615257	14.036069508214823	9.027697436697082	5.380859603564367	3.233034655714121	2.5358997160373917
439.0509747214211	72.43796032324477	47.997643577457836	26.396382290222363	17.784949344398846	11.592261838925928	7.59275647481175	4.5867818372543425	2.853985807259413	2.389124528048228
439.8266068271044	67.95111964596025	48.10191705292041	21.452768338350147	14.565431839684848	9.612732847504255	6.402018256738209	3.9264383499250997	2.533059223033341	2.2542768402608644
440.6021668195283	64.4475199529326	48.295224589760856	17.47619374718083	11.939814468682584	7.996028806696749	5.402495488480305	3.3537119433699587	2.2397730842061776	2.101309505100275
441.37765469652754	61.720809110942845	48.548658957769305	14.255899163757185	9.779947560469559	6.654165497170702	4.557504510889068	2.839250255361428	1.9635053985489108	1.9135770836496349
442.1530704559369	59.58405368856289	48.81450763282646	11.625943510111263	7.994216215989262	5.527983501006318	3.8464943663768736	2.375823512722242	1.7114298731821265	1.695502205360924
442.9284140955914	57.88119817765963	49.04207796974447	9.47072989565008	6.522540515149323	4.585709575562305	3.2565232218940494	1.9727316093115732	1.4985384552675214	1.468833950369799
443.7036856133256	56.49022822293483	49.19472120903218	7.711815087175893	5.321311741531581	3.8117885349805434	2.7734239331383606	1.6436366999579874	1.3371550917619288	1.2607152004191633
444.47888500697445	55.32428006416654	49.260323287783336	6.291073519215608	4.351096662795257	3.194512825357471	2.3781894313277903	1.3953080029703955	1.2307250874264852	1.0910666455110984
445.2540122743727	54.32989087613328	49.251775891316434	5.158034751759374	3.572196936558008	2.7175007774381044	2.0491925347657443	1.222067555325225	1.1724122607184384	0.9656495834995908
446.0290674133552	53.48022638679699	49.197969381462215	4.265061556807083	2.9471773370589602	2.358462426870794	1.7676799856180736	1.1082742665680954	1.1480744423073688	0.8771597253591352
446.8040504217568	52.76386907390985	49.12971852963928	3.569460804649239	2.4455737453769757	2.094327644351978	1.5234490846178659	1.0364901518710354	1.1418260475680384	0.8131253593481347
447.5789612974122	52.173645777861054	49.06779265229983	3.036881768869968	2.047134564305324	1.9064166030255976	1.3169967075974114	0.9951757760040394	1.1415837275937406	0.7650448742271934
448.35380003815635	51.6993385004792	49.018105208663435	2.6417184324303875	1.7406004333987823	1.7816079890519703	1.1563099705778654	0.9810049634465372	1.1419111302835177	0.733897532803141
449.1285666418239	51.326025313002965	48.97517925349593	2.3626580820640797	1.5190138778565796	1.7085058603110355	1.050011454800405	0.9951570400142415	1.143456505872905	0.7286251997966104
449.90326110624983	51.03582216426517	48.93116217289833	2.175515280441907	1.373284597429688	1.672022218526564	0.9991689788317046	1.0362908996439373	1.1496946652469475	0.758461443667585
450.67788342926883	50.81207951612781	48.883692439826106	2.0499167251525066	1.2885371078893897	1.652440039467713	0.9930992989760625	1.0961783042053668	1.1633396081466927	0.8241827817306415
451.4524336087157	50.643214349088986	48.837942576965546	1.9531163149603685	1.2452565586379762	1.6303517457298895	1.0107934569615438	1.160955439993586	1.1855083294695632	0.9142771455335037
452.22691164242536	50.523962622480795	48.8024124898609	1.858636639360661	1.2241765709111334	1.5940464321508259	1.0279413858385027	1.2161785351183738	1.2164835648440189	1.0086534032325787
453.00131752823256	50.45271515527494	48.782571438738756	1.7541717866880973	1.2119270492177634	1.5432633001561058	1.0255552996375172	1.252021355483791	1.2570373776587473	1.0879492014856638
453.7756512639721	50.425189465058544	48.77718962442093	1.6428053812308434	1.203414613792532	1.4867124077070741	0.9957439981107399	1.2658625550394618	1.3082974425761549	1.1418691471521996
454.5499128474788	50.42867631639214	48.779250707708385	1.537629011234415	1.200938604425268	1.4355043865036592	0.9417164161637217	1.261517829461738	1.3694359706255597	1.1712155908361623
455.32410227658755	50.44123741305183	48.779975104976884	1.452581702687219	1.2105404217197844	1.3971971829799585	0.8736812863180887	1.2465646939585397	1.435156707801653	1.183334101617973
456.09821954913303	50.43730418878786	48.77209883736836	1.3956026449383998	1.2383930999517005	1.374806607436362	0.8040196294914779	1.2292784482788974	1.495536848371934	1.185434083057011
456.8722646629501	50.39654513651859	48.75139626820255	1.3658439459275513	1.2871447508668012	1.3680908488077606	0.7439270434274619	1.21558204417979	1.5386534617940768	1.1803985774793944
457.6462376158736	50.31064699382299	48.71660967149616	1.3553265292602887	1.3534610679101746	1.3750001420663125	0.701861937097668	1.2065657584239133	1.5554756212647618	1.1675065949119414
458.4201384057383	50.18471762147548	48.66878801468303	1.3529710608657766	1.4277270310587014	1.3914225067919617	0.682807074111814	1.1986792583472976	1.5446339864606458	1.1459260279950172
459.1939670303791	50.03296118351746	48.61138410272287	1.3479539142467587	1.4956663940181727	1.409662821014976	0.687147652311026	1.185647506224278	1.5132144192827255	1.1171713380110688
459.96772348763074	49.87284375772353	48.550032420854826	1.3317041143386419	1.5423995376783637	1.4187108041070573	0.7101406167373199	1.1625470747479483	1.473739919709658	1.084703115856513
460.741407775328	49.72048722421903	48.491902972558314	1.2988515907318714	1.5567244281722097	1.4073720466737356	0.7426645495871682	1.128904854947173	1.4384333563876268	1.050768306293179
461.51501989130577	49.588690181374574	48.44371411318399	1.248538714247303	1.535077792713075	1.369191834492213	0.773801991184591	1.0897422000184918	1.4149367359308158	1.0144327248985974
462.2885598333988	49.485866342321174	48.40941250151139	1.1859154698159813	1.483125981629506	1.3062044832789894	0.7943717900535248	1.0532202033389595	1.405448030449314	0.9724138334740218
463.0620275994419	49.41514957678363	48.388391385901606	1.1230916620837021	1.4143781434062674	1.2295716112974304	0.7993257245537109	1.0264855043157581	1.4089393634670984	0.9230114337713573
463.83542318726995	49.3742280319089	48.37616826452805	1.0762912800532618	1.345136384139927	1.1549172605529918	0.788218765259245	1.0111716007189813	1.4233979825703145	0.870324542402173
464.6087465947177	49.3566596660073	48.367525019344036	1.0595628252916214	1.28755502820934	1.0951767725241126	0.7636086162066889	1.0014117708006225	1.4457248831692482	0.8247151899001111
465.38199781962	49.35492011203157	48.35982262848813	1.0778352663620367	1.244573094894605	1.0549429580796854	0.7302356632338416	0.9869117677215229	1.4703940235886108	0.7992620826432315
466.1551768598116	49.362988872265284	48.35449959502675	1.1234832030934143	1.20935832302969	1.029772559726183	0.6949158227536003	0.9595591692443435	1.4884674830730589	0.8032315196457915
466.92828371312737	49.3773206013707	48.35500017850603	1.179836450594955	1.1700618281401773	1.011596493887545	0.6677082899807871	0.9199707976047122	1.490492863356593	0.8371797926591356
467.7013183774021	49.39520001411187	48.3631650364439	1.2293368452412494	1.117252850672628	0.996362071842583	0.6606711742570468	0.8790917332765744	1.4712801816331478	0.8922159225183108
468.4742808504707	49.412665158236464	48.376982189859774	1.2611174461973746	1.0493570870201694	0.9887079031301269	0.6833850716310081	0.8531147309836342	1.4334129577891304	0.9539518776240428
469.24717113016777	49.4244987246085	48.39090842697918	1.2742456354536174	0.9743808644208443	1.0003142145049893	0.7373606614748098	0.8551855948008651	1.3864518337697547	1.0086463178687026
470.0199892143283	49.426671437451944	48.3988793875389	1.27419315251543	0.9064942726254159	1.0421229381702801	0.8126751676510864	0.8889517083056475	1.3418221236587868	1.0481134337630706
470.792735100787	49.41933382053206	48.39756983813601	1.2662765723841645	0.8599741487483215	1.1153443327892276	0.8901980846592465	0.9476534484872658	1.3065533803350746	1.0709704620379412
471.5654087873788	49.40788725729263	48.387912248584676	1.2505523733478583	0.8433669560197501	1.2070119861952833	0.9484914600682117	1.0179328250873994	1.2803048138040367	1.0804054395715639
472.33801027193834	49.40030836376908	48.37392073688276	1.2215267067506375	0.8566945476051799	1.2928480782835834	0.9725781432486613	1.085398930382226	1.2574941954737042	1.0805457183135871
473.11053955230057	49.40298160678786	48.35933514820356	1.17371290124521	0.8936775597723496	1.3464048574964664	0.9608926858953808	1.1390255487235308	1.2329049612319878	1.0747098763233396
473.88299662630027	49.41678149795885	48.34452265889802	1.1084895855668009	0.946922503919275	1.3498331784433972	0.9270378912951713	1.1733058479351541	1.2072549938469237	1.0655230366182238
474.65538149177223	49.43594234950292	48.32571848333722	1.0376995440095342	1.0120718788643615	1.300862594141634	0.8947862944696894	1.1881372204007334	1.187997290880844	1.0558463763425436
475.4276941465513	49.450109912596766	48.297587640219895	0.9803980409112469	1.0874706136792938	1.212864154864512	0.8876214163302052	1.1866267424446733	1.1848602503118144	1.0481481355149995
476.1999345884722	49.448151527287166	48.257216711274886	0.9542615708253521	1.170107245501292	1.1093183328431806	0.9174675302096063	1.172237911281357	1.2028665775496634	1.0425510299059368
476.97210281536985	49.422171092495006	48.20721048599467	0.9665477070499904	1.2517047293603625	1.0146954619903923	0.9780255081871587	1.146770450433607	1.2372327797307818	1.0352094726665229
477.74419882507897	49.37007992118814	48.15573623863453	1.0095376216248795	1.3186667693979999	0.9470604176978981	1.0463137756219822	1.110225847883072	1.2740807163957797	1.0191807866543598
478.51622261543446	49.29621235851903	48.11308797185188	1.063771802539911	1.357197103619157	0.9144236198415285	1.0920127067456917	1.0632927986478293	1.2976732607857997	0.9884656140083052
479.2881741842711	49.20988509521007	48.08691358919343	1.1074780449261112	1.3598554915497587	0.9151056205297934	1.089475188082936	1.0100164402042466	1.299071616737109	0.9427043350552964
480.06005352942367	49.12255741547457	48.07728432609896	1.1285423875456786	1.3312165862816627	0.9421238660757041	1.0288043752646132	0.9600024786213552	1.2824545186821368	0.8910404490060984
480.831860648727	49.04474667104044	48.07454644465025	1.1328163260003024	1.2885176329196923	0.9892254865473333	0.9217046480078892	0.9281029643375618	1.2639904957626484	0.8517880301376266
481.60359554001593	48.98335821235506	48.061442370292035	1.142969316641441	1.2566635965231825	1.055515584008738	0.7996429617224479	0.9307773586410377	1.2639292242732054	0.8477796222328848
482.37525820112523	48.9398837643237	48.020195739177	1.1868546540955833	1.2583376742811865	1.1453153111295293	0.7039840432914488	0.9794858552500045	1.2954330501622096	0.8975559511296822
483.14684862988975	48.91068180583261	47.94153183658278	1.2808620529558397	1.302979220325959	1.2625587157174607	0.6706250146464896	1.074108554416604	1.356595835871417	1.0053546358471905
483.91836682414424	48.88981062530748	47.83145732587548	1.417152058358269	1.3800266518369853	1.4016283551228312	0.7147936791459912	1.1995513828904834	1.4296033758115243	1.1550925225771067
484.68981278172356	48.872955240613265	47.711198932832644	1.5631545546625034	1.460779820220118	1.5418648818560712	0.8234356351439232	1.3288632263329916	1.488187035876095	1.3121944087599786
485.46118650046253	48.860604506059616	47.60941107187443	1.6748247899077313	1.5094159640612688	1.6507704679503945	0.9596363079318309	1.4321037885405872	1.5094904846132522	1.4347069343458685
486.23248797819593	48.85815294331432	47.54979399711538	1.716848929948192	1.4983214845535429	1.697283130861976	1.0779351084529694	1.487987203614857	1.4846729685491553	1.4898812643160326
487.0037172127586	48.87301925750345	47.54032932093912	1.6793880624743451	1.4205364517891539	1.6681668014083826	1.143789197384038	1.4918151126325654	1.4238362590507307	1.4683673183696868
487.7748742019853	48.91080503364563	47.56996775879679	1.5826621177026325	1.2929248884458246	1.5771596877820144	1.1471524688179784	1.4558300821157175	1.3524209865508254	1.3889061327104457
488.54595894371096	48.97242581458709	47.61517637810436	1.4667628606268508	1.1481891457439843	1.4602194245559303	1.1031322534756072	1.401448457745147	1.3011736176787068	1.28982915976691
489.31697143577026	49.05338573463798	47.65167496070556	1.3735505725917747	1.0209510553923025	1.3596531572701736	1.0414083021996277	1.3482737771157574	1.2945328315551095	1.2129843210421924
490.08791167599804	49.14449277530102	47.66525880746566	1.3288012498396782	0.9346751535802298	1.3050888424001883	0.9906765038285883	1.3057852271864547	1.342203844472472	1.1875856479369418
490.8587796622292	49.23287849756539	47.65507452268752	1.3347852066923593	0.8965907948922975	1.3025080612288846	0.9675290339591172	1.2727550908146696	1.4375243004426892	1.222371374032143
491.6295753922984	49.30376211810911	47.629469612342405	1.374792801113614	0.9005185949534464	1.3356360479604774	0.97342880612252	1.243137074188013	1.5613442835246119	1.3071928540777122
492.4002988640406	49.34333700559736	47.59842426377642	1.4255109513221385	0.9339769945311929	1.3777198102114951	0.9986197387902394	1.2136086052781963	1.6891583474125653	1.4204186033174864
493.17095007529053	49.342968509743606	47.56792135279775	1.4697991301935573	0.9839179515441643	1.4060534808145704	1.028822412031552	1.1871480366859402	1.7978630349630507	1.5378008743245175
493.94152902388305	49.3031323703912	47.539252742653034	1.5015759560265067	1.0389004279446823	1.4116154157343601	1.0507659689382507	1.1699702624401027	1.8710714326806013	1.6387181870974104
494.71203570765294	49.23467877139612	47.51177632024236	1.522529983193884	1.0887690263574328	1.3992665831108368	1.0555177450416622	1.1653593732570116	1.9018760064327083	1.7099040421325498
495.482470124435	49.15573882163142	47.48619493943869	1.5342516315671304	1.1245101151471246	1.3804688661713413	1.0394318454624951	1.1694500797691774	1.8932003377366229	1.7462975751331982
496.25283227206404	49.08546856348062	47.46596259861488	1.5322005155837104	1.1392870642308708	1.363171153794056	1.0034445595691892	1.172073108846483	1.8544170035767138	1.7497876020904854
497.02312214837485	49.037216492217865	47.4564474779744	1.5060401214647925	1.1295950299717248	1.344902436534845	0.9507993243687665	1.1620916259455072	1.7957606922165752	1.725747873908503
497.7933397512024	49.014685454423834	47.46300033532637	1.4453921526507045	1.095628442403708	1.3128840355785911	0.8844723481790595	1.1328595283635252	1.7226114922337743	1.6787628063138982
498.56348507838123	49.01185402891359	47.48828273720815	1.3476882583446255	1.0415626021732436	1.2514509643009646	0.8065481755050072	1.085065631145092	1.6345543415905226	1.6104679874044265
499.3335581277464	49.01617774388296	47.53025695728066	1.2224242389155435	0.9759407615582276	1.1519619802902739	0.7197904293803958	1.0261977313813304	1.5294810379812915	1.5206652869279011
500.10355889713264	49.01302398755131	47.58119240959989	1.0895166916382024	0.9123123022459652	1.0202103830673224	0.6306325535877306	0.9682375435628288	1.410599219020746	1.411895490892718
500.8734873843747	48.99024720010478	47.62923900214835	0.9720722660956724	0.8673072773601547	0.8761471664836549	0.5502724111907469	0.9244853133044231	1.2902682379003494	1.293725132938853
501.6433435873074	48.942259862829005	47.661907507953984	0.8874358757530345	0.8554733182891567	0.7459587893777453	0.49243283617666833	0.906228884766584	1.188189160061178	1.183424446140691
502.4131275037657	48.87171265123973	47.67025975642669	0.8411332587314817	0.8829010684972189	0.6506753697506795	0.46837901993811926	0.9191619232730517	1.1248801508336044	1.1011637778280345
503.1828391315842	48.78852952121034	47.65145069647997	0.8271327066305503	0.9433266060754093	0.5984686501437011	0.48234050213368107	0.9614810485799765	1.114964506561165	1.061538297370916
503.95247846859786	48.70642848567696	47.608889545597236	0.8334164349369217	1.0197989951798263	0.5840998522656449	0.5292571069659715	1.0241504700817359	1.162509366959867	1.0664266474084272
504.72204551264144	48.638527239889854	47.55078345758848	0.8492066457961656	1.0909178313940657	0.5950848989930151	0.5957161934955693	1.0936838718276007	1.2590891141568576	1.1039162118027477
505.49154026154974	48.59432172633409	47.488166672344725	0.8695302562859055	1.1386498261818119	0.6189663360448066	0.6631836907595527	1.1554516041848686	1.3841956486489622	1.1544354795915552
506.2609627131576	48.57877102242318	47.43289796033915	0.8941964899629369	1.1543047339808794	0.6474467801551356	0.7124204724864995	1.1965672044813402	1.5086922572794066	1.2002729307884792
507.03031286529983	48.59253079151256	47.3955630949331	0.9227746755453481	1.140229980222223	0.6758622106677592	0.7280351124121296	1.207481767030913	1.602014523230217	1.2321643775382256
507.7995907158112	48.63248828010019	47.38274454348302	0.9500483459228093	1.1076329256336166	0.7010709915891269	0.7028411038150466	1.1833758231985314	1.641728482597415	1.2498839439208496
508.5687962625266	48.69132933822685	47.39532118666008	0.9656420545642277	1.0710921758098664	0.719904965974635	0.639366773300182	1.1252871001159832	1.6202465713126557	1.25695150317663
509.33792950328075	48.75737508984737	47.42826484271704	0.9587130907313934	1.042876818180602	0.7301864652220971	0.5490895693659681	1.0409903197622157	1.545701630773351	1.2557028553990648
510.1069904359085	48.815715074744155	47.47225451870114	0.9247182015454314	1.029512988420798	0.7324404312608905	0.4497472869865078	0.9444504970900383	1.4370289938564014	1.2468192700652736
510.8759790582447	48.85128941086936	47.51575385113564	0.8701649949291266	1.0331643090183817	0.7314064859792921	0.36218254608886014	0.8531363408406705	1.3173921657229783	1.2335642600837318
511.6448953681241	48.85307722491852	47.54690780715641	0.8119213383944555	1.0552451483042589	0.7354197733143195	0.3073802460017063	0.7836870133669791	1.209156296421959	1.2260399530497708
512.4137393633815	48.81766185301129	47.55518947132034	0.7712142554957708	1.0991683276397524	0.7541056777376625	0.30261199653654103	0.7474147746080035	1.1315724788462518	1.2403286223937613
513.1825110418519	48.74979842902026	47.53369440858213	0.765963007368569	1.1686727136840602	0.7941615606773382	0.3567607527434902	0.7479287729569819	1.098435668938599	1.2916719019202887
513.9512104013698	48.660387564526644	47.48239717639079	0.803420514164003	1.2620272570653697	0.8546611123830132	0.46597493799990986	0.7812402931573175	1.1145319381588408	1.3851484616973124
514.7198374397702	48.56292747954304	47.41023782212085	0.8777095110388586	1.3668441270257432	0.9242167167157902	0.6128389486951633	0.8379345646383101	1.17233609747246	1.509629807122984
515.4883921548881	48.46968435206976	47.333762483763415	0.97241531719893	1.4603622831745326	0.9836209114854668	0.7707144480301125	0.9063397806713809	1.252022368405619	1.6390498998835028
516.2568745445578	48.38968555852763	47.27126296585317	1.06765337176666	1.5171505703572663	1.0142205200310173	0.9121868647993665	0.9750322416109753	1.3264089161127757	1.7407247334926055
517.0252846066146	48.32767741852632	47.2343700151907	1.1487886491211654	1.5208069844371224	1.0094236358422464	1.0176478010331422	1.0351596227465691	1.3709130250450485	1.7875960528787402
517.793622338893	48.28411973753474	47.222330325603444	1.2116170874602759	1.4732524545513286	0.9813145548216795	1.0805140738514822	1.0819508162879572	1.373542373812775	1.7686253010815491
518.561887739228	48.255503334869765	47.222700088409525	1.2619607457671478	1.3955000104296644	0.957298304355497	1.1063200737161267	1.1151838943733594	1.3402789006586886	1.6924212168808737
519.3300808054544	48.23547895042099	47.21892615222846	1.309157737017408	1.3190483111622555	0.9664618320160727	1.1076545902841914	1.1379813989240404	1.2921265317717285	1.5821428631822272
520.0982015354069	48.21721162276444	47.199700895022744	1.35884162025706	1.2727399242010335	1.0240541450131886	1.0971507527733664	1.1550082351140247	1.2551573341612183	1.4653617054545265
520.8662499269203	48.19618777136709	47.164677168405774	1.4089163256741202	1.2718358331785993	1.1233651917684853	1.0820423940277735	1.17066959292098	1.248405505062955	1.3637356422995595
521.6342259778296	48.172225541334804	47.12307636982869	1.4520094369889236	1.3145948527443991	1.240205391658563	1.0623421590064694	1.1887131273738518	1.2765553072897475	1.2880137236561424
522.4021296859694	48.14885161893313	47.08736872604988	1.4812667475393653	1.3862994800502477	1.3457383852840863	1.032957068181254	1.2120808356148771	1.3298539341175868	1.2386800215868448
523.1699610491747	48.13041565553875	47.06715466592555	1.494935022384091	1.4663949680641295	1.418896392718267	0.9879438945144372	1.2416148473624347	1.3897646772780448	1.2094977813544077
523.9377200652801	48.118706866150774	47.06625969590267	1.496262251980724	1.5351532653234443	1.451281214895637	0.9250714529295081	1.274390968162372	1.4359820363130993	1.190699251236829
524.7054067321207	48.11141972297143	47.083716285677426	1.4888367572444992	1.578114084731908	1.4445840796390073	0.8480835492615526	1.3033845485309996	1.4515397281404958	1.1710807263564789
525.4730210475309	48.1036623809654	47.11566334571776	1.472339938790249	1.588834120558488	1.4058886301816784	0.766731481298919	1.3205650242149432	1.4267781849672474	1.1406390336404115
526.2405630093459	48.09156549397459	47.156311193280025	1.4419963345250224	1.5705041352902995	1.345246994119499	0.6942161720838342	1.321642959832154	1.361927643181474	1.0942065086697426
527.0080326154003	48.07598554535991	47.19782314656166	1.3926333147715582	1.5348448290940624	1.2759498245359495	0.643512019402877	1.3089128637375325	1.2682112304280437	1.0346801459411736
527.7754298635291	48.06469168843931	47.23008558186927	1.3240604682076196	1.4981987406166795	1.2145159664648375	0.6246501667300564	1.2899915548508503	1.165714220463144	0.9732224448145814
528.5427547515668	48.071339283011774	47.24220983588982	1.243489577165441	1.4754140837207785	1.1774653555666887	0.6428842852690337	1.2730696741228158	1.0768724101319194	0.9246367912170044
529.3100072773485	48.11126719122408	47.2263718636178	1.1625603922264247	1.4736094195767109	1.174757153581318	0.6974219349803619	1.2618803904336886	1.0176969245572707	0.8995081463757586
530.077187438709	48.195053777131925	47.18198764345527	1.0918618869069903	1.4890785144680478	1.204161401225896	0.7807849478097211	1.254400079105217	0.991728325764484	0.8989770223789009
530.8442952334829	48.322333165584084	47.117609217294344	1.0366140907181318	1.5083446518767687	1.250971405061307	0.8785824038381023	1.245536312881157	0.990345028385228	0.9151033734230722
531.6113306595051	48.47943757785586	47.048709921816666	0.9969126557708563	1.5131342764927567	1.2940330598688163	0.9720838277981727	1.2316370573467381	0.9986632873179531	0.9371360878085042
532.3782937146104	48.64236773490062	46.99179219007472	0.9708634162824552	1.4874420221916935	1.3158101467591763	1.0437908540188872	1.2129380541286778	1.003918610939948	0.9587046867345919
533.1451843966338	48.78367654057965	46.95764487394932	0.9583211508225276	1.4246241994569004	1.3105163251992735	1.0846695278021201	1.1931190875690518	1.00140213809361	0.9812878595882069
533.9120027034099	48.88061572124125	46.9476366986868	0.9609473044674814	1.331390286176827	1.2855038739117504	1.0981642881608877	1.1761968659516384	0.99558861807472	1.0119607120269052
534.6787486327736	48.921258576636774	46.95457809456646	0.9797188319960668	1.2268313657478487	1.2556553765673897	1.097678122452315	1.1636997328926455	0.9969125997423305	1.0579529219232455
535.4454221825597	48.906812087366596	46.96691893707557	1.012201330073644	1.1362904818260162	1.2358630059632887	1.098558717972523	1.154129885083023	1.0165320910652298	1.1224882301815313
536.212023350603	48.84971058223047	46.97353329150193	1.05232912981689	1.082198967851106	1.2363810157851773	1.1100596062061001	1.1449727540475934	1.061313445568942	1.2032977959199158
536.9785521347383	48.7682201930282	46.96662086973405	1.0930509375095951	1.0765435558787502	1.2631914064732186	1.1321738193675515	1.1356983653450214	1.1307237385438995	1.2936632134428123
537.7450085328004	48.67945028794881	46.94239087965842	1.1291755168408812	1.1185434847837854	1.3196815927730867	1.1588926523360144	1.1292375944826532	1.216758559149433	1.3841287745993043
538.5113925426242	48.594147753159525	46.90069745443298	1.1583560991434325	1.1973129939823224	1.406165734547507	1.1832040365157752	1.1307336749544987	1.3065845511251695	1.4640704965503488
539.2777041620444	48.51557784279246	46.84428198544518	1.1804937197559866	1.297416404854772	1.5167104679428576	1.200923698858297	1.1444588384715857	1.3875659427271145	1.5239537534553733
540.0439433888959	48.44267699134783	46.77771503493524	1.1973136654524197	1.403869867890812	1.6372438328200047	1.2110313625884928	1.1718814025190554	1.4524318684179178	1.5588310981340356
540.8101102210134	48.374981160235464	46.706420329116185	1.2122420109104937	1.5042661915963649	1.7477237697562629	1.2140479585897523	1.211578875660436	1.5013166710539565	1.570840366033245
541.5762046562318	48.31493500085468	46.63606485126842	1.2303951509154842	1.5890497935578338	1.8279979395361607	1.2105415690405081	1.260145066529681	1.5390063331541484	1.5687386589107817
542.3422266923859	48.26628574366876	46.572366424466	1.2573419411797602	1.6512379373696078	1.8638320396415295	1.2007120095247217	1.3128618192716175	1.5691176083412444	1.5641111818667142
543.1081763273105	48.23000810884894	46.52143443170752	1.296517773577861	1.6862121400926213	1.8496293057820026	1.183880256778565	1.3633055157181744	1.5893028845537316	1.5656038134157555
543.8740535588404	48.20151574392353	46.48962789406366	1.3472723662683208	1.6912996464136398	1.78739789966167	1.1579971873175907	1.4032171167652265	1.5913738369618358	1.574692118050116
544.6398583848105	48.171879701637884	46.48225730941425	1.4045843154319826	1.6650609755968375	1.6849328903192884	1.1193919287909253	1.424425133238934	1.566582456880738	1.5851545512812493
545.4055908030555	48.13236554322148	46.50057787167528	1.4614499587213459	1.6075852128078907	1.5556983827372122	1.0649342452114183	1.4230848736254416	1.5133705159194477	1.5875146563198044
546.1712508114102	48.07936269470159	46.53864335115692	1.5120870174598835	1.5226731131942302	1.4193661989460864	0.9961873660852021	1.403956324174537	1.4417311933190362	1.575663387306463
546.9368384077096	48.016411084668775	46.5823001049574	1.5542676472743224	1.4207589554811193	1.3006125545855767	0.9227080949330997	1.3809379171585334	1.3714501836618993	1.5519159341381226
547.7023535897882	47.952359836561776	46.61251323411936	1.588927173588992	1.3199687326662612	1.2231618210008506	0.8610421252435003	1.3720853046962205	1.3239138018195646	1.526555484445943
548.4677963554811	47.897199570556126	46.612564283580106	1.617428283141784	1.2426057851138879	1.2010193776334503	0.828076837744014	1.3912285132185644	1.3119591847393721	1.512000052491068
549.2331667026231	47.85780432475927	46.57627788242368	1.6381395939090027	1.2071946177595336	1.2309474411079933	0.8315701210651767	1.4398469091546247	1.3325729360165468	1.5143938591910313
549.9984646290487	47.83482182550435	46.51248201459198	1.645068051142104	1.219831503765647	1.2913962932626148	0.864220348675687	1.5040225042271658	1.3668743779066617	1.5287222157221265
550.7636901325931	47.82169343634241	46.442284651079795	1.6299532126168685	1.2697152955681261	1.3497235583646514	0.9060176028175846	1.5587622924256834	1.3887156926438422	1.5403684008490117
551.5288432110908	47.805744975075164	46.390930480557046	1.5865158680215856	1.3314382114996945	1.3736382011686317	0.9332215649749855	1.577928593811457	1.3767319962066011	1.5318702603909102
552.2939238623768	47.772108894654245	46.37826888268404	1.5138937513599515	1.373441831269048	1.341733708854818	0.9286594164324171	1.5447783894982976	1.3238874018505769	1.49012858685294
553.0589320842859	47.709392313868	46.412635443882834	1.4173893155779638	1.3690799056921392	1.248691310669166	0.8867918811519147	1.4582688904149492	1.2384640776799927	1.4105398714839552
553.8238678746528	47.61547968090747	46.48992155340705	1.3064981619810112	1.305896973947533	1.1049379472349443	0.8126723381398762	1.331951148055225	1.137193058524396	1.2969137960838637
554.5887312313124	47.49994273515227	46.59663567479728	1.191968635330248	1.1896448235549428	0.9325032290917363	0.7171935246012211	1.1870623651798198	1.0354852712543732	1.1594736201317914
555.3535221520995	47.38116980979319	46.71391198301253	1.0837725344974913	1.0427315606998135	0.7603998498070368	0.6137982208202857	1.0446841170338246	0.942229364571638	1.0125645519603168
556.1182406348488	47.278642937271776	46.8208006083426	0.9910012064525162	0.8976317068955808	0.6200786089990444	0.5183192668053138	0.9214287730633473	0.8622991381701794	0.87288070034284
556.8828866773954	47.204373960489626	46.896846456907085	0.9226650692050384	0.7877079008012089	0.5404652523119893	0.4501508931751772	0.8299635184034102	0.8028897265253221	0.7579839700586604
557.6474602775738	47.15842983910389	46.924953944519345	0.8878491612968062	0.7380117151251611	0.5416139420316313	0.4305281193520827	0.781529137510951	0.7777471432354517	0.684358475761222
558.411961433219	47.13132948816852	46.89554774070887	0.8929291835187456	0.7581199481859286	0.6280259103966372	0.4759294046467559	0.786132222198539	0.8038048043457096	0.6640288606115945
559.1763901421657	47.111545200568806	46.81056545395658	0.9369065766766482	0.8393449332564273	0.7845030312667021	0.5894326545836961	0.8484135158476391	0.892250121170207	0.7007786405337768
559.9407464022488	47.09309012929885	46.68499332152428	1.0075078474489985	0.9576703706923269	0.9780499318354572	0.7552122596175863	0.9621786288253347	1.0398099456851568	0.7872037796055551
560.7050302113031	47.078253673929105	46.54337701350159	1.0823771092407313	1.0820207400027329	1.1671952024336463	0.9409113954830133	1.10894520423696	1.2268051712873316	0.9052889624074396
561.4692415671633	47.074504741970635	46.41190342267817	1.1365654917134336	1.1854358848486584	1.3154535418157778	1.1077857568060736	1.2625186128951498	1.4233160274156944	1.031039145195514
562.2333804676643	47.08866652700881	46.3092697586976	1.1538550972118884	1.2545379168657078	1.4029753805498402	1.2241155854593018	1.3984630441138677	1.6000244098627192	1.1419501373984815
562.997446910641	47.1228256730399	46.240818595701036	1.1353433768144399	1.292695094790382	1.4307543272904368	1.2752151565607832	1.5031481632262427	1.7375376093495873	1.2241801126634684
563.7614408939281	47.173743756158956	46.19861011453955	1.0999763918969023	1.3161941415718914	1.4165390715979171	1.2668177083366388	1.5773225541874254	1.8302562652655467	1.2763783743868515
564.5253624153604	47.234900013913226	46.167436580032614	1.07547465858989	1.3448076818205266	1.3851448118632987	1.2206352031003718	1.632359118599787	1.8837466655008583	1.308220387802919
565.2892114727728	47.2984676224118	46.13266256079605	1.0855685536313686	1.3926948396593772	1.3589007486941114	1.1656637540820185	1.6825752392007516	1.909243021653154	1.3348173823963876
566.0529880639999	47.35664191697861	46.08690593409997	1.1398021253185462	1.4629867971430812	1.351289593295121	1.128278980621431	1.7375570019604183	1.9180977475902736	1.3687558494275223
566.8166921868768	47.40292776865233	46.03236909733728	1.2311889249153012	1.547535576951617	1.3656269573690594	1.1240517268079557	1.7981660980113148	1.9185286472325345	1.413500237701136
567.5803238392382	47.43375996964048	45.97909389681455	1.3404878022363818	1.6305283954965546	1.3968492668929855	1.153448470663264	1.856231136664512	1.9138531011312523	1.46088593545673
568.3438830189189	47.449905071632884	45.93964611949799	1.4441700592013191	1.694305445936216	1.4357505031744466	1.2034416353354587	1.8978047426906954	1.9025868170428026	1.49539134413466
569.1073697237535	47.456411379515565	45.92295199955913	1.5216527177244004	1.7251404577657539	1.473220780567928	1.2544510293358115	1.9084098108355505	1.880140128774812	1.503045755679004
569.8707839515772	47.46044075746316	45.92998429422563	1.5603421668211652	1.7174463396535273	1.5031703351647678	1.2893946356864276	1.8791195033282548	1.8421284738965298	1.4801472893868137
570.6341257002246	47.468818303634194	45.95311848447851	1.5585750591214733	1.675104681245152	1.5227503315952404	1.3009208651357085	1.8114521986202803	1.788442844694508	1.4364142726497136
571.3973949675305	47.485834874546455	45.979481378601406	1.52654968059516	1.6095333956159479	1.530434401921191	1.2928880833588323	1.7187666081377415	1.7256748323086057	1.3905715045264415
572.1605917513298	47.51230553907698	45.996442302090514	1.4842201511914865	1.5351641339025122	1.5237067867807923	1.2763679440359752	1.6224420813987592	1.6662865410938323	1.3611754100532778
572.9237160494572	47.54488921754817	45.99648402648825	1.454981337836152	1.4647900220380166	1.4985049265250083	1.2627983098334212	1.5442478472905776	1.623738793844602	1.3581078592824838
573.6867678597476	47.57654849793302	45.97899170527799	1.456745976965621	1.406786417299486	1.451887782740549	1.2589902057205506	1.49878233248905	1.6067511907060634	1.379095249483214
574.4497471800358	47.59839320299034	45.948391981154266	1.494383941531133	1.3648655949829163	1.386445323642782	1.265479626692965	1.4893744966615827	1.6159000595428878	1.412719826795481
575.2126540081566	47.60305748143453	45.90991276269421	1.557954212988605	1.3397980291678024	1.3138651486809536	1.278688432401701	1.5099892389993528	1.6449530734702194	1.445481015851243
575.9754883419448	47.58812570041803	45.865853629976286	1.628274213504291	1.3310712050061966	1.253917562213985	1.2938936828341312	1.5504398896757579	1.6855776104151303	1.4683500779824712
576.7382501792351	47.55700491763902	45.81526401690315	1.6855510710665627	1.3367979193924597	1.22789114177273	1.3071210634755985	1.600725560943907	1.7310118376108647	1.4790382218382376
577.5009395178625	47.51664154278306	45.75720941620813	1.715879649551944	1.3523202184894245	1.2485181608259666	1.3148968327210042	1.6516855222667814	1.7760692794392554	1.4792931716070754
578.2635563556619	47.473986043549665	45.695452489098784	1.7129502462523973	1.368786287225511	1.312274449068326	1.3129392677062484	1.6927381122418623	1.813574310214804	1.4694286035338209
579.0261006904677	47.43306933521429	45.63989483887716	1.6765551530876124	1.374941566168637	1.3994606868872097	1.2960753779722154	1.7106829441669689	1.8319597787078123	1.4453362806977523
579.7885725201152	47.394409928628065	45.60343324239578	1.61132227297189	1.3615592252462605	1.4817268036833156	1.2597834465658408	1.6915956083365415	1.8169184790539035	1.4001906857360567
580.5509718424388	47.35565108363847	45.59518491680595	1.527663933949448	1.3271777699473688	1.533772747482061	1.2035464874160695	1.6269021494286733	1.758048510159739	1.3302989153074023
581.3132986552736	47.31321250641674	45.61505671358279	1.4419065357915102	1.280732914551713	1.5422280467863274	1.1330925062089747	1.519089916037764	1.6563359008114844	1.2405278246029496
582.0755529564542	47.264187912781544	45.6534952463054	1.3724660822470511	1.2391574426391259	1.508312846680866	1.0601394467401306	1.3842390489618523	1.527320494781506	1.1448205533143962
582.8377347438156	47.20834421689809	45.69629094835888	1.3325680300497567	1.2205848269490929	1.4447182302609747	0.9993014916940268	1.2492758433963616	1.3976506755456342	1.0618920570808754
583.5998440151925	47.14902434272204	45.73115045644743	1.3236751409786933	1.2370921638974153	1.3697189232157356	0.9637166163728637	1.144974599151496	1.2958372937431406	1.0081542373661634
584.3618807684197	47.09234068728235	45.75243400510581	1.3341264242699253	1.2893473591717566	1.3009047414054251	0.9603373665727659	1.0965210226031559	1.2413196250513607	0.9918285666229849
585.123845001332	47.044290502043346	45.76145281841848	1.3452323894638667	1.3659640824265296	1.2505221738247343	0.9870217934417767	1.1154438410949723	1.2371182239487126	1.011022895979039
585.8857367117644	47.007757168683526	45.76359103899922	1.3408903665137757	1.4469326057015124	1.2231716497239233	1.032912381830002	1.1957621701438441	1.2693893506981482	1.055981615336556
586.6475558975515	46.98087168620016	45.76408713414443	1.3156551274832893	1.5106025171482713	1.2167246999595136	1.0829311306766272	1.3163019816378139	1.3147931356553144	1.1141877855400466
587.4093025565281	46.95786286150512	45.76522209008926	1.2762237789473971	1.5413306835921645	1.225514147465283	1.1244109624411252	1.4483990266567446	1.3519201075253875	1.1753045533636595
588.1709766865292	46.93233252986981	45.7657612800141	1.2364225612893733	1.5355938972145395	1.2439414973257925	1.1528941674514783	1.5658924844304707	1.3711113159079247	1.2336861294780945
588.9325782853895	46.90171683474453	45.76264145168552	1.2085061906838064	1.5031009061362326	1.2679919758178713	1.1730090857151652	1.6527475583631812	1.3767636146406659	1.2869550311354487
589.6941073509438	46.8699784552662	45.75341128128697	1.1964930561372213	1.4623269290906293	1.2942715521822379	1.1940750654231351	1.7058583717633482	1.3813512085638848	1.3323764528467734
590.4555638810269	46.846216049144545	45.73788958426855	1.195016865772942	1.4322427878011936	1.318388814349774	1.2233768729030672	1.7329936781370634	1.3957503168511423	1.3641636900024139
591.2169478734736	46.83837302731881	45.71722361057996	1.195000303502681	1.4252968012194884	1.336150095430007	1.2624989925816976	1.7487507799127755	1.4233737176039156	1.3751115683204844
591.9782593261189	46.845968193356825	45.691692754943666	1.1911258530704956	1.4439163788904779	1.3471044124262193	1.3078935927517392	1.7693476024870236	1.4615702198423222	1.361923547612129
592.7394982367973	46.856760329005816	45.659080197507315	1.1855364745589725	1.482082756271474	1.3572796836464533	1.3542705908548172	1.8073753891584374	1.5074169259437937	1.3299053558105953
593.5006646033439	46.85105971566594	45.616005538235704	1.184534560034102	1.5285765481697524	1.3769726016616985	1.3965136147770707	1.8664996524548414	1.561161046663436	1.2924626733319187
594.2617584235933	46.811747634794685	45.561722327422494	1.1912319464162238	1.5704148193667606	1.4131968562297033	1.4288975830688528	1.9375115731237642	1.6237404827341493	1.2642374132361525
595.0227796953804	46.73414037871504	45.50132188367906	1.2003406788016164	1.5954442469808043	1.4628949749451863	1.4438187803664775	1.9991435340897326	1.6909165710853387	1.2529720543266905
595.78372841654	46.6295857536542	45.445506664462435	1.19998609193118	1.5944372609530362	1.51191419511553	1.4328049847455588	2.024891517252911	1.7503193190692699	1.2555212407800198
596.544604584907	46.52099855045955	45.406089231268936	1.1794455610434724	1.5629724117100778	1.5422067011865224	1.3904877832059341	1.994398213077588	1.7853764122286577	1.2614780695186454
597.3054081983161	46.432973125754316	45.39046187462839	1.1364195265714088	1.5020999805028055	1.5417009195077966	1.3185411959776019	1.9034949698467898	1.783875979384625	1.2612541070177201
598.0661392546021	46.38207059043391	45.398937174382674	1.0794153195477847	1.4167671509970745	1.5101767368315038	1.2260556414636383	1.766943689496216	1.744723161332594	1.252261018061894
598.8267977515999	46.371577568490125	45.42620661568628	1.023862274414867	1.3134016263345032	1.4584843374661673	1.1253990174763615	1.612399425407915	1.6785417830437908	1.2389649801947513
599.5873836871442	46.392419745545716	45.465330211740124	0.98543017301985	1.197559064668404	1.402517213283545	1.0264208809810214	1.4681785158595915	1.6017562699437846	1.2278234710035107
600.34789705907	46.42837828376658	45.51039174928622	0.9745728332631032	1.0739612513974777	1.3569663770862306	0.9338825622152669	1.3525281835455303	1.52878934832831	1.222276975919776
601.1083378652119	46.46250325284848	45.55662057178017	0.9939077230426676	0.9479201247542264	1.330991681159695	0.8492109303482067	1.2687131093602062	1.4665496247230436	1.2216719405706016
601.8687061034049	46.48185459983702	45.59939845259851	1.0376763253611188	0.8266528433462668	1.3257022610794564	0.7744988660791989	1.207553162964139	1.4129176268668573	1.22346099106106
602.6290017714836	46.479591154147094	45.63411108930355	1.0933794188984436	0.7193373837744517	1.333909824294743	0.7148961294666876	1.1551720914036778	1.3598106365382918	1.2261732812372372
603.3892248672829	46.45496568843677	45.65752439868541	1.1449219349096325	0.6361370200070837	1.3424106653765406	0.6771122303622477	1.1016564968679603	1.2983515335297469	1.2305164171420557
604.1493753886377	46.41229998227208	45.66923962043206	1.1773099993250469	0.5865402208819859	1.3375220648087236	0.6657020210898779	1.0470195284058548	1.2244867173376761	1.238530134042037
604.9094533333828	46.3594342048108	45.67142806115702	1.1817255729116738	0.5779202836639143	1.3121069918093369	0.6803117431059107	1.001902297291032	1.142486546663811	1.2527227290862442
605.6694586993528	46.30608121582737	45.666715917548544	1.1590386573686189	0.6141063107334546	1.270599892211841	0.7163113257128799	0.9831538374664106	1.064516347565089	1.275580459370154
606.4293914843829	46.261806026869344	45.656167763278674	1.1202153277237414	0.6936628066047703	1.2284623602622062	0.7677696617667564	1.0060533096036153	1.0059675095000173	1.3089229472372779
607.1892516863076	46.23441871611013	45.63919569890139	1.0820493930446702	0.808381122344187	1.205926341096351	0.8297427809469795	1.076347816958645	0.9787054513820337	1.3526318240854636
607.9490393029618	46.22873051940157	45.6155533670582	1.0599193659420507	0.9430711339804319	1.2187124267329565	0.8979078517144288	1.1861343902722723	0.9854168212980952	1.403114345869895
608.7087543321802	46.245900464261695	45.58749174546504	1.0609057135836508	1.0782336522935267	1.2706248117712704	0.9660735509095346	1.3153613987985224	1.0180362952297202	1.4527696289190715
609.4683967717978	46.283068271888034	45.56007653743383	1.0810887747535105	1.194980116014186	1.3513360697106123	1.0249490975319517	1.438721783271376	1.0608388010483552	1.4917448515882654
610.2279666196492	46.33313936851854	45.53929359447274	1.108553147679757	1.2804032783059185	1.439982636129777	1.0642222225071123	1.5347430769603037	1.097001601686074	1.5108318367149849
610.9874638735695	46.38521926238151	45.52920004783003	1.1302470505988893	1.3304765743887828	1.5126141422160941	1.0773522148279753	1.5927778071670247	1.1150888026056975	1.5047052145123416
611.7468885313933	46.42598386190596	45.530541195050944	1.1380163826993268	1.3481706330519643	1.5495764264940064	1.0647987024704335	1.6138703612800356	1.1122714449912579	1.4732270201303308
612.5062405909555	46.44234132649455	45.54122608714913	1.1310908626900513	1.3386503835717392	1.5403651462054313	1.033292408262227	1.6062196512021387	1.093347118273229	1.4203608944412593
613.2655200500909	46.42489743478498	45.55825870800578	1.1144485855098054	1.3041283833457271	1.4840164392586885	0.9909125178676987	1.577837033953017	1.0660457973352635	1.351364393535576
614.0247269066342	46.37149548055036	45.57916673473605	1.0956199920949246	1.242499782537422	1.3861695676063732	0.9424014367161817	1.5315867169113844	1.0366580985458853	1.2697790844392358
614.7838611584203	46.28912471908461	45.60194347812306	1.0819859688611473	1.1500800287286452	1.2555630807943103	0.8877916688500136	1.4649185923004993	1.0081234384074733	1.176486745636879
615.5429228032841	46.19275138905536	45.62367233179728	1.0797330415054844	1.026844219256219	1.1025019572940735	0.8256469765394954	1.3741633325708733	0.981884676975298	1.0713518801340598
616.3019118390603	46.101031647810814	45.63901713719714	1.0935187886123572	0.8807511737418494	0.9395723480148845	0.7583777092951749	1.2601934216533124	0.9612907824900034	0.956856043696348
617.0608282635836	46.03069347703123	45.64045519220305	1.125157018978797	0.7284041972872615	0.7827144505232653	0.6951036706440306	1.13153893111582	0.9531582663533911	0.8412156309179366
617.8196720746892	45.991965891113594	45.6208835572346	1.1716258608259054	0.5911876913889884	0.6492509859899087	0.6493860935786628	1.003245560598316	0.965476926746959	0.738573637278293
618.5784432702114	45.987118199430114	45.577901122689994	1.2231816583506543	0.48767301858857337	0.5523702490234399	0.6319800517869609	0.8916465263557782	1.0016566727693146	0.6650132578262458
619.3371418479854	46.01158889149622	45.51732936192987	1.264319161278749	0.4257302596530721	0.49484024090858014	0.6429861580584841	0.8076804712878172	1.0551549190388343	0.6318696150205909
620.0957678058459	46.056221258304944	45.45311097502948	1.2781236788284644	0.398834830298469	0.4668150714912187	0.6690967819679372	0.7525750342554502	1.108294391911116	0.6398074487133627
620.8543211416277	46.109297601678755	45.40250743336633	1.2534920489931238	0.38971031213163343	0.45069839938572187	0.6886959430609636	0.7185640617496745	1.1374022750758286	0.6778988858926738
621.6128018531655	46.15856509642554	45.378517252391376	1.1910918851751546	0.3802290765316698	0.4310435298548043	0.6829626479138682	0.693935312813359	1.1224902344268344	0.7283855224491376
622.3712099382943	46.193720227311566	45.383852450029494	1.1047919236700565	0.36185648758959843	0.40364783314822006	0.646503225859469	0.6693607570694553	1.0567167067242877	0.7744578743167523
623.1295453948488	46.2093028896831	45.410169340333695	1.0165096432438503	0.34026584905528523	0.37813061322369634	0.5904782070553622	0.6414467071760654	0.950933278993439	0.8069492269292979
623.8878082206638	46.20610517311235	45.443097559408585	0.9470684398033882	0.3309665751334734	0.37212435520359577	0.5364582181661035	0.6121462301341865	0.8307262148789292	0.8262409921110105
624.6459984135743	46.19003226829383	45.46956785672923	0.9079234670848777	0.3491576854687537	0.4011934999735587	0.5049292009340505	0.5860796142425642	0.7275296597341381	0.8401254459592948
625.4041159714149	46.16878329313711	45.48238858773229	0.8983511958349055	0.4012523763577178	0.4708059323737075	0.5060224105331628	0.5684720094983433	0.6680461665314397	0.8595863930363876
626.1621608920203	46.14830554187536	45.47984747643942	0.9093319169911283	0.48312892096894444	0.5748822979372008	0.5371399877285086	0.5647924284735524	0.6661197625495419	0.8948326061812466
626.9201331732256	46.13132357055403	45.46176723670476	0.9307921672246877	0.5854103704219185	0.7005660073824131	0.5876814486749282	0.5810354701346014	0.7203245068866764	0.9528536870159954
627.6780328128656	46.118384627533814	45.42596972922934	0.9577733578336307	0.7011877918294047	0.8351433007854752	0.6467831995011366	0.6233553996031915	0.8170218076696116	1.0363630955004197
628.4358598087749	46.1101162562026	45.36823791445431	0.9919311552038792	0.8305049252494001	0.9700347068708268	0.7088831824258577	0.6962146464362036	0.937039721939108	1.1435795331686123
629.1936141587885	46.10914357542797	45.286141694486645	1.0379217509202476	0.9780383638806285	1.099902352304916	0.7739411709486248	0.799547265462941	1.061888920535587	1.2682532497391819
629.9512958607411	46.12001420395371	45.18389697456287	1.0973114194314277	1.1453492136609498	1.2186348415016113	0.8426991092792377	0.9262146981988764	1.177633500194652	1.3994938935377164
630.7089049124675	46.14714311810194	45.07449513248883	1.1638885598727597	1.322923468357594	1.3164223780704702	0.9107287779777735	1.0611609879225412	1.275246720068445	1.5226008772819526
631.4664413118026	46.19101055378384	44.97710728811199	1.2229518026189794	1.4876539996009441	1.3806701417449716	0.9655857488377109	1.1833132626667435	1.3487934839252276	1.6215320919906517
632.2239050565811	46.24508771752447	44.91052571357795	1.2558167297279539	1.608411606860301	1.4007170109156704	0.990107440657475	1.2706489338439297	1.3940100132272164	1.6829146771417385
632.9812961446379	46.29606232593947	44.886157989461466	1.2472019331251616	1.6573891840972976	1.3732847719760244	0.9700069641989231	1.306582931330631	1.4078918700083989	1.6999223198947178
633.7386145738079	46.32865409185008	44.90394058866057	1.1924158565156517	1.62172007427273	1.305304271779761	0.9022643987676844	1.2859223324700224	1.3900986329279874	1.6738197550412437
634.4958603419257	46.33269163767856	44.95372686551535	1.1000218664958723	1.5088910907756485	1.2118076626351524	0.7981993689051592	1.2167861925665093	1.3440494896919972	1.611806770734539
635.2530334468262	46.30831097352208	45.0206419293351	0.9889166351319858	1.3442458884970847	1.110468384186973	0.6798084342260395	1.118020155136037	1.277084378006549	1.5229490086237902
636.0101338863443	46.265761405181536	45.091186946942855	0.8816053342502883	1.1621933090522631	1.0157156662613076	0.5713800606457653	1.0129959501298629	1.1995843298182223	1.4149076270400442
636.7671616583146	46.220061028807734	45.15705782834307	0.796981754777363	0.9955324380926882	0.9358410424459436	0.49074921801119586	0.9219363806542518	1.1229528489457365	1.2930123307680788
637.5241167605723	46.18353230948216	45.21548305890858	0.7457207003675137	0.8671161193919517	0.8736600671361288	0.4442907330609458	0.855891613556409	1.0572596564757646	1.1613386152985257
638.2809991909518	46.161104413674956	45.267036050371296	0.7292694132866657	0.7858359440351776	0.8291944197412704	0.427025949541914	0.8144935312569643	1.0087081717674309	1.024574185329918
639.037808947288	46.15029438424727	45.31283418982103	0.7416202997872361	0.7472390062778871	0.8013079951979876	0.4266387189154983	0.7885702921857884	0.9780025726284478	0.8897720533575111
639.7945460274159	46.145065031720065	45.35261612483943	0.7720108350056805	0.7374282093897904	0.7869248296312179	0.42884463946759155	0.7661307098500956	0.9603770870173349	0.7667765769593302
640.5512104291702	46.140223703978855	45.38455207628533	0.8076923098179947	0.7384737406804973	0.7787806862297089	0.42168914480360087	0.7387416355294647	0.9476338236531632	0.6667973007489607
641.3078021503857	46.13366384635782	45.406104886011654	0.8364959837335348	0.7342621362021404	0.7652321127659008	0.3982739019858954	0.7055349735817771	0.9323010537121519	0.5996070472991946
642.0643211888971	46.12556483946333	45.415246294659326	0.8496166513808561	0.7155534261794259	0.7338791513755609	0.35803005080553163	0.6735502231755319	0.911802260043892	0.5704274004159231
642.8207675425394	46.11621987042697	45.411197397528824	0.8436678784575591	0.6832131797362067	0.6781173952773258	0.30652083869316016	0.6550280049683579	0.8908085563362107	0.5785649308335294
643.5771412091474	46.104467194101005	45.39476714109494	0.8209793372223047	0.6475916640871162	0.6018108141454803	0.2535056469673478	0.6625244287688048	0.879890582597568	0.6183032096832903
644.3334421865558	46.08783160475619	45.36836957101549	0.7874928715974008	0.6236845080595117	0.5190078532043216	0.20943254371426434	0.7037446116176156	0.8910838810790125	0.6815678688466846
645.0896704725996	46.06385712053867	45.33543337404883	0.7499607809464592	0.6239169409421663	0.44840491867930865	0.18201798553939597	0.7780672998079936	0.9328634683441592	0.7608091238339512
645.8458260651132	46.03141234352529	45.29896319758935	0.7144068524634477	0.652916671865647	0.4064760678618242	0.1749277246689971	0.8766951299524521	1.006675294154121	0.8507012702897541
646.6019089619319	45.991304043818545	45.25969467514831	0.6869005425314185	0.7068076642743861	0.40285935792884686	0.18882822456389192	0.9863551271867905	1.1063320152744396	0.9482483228892846
647.3579191608902	45.94618935815711	45.21470688416809	0.67526501862244	0.7772053195124897	0.43965215369238564	0.22394564760369207	1.0948852982623336	1.2199660508587655	1.051739451395278
648.1138566598231	45.89953844472326	45.15801593527129	0.6883870938063836	0.8560618170428924	0.5124599024343652	0.281182162979448	1.1946280228700488	1.3332031003752363	1.159027177188328
648.8697214565653	45.85363498379629	45.083565267019154	0.7316063687211312	0.9377783647949727	0.6113305908347044	0.36030175989140645	1.2815442946552267	1.4320148104306014	1.2656260757840485
649.6255135489516	45.8068956929214	44.98910684094348	0.80065739520753	1.0178146066970157	0.721550415391448	0.4563483487407183	1.3516343175470382	1.5053415769297445	1.3632291705384176
650.3812329348169	45.75210398465816	44.87898052334018	0.8789429162774312	1.089767825350144	0.8256596777520784	0.5573736104492539	1.3980509688504483	1.5465985479644573	1.4393325856776187
651.1368796119959	45.67713932027308	44.76390273056354	0.941775911412357	1.1446558558432613	0.907925783771006	0.6465887015751548	1.4124772955952807	1.5540222138769337	1.4795895661361271
651.8924535783235	45.56934272924412	44.65792935502708	0.9669042701402333	1.1730366314159184	0.9591125528252036	0.7084292515117099	1.3899622117211194	1.5299806438577548	1.4725811564288023
652.6479548316345	45.422029643160194	44.574174481289575	0.9451357725728826	1.168603900648698	0.9789413564867857	0.7348361626191888	1.333236105007984	1.479548551865868	1.4152994749451437
653.4033833697637	45.2404335038441	44.52098421486731	0.8847367587849888	1.1307952833557877	0.974531383165278	0.7281866524536937	1.2529550952011732	1.4092322181074692	1.3162287414542178
654.1587391905458	45.0436604279028	44.5003428308702	0.8067420523459745	1.0649441447270291	0.9556443364997236	0.6984721695241802	1.1632408763530933	1.3257253184687627	1.193177127005839
654.9140222918159	44.86104037799849	44.50826684930391	0.7347462460668908	0.9806716613489499	0.9302447819240101	0.6578008522523433	1.0759073544788365	1.2353955484389942	1.0666209946113838
655.6692326714084	44.723892509841185	44.53649798568351	0.6858661019994301	0.8897336343106446	0.9025536358644359	0.6156506551704197	0.9972480109266257	1.1444469628373923	0.9525379219304568
656.4243703271585	44.65587276740386	44.57475638757691	0.66709115119599	0.8039950446549256	0.8743708815474349	0.5770884894743062	0.9288635432539465	1.0591782556028235	0.8589406894720071
657.1794352569008	44.6657939878538	44.613117645200504	0.6771803535848377	0.7333907171575973	0.847163788991665	0.5433447595442544	0.8707193566909197	0.9859611514240285	0.7872941880750091
657.9344274584702	44.745594166154746	44.64387560197446	0.7108803099993253	0.6843929453814397	0.8237433374711856	0.5133565181449313	0.8236199231658929	0.9309955475526621	0.7369004148778728
658.6893469297014	44.87398969450386	44.66260881346531	0.7620417329859563	0.6596805412269333	0.8083175686614084	0.48552172926497406	0.7898283883048052	0.8999397007105898	0.7086629054714422
659.4441936684294	45.02385318065571	44.66810837708202	0.8246605357288814	0.6589383675465754	0.8055117204761189	0.4595424633517098	0.7718634747890647	0.8972147740445919	0.7055767824225896
660.1989676724888	45.17003900925212	44.66163826280211	0.8921195789654988	0.6799855944657196	0.8191253893364916	0.43771650851276434	0.7707652367890248	0.9243660162838196	0.7298271903966693
660.9536689397146	45.29470280882736	44.64603419984035	0.956479537319197	0.7187510739864109	0.8507837337654109	0.42467940651645364	0.7847425782822626	0.9773963853231322	0.7788335858033903
661.7082974679414	45.38899253628342	44.624858837572845	1.0087905124096395	0.7687884576120325	0.8990002938094506	0.42528618105278326	0.8087895414808699	1.0450972746341591	0.8433420272803431
662.4628532550042	45.451336535974605	44.60134000423449	1.0410068878078107	0.821462140728201	0.9588019286655367	0.44203141586315553	0.8357024302211684	1.110815575144855	0.9098070293035434
663.2173362987378	45.48414733611741	44.57719556612673	1.0489534851151276	0.8676537529498134	1.0223997610531654	0.4738865610764904	0.8588180881907448	1.1584731072192298	0.9662304017140997
663.9717465969768	45.49053249576239	44.55170733619517	1.03454004070786	0.9009650560858162	1.0812765764722272	0.5178211610637646	0.8757767380098613	1.1800858422297864	1.008095247584663
664.7260841475563	45.47277948446751	44.522200633742834	1.0057789900374985	0.9197089939543162	1.1287625976354647	0.57126622287565	0.8909250966944811	1.179446592084851	1.0397545700744644
665.480348948311	45.4326959092777	44.486339969204515	0.9734309224773767	0.9265563684576463	1.161812755145803	0.6330875195904184	0.9139202685896777	1.1689743209384034	1.0699489310075734
666.2345409970756	45.373604807356486	44.445112351304985	0.9459638510830075	0.9258649200904259	1.1808612132715623	0.7016294633702316	0.9535587597553032	1.1612388790478647	1.1043386953535617
666.988660291685	45.30197274648161	44.40424950981863	0.9256630683208442	0.9206545561563999	1.1884387291134288	0.7720023384859829	1.0107225858803943	1.1612377587933267	1.1409802769876265
667.742706829974	45.22738179769896	44.37207340037111	0.9090409947003195	0.9117763549789757	1.188221057104549	0.836426300643005	1.0757932733358189	1.165015068433945	1.1725378137552056
668.4966806097776	45.15992971322445	44.35443289594485	0.8911140766826122	0.8999170555995306	1.1859992579964072	0.88911136985881	1.1334657012969913	1.1652171729980054	1.1937452419679602
669.2505816289303	45.1070108745594	44.349868567153486	0.870917154295654	0.8886728284615089	1.191285722214971	0.9324812087653953	1.1723821511488737	1.1587355079304018	1.2078800153044043
670.0044098852671	45.07094489735633	44.34852530770176	0.8541491989650396	0.8860055181320305	1.2168419174852616	0.9791337372435507	1.1927065216527808	1.1506781445183094	1.2270300768398315
670.7581653766227	45.049232931728945	44.33623646746799	0.8509408639931237	0.902311717584638	1.2741258745161943	1.0463608882172934	1.2062144012985314	1.1516350715818362	1.2654088572567659
671.511848100832	45.03694197053365	44.301381614705036	0.8704554542127312	0.945950500247875	1.3661338285836493	1.1452189254238334	1.2289407007721067	1.1711302629465337	1.3304366923511068
672.2654580557298	45.02969535636248	44.240654981495965	0.9156858081922792	1.0182952352393855	1.48190296351315	1.2708702201741815	1.271320571325461	1.2119615398066657	1.4171861631592293
673.0189952391509	45.0260118042811	44.160341834298656	0.9819002044741154	1.1114485491917065	1.5972410118531712	1.4007947380285302	1.3322673405453003	1.2685432854631102	1.5094436536422435
673.7724596489301	45.02790474694794	44.07326135936968	1.0590837457378584	1.2097181096286462	1.6821184452373075	1.5022428127703265	1.3993326469545053	1.3290044788569162	1.585925002137678
674.5258512829022	45.03953374361517	43.993238080825876	1.1372718406333888	1.2945375965176993	1.7119471004368876	1.545660501707438	1.4541105502953258	1.3796451838181625	1.6280281895862814
675.279170138902	45.06481755622146	43.9303342686476	1.2112432770699542	1.35036593030879	1.6765144824608456	1.5174589301573107	1.4793090248863336	1.4092126416900896	1.625819015514189
676.0324162147645	45.1053130715523	43.889340426918466	1.2811852252429503	1.3688895209926812	1.5825796334700826	1.4256033277441702	1.4642669278299252	1.411298570423888	1.580029600654015
676.7855895083242	45.159844698687635	43.871602870449394	1.3484866369255641	1.3493159929878473	1.448650423798881	1.2958158227968397	1.4075683473811296	1.3840858403541105	1.499906768823294
677.5386900174161	45.22554344474357	43.878148361107826	1.4097039650094985	1.2955876465597242	1.2960761210884257	1.1604285785840034	1.3163935807604616	1.328743437935259	1.3986187769069005
678.2917177398749	45.29901274710885	43.91099175961225	1.4536773245950414	1.213556190111099	1.141946304389485	1.0464141361972494	1.2039468774402096	1.2482008213351676	1.288660522249998
679.0446726735356	45.37618136652165	43.97149869144349	1.4650091343399652	1.1098848867081443	0.9969356571508428	0.9679413434179054	1.0855633980680892	1.1474724155886804	1.1792980183971054
679.797554816233	45.45100168488792	44.05645600403618	1.4321915014923334	0.9931426775340526	0.867734307949398	0.9261746536231428	0.9751083586009912	1.0354676754833818	1.0767332946989825
680.5503641658016	45.51477586312365	44.155323440756135	1.3551463057370867	0.8745278294983905	0.7600618545165148	0.9136727653426675	0.8826312752229413	0.9251861461017654	0.9857063947505793
681.3031007200765	45.55762123777904	44.25095752191801	1.2472739593975817	0.7668800060210472	0.6800468868503202	0.9200582690423573	0.8140143696455127	0.8312304503601666	0.910994082758144
682.0557644768925	45.5715734378961	44.32433170011938	1.1309433053807751	0.6820147295590004	0.6331424121497093	0.9363240615359985	0.7720209957665674	0.7650931834779655	0.8576198287669712
682.8083554340842	45.553271122688685	44.36148088124071	1.0293276513055218	0.6273905669726432	0.6220508274094811	0.9566536066460998	0.75686980574919	0.7306224812391307	0.8295165781072313
683.5608735894867	45.50431566281156	44.358706806121795	0.9593862356173943	0.6044962795479094	0.6455608906527175	0.978956135294176	0.7657262078107934	0.722930221479146	0.8282417650981415
684.3133189409347	45.42995279860915	44.323519347443344	0.9288090690875066	0.6087497976796215	0.6983890782065671	1.0040555251342766	0.7917223033355967	0.730738059213202	0.8522284428987277
685.0656914862628	45.33771300297768	44.27064530248222	0.9372999742730102	0.6308500710283838	0.7716362683577671	1.0334679464479635	0.8245596268403972	0.7412550498498618	0.897094329723501
685.8179912233061	45.23763709448969	44.21501697829593	0.9805974840451128	0.6591894298851813	0.8535646688215053	1.0667472967896927	0.8536912804110912	0.7452849130657668	0.9564286390606469
686.5702181498993	45.14310080300043	44.16587338609253	1.0535166313468096	0.6828565147516485	0.9308495602957194	1.099433030138627	0.8721900731262409	0.7402328229274033	1.0219332205078757
687.3223722638772	45.070241101122946	44.124901805682526	1.1501001415209018	0.6949008576023559	0.9907956099795854	1.1234332392051343	0.8788738629651931	0.7300212796806917	1.0836931961697545
688.0744535630747	45.03344528134561	44.08883805788021	1.2610515802979592	0.6952338257567661	1.0249770755441858	1.1305181992202122	0.8774880145467208	0.7225662185214787	1.1313314328247728
688.8264620453265	45.03916846658182	44.054285576375946	1.3714526255070467	0.6913763983681989	1.032414311115744	1.1168182231310837	0.8739684095867801	0.7255851115498189	1.1561456946166615
689.5783977084674	45.08098669048589	44.02085466461835	1.4628318013856259	0.6966843505713385	1.0206947519439922	1.0861197841312276	0.8741746355132989	0.7434681268256398	1.1538565456607444
690.3302605503324	45.140144213064616	43.99108087713716	1.5197606339251521	0.7255229645966423	1.0028334532177396	1.0493834896959129	0.8828105472752128	0.7754918012321497	1.1261566474087061
691.082050568756	45.192308688104625	43.96752716652203	1.5376501294698741	0.7874778128208533	0.9907738121568173	1.0202137113456544	0.9029257556815864	0.8164050266726477	1.0802913341196216
691.8337677615733	45.21733095028639	43.950098672973965	1.525620509387764	0.8820734195571589	0.9887056305897133	1.0082924150802626	0.9345670557549042	0.8587154673037389	1.0267033151036529
692.585412126619	45.206721636176056	43.93541081634606	1.5022338049434936	0.9974102484463643	0.9905648131424982	1.0143584371834393	0.9739195893171271	0.8956122166574829	0.9760907158988417
693.3369836617278	45.16535045060399	43.91879322401258	1.4857620268151237	1.1135355985963216	0.9838495546341548	1.0298849011719113	1.01405257125613	0.9236191715485234	0.9370036882101687
694.0884823647348	45.107045599213265	43.89744810311786	1.4854201559581313	1.2094773260460556	0.9575164473874622	1.041599828631142	1.0472214221132603	0.9432694816310416	0.9141083796040164
694.8399082334745	45.0475961183669	43.87199862435793	1.4986623555540675	1.2709068179044323	0.9096700624783765	1.038858033588113	1.0683620224873067	0.9582587133287319	0.9081550816083919
695.5912612657819	44.99890877325961	43.84565991133729	1.515331398885948	1.294266772151964	0.85029154887917	1.0192119416228351	1.0773519739960307	0.9737860678408055	0.9172723870315949
696.3425414594917	44.96683189992932	43.82163001514272	1.524488323837268	1.2854415084551505	0.7974862319421163	0.9894895629202125	1.07941592098188	0.9953598795871557	0.9386789075722817
697.0937488124388	44.95218845058436	43.801521589810235	1.5188309899538197	1.2540066912292005	0.7688383236371266	0.9609732300096496	1.0830134716765798	1.0279715221002306	0.969474518083075
697.8448833224579	44.953257575725715	43.78620811233198	1.4948598513697249	1.206765529117419	0.7724631277575398	0.9423289717170533	1.0959023764601596	1.074792240350746	1.005599495294824
698.5959449873841	44.96762254889491	43.77912084881493	1.4499785691186986	1.1441334653411985	0.8015000857259054	0.9334812059088762	1.1202691565810383	1.1341127132187907	1.039362634586908
699.3469338050518	44.99224408712719	43.78826740645226	1.380559888457661	1.0610045601246938	0.8351170505356791	0.9245320758181705	1.1495604494149134	1.1965089947580267	1.058070390437038
700.0978497732962	45.02246726692859	43.8245613264002	1.283072771463317	0.9509316379555415	0.8452720424947202	0.8993641631225984	1.1691153380110677	1.2443598829089595	1.0456373886020032
700.8486928899517	45.05091874667942	43.8958852803268	1.15827325923172	0.8114166191649019	0.8073459480841692	0.8423944175365108	1.1615112540273245	1.2560528977886491	0.9878100328715149
701.5994631528534	45.06759324379064	44.000454140679835	1.015075754714303	0.6482471326760617	0.7102728689541777	0.7453749497506053	1.1145430912933705	1.2140461505696862	0.8787125591792915
702.3501605598362	45.06147257492197	44.124050501206575	0.8708172954603342	0.4771747269045079	0.5624286367148557	0.6116230351063265	1.027835328036062	1.1131009579296318	0.7257218527385092
703.1007851087347	45.02316638717311	44.24310101129667	0.7471230774294995	0.3220149224316131	0.39104462717062205	0.45698431528506234	0.9146890494491302	0.9649174245262273	0.5505770539928037
703.8513367973837	44.948108361442905	44.332119038080634	0.6630124985552897	0.20895267292897302	0.23503422402756513	0.30740906381377187	0.7982448323081073	0.7967520181116043	0.38574657436226545
704.6018156236181	44.839158011744395	44.3716939630454	0.6289647496398771	0.15854155566456285	0.13348028074884866	0.19323451611700904	0.7033137801449172	0.6442423632360246	0.26668111460935506
705.3522215852728	44.707327512261045	44.35388305696813	0.6443168387299565	0.17852305459783224	0.1134356451191465	0.14075584730468904	0.6475822892780485	0.5408400052442772	0.22161347503453044
706.1025546801824	44.56985868746061	44.28327412445591	0.6986806168432551	0.26148782620592215	0.18190199922676697	0.16395194909839006	0.636244955782324	0.5076980051019291	0.26254057302579525
706.8528149061818	44.44562014379912	44.1740372689042	0.7757885140687364	0.38884727174177414	0.32507101725313703	0.2597168836859254	0.6629832271003266	0.5480288541040466	0.38154468637107897
707.603002261106	44.34946015134192	44.044203672416444	0.8583093955672396	0.5398465283329728	0.515691971782573	0.4099809679467299	0.716973148814148	0.6486652573371003	0.5553477393034356
708.3531167427894	44.28832953828293	43.909560526553236	0.9316462527955949	0.700678613644989	0.7241713110206334	0.5894253238528719	0.7916330101990638	0.7877960400990887	0.7562716264871199
709.1031583490673	44.260749965777855	43.77973508928128	0.986518618063819	0.8685463298746186	0.9276874447570478	0.7744784991569347	0.888684596425243	0.9448792864035198	0.963263290055508
709.8531270777742	44.25898860457758	43.65804643445274	1.0200938507069282	1.048344113936956	1.1125661969249094	0.9483701832632505	1.0141001933651381	1.106751158997362	1.1667891724514021
710.6030229267449	44.27235848409997	43.544395799778925	1.0359088217372943	1.2442798583293353	1.270493633939921	1.1007321346786156	1.1683610987115145	1.2671023420074476	1.3650638982851362
711.3528458938142	44.28983668982593	43.438773266871245	1.0426031716404793	1.4512065234659275	1.393160669283759	1.224260829863887	1.3380740260321886	1.4211731976111537	1.5558632370242762
712.1025959768172	44.30192910754493	43.34260428624963	1.0522166128369648	1.6515770060106973	1.4709392981382408	1.3128600379817996	1.4963713664411884	1.56065989237117	1.7306931540182404
712.8522731735884	44.30208619784963	43.2572565521155	1.0775118893419275	1.82004629195513	1.4972889428868044	1.3631138911169245	1.6133325649238088	1.6736555572078728	1.875967568937746
713.6018774819628	44.28787268404599	43.18157536276008	1.1287367571566165	1.9334801044136256	1.475074602880163	1.3774171991115836	1.6701296217206831	1.7491664993828238	1.979262912897525
714.351408899775	44.2616555479327	43.11103359872507	1.2098753009253045	1.981153994026215	1.4194703514645468	1.3650300843756327	1.6681107770025108	1.7824991403810984	2.035176712391767
715.1008674248601	44.229762318410295	43.03974593307974	1.3163256561230696	1.9695145881637401	1.3545013789494718	1.3397653081061236	1.6272063302082884	1.7776927637089983	2.0468848042680605
715.8502530550527	44.20017297294406	42.963971964102754	1.4360122772596213	1.919502741515231	1.3052173349243077	1.3156095174636278	1.5757125813926436	1.746081043449557	2.0235661324147145
716.5995657881876	44.1791670593219	42.88496551730101	1.5537401874003791	1.8580168273866917	1.289505620637982	1.3025745866022689	1.5375980603666477	1.701993113061583	1.9767029931782218
717.3488056220998	44.16821965418225	42.80909297821987	1.6565382187089313	1.807511518657094	1.313605644190858	1.3048648573644144	1.524078824717371	1.6583150862694822	1.9181009235148636
718.097972554624	44.16281865619688	42.74567780020681	1.7365099274247981	1.7784295275629916	1.371478410484059	1.320664954987386	1.5318324735149034	1.622698207314663	1.8583129393678846
718.8470665835949	44.15384594749701	42.70370233995563	1.7898252243926294	1.767155062045255	1.4472718311112587	1.343005134015975	1.546876771964854	1.5954338600271143	1.8043758473964004
719.5960877068475	44.131632468296424	42.68885221050817	1.8138276102669266	1.7599118487592733	1.5196779756094685	1.3615086274260833	1.551408051093837	1.5698205214784196	1.7572865022570099
720.3450359222164	44.090830539565566	42.702069138889655	1.8055869868462153	1.740056681761537	1.5673434122892687	1.3650982393591065	1.5309301032591875	1.535047719446844	1.7115354248951888
721.0939112275368	44.03370906191538	42.73913905579036	1.7642834291452587	1.6955366543008807	1.574852470494605	1.3461543982117732	1.479711408487681	1.4817050291397749	1.6586659515972713
721.842713620643	43.969865213524756	42.79129637505238	1.6957927897095502	1.6234282292220783	1.5373824264050953	1.3045047943422077	1.403247449084077	1.407262158603558	1.5930084203003432
722.5914430993702	43.91230928133485	42.84655270332701	1.6157890286321575	1.5302266715084443	1.4621124881560164	1.2487564592159544	1.3164180832216203	1.3186781252153708	1.5158645131474415
723.340099661553	43.87190161385908	42.891897915723135	1.5473016095116492	1.4285322969815866	1.3653396395326425	1.193406713985162	1.2379355606461075	1.229880697136558	1.435127797052317
724.0886833050263	43.85326991396658	42.916438296474055	1.512580634560571	1.3317631220976054	1.2663185950304836	1.1526411425083793	1.1823217769280632	1.1548003750501294	1.360899022185997
724.837194027625	43.85412503542998	42.91494619842699	1.5226673271327016	1.24919736137565	1.1802759756906482	1.1339395879057932	1.1528388942896584	1.0998935688385956	1.3001290717702432
725.5856318271836	43.86840185519912	42.89043666819091	1.5707750435484726	1.1833866129275634	1.1140943074397356	1.135201031256102	1.139214133638653	1.0609761794104742	1.2542874889889788
726.3339967015373	43.89126493479911	42.85432447551857	1.6335183305348835	1.1308395948900412	1.0663959254231656	1.1465962538708752	1.122256910649341	1.0267173269351915	1.22081911252684
727.0822886485207	43.923503963489644	42.82358045010583	1.6799260609841156	1.0857524106508762	1.032001146650181	1.1557688622174354	1.0838668303204528	0.9865938165380186	1.1964336193271592
727.8305076659686	43.97286104360482	42.8160951703696	1.6830051764150795	1.04424162921854	1.0070022801787744	1.1529807094196158	1.0166020116174153	0.9372872836398614	1.1789191377060817
728.5786537517159	44.05090922359724	42.84582328308664	1.6284547885350165	1.0066600602313542	0.9913029387517867	1.1340679742144388	0.9272072924884682	0.8832428264609575	1.1658152395888592
729.3267269035974	44.16647557132316	42.919222152719435	1.517336105064416	0.976651418506421	0.9872734913538252	1.1000359880502444	0.8314029987152978	0.831597504360019	1.1516462900616489
730.0747271194479	44.31862018794517	43.03348353402915	1.3635193620126742	0.9580685734671732	0.9966991102235667	1.0548634498813314	0.7440358382974992	0.7859416056276558	1.127130926282348
730.822654397102	44.492971908930514	43.17697787386529	1.1883328558043829	0.9517330697395749	1.0185326817668	1.0028894542872564	0.6709657137189922	0.7444524601643749	1.0818511729732663
731.5705087343949	44.664720658354426	43.33152209851653	1.0153151012718595	0.9547363667933624	1.049683519113401	0.9479462238491791	0.6084886143484312	0.7035475083797493	1.0094728047878405
732.3182901291611	44.8075018321964	43.47653439537442	0.8651312244719662	0.9622426496980125	1.0868508470575122	0.8937685326764964	0.5499661514808949	0.6635874596214038	0.9119765712884629
733.0659985792356	44.90412704281012	43.593847610670636	0.7515182564094331	0.970433263706795	1.1275915578566185	0.8448727991339098	0.494412328067213	0.6319675644264962	0.8006305362812824
733.8136340824532	44.95325420644514	43.67245639411125	0.678250397147778	0.9781362500793023	1.1692594952814872	0.805304992577959	0.4500101098486766	0.6198444548715969	0.6924206296465201
734.5611966366486	44.96817403188687	43.711324255945264	0.6387944212532943	0.9863594730530139	1.207308343275983	0.7757087662792159	0.42962980764566794	0.6346696360503401	0.6042011606738669
735.3086862396566	44.96859879348901	43.719182755079174	0.6197730006626472	0.996153644058694	1.2351419807089883	0.7506787613246146	0.4415945653344764	0.6736824846721916	0.5469339102012185
736.056102889312	44.970516901648054	43.71113635519296	0.6080134672652449	1.0063863655908563	1.2457371523567602	0.7190450674193443	0.4818912453752944	0.7227270853589047	0.5219754455156291
736.8034465834498	44.97956803834354	43.70317173948225	0.5976882673499588	1.0125718706551297	1.234128205934887	0.6686071668157325	0.533471245171178	0.7617324360229674	0.5210002786552437
737.5507173199047	44.991142693444154	43.70691172271545	0.5934920282207727	1.007549558195869	1.1989492211682702	0.5931078362566851	0.5728972297199206	0.7732250117448984	0.5294930737695793
738.2979150965115	44.99577761256465	43.72627488828507	0.6077609839824447	0.9843176109822096	1.1432353879259836	0.4977239653792651	0.5811749285265577	0.7497882688720665	0.5329545317372819
739.045039911105	44.986544292245576	43.756836649810296	0.6533651869183643	0.9400706580012468	1.0748760502556323	0.3999534989689906	0.5529954886903496	0.6971831961249109	0.5231507351818294
739.79209176152	44.964630823505914	43.788340402202664	0.7363404806426601	0.8790251342176703	1.0057701946352893	0.32395654532922435	0.4994214096134755	0.6322845469146685	0.5012191484475963
740.5390706455914	44.94118897317907	43.80896398158712	0.852340785789643	0.8118470221620839	0.9490083464866004	0.29060848220047575	0.44241346395840964	0.5774563651242559	0.47594106508859113
741.285976561154	44.93443312190344	43.80988078565467	0.9875628353754564	0.7514714949227894	0.9141431588594529	0.30780939661008233	0.40430895477497586	0.5534886552429086	0.45812875233502837
742.0328095060426	44.96243578869906	43.78835128757032	1.1232345220431057	0.7072682206272773	0.9032221395436437	0.3663753453552019	0.3977718613385619	0.5735095652043967	0.454813125087675
742.7795694780918	45.033852542194566	43.74839728558857	1.2408614662300224	0.6808454570979166	0.9103701868063325	0.44406297512826853	0.4219346130267638	0.6392275288122065	0.4666070934908362
743.5262564751367	45.14068311287605	43.69908248065599	1.326570547050899	0.6661348326583507	0.9261574237753152	0.5160139197620239	0.4660589114143434	0.7409467060324886	0.48991145760025745
744.272870495012	45.25721431866243	43.651800830330664	1.3729364218838214	0.653442636577303	0.9434448015454677	0.5653851935352492	0.5169778031339476	0.860541261823542	0.5211468940262165
745.0194115355524	45.34732178007313	43.617911631499005	1.378249235096554	0.6347650578328654	0.9606569735647597	0.5884412133489931	0.5647939437110665	0.9759557073805709	0.5589900432686861
745.765879594593	45.37784553943425	43.607050815651554	1.3440713319238213	0.6075858345898126	0.9800166376068518	0.5920707797376821	0.603551477780293	1.0653721615639284	0.6029396270431704
746.5122746699683	45.33238990098498	43.62587220110903	1.2731675483341647	0.5751282885244038	1.002630207598493	0.5863169644410391	0.6281449325329476	1.1100711958903062	0.6495024029631438
747.2585967595134	45.21911040274023	43.67676410741771	1.1692728412363849	0.5432698569180516	1.024246193468656	0.5769740279334243	0.6313129320233912	1.0962212241624272	0.689680935969065
748.0048458610628	45.06828027659343	43.756734141180026	1.0389528173911486	0.5158578901977577	1.03445001939685	0.5622247952626935	0.6043320712684235	1.0167900672922414	0.7106250558784737
748.7510219724516	44.92016747999677	43.857292762578304	0.8940837215761022	0.4911258762387902	1.019941177804725	0.5344882781315405	0.5411903925605799	0.8741884319900564	0.7004035912124635
749.4971250915144	44.808409794642685	43.96522812239152	0.7529970595348487	0.46215076203964145	0.9705743013559527	0.48624047982224994	0.44437560725876324	0.6830078406992044	0.6539503362081831
750.243155216086	44.74661210761401	44.06439087664715	0.638602851936696	0.42153363600257876	0.8851314818716602	0.41639735366687347	0.32868084442606005	0.4707244933914012	0.5766879631700306
750.9891123440015	44.724400788541566	44.137790427384395	0.5733119492560945	0.3680877852375275	0.7748453212619566	0.3344480194520969	0.22040274702143137	0.2741469579410136	0.48446645586215453
751.7349964730954	44.71452195342179	44.170599530876736	0.5713027556631118	0.3104963574957864	0.6616378463897377	0.25946449334679755	0.1507688550969064	0.13078440083106813	0.39946793942338843
752.4808076012027	44.6865949877472	44.153841730170285	0.6313958747667741	0.2648981423101233	0.571043548703841	0.21378607996567922	0.14505014310823583	0.06797292996174775	0.343541524926799
753.2265457261582	44.620220095778606	44.08825282417937	0.7339521712142698	0.24695501334343106	0.5220942827696575	0.21353878134544857	0.21164994768546563	0.09406451642932012	0.33100832192463514
753.9722108457964	44.51162903014971	43.98603233211688	0.8445757959289963	0.2630085397744253	0.5188438049301354	0.2600466987506209	0.33658251644166626	0.1957285828343558	0.3641481489595577
754.7178029579526	44.37229344297958	43.86891138752138	0.9241308550795608	0.30567778690541303	0.5479201969591756	0.3370930624619035	0.4865128932622085	0.34252234616748467	0.43286270274995786
755.4633220604613	44.22219694946758	43.762007652276615	0.9421462942529644	0.3566883373446643	0.5838089081301305	0.41582880652388354	0.6194954624889917	0.4963104255800914	0.5188966253269811
756.2087681511574	44.08218394319832	43.685616836055914	0.8881925950676219	0.39516162627473506	0.5998400436524136	0.46604652828364124	0.6990753263245821	0.6221226491414669	0.6022035550510694
756.9541412278757	43.96866752798309	43.648861109442386	0.7765306616769436	0.4063821245109338	0.5792578170063933	0.468547755771894	0.7052836352724015	0.6962300799409533	0.6669181193480256
757.699441288451	43.89147781460894	43.64793031719465	0.6416473334268531	0.38673258316121206	0.52129242044915	0.4229248540564896	0.6392165132229835	0.7102688603261242	0.7050536053421226
758.4446683307182	43.85384028120825	43.6692910625506	0.5258405223228593	0.3430651550856041	0.4395649433719768	0.34733513353197765	0.5204067530798966	0.6709806886711291	0.7172824427160265
759.1898223525119	43.85342798596912	43.69539813099192	0.46372560749512104	0.28836128857902565	0.3548930865693478	0.2709225206361836	0.3795202146429233	0.5971381616298785	0.7117359797089122
759.9349033516671	43.88407097367025	43.71042112317115	0.47016860757392465	0.23620439472364296	0.28654500122321025	0.2224840251993001	0.2486190779997628	0.5139450758635746	0.7008940424116261
760.6799113260186	43.93779538389454	43.703874118366116	0.536999151743899	0.19723868557263557	0.24668254986516303	0.22062406917655153	0.15240425143107927	0.44626170256336195	0.6973206175644862
761.424846273401	44.006265893399075	43.67207307009844	0.6398650215662514	0.17796102912988943	0.23927991349060562	0.2692441805696646	0.10260790975063117	0.4118612628469549	0.7090970105607468
762.1697081916495	44.080962717757785	43.61818087006714	0.7502583666819405	0.18089971495388824	0.26194731758918266	0.35881033962863285	0.09706527213893423	0.4167213407119732	0.7360907563368002
762.9144970785986	44.152091962469704	43.55093531498753	0.8459891557428847	0.2054295409572262	0.30853920108490485	0.47156174851004096	0.1239585974519315	0.4546409310877806	0.7694583655793821
763.6592129320832	44.20758658368413	43.48232813672448	0.9150148875781241	0.24845793027376573	0.3709946091650451	0.5869848982499093	0.16910875026140104	0.511371094165419	0.7951914357388858
764.4038557499381	44.23385384898974	43.42458161627995	0.9528490706836408	0.3045881101272414	0.44032480355011927	0.6854509980577888	0.22237502911097806	0.5706996969790978	0.8002553818378502
765.1484255299982	44.21881728130759	43.38677117336948	0.9582559273926492	0.3662492527026586	0.5076121567194676	0.7502055249419683	0.28017311243374365	0.6199008064350551	0.7786758402630127
765.8929222700982	44.15622092881963	43.37266165900148	0.931430471717384	0.42334274752700907	0.5646581643488275	0.7686707332752292	0.3426479377340641	0.651871469023007	0.7334804833427384
766.637345968073	44.04905299844235	43.380222687847194	0.8755947563691606	0.46378838587921223	0.6046563461156182	0.734560257424306	0.408372579210976	0.6644320858430248	0.6733368981050916
767.3816966217572	43.910246834547735	43.403375252438295	0.7988882312930414	0.47524744982699474	0.6222761345583336	0.6496064571772848	0.4701832837607398	0.6579974769696122	0.6061888378173563
768.1259742289859	43.759940168499156	43.43507606920407	0.7132681958166174	0.448260872110545	0.6138668556761715	0.5242746466750745	0.5154841230045264	0.6335469026237917	0.534440305186628
768.8701787875938	43.619847672901955	43.47046726850706	0.6298294075140163	0.37956864429051507	0.5781464637258438	0.376008216738704	0.5304503068300761	0.5916974305595204	0.45488497640492653
769.6143102954156	43.50726251022885	43.50829896107719	0.5542872608613578	0.2744807377591627	0.5177470008635012	0.22569933507058693	0.506033995593782	0.533224993464323	0.3636654112123807
770.3583687502863	43.43129152121294	43.54954127790415	0.48642782052458955	0.1473535237386514	0.4414378155055161	0.09347947399066214	0.4425894150846119	0.46070783900812984	0.2624752657764091
771.1023541500406	43.39302373673732	43.593444045087246	0.42463692460952984	0.02026312976971667	0.36565629035131053	-0.004202192059487686	0.3515205136077739	0.3807700559278189	0.16208559151247215
771.8462664925133	43.38862742010576	43.633529772542616	0.37190630953941195	-0.08024401027281414	0.3132368726684902	-0.055916055226674644	0.25350334295967514	0.3054772057374606	0.08084815019450531
772.5901057755393	43.41230640060586	43.656782487311766	0.3379750249923532	-0.12821424467286846	0.30765285175799306	-0.055149925470892924	0.17371384072537666	0.25138900777716344	0.03909145793107882
773.3338719969533	43.45694279008774	43.64727494371108	0.3356416516069771	-0.10481898429409142	0.3645595755914428	-0.0001655068201529275	0.1358659321552409	0.23582249219323614	0.0523547527199284
774.0775651545903	43.512618751804496	43.59267415729089	0.37400305869084605	-0.004141212778563386	0.48446753393899655	0.10620289082407908	0.15662295600388632	0.27190832181220514	0.12641230404219073
774.8211852462848	43.56580287557169	43.489503365139456	0.4542752586141532	0.16474989531801043	0.6515546315630019	0.25710777021304665	0.24252748764794774	0.3646886991853222	0.2558864143832409
775.5647322698719	43.602039225105095	43.344340149777054	0.5704158808003896	0.380762241074045	0.8396907735632269	0.4425628917851512	0.38964756394424427	0.5100217784077756	0.42581038186119713
776.3082062231862	43.61182719828257	43.17108268593377	0.7126168450159511	0.6172606482115555	1.0224679801438938	0.6501961016259159	0.5849663600271029	0.6956787151232078	0.6146716514268249
777.0516071040627	43.596209620754955	42.98671111982531	0.8696951416184646	0.8483553240510844	1.1815084946406955	0.8650962210286295	0.8082965523602468	0.9033969133748556	0.7978820746959769
777.7949349103361	43.5674563264272	42.80815984582572	1.028343512031313	1.0523223889912359	1.308699622658139	1.0690811042033417	1.0340429654394114	1.1107302292486239	0.9513932629802611
778.5381896398412	43.54313519366165	42.65058012941631	1.1714195878626725	1.2119161247893402	1.4029267808357702	1.241410778767964	1.23382139425064	1.2932968988231508	1.055566597326738
779.281371290413	43.536118272882874	42.526240390998304	1.2785293065164325	1.313568627425468	1.4648490835414805	1.362322135699742	1.380252413004385	1.4280131776598992	1.098975922639994
780.024479859886	43.54593154062602	42.443068515069704	1.330454177217348	1.3477278500369394	1.4940257183542158	1.418683773850418	1.4519823713791808	1.497395978457746	1.080724823276114
780.7675153460953	43.5568246755185	42.40290291975658	1.3162853815125075	1.3109206815039798	1.4897184182733767	1.4093066160199825	1.438903345425075	1.4938600758317477	1.01013549860388
781.5104777468754	43.54413472618674	42.40042596119129	1.2394359242210768	1.2084839897175712	1.453874601379745	1.3465637252714586	1.3457806507350298	1.422674665324152	0.9040445649233604
782.2533670600615	43.48609688918437	42.42370026100918	1.1190550445914624	1.0562720990230758	1.3934261322039347	1.2526138129425561	1.1924123971206555	1.3021164522024407	0.7826316321563098
782.996183283488	43.37537753622678	42.456739083797714	0.9854309867369793	0.879930086369292	1.3202111557741674	1.151698788782511	1.009589239480725	1.1603186972417632	0.665484730181241
783.73892641499	43.224305368897504	42.48380483376681	0.8709752029203841	0.71087715603894	1.2483899875434545	1.0621147053388498	0.8312147352309793	1.0284566243198796	0.5685051545394515
784.4815964524023	43.0611610181633	42.49372185771057	0.8011037647446244	0.5796632637655676	1.1908729267002158	0.992329829166195	0.685570895029123	0.9326924205500191	0.5023040329814279
785.2241933935596	42.919281479990765	42.48262626125649	0.7887729216201649	0.5078950324362026	1.1555826749386497	0.9421674550821209	0.589209035363055	0.8875474089299686	0.4720957001705486
785.9667172362967	42.824220339723965	42.45392093971658	0.8337108142466789	0.5017269234841706	1.1427137438920028	0.9074040137545012	0.5456028774746855	0.8937410714985532	0.4784604969823718
786.7091679784486	42.78488919349711	42.41663936362871	0.9242817985420757	0.5488640761492363	1.1428573051938358	0.8829233564565513	0.5469302962993723	0.9398343693330702	0.5174047082486055
787.4515456178499	42.79249176956553	42.38352736360535	1.0391706657038569	0.6207019082632854	1.1373789237758203	0.8626643835259387	0.5769805488559712	1.0056622277994052	0.5790324320260183
788.1938501523355	42.82676946823222	42.36978230487637	1.1488048724634154	0.6791032813247	1.102136769315834	0.8369953781478117	0.613458873819269	1.065368415331811	0.6456122808793481
788.9360815797401	42.86594046751422	42.39124807807941	1.218764077301202	0.686764043783981	1.0147735688403117	0.7915690452649216	0.6312431536694234	1.0908316727720546	0.692344361679929
789.6782398978987	42.89553055357054	42.460734487866304	1.2170516459984029	0.6185031562722969	0.8638795031394011	0.7099836063480751	0.6082543412231729	1.0571624233660586	0.6931381900658948
790.420325104646	42.912796817958544	42.58263343574042	1.1242593343903025	0.4702608106281687	0.6560417488569428	0.5800493252959384	0.5329447468966819	0.9504197381757251	0.6301106506215532
791.1623371978169	42.92582787725342	42.74867831480146	0.9420860396163206	0.2615164810709558	0.41665930261927286	0.4001589015596849	0.40986127329585287	0.7742734672516534	0.5020886485159508
791.9042761752461	42.9480475481954	42.93769789270728	0.6959329149456721	0.029946047825269773	0.18340226568629703	0.1828562294968279	0.25936674417445715	0.5520734144453385	0.3273123916921392
792.6461420347684	42.990862574165604	43.12040304327348	0.42973026762923183	-0.1801935689964509	-0.005057911082026578	-0.04587408456242059	0.11118255015134082	0.3217372721193499	0.1383392083093895
793.3879347742187	43.057490126185186	43.266961805579975	0.19529799449719576	-0.3303475121117785	-0.12006477860017384	-0.25082247868888174	-0.005386010668573249	0.12563096241786553	-0.027877793976706755
794.1296543914318	43.14113634368572	43.35409941378272	0.04016495183548585	-0.3959056882038823	-0.14890392766430693	-0.3943553221278222	-0.06978519560045271	-0.0008704815803497468	-0.14036568775323843
794.8713008842426	43.22844336078704	43.36968417721631	-0.0028286926054263972	-0.3687427784548163	-0.09494374509912973	-0.4450568732150657	-0.07430303355101131	-0.03805626254907679	-0.18095742820199945
795.6128742504857	43.30600101208045	43.31460797958341	0.07763801417830507	-0.2561109509404673	0.02587286135123179	-0.3867604851467874	-0.023531336617914178	0.014099805867992643	-0.14685737446922076
796.354374487996	43.36602353191955	43.20268388800954	0.268749013168609	-0.07872906436952576	0.1893006865400011	-0.2253943435395982	0.06876358926782444	0.13684861216864874	-0.04989864347842854
797.0958015946084	43.40790603032746	43.058340133819534	0.5354005336668806	0.13202647564240522	0.3665712811624715	0.010007537541930844	0.18382297333788955	0.29801912347816994	0.0868686679183952
797.8371555681575	43.4352906857169	42.91144021374514	0.8273254016056697	0.3397236887823709	0.5289602425897115	0.2741501454233628	0.3021561305051321	0.4608582496332758	0.23470723112194491
798.5784364064783	43.45134635097649	42.7894487311565	1.0907295185672865	0.5122048165461379	0.6538517066301495	0.5189823113445939	0.407848249289529	0.5946127246741497	0.3668468491592449
799.3196441074057	43.455624833907414	42.70936953523714	1.281531214710256	0.6318499568706031	0.7310231038258692	0.7086674651035167	0.49259749844271283	0.683402151069302	0.46657574539007385
slope	1215.6143973475987	14.271728757477979
intercept	-1.356660788333091	0.25690654406727637
pearsons_r2	0.9981394607692897
rmse	0.7266414377646869
mae	0.5106342575606908
slope	4447.231322643226	2617.866826875729
intercept	276.69707874293334	47.12443255822214
pearsons_r2	0.17587073078246981
rmse	133.288023285948
mae	86.05295468423998
slope	1170.735348530854	18.734183832382477
intercept	-1.8539180462514828	0.33723555892110024
pearsons_r2	0.996549064134033
rmse	0.9538462022813818
mae	0.6073377201209946
slope	2197.490564764401	30.328008375267235
intercept	-3.1834221092640647	0.5459369325563179
pearsons_r2	0.9974307721699784
rmse	1.544142828443021
mae	1.012489624715426
slope	4757.5121890644505	2737.3765711348155
intercept	289.2973873862845	49.275737133982
pearsons_r2	0.18257885701550983
rmse	139.37283150161778
mae	90.2789408428387
slope	2192.5123811191934	32.22675664486265
intercept	-3.390768372845077	0.5801164537821459
pearsons_r2	0.9970868142723115
rmse	1.6408171133889908
mae	1.0852037504550833
slope	2774.846786763288	43.97816466299536
intercept	-4.546885783316306	0.7916545003051421
pearsons_r2	0.996614603491376
rmse	2.239137062090455
mae	1.4741192315036362
slope	5064.309300756076	2908.0352575297097
intercept	307.34491108186864	52.347777955511816
pearsons_r2	0.18318113933412514
rmse	148.06187508956026
mae	95.84075874310864
slope	2219.5285508061684	31.791074695181596
intercept	-3.18708140313608	0.572273707755572
pearsons_r2	0.9972332379975423
rmse	1.618634477794934
mae	1.0909339625958534
slope	2815.783324349085	43.69823864295503
intercept	-4.500273623735801	0.7866155293700066
pearsons_r2	0.9967535903697193
rmse	2.22488470001671
mae	1.4619606750166922
slope	4996.537765988897	2935.7170740756405
intercept	310.29331313303345	52.846080574848884
pearsons_r2	0.1764139160978072
rmse	149.4712877344253
mae	96.59054740343404
slope	2775.627209876564	44.1046801182889
intercept	-4.568494648009036	0.7939319152520544
pearsons_r2	0.996597071706855
rmse	2.2455785643006037
mae	1.4779667057076893
Lambda_Range	350	800
FOLD	<class 'function'>:take_signal_near(381; 5)
FOLD	<class 'function'>:find_wavelength_of_max_signal(381; 5)
FOLD	<class 'function'>:take_signal_at(381)
FOLD	<class 'function'>:take_signal_near(403; 5)
FOLD	<class 'function'>:find_wavelength_of_max_signal(403; 5)
FOLD	<class 'function'>:take_signal_at(403)
FOLD	<class 'function'>:take_signal_near(425; 5)
FOLD	<class 'function'>:find_wavelength_of_max_signal(425; 5)
FOLD	<class 'function'>:take_signal_at(425)
FOLD	<class 'function'>:take_signal_near(430; 5)
FOLD	<class 'function'>:find_wavelength_of_max_signal(430; 5)
FOLD	<class 'function'>:take_signal_at(430)
