# Supplementary material for: Roblonski: A Material-Efficient Robo-Fluidic Toolbox for Rapid Photochemical Characterization
Source: ACS Cent Sci. 2026 Feb 6;12(3):333–44. doi: 10.1021/acscentsci.5c02027 (PMC13022720; doi:10.1021/acscentsci.5c02027)
Supplement: Supplementary file 2 [file oc5c02027_si_002.zip › BeerLambertStudy/Raw Data (Automataed)/BLEC Study (2025 Jun 12)/Perylene2/blec_Perylene2__12062025_aABS_i10_eREF_d380e-02_t-1_m0_v0.csv]

name	C:/Users/cbe.mabolha.shared/Documents/Gilson Spectroscopy Project\BLEC Study (2025 Jun 12)\Perylene2\blec_Perylene2__12062025_aABS_i10_eREF_d380e-02_t-1_m0_v0.csv
2025-06-12 23:59:23.917636
count	30
interval	0.1 (Sec)
integration_time	40000 (uSec)
NLC=False	DCC=False	WCAL=-5	Slit=S5
Conc_0=0.038	FRAC=None	Conc_(10;None)=None
wavelength (nm)	dark reference (int)	light reference (int)	abs (mOD)
W	D	L	S
344.6678771972656	1602.3333333333333	1677.8333333333333	-0.0
345.45221902608614	1589.3666666666666	1664.8666666666666	-0.0
346.236489003635	1586.3666666666666	1661.0666666666666	-0.0
347.02068712774695	1585.0666666666666	1660.5333333333333	-0.0
347.8048133962569	1585.1666666666667	2387.9	-0.0
348.5888678069997	1586.2333333333333	2404.7	-0.0
349.3728503578101	1586.6333333333334	2418.3	-0.0
350.15676104652283	1587.9	2424.766666666667	-0.0
350.94059987097285	1587.4	2436.0	-0.0
351.72436682899485	1586.7666666666667	2446.133333333333	-0.0
352.5080619184237	1586.6333333333334	2449.3333333333335	-0.0
353.2916851370942	1585.2666666666667	2455.5333333333333	-0.0
354.0752364828412	1585.0333333333333	2458.5	-0.0
354.8587159534994	1585.6666666666667	2462.8	-0.0
355.6421235469038	1586.1333333333334	2466.1	-0.0
356.42545926088906	1587.1	2461.866666666667	-0.0
357.20872309329	1586.8	2464.366666666667	-0.0
357.9919150419415	1586.5333333333333	2465.633333333333	-0.0
358.77503510467835	1585.9333333333334	2455.766666666667	-0.0
359.5580832793353	1586.0666666666666	2451.133333333333	-0.0
360.34105956374725	1585.4333333333334	2445.4333333333334	-0.0
361.12396395574893	1585.9666666666667	2439.9	-0.0
361.9067964531752	1586.4	2441.4333333333334	-0.0
362.6895570538609	1586.5666666666666	2437.4	-0.0
363.47224575564076	1586.8666666666666	2440.4666666666667	-0.0
364.2548625563497	1586.6666666666667	2437.233333333333	-0.0
365.0374074538224	1586.8	2437.1	-0.0
365.8198804458938	1586.5	2433.766666666667	-0.0
366.6022815303986	1585.8666666666666	2431.5666666666666	-0.0
367.3846107051717	1585.9333333333334	2433.4666666666667	-0.0
368.1668679680479	1585.4	2435.633333333333	-0.0
368.9490533168619	1586.5	2439.9666666666667	-0.0
369.7311667494487	1586.5	2442.4666666666667	-0.0
370.5132082636429	1586.8666666666666	2451.6	-0.0
371.2951778572795	1586.8666666666666	2455.4666666666667	-0.0
372.07707552819323	1586.2	2457.133333333333	-0.0
372.8589012742189	1586.0333333333333	2465.4666666666667	-0.0
373.6406550931913	1586.6666666666667	2470.133333333333	-0.0
374.4223369829453	1586.3333333333333	2483.4333333333334	-0.0
375.2039469413157	1586.7	2487.3333333333335	-0.0
375.9854849661373	1585.9666666666667	2483.866666666667	-0.0
376.7669510552448	1586.2	2486.5666666666666	-0.0
377.5483452064732	1586.5	2491.133333333333	-0.0
378.3296674176572	1586.2666666666667	2503.633333333333	-0.0
379.11091768663164	1585.8666666666666	2513.4	-0.0
379.89209601123133	1586.6	2512.0666666666666	-0.0
380.67320238929113	1586.0	2519.8	-0.0
381.45423681864577	1586.3333333333333	2519.8333333333335	-0.0
382.23519929713007	1586.1666666666667	2528.9666666666667	-0.0
383.01608982257886	1586.3	2543.0333333333333	-0.0
383.796908392827	1586.7	2554.4	-0.0
384.57765500570923	1586.5333333333333	2554.5	-0.0
385.3583296590604	1586.3	2543.5	-0.0
386.1389323507153	1586.2666666666667	2551.6	-0.0
386.91946307850884	1585.9333333333334	2562.6666666666665	-0.0
387.69992184027564	1586.3666666666666	2581.4333333333334	-0.0
388.48030863385065	1586.1333333333334	2607.233333333333	-0.0
389.2606234570687	1586.2	2591.4333333333334	-0.0
390.04086630776453	1586.1	2580.5666666666666	-0.0
390.82103718377294	1586.5333333333333	2588.7	-0.0
391.6011360829288	1586.2666666666667	2594.0333333333333	-0.0
392.3811630030669	1586.7333333333333	2620.6	-0.0
393.161117942022	1586.7333333333333	2662.9	-0.0
393.941000897629	1586.1333333333334	2707.9333333333334	-0.0
394.72081186772266	1586.5	2713.366666666667	-0.0
395.5005508501378	1586.1666666666667	2701.5	-0.0
396.28021784270925	1586.7	2700.766666666667	-0.0
397.0598128432718	1587.1333333333334	2714.1666666666665	-0.0
397.83933584966024	1586.3333333333333	2715.8333333333335	-0.0
398.6187868597095	1586.7	2725.366666666667	-0.0
399.3981658712542	1586.4333333333334	2746.733333333333	-0.0
400.1774728821293	1586.6666666666667	2768.9666666666667	-0.0
400.9567078901696	1585.7	2795.633333333333	-0.0
401.7358708932098	1586.6333333333334	2794.9666666666667	-0.0
402.5149618890848	1586.0666666666666	2782.1666666666665	-0.0
403.2939808756294	1585.7333333333333	2788.4	-0.0
404.07292785067847	1585.3333333333333	2815.133333333333	-0.0
404.8518028120667	1586.2333333333333	2834.233333333333	-0.0
405.630605757629	1586.6333333333334	2831.766666666667	-0.0
406.4093366852001	1585.8	2822.0	-0.0
407.1879955926149	1586.1333333333334	2824.1	-0.0
407.9665824777082	1586.8	2842.2	-0.0
408.74509733831474	1586.0	2868.233333333333	-0.0
409.52354017226935	1586.7666666666667	2876.766666666667	-0.0
410.3019109774069	1586.2666666666667	2879.266666666667	-0.0
411.08020975156217	1586.1666666666667	2892.133333333333	-0.0
411.8584364925699	1586.2666666666667	2916.5666666666666	-0.0
412.6365911982651	1586.4	2940.733333333333	-0.0
413.4146738664823	1586.7	2963.1666666666665	-0.0
414.19268449505654	1586.6	2995.0	-0.0
414.97062308182257	1586.5666666666666	3030.1	-0.0
415.74848962461516	1586.3333333333333	3076.266666666667	-0.0
416.52628412126916	1586.5	3142.1	-0.0
417.3040065696194	1586.1666666666667	3221.9	-0.0
418.0816569675006	1585.6333333333334	3211.3	-0.0
418.8592353127476	1587.1333333333334	3202.133333333333	-0.0
419.63674160319533	1586.0333333333333	3214.1	-0.0
420.4141758366785	1586.4333333333334	3246.0666666666666	-0.0
421.1915380110319	1586.2333333333333	3269.3	-0.0
421.9688281240904	1586.3666666666666	3265.7	-0.0
422.7460461736888	1586.5333333333333	3322.5666666666666	-0.0
423.52319215766187	1586.0	3391.6666666666665	-0.0
424.3002660738445	1586.5	3470.4333333333334	-0.0
425.0772679200714	1587.0	3611.4333333333334	-0.0
425.8541976941775	1586.3666666666666	3753.0333333333333	-0.0
426.6310553939975	1586.2	3815.3333333333335	-0.0
427.40784101736625	1586.3	3876.6666666666665	-0.0
428.18455456211865	1586.3333333333333	3998.5	-0.0
428.96119602608934	1586.6	4194.166666666667	-0.0
429.7377654071133	1586.5666666666666	4407.066666666667	-0.0
430.5142627030252	1587.0666666666666	4525.066666666667	-0.0
431.29068791166	1586.3333333333333	4676.133333333333	-0.0
432.06704103085235	1586.5	4810.433333333333	-0.0
432.8433220584372	1586.1	4908.233333333334	-0.0
433.6195309922492	1586.0666666666666	4965.366666666667	-0.0
434.3956678301234	1586.2666666666667	5003.166666666667	-0.0
435.1717325698944	1586.3333333333333	5025.666666666667	-0.0
435.9477252093971	1586.6333333333334	5038.533333333334	-0.0
436.72364574646633	1586.3333333333333	5087.066666666667	-0.0
437.49949417893686	1586.4	5151.966666666666	-0.0
438.27527050464346	1586.5666666666666	5248.9	-0.0
439.0509747214211	1587.1	5431.9	-0.0
439.8266068271044	1586.6666666666667	5685.366666666667	-0.0
440.6021668195283	1587.0333333333333	6065.6	-0.0
441.37765469652754	1586.0	6530.166666666667	-0.0
442.1530704559369	1586.4666666666667	7030.533333333334	-0.0
442.9284140955914	1586.4333333333334	7460.133333333333	-0.0
443.7036856133256	1586.8	7780.2	-0.0
444.47888500697445	1586.5333333333333	7956.033333333334	-0.0
445.2540122743727	1586.0333333333333	7977.266666666666	-0.0
446.0290674133552	1586.3333333333333	7923.566666666667	-0.0
446.8040504217568	1586.6333333333334	7829.6	-0.0
447.5789612974122	1586.3333333333333	7761.066666666667	-0.0
448.35380003815635	1586.2333333333333	7698.866666666667	-0.0
449.1285666418239	1586.3	7666.666666666667	-0.0
449.90326110624983	1586.8666666666666	7666.966666666666	-0.0
450.67788342926883	1586.6	7677.5	-0.0
451.4524336087157	1586.5333333333333	7719.466666666666	-0.0
452.22691164242536	1586.0333333333333	7767.2	-0.0
453.00131752823256	1585.9	7832.8	-0.0
453.7756512639721	1586.3	7893.633333333333	-0.0
454.5499128474788	1586.8333333333333	7956.533333333334	-0.0
455.32410227658755	1586.5666666666666	8004.066666666667	-0.0
456.09821954913303	1585.8666666666666	8006.133333333333	-0.0
456.8722646629501	1585.8333333333333	7974.2	-0.0
457.6462376158736	1586.6666666666667	7911.466666666666	-0.0
458.4201384057383	1586.4333333333334	7826.233333333334	-0.0
459.1939670303791	1586.3666666666666	7696.3	-0.0
459.96772348763074	1586.4333333333334	7558.266666666666	-0.0
460.741407775328	1586.0	7406.133333333333	-0.0
461.51501989130577	1586.5666666666666	7269.633333333333	-0.0
462.2885598333988	1586.3666666666666	7165.233333333334	-0.0
463.0620275994419	1585.9333333333334	7072.7	-0.0
463.83542318726995	1586.2666666666667	7007.633333333333	-0.0
464.6087465947177	1585.7	6962.366666666667	-0.0
465.38199781962	1586.7666666666667	6934.633333333333	-0.0
466.1551768598116	1586.4333333333334	6923.933333333333	-0.0
466.92828371312737	1585.2	6942.4	-0.0
467.7013183774021	1586.5666666666666	6974.466666666666	-0.0
468.4742808504707	1587.0666666666666	7015.733333333334	-0.0
469.24717113016777	1586.1666666666667	7071.566666666667	-0.0
470.0199892143283	1586.8	7152.966666666666	-0.0
470.792735100787	1586.3333333333333	7209.566666666667	-0.0
471.5654087873788	1586.5666666666666	7290.333333333333	-0.0
472.33801027193834	1586.5333333333333	7370.7	-0.0
473.11053955230057	1586.1	7439.8	-0.0
473.88299662630027	1586.4333333333334	7494.166666666667	-0.0
474.65538149177223	1585.8666666666666	7544.1	-0.0
475.4276941465513	1586.8	7573.233333333334	-0.0
476.1999345884722	1585.7666666666667	7586.9	-0.0
476.97210281536985	1586.5666666666666	7585.133333333333	-0.0
477.74419882507897	1585.9666666666667	7572.5	-0.0
478.51622261543446	1586.2	7552.1	-0.0
479.2881741842711	1586.6333333333334	7510.033333333334	-0.0
480.06005352942367	1586.5666666666666	7454.733333333334	-0.0
480.831860648727	1586.1333333333334	7410.833333333333	-0.0
481.60359554001593	1585.5333333333333	7374.833333333333	-0.0
482.37525820112523	1586.6666666666667	7324.7	-0.0
483.14684862988975	1585.9333333333334	7271.833333333333	-0.0
483.91836682414424	1586.4666666666667	7231.2	-0.0
484.68981278172356	1586.3333333333333	7181.566666666667	-0.0
485.46118650046253	1586.3	7124.7	-0.0
486.23248797819593	1585.8333333333333	7078.366666666667	-0.0
487.0037172127586	1586.1	7046.066666666667	-0.0
487.7748742019853	1586.9	7017.833333333333	-0.0
488.54595894371096	1586.1666666666667	6985.466666666666	-0.0
489.31697143577026	1586.6333333333334	6952.2	-0.0
490.08791167599804	1586.1	6911.7	-0.0
490.8587796622292	1586.5333333333333	6889.366666666667	-0.0
491.6295753922984	1586.1333333333334	6844.333333333333	-0.0
492.4002988640406	1586.1	6830.933333333333	-0.0
493.17095007529053	1586.3	6796.7	-0.0
493.94152902388305	1586.4333333333334	6765.4	-0.0
494.71203570765294	1586.1333333333334	6742.933333333333	-0.0
495.482470124435	1586.3333333333333	6711.8	-0.0
496.25283227206404	1586.4	6685.866666666667	-0.0
497.02312214837485	1586.3666666666666	6641.066666666667	-0.0
497.7933397512024	1587.1	6617.966666666666	-0.0
498.56348507838123	1586.2	6604.033333333334	-0.0
499.3335581277464	1586.9666666666667	6585.833333333333	-0.0
500.10355889713264	1585.9666666666667	6567.266666666666	-0.0
500.8734873843747	1586.2666666666667	6569.6	-0.0
501.6433435873074	1586.2	6569.0	-0.0
502.4131275037657	1586.2	6577.633333333333	-0.0
503.1828391315842	1587.0333333333333	6584.933333333333	-0.0
503.95247846859786	1586.3333333333333	6606.633333333333	-0.0
504.72204551264144	1586.6	6634.333333333333	-0.0
505.49154026154974	1586.5	6671.4	-0.0
506.2609627131576	1586.7	6698.033333333334	-0.0
507.03031286529983	1586.9333333333334	6751.933333333333	-0.0
507.7995907158112	1587.0333333333333	6818.633333333333	-0.0
508.5687962625266	1586.7666666666667	6891.366666666667	-0.0
509.33792950328075	1586.2666666666667	6967.5	-0.0
510.1069904359085	1586.3666666666666	7049.1	-0.0
510.8759790582447	1586.8	7112.1	-0.0
511.6448953681241	1586.3333333333333	7222.6	-0.0
512.4137393633815	1586.1333333333334	7307.866666666667	-0.0
513.1825110418519	1586.8666666666666	7422.333333333333	-0.0
513.9512104013698	1586.6666666666667	7521.0	-0.0
514.7198374397702	1586.0666666666666	7621.066666666667	-0.0
515.4883921548881	1586.2	7729.333333333333	-0.0
516.2568745445578	1586.4666666666667	7835.366666666667	-0.0
517.0252846066146	1586.5333333333333	7934.466666666666	-0.0
517.793622338893	1586.2333333333333	8040.633333333333	-0.0
518.561887739228	1586.4	8135.066666666667	-0.0
519.3300808054544	1586.7666666666667	8238.566666666668	-0.0
520.0982015354069	1587.1333333333334	8322.433333333332	-0.0
520.8662499269203	1586.5	8419.966666666667	-0.0
521.6342259778296	1587.0666666666666	8506.2	-0.0
522.4021296859694	1586.4333333333334	8591.0	-0.0
523.1699610491747	1586.2666666666667	8645.533333333333	-0.0
523.9377200652801	1586.3666666666666	8714.933333333332	-0.0
524.7054067321207	1586.4333333333334	8777.166666666666	-0.0
525.4730210475309	1586.6333333333334	8846.566666666668	-0.0
526.2405630093459	1586.3333333333333	8904.133333333333	-0.0
527.0080326154003	1586.9333333333334	8964.5	-0.0
527.7754298635291	1586.6333333333334	9016.766666666666	-0.0
528.5427547515668	1586.5333333333333	9071.833333333334	-0.0
529.3100072773485	1586.5333333333333	9104.566666666668	-0.0
530.077187438709	1586.5333333333333	9154.533333333333	-0.0
530.8442952334829	1586.5	9197.1	-0.0
531.6113306595051	1586.2333333333333	9231.233333333334	-0.0
532.3782937146104	1586.9666666666667	9268.7	-0.0
533.1451843966338	1585.6666666666667	9310.366666666667	-0.0
533.9120027034099	1587.2666666666667	9335.3	-0.0
534.6787486327736	1586.3666666666666	9377.466666666667	-0.0
535.4454221825597	1586.9666666666667	9411.7	-0.0
536.212023350603	1586.4333333333334	9447.9	-0.0
536.9785521347383	1586.2	9467.033333333333	-0.0
537.7450085328004	1587.6666666666667	9504.266666666666	-0.0
538.5113925426242	1587.0666666666666	9512.433333333332	-0.0
539.2777041620444	1586.7	9544.933333333332	-0.0
540.0439433888959	1586.9333333333334	9573.966666666667	-0.0
540.8101102210134	1586.7333333333333	9595.866666666667	-0.0
541.5762046562318	1586.2333333333333	9597.6	-0.0
542.3422266923859	1587.1	9615.5	-0.0
543.1081763273105	1587.1333333333334	9631.1	-0.0
543.8740535588404	1586.6333333333334	9650.533333333333	-0.0
544.6398583848105	1586.6	9663.266666666666	-0.0
545.4055908030555	1586.2666666666667	9669.633333333333	-0.0
546.1712508114102	1586.9	9667.2	-0.0
546.9368384077096	1586.6	9671.7	-0.0
547.7023535897882	1586.7333333333333	9677.133333333333	-0.0
548.4677963554811	1587.4	9695.2	-0.0
549.2331667026231	1586.3666666666666	9700.8	-0.0
549.9984646290487	1586.3666666666666	9685.233333333334	-0.0
550.7636901325931	1586.6	9668.2	-0.0
551.5288432110908	1586.3333333333333	9681.6	-0.0
552.2939238623768	1586.5	9664.7	-0.0
553.0589320842859	1586.2666666666667	9667.9	-0.0
553.8238678746528	1586.8333333333333	9666.7	-0.0
554.5887312313124	1586.9	9663.4	-0.0
555.3535221520995	1586.8333333333333	9644.5	-0.0
556.1182406348488	1586.8333333333333	9647.1	-0.0
556.8828866773954	1586.9	9674.733333333334	-0.0
557.6474602775738	1586.3333333333333	9695.766666666666	-0.0
558.411961433219	1586.2333333333333	9682.166666666666	-0.0
559.1763901421657	1586.6	9695.933333333332	-0.0
559.9407464022488	1586.3	9698.8	-0.0
560.7050302113031	1586.9333333333334	9685.733333333334	-0.0
561.4692415671633	1586.8333333333333	9715.566666666668	-0.0
562.2333804676643	1586.2333333333333	9726.266666666666	-0.0
562.997446910641	1587.1	9728.933333333332	-0.0
563.7614408939281	1586.8333333333333	9765.9	-0.0
564.5253624153604	1586.9333333333334	9783.133333333333	-0.0
565.2892114727728	1586.6333333333334	9804.566666666668	-0.0
566.0529880639999	1586.8333333333333	9810.5	-0.0
566.8166921868768	1586.9666666666667	9835.033333333333	-0.0
567.5803238392382	1586.7	9856.6	-0.0
568.3438830189189	1586.7666666666667	9856.733333333334	-0.0
569.1073697237535	1587.1	9873.566666666668	-0.0
569.8707839515772	1587.1	9907.6	-0.0
570.6341257002246	1586.8	9905.166666666666	-0.0
571.3973949675305	1587.0	9910.933333333332	-0.0
572.1605917513298	1586.2333333333333	9933.066666666668	-0.0
572.9237160494572	1587.1	9949.366666666667	-0.0
573.6867678597476	1587.0333333333333	9966.333333333334	-0.0
574.4497471800358	1586.4	9961.933333333332	-0.0
575.2126540081566	1586.4333333333334	9959.666666666666	-0.0
575.9754883419448	1586.7666666666667	9970.133333333333	-0.0
576.7382501792351	1586.6666666666667	10009.133333333333	-0.0
577.5009395178625	1586.3666666666666	9993.933333333332	-0.0
578.2635563556619	1586.8666666666666	10004.533333333333	-0.0
579.0261006904677	1586.7666666666667	10014.033333333333	-0.0
579.7885725201152	1586.6	10038.866666666667	-0.0
580.5509718424388	1586.0666666666666	10085.266666666666	-0.0
581.3132986552736	1586.2	10088.0	-0.0
582.0755529564542	1587.2	10103.433333333332	-0.0
582.8377347438156	1586.3666666666666	10128.5	-0.0
583.5998440151925	1586.6666666666667	10151.233333333334	-0.0
584.3618807684197	1586.3666666666666	10183.033333333333	-0.0
585.123845001332	1586.8666666666666	10205.533333333333	-0.0
585.8857367117644	1586.3666666666666	10235.0	-0.0
586.6475558975515	1586.7	10275.9	-0.0
587.4093025565281	1586.2666666666667	10321.333333333334	-0.0
588.1709766865292	1586.8333333333333	10361.866666666667	-0.0
588.9325782853895	1586.1333333333334	10417.8	-0.0
589.6941073509438	1587.2	10464.233333333334	-0.0
590.4555638810269	1586.4333333333334	10523.833333333334	-0.0
591.2169478734736	1586.1	10592.133333333333	-0.0
591.9782593261189	1586.7666666666667	10662.633333333333	-0.0
592.7394982367973	1586.5333333333333	10772.133333333333	-0.0
593.5006646033439	1586.4666666666667	10856.766666666666	-0.0
594.2617584235933	1586.6	10948.933333333332	-0.0
595.0227796953804	1586.9333333333334	11061.133333333333	-0.0
595.78372841654	1586.9666666666667	11173.366666666667	-0.0
596.544604584907	1587.0333333333333	11266.9	-0.0
597.3054081983161	1586.6	11395.933333333332	-0.0
598.0661392546021	1585.8333333333333	11510.033333333333	-0.0
598.8267977515999	1586.2666666666667	11613.7	-0.0
599.5873836871442	1586.9	11754.633333333333	-0.0
600.34789705907	1586.3333333333333	11868.966666666667	-0.0
601.1083378652119	1585.9	12004.666666666666	-0.0
601.8687061034049	1585.9	12168.6	-0.0
602.6290017714836	1586.4333333333334	12295.466666666667	-0.0
603.3892248672829	1586.3	12425.066666666668	-0.0
604.1493753886377	1587.2666666666667	12576.733333333334	-0.0
604.9094533333828	1586.5666666666666	12692.566666666668	-0.0
605.6694586993528	1586.7	12839.266666666666	-0.0
606.4293914843829	1586.6	12963.733333333334	-0.0
607.1892516863076	1587.0333333333333	13097.933333333332	-0.0
607.9490393029618	1586.2333333333333	13249.766666666666	-0.0
608.7087543321802	1586.4	13381.066666666668	-0.0
609.4683967717978	1586.7	13530.533333333333	-0.0
610.2279666196492	1586.9	13674.0	-0.0
610.9874638735695	1586.3666666666666	13817.366666666667	-0.0
611.7468885313933	1586.6333333333334	13954.066666666668	-0.0
612.5062405909555	1585.4	14079.266666666666	-0.0
613.2655200500909	1586.5	14209.0	-0.0
614.0247269066342	1586.6333333333334	14320.333333333334	-0.0
614.7838611584203	1587.0333333333333	14425.333333333334	-0.0
615.5429228032841	1586.3	14550.066666666668	-0.0
616.3019118390603	1586.3666666666666	14650.9	-0.0
617.0608282635836	1586.9	14747.866666666667	-0.0
617.8196720746892	1586.1666666666667	14823.2	-0.0
618.5784432702114	1586.2333333333333	14910.833333333334	-0.0
619.3371418479854	1586.7666666666667	14988.866666666667	-0.0
620.0957678058459	1586.2	15046.633333333333	-0.0
620.8543211416277	1586.2	15112.366666666667	-0.0
621.6128018531655	1586.5	15168.9	-0.0
622.3712099382943	1586.5	15249.766666666666	-0.0
623.1295453948488	1586.6	15294.633333333333	-0.0
623.8878082206638	1585.7666666666667	15331.766666666666	-0.0
624.6459984135743	1586.0	15395.3	-0.0
625.4041159714149	1586.1333333333334	15421.166666666666	-0.0
626.1621608920203	1586.4	15478.666666666666	-0.0
626.9201331732256	1586.7666666666667	15538.5	-0.0
627.6780328128656	1586.6666666666667	15565.266666666666	-0.0
628.4358598087749	1586.7333333333333	15632.966666666667	-0.0
629.1936141587885	1586.3666666666666	15624.8	-0.0
629.9512958607411	1585.8333333333333	15645.3	-0.0
630.7089049124675	1585.9666666666667	15670.866666666667	-0.0
631.4664413118026	1586.7333333333333	15712.233333333334	-0.0
632.2239050565811	1585.8666666666666	15744.333333333334	-0.0
632.9812961446379	1586.3666666666666	15744.7	-0.0
633.7386145738079	1586.5	15759.7	-0.0
634.4958603419257	1586.9	15749.666666666666	-0.0
635.2530334468262	1585.5333333333333	15739.6	-0.0
636.0101338863443	1586.4666666666667	15724.666666666666	-0.0
636.7671616583146	1586.1333333333334	15726.433333333332	-0.0
637.5241167605723	1586.6333333333334	15698.4	-0.0
638.2809991909518	1586.6666666666667	15694.366666666667	-0.0
639.037808947288	1586.6333333333334	15687.133333333333	-0.0
639.7945460274159	1585.8666666666666	15679.6	-0.0
640.5512104291702	1586.2666666666667	15635.433333333332	-0.0
641.3078021503857	1586.4333333333334	15582.866666666667	-0.0
642.0643211888971	1586.1333333333334	15582.433333333332	-0.0
642.8207675425394	1585.8	15565.833333333334	-0.0
643.5771412091474	1586.7333333333333	15565.966666666667	-0.0
644.3334421865558	1586.9333333333334	15567.4	-0.0
645.0896704725996	1586.0666666666666	15534.733333333334	-0.0
645.8458260651132	1586.6333333333334	15512.8	-0.0
646.6019089619319	1586.0666666666666	15485.933333333332	-0.0
647.3579191608902	1586.9666666666667	15447.366666666667	-0.0
648.1138566598231	1587.2	15417.566666666668	-0.0
648.8697214565653	1585.4333333333334	15399.066666666668	-0.0
649.6255135489516	1586.5666666666666	15400.9	-0.0
650.3812329348169	1586.8	15401.066666666668	-0.0
651.1368796119959	1586.2	15431.333333333334	-0.0
651.8924535783235	1586.2666666666667	15419.933333333332	-0.0
652.6479548316345	1586.4	15388.0	-0.0
653.4033833697637	1586.0	15378.366666666667	-0.0
654.1587391905458	1586.9333333333334	15362.0	-0.0
654.9140222918159	1586.3666666666666	15353.5	-0.0
655.6692326714084	1586.9333333333334	15364.233333333334	-0.0
656.4243703271585	1586.3666666666666	15384.566666666668	-0.0
657.1794352569008	1586.5333333333333	15422.033333333333	-0.0
657.9344274584702	1587.0	15437.2	-0.0
658.6893469297014	1586.1333333333334	15466.666666666666	-0.0
659.4441936684294	1586.8333333333333	15487.133333333333	-0.0
660.1989676724888	1586.2	15503.5	-0.0
660.9536689397146	1586.6666666666667	15525.633333333333	-0.0
661.7082974679414	1586.2666666666667	15572.833333333334	-0.0
662.4628532550042	1586.5333333333333	15603.7	-0.0
663.2173362987378	1586.2333333333333	15641.266666666666	-0.0
663.9717465969768	1586.3666666666666	15699.033333333333	-0.0
664.7260841475563	1586.3	15743.9	-0.0
665.480348948311	1586.4	15826.7	-0.0
666.2345409970756	1586.6666666666667	15921.866666666667	-0.0
666.988660291685	1586.4333333333334	15990.3	-0.0
667.742706829974	1586.3666666666666	16069.8	-0.0
668.4966806097776	1587.2	16149.766666666666	-0.0
669.2505816289303	1586.7	16253.6	-0.0
670.0044098852671	1586.9333333333334	16328.6	-0.0
670.7581653766227	1586.2666666666667	16416.966666666667	-0.0
671.511848100832	1586.0333333333333	16491.633333333335	-0.0
672.2654580557298	1586.6666666666667	16605.833333333332	-0.0
673.0189952391509	1586.1333333333334	16696.1	-0.0
673.7724596489301	1586.3666666666666	16756.5	-0.0
674.5258512829022	1586.5333333333333	16850.466666666667	-0.0
675.279170138902	1586.6666666666667	16966.233333333334	-0.0
676.0324162147645	1586.5333333333333	17072.966666666667	-0.0
676.7855895083242	1585.8666666666666	17206.1	-0.0
677.5386900174161	1586.3333333333333	17344.266666666666	-0.0
678.2917177398749	1586.1666666666667	17483.3	-0.0
679.0446726735356	1586.2666666666667	17606.6	-0.0
679.797554816233	1586.4666666666667	17762.566666666666	-0.0
680.5503641658016	1587.3666666666666	17870.166666666668	-0.0
681.3031007200765	1586.6333333333334	17994.233333333334	-0.0
682.0557644768925	1587.2	18070.333333333332	-0.0
682.8083554340842	1586.8666666666666	18166.2	-0.0
683.5608735894867	1586.9333333333334	18274.133333333335	-0.0
684.3133189409347	1586.6	18379.333333333332	-0.0
685.0656914862628	1586.8	18517.7	-0.0
685.8179912233061	1586.6	18632.933333333334	-0.0
686.5702181498993	1586.9333333333334	18762.166666666668	-0.0
687.3223722638772	1587.0	18928.266666666666	-0.0
688.0744535630747	1586.9	19068.766666666666	-0.0
688.8264620453265	1586.2	19199.266666666666	-0.0
689.5783977084674	1586.4666666666667	19314.233333333334	-0.0
690.3302605503324	1586.4666666666667	19441.0	-0.0
691.082050568756	1587.4	19557.8	-0.0
691.8337677615733	1586.7666666666667	19654.966666666667	-0.0
692.585412126619	1586.6333333333334	19729.8	-0.0
693.3369836617278	1586.6333333333334	19773.233333333334	-0.0
694.0884823647348	1585.9	19825.533333333333	-0.0
694.8399082334745	1586.7	19910.8	-0.0
695.5912612657819	1586.7333333333333	19999.033333333333	-0.0
696.3425414594917	1586.5	20114.933333333334	-0.0
697.0937488124388	1586.3333333333333	20145.6	-0.0
697.8448833224579	1586.7	20187.333333333332	-0.0
698.5959449873841	1586.9333333333334	20244.3	-0.0
699.3469338050518	1586.5666666666666	20312.566666666666	-0.0
700.0978497732962	1585.8333333333333	20340.433333333334	-0.0
700.8486928899517	1586.6333333333334	20386.0	-0.0
701.5994631528534	1586.2	20435.133333333335	-0.0
702.3501605598362	1586.3333333333333	20456.333333333332	-0.0
703.1007851087347	1586.4	20459.166666666668	-0.0
703.8513367973837	1586.3666666666666	20486.666666666668	-0.0
704.6018156236181	1586.7	20481.533333333333	-0.0
705.3522215852728	1587.0	20455.0	-0.0
706.1025546801824	1587.3666666666666	20417.266666666666	-0.0
706.8528149061818	1586.2666666666667	20362.566666666666	-0.0
707.603002261106	1586.3	20364.2	-0.0
708.3531167427894	1586.3333333333333	20371.133333333335	-0.0
709.1031583490673	1586.5	20353.333333333332	-0.0
709.8531270777742	1585.9	20336.366666666665	-0.0
710.6030229267449	1586.4	20286.766666666666	-0.0
711.3528458938142	1586.5	20208.766666666666	-0.0
712.1025959768172	1586.6666666666667	20160.6	-0.0
712.8522731735884	1586.2666666666667	20064.6	-0.0
713.6018774819628	1586.9333333333334	19988.666666666668	-0.0
714.351408899775	1586.2666666666667	19909.566666666666	-0.0
715.1008674248601	1586.3333333333333	19839.966666666667	-0.0
715.8502530550527	1586.9	19710.333333333332	-0.0
716.5995657881876	1586.5666666666666	19589.733333333334	-0.0
717.3488056220998	1586.3333333333333	19475.533333333333	-0.0
718.097972554624	1587.2333333333333	19407.833333333332	-0.0
718.8470665835949	1586.6666666666667	19338.033333333333	-0.0
719.5960877068475	1586.2666666666667	19315.933333333334	-0.0
720.3450359222164	1586.4666666666667	19262.066666666666	-0.0
721.0939112275368	1586.7333333333333	19188.133333333335	-0.0
721.842713620643	1586.5666666666666	19106.866666666665	-0.0
722.5914430993702	1586.7666666666667	19066.066666666666	-0.0
723.340099661553	1587.1666666666667	19029.833333333332	-0.0
724.0886833050263	1586.5333333333333	19029.333333333332	-0.0
724.837194027625	1587.1	18997.3	-0.0
725.5856318271836	1586.8666666666666	18938.9	-0.0
726.3339967015373	1586.1	18918.533333333333	-0.0
727.0822886485207	1586.6666666666667	18858.233333333334	-0.0
727.8305076659686	1586.4333333333334	18811.166666666668	-0.0
728.5786537517159	1586.3333333333333	18770.8	-0.0
729.3267269035974	1586.3	18696.066666666666	-0.0
730.0747271194479	1586.7666666666667	18720.2	-0.0
730.822654397102	1586.5333333333333	18693.8	-0.0
731.5705087343949	1586.5	18697.266666666666	-0.0
732.3182901291611	1586.6666666666667	18637.3	-0.0
733.0659985792356	1586.6	18571.6	-0.0
733.8136340824532	1586.9	18526.8	-0.0
734.5611966366486	1586.6	18521.0	-0.0
735.3086862396566	1586.7666666666667	18554.2	-0.0
736.056102889312	1586.8333333333333	18544.133333333335	-0.0
736.8034465834498	1586.3	18540.166666666668	-0.0
737.5507173199047	1586.8	18546.533333333333	-0.0
738.2979150965115	1586.7333333333333	18541.1	-0.0
739.045039911105	1586.8333333333333	18533.066666666666	-0.0
739.79209176152	1585.9333333333334	18506.066666666666	-0.0
740.5390706455914	1586.1666666666667	18507.2	-0.0
741.285976561154	1586.5333333333333	18490.233333333334	-0.0
742.0328095060426	1586.7	18452.9	-0.0
742.7795694780918	1586.1666666666667	18432.3	-0.0
743.5262564751367	1586.9	18447.433333333334	-0.0
744.272870495012	1586.4	18438.433333333334	-0.0
745.0194115355524	1585.9	18396.566666666666	-0.0
745.765879594593	1586.6	18371.1	-0.0
746.5122746699683	1586.7	18352.0	-0.0
747.2585967595134	1587.0	18348.233333333334	-0.0
748.0048458610628	1585.7	18363.066666666666	-0.0
748.7510219724516	1586.5666666666666	18399.766666666666	-0.0
749.4971250915144	1586.3666666666666	18404.633333333335	-0.0
750.243155216086	1586.4	18415.966666666667	-0.0
750.9891123440015	1586.3333333333333	18505.0	-0.0
751.7349964730954	1586.0666666666666	18531.333333333332	-0.0
752.4808076012027	1586.6666666666667	18545.566666666666	-0.0
753.2265457261582	1586.5	18563.2	-0.0
753.9722108457964	1586.5	18639.233333333334	-0.0
754.7178029579526	1586.9333333333334	18701.566666666666	-0.0
755.4633220604613	1587.4333333333334	18752.133333333335	-0.0
756.2087681511574	1587.0	18796.266666666666	-0.0
756.9541412278757	1587.0	18845.566666666666	-0.0
757.699441288451	1586.5666666666666	18954.633333333335	-0.0
758.4446683307182	1585.9333333333334	18998.133333333335	-0.0
759.1898223525119	1586.5333333333333	19044.166666666668	-0.0
759.9349033516671	1586.8333333333333	19109.933333333334	-0.0
760.6799113260186	1586.3333333333333	19178.4	-0.0
761.424846273401	1587.0333333333333	19234.766666666666	-0.0
762.1697081916495	1585.8	19258.333333333332	-0.0
762.9144970785986	1587.1	19310.066666666666	-0.0
763.6592129320832	1587.1333333333334	19394.366666666665	-0.0
764.4038557499381	1586.0666666666666	19458.9	-0.0
765.1484255299982	1586.5	19509.933333333334	-0.0
765.8929222700982	1586.6666666666667	19576.566666666666	-0.0
766.637345968073	1585.8333333333333	19638.7	-0.0
767.3816966217572	1586.9	19698.8	-0.0
768.1259742289859	1586.6666666666667	19762.2	-0.0
768.8701787875938	1586.9	19818.166666666668	-0.0
769.6143102954156	1586.9666666666667	19902.533333333333	-0.0
770.3583687502863	1586.5333333333333	19987.833333333332	-0.0
771.1023541500406	1587.2	20066.566666666666	-0.0
771.8462664925133	1587.0	20134.033333333333	-0.0
772.5901057755393	1587.3333333333333	20224.1	-0.0
773.3338719969533	1586.1	20363.5	-0.0
774.0775651545903	1586.5666666666666	20454.833333333332	-0.0
774.8211852462848	1586.5666666666666	20542.1	-0.0
775.5647322698719	1586.5	20603.4	-0.0
776.3082062231862	1586.8666666666666	20692.033333333333	-0.0
777.0516071040627	1586.6666666666667	20798.2	-0.0
777.7949349103361	1586.0666666666666	20903.233333333334	-0.0
778.5381896398412	1586.2666666666667	20965.933333333334	-0.0
779.281371290413	1586.2666666666667	21070.733333333334	-0.0
780.024479859886	1586.6333333333334	21187.033333333333	-0.0
780.7675153460953	1586.0333333333333	21318.866666666665	-0.0
781.5104777468754	1586.1	21424.433333333334	-0.0
782.2533670600615	1585.8	21533.166666666668	-0.0
782.996183283488	1586.6666666666667	21645.833333333332	-0.0
783.73892641499	1586.4666666666667	21771.866666666665	-0.0
784.4815964524023	1586.2666666666667	21890.666666666668	-0.0
785.2241933935596	1586.8	22004.9	-0.0
785.9667172362967	1586.8666666666666	22119.666666666668	-0.0
786.7091679784486	1586.9333333333334	22197.7	-0.0
787.4515456178499	1586.5	22269.7	-0.0
788.1938501523355	1585.8666666666666	22390.4	-0.0
788.9360815797401	1586.6	22486.766666666666	-0.0
789.6782398978987	1586.6	22589.933333333334	-0.0
790.420325104646	1586.1333333333334	22691.5	-0.0
791.1623371978169	1586.4333333333334	22767.466666666667	-0.0
791.9042761752461	1586.4666666666667	22840.8	-0.0
792.6461420347684	1587.0666666666666	22958.066666666666	-0.0
793.3879347742187	1586.2333333333333	23068.633333333335	-0.0
794.1296543914318	1586.2	23165.933333333334	-0.0
794.8713008842426	1587.1666666666667	23296.966666666667	-0.0
795.6128742504857	1586.2	23426.0	-0.0
796.354374487996	1585.9	23547.633333333335	-0.0
797.0958015946084	1586.6	23647.0	-0.0
797.8371555681575	1586.5	23788.566666666666	-0.0
798.5784364064783	1586.9333333333334	23864.2	-0.0
799.3196441074057	1586.1	23964.433333333334	-0.0
800.0607786687742	1586.1	24114.4	-0.0
800.8018400884189	1586.0	24275.333333333332	-0.0
801.5428283641745	1586.9	24392.566666666666	-0.0
802.2837434938757	1586.1666666666667	24521.833333333332	-0.0
803.0245854753575	1586.6333333333334	24620.833333333332	-0.0
803.7653543064547	1586.8666666666666	24711.966666666667	-0.0
804.5060499850019	1586.1333333333334	24826.0	-0.0
805.2466725088342	1586.5333333333333	24889.5	-0.0
805.9872218757862	1586.6333333333334	24964.033333333333	-0.0
806.7276980836928	1586.0	25053.5	-0.0
807.4681011303886	1586.4	25157.666666666668	-0.0
808.2084310137088	1585.9	25222.066666666666	-0.0
808.948687731488	1587.4666666666667	25329.733333333334	-0.0
809.688871281561	1586.0333333333333	25397.9	-0.0
810.4289816617627	1585.8333333333333	25454.2	-0.0
811.1690188699278	1586.3	25576.166666666668	-0.0
811.9089829038911	1586.2333333333333	25625.833333333332	-0.0
812.6488737614875	1586.6	25737.2	-0.0
813.3886914405518	1586.5333333333333	25871.433333333334	-0.0
814.1284359389189	1586.8333333333333	25966.366666666665	-0.0
814.8681072544233	1586.1666666666667	26096.366666666665	-0.0
815.6077053849002	1586.0333333333333	26167.2	-0.0
816.3472303281842	1586.4	26205.266666666666	-0.0
817.0866820821101	1586.2	26270.8	-0.0
817.8260606445127	1586.0666666666666	26341.033333333333	-0.0
818.5653660132269	1586.5	26430.733333333334	-0.0
819.3045981860876	1586.1666666666667	26536.866666666665	-0.0
820.0437571609293	1586.9333333333334	26657.633333333335	-0.0
820.7828429355872	1586.4333333333334	26724.033333333333	-0.0
821.5218555078957	1586.3333333333333	26764.366666666665	-0.0
822.26079487569	1587.2333333333333	26901.966666666667	-0.0
822.9996610368046	1586.3333333333333	26998.9	-0.0
823.7384539890745	1586.6	27090.566666666666	-0.0
824.4771737303345	1585.7	27175.066666666666	-0.0
825.2158202584193	1586.9	27310.3	-0.0
825.9543935711638	1586.0666666666666	27407.833333333332	-0.0
826.6928936664028	1586.0333333333333	27445.7	-0.0
827.4313205419711	1586.0	27515.866666666665	-0.0
828.1696741957036	1586.9666666666667	27584.366666666665	-0.0
828.907954625435	1586.1333333333334	27662.533333333333	-0.0
829.646161829	1586.3	27762.2	-0.0
830.3842958042337	1586.3333333333333	27848.833333333332	-0.0
831.1223565489707	1586.6333333333334	27933.8	-0.0
831.8603440610459	1586.4	28027.766666666666	-0.0
832.598258338294	1586.4666666666667	28073.8	-0.0
833.3360993785501	1586.1666666666667	28148.233333333334	-0.0
834.0738671796487	1586.2333333333333	28237.066666666666	-0.0
834.8115617394246	1586.4333333333334	28316.466666666667	-0.0
835.5491830557129	1586.2333333333333	28392.3	-0.0
836.2867311263482	1586.4333333333334	28472.733333333334	-0.0
837.0242059491653	1586.5	28587.5	-0.0
837.7616075219992	1586.7333333333333	28637.2	-0.0
838.4989358426844	1586.4666666666667	28684.266666666666	-0.0
839.2361909090561	1586.6333333333334	28719.266666666666	-0.0
839.9733727189487	1586.0666666666666	28789.2	-0.0
840.7104812701973	1586.0	28965.033333333333	-0.0
841.4475165606366	1586.7666666666667	29130.8	-0.0
842.1844785881015	1586.2	29261.366666666665	-0.0
842.9213673504267	1586.2666666666667	29376.633333333335	-0.0
843.6581828454471	1586.6666666666667	29463.4	-0.0
844.3949250709974	1585.9	29492.3	-0.0
845.1315940249126	1586.3	29556.233333333334	-0.0
845.8681897050272	1586.4333333333334	29659.3	-0.0
846.6047121091764	1586.6333333333334	29768.2	-0.0
847.3411612351948	1586.4666666666667	29835.133333333335	-0.0
848.0775370809172	1586.2333333333333	29871.133333333335	-0.0
848.8138396441784	1585.7	29930.966666666667	-0.0
849.5500689228132	1586.6	29923.833333333332	-0.0
850.2862249146566	1586.1333333333334	29980.333333333332	-0.0
851.0223076175432	1586.6333333333334	30125.5	-0.0
851.7583170293079	1585.8666666666666	30370.066666666666	-0.0
852.4942531477856	1586.5	30459.366666666665	-0.0
853.2301159708109	1585.4	30516.633333333335	-0.0
853.9659054962187	1585.9	30620.1	-0.0
854.7016217218439	1586.3	30725.9	-0.0
855.4372646455213	1586.4666666666667	30806.9	-0.0
856.1728342650856	1586.0	30853.133333333335	-0.0
856.9083305783716	1586.1333333333334	30965.333333333332	-0.0
857.6437535832143	1586.1333333333334	31086.0	-0.0
858.3791032774483	1586.1	31180.033333333333	-0.0
859.1143796589085	1586.4	31187.6	-0.0
859.8495827254299	1585.6666666666667	31318.166666666668	-0.0
860.5847124748469	1586.6666666666667	31342.3	-0.0
861.3197689049947	1586.5	31426.333333333332	-0.0
862.0547520137079	1586.4333333333334	31627.166666666668	-0.0
862.7896617988213	1586.8	31691.5	-0.0
863.5244982581698	1586.4	31788.766666666666	-0.0
864.2592613895882	1586.8333333333333	31809.2	-0.0
864.9939511909114	1587.0	31865.166666666668	-0.0
865.728567659974	1586.4	31934.2	-0.0
866.4631107946109	1586.4	32046.9	-0.0
867.197580592657	1586.3	32183.966666666667	-0.0
867.931977051947	1586.4333333333334	32329.966666666667	-0.0
868.6663001703158	1586.1333333333334	32312.2	-0.0
869.4005499455982	1585.8666666666666	32332.566666666666	-0.0
870.1347263756289	1585.8333333333333	32284.066666666666	-0.0
870.8688294582428	1586.5666666666666	32371.766666666666	-0.0
871.6028591912748	1586.5333333333333	32471.366666666665	-0.0
872.3368155725594	1586.8666666666666	32595.233333333334	-0.0
873.0706985999318	1586.2666666666667	32693.333333333332	-0.0
873.8045082712266	1586.2666666666667	32795.86666666667	-0.0
874.5382445842787	1586.8	32888.2	-0.0
875.2719075369228	1586.4	33001.5	-0.0
876.0054971269938	1585.9666666666667	33156.6	-0.0
876.7390133523264	1586.5333333333333	33336.03333333333	-0.0
877.4724562107556	1586.3	33545.1	-0.0
878.2058257001161	1586.4333333333334	33707.333333333336	-0.0
878.9391218182427	1586.3333333333333	33881.73333333333	-0.0
879.6723445629702	1585.9	33977.9	-0.0
880.4054939321335	1586.2666666666667	34101.833333333336	-0.0
881.1385699235674	1586.6666666666667	34361.0	-0.0
881.8715725351066	1586.3666666666666	34529.26666666667	-0.0
882.604501764586	1586.2333333333333	34658.166666666664	-0.0
883.3373576098403	1586.7333333333333	34834.166666666664	-0.0
884.0701400687044	1586.7666666666667	35009.63333333333	-0.0
884.8028491390132	1586.3	35154.46666666667	-0.0
885.5354848186014	1586.2666666666667	35255.3	-0.0
886.2680471053038	1586.6666666666667	35362.86666666667	-0.0
887.0005359969554	1586.6333333333334	35497.73333333333	-0.0
887.7329514913906	1586.7666666666667	35663.666666666664	-0.0
888.4652935864447	1585.8	35832.03333333333	-0.0
889.1975622799522	1586.4	36017.03333333333	-0.0
889.929757569748	1586.5333333333333	36266.9	-0.0
890.6618794536669	1587.1666666666667	36395.4	-0.0
891.3939279295437	1586.6333333333334	36525.2	-0.0
892.1259029952132	1586.7666666666667	36648.066666666666	-0.0
892.8578046485103	1585.8666666666666	36781.53333333333	-0.0
893.5896328872698	1586.3	36947.566666666666	-0.0
894.3213877093264	1586.5	37260.76666666667	-0.0
895.0530691125149	1586.1	37566.3	-0.0
895.7846770946703	1586.4	37800.166666666664	-0.0
896.5162116536272	1586.2333333333333	37988.3	-0.0
897.2476727872206	1586.6	38036.1	-0.0
897.9790604932853	1586.5333333333333	38170.3	-0.0
898.7103747696559	1586.1	38296.86666666667	-0.0
899.4416156141674	1586.5	38449.9	-0.0
900.1727830246544	1586.7	38691.8	-0.0
900.9038769989521	1586.0	38904.53333333333	-0.0
901.634897534895	1586.5666666666666	39173.3	-0.0
902.365844630318	1586.5666666666666	39389.86666666667	-0.0
903.0967182830558	1586.3	39506.566666666666	-0.0
903.8275184909435	1586.5666666666666	39658.9	-0.0
904.5582452518156	1586.6	39839.53333333333	-0.0
905.288898563507	1586.5333333333333	40032.63333333333	-0.0
906.0194784238527	1586.0	40031.86666666667	-0.0
906.7499848306873	1586.0333333333333	40216.8	-0.0
907.4804177818455	1586.8333333333333	40417.03333333333	-0.0
908.2107772751625	1586.0666666666666	40640.13333333333	-0.0
908.9410633084728	1586.4666666666667	40870.3	-0.0
909.6712758796114	1585.7666666666667	40956.76666666667	-0.0
910.4014149864129	1586.4666666666667	41062.666666666664	-0.0
911.1314806267123	1586.7666666666667	41233.5	-0.0
911.8614727983444	1586.5	41441.26666666667	-0.0
912.5913914991438	1587.1333333333334	41703.86666666667	-0.0
913.3212367269456	1586.7333333333333	41845.5	-0.0
914.0510084795844	1586.3666666666666	41982.1	-0.0
914.7807067548952	1587.0	42151.76666666667	-0.0
915.5103315507125	1586.0333333333333	42237.36666666667	-0.0
916.2398828648716	1586.6333333333334	42350.73333333333	-0.0
916.9693606952068	1586.1333333333334	42490.03333333333	-0.0
917.6987650395532	1586.5	42624.46666666667	-0.0
918.4280958957455	1585.9333333333334	42687.933333333334	-0.0
919.1573532616186	1587.0333333333333	42784.6	-0.0
919.8865371350073	1586.8	42813.5	-0.0
920.6156475137464	1586.1333333333334	42860.3	-0.0
921.3446843956707	1586.8333333333333	42892.2	-0.0
922.0736477786149	1586.3333333333333	42864.8	-0.0
922.802537660414	1586.2333333333333	42832.5	-0.0
923.5313540389027	1585.9	42827.566666666666	-0.0
924.2600969119159	1586.3333333333333	42810.73333333333	-0.0
924.9887662772883	1586.3666666666666	42749.0	-0.0
925.7173621328548	1586.9666666666667	42685.4	-0.0
926.4458844764501	1587.0	42671.1	-0.0
927.1743333059092	1586.1	42543.666666666664	-0.0
927.9027086190666	1586.0666666666666	42264.833333333336	-0.0
928.6310104137575	1586.5333333333333	41788.23333333333	-0.0
929.3592386878165	1586.2333333333333	41256.86666666667	-0.0
930.0873934390784	1586.1666666666667	40616.9	-0.0
930.815474665378	1586.1	39887.8	-0.0
931.5434823645503	1586.4666666666667	39008.86666666667	-0.0
932.2714165344298	1586.4333333333334	37827.53333333333	-0.0
932.9992771728516	1586.4666666666667	36741.63333333333	-0.0
933.7270642776504	1586.1666666666667	35620.53333333333	-0.0
934.4547778466609	1586.3333333333333	34543.166666666664	-0.0
935.1824178777181	1586.2333333333333	33653.76666666667	-0.0
935.9099843686568	1585.9	32860.8	-0.0
936.6374773173115	1586.1666666666667	32327.166666666668	-0.0
937.3648967215174	1586.8	31985.133333333335	-0.0
938.0922425791092	1586.5666666666666	31767.733333333334	-0.0
938.8195148879216	1586.7	31838.2	-0.0
939.5467136457895	1587.0333333333333	32069.633333333335	-0.0
940.2738388505477	1586.6666666666667	32361.2	-0.0
941.000890500031	1586.4666666666667	32762.366666666665	-0.0
941.7278685920743	1586.7333333333333	33297.73333333333	-0.0
942.4547731245123	1586.6666666666667	33890.26666666667	-0.0
943.1816040951798	1585.8666666666666	34542.03333333333	-0.0
943.9083615019116	1586.5	35318.36666666667	-0.0
944.6350453425426	1586.1333333333334	36125.53333333333	-0.0
945.3616556149077	1585.9666666666667	36949.1	-0.0
946.0881923168415	1586.4	37736.5	-0.0
946.8146554461789	1586.6333333333334	38473.73333333333	-0.0
947.5410450007547	1587.2333333333333	39232.9	-0.0
948.2673609784038	1586.5	39938.86666666667	-0.0
948.9936033769609	1585.8666666666666	40687.6	-0.0
949.7197721942608	1586.7333333333333	41365.36666666667	-0.0
950.4458674281384	1586.2	42148.36666666667	-0.0
951.1718890764284	1587.1333333333334	42875.066666666666	-0.0
951.8978371369658	1586.5333333333333	43539.8	-0.0
952.6237116075853	1586.0666666666666	44159.7	-0.0
953.3495124861216	1586.6	44743.4	-0.0
954.0752397704097	1586.2666666666667	45312.76666666667	-0.0
954.8008934582843	1586.7666666666667	45969.9	-0.0
955.5264735475803	1586.4666666666667	46604.73333333333	-0.0
956.2519800361324	1587.1	47125.933333333334	-0.0
956.9774129217755	1586.5	47613.76666666667	-0.0
957.7027722023442	1587.0333333333333	48010.166666666664	-0.0
958.4280578756737	1586.5666666666666	48292.3	-0.0
959.1532699395985	1585.9666666666667	48530.666666666664	-0.0
959.8784083919536	1585.8666666666666	48818.3	-0.0
960.6034732305736	1586.2666666666667	49212.4	-0.0
961.3284644532936	1585.7666666666667	49507.96666666667	-0.0
962.053382057948	1587.0333333333333	49741.13333333333	-0.0
962.7782260423721	1586.2	49971.63333333333	-0.0
963.5029964044004	1586.8666666666666	50154.26666666667	-0.0
964.2276931418677	1586.5	50321.46666666667	-0.0
964.952316252609	1587.0	50468.2	-0.0
965.6768657344589	1586.4666666666667	50467.13333333333	-0.0
966.4013415852523	1586.5	50492.0	-0.0
967.1257438028242	1586.3333333333333	50569.13333333333	-0.0
967.8500723850091	1586.7	50698.96666666667	-0.0
968.574327329642	1586.4333333333334	50822.566666666666	-0.0
969.2985086345576	1586.8	50957.333333333336	-0.0
970.0226162975908	1586.6	50918.73333333333	-0.0
970.7466503165765	1586.1	50792.666666666664	-0.0
971.4706106893493	1586.8666666666666	50733.566666666666	-0.0
972.1944974137441	1586.7333333333333	50586.166666666664	-0.0
972.9183104875957	1586.8	50290.333333333336	-0.0
973.6420499087391	1586.5333333333333	50030.933333333334	-0.0
974.3657156750087	1586.4333333333334	49819.23333333333	-0.0
975.0893077842397	1586.5333333333333	49572.433333333334	-0.0
975.8128262342667	1586.9333333333334	49492.8	-0.0
976.5362710229247	1586.7333333333333	49394.63333333333	-0.0
977.2596421480483	1586.8	49302.2	-0.0
977.9829396074724	1586.7	49137.53333333333	-0.0
978.7061633990318	1586.3333333333333	48999.9	-0.0
979.4293135205613	1587.2666666666667	48756.73333333333	-0.0
980.1523899698958	1586.4666666666667	48598.566666666666	-0.0
980.87539274487	1587.1	48537.5	-0.0
981.5983218433189	1586.7	48571.73333333333	-0.0
982.3211772630771	1586.0333333333333	48644.03333333333	-0.0
983.0439590019795	1586.8	48805.26666666667	-0.0
983.7666670578608	1586.9666666666667	48870.73333333333	-0.0
984.4893014285559	1586.5	48829.96666666667	-0.0
985.2118621118997	1586.5	48839.26666666667	-0.0
985.9343491057269	1586.6333333333334	48762.36666666667	-0.0
986.6567624078724	1587.0333333333333	48578.13333333333	-0.0
987.3791020161709	1586.8666666666666	48534.9	-0.0
988.1013679284573	1586.5333333333333	48470.26666666667	-0.0
988.8235601425663	1586.4333333333334	48477.7	-0.0
989.5456786563328	1587.0	48473.433333333334	-0.0
990.2677234675917	1587.1666666666667	48513.333333333336	-0.0
990.9896945741776	1586.3333333333333	48451.5	-0.0
991.7115919739255	1586.6	48305.5	-0.0
992.4334156646702	1586.5333333333333	47991.03333333333	-0.0
993.1551656442463	1586.3	47651.6	-0.0
993.8768419104888	1586.3333333333333	47308.73333333333	-0.0
994.5984444612325	1586.0666666666666	47010.86666666667	-0.0
995.3199732943121	1586.6666666666667	46720.933333333334	-0.0
996.0414284075626	1586.1	46438.166666666664	-0.0
996.7628097988187	1586.1	46217.6	-0.0
997.4841174659151	1586.3	46018.46666666667	-0.0
998.2053514066869	1586.6666666666667	45682.73333333333	-0.0
998.9265116189687	1586.2	45261.933333333334	-0.0
999.6475981005952	1586.3333333333333	44662.23333333333	-0.0
1000.3686108494015	1586.1333333333334	44071.26666666667	-0.0
1001.0895498632223	1586.2333333333333	43610.73333333333	-0.0
1001.8104151398923	1586.9333333333334	43203.833333333336	-0.0
1002.5312066772464	1586.4666666666667	42788.73333333333	-0.0
1003.2519244731194	1586.4	42451.166666666664	-0.0
1003.9725685253462	1586.7	42097.96666666667	-0.0
1004.6931388317614	1587.2666666666667	41759.333333333336	-0.0
1005.4136353902	1586.2333333333333	41282.333333333336	-0.0
1006.1340581984969	1585.8333333333333	40720.433333333334	-0.0
1006.8544072544867	1586.3	40049.63333333333	-0.0
1007.5746825560042	1586.2333333333333	39433.13333333333	-0.0
1008.2948841008844	1586.8	38906.9	-0.0
1009.0150118869618	1586.5666666666666	38423.23333333333	-0.0
1009.7350659120716	1586.5333333333333	38096.333333333336	-0.0
1010.4550461740483	1586.9666666666667	37739.333333333336	-0.0
1011.174952670727	1585.8	37375.066666666666	-0.0
1011.8947853999423	1586.9	36996.03333333333	-0.0
1012.614544359529	1586.1	36455.933333333334	-0.0
1013.334229547322	1586.4	35842.666666666664	-0.0
1014.0538409611561	1586.6333333333334	35196.666666666664	-0.0
1014.7733785988661	1586.2666666666667	34538.1	-0.0
1015.4928424582868	1586.6333333333334	34035.63333333333	-0.0
1016.2122325372529	1587.0	33581.46666666667	-0.0
1016.9315488335994	1586.3666666666666	33151.166666666664	-0.0
1017.6507913451611	1586.3666666666666	32818.166666666664	-0.0
1018.3699600697728	1586.2	32458.8	-0.0
1019.0890550052692	1586.8333333333333	32017.266666666666	-0.0
1019.8080761494851	1586.6333333333334	31466.433333333334	-0.0
1020.5270235002555	1586.3333333333333	30841.166666666668	-0.0
1021.2458970554151	1587.1	30095.733333333334	-0.0
1021.9646968127987	1585.9333333333334	29487.3	-0.0
1022.6834227702411	1586.9	28967.4	-0.0
1023.4020749255772	1586.2	28525.133333333335	-0.0
1024.1206532766416	1586.5333333333333	28145.7	-0.0
1024.8391578212693	1586.4333333333334	27826.466666666667	-0.0
1025.5575885572953	1586.7666666666667	27474.8	-0.0
1026.2759454825539	1586.4333333333334	27035.3	-0.0
1026.9942285948803	1586.7333333333333	26419.9	-0.0
1027.7124378921092	1587.5666666666666	25881.466666666667	-0.0
1028.4305733720753	1586.5666666666666	25275.266666666666	-0.0
1029.1486350326138	1586.6	24728.9	-0.0
1029.866622871559	1586.8333333333333	24232.466666666667	-0.0
1030.584536886746	1586.7333333333333	23766.233333333334	-0.0
1031.3023770760096	1586.7666666666667	23411.366666666665	-0.0
1032.0201434371845	1586.5	23074.8	-0.0
1032.7378359681059	1587.0	22761.166666666668	-0.0
1033.455454666608	1586.7666666666667	22376.733333333334	-0.0
1034.1729995305259	1586.7666666666667	21948.833333333332	-0.0
1034.8904705576945	1587.0666666666666	21429.166666666668	-0.0
1035.6078677459486	1586.8	20889.933333333334	-0.0
1036.3251910931228	1586.4666666666667	20389.033333333333	-0.0
1037.042440597052	1586.8	19932.533333333333	-0.0
1037.7596162555712	1586.8	19525.966666666667	-0.0
1038.4767180665153	1586.1666666666667	19184.4	-0.0
1039.1937460277186	1586.8333333333333	18862.0	-0.0
1039.9107001370162	1586.1666666666667	18587.7	-0.0
1040.627580392243	1586.9333333333334	18332.233333333334	-0.0
1041.3443867912338	1586.7333333333333	17989.5	-0.0
1042.0611193318232	1586.5333333333333	17600.966666666667	-0.0
1042.7777780118463	1586.6333333333334	17144.366666666665	-0.0
1043.4943628291376	1585.9333333333334	16681.766666666666	-0.0
1044.2108737815322	1586.3666666666666	16280.533333333333	-0.0
1044.9273108668647	1586.4666666666667	15920.2	-0.0
1045.64367408297	1586.3333333333333	15569.1	-0.0
1046.359963427683	1586.3	15294.266666666666	-0.0
1047.0761788988382	1586.3	15041.2	-0.0
1047.7923204942708	1586.6333333333334	14794.433333333332	-0.0
1048.5083882118154	1586.5333333333333	14525.1	-0.0
1049.224382049307	1586.1	14218.1	-0.0
1049.9403020045802	1586.7333333333333	13870.533333333333	-0.0
1050.6561480754697	1586.2333333333333	13548.0	-0.0
1051.3719202598106	1586.0	13201.9	-0.0
1052.0876185554378	1586.5	12913.3	-0.0
1052.8032429601856	1586.6	12647.466666666667	-0.0
1053.5187934718892	1586.2	12454.233333333334	-0.0
1054.2342700883835	1585.6333333333334	12280.3	-0.0
1054.949672807503	1586.3666666666666	12114.233333333334	-0.0
1055.6650016270826	1586.5333333333333	11959.166666666666	-0.0
1056.3802565449573	1586.9666666666667	11745.333333333334	-0.0
1057.0954375589617	1587.0666666666666	11515.733333333334	-0.0
1057.8105446669308	1585.5333333333333	11286.0	-0.0
1058.5255778666992	1586.8333333333333	11065.1	-0.0
1059.240537156102	1586.1	10839.866666666667	-0.0
1059.9554225329737	1586.3666666666666	10657.066666666668	-0.0
1060.6702339951491	1586.6	10502.733333333334	-0.0
1061.3849715404633	1586.4333333333334	10370.733333333334	-0.0
1062.0996351667509	1587.3333333333333	10250.633333333333	-0.0
1062.8142248718468	1586.6	10151.166666666666	-0.0
1063.528740653586	1586.9666666666667	9997.333333333334	-0.0
1064.2431825098029	1586.5333333333333	9821.533333333333	-0.0
1064.9575504383324	1586.1333333333334	9605.366666666667	-0.0
1065.6718444370097	1586.8666666666666	9388.533333333333	-0.0
1066.386064503669	1586.5666666666666	9211.333333333334	-0.0
1067.1002106361457	1586.5333333333333	9070.3	-0.0
1067.8142828322743	1585.8666666666666	8963.433333333332	-0.0
1068.5282810898898	1586.4333333333334	8872.133333333333	-0.0
1069.2422054068265	1586.8	8770.5	-0.0
1069.95605578092	1585.6	8672.3	-0.0
1070.6698322100044	1586.4666666666667	8538.7	-0.0
1071.383534691915	1586.6	8367.533333333333	-0.0
1072.0971632244864	1587.1333333333334	8195.166666666666	-0.0
1072.8107178055534	1587.1666666666667	8035.166666666667	-0.0
1073.524198432951	1586.4333333333334	7905.333333333333	-0.0
1074.2376051045137	1586.1	7798.166666666667	-0.0
1074.9509378180765	1586.0	7711.733333333334	-0.0
1075.6641965714741	1586.9333333333334	7635.566666666667	-0.0
1076.3773813625414	1585.4333333333334	7526.466666666666	-0.0
1077.0904921891133	1586.4	7421.266666666666	-0.0
1077.8035290490245	1586.2666666666667	7291.366666666667	-0.0
1078.51649194011	1586.1666666666667	7160.433333333333	-0.0
1079.2293808602042	1586.1	7025.4	-0.0
1079.9421958071423	1586.2	6913.433333333333	-0.0
1080.6549367787588	1586.2333333333333	6821.1	-0.0
1081.367603772889	1586.3	6743.866666666667	-0.0
1082.080196787367	1585.9666666666667	6699.6	-0.0
1082.7927158200282	1586.8333333333333	6610.2	-0.0
1083.5051608687072	1586.3333333333333	6508.633333333333	-0.0
1084.217531931239	1586.0	6387.966666666666	-0.0
1084.9298290054578	1587.1333333333334	6277.533333333334	-0.0
1085.6420520891993	1586.4333333333334	6167.966666666666	-0.0
1086.3542011802977	1586.7666666666667	6084.0	-0.0
1087.0662762765878	1586.5333333333333	6027.433333333333	-0.0
1087.7782773759047	1587.0666666666666	5973.133333333333	-0.0
1088.4902044760831	1586.8666666666666	5895.8	-0.0
1089.202057574958	1586.6	5810.5	-0.0
1089.9138366703637	1585.3666666666666	5715.4	-0.0
1090.6255417601355	1586.2666666666667	5629.1	-0.0
1091.337172842108	1586.3333333333333	5543.533333333334	-0.0
1092.048729914116	1586.8	5481.166666666667	-0.0
1092.7602129739944	1586.8	5448.4	-0.0
1093.471622019578	1586.6333333333334	5395.133333333333	-0.0
1094.1829570487016	1586.2333333333333	5332.266666666666	-0.0
1094.8942180592	1586.5	5234.366666666667	-0.0
1095.605405048908	1586.9	5162.4	-0.0
1096.3165180156604	1586.1666666666667	5087.833333333333	-0.0
1097.027556957292	1586.7666666666667	5036.033333333334	-0.0
1097.7385218716379	1586.0333333333333	5002.6	-0.0
1098.4494127565324	1585.6666666666667	4952.3	-0.0
1099.1602296098106	1585.9	4877.966666666666	-0.0
1099.8709724293074	1586.2333333333333	4789.466666666666	-0.0
1100.5816412128574	1586.2333333333333	4714.066666666667	-0.0
1101.2922359582956	1585.7666666666667	4662.9	-0.0
1102.0027566634565	1586.7666666666667	4634.533333333334	-0.0
1102.7132033261753	1587.1	4581.733333333334	-0.0
1103.4235759442865	1587.2333333333333	4508.766666666666	-0.0
1104.1338745156252	1586.5666666666666	4423.466666666666	-0.0
1104.844099038026	1586.8333333333333	4383.033333333334	-0.0
1105.5542495093239	1586.3	4349.433333333333	-0.0
1106.2643259273534	1586.9666666666667	4290.666666666667	-0.0
1106.9743282899494	1585.5666666666666	4219.1	-0.0
1107.684256594947	1586.4	4142.733333333334	-0.0
1108.394110840181	1586.5666666666666	4084.7	-0.0
1109.1038910234856	1586.4333333333334	4039.8333333333335	-0.0
1109.8135971426964	1586.1	3983.866666666667	-0.0
1110.5232291956477	1586.1666666666667	3910.866666666667	-0.0
1111.2327871801745	1586.4	3842.5	-0.0
1111.9422710941117	1586.4333333333334	3793.6	-0.0
1112.6516809352938	1586.2	3746.2	-0.0
1113.3610167015559	1586.5333333333333	3689.6	-0.0
1114.0702783907325	1586.7666666666667	3628.866666666667	-0.0
1114.7794660006589	1586.7	3585.9333333333334	-0.0
1115.4885795291696	1586.2333333333333	3551.0333333333333	-0.0
1116.1976189740992	1586.5333333333333	3508.0	-0.0
1116.906584333283	1587.0666666666666	3461.9	-0.0
1117.6154756045555	1586.0666666666666	3419.0666666666666	-0.0
1118.3242927857516	1586.6	3386.0	-0.0
1119.0330358747062	1586.3	3348.9666666666667	-0.0
1119.741704869254	1586.2666666666667	3301.133333333333	-0.0
1120.4502997672296	1586.4333333333334	3262.366666666667	-0.0
1121.1588205664682	1585.0	1660.8333333333333	-0.0
1121.8672672648045	1585.5333333333333	1660.8333333333333	-0.0
1122.5756398600731	1585.4333333333334	1662.0	-0.0
1123.2839383501089	1585.8666666666666	1661.3	-0.0
