# Supplementary material for: Roblonski: A Material-Efficient Robo-Fluidic Toolbox for Rapid Photochemical Characterization
Source: ACS Cent Sci. 2026 Feb 6;12(3):333–44. doi: 10.1021/acscentsci.5c02027 (PMC13022720; doi:10.1021/acscentsci.5c02027)
Supplement: Supplementary file 2 [file oc5c02027_si_002.zip › BeerLambertStudy/Raw Data (Automataed)/BLEC Study (2025 Jun 12)/Perylene2/blec_Perylene2__13062025_aABS_i10_eCHK_d380e-02_t-1_m0_v0.csv]

name	C:/Users/cbe.mabolha.shared/Documents/Gilson Spectroscopy Project\BLEC Study (2025 Jun 12)\Perylene2\blec_Perylene2__13062025_aABS_i10_eCHK_d380e-02_t-1_m0_v0.csv
2025-06-13 00:05:25.972034
count	30
interval	0.1 (Sec)
integration_time	40000 (uSec)
NLC=False	DCC=False	WCAL=-5	Slit=S5
Conc_0=0.038	FRAC=1.0	Conc_(10;None)=0.038
wavelength (nm)	dark reference (int)	light reference (int)	abs (mOD)
W	D	L	S
344.6678771972656	1601.6666666666667	1680.4666666666667	43.63977133645837
345.45221902608614	1589.6	1666.3333333333333	37.41140543199787
346.236489003635	1586.9	1664.1333333333334	38.79507707918182
347.02068712774695	1585.5666666666666	1662.4666666666667	37.94261154968636
347.8048133962569	1585.3333333333333	2397.766666666667	53.703615864197516
348.5888678069997	1586.1666666666667	2411.2	55.09641485941951
349.3728503578101	1586.3	2422.233333333333	53.390101567365534
350.15676104652283	1587.3	2437.866666666667	55.57458007390974
350.94059987097285	1586.9	2444.9	53.722601402393956
351.72436682899485	1587.3333333333333	2451.3	54.941157174018834
352.5080619184237	1586.3333333333333	2457.9333333333334	57.69782843016433
353.2916851370942	1585.3666666666666	2464.366666666667	59.34453068013468
354.0752364828412	1585.3666666666666	2467.1666666666665	58.20307359552938
354.8587159534994	1585.3333333333333	2468.866666666667	57.36977193018884
355.6421235469038	1585.8333333333333	2475.266666666667	62.19047702865773
356.42545926088906	1586.0	2474.4333333333334	58.91239105672861
357.20872309329	1587.1	2472.5333333333333	58.39620380651907
357.9919150419415	1586.8666666666666	2467.9333333333334	56.904194111664495
358.77503510467835	1586.7666666666667	2466.8333333333335	58.947055994589725
359.5580832793353	1586.2333333333333	2452.866666666667	57.498258370630786
360.34105956374725	1585.7333333333333	2449.6	60.44068466515341
361.12396395574893	1587.0	2446.133333333333	60.91441813433467
361.9067964531752	1585.7333333333333	2451.7	64.66533120305839
362.6895570538609	1586.3666666666666	2448.5333333333333	61.186728197265154
363.47224575564076	1586.8	2447.233333333333	63.76738232302315
364.2548625563497	1586.9666666666667	2441.633333333333	63.7600205773419
365.0374074538224	1585.9333333333334	2443.866666666667	63.63533384333731
365.8198804458938	1586.4666666666667	2439.3333333333335	62.236702436166546
366.6022815303986	1586.2666666666667	2437.2	63.86431952319721
367.3846107051717	1586.1333333333334	2439.633333333333	63.63783646479208
368.1668679680479	1586.3333333333333	2439.133333333333	63.24222846229928
368.9490533168619	1586.5	2444.0666666666666	65.11346189245556
369.7311667494487	1585.6	2452.766666666667	65.86858363685229
370.5132082636429	1586.4666666666667	2457.4	66.06396165314843
371.2951778572795	1586.6666666666667	2465.1666666666665	70.13056883484651
372.07707552819323	1586.6	2464.133333333333	69.1685316210654
372.8589012742189	1585.7	2465.0666666666666	66.41483140262663
373.6406550931913	1586.3333333333333	2480.8	70.92203431524092
374.4223369829453	1585.9666666666667	2484.1666666666665	70.58297043281613
375.2039469413157	1586.1	2492.366666666667	73.12174119207525
375.9854849661373	1586.4666666666667	2490.0333333333333	75.77564822916099
376.7669510552448	1586.1	2491.4333333333334	78.59320409608334
377.5483452064732	1586.7666666666667	2496.9666666666667	79.08582816700294
378.3296674176572	1587.0	2512.366666666667	81.04688952624359
379.11091768663164	1586.0666666666666	2515.6	82.33862851107112
379.89209601123133	1586.2	2521.766666666667	85.091928566432
380.67320238929113	1586.0	2520.5	83.95699608994504
381.45423681864577	1586.7333333333333	2530.8	90.77389409677653
382.23519929713007	1586.4666666666667	2537.0	89.2825046615907
383.01608982257886	1586.4666666666667	2547.766666666667	88.08150225299636
383.796908392827	1586.8666666666666	2558.866666666667	85.71779985319053
384.57765500570923	1585.7333333333333	2562.3	86.43099100865967
385.3583296590604	1586.3666666666666	2549.233333333333	85.73753638673683
386.1389323507153	1585.6	2557.266666666667	85.2061262216106
386.91946307850884	1585.6666666666667	2563.866666666667	83.42857143104389
387.69992184027564	1586.0666666666666	2588.8	83.08518634905454
388.48030863385065	1585.4666666666667	2613.2	81.81481468055713
389.2606234570687	1586.1333333333334	2598.0666666666666	81.71789941248397
390.04086630776453	1586.4666666666667	2582.9333333333334	78.23506400822063
390.82103718377294	1586.2333333333333	2589.1666666666665	81.20094139715617
391.6011360829288	1586.5666666666666	2598.5333333333333	81.55956442589704
392.3811630030669	1586.2666666666667	2629.0	84.29807817311605
393.161117942022	1586.1333333333334	2667.9666666666667	85.51922008313205
393.941000897629	1586.0	2712.9666666666667	89.05262020333655
394.72081186772266	1586.7333333333333	2722.633333333333	92.52895866626919
395.5005508501378	1586.9333333333334	2708.2	94.69500847681375
396.28021784270925	1586.3666666666666	2708.8	97.90101903084711
397.0598128432718	1586.5666666666666	2719.0	100.36568740761196
397.83933584966024	1586.1333333333334	2721.7	104.28012913538099
398.6187868597095	1586.8333333333333	2732.3333333333335	102.92275653023347
399.3981658712542	1586.4	2752.5	109.67151620861964
400.1774728821293	1586.3666666666666	2780.133333333333	113.60393661162796
400.9567078901696	1586.8	2800.0666666666666	115.3488063521967
401.7358708932098	1586.3	2800.3333333333335	118.79371141437078
402.5149618890848	1586.2333333333333	2787.5666666666666	120.49488812738555
403.2939808756294	1585.9666666666667	2793.366666666667	123.74938002608761
404.07292785067847	1586.6	2822.2	124.15836106248524
404.8518028120667	1586.2	2836.5666666666666	124.63396177005428
405.630605757629	1585.5666666666666	2840.3333333333335	123.13116447865771
406.4093366852001	1586.8	2827.1666666666665	118.10295932196732
407.1879955926149	1586.2333333333333	2832.5333333333333	115.57374995666544
407.9665824777082	1586.1	2853.8333333333335	116.24125144562161
408.74509733831474	1585.9333333333334	2874.6	112.85616960452855
409.52354017226935	1586.6	2883.7	104.40167375915519
410.3019109774069	1586.1666666666667	2876.5333333333333	97.98836418833308
411.08020975156217	1586.8666666666666	2895.4333333333334	92.70717033625994
411.8584364925699	1586.1	2921.6666666666665	90.06241680919767
412.6365911982651	1585.5333333333333	2946.133333333333	84.92625483074713
413.4146738664823	1586.4333333333334	2969.0	83.03265464719453
414.19268449505654	1586.8666666666666	2999.733333333333	83.55164031015737
414.97062308182257	1586.5	3037.4	81.70892638015
415.74848962461516	1586.1666666666667	3079.0	84.51834031136411
416.52628412126916	1586.0333333333333	3148.766666666667	85.48900280928368
417.3040065696194	1586.5333333333333	3228.1666666666665	87.69627625403342
418.0816569675006	1586.3	3217.866666666667	87.5141109033101
418.8592353127476	1586.0	3209.3333333333335	91.73522834665212
419.63674160319533	1586.4333333333334	3222.0	94.7975452455354
420.4141758366785	1586.3	3260.6	96.4908702857998
421.1915380110319	1586.2666666666667	3273.633333333333	99.65116351698826
421.9688281240904	1586.4333333333334	3273.0	101.52224697151372
422.7460461736888	1586.2	3328.6	106.85385330846773
423.52319215766187	1586.0666666666666	3391.4666666666667	113.18386912906806
424.3002660738445	1586.2333333333333	3477.4666666666667	120.08492971249655
425.0772679200714	1586.5333333333333	3623.0333333333333	126.4792735783016
425.8541976941775	1585.9666666666667	3761.8	128.71869156860407
426.6310553939975	1587.0666666666666	3822.3333333333335	128.27172825792707
427.40784101736625	1586.0333333333333	3883.4333333333334	131.26482972943754
428.18455456211865	1586.3	4004.866666666667	132.95104530245885
428.96119602608934	1586.2	4196.433333333333	137.59061492877885
429.7377654071133	1586.1666666666667	4409.3	144.80707246406874
430.5142627030252	1586.9666666666667	4524.566666666667	150.95362912280498
431.29068791166	1585.9333333333334	4674.566666666667	158.05569449000834
432.06704103085235	1586.9666666666667	4812.466666666666	161.0653829185569
432.8433220584372	1586.5666666666666	4888.133333333333	152.87032491400467
433.6195309922492	1586.4	4961.933333333333	142.23599386044236
434.3956678301234	1586.3	5004.433333333333	128.06708495614248
435.1717325698944	1586.3666666666666	5020.866666666667	111.06352605585353
435.9477252093971	1586.4333333333334	5042.366666666667	96.39927034715954
436.72364574646633	1586.8	5087.366666666667	84.82127013754027
437.49949417893686	1586.3666666666666	5156.1	78.29322400689567
438.27527050464346	1586.3666666666666	5245.466666666666	70.99575238445853
439.0509747214211	1585.8666666666666	5417.533333333334	66.92286221913629
439.8266068271044	1586.3333333333333	5681.1	62.984689525052694
440.6021668195283	1586.5	6057.7	61.588639977418076
441.37765469652754	1586.5	6524.9	60.42764827609492
442.1530704559369	1586.4	7022.266666666666	57.97216409055975
442.9284140955914	1586.9666666666667	7456.233333333334	56.75131486323631
443.7036856133256	1586.4333333333334	7778.833333333333	55.895682020070154
444.47888500697445	1586.7666666666667	7933.766666666666	53.39924785020241
445.2540122743727	1586.3	7998.5	53.945160453293965
446.0290674133552	1586.6666666666667	7934.333333333333	52.85719051780762
446.8040504217568	1586.3666666666666	7835.8	51.51114068465865
447.5789612974122	1586.2333333333333	7748.733333333334	50.38503712653434
448.35380003815635	1586.1	7697.066666666667	50.79318526297632
449.1285666418239	1586.7666666666667	7670.166666666667	50.823360422238814
449.90326110624983	1586.4	7665.366666666667	50.22328088646327
450.67788342926883	1586.3333333333333	7685.0	49.99007019033316
451.4524336087157	1586.1	7718.633333333333	50.81331812379272
452.22691164242536	1585.9333333333334	7774.833333333333	50.932410042139026
453.00131752823256	1586.0	7835.966666666666	50.31369258311539
453.7756512639721	1585.7	7895.633333333333	49.87908225618026
454.5499128474788	1586.5333333333333	7965.333333333333	50.91089133254785
455.32410227658755	1585.9333333333334	8004.0	50.31960177072254
456.09821954913303	1586.6333333333334	8023.666666666667	50.95072723689597
456.8722646629501	1586.6666666666667	7993.666666666667	50.3407164764641
457.6462376158736	1586.0666666666666	7924.966666666666	50.057702079896835
458.4201384057383	1586.6333333333334	7816.733333333334	48.920606218680454
459.1939670303791	1586.6	7706.566666666667	50.836258527795934
459.96772348763074	1586.7666666666667	7565.766666666666	50.814893336346344
460.741407775328	1586.0666666666666	7411.5	49.620090727224216
461.51501989130577	1585.8	7273.7	49.304871415831855
462.2885598333988	1586.6666666666667	7163.666666666667	49.488272116815274
463.0620275994419	1586.4333333333334	7083.466666666666	50.77806737306347
463.83542318726995	1586.5	7012.6	49.25975118003307
464.6087465947177	1586.1666666666667	6966.366666666667	49.704988677162454
465.38199781962	1586.6666666666667	6945.4	49.761467023081494
466.1551768598116	1586.6333333333334	6943.7	50.15988130446929
466.92828371312737	1586.8333333333333	6953.333333333333	49.15015723684654
467.7013183774021	1586.0333333333333	6989.566666666667	49.67585028209386
468.4742808504707	1586.1333333333334	7023.666666666667	49.69004313768726
469.24717113016777	1586.4333333333334	7070.5	48.94505428442108
470.0199892143283	1586.6	7148.066666666667	49.95873817174631
470.792735100787	1586.5333333333333	7225.933333333333	49.325440293759556
471.5654087873788	1586.3	7298.933333333333	49.01078133301009
472.33801027193834	1586.3333333333333	7360.4	49.21381066944536
473.11053955230057	1586.5666666666666	7435.633333333333	48.6097949827452
473.88299662630027	1586.7	7507.4	49.93384200653825
474.65538149177223	1586.4666666666667	7551.533333333334	49.774424983389764
475.4276941465513	1585.9666666666667	7574.066666666667	48.429556455758004
476.1999345884722	1586.5333333333333	7591.066666666667	49.69275218528835
476.97210281536985	1586.1	7593.6	49.42907033421558
477.74419882507897	1586.3	7565.766666666666	49.62572215592802
478.51622261543446	1586.5	7535.233333333334	48.98115778452755
479.2881741842711	1586.5666666666666	7511.333333333333	49.30042141002766
480.06005352942367	1586.2666666666667	7447.966666666666	48.94930660152159
480.831860648727	1586.3666666666666	7402.133333333333	48.553522303579776
481.60359554001593	1586.3666666666666	7362.666666666667	47.56318699952955
482.37525820112523	1586.7666666666667	7307.233333333334	48.02580249842442
483.14684862988975	1586.5333333333333	7267.333333333333	48.37199035584354
483.91836682414424	1586.2	7228.533333333334	49.09139863345115
484.68981278172356	1586.6	7174.733333333334	49.23874777072977
485.46118650046253	1586.4	7129.966666666666	48.71640095338865
486.23248797819593	1585.8333333333333	7081.833333333333	48.42307092217458
487.0037172127586	1586.5	7043.433333333333	49.00372442452064
487.7748742019853	1586.1666666666667	7010.2	48.89711975317274
488.54595894371096	1586.3	6981.233333333334	49.22446275275719
489.31697143577026	1586.2	6961.8	50.16699417997184
490.08791167599804	1585.9666666666667	6899.233333333334	47.05269289417418
490.8587796622292	1586.5	6872.466666666666	48.09804021475374
491.6295753922984	1586.1	6856.933333333333	49.864596601053435
492.4002988640406	1586.4333333333334	6830.233333333334	50.245549709312016
493.17095007529053	1586.2	6791.9	48.864326204367984
493.94152902388305	1586.9666666666667	6759.133333333333	48.91461375256758
494.71203570765294	1586.1666666666667	6731.833333333333	49.19394119258029
495.482470124435	1586.7666666666667	6706.5	49.10629087295799
496.25283227206404	1586.9333333333334	6685.166666666667	48.708913162620455
497.02312214837485	1586.6666666666667	6655.666666666667	48.46312611369556
497.7933397512024	1586.3	6627.233333333334	48.308733879864754
498.56348507838123	1586.2666666666667	6605.333333333333	49.23509804858077
499.3335581277464	1587.0333333333333	6576.6	47.90754682743686
500.10355889713264	1586.6666666666667	6573.666666666667	48.472052237650836
500.8734873843747	1586.5	6566.233333333334	48.79728137059394
501.6433435873074	1586.4	6567.7	49.93038466541799
502.4131275037657	1586.5	6557.933333333333	47.825673853418024
503.1828391315842	1586.7666666666667	6584.3	48.62309529839949
503.95247846859786	1586.6666666666667	6607.4	48.48212605292228
504.72204551264144	1586.8333333333333	6632.966666666666	47.9548236555249
505.49154026154974	1586.4333333333334	6668.866666666667	49.31248379603442
506.2609627131576	1586.6333333333334	6708.733333333334	48.59205756355178
507.03031286529983	1586.5	6750.433333333333	48.42639643093467
507.7995907158112	1586.8	6813.166666666667	48.39968104218397
508.5687962625266	1585.9	6877.166666666667	47.668320388640225
509.33792950328075	1586.5	6956.7	48.62257210892324
510.1069904359085	1585.9666666666667	7027.966666666666	47.95618459570673
510.8759790582447	1586.8666666666666	7127.666666666667	48.81814923760266
511.6448953681241	1586.9333333333334	7208.566666666667	47.84004003161396
512.4137393633815	1586.0666666666666	7317.366666666667	49.85207294252048
513.1825110418519	1586.9333333333334	7395.233333333334	48.75060437070338
513.9512104013698	1586.5666666666666	7492.9	48.919886116169785
514.7198374397702	1586.8666666666666	7603.833333333333	48.32633360721316
515.4883921548881	1585.9333333333334	7714.4	48.4444869843011
516.2568745445578	1586.5	7826.3	48.982928729137996
517.0252846066146	1586.9	7936.1	49.61876639287118
517.793622338893	1586.5333333333333	8030.266666666666	49.08468504402526
518.561887739228	1586.2333333333333	8134.366666666667	48.78845953448744
519.3300808054544	1586.2666666666667	8225.766666666666	49.32243073013911
520.0982015354069	1586.4	8313.4	48.37164981593258
520.8662499269203	1586.6666666666667	8398.733333333334	48.41444982258666
521.6342259778296	1586.5666666666666	8497.766666666666	48.511112372001264
522.4021296859694	1586.3666666666666	8580.433333333332	47.81793517421586
523.1699610491747	1586.9666666666667	8647.7	47.82590160954088
523.9377200652801	1586.8	8736.233333333334	48.98830420890518
524.7054067321207	1586.3	8795.8	48.67548605738872
525.4730210475309	1587.3333333333333	8855.733333333334	48.93099386166997
526.2405630093459	1586.0	8920.966666666667	48.34647602389315
527.0080326154003	1585.3666666666666	8973.933333333332	47.748131658583205
527.7754298635291	1586.0666666666666	9022.233333333334	48.48611033030707
528.5427547515668	1586.5333333333333	9063.066666666668	48.198426286757275
529.3100072773485	1586.7	9104.566666666668	48.370041977527194
530.077187438709	1586.1	9135.5	47.918630588948254
530.8442952334829	1586.4	9190.6	49.00257181477145
531.6113306595051	1586.7666666666667	9209.6	48.23229658360918
532.3782937146104	1587.3	9242.9	47.65300778814014
533.1451843966338	1586.9	9282.933333333332	48.73531732439402
533.9120027034099	1586.8333333333333	9332.933333333332	48.91006673679327
534.6787486327736	1586.6	9373.533333333333	49.113034880370606
535.4454221825597	1587.2	9400.133333333333	48.60418757067423
536.212023350603	1586.7333333333333	9431.8	48.30283428087046
536.9785521347383	1586.0333333333333	9475.8	48.66975085521832
537.7450085328004	1586.8333333333333	9497.966666666667	47.35364202857119
538.5113925426242	1586.5666666666666	9522.2	47.74864313336587
539.2777041620444	1586.1666666666667	9569.566666666668	49.54120451210759
540.0439433888959	1586.8333333333333	9575.833333333334	48.45371976725984
540.8101102210134	1586.2	9586.1	47.89463011259265
541.5762046562318	1586.9	9608.3	48.44239189365711
542.3422266923859	1586.7666666666667	9605.066666666668	47.85705738753004
543.1081763273105	1586.5333333333333	9622.966666666667	47.873627584694766
543.8740535588404	1586.7333333333333	9656.066666666668	48.85420589858566
544.6398583848105	1586.6333333333334	9671.366666666667	48.89597825870115
545.4055908030555	1585.9666666666667	9672.533333333333	48.12559229849951
546.1712508114102	1586.5666666666666	9670.5	48.09815785111927
546.9368384077096	1586.8333333333333	9677.666666666666	48.96509709746018
547.7023535897882	1586.8666666666666	9684.733333333334	49.124214782590144
548.4677963554811	1586.0666666666666	9663.8	47.89900060207951
549.2331667026231	1586.9333333333334	9670.133333333333	47.834760886196364
549.9984646290487	1586.3666666666666	9665.933333333332	47.751489779880494
550.7636901325931	1587.2666666666667	9663.033333333333	47.87130166354218
551.5288432110908	1587.0	9664.033333333333	47.71730734106468
552.2939238623768	1586.4333333333334	9662.833333333334	48.678617496427776
553.0589320842859	1586.7333333333333	9654.366666666667	47.40366987178194
553.8238678746528	1586.6333333333334	9657.466666666667	48.17070188423759
554.5887312313124	1586.8333333333333	9668.933333333332	48.43598225970601
555.3535221520995	1586.5333333333333	9657.566666666668	47.848913647922295
556.1182406348488	1586.4333333333334	9645.533333333333	47.214327641155045
556.8828866773954	1587.1	9652.666666666666	47.768983409018304
557.6474602775738	1586.5333333333333	9667.933333333332	48.30826225637778
558.411961433219	1586.4666666666667	9674.366666666667	47.409917974514336
559.1763901421657	1586.3333333333333	9678.3	47.454582211401934
559.9407464022488	1586.3	9691.0	48.46084111313578
560.7050302113031	1587.3333333333333	9688.0	47.60009344953598
561.4692415671633	1587.1	9711.0	48.04899087045928
562.2333804676643	1585.9	9710.033333333333	47.70333425887193
562.997446910641	1585.8666666666666	9732.6	47.44255666503026
563.7614408939281	1586.5666666666666	9743.3	47.59690690481597
564.5253624153604	1586.8666666666666	9770.766666666666	48.101303953993536
565.2892114727728	1587.1333333333334	9795.733333333334	47.52308213971312
566.0529880639999	1586.8	9812.4	47.00727324130323
566.8166921868768	1586.3666666666666	9823.433333333332	46.942084202736574
567.5803238392382	1586.5333333333333	9843.266666666666	47.25973671874126
568.3438830189189	1586.7666666666667	9860.4	47.885876800945304
569.1073697237535	1586.7666666666667	9870.766666666666	47.331167495269725
569.8707839515772	1586.9666666666667	9899.6	48.31164564571494
570.6341257002246	1586.2666666666667	9910.533333333333	48.40545502966323
571.3973949675305	1587.2333333333333	9927.533333333333	48.111138110746204
572.1605917513298	1585.8	9944.166666666666	48.260465520430316
572.9237160494572	1586.3333333333333	9937.0	47.39978054819371
573.6867678597476	1586.5	9957.466666666667	47.67574693412244
574.4497471800358	1586.3	9958.533333333333	46.75248144610964
575.2126540081566	1586.0666666666666	9981.133333333333	47.96419266221229
575.9754883419448	1586.4333333333334	9974.9	48.140966237802964
576.7382501792351	1586.7	9983.633333333333	47.87783945397055
577.5009395178625	1587.2666666666667	10004.4	47.73142658364562
578.2635563556619	1587.3	10019.9	46.78339734892846
579.0261006904677	1586.9333333333334	10032.5	47.67445185238387
579.7885725201152	1586.9	10043.733333333334	46.15233705354393
580.5509718424388	1587.2	10044.7	47.11277643488856
581.3132986552736	1586.9666666666667	10078.533333333333	47.745862537557315
582.0755529564542	1586.5666666666666	10111.433333333332	47.92026924403701
582.8377347438156	1586.6	10140.7	47.34876142420139
583.5998440151925	1586.4333333333334	10152.666666666666	47.13472577013334
584.3618807684197	1586.4	10167.9	47.70652538378735
585.123845001332	1586.8666666666666	10195.633333333333	46.965622379627945
585.8857367117644	1586.6	10229.0	47.289700236589596
586.6475558975515	1586.0666666666666	10256.4	47.2627875837946
587.4093025565281	1585.9666666666667	10293.833333333334	46.7883300776037
588.1709766865292	1587.3666666666666	10336.666666666666	48.03963714592053
588.9325782853895	1587.1666666666667	10375.0	46.593858996654774
589.6941073509438	1586.4	10432.0	46.31282603665567
590.4555638810269	1586.3	10505.333333333334	46.76660711401262
591.2169478734736	1586.1333333333334	10576.866666666667	47.31820689386567
591.9782593261189	1586.4333333333334	10655.7	45.91394762843928
592.7394982367973	1586.8333333333333	10744.433333333332	47.06309755290485
593.5006646033439	1586.2666666666667	10849.966666666667	46.94138017148886
594.2617584235933	1586.1333333333334	10957.033333333333	47.90202816677802
595.0227796953804	1586.3333333333333	11045.2	47.66011133495775
595.78372841654	1586.6	11148.466666666667	46.623677927381614
596.544604584907	1587.3	11238.833333333334	46.39525596840138
597.3054081983161	1586.2333333333333	11363.233333333334	46.630315487998864
598.0661392546021	1586.8	11470.033333333333	46.795938041602035
598.8267977515999	1586.1	11582.733333333334	46.512947806574005
599.5873836871442	1585.9333333333334	11734.733333333334	47.284224820506296
600.34789705907	1586.5333333333333	11871.866666666667	47.500011205807034
601.1083378652119	1586.3333333333333	11980.433333333332	47.18928377520451
601.8687061034049	1586.7666666666667	12130.233333333334	47.4244915017742
602.6290017714836	1586.2666666666667	12265.333333333334	47.507922688821154
603.3892248672829	1586.7	12431.766666666666	47.00335136943447
604.1493753886377	1586.7666666666667	12582.333333333334	47.65794881702501
604.9094533333828	1586.4	12715.566666666668	46.70012554344694
605.6694586993528	1586.4	12833.566666666668	45.573756922834825
606.4293914843829	1586.9	12962.266666666666	46.22705711646493
607.1892516863076	1586.7333333333333	13092.133333333333	46.64167010135663
607.9490393029618	1586.4	13233.8	47.16950140521556
608.7087543321802	1586.4333333333334	13361.866666666667	46.295609274461654
609.4683967717978	1586.1333333333334	13512.233333333334	46.36713550685238
610.2279666196492	1586.9	13675.8	47.56722213137845
610.9874638735695	1586.6666666666667	13793.9	47.271878942001855
611.7468885313933	1585.8	13910.7	46.788813802942855
612.5062405909555	1586.9333333333334	14028.733333333334	45.97680783166866
613.2655200500909	1586.3	14155.766666666666	45.59448905305946
614.0247269066342	1585.8	14275.533333333333	46.2797851355134
614.7838611584203	1586.3	14375.966666666667	45.93359788056585
615.5429228032841	1586.0333333333333	14509.133333333333	46.19670730833756
616.3019118390603	1586.2333333333333	14613.8	46.291574468857355
617.0608282635836	1587.4333333333334	14745.733333333334	47.182847176903536
617.8196720746892	1586.1666666666667	14803.066666666668	45.65807295723827
618.5784432702114	1586.7333333333333	14905.2	46.970041951092874
619.3371418479854	1586.2	14979.233333333334	46.411204088079266
620.0957678058459	1586.9	15026.033333333333	46.1617441023626
620.8543211416277	1585.9	15114.666666666666	46.611636912061414
621.6128018531655	1585.8333333333333	15190.033333333333	47.12573548320457
622.3712099382943	1586.3333333333333	15209.1	46.436594005919204
623.1295453948488	1586.2666666666667	15284.166666666666	46.7053349672874
623.8878082206638	1586.7666666666667	15337.9	46.412559870903905
624.6459984135743	1585.9	15374.566666666668	46.501210651325096
625.4041159714149	1586.0333333333333	15453.0	47.32636871491446
626.1621608920203	1587.0	15488.366666666667	45.808289303910094
626.9201331732256	1585.6666666666667	15522.633333333333	46.58821477653074
627.6780328128656	1586.1666666666667	15540.966666666667	45.98646692631991
628.4358598087749	1586.6333333333334	15584.666666666666	46.2011503957119
629.1936141587885	1586.5	15603.966666666667	45.730639994534485
629.9512958607411	1586.7	15654.1	46.58474368363536
630.7089049124675	1586.1666666666667	15658.933333333332	46.04641931056246
631.4664413118026	1586.3666666666666	15666.566666666668	45.85620366766546
632.2239050565811	1586.9333333333334	15660.233333333334	45.90964293398465
632.9812961446379	1586.4	15701.0	46.170449509048076
633.7386145738079	1586.5666666666666	15708.0	46.53239193307271
634.4958603419257	1587.0	15708.766666666666	46.03857784605651
635.2530334468262	1586.4666666666667	15728.966666666667	46.580004758672175
636.0101338863443	1586.7666666666667	15728.466666666667	45.992885493578946
636.7671616583146	1586.4	15722.4	46.30515291545693
637.5241167605723	1586.6333333333334	15706.333333333334	46.12663011407563
638.2809991909518	1586.2	15700.066666666668	46.56100850714271
639.037808947288	1586.6333333333334	15666.266666666666	46.374955176646104
639.7945460274159	1586.6333333333334	15658.0	45.56880572641618
640.5512104291702	1586.9	15668.666666666666	46.0016592680784
641.3078021503857	1586.8	15642.733333333334	45.71080337687831
642.0643211888971	1585.7	15649.066666666668	46.69282672683687
642.8207675425394	1586.2	15596.4	45.830285613751066
643.5771412091474	1586.1666666666667	15571.966666666667	46.550168059820585
644.3334421865558	1586.7	15511.7	45.373007402290746
645.0896704725996	1586.4	15491.133333333333	45.477404193326535
645.8458260651132	1586.1	15479.066666666668	46.21053402691365
646.6019089619319	1586.3333333333333	15461.9	45.879574695711455
647.3579191608902	1586.4666666666667	15472.033333333333	45.865582330497936
648.1138566598231	1587.0333333333333	15435.9	46.01239088044985
648.8697214565653	1586.3333333333333	15413.366666666667	46.551469818491064
649.6255135489516	1586.3666666666666	15380.933333333332	46.242016080429394
650.3812329348169	1586.7666666666667	15400.366666666667	46.847833779332305
651.1368796119959	1586.4	15428.266666666666	46.93554922642924
651.8924535783235	1586.2666666666667	15406.866666666667	46.46241892439258
652.6479548316345	1586.2	15385.5	46.747194529748235
653.4033833697637	1585.9666666666667	15367.333333333334	45.78305199118986
654.1587391905458	1586.1666666666667	15346.733333333334	45.76251693926938
654.9140222918159	1586.4	15333.6	46.00139851234466
655.6692326714084	1586.5	15334.333333333334	45.10453601759682
656.4243703271585	1586.2	15345.3	44.804247597726516
657.1794352569008	1586.2666666666667	15350.3	44.67773978392132
657.9344274584702	1587.2	15364.333333333334	45.212137583078544
658.6893469297014	1585.9	15375.9	44.96504595920083
659.4441936684294	1587.0	15420.733333333334	45.525935275156975
660.1989676724888	1586.4666666666667	15426.733333333334	44.67359385151958
660.9536689397146	1586.5333333333333	15481.933333333332	45.369644337698674
661.7082974679414	1586.5	15528.5	45.455324510062894
662.4628532550042	1586.6	15548.8	45.268610618490555
663.2173362987378	1586.4333333333334	15617.433333333332	45.26940331950896
663.9717465969768	1586.4666666666667	15684.566666666668	45.84044427704919
664.7260841475563	1586.2666666666667	15748.3	45.89937289087956
665.480348948311	1586.1	15805.4	46.01785947168917
666.2345409970756	1586.5	15870.5	45.35566459853716
666.988660291685	1586.4333333333334	15914.566666666668	45.0380413934621
667.742706829974	1585.7333333333333	15966.733333333334	44.157647123932115
668.4966806097776	1586.7333333333333	16064.166666666666	44.880323533738974
669.2505816289303	1586.4333333333334	16151.3	44.854394084462236
670.0044098852671	1586.4333333333334	16222.466666666667	44.44825070202145
670.7581653766227	1586.9666666666667	16345.566666666668	44.92257997603769
671.511848100832	1586.0333333333333	16424.066666666666	44.94511449651026
672.2654580557298	1586.2666666666667	16527.933333333334	45.2571977222727
673.0189952391509	1586.9333333333334	16608.8	44.99512858735647
673.7724596489301	1586.5	16693.766666666666	44.40018166726608
674.5258512829022	1586.4333333333334	16816.533333333333	45.02272844741619
675.279170138902	1586.4333333333334	16911.5	45.22651467191918
676.0324162147645	1586.8	17034.033333333333	45.01496019438718
676.7855895083242	1586.9	17170.6	45.44475337295274
677.5386900174161	1586.6	17283.533333333333	44.302980313783024
678.2917177398749	1586.0	17438.3	44.84230271606266
679.0446726735356	1586.2666666666667	17561.3	45.69496766085215
679.797554816233	1586.7333333333333	17667.6	45.79990347927403
680.5503641658016	1587.0666666666666	17798.2	45.98337814757119
681.3031007200765	1586.4333333333334	17910.266666666666	46.12864010976855
682.0557644768925	1586.3666666666666	18018.766666666666	45.82386218225099
682.8083554340842	1586.3666666666666	18111.733333333334	45.21265860641648
683.5608735894867	1586.0666666666666	18246.866666666665	45.618103585380865
684.3133189409347	1586.8	18375.366666666665	44.884875906545474
685.0656914862628	1587.1333333333334	18494.333333333332	44.848363487879325
685.8179912233061	1586.4333333333334	18609.566666666666	45.51906589673645
686.5702181498993	1587.1	18756.5	44.992578912395096
687.3223722638772	1585.8666666666666	18877.066666666666	44.308177661195046
688.0744535630747	1586.1666666666667	19010.333333333332	44.124296013526745
688.8264620453265	1586.0666666666666	19147.733333333334	45.23390335411908
689.5783977084674	1586.6	19278.866666666665	45.59405557179056
690.3302605503324	1586.5333333333333	19367.8	44.970476111750195
691.082050568756	1586.3666666666666	19492.633333333335	45.48377871144067
691.8337677615733	1585.8	19565.266666666666	45.38870153302343
692.585412126619	1586.8666666666666	19682.233333333334	45.871195820613984
693.3369836617278	1586.0	19758.533333333333	45.401284972365154
694.0884823647348	1586.7	19833.066666666666	45.116992225324246
694.8399082334745	1586.4	19913.4	44.619771913432686
695.5912612657819	1586.4666666666667	20007.666666666668	44.841097590835965
696.3425414594917	1586.7	20073.1	45.106101838827286
697.0937488124388	1586.4	20124.066666666666	44.61537590027926
697.8448833224579	1586.4333333333334	20195.733333333334	44.87596912270615
698.5959449873841	1586.4666666666667	20251.066666666666	45.308040761609796
699.3469338050518	1586.5	20301.133333333335	45.65359103268433
700.0978497732962	1586.3333333333333	20331.133333333335	44.75432556347727
700.8486928899517	1586.3333333333333	20383.666666666668	44.974370842385085
701.5994631528534	1586.5	20416.3	44.938714565125714
702.3501605598362	1586.8	20425.766666666666	44.30510748857953
703.1007851087347	1585.9666666666667	20413.8	44.613782871466064
703.8513367973837	1586.0	20412.766666666666	44.80821561134668
704.6018156236181	1586.2666666666667	20400.266666666666	44.79247291915307
705.3522215852728	1586.8666666666666	20414.966666666667	45.796534153284846
706.1025546801824	1586.7333333333333	20404.466666666667	45.01259254494478
706.8528149061818	1586.1	20367.366666666665	44.7320049788043
707.603002261106	1586.5	20291.4	44.08838827371959
708.3531167427894	1586.7	20281.566666666666	44.09443671708546
709.1031583490673	1586.8	20247.066666666666	44.48894279338883
709.8531270777742	1586.2666666666667	20191.733333333334	44.42866834164131
710.6030229267449	1586.5	20149.533333333333	44.216892384247025
711.3528458938142	1586.6333333333334	20139.3	45.23068014506433
712.1025959768172	1586.0666666666666	20079.5	44.592435989608404
712.8522731735884	1586.0333333333333	20032.1	44.97496505392775
713.6018774819628	1586.9	19934.266666666666	44.71014374029913
714.351408899775	1586.3666666666666	19824.0	44.14481411774749
715.1008674248601	1586.8666666666666	19726.266666666666	43.90443292921895
715.8502530550527	1586.2666666666667	19599.366666666665	44.37622624297305
716.5995657881876	1586.0333333333333	19508.533333333333	44.77900062893558
717.3488056220998	1586.2666666666667	19408.4	44.476527721668404
718.097972554624	1586.6	19327.2	44.974103900417134
718.8470665835949	1586.7666666666667	19254.066666666666	45.21802707502931
719.5960877068475	1587.0333333333333	19196.933333333334	45.465572929202665
720.3450359222164	1586.9	19136.433333333334	44.69596047292624
721.0939112275368	1586.1333333333334	19113.766666666666	43.80362789957362
721.842713620643	1586.8333333333333	19108.133333333335	43.61744073102637
722.5914430993702	1586.3	19089.1	44.037418630177804
723.340099661553	1586.6	19052.0	44.41845119228071
724.0886833050263	1586.4666666666667	19028.833333333332	44.99174323680173
724.837194027625	1586.4	19004.7	44.7392853571394
725.5856318271836	1587.2666666666667	18960.3	44.90366988959892
726.3339967015373	1586.3333333333333	18903.766666666666	44.17273349824415
727.0822886485207	1586.1666666666667	18840.8	44.25930914113229
727.8305076659686	1586.8333333333333	18780.233333333334	44.34134789103855
728.5786537517159	1586.8666666666666	18718.5	43.775390894949275
729.3267269035974	1587.0333333333333	18679.9	43.915468790543535
730.0747271194479	1587.0333333333333	18608.766666666666	44.397734626652365
730.822654397102	1587.5666666666666	18583.3	44.52209841595681
731.5705087343949	1586.2	18561.2	44.882818355661726
732.3182901291611	1586.5	18544.9	44.96697478721054
733.0659985792356	1586.2	18513.166666666668	44.872846995091834
733.8136340824532	1586.1666666666667	18464.4	44.76493103905784
734.5611966366486	1586.7	18427.2	44.29144502121105
735.3086862396566	1586.4333333333334	18397.6	44.733483939406504
736.056102889312	1586.2666666666667	18430.9	45.109690694828814
736.8034465834498	1586.3333333333333	18438.233333333334	45.52589744340069
737.5507173199047	1587.1	18452.7	45.35254115231396
738.2979150965115	1587.1333333333334	18470.1	45.1216250696839
739.045039911105	1586.7333333333333	18479.4	44.39894217042
739.79209176152	1586.9	18511.766666666666	44.7336232606489
740.5390706455914	1586.8	18522.066666666666	45.593397507157036
741.285976561154	1586.3333333333333	18476.366666666665	44.81370460223064
742.0328095060426	1586.0333333333333	18452.033333333333	44.560350342586304
742.7795694780918	1586.5	18393.933333333334	44.78023355936733
743.5262564751367	1586.3	18337.2	44.775597783025354
744.272870495012	1586.4	18337.7	45.60397806367871
745.0194115355524	1585.8333333333333	18340.066666666666	45.6819408258046
745.765879594593	1586.1666666666667	18332.5	45.92657281199948
746.5122746699683	1586.5	18297.666666666668	45.05012693470698
747.2585967595134	1587.6333333333334	18302.233333333334	44.807938635505785
748.0048458610628	1586.7333333333333	18294.066666666666	44.3186403447397
748.7510219724516	1586.8	18320.566666666666	44.43943698150215
749.4971250915144	1586.2333333333333	18357.233333333334	44.50384645831868
750.243155216086	1586.1333333333334	18409.233333333334	44.69243176170603
750.9891123440015	1586.8333333333333	18459.966666666667	44.81247497559586
751.7349964730954	1585.9666666666667	18523.233333333334	45.81086584786615
752.4808076012027	1586.7	18520.666666666668	44.881743787829855
753.2265457261582	1586.7	18572.7	44.367692575186084
753.9722108457964	1586.9	18644.033333333333	44.86782746929507
754.7178029579526	1586.0666666666666	18656.933333333334	44.14772688157535
755.4633220604613	1586.7	18677.5	44.20980352944419
756.2087681511574	1587.1666666666667	18731.7	44.47910782301321
756.9541412278757	1586.4666666666667	18750.4	44.00875467508355
757.699441288451	1587.3	18830.833333333332	44.128500978510786
758.4446683307182	1586.5	18897.033333333333	44.08017915786448
759.1898223525119	1586.8666666666666	18937.3	43.64032939703881
759.9349033516671	1587.4333333333334	19004.166666666668	43.57218568017857
760.6799113260186	1586.6666666666667	19076.333333333332	43.28507136626725
761.424846273401	1586.2	19171.566666666666	43.67418973347447
762.1697081916495	1586.4	19239.833333333332	43.31491931993956
762.9144970785986	1587.3333333333333	19306.6	43.449913240179725
763.6592129320832	1587.4333333333334	19362.433333333334	43.9847525093454
764.4038557499381	1586.2666666666667	19394.1	44.37095460307656
765.1484255299982	1586.2333333333333	19418.533333333333	44.34641997300764
765.8929222700982	1586.0666666666666	19437.166666666668	44.189499930180986
766.637345968073	1586.4333333333334	19519.133333333335	45.089676624772025
767.3816966217572	1586.8666666666666	19596.5	44.009669696839104
768.1259742289859	1587.1333333333334	19706.766666666666	44.150250994055455
768.8701787875938	1587.3666666666666	19790.833333333332	43.76824895132064
769.6143102954156	1586.4666666666667	19846.833333333332	44.11768251347563
770.3583687502863	1586.7	19937.6	44.50438257148132
771.1023541500406	1586.6666666666667	20010.133333333335	43.72590070289369
771.8462664925133	1586.4333333333334	20082.3	43.41869388325699
772.5901057755393	1586.4333333333334	20177.433333333334	43.36488661468517
773.3338719969533	1586.6	20290.8	43.36085391934747
774.0775651545903	1586.6666666666667	20384.833333333332	43.09640511791022
774.8211852462848	1586.2666666666667	20441.8	43.30283844148505
775.5647322698719	1586.5	20544.466666666667	43.64666673463912
776.3082062231862	1586.3333333333333	20629.5	43.96334509562609
777.0516071040627	1586.7333333333333	20708.733333333334	44.15548376496397
777.7949349103361	1585.8666666666666	20758.033333333333	43.19820035037576
778.5381896398412	1586.1333333333334	20854.8	42.96913349690796
779.281371290413	1586.4666666666667	20983.266666666666	43.28225231565163
780.024479859886	1586.2333333333333	21106.333333333332	42.97030151646308
780.7675153460953	1586.7333333333333	21254.833333333332	43.02046371137241
781.5104777468754	1586.6666666666667	21382.1	44.051786730076614
782.2533670600615	1586.7666666666667	21497.433333333334	44.43301030125039
782.996183283488	1586.7333333333333	21565.733333333334	43.95380432807402
783.73892641499	1585.8666666666666	21743.7	44.98297136669168
784.4815964524023	1586.6333333333334	21860.166666666668	44.19208470270031
785.2241933935596	1586.7	21945.833333333332	43.621368082040654
785.9667172362967	1586.8666666666666	22036.133333333335	43.4700158517982
786.7091679784486	1586.7666666666667	22128.133333333335	43.20356963195434
787.4515456178499	1585.9333333333334	22222.333333333332	43.5679405508585
788.1938501523355	1586.0666666666666	22298.733333333334	43.899240082056885
788.9360815797401	1586.6666666666667	22375.533333333333	42.45264988417906
789.6782398978987	1587.0	22483.9	42.44056624897125
790.420325104646	1586.4	22628.966666666667	43.472066526928685
791.1623371978169	1586.9333333333334	22778.0	43.49143816672712
791.9042761752461	1587.2	22859.4	42.66633528712435
792.6461420347684	1586.7333333333333	22971.833333333332	42.978675251526866
793.3879347742187	1586.7	23109.066666666666	43.288440158401066
794.1296543914318	1585.8666666666666	23212.366666666665	44.30252775624976
794.8713008842426	1586.3	23285.233333333334	44.223677507668086
795.6128742504857	1586.3	23416.433333333334	43.683573188333085
796.354374487996	1587.1666666666667	23509.8	42.79613464169688
797.0958015946084	1586.8333333333333	23586.7	42.35090600149156
797.8371555681575	1586.0666666666666	23770.3	42.697866543014
798.5784364064783	1586.6666666666667	23864.366666666665	43.11708589443405
799.3196441074057	1586.4	23955.3	43.186002020483414
800.0607786687742	1587.0333333333333	24039.566666666666	43.487005300073896
800.8018400884189	1586.7666666666667	24127.433333333334	43.16985784835179
801.5428283641745	1586.3666666666666	24255.0	44.270014884160396
802.2837434938757	1586.7333333333333	24389.433333333334	44.360863709079474
803.0245854753575	1586.5666666666666	24497.1	43.37724096465729
803.7653543064547	1586.4	24599.866666666665	42.84613031120422
804.5060499850019	1586.1333333333334	24669.7	42.13408797308719
805.2466725088342	1586.3	24773.366666666665	42.76808424058461
805.9872218757862	1586.2666666666667	24890.066666666666	43.21427583640145
806.7276980836928	1586.7333333333333	24994.266666666666	43.30394935654737
807.4681011303886	1586.8666666666666	25134.4	43.153466951834986
808.2084310137088	1585.8333333333333	25213.466666666667	43.49039568076572
808.948687731488	1586.5666666666666	25335.4	43.782591226266156
809.688871281561	1586.9	25383.333333333332	43.9690561143987
810.4289816617627	1586.7	25460.3	43.97918652152596
811.1690188699278	1587.1	25520.3	43.41918492618476
811.9089829038911	1586.9666666666667	25551.2	44.17184121569781
812.6488737614875	1586.3333333333333	25628.266666666666	44.064247674866735
813.3886914405518	1586.5	25751.866666666665	43.3545352513238
814.1284359389189	1587.0333333333333	25920.833333333332	44.00182158336796
814.8681072544233	1586.1333333333334	26041.2	43.71071074087055
815.6077053849002	1586.6666666666667	26160.633333333335	43.85305911220155
816.3472303281842	1586.4	26160.666666666668	43.03280359197569
817.0866820821101	1586.7666666666667	26257.833333333332	43.40229531088842
817.8260606445127	1586.2666666666667	26329.0	43.72345188317811
818.5653660132269	1586.6333333333334	26399.633333333335	42.72200556780578
819.3045981860876	1586.3	26452.4	42.25382196308626
820.0437571609293	1586.8333333333333	26539.866666666665	42.61346688019918
820.7828429355872	1586.8	26605.866666666665	43.77146397703174
821.5218555078957	1586.0333333333333	26656.3	42.83792737975737
822.26079487569	1586.8	26740.833333333332	42.93064461200073
822.9996610368046	1586.8	26799.066666666666	43.03813715480927
823.7384539890745	1585.7666666666667	26862.1	42.75344186917823
824.4771737303345	1586.5333333333333	26925.766666666666	41.70450219977511
825.2158202584193	1586.7333333333333	27039.533333333333	42.079092539834356
825.9543935711638	1586.2	27071.333333333332	41.65525412360873
826.6928936664028	1586.6666666666667	27170.466666666667	42.352910920255205
827.4313205419711	1586.7666666666667	27281.166666666668	42.92577861712715
828.1696741957036	1586.5	27298.866666666665	42.26330488206536
828.907954625435	1585.8666666666666	27429.266666666666	42.61752379836664
829.646161829	1586.5333333333333	27530.566666666666	41.90706483184038
830.3842958042337	1586.0333333333333	27656.466666666667	42.606118526673015
831.1223565489707	1586.0666666666666	27801.233333333334	42.9956911087789
831.8603440610459	1586.0	27931.933333333334	43.58529378107831
832.598258338294	1586.8	27984.0	43.57689088300575
833.3360993785501	1586.3333333333333	28025.066666666666	42.954469431235374
834.0738671796487	1586.6333333333334	28097.833333333332	42.74309305163647
834.8115617394246	1586.6666666666667	28226.333333333332	43.29495099400159
835.5491830557129	1586.1333333333334	28308.5	42.44443901910128
836.2867311263482	1585.7	28382.933333333334	43.11503160721431
837.0242059491653	1586.2333333333333	28524.333333333332	43.18602573050983
837.7616075219992	1587.1333333333334	28610.666666666668	42.93722403483089
838.4989358426844	1586.6666666666667	28586.5	41.95162589975012
839.2361909090561	1586.3333333333333	28634.666666666668	42.49843970258738
839.9733727189487	1586.7333333333333	28730.166666666668	43.08231257069106
840.7104812701973	1586.7333333333333	28866.933333333334	42.8055253814748
841.4475165606366	1586.2333333333333	28996.733333333334	43.248183859272544
842.1844785881015	1586.6333333333334	29139.333333333332	42.859847945030765
842.9213673504267	1587.0	29185.733333333334	42.31669045575214
843.6581828454471	1586.4666666666667	29166.8	42.080250141726296
844.3949250709974	1586.8	29169.866666666665	42.233177042070345
845.1315940249126	1585.9333333333334	29274.333333333332	42.04949717469751
845.8681897050272	1586.4333333333334	29408.0	42.595747105808
846.6047121091764	1586.7666666666667	29582.0	42.14209981101552
847.3411612351948	1586.2666666666667	29754.433333333334	42.69812737772303
848.0775370809172	1586.5	29788.433333333334	42.43154213619332
848.8138396441784	1586.2333333333333	29822.3	43.05648638815401
849.5500689228132	1586.6666666666667	29886.133333333335	42.353510084448736
850.2862249146566	1586.8	29981.7	43.29764443234547
851.0223076175432	1586.2666666666667	30090.766666666666	43.169735165205196
851.7583170293079	1586.2	30282.133333333335	42.58929047231848
852.4942531477856	1586.4333333333334	30399.833333333332	42.647385315903215
853.2301159708109	1586.2333333333333	30398.5	42.36322997790139
853.9659054962187	1586.3333333333333	30403.866666666665	42.092117146049624
854.7016217218439	1586.4	30494.4	42.63167228464646
855.4372646455213	1586.2	30643.333333333332	42.70735019106076
856.1728342650856	1586.0	30754.7	42.4175161603509
856.9083305783716	1587.3333333333333	30848.9	41.95941807564536
857.6437535832143	1586.1	30926.833333333332	41.42406602233947
858.3791032774483	1586.7333333333333	30996.033333333333	41.01264402912175
859.1143796589085	1586.4666666666667	31000.233333333334	41.27394151696434
859.8495827254299	1587.1333333333334	31163.6	41.4114808099303
860.5847124748469	1586.0666666666666	31247.9	41.6279405658334
861.3197689049947	1586.1333333333334	31374.266666666666	41.5887257505763
862.0547520137079	1586.1666666666667	31546.933333333334	41.624384077582604
862.7896617988213	1586.3666666666666	31675.366666666665	42.292834567072724
863.5244982581698	1586.4	31759.133333333335	41.91111636170521
864.2592613895882	1586.8333333333333	31790.3	42.35853875371365
864.9939511909114	1586.5333333333333	31730.5	42.22507421288691
865.728567659974	1587.2	31717.266666666666	42.21746761393406
866.4631107946109	1586.3	31751.0	42.04811907853906
867.197580592657	1586.3	31824.666666666668	41.35252026600707
867.931977051947	1586.5666666666666	31969.933333333334	41.26129715029507
868.6663001703158	1586.7	32014.4	41.11193091458016
869.4005499455982	1586.6333333333334	32095.4	41.907255571601816
870.1347263756289	1586.6	32099.833333333332	42.012641964473865
870.8688294582428	1587.1333333333334	32175.333333333332	41.68152331940801
871.6028591912748	1586.6	32313.9	41.59654284692427
872.3368155725594	1586.2	32479.4	41.54261544222459
873.0706985999318	1585.9	32541.7	41.236892094353834
873.8045082712266	1586.4666666666667	32624.266666666666	41.63412180634005
874.5382445842787	1586.8	32683.366666666665	41.741136814255775
875.2719075369228	1585.9666666666667	32776.433333333334	41.50302326643746
876.0054971269938	1585.8333333333333	32843.1	40.838706662087645
876.7390133523264	1586.2333333333333	33003.2	40.71572012638811
877.4724562107556	1586.9	33269.7	40.45500315277548
878.2058257001161	1586.4666666666667	33514.13333333333	40.94978859772425
878.9391218182427	1586.4	33640.066666666666	40.28867349355757
879.6723445629702	1586.6	33696.933333333334	40.30617898501229
880.4054939321335	1586.6333333333334	33767.333333333336	40.43596443398945
881.1385699235674	1586.2	33907.6	39.725076183360784
881.8715725351066	1586.4	34210.46666666667	40.594516226054125
882.604501764586	1586.2666666666667	34455.36666666667	40.52586294565126
883.3373576098403	1586.1666666666667	34646.36666666667	40.26598747864345
884.0701400687044	1586.3666666666666	34726.53333333333	40.27920308640191
884.8028491390132	1586.5666666666666	34876.5	40.247251984213484
885.5354848186014	1586.1	35008.5	39.84175153818321
886.2680471053038	1586.5333333333333	35143.4	40.46512779693775
887.0005359969554	1586.1333333333334	35288.4	39.513736707306954
887.7329514913906	1586.5666666666666	35451.7	38.58026544491335
888.4652935864447	1586.5333333333333	35723.96666666667	38.787301494009036
889.1975622799522	1586.4	36033.76666666667	39.069342734320514
889.929757569748	1586.9	36327.13333333333	40.09325652168118
890.6618794536669	1586.7	36387.2	39.69086017164667
891.3939279295437	1586.9666666666667	36476.53333333333	40.16968067052693
892.1259029952132	1586.2666666666667	36573.46666666667	40.68431802953626
892.8578046485103	1586.3	36712.566666666666	40.63359282858831
893.5896328872698	1586.5	36853.26666666667	40.764112868584746
894.3213877093264	1586.0333333333333	37056.4	41.113369933630935
895.0530691125149	1586.7333333333333	37279.933333333334	40.97124772696883
895.7846770946703	1586.4	37551.03333333333	41.84482959841563
896.5162116536272	1586.6333333333334	37713.4	42.146399673260376
897.2476727872206	1586.5666666666666	37805.3	42.222526913529464
897.9790604932853	1586.4	37943.76666666667	41.82105062010047
898.7103747696559	1586.4	38099.566666666666	41.83585076477939
899.4416156141674	1586.2666666666667	38302.933333333334	42.017509121717104
900.1727830246544	1586.1333333333334	38545.566666666666	42.091897562531244
900.9038769989521	1586.3	38839.8	42.659598698333866
901.634897534895	1586.6333333333334	39019.066666666666	42.86776338019466
902.365844630318	1587.0333333333333	39173.63333333333	42.728898590441354
903.0967182830558	1586.1333333333334	39340.9	43.46621848134547
903.8275184909435	1587.1	39527.26666666667	44.03435061264675
904.5582452518156	1586.4666666666667	39741.066666666666	43.97125081373966
905.288898563507	1586.1666666666667	39920.433333333334	43.94241546235749
906.0194784238527	1586.7666666666667	39941.36666666667	44.45694329901914
906.7499848306873	1585.8333333333333	40134.23333333333	45.20696355709416
907.4804177818455	1586.7666666666667	40384.2	45.846926570284346
908.2107772751625	1586.5333333333333	40627.63333333333	46.21987839050237
908.9410633084728	1586.2333333333333	40859.1	46.14241097611429
909.6712758796114	1586.3	40896.0	46.29053686982356
910.4014149864129	1586.1	41013.7	46.25924775849985
911.1314806267123	1586.1333333333334	41133.833333333336	46.51094838288595
911.8614727983444	1586.5666666666666	41325.9	46.80141168225123
912.5913914991438	1585.9666666666667	41524.4	46.49461446811203
913.3212367269456	1586.0333333333333	41766.46666666667	47.51672684183692
914.0510084795844	1586.0666666666666	41915.2	47.6275364413202
914.7807067548952	1586.7333333333333	41997.03333333333	47.521646658878296
915.5103315507125	1586.6	42041.333333333336	47.74959745381376
916.2398828648716	1585.4	42110.5	47.963056982825506
916.9693606952068	1586.3333333333333	42248.96666666667	47.98913511998109
917.6987650395532	1586.5	42358.76666666667	48.2790744468181
918.4280958957455	1586.7333333333333	42536.73333333333	48.3818153109067
919.1573532616186	1586.1	42671.666666666664	48.07913078121828
919.8865371350073	1587.1666666666667	42735.1	48.42114613633249
920.6156475137464	1586.2333333333333	42807.7	48.74252172247451
921.3446843956707	1587.1	42780.666666666664	48.541212204158356
922.0736477786149	1586.4333333333334	42750.53333333333	49.22543609257004
922.802537660414	1586.2333333333333	42707.0	48.90471443736581
923.5313540389027	1586.6333333333334	42751.066666666666	48.6298726798022
924.2600969119159	1585.8	42674.9	48.266071240964955
924.9887662772883	1587.0666666666666	42620.566666666666	47.9584335500748
925.7173621328548	1587.0333333333333	42571.36666666667	47.976662178649676
926.4458844764501	1586.8666666666666	42485.3	47.74291009447964
927.1743333059092	1586.7666666666667	42351.1	47.2777208325582
927.9027086190666	1586.2666666666667	42040.666666666664	46.8478260689715
928.6310104137575	1586.7333333333333	41616.5	47.2543355912817
929.3592386878165	1586.4666666666667	41069.066666666666	47.72361873521589
930.0873934390784	1585.5333333333333	40350.566666666666	47.36580810916563
930.815474665378	1586.6333333333334	39562.5	47.23542428096454
931.5434823645503	1585.8666666666666	38663.666666666664	47.097708356878634
932.2714165344298	1586.5	37544.36666666667	46.31629488935345
932.9992771728516	1585.8666666666666	36456.63333333333	45.506952632711446
933.7270642776504	1587.0666666666666	35331.666666666664	45.25975286372812
934.4547778466609	1585.8666666666666	34248.26666666667	44.563829435177745
935.1824178777181	1585.9333333333334	33394.8	44.09064777363484
935.9099843686568	1586.6	32638.5	43.46996323824612
936.6374773173115	1586.0333333333333	32195.733333333334	44.05295662547948
937.3648967215174	1586.1666666666667	31855.333333333332	43.934640087627045
938.0922425791092	1586.3333333333333	31669.5	43.59926425310497
938.8195148879216	1586.2666666666667	31712.466666666667	43.1578350547679
939.5467136457895	1586.4	31870.933333333334	42.530369548685755
940.2738388505477	1586.4333333333334	32108.9	42.15187940362537
941.000890500031	1586.8666666666666	32553.1	42.47684345656595
941.7278685920743	1585.8333333333333	33107.6	41.54807842569894
942.4547731245123	1586.1	33805.0	42.14027194644609
943.1816040951798	1585.3333333333333	34496.1	41.882317244322635
943.9083615019116	1586.1666666666667	35233.13333333333	41.840888799670715
944.6350453425426	1586.2333333333333	36001.03333333333	41.562743970823476
945.3616556149077	1586.4333333333334	36804.23333333333	42.41235433051707
946.0881923168415	1586.9333333333334	37576.46666666667	42.309435210110074
946.8146554461789	1585.8	38221.433333333334	41.61034747925361
947.5410450007547	1586.7	38975.5	41.65663375514166
948.2673609784038	1586.9	39704.86666666667	41.61453396512917
948.9936033769609	1585.9666666666667	40455.03333333333	40.892113410101096
949.7197721942608	1585.8666666666666	41228.833333333336	40.46489961535892
950.4458674281384	1586.1666666666667	42009.166666666664	40.891277546784565
951.1718890764284	1585.9666666666667	42767.36666666667	40.66675074482014
951.8978371369658	1586.1666666666667	43429.13333333333	40.616568779701744
952.6237116075853	1586.8666666666666	43990.13333333333	40.103765641785685
953.3495124861216	1585.6	44597.0	40.32484075031944
954.0752397704097	1585.7333333333333	45092.6	40.22955364562045
954.8008934582843	1586.6333333333334	45667.166666666664	40.20484332748993
955.5264735475803	1586.6	46215.46666666667	39.65950995890009
956.2519800361324	1586.4333333333334	46722.53333333333	39.183260054234246
956.9774129217755	1586.2	47123.26666666667	39.106803803190644
957.7027722023442	1586.8	47619.433333333334	39.262296005830734
958.4280578756737	1586.9	47932.066666666666	39.399956900493585
959.1532699395985	1586.7	48166.566666666666	39.5685571924876
959.8784083919536	1587.3	48498.26666666667	40.05864391068917
960.6034732305736	1586.8666666666666	48761.833333333336	40.24651302653535
961.3284644532936	1586.7	48963.26666666667	40.119716996070814
962.053382057948	1586.3666666666666	49254.5	40.024851553290446
962.7782260423721	1586.3666666666666	49514.3	40.4244063190989
963.5029964044004	1586.4	49666.4	40.032828642356435
964.2276931418677	1586.5333333333333	49844.0	39.98946803925133
964.952316252609	1587.0333333333333	49940.2	39.6483506737899
965.6768657344589	1586.6333333333334	50017.8	39.35202688872197
966.4013415852523	1586.9666666666667	50071.46666666667	39.18677747926458
967.1257438028242	1586.8	50168.833333333336	39.88867488874254
967.8500723850091	1586.7333333333333	50274.73333333333	39.839144120917574
968.574327329642	1586.5666666666666	50359.03333333333	40.1665167274302
969.2985086345576	1586.5	50502.566666666666	40.13679422889749
970.0226162975908	1586.1	50507.5	40.35361709186324
970.7466503165765	1585.9666666666667	50429.96666666667	40.07986156085869
971.4706106893493	1587.1	50461.03333333333	40.429148315226094
972.1944974137441	1587.3666666666666	50295.933333333334	40.32085711369979
972.9183104875957	1586.1	50081.566666666666	40.784534577385834
973.6420499087391	1586.0333333333333	49721.03333333333	40.26265413902186
974.3657156750087	1586.5	49524.9	40.01927553607685
975.0893077842397	1586.1	49312.03333333333	40.04758139079533
975.8128262342667	1586.8333333333333	49300.066666666666	39.423046990350045
976.5362710229247	1586.0333333333333	49260.7	39.401900412774715
977.2596421480483	1586.4	49250.53333333333	39.64021601459131
977.9829396074724	1587.2	49177.666666666664	39.65780770795082
978.7061633990318	1586.5	48948.46666666667	39.417843613926685
979.4293135205613	1586.3666666666666	48721.36666666667	39.652242502884675
980.1523899698958	1587.0333333333333	48473.13333333333	39.38865660764042
980.87539274487	1587.0	48339.933333333334	39.674007937827014
981.5983218433189	1586.9666666666667	48303.9	39.32691782076255
982.3211772630771	1586.6666666666667	48339.76666666667	39.509691364934426
983.0439590019795	1586.3	48394.23333333333	38.74684890214849
983.7666670578608	1587.1333333333334	48500.9	38.97193524457101
984.4893014285559	1586.2	48450.933333333334	38.18609959132859
985.2118621118997	1586.8333333333333	48414.96666666667	38.76417986265134
985.9343491057269	1586.5	48367.1	38.696436885356576
986.6567624078724	1586.3	48225.03333333333	38.547097430780205
987.3791020161709	1586.0666666666666	48189.833333333336	38.63675638002858
988.1013679284573	1586.9	48173.7	38.89508142965677
988.8235601425663	1587.5666666666666	48208.566666666666	39.32119376955901
989.5456786563328	1586.9	48258.433333333334	38.91721304171536
990.2677234675917	1586.9333333333334	48369.0	39.53288498287663
990.9896945741776	1586.0	48282.73333333333	39.07463992097357
991.7115919739255	1586.7333333333333	48143.63333333333	39.22910939564732
992.4334156646702	1586.6	47817.03333333333	38.66289479647141
993.1551656442463	1586.8	47379.86666666667	38.51246534608562
993.8768419104888	1586.5333333333333	46992.13333333333	38.77537501635507
994.5984444612325	1587.0	46710.5	38.4113672259338
995.3199732943121	1587.1666666666667	46387.36666666667	39.08332009038931
996.0414284075626	1586.4	46061.833333333336	38.876628563756626
996.7628097988187	1586.3333333333333	45827.5	39.10277866642583
997.4841174659151	1586.7333333333333	45591.333333333336	39.26518247772783
998.2053514066869	1587.1333333333334	45247.4	39.055441084145876
998.9265116189687	1586.5	44795.13333333333	39.11382398989585
999.6475981005952	1586.3	44234.4	38.5578889681142
1000.3686108494015	1586.6666666666667	43691.1	38.71784589717605
1001.0895498632223	1586.4	43365.333333333336	38.771975054937585
1001.8104151398923	1586.7666666666667	43004.933333333334	38.41608491065003
1002.5312066772464	1587.5	42691.7	38.7041303699304
1003.2519244731194	1587.2666666666667	42422.6	38.978115100125514
1003.9725685253462	1586.4666666666667	42066.666666666664	38.75774827066089
1004.6931388317614	1586.3	41695.666666666664	39.28757376567113
1005.4136353902	1586.2333333333333	41150.9	39.157964501563654
1006.1340581984969	1586.7666666666667	40582.433333333334	39.65297497918788
1006.8544072544867	1585.8666666666666	39895.1	39.537045541027325
1007.5746825560042	1586.5333333333333	39328.5	40.076752840791336
1008.2948841008844	1587.1333333333334	38754.0	40.03312454892322
1009.0150118869618	1586.5333333333333	38285.5	39.722262770849426
1009.7350659120716	1586.4	37953.2	39.7152828885375
1010.4550461740483	1586.8333333333333	37598.4	40.13629895515637
1011.174952670727	1586.5666666666666	37217.566666666666	39.508792795973655
1011.8947853999423	1586.5333333333333	36801.2	39.83223077071321
1012.614544359529	1586.0333333333333	36283.1	40.05994603392629
1013.334229547322	1585.9	35667.4	40.200744678481634
1014.0538409611561	1586.5333333333333	35004.0	40.34724401522209
1014.7733785988661	1586.1	34397.566666666666	40.536054581442215
1015.4928424582868	1585.7	33909.4	40.6791593255876
1016.2122325372529	1586.4333333333334	33432.5	40.33594437467685
1016.9315488335994	1586.4333333333334	33054.53333333333	40.665056853298836
1017.6507913451611	1586.7	32718.866666666665	40.71296766569994
1018.3699600697728	1586.5	32396.966666666667	40.514660679243434
1019.0890550052692	1585.9333333333334	31972.733333333334	40.28673421562456
1019.8080761494851	1586.8333333333333	31408.133333333335	40.00610274689019
1020.5270235002555	1586.1333333333334	30758.333333333332	40.45396615578502
1021.2458970554151	1587.0	29987.066666666666	39.76926357041396
1021.9646968127987	1586.3666666666666	29335.0	40.32196327317862
1022.6834227702411	1586.1	28780.366666666665	40.59284228191206
1023.4020749255772	1586.5333333333333	28292.433333333334	40.476414777445946
1024.1206532766416	1586.5666666666666	27863.533333333333	39.898741008138025
1024.8391578212693	1586.7	27560.933333333334	40.48333420530094
1025.5575885572953	1587.2	27251.9	40.89619962950865
1026.2759454825539	1586.2666666666667	26860.733333333334	41.235602471621334
1026.9942285948803	1586.9666666666667	26304.266666666666	41.41148596390122
1027.7124378921092	1586.6666666666667	25730.433333333334	41.48593219666375
1028.4305733720753	1585.4666666666667	25141.166666666668	41.39078001433076
1029.1486350326138	1587.1333333333334	24594.733333333334	41.74581234220791
1029.866622871559	1586.7333333333333	24102.5	41.431842498795035
1030.584536886746	1586.3	23651.666666666668	41.11617299060369
1031.3023770760096	1586.5	23257.033333333333	40.753520699119576
1032.0201434371845	1586.2666666666667	22909.833333333332	41.20589317269876
1032.7378359681059	1586.0333333333333	22543.066666666666	41.252481551280155
1033.455454666608	1586.5333333333333	22148.733333333334	40.9462756584558
1034.1729995305259	1586.4	21708.2	40.668666287184806
1034.8904705576945	1585.9666666666667	21227.033333333333	40.546637314533285
1035.6078677459486	1586.3666666666666	20687.4	40.61578529132933
1036.3251910931228	1586.3	20196.666666666668	41.19802743300392
1037.042440597052	1586.6666666666667	19734.666666666668	40.878320125679615
1037.7596162555712	1585.8333333333333	19344.6	41.371165100976626
1038.4767180665153	1585.8	19017.133333333335	41.23649878197201
1039.1937460277186	1585.5333333333333	18728.866666666665	40.81850924167475
1039.9107001370162	1586.0333333333333	18467.766666666666	40.67065066144387
1040.627580392243	1586.9	18189.6	40.77727338538319
1041.3443867912338	1586.6	17859.933333333334	41.23241185649896
1042.0611193318232	1587.0	17457.933333333334	41.17665338542269
1042.7777780118463	1587.0666666666666	17010.266666666666	40.17166642520648
1043.4943628291376	1586.0333333333333	16579.633333333335	40.581352347440685
1044.2108737815322	1586.6333333333334	16171.733333333334	40.46177569186646
1044.9273108668647	1586.5	15801.0	40.56132170075038
1045.64367408297	1586.2333333333333	15462.566666666668	40.13041547102203
1046.359963427683	1586.2333333333333	15202.7	40.883305093668525
1047.0761788988382	1586.8	14926.8	40.09727010646105
1047.7923204942708	1586.4666666666667	14668.5	39.394577188535905
1048.5083882118154	1586.4	14417.066666666668	40.28737084397261
1049.224382049307	1586.9	14099.533333333333	40.03643087514684
1049.9403020045802	1587.0333333333333	13775.7	40.01547603327909
1050.6561480754697	1586.3666666666666	13419.8	39.37480846169081
1051.3719202598106	1586.9	13117.266666666666	40.01869715396035
1052.0876185554378	1586.9333333333334	12821.766666666666	40.16348825685494
1052.8032429601856	1586.6333333333334	12561.833333333334	39.612630531626024
1053.5187934718892	1586.6333333333334	12368.633333333333	39.68657517286053
1054.2342700883835	1586.4	12206.733333333334	39.99966151391865
1054.949672807503	1587.0	12064.166666666666	40.016191309608686
1055.6650016270826	1586.7333333333333	11889.2	39.32390404181205
1056.3802565449573	1587.0666666666666	11679.233333333334	40.22176391884887
1057.0954375589617	1586.6666666666667	11463.8	39.69569705927444
1057.8105446669308	1587.2333333333333	11248.233333333334	40.75167389991564
1058.5255778666992	1586.9333333333334	11011.433333333332	40.379768529058154
1059.240537156102	1586.3	10780.233333333334	40.53900611838264
1059.9554225329737	1585.9666666666667	10585.8	39.76613531434436
1060.6702339951491	1586.3	10426.9	39.81096024854674
1061.3849715404633	1586.4666666666667	10304.166666666666	40.75830702113234
1062.0996351667509	1587.0	10180.866666666667	39.518167180655965
1062.8142248718468	1586.0333333333333	10073.5	39.78843609416424
1063.528740653586	1586.1666666666667	9926.066666666668	39.8922421108563
1064.2431825098029	1586.5	9767.1	40.47734567789533
1064.9575504383324	1585.7	9557.566666666668	40.888689392500446
1065.6718444370097	1586.5333333333333	9349.4	40.021585636291235
1066.386064503669	1585.8	9170.533333333333	39.50590555849358
1067.1002106361457	1587.0333333333333	9028.966666666667	40.24048222475118
1067.8142828322743	1586.6	8914.133333333333	40.068663702945166
1068.5282810898898	1586.0666666666666	8819.766666666666	39.4175413367189
1069.2422054068265	1586.5	8719.1	40.040628095701855
1069.95605578092	1586.4	8626.333333333334	40.392196201857395
1070.6698322100044	1586.4666666666667	8489.3	40.31690709534518
1071.383534691915	1586.6666666666667	8319.833333333334	39.78229512731595
1072.0971632244864	1586.7333333333333	8154.7	40.08146131273553
1072.8107178055534	1585.7	7990.433333333333	39.40953083448828
1073.524198432951	1586.3	7870.766666666666	40.05822702150259
1074.2376051045137	1586.5666666666666	7757.266666666666	39.00143046162668
1074.9509378180765	1586.6333333333334	7683.933333333333	40.724611937231096
1075.6641965714741	1586.2666666666667	7583.866666666667	39.22599895910389
1076.3773813625414	1586.7666666666667	7497.8	40.55297964054162
1077.0904921891133	1586.7	7391.566666666667	40.00831181280454
1077.8035290490245	1586.8	7265.166666666667	39.20114273643645
1078.51649194011	1586.1	7138.233333333334	40.206387696458265
1079.2293808602042	1586.0333333333333	7015.966666666666	40.625274095909916
1079.9421958071423	1585.8	6894.1	40.58592848944866
1080.6549367787588	1586.4666666666667	6786.266666666666	39.18028051054183
1081.367603772889	1586.3	6716.3	39.79418728329885
1082.080196787367	1586.2666666666667	6664.033333333334	39.132920786199236
1082.7927158200282	1586.1333333333334	6586.633333333333	39.97875188401113
1083.5051608687072	1586.6	6488.4	39.080804853103636
1084.217531931239	1586.1	6360.766666666666	38.80296247314252
1084.9298290054578	1586.9333333333334	6241.866666666667	38.42231642168177
1085.6420520891993	1587.0666666666666	6145.6	39.43611137710698
1086.3542011802977	1585.5666666666666	6077.1	39.586055126716865
1087.0662762765878	1586.1	6007.6	39.858856522974015
1087.7782773759047	1586.9333333333334	5955.933333333333	40.40077644314415
1088.4902044760831	1586.2333333333333	5873.866666666667	39.737388398713804
1089.202057574958	1586.6333333333334	5787.0	39.97505135754325
1089.9138366703637	1586.7333333333333	5691.4	39.65215760168054
1090.6255417601355	1586.2333333333333	5606.466666666666	40.50129604080472
1091.337172842108	1586.7	5517.1	39.531868897403875
1092.048729914116	1587.0333333333333	5461.7	40.012863530730186
1092.7602129739944	1586.2	5416.233333333334	40.202946135624266
1093.471622019578	1586.5333333333333	5373.866666666667	40.216615468835876
1094.1829570487016	1586.2333333333333	5303.733333333334	39.29182131396455
1094.8942180592	1586.6666666666667	5221.966666666666	40.7385048273801
1095.605405048908	1586.4333333333334	5132.866666666667	39.28253596030309
1096.3165180156604	1586.6333333333334	5063.6	39.99058953317236
1097.027556957292	1586.6666666666667	5016.866666666667	38.59730961118662
1097.7385218716379	1586.3666666666666	4991.9	41.73501515436588
1098.4494127565324	1585.7666666666667	4936.466666666666	39.196553352918954
1099.1602296098106	1586.8333333333333	4851.566666666667	39.02948961449552
1099.8709724293074	1586.4	4768.066666666667	38.831340917849346
1100.5816412128574	1586.5	4697.666666666667	39.96699999399572
1101.2922359582956	1586.3333333333333	4655.3	40.2945293445334
1102.0027566634565	1586.2333333333333	4624.133333333333	39.409615997870816
1102.7132033261753	1586.1	4573.266666666666	39.202875135918035
1103.4235759442865	1586.8	4505.7	40.83855912879811
1104.1338745156252	1586.3333333333333	4425.7	39.83229465412014
1104.844099038026	1585.9	4375.533333333334	39.9731161224753
1105.5542495093239	1585.8333333333333	4339.533333333334	39.81055414835046
1106.2643259273534	1586.3333333333333	4293.966666666666	39.47111708307412
1106.9743282899494	1586.3666666666666	4216.2	40.07301016796229
1107.684256594947	1586.7	4136.433333333333	40.66995478330245
1108.394110840181	1586.7	4083.766666666667	40.70334248538216
1109.1038910234856	1586.6	4040.133333333333	40.13244995037874
1109.8135971426964	1586.3	3987.4666666666667	41.53438829457715
1110.5232291956477	1586.4333333333334	3907.0333333333333	40.29676092356946
1111.2327871801745	1586.0666666666666	3846.8	41.01504610755118
1111.9422710941117	1586.1	3797.2	40.36925738249518
1112.6516809352938	1586.0333333333333	3747.733333333333	40.321847988959085
1113.3610167015559	1586.5333333333333	3691.1666666666665	41.05302569401376
1114.0702783907325	1587.0333333333333	3633.366666666667	40.39846269950929
1114.7794660006589	1586.5	3593.366666666667	41.73185089057045
1115.4885795291696	1586.5333333333333	3557.9666666666667	40.08903599512799
1116.1976189740992	1586.9333333333334	3516.9333333333334	41.560734876236374
1116.906584333283	1586.7666666666667	3462.4333333333334	40.72712798155284
1117.6154756045555	1585.9666666666667	3426.4333333333334	41.47528242901503
1118.3242927857516	1586.9	3394.4333333333334	41.44875157673293
1119.0330358747062	1585.6333333333334	3353.5	42.15490026092397
1119.741704869254	1586.0	3312.1	41.138638958179214
1120.4502997672296	1586.2333333333333	3270.5333333333333	42.561451321417955
1121.1588205664682	1585.2	1664.0333333333333	45.45154163509223
1121.8672672648045	1585.5333333333333	1663.8333333333333	44.34234826104345
1122.5756398600731	1585.6333333333334	1663.3	38.568720671483845
1123.2839383501089	1585.9	1663.2333333333333	31.436544544008377
