# Supplementary material for: Roblonski: A Material-Efficient Robo-Fluidic Toolbox for Rapid Photochemical Characterization
Source: ACS Cent Sci. 2026 Feb 6;12(3):333–44. doi: 10.1021/acscentsci.5c02027 (PMC13022720; doi:10.1021/acscentsci.5c02027)
Supplement: Supplementary file 2 [file oc5c02027_si_002.zip › BeerLambertStudy/Raw Data (Automataed)/BLEC Study (2025 Jun 12)/Perylene2/blec_Perylene2__13062025_aABS_i10_eEXP_s0_d380e-02_t250-0_m7_v175-0.csv]

name	C:/Users/cbe.mabolha.shared/Documents/Gilson Spectroscopy Project\BLEC Study (2025 Jun 12)\Perylene2\blec_Perylene2__13062025_aABS_i10_eEXP_s0_d380e-02_t250-0_m7_v175-0.csv
2025-06-13 00:08:29.312260
mix_iter=7	mix_disp=175.0
droplet_volume=50.0	working_volume=250.0
dilution_scheme=Fractional(value=0.3333333333333333)	n_dil=6
calibration=Calibration(y = f(x); f(x) = -0.244 + 0.9765x; s.t. y > 0.0; Set Feb 4	2025 from "Manuscript Figures Data.xlsx")
count	30
interval	0.1 (Sec)
integration_time	40000 (uSec)
NLC=False	DCC=False	WCAL=-5	Slit=S5
Conc_0=0.038	nFRAC=1.0	nConc_(10;0)=0.038	aFRAC=1.0	aConc_(10;0)=0.038
wavelength (nm)	dark reference (int)	light reference (int)	abs (mOD)
W	D	L	S
344.6678771972656	1602.4333333333334	1679.4333333333334	41.8064960346063
345.45221902608614	1589.7	1666.5666666666666	43.75324364890328
346.236489003635	1586.1333333333334	1664.2333333333333	40.374409235920524
347.02068712774695	1584.9333333333334	1660.7666666666667	28.805739554808003
347.8048133962569	1585.3333333333333	2403.3333333333335	54.797961076579924
348.5888678069997	1586.0666666666666	2415.1666666666665	54.8083764644816
349.3728503578101	1586.8666666666666	2427.4666666666667	54.12695408049824
350.15676104652283	1587.0	2441.1666666666665	55.40178814749503
350.94059987097285	1587.4666666666667	2449.233333333333	55.68229098974837
351.72436682899485	1586.4333333333334	2457.5	57.43200165405884
352.5080619184237	1586.3	2461.4	57.46998532274128
353.2916851370942	1585.3	2467.633333333333	58.428124563846715
354.0752364828412	1585.5	2472.5	57.353576586730455
354.8587159534994	1586.0333333333333	2473.6666666666665	58.036216735823736
355.6421235469038	1585.9666666666667	2478.5	61.65910032972098
356.42545926088906	1586.4333333333334	2479.4333333333334	60.31866696080162
357.20872309329	1586.9333333333334	2478.766666666667	60.310062186615205
357.9919150419415	1587.0	2474.2	60.79820177858044
358.77503510467835	1585.8666666666666	2468.4333333333334	59.72706573530543
359.5580832793353	1585.6333333333334	2465.266666666667	64.78528575336297
360.34105956374725	1585.8666666666666	2453.3333333333335	60.51681079967891
361.12396395574893	1585.5	2455.3	64.82163462611756
361.9067964531752	1585.9333333333334	2450.9	62.749548545755026
362.6895570538609	1586.1	2446.9333333333334	63.36559800008723
363.47224575564076	1586.7666666666667	2448.4	62.855425982299124
364.2548625563497	1586.8	2445.5333333333333	65.05719675622836
365.0374074538224	1586.9333333333334	2444.733333333333	62.5531267287007
365.8198804458938	1586.5666666666666	2446.633333333333	68.12661779959436
366.6022815303986	1586.8333333333333	2439.0666666666666	65.33606043135188
367.3846107051717	1586.5333333333333	2443.1666666666665	68.7785856435823
368.1668679680479	1585.7333333333333	2445.0	67.01418480174532
368.9490533168619	1586.6666666666667	2452.0666666666666	68.5920421961992
369.7311667494487	1586.1333333333334	2456.266666666667	65.81970443610581
370.5132082636429	1586.6333333333334	2462.733333333333	68.53597647202349
371.2951778572795	1586.7333333333333	2468.8333333333335	68.81898190008914
372.07707552819323	1587.1666666666667	2469.8333333333335	71.39222621982606
372.8589012742189	1586.5666666666666	2469.9	70.36903995909081
373.6406550931913	1586.1333333333334	2481.6666666666665	74.24986420115326
374.4223369829453	1586.6	2490.5666666666666	72.75599115302083
375.2039469413157	1587.0666666666666	2499.9666666666667	77.38669705014972
375.9854849661373	1586.4333333333334	2491.633333333333	79.06611473906291
376.7669510552448	1586.0666666666666	2492.4333333333334	78.74383376922903
377.5483452064732	1586.4	2500.5	83.41121903618543
378.3296674176572	1586.2	2517.8	85.18973938727949
379.11091768663164	1586.4	2517.3	87.024057648804
379.89209601123133	1586.5	2521.266666666667	84.7392289426229
380.67320238929113	1585.8666666666666	2529.0333333333333	88.60563219671124
381.45423681864577	1585.9333333333334	2531.133333333333	89.78566472131361
382.23519929713007	1586.0666666666666	2538.4666666666667	90.20937005082624
383.01608982257886	1585.9666666666667	2551.3333333333335	91.26345712341211
383.796908392827	1585.7333333333333	2563.0333333333333	88.5877414713809
384.57765500570923	1586.3	2564.9333333333334	90.83596802191869
385.3583296590604	1586.6	2553.8333333333335	86.93404098158233
386.1389323507153	1585.3333333333333	2557.4333333333334	86.07102253359518
386.91946307850884	1586.8	2573.3333333333335	88.67569674085979
387.69992184027564	1585.3	2594.6	86.04239066033338
388.48030863385065	1586.9333333333334	2618.4333333333334	86.45836333351944
389.2606234570687	1586.9333333333334	2602.233333333333	83.33309285837073
390.04086630776453	1586.7333333333333	2588.8	83.4786390925877
390.82103718377294	1586.4	2594.8333333333335	82.49850026248141
391.6011360829288	1586.3333333333333	2604.0333333333333	82.63447240986488
392.3811630030669	1586.3666666666666	2633.5333333333333	88.13436065018573
393.161117942022	1586.0	2677.266666666667	90.30114226039723
393.941000897629	1586.4666666666667	2715.5666666666666	90.91596102735252
394.72081186772266	1586.3333333333333	2727.0333333333333	94.86525761240107
395.5005508501378	1587.1666666666667	2711.4	96.51744930528194
396.28021784270925	1586.6333333333334	2711.6	100.95335824571274
397.0598128432718	1586.8333333333333	2726.5666666666666	104.02694613284648
397.83933584966024	1585.5666666666666	2728.8333333333335	109.40865093320765
398.6187868597095	1586.7	2740.8333333333335	111.63153974073605
399.3981658712542	1586.2	2756.5	114.29603734988375
400.1774728821293	1586.7	2780.633333333333	115.90719132789921
400.9567078901696	1586.3	2813.9666666666667	124.03563307019276
401.7358708932098	1586.2666666666667	2811.7	127.04266454638233
402.5149618890848	1586.0333333333333	2795.9	129.09055454596577
403.2939808756294	1586.7666666666667	2801.4333333333334	127.63261276293159
404.07292785067847	1586.0	2828.133333333333	128.5745882621253
404.8518028120667	1586.3666666666666	2840.8	127.72888203024324
405.630605757629	1586.3	2847.3	127.83371111955796
406.4093366852001	1587.0333333333333	2840.133333333333	126.57070659978828
407.1879955926149	1586.4333333333334	2842.4	124.98868620837217
407.9665824777082	1586.5	2858.8333333333335	120.29867324953302
408.74509733831474	1585.9333333333334	2879.766666666667	115.74625340770157
409.52354017226935	1587.0333333333333	2892.366666666667	110.32639652473166
410.3019109774069	1586.6333333333334	2890.0666666666666	102.89860275820901
411.08020975156217	1586.2333333333333	2906.3	97.9338429981253
411.8584364925699	1586.8	2936.5666666666666	95.13594379884556
412.6365911982651	1587.1666666666667	2954.866666666667	89.10565608391477
413.4146738664823	1586.3333333333333	2975.8	87.52077765236729
414.19268449505654	1586.4666666666667	3009.8	88.12540945934707
414.97062308182257	1586.5666666666666	3044.8333333333335	86.1905059144182
415.74848962461516	1586.6	3087.1	86.81370602756968
416.52628412126916	1586.4666666666667	3160.0333333333333	89.85617131472489
417.3040065696194	1585.6666666666667	3227.3	88.64697102192062
418.0816569675006	1586.1	3226.233333333333	92.20464190073632
418.8592353127476	1586.0	3220.266666666667	95.33392164762708
419.63674160319533	1586.0	3227.4	95.89254262325046
420.4141758366785	1586.2333333333333	3262.0	98.9492120629082
421.1915380110319	1586.3333333333333	3278.3	102.55283878286491
421.9688281240904	1586.1666666666667	3279.9666666666667	106.01302457551958
422.7460461736888	1586.8666666666666	3333.9333333333334	112.51220640057723
423.52319215766187	1586.1666666666667	3401.766666666667	117.81087091695822
424.3002660738445	1585.5666666666666	3480.4333333333334	122.88086241315766
425.0772679200714	1586.1666666666667	3628.4	131.8192316912006
425.8541976941775	1585.6666666666667	3763.9666666666667	134.16059979561427
426.6310553939975	1586.7	3836.733333333333	137.03626452019722
427.40784101736625	1586.2666666666667	3887.8333333333335	137.30062587739562
428.18455456211865	1587.3666666666666	4007.5666666666666	139.20310247526606
428.96119602608934	1586.1666666666667	4207.233333333334	144.6052210721662
429.7377654071133	1586.3	4418.2	152.38906113849598
430.5142627030252	1587.2	4541.2	160.77322729294403
431.29068791166	1586.0666666666666	4695.866666666667	168.5597920779731
432.06704103085235	1585.7666666666667	4826.6	169.81614728750344
432.8433220584372	1586.5333333333333	4915.7	161.88097910963077
433.6195309922492	1586.5666666666666	4987.166666666667	151.1754493049022
434.3956678301234	1585.5666666666666	5025.533333333334	133.98336604894732
435.1717325698944	1586.1666666666667	5035.5	114.34728119309757
435.9477252093971	1586.2666666666667	5066.3	100.95240120785999
436.72364574646633	1586.2	5100.366666666667	86.56560544380666
437.49949417893686	1586.3666666666666	5175.833333333333	79.04414414042478
438.27527050464346	1586.2	5271.2	72.46853377761722
439.0509747214211	1586.3333333333333	5442.5	67.53219984129687
439.8266068271044	1587.4666666666667	5712.033333333334	65.54979104200474
440.6021668195283	1586.3666666666666	6085.5	62.223898632773476
441.37765469652754	1586.1666666666667	6547.066666666667	60.61993363881351
442.1530704559369	1586.4	7048.5	59.32408559577416
442.9284140955914	1586.6	7491.266666666666	56.97463237952206
443.7036856133256	1586.2333333333333	7811.1	55.32307889031812
444.47888500697445	1586.7333333333333	7991.8	55.69910338789174
445.2540122743727	1586.2666666666667	8020.033333333334	53.95643364118815
446.0290674133552	1586.5333333333333	7954.2	51.783290423535256
446.8040504217568	1586.5333333333333	7875.833333333333	51.61023910827741
447.5789612974122	1586.4	7794.533333333334	51.087526781327355
448.35380003815635	1586.5	7733.233333333334	51.6453228058943
449.1285666418239	1585.5	7705.733333333334	50.43257533260917
449.90326110624983	1586.1	7712.833333333333	51.090207047138094
450.67788342926883	1586.0	7717.966666666666	49.419305787542264
451.4524336087157	1586.3666666666666	7761.5	50.01262935712838
452.22691164242536	1586.4333333333334	7802.066666666667	49.97823542884496
453.00131752823256	1586.1333333333334	7853.966666666666	49.58652147212694
453.7756512639721	1585.7666666666667	7933.766666666666	50.26319152248671
454.5499128474788	1586.9333333333334	7988.1	49.04030213831476
455.32410227658755	1586.6333333333334	8044.9	50.815861127048066
456.09821954913303	1586.7333333333333	8059.533333333334	50.81549934910105
456.8722646629501	1586.5666666666666	8019.366666666667	49.1377352119976
457.6462376158736	1586.3666666666666	7956.566666666667	49.06624406416727
458.4201384057383	1586.8333333333333	7867.333333333333	48.925571969310724
459.1939670303791	1586.4333333333334	7747.3	50.87446009016019
459.96772348763074	1586.6333333333334	7602.333333333333	50.76736044661585
460.741407775328	1586.7	7447.966666666666	49.464880794318724
461.51501989130577	1586.7	7305.666666666667	49.11769309545053
462.2885598333988	1585.8666666666666	7196.366666666667	49.51072143221603
463.0620275994419	1586.8	7109.733333333334	49.86939694346965
463.83542318726995	1586.5666666666666	7042.2	50.15826999759807
464.6087465947177	1586.5	6996.466666666666	49.08264367293811
465.38199781962	1586.7333333333333	6969.566666666667	48.5439420650392
466.1551768598116	1586.6666666666667	6959.066666666667	48.25507002002419
466.92828371312737	1586.0	6970.1	48.153187198115575
467.7013183774021	1586.2333333333333	7007.033333333334	48.63815424890605
468.4742808504707	1585.6666666666667	7045.766666666666	48.507943160001005
469.24717113016777	1586.8	7118.066666666667	49.710546575851
470.0199892143283	1586.1	7181.466666666666	49.06995505060543
470.792735100787	1586.1333333333334	7258.8	48.79358211261704
471.5654087873788	1586.4	7332.2	48.70012299377567
472.33801027193834	1586.7333333333333	7403.6	48.77207613018324
473.11053955230057	1587.1	7478.633333333333	49.17929944079997
473.88299662630027	1586.8333333333333	7528.733333333334	48.5501025758113
474.65538149177223	1586.9666666666667	7579.833333333333	48.677839840905676
475.4276941465513	1586.4666666666667	7616.666666666667	49.923622494286555
476.1999345884722	1586.3666666666666	7623.966666666666	49.240657750056954
476.97210281536985	1586.9	7624.933333333333	48.89869062787641
477.74419882507897	1586.0666666666666	7604.4	49.38604811711085
478.51622261543446	1586.9	7582.133333333333	49.79609177962687
479.2881741842711	1586.5333333333333	7545.066666666667	48.768111008547095
480.06005352942367	1586.4666666666667	7501.566666666667	49.08970115289813
480.831860648727	1586.0666666666666	7453.166666666667	49.07562768685196
481.60359554001593	1585.3666666666666	7409.466666666666	48.92770022540886
482.37525820112523	1586.7666666666667	7351.6	47.73324725087273
483.14684862988975	1585.9666666666667	7312.566666666667	49.08517463411344
483.91836682414424	1586.2333333333333	7263.833333333333	49.0169446394
484.68981278172356	1586.7666666666667	7208.3	48.97519921130365
485.46118650046253	1586.5333333333333	7143.9	47.183561593325614
486.23248797819593	1586.6333333333334	7111.766666666666	48.99107524564932
487.0037172127586	1586.7	7078.933333333333	49.10111388203442
487.7748742019853	1586.8333333333333	7042.166666666667	48.09010006561876
488.54595894371096	1586.4666666666667	7017.5	48.80655602879156
489.31697143577026	1586.3333333333333	6977.7	49.156698790247326
490.08791167599804	1586.4666666666667	6935.533333333334	48.68963038310311
490.8587796622292	1587.1666666666667	6897.1	48.267475162199034
491.6295753922984	1586.8333333333333	6887.033333333334	50.04672713257013
492.4002988640406	1586.2333333333333	6860.233333333334	49.40822941363248
493.17095007529053	1586.3666666666666	6827.266666666666	48.13426821480738
493.94152902388305	1586.6333333333334	6805.2	49.41702199249088
494.71203570765294	1586.4	6764.8	48.58333741601705
495.482470124435	1585.4333333333334	6732.033333333334	48.77517241414913
496.25283227206404	1586.4333333333334	6697.766666666666	47.867902520509894
497.02312214837485	1586.4333333333334	6669.466666666666	47.78079601158185
497.7933397512024	1586.3	6652.7	47.675509858630356
498.56348507838123	1586.2	6630.2	47.774383681852974
499.3335581277464	1586.3333333333333	6617.1	49.52971991850099
500.10355889713264	1586.5666666666666	6609.1	49.525269956127744
500.8734873843747	1587.3666666666666	6596.1	48.59856422062831
501.6433435873074	1586.7	6594.7	48.30552977287883
502.4131275037657	1586.6666666666667	6600.2	48.81419412317495
503.1828391315842	1586.1	6606.166666666667	47.32971926329235
503.95247846859786	1586.5666666666666	6635.066666666667	49.07249367092977
504.72204551264144	1586.4666666666667	6659.966666666666	48.30602233063924
505.49154026154974	1586.6333333333334	6685.7	47.84066009714476
506.2609627131576	1586.5333333333333	6720.3	47.058765097120585
507.03031286529983	1586.5	6782.7	48.64716172867907
507.7995907158112	1585.9666666666667	6839.366666666667	47.50255675766258
508.5687962625266	1586.7333333333333	6900.233333333334	47.7889388499466
509.33792950328075	1585.7	6974.633333333333	47.9754912418292
510.1069904359085	1587.2	7055.833333333333	48.32430032822099
510.8759790582447	1586.3333333333333	7144.833333333333	47.42314740002583
511.6448953681241	1587.0333333333333	7245.4	49.090222774858
512.4137393633815	1586.6333333333334	7325.966666666666	47.78287122628615
513.1825110418519	1586.5	7442.366666666667	48.555600863389806
513.9512104013698	1586.3666666666666	7543.6	48.39889066782537
514.7198374397702	1586.1666666666667	7652.633333333333	48.26130700895706
515.4883921548881	1586.4333333333334	7754.0	48.45023006283604
516.2568745445578	1586.8	7877.333333333333	50.11443386243435
517.0252846066146	1586.9666666666667	7974.466666666666	48.81905167920114
517.793622338893	1587.1333333333334	8066.8	47.66316689835861
518.561887739228	1585.9666666666667	8159.7	47.21286969445326
519.3300808054544	1586.5333333333333	8253.733333333334	47.90853442746433
520.0982015354069	1586.3333333333333	8343.166666666666	46.54974568617589
520.8662499269203	1586.0333333333333	8444.1	48.27388680747043
521.6342259778296	1586.4666666666667	8532.966666666667	48.00125761017443
522.4021296859694	1586.6666666666667	8618.7	48.56378323260721
523.1699610491747	1586.4333333333334	8689.133333333333	48.487913392798994
523.9377200652801	1587.0	8750.9	47.73401323777868
524.7054067321207	1586.2	8819.7	47.62382603338008
525.4730210475309	1585.9	8879.8	47.27803305331518
526.2405630093459	1586.1666666666667	8944.633333333333	47.69985970226407
527.0080326154003	1586.2333333333333	8994.6	47.77900760527484
527.7754298635291	1586.9	9049.3	47.7597890165057
528.5427547515668	1586.5	9090.833333333334	47.520817948619296
529.3100072773485	1586.6666666666667	9140.666666666666	48.78742956778623
530.077187438709	1586.9666666666667	9169.5	47.15216210654656
530.8442952334829	1586.5	9227.833333333334	48.56831753762842
531.6113306595051	1586.8	9268.466666666667	48.564048879052955
532.3782937146104	1586.7666666666667	9294.733333333334	47.2334849919988
533.1451843966338	1586.6666666666667	9331.4	48.33590739117217
533.9120027034099	1586.1	9372.933333333332	48.423131176079195
534.6787486327736	1586.8333333333333	9412.233333333334	48.35473952906367
535.4454221825597	1587.0	9443.033333333333	47.82605257494686
536.212023350603	1587.1	9478.033333333333	48.15146591136902
536.9785521347383	1586.4333333333334	9510.633333333333	47.678729421974424
537.7450085328004	1586.8333333333333	9528.7	47.48936436478335
538.5113925426242	1586.8333333333333	9561.066666666668	47.893417598759285
539.2777041620444	1586.2333333333333	9586.8	47.87424808925527
540.0439433888959	1587.1666666666667	9611.166666666666	47.31585955893551
540.8101102210134	1586.2333333333333	9640.333333333334	47.66231811438949
541.5762046562318	1586.1666666666667	9652.633333333333	47.11676957091177
542.3422266923859	1587.0	9676.433333333332	47.963640190604934
543.1081763273105	1586.4	9673.3	47.19254778769862
543.8740535588404	1586.4	9685.833333333334	47.88307083671112
544.6398583848105	1587.0333333333333	9699.066666666668	47.86621195408609
545.4055908030555	1587.2333333333333	9704.833333333334	47.68619450475506
546.1712508114102	1586.7666666666667	9725.933333333332	48.14641125725363
546.9368384077096	1586.4666666666667	9727.666666666666	47.78022538531854
547.7023535897882	1586.4666666666667	9729.4	47.46396837309429
548.4677963554811	1585.9666666666667	9730.3	47.55846095324859
549.2331667026231	1586.8666666666666	9738.733333333334	48.28535459098232
549.9984646290487	1586.9333333333334	9725.966666666667	48.00021885162978
550.7636901325931	1587.3	9724.633333333333	47.434982054653155
551.5288432110908	1586.5333333333333	9727.733333333334	47.60558277822876
552.2939238623768	1587.4	9730.966666666667	48.51229699691775
553.0589320842859	1586.2666666666667	9725.933333333332	48.45535601195997
553.8238678746528	1586.4	9728.433333333332	48.02123441396197
554.5887312313124	1586.3333333333333	9718.7	46.93772141152305
555.3535221520995	1587.5666666666666	9711.933333333332	47.60047284106936
556.1182406348488	1586.8	9701.0	47.41271039682008
556.8828866773954	1587.0666666666666	9708.3	47.41306352510105
557.6474602775738	1585.7333333333333	9710.066666666668	47.22505814425721
558.411961433219	1587.2666666666667	9717.6	47.313311207194076
559.1763901421657	1587.2	9716.666666666666	46.76695854118503
559.9407464022488	1586.4333333333334	9722.333333333334	47.0867080030802
560.7050302113031	1587.0333333333333	9731.266666666666	47.38458936163542
561.4692415671633	1586.5	9730.733333333334	47.24980517039256
562.2333804676643	1586.4333333333334	9755.4	47.21919944264681
562.997446910641	1586.9	9773.733333333334	47.35086517905347
563.7614408939281	1586.9333333333334	9778.633333333333	47.1950408516591
564.5253624153604	1586.7	9789.1	47.10640427939346
565.2892114727728	1586.4333333333334	9820.233333333334	46.73065694177887
566.0529880639999	1586.5	9840.766666666666	46.89154672120992
566.8166921868768	1586.3	9858.866666666667	47.166139818446375
567.5803238392382	1586.5	9869.6	46.7094833437502
568.3438830189189	1586.1333333333334	9887.933333333332	47.22007266837505
569.1073697237535	1586.4333333333334	9909.533333333333	47.10600415027073
569.8707839515772	1586.5	9930.066666666668	47.57595906042138
570.6341257002246	1586.3333333333333	9941.666666666666	47.15351544009811
571.3973949675305	1586.5666666666666	9948.066666666668	46.68473916073545
572.1605917513298	1586.6666666666667	9961.066666666668	46.75126115475271
572.9237160494572	1587.1333333333334	10005.133333333333	48.24864101557837
573.6867678597476	1586.7333333333333	10021.5	47.744723401075966
574.4497471800358	1586.1	10024.6	47.57689672687562
575.2126540081566	1586.5	10014.0	47.21334991054664
575.9754883419448	1586.5	10017.233333333334	47.49677446810377
576.7382501792351	1587.2333333333333	10021.266666666666	46.76353312788127
577.5009395178625	1586.2333333333333	10049.033333333333	47.07970589227934
578.2635563556619	1586.3333333333333	10075.666666666666	47.40333475692289
579.0261006904677	1586.9333333333334	10088.466666666667	47.16059842979221
579.7885725201152	1586.6666666666667	10092.433333333332	46.62389591076056
580.5509718424388	1587.2666666666667	10123.933333333332	47.549309146667305
581.3132986552736	1587.4666666666667	10142.5	46.92646457424268
582.0755529564542	1586.7	10160.933333333332	47.6814230759953
582.8377347438156	1586.9333333333334	10180.266666666666	46.78820137283324
583.5998440151925	1586.3333333333333	10193.1	46.98839309453657
584.3618807684197	1586.5333333333333	10215.666666666666	46.49179399149638
585.123845001332	1586.3	10253.4	47.441610024211684
585.8857367117644	1586.4	10276.633333333333	47.085336882353914
586.6475558975515	1586.7333333333333	10318.0	46.39573853207604
587.4093025565281	1587.2	10353.766666666666	46.78491392358797
588.1709766865292	1587.0333333333333	10402.766666666666	47.50493170104314
588.9325782853895	1586.2	10431.8	46.487652523064106
589.6941073509438	1586.5666666666666	10492.333333333334	46.726114287468896
590.4555638810269	1586.1666666666667	10559.333333333334	46.820885910026746
591.2169478734736	1586.1	10643.333333333334	46.46008232343238
591.9782593261189	1586.3	10719.966666666667	46.563043902491245
592.7394982367973	1586.8666666666666	10815.566666666668	47.075225754155475
593.5006646033439	1586.4666666666667	10907.133333333333	46.57971725359599
594.2617584235933	1586.5	11005.366666666667	45.95802559590349
595.0227796953804	1586.5666666666666	11106.066666666668	46.549831533618125
595.78372841654	1586.7	11184.433333333332	46.15452855643703
596.544604584907	1586.6333333333334	11303.2	45.519672098840374
597.3054081983161	1586.9666666666667	11424.133333333333	45.472255226677575
598.0661392546021	1586.7333333333333	11540.1	46.488391103437145
598.8267977515999	1587.0	11666.7	46.12611249311033
599.5873836871442	1586.3	11794.966666666667	45.658237834167814
600.34789705907	1586.0666666666666	11903.966666666667	45.47276568639714
601.1083378652119	1586.4	12041.7	45.982316632469505
601.8687061034049	1586.2666666666667	12185.033333333333	46.15483541742037
602.6290017714836	1586.2	12329.1	45.47804089161784
603.3892248672829	1586.3666666666666	12477.166666666666	46.02726227796296
604.1493753886377	1586.6333333333334	12615.9	46.10355869938366
604.9094533333828	1586.9666666666667	12743.2	46.20077975412871
605.6694586993528	1586.5	12881.533333333333	46.67256803388257
606.4293914843829	1586.8666666666666	13022.6	47.225316596940225
607.1892516863076	1586.4	13146.666666666666	46.192103730182374
607.9490393029618	1586.4	13290.5	47.16940586354227
608.7087543321802	1586.8333333333333	13430.033333333333	47.13603723442698
609.4683967717978	1586.3666666666666	13564.533333333333	46.18136915078039
610.2279666196492	1586.8	13693.366666666667	45.94260624644643
610.9874638735695	1586.4	13829.933333333332	46.43775895425
611.7468885313933	1585.9	13958.433333333332	46.616897016110705
612.5062405909555	1586.8	14088.166666666666	46.32514880661166
613.2655200500909	1586.2333333333333	14215.8	46.35815211190172
614.0247269066342	1586.9333333333334	14326.4	46.00073739719491
614.7838611584203	1585.9	14455.166666666666	45.556557073764765
615.5429228032841	1586.5	14560.566666666668	46.26957328745754
616.3019118390603	1586.9333333333334	14660.433333333332	45.95746847121076
617.0608282635836	1586.6333333333334	14754.0	45.726830005890726
617.8196720746892	1585.8666666666666	14869.833333333334	45.963506151129344
618.5784432702114	1586.4	14963.3	46.72569517419179
619.3371418479854	1585.6666666666667	15043.133333333333	46.22221163821143
620.0957678058459	1586.5333333333333	15125.366666666667	47.076458745026756
620.8543211416277	1585.9666666666667	15159.866666666667	46.4824817733991
621.6128018531655	1586.4333333333334	15219.966666666667	45.19202191075984
622.3712099382943	1586.8333333333333	15285.066666666668	45.94341216567879
623.1295453948488	1586.2	15340.7	45.212291925795355
623.8878082206638	1586.8	15388.433333333332	45.72381063965006
624.6459984135743	1585.7666666666667	15431.933333333332	45.774335421102094
625.4041159714149	1586.0666666666666	15511.8	46.546878741068774
626.1621608920203	1586.4666666666667	15558.3	46.369807878178484
626.9201331732256	1586.3666666666666	15567.733333333334	45.46755679750169
627.6780328128656	1586.5	15611.433333333332	45.788686943687324
628.4358598087749	1585.6666666666667	15651.5	45.77178516834826
629.1936141587885	1585.8	15631.366666666667	45.024380129619345
629.9512958607411	1586.3	15662.533333333333	45.882406169246956
630.7089049124675	1586.0333333333333	15716.066666666668	46.71921160519178
631.4664413118026	1586.8666666666666	15743.033333333333	46.215073196805854
632.2239050565811	1586.9	15763.233333333334	46.031024004204085
632.9812961446379	1586.1333333333334	15795.366666666667	46.172343555698696
633.7386145738079	1586.7666666666667	15829.6	46.2575106069
634.4958603419257	1586.1	15793.033333333333	45.727148866423995
635.2530334468262	1586.5333333333333	15772.733333333334	46.02221112140803
636.0101338863443	1586.5333333333333	15787.466666666667	46.81011009682201
636.7671616583146	1586.4333333333334	15797.433333333332	46.19914370078699
637.5241167605723	1586.1666666666667	15763.6	46.01022796040529
638.2809991909518	1586.5	15756.966666666667	46.05680760647629
639.037808947288	1586.6666666666667	15739.6	46.03739003124812
639.7945460274159	1586.5333333333333	15737.6	46.643626407911874
640.5512104291702	1586.4	15718.5	46.650405466691346
641.3078021503857	1586.3666666666666	15689.1	45.61471621026117
642.0643211888971	1586.6333333333334	15657.533333333333	46.016259772306974
642.8207675425394	1586.5333333333333	15607.366666666667	45.30629393907386
643.5771412091474	1586.6666666666667	15588.0	45.287878077596126
644.3334421865558	1586.4666666666667	15576.066666666668	45.70713305833111
645.0896704725996	1586.3	15529.833333333334	44.90398845936876
645.8458260651132	1587.0	15525.366666666667	45.359425029350305
646.6019089619319	1586.2	15484.266666666666	45.15007329852298
647.3579191608902	1587.1	15491.666666666666	46.03208903417944
648.1138566598231	1586.8666666666666	15476.366666666667	45.76038573948385
648.8697214565653	1585.9	15472.866666666667	46.231601162956835
649.6255135489516	1586.5333333333333	15454.866666666667	46.26579571528362
650.3812329348169	1586.1666666666667	15429.633333333333	45.45735453978878
651.1368796119959	1586.7333333333333	15461.5	45.047074833534005
651.8924535783235	1585.7	15445.233333333334	44.59198507639759
652.6479548316345	1586.5666666666666	15417.7	44.34864898777832
653.4033833697637	1586.6	15431.7	45.52484805161772
654.1587391905458	1586.9666666666667	15423.633333333333	44.924784348664176
654.9140222918159	1586.5666666666666	15431.1	44.436642648671025
655.6692326714084	1586.1	15434.5	45.4588542681025
656.4243703271585	1586.3666666666666	15466.633333333333	46.093915627297676
657.1794352569008	1586.5333333333333	15474.566666666668	45.48875783065182
657.9344274584702	1586.6666666666667	15499.033333333333	46.280275706995816
658.6893469297014	1586.1	15523.266666666666	46.253462589219346
659.4441936684294	1587.3666666666666	15535.166666666666	45.853911048102624
660.1989676724888	1586.1666666666667	15543.5	44.79281852344016
660.9536689397146	1586.5333333333333	15561.866666666667	45.03414254719687
661.7082974679414	1585.9666666666667	15609.2	45.176682206438386
662.4628532550042	1586.6333333333334	15633.133333333333	44.95264224583858
663.2173362987378	1586.8	15717.066666666668	45.7121871802295
663.9717465969768	1586.2	15798.333333333334	45.2344714432515
664.7260841475563	1586.0333333333333	15842.233333333334	44.71891083491863
665.480348948311	1586.2333333333333	15871.933333333332	45.52324359555821
666.2345409970756	1586.8	15904.933333333332	44.82898325543857
666.988660291685	1586.8666666666666	15980.966666666667	44.912053656291704
667.742706829974	1586.6	16085.666666666666	45.038984849250525
668.4966806097776	1586.8666666666666	16177.233333333334	44.838918788577395
669.2505816289303	1586.6666666666667	16295.0	45.23397353280311
670.0044098852671	1586.1333333333334	16388.366666666665	46.15354098476461
670.7581653766227	1586.4666666666667	16478.633333333335	46.17622985690882
671.511848100832	1586.4333333333334	16562.0	44.741846020524754
672.2654580557298	1587.2333333333333	16680.9	45.422996675531046
673.0189952391509	1586.2	16744.933333333334	44.36628047522649
673.7724596489301	1586.4	16856.033333333333	45.36380403976815
674.5258512829022	1586.8	16956.366666666665	45.479511884888446
675.279170138902	1586.8666666666666	17076.6	46.09386394615611
676.0324162147645	1586.3333333333333	17182.333333333332	45.55436153830959
676.7855895083242	1586.6666666666667	17292.7	45.587416287029406
677.5386900174161	1586.4	17397.4	45.48798215107404
678.2917177398749	1586.4666666666667	17511.066666666666	45.34376049000333
679.0446726735356	1586.7	17663.966666666667	45.81171995236342
679.797554816233	1586.3666666666666	17732.633333333335	44.450645510038406
680.5503641658016	1586.6666666666667	17854.766666666666	44.57725042430367
681.3031007200765	1586.0666666666666	17964.6	44.02209687732822
682.0557644768925	1586.5333333333333	18075.6	43.99426054831049
682.8083554340842	1586.5	18197.366666666665	45.230452055122726
683.5608735894867	1586.7666666666667	18323.0	44.6769399730909
684.3133189409347	1586.9	18449.1	44.87830591501497
685.0656914862628	1586.6333333333334	18578.9	45.31583954322707
685.8179912233061	1586.7333333333333	18685.666666666668	44.126746852637595
686.5702181498993	1586.5	18822.133333333335	44.31625581553943
687.3223722638772	1586.2333333333333	18971.033333333333	44.48955426120141
688.0744535630747	1586.6	19136.833333333332	45.813676315451815
688.8264620453265	1586.8	19206.933333333334	44.805128794067855
689.5783977084674	1586.7	19295.3	45.09692178097889
690.3302605503324	1586.1666666666667	19397.933333333334	44.56502134361087
691.082050568756	1585.9666666666667	19546.533333333333	45.06871525887164
691.8337677615733	1586.3333333333333	19672.433333333334	45.90933016314887
692.585412126619	1586.2666666666667	19759.2	45.290582442997
693.3369836617278	1586.7666666666667	19837.6	45.89279557094029
694.0884823647348	1586.5333333333333	19926.333333333332	46.02647836465079
694.8399082334745	1586.1	19977.933333333334	45.22913336765846
695.5912612657819	1586.4666666666667	20045.6	45.00578912495363
696.3425414594917	1586.1333333333334	20144.0	45.39308956735302
697.0937488124388	1586.4	20191.7	43.89073546710962
697.8448833224579	1586.2666666666667	20246.233333333334	43.69110300609198
698.5959449873841	1586.4	20337.733333333334	44.433345265637804
699.3469338050518	1586.0333333333333	20410.733333333334	44.18548115323497
700.0978497732962	1586.1666666666667	20448.433333333334	44.823189430527634
700.8486928899517	1587.2666666666667	20482.3	44.91035641190989
701.5994631528534	1586.1	20482.3	44.87345395629832
702.3501605598362	1586.8333333333333	20466.166666666668	44.827263737609904
703.1007851087347	1586.5	20476.0	44.93016590595789
703.8513367973837	1586.3666666666666	20497.3	44.786550869697244
704.6018156236181	1586.5	20473.0	43.67887314825745
705.3522215852728	1586.1333333333334	20482.466666666667	44.13893185838649
706.1025546801824	1587.0333333333333	20498.466666666667	44.80821745506434
706.8528149061818	1587.3	20472.4	44.10971481615252
707.603002261106	1586.8	20474.833333333332	44.44113118402034
708.3531167427894	1586.9333333333334	20484.966666666667	44.05928961471883
709.1031583490673	1586.5	20476.766666666666	44.559557096803104
709.8531270777742	1586.9666666666667	20408.933333333334	44.15987939783109
710.6030229267449	1585.9666666666667	20340.033333333333	44.58901732481703
711.3528458938142	1586.6333333333334	20263.866666666665	44.2987317940737
712.1025959768172	1586.8333333333333	20186.033333333333	44.73768105197861
712.8522731735884	1586.0	20068.6	44.0769344697944
713.6018774819628	1586.0333333333333	19974.066666666666	43.892939693946225
714.351408899775	1586.7	19886.666666666668	43.92617172792211
715.1008674248601	1586.7333333333333	19811.366666666665	43.56457896895899
715.8502530550527	1586.8	19723.166666666668	43.91392634185328
716.5995657881876	1586.5666666666666	19626.433333333334	43.85658889883225
717.3488056220998	1586.3	19539.433333333334	44.677074224507066
718.097972554624	1587.0333333333333	19434.433333333334	43.925332842376356
718.8470665835949	1587.1	19355.066666666666	43.662393673090705
719.5960877068475	1585.8333333333333	19282.2	43.574163308631576
720.3450359222164	1586.6333333333334	19242.5	43.887901285162386
721.0939112275368	1586.6	19212.966666666667	45.24849353312831
721.842713620643	1586.3	19190.5	45.000144678107425
722.5914430993702	1586.3	19151.933333333334	44.01756521376507
723.340099661553	1586.6	19142.5	44.53450941212956
724.0886833050263	1586.2333333333333	19063.633333333335	44.24874786939193
724.837194027625	1586.9	19018.733333333334	44.20131940793678
725.5856318271836	1586.8333333333333	18971.866666666665	44.28694027737583
726.3339967015373	1585.9	18948.7	44.40205436998277
727.0822886485207	1586.6333333333334	18925.1	44.56387730800702
727.8305076659686	1586.2666666666667	18861.766666666666	43.92108662685454
728.5786537517159	1586.6	18833.166666666668	43.92247015175668
729.3267269035974	1586.9666666666667	18798.166666666668	44.28654960584198
730.0747271194479	1586.6	18759.5	43.91461513416264
730.822654397102	1586.3666666666666	18739.633333333335	43.403823399120924
731.5705087343949	1586.5	18692.033333333333	44.13505683002151
732.3182901291611	1586.9666666666667	18646.966666666667	44.35585466354897
733.0659985792356	1586.8	18603.666666666668	44.081419976450206
733.8136340824532	1586.3666666666666	18584.8	44.123251138344465
734.5611966366486	1586.0333333333333	18582.0	43.36882810409228
735.3086862396566	1586.7	18583.133333333335	44.31166394118626
736.056102889312	1587.0	18563.966666666667	44.43883134927024
736.8034465834498	1586.8666666666666	18539.733333333334	43.203617787403374
737.5507173199047	1586.5333333333333	18578.333333333332	43.70682302651803
738.2979150965115	1586.8666666666666	18565.866666666665	44.49178832439281
739.045039911105	1586.5	18564.166666666668	44.35190149536309
739.79209176152	1586.2666666666667	18563.333333333332	44.25723413876925
740.5390706455914	1586.5666666666666	18527.5	43.89028629563266
741.285976561154	1587.5	18497.566666666666	43.69049723398147
742.0328095060426	1586.3	18508.833333333332	44.01434246604265
742.7795694780918	1586.3666666666666	18492.566666666666	44.241095881904045
743.5262564751367	1586.2	18486.7	44.60977531879728
744.272870495012	1586.2666666666667	18452.866666666665	44.1119268029012
745.0194115355524	1586.7666666666667	18421.5	43.765908748819214
745.765879594593	1586.5666666666666	18427.3	45.33915697047975
746.5122746699683	1586.7	18405.7	45.24136419188553
747.2585967595134	1586.7333333333333	18410.866666666665	45.22395120713583
748.0048458610628	1586.8333333333333	18424.366666666665	45.11351944210771
748.7510219724516	1586.3666666666666	18445.8	45.018433829199274
749.4971250915144	1586.9666666666667	18489.033333333333	45.11160521460715
750.243155216086	1586.6666666666667	18508.633333333335	45.82793117578697
750.9891123440015	1586.8333333333333	18528.233333333334	44.96333910927552
751.7349964730954	1586.8333333333333	18585.833333333332	44.58480256680309
752.4808076012027	1586.9333333333334	18660.266666666666	44.66037568101693
753.2265457261582	1587.2333333333333	18706.166666666668	44.550090873456824
753.9722108457964	1586.8	18788.7	44.69402945706323
754.7178029579526	1586.4	18816.066666666666	44.50645251216517
755.4633220604613	1586.6333333333334	18868.9	44.651527273416214
756.2087681511574	1586.6	18905.0	45.285740955395305
756.9541412278757	1586.7333333333333	18932.266666666666	44.90740784991051
757.699441288451	1586.7	18982.833333333332	43.92375833935666
758.4446683307182	1586.5666666666666	19033.266666666666	43.79990782380385
759.1898223525119	1586.0	19071.0	43.0905388362039
759.9349033516671	1586.8666666666666	19132.6	43.942281931253085
760.6799113260186	1586.6333333333334	19186.466666666667	44.35003967330939
761.424846273401	1586.6666666666667	19249.433333333334	44.15647925430997
762.1697081916495	1586.8	19297.0	44.36323258883864
762.9144970785986	1586.7333333333333	19365.266666666666	44.01700269481862
763.6592129320832	1586.1666666666667	19382.9	43.41012689355687
764.4038557499381	1586.6	19423.933333333334	43.48739349906621
765.1484255299982	1586.4666666666667	19497.6	44.33695584048305
765.8929222700982	1586.2	19561.8	44.098261934692914
766.637345968073	1586.6333333333334	19663.866666666665	44.474793694829145
767.3816966217572	1586.7333333333333	19739.1	44.45765453257997
768.1259742289859	1586.8666666666666	19792.633333333335	44.19798282067156
768.8701787875938	1586.2333333333333	19862.866666666665	44.25085015471809
769.6143102954156	1587.6	19912.166666666668	44.021463699802695
770.3583687502863	1587.5	20005.733333333334	44.24953284077911
771.1023541500406	1586.9666666666667	20107.433333333334	44.3169603737638
771.8462664925133	1586.4666666666667	20194.433333333334	43.55115630528184
772.5901057755393	1587.5	20346.166666666668	44.00664236853458
773.3338719969533	1586.7333333333333	20438.9	44.148322735233045
774.0775651545903	1586.3333333333333	20501.733333333334	44.465839073233
774.8211852462848	1586.2333333333333	20532.466666666667	44.27117987453831
775.5647322698719	1587.2333333333333	20607.066666666666	43.978835254623434
776.3082062231862	1586.8	20676.166666666668	43.69118278252971
777.0516071040627	1585.6333333333334	20789.9	43.68626078758284
777.7949349103361	1586.2333333333333	20903.633333333335	42.80309775922502
778.5381896398412	1587.2333333333333	20987.633333333335	42.223995389099066
779.281371290413	1586.1666666666667	21099.733333333334	42.61046026111113
780.024479859886	1585.9666666666667	21198.433333333334	42.812205543543776
780.7675153460953	1587.2333333333333	21341.233333333334	43.35474084724646
781.5104777468754	1586.7666666666667	21460.633333333335	43.67790695502716
782.2533670600615	1586.8666666666666	21551.4	43.02070429399089
782.996183283488	1586.6333333333334	21678.5	43.07936647543632
783.73892641499	1586.6666666666667	21821.533333333333	43.74815165347436
784.4815964524023	1586.7666666666667	21927.1	43.79601681408437
785.2241933935596	1585.9	22025.766666666666	44.34988960875506
785.9667172362967	1586.8666666666666	22122.633333333335	44.39884883653888
786.7091679784486	1586.3	22207.6	44.47944174976013
787.4515456178499	1586.3333333333333	22256.633333333335	43.13296983851662
788.1938501523355	1586.9	22401.366666666665	43.54956465962932
788.9360815797401	1586.4	22562.533333333333	43.53983574674563
789.6782398978987	1586.9666666666667	22658.466666666667	43.57787286392996
790.420325104646	1586.8666666666666	22756.3	44.32357066265092
791.1623371978169	1586.1333333333334	22833.866666666665	43.945786858253065
791.9042761752461	1585.9	22894.066666666666	43.90709021080504
792.6461420347684	1587.0	23030.033333333333	42.9356268545461
793.3879347742187	1586.6333333333334	23159.933333333334	42.7513093844582
794.1296543914318	1586.4666666666667	23246.8	42.189878009620884
794.8713008842426	1586.3666666666666	23321.133333333335	42.29872754501531
795.6128742504857	1586.8333333333333	23456.266666666666	42.62360382208342
796.354374487996	1586.6	23576.066666666666	43.32452073545833
797.0958015946084	1586.5	23683.2	43.253272748653934
797.8371555681575	1586.5666666666666	23797.066666666666	42.80662146667516
798.5784364064783	1586.2666666666667	23941.8	43.11874183845417
799.3196441074057	1586.4666666666667	24064.166666666668	43.097121780054536
800.0607786687742	1586.9	24146.866666666665	42.84410575545818
800.8018400884189	1586.6333333333334	24247.533333333333	43.20069345397367
801.5428283641745	1587.0	24331.066666666666	42.70374117536396
802.2837434938757	1587.2	24408.0	42.831435151725046
803.0245854753575	1586.6666666666667	24548.166666666668	43.234207948214575
803.7653543064547	1586.5	24679.5	43.27242755717491
804.5060499850019	1586.6	24740.566666666666	42.47987638551666
805.2466725088342	1586.6666666666667	24846.533333333333	42.78468881030658
805.9872218757862	1586.9	24905.7	42.93003878048953
806.7276980836928	1586.2	25060.333333333332	43.400977629432646
807.4681011303886	1586.0666666666666	25171.1	43.42783369102719
808.2084310137088	1586.3666666666666	25284.966666666667	44.11278503613835
808.948687731488	1587.3	25366.8	43.630287798802776
809.688871281561	1587.0666666666666	25410.133333333335	43.35159537309124
810.4289816617627	1586.5333333333333	25466.533333333333	42.35916171436227
811.1690188699278	1587.1	25647.033333333333	43.3389152504538
811.9089829038911	1585.9333333333334	25699.733333333334	43.06605116376961
812.6488737614875	1586.5333333333333	25769.133333333335	42.20764896733885
813.3886914405518	1586.7666666666667	25872.633333333335	41.96733512445916
814.1284359389189	1585.6	26034.8	42.36512056903059
814.8681072544233	1586.5333333333333	26151.533333333333	42.53610154013715
815.6077053849002	1586.1	26292.3	43.466248887555565
816.3472303281842	1586.7	26335.8	43.596491433862234
817.0866820821101	1586.5333333333333	26396.466666666667	43.642098774421406
817.8260606445127	1586.4	26439.9	43.1400604264113
818.5653660132269	1587.1333333333334	26520.033333333333	43.33296652636854
819.3045981860876	1585.9	26630.3	43.55742813507731
820.0437571609293	1586.3666666666666	26750.9	43.26312373916639
820.7828429355872	1586.2	26848.3	43.62949673684712
821.5218555078957	1586.4666666666667	26917.366666666665	42.65414755552993
822.26079487569	1586.0666666666666	26988.066666666666	43.17028851293717
822.9996610368046	1586.4333333333334	26992.666666666668	43.05700933948501
823.7384539890745	1586.5	27033.466666666667	43.18496328200656
824.4771737303345	1586.4666666666667	27119.333333333332	43.029730286370715
825.2158202584193	1586.1	27265.6	42.72921770867158
825.9543935711638	1586.2666666666667	27337.8	42.3438889559051
826.6928936664028	1586.4	27404.7	42.66105884955906
827.4313205419711	1586.4333333333334	27480.466666666667	42.764337890932325
828.1696741957036	1587.3666666666666	27513.433333333334	42.07287229719517
828.907954625435	1586.2	27588.633333333335	41.752485416457
829.646161829	1586.1333333333334	27666.966666666667	41.930595811295674
830.3842958042337	1585.7	27731.3	42.33763829616706
831.1223565489707	1586.2666666666667	27776.933333333334	42.80855361359069
831.8603440610459	1586.2666666666667	27836.133333333335	42.8330757237833
832.598258338294	1586.0333333333333	27880.333333333332	42.18692723322226
833.3360993785501	1586.8	27947.866666666665	41.58130817044647
834.0738671796487	1586.2666666666667	28078.2	41.82585241888542
834.8115617394246	1586.7	28191.2	41.73295822841215
835.5491830557129	1585.3666666666666	28339.9	43.387044198096476
836.2867311263482	1586.7333333333333	28405.2	42.62099743565922
837.0242059491653	1585.9	28509.766666666666	42.86331343751128
837.7616075219992	1586.5666666666666	28610.833333333332	42.710162093962886
838.4989358426844	1586.4	28691.166666666668	42.473217788930484
839.2361909090561	1586.0	28761.533333333333	43.26003509104539
839.9733727189487	1586.2666666666667	28822.533333333333	43.28895906645742
840.7104812701973	1587.1	28922.333333333332	43.077983586361384
841.4475165606366	1586.3333333333333	29055.833333333332	42.205713961198605
842.1844785881015	1585.9	29184.533333333333	42.87461259585399
842.9213673504267	1586.8	29229.566666666666	42.36539196709209
843.6581828454471	1586.5	29247.033333333333	42.90201282132484
844.3949250709974	1586.3333333333333	29293.433333333334	42.646938052445485
845.1315940249126	1586.1	29420.666666666668	42.60180795182301
845.8681897050272	1586.6	29514.333333333332	42.785871441600236
846.6047121091764	1585.9333333333334	29700.6	42.66079791095944
847.3411612351948	1586.6666666666667	29843.6	42.87997231553685
848.0775370809172	1586.1666666666667	29953.433333333334	42.658548479845166
848.8138396441784	1586.4	29984.6	42.55687114829595
849.5500689228132	1586.5333333333333	30026.666666666668	42.12735817626848
850.2862249146566	1586.3	30049.433333333334	41.77176103336111
851.0223076175432	1586.5	30177.033333333333	42.18029930426485
851.7583170293079	1585.9	30338.166666666668	41.45512242341366
852.4942531477856	1586.3666666666666	30449.933333333334	41.38837186130378
853.2301159708109	1586.6	30480.4	41.21786302825341
853.9659054962187	1586.7	30538.533333333333	41.03941505894316
854.7016217218439	1586.6	30593.533333333333	41.76240362959712
855.4372646455213	1587.0333333333333	30655.2	41.506198391856586
856.1728342650856	1586.0	30812.2	42.336413314146775
856.9083305783716	1585.9	30962.233333333334	41.99194175531841
857.6437535832143	1586.6333333333334	31084.233333333334	41.46341060792175
858.3791032774483	1585.8333333333333	31181.433333333334	41.84581904254766
859.1143796589085	1585.9	31192.766666666666	42.073602246635296
859.8495827254299	1586.7333333333333	31279.8	41.84281793337385
860.5847124748469	1585.8666666666666	31306.766666666666	41.650476157971504
861.3197689049947	1586.8666666666666	31447.466666666667	42.17838707666358
862.0547520137079	1585.8	31653.233333333334	42.17982657183179
862.7896617988213	1586.3333333333333	31764.033333333333	42.318788672895074
863.5244982581698	1586.2	31858.866666666665	41.89700391810815
864.2592613895882	1586.3333333333333	31847.833333333332	41.41354300743467
864.9939511909114	1586.3	31881.5	42.08113967316917
865.728567659974	1586.3	31944.4	41.763790991202065
866.4631107946109	1586.8666666666666	31987.866666666665	41.64480274059101
867.197580592657	1586.3333333333333	32086.8	41.63391241345008
867.931977051947	1586.1333333333334	32200.2	41.679954276064045
868.6663001703158	1586.5	32215.2	41.85158161918424
869.4005499455982	1586.5666666666666	32216.066666666666	41.616297665596996
870.1347263756289	1586.8	32217.7	42.18474589352756
870.8688294582428	1586.0333333333333	32313.5	42.02270647106171
871.6028591912748	1585.6333333333334	32456.3	41.78710185270144
872.3368155725594	1585.8666666666666	32639.6	41.92323685775388
873.0706985999318	1585.9666666666667	32770.1	42.03881095801699
873.8045082712266	1586.4666666666667	32847.933333333334	42.15358571156084
874.5382445842787	1586.6	32839.933333333334	41.73707044986133
875.2719075369228	1586.6666666666667	32945.46666666667	42.219160726869475
876.0054971269938	1585.7	33037.03333333333	41.4173109435948
876.7390133523264	1586.5	33228.03333333333	41.08525227493225
877.4724562107556	1586.3	33454.333333333336	40.24749912609597
878.2058257001161	1585.5333333333333	33724.86666666667	41.125347852982614
878.9391218182427	1586.7	33877.566666666666	41.06043147849662
879.6723445629702	1586.9333333333334	33952.4	41.11849855652133
880.4054939321335	1586.8	34004.63333333333	40.61957585617091
881.1385699235674	1586.7	34156.1	41.03511401051127
881.8715725351066	1586.1666666666667	34316.9	40.47139949517366
882.604501764586	1586.1	34558.8	40.70380022218535
883.3373576098403	1586.1666666666667	34774.86666666667	40.50899738319478
884.0701400687044	1586.1	34911.46666666667	40.45409658910811
884.8028491390132	1586.6	35129.166666666664	40.384206032234495
885.5354848186014	1586.0333333333333	35346.0	40.4345035013267
886.2680471053038	1586.3666666666666	35397.4	39.33708744174889
887.0005359969554	1586.1333333333334	35522.13333333333	39.57129398055561
887.7329514913906	1586.7666666666667	35650.13333333333	39.593749385685335
888.4652935864447	1586.1666666666667	35882.933333333334	39.112154231753266
889.1975622799522	1586.3333333333333	36129.53333333333	39.58901275709953
889.929757569748	1586.3666666666666	36335.96666666667	39.584229163113136
890.6618794536669	1586.1	36481.73333333333	40.855495296365056
891.3939279295437	1586.5	36579.066666666666	41.17008798341782
892.1259029952132	1586.5666666666666	36694.566666666666	41.08432203838874
892.8578046485103	1586.7333333333333	36866.066666666666	40.94679368673294
893.5896328872698	1586.5666666666666	36992.2	40.541750682834866
894.3213877093264	1586.5666666666666	37238.86666666667	40.27546599043797
895.0530691125149	1586.5	37571.333333333336	41.02622928170255
895.7846770946703	1586.4666666666667	37871.333333333336	41.391927120626725
896.5162116536272	1586.2666666666667	38020.5	42.03473131409588
897.2476727872206	1587.1333333333334	38111.13333333333	42.529531708673574
897.9790604932853	1586.2	38220.933333333334	42.93027383966663
898.7103747696559	1586.1	38333.63333333333	42.81830397684703
899.4416156141674	1586.0333333333333	38484.36666666667	42.96218719568856
900.1727830246544	1586.6	38682.9	43.59147216423744
900.9038769989521	1586.2333333333333	38866.2	42.75544851639736
901.634897534895	1586.5333333333333	39163.73333333333	43.482543570912206
902.365844630318	1586.9333333333334	39473.333333333336	44.293875310256176
903.0967182830558	1586.1	39654.6	44.83588074369295
903.8275184909435	1586.7333333333333	39751.0	45.17633933513622
904.5582452518156	1585.8666666666666	39935.666666666664	45.02059384924619
905.288898563507	1586.0	40152.833333333336	45.51878491054434
906.0194784238527	1586.4666666666667	40201.8	45.18096013000099
906.7499848306873	1586.6333333333334	40383.9	45.66512960404973
907.4804177818455	1586.3666666666666	40570.23333333333	46.06887219617032
908.2107772751625	1586.7	40724.0	46.344408681011046
908.9410633084728	1586.3333333333333	40900.1	45.907140199982564
909.6712758796114	1586.4666666666667	40931.63333333333	46.08528121675879
910.4014149864129	1586.7333333333333	41018.96666666667	46.06079931853153
911.1314806267123	1586.4666666666667	41179.066666666666	46.65878365595716
911.8614727983444	1586.1333333333334	41342.53333333333	47.16563495435627
912.5913914991438	1586.4333333333334	41449.76666666667	47.25140471295203
913.3212367269456	1586.0333333333333	41654.666666666664	47.782671230966784
914.0510084795844	1586.8	41843.4	47.85513083093252
914.7807067548952	1586.4333333333334	42005.7	48.529387020498966
915.5103315507125	1586.3333333333333	42025.933333333334	48.37270070049535
916.2398828648716	1586.2333333333333	42198.96666666667	49.068766298594475
916.9693606952068	1586.2	42332.36666666667	49.24316333128651
917.6987650395532	1585.9333333333334	42461.2	49.65862579666238
918.4280958957455	1586.2666666666667	42546.5	49.715523797679936
919.1573532616186	1586.5666666666666	42688.933333333334	49.307675286388225
919.8865371350073	1586.0333333333333	42772.066666666666	49.699479380615614
920.6156475137464	1586.2	42803.8	48.94348281463735
921.3446843956707	1586.5333333333333	42806.53333333333	48.375173292519406
922.0736477786149	1586.6	42756.433333333334	48.01435226205243
922.802537660414	1586.6333333333334	42842.666666666664	48.17833493600139
923.5313540389027	1586.5666666666666	42856.1	47.661868241929234
924.2600969119159	1586.6666666666667	42858.8	47.57845705008056
924.9887662772883	1586.9	42787.566666666666	47.5774666405866
925.7173621328548	1586.5	42753.23333333333	47.78650473120572
926.4458844764501	1586.9	42680.46666666667	48.01807959581534
927.1743333059092	1586.6666666666667	42477.7	47.396927865806575
927.9027086190666	1586.3	42191.13333333333	47.116574096319326
928.6310104137575	1586.7	41790.73333333333	47.44588104567366
929.3592386878165	1586.4	41232.3	47.0456408713498
930.0873934390784	1586.8	40559.2	47.41063488118433
930.815474665378	1586.4666666666667	39752.96666666667	47.139278085750114
931.5434823645503	1586.1666666666667	38768.6	46.71792043881579
932.2714165344298	1586.6	37562.73333333333	46.10619078912894
932.9992771728516	1586.5333333333333	36390.4	45.28237200725822
933.7270642776504	1586.7	35301.166666666664	45.3572021111898
934.4547778466609	1585.7333333333333	34249.3	45.051555056881995
935.1824178777181	1586.3666666666666	33380.933333333334	44.717233986133564
935.9099843686568	1585.9666666666667	32662.466666666667	44.56065447065518
936.6374773173115	1586.1666666666667	32210.9	44.84759324208367
937.3648967215174	1586.0333333333333	31897.8	44.74655670344713
938.0922425791092	1586.7666666666667	31728.366666666665	44.41967179395947
938.8195148879216	1586.1333333333334	31765.033333333333	43.48667436465271
939.5467136457895	1586.0666666666666	31968.9	43.240833487508084
940.2738388505477	1586.3	32251.8	43.031947294546214
941.000890500031	1586.4	32656.033333333333	42.76774222118486
941.7278685920743	1585.8	33213.933333333334	42.478261988118305
942.4547731245123	1586.3333333333333	33876.3	42.65080930828177
943.1816040951798	1586.8	34583.1	42.41076705047105
943.9083615019116	1585.7666666666667	35348.36666666667	42.55127244945444
944.6350453425426	1586.4666666666667	36200.2	42.967032438249156
945.3616556149077	1585.9333333333334	37029.833333333336	42.739826167882846
946.0881923168415	1586.8666666666666	37875.5	42.82031220686812
946.8146554461789	1586.5666666666666	38614.13333333333	42.756281057281605
947.5410450007547	1586.5333333333333	39370.4	41.61952451716745
948.2673609784038	1586.5	40153.166666666664	42.120898127084565
948.9936033769609	1585.9666666666667	40944.7	41.457019656689255
949.7197721942608	1586.4333333333334	41657.53333333333	41.25011532827223
950.4458674281384	1586.9666666666667	42393.7	41.047820735916574
951.1718890764284	1586.6666666666667	43116.7	41.25745769937164
951.8978371369658	1586.6333333333334	43838.166666666664	40.76318904648466
952.6237116075853	1586.8	44474.13333333333	40.87968082704738
953.3495124861216	1586.3333333333333	44999.9	40.09957195045983
954.0752397704097	1585.9333333333334	45539.76666666667	40.025342451630195
954.8008934582843	1586.3333333333333	46058.2	40.12591782962507
955.5264735475803	1586.8	46620.8	40.693822192011716
956.2519800361324	1586.8333333333333	47113.46666666667	40.8478849682333
956.9774129217755	1586.0333333333333	47549.6	40.867373586830965
957.7027722023442	1586.5666666666666	48007.13333333333	40.95499908681102
958.4280578756737	1586.7	48320.8	40.67886630582875
959.1532699395985	1586.7333333333333	48586.7	40.72312474138792
959.8784083919536	1586.9333333333334	48892.333333333336	40.95706748410544
960.6034732305736	1586.8	49141.8	39.95336070680653
961.3284644532936	1586.8666666666666	49399.46666666667	39.75913864951532
962.053382057948	1586.8	49744.86666666667	39.963205780082454
962.7782260423721	1586.8	50051.23333333333	39.867916125244946
963.5029964044004	1586.5666666666666	50267.933333333334	39.90578553047655
964.2276931418677	1586.6333333333334	50469.933333333334	39.71596192867899
964.952316252609	1586.5333333333333	50576.46666666667	39.864749706379556
965.6768657344589	1586.5333333333333	50610.8	39.901218311525035
966.4013415852523	1586.5333333333333	50544.63333333333	39.39624944192299
967.1257438028242	1586.4	50477.933333333334	39.21738124699714
967.8500723850091	1587.0333333333333	50531.166666666664	39.92100608688597
968.574327329642	1586.7666666666667	50570.26666666667	39.82650166844063
969.2985086345576	1586.8	50716.03333333333	40.085239379168776
970.0226162975908	1586.5333333333333	50764.3	40.354446136888875
970.7466503165765	1586.3	50709.63333333333	40.94533033961312
971.4706106893493	1586.3666666666666	50610.03333333333	40.611887132131066
972.1944974137441	1586.8	50367.73333333333	39.475841817621536
972.9183104875957	1587.0666666666666	50031.36666666667	38.958250832265946
973.6420499087391	1585.9333333333334	49732.46666666667	38.91235323354338
974.3657156750087	1586.9333333333334	49587.666666666664	38.50050981444533
975.0893077842397	1586.7333333333333	49376.066666666666	38.797197687509545
975.8128262342667	1586.8	49357.13333333333	38.9953016062613
976.5362710229247	1586.3	49334.73333333333	39.05779872872378
977.2596421480483	1586.4333333333334	49244.46666666667	39.181864554291664
977.9829396074724	1586.5333333333333	49087.166666666664	39.36947506955805
978.7061633990318	1585.9666666666667	48868.833333333336	38.98185882532276
979.4293135205613	1586.7666666666667	48634.2	39.1304403806933
980.1523899698958	1586.6666666666667	48396.333333333336	38.69023786577963
980.87539274487	1586.8	48325.96666666667	38.68525083437904
981.5983218433189	1586.8	48388.13333333333	38.819868749826725
982.3211772630771	1587.3333333333333	48427.833333333336	38.77746690163131
983.0439590019795	1586.9666666666667	48550.63333333333	38.9936898396222
983.7666670578608	1586.9	48588.166666666664	38.899066574438486
984.4893014285559	1585.9666666666667	48586.4	38.65091326827774
985.2118621118997	1586.8	48538.5	38.71174784578436
985.9343491057269	1587.0	48472.833333333336	38.70517011962082
986.6567624078724	1586.7666666666667	48289.8	38.367997138476966
987.3791020161709	1586.7333333333333	48296.3	38.789165865824344
988.1013679284573	1586.9	48288.26666666667	39.408857300024906
988.8235601425663	1585.9666666666667	48220.7	38.56107140947274
989.5456786563328	1586.3333333333333	48310.73333333333	38.67432960125146
990.2677234675917	1586.8666666666666	48394.7	39.047304130264635
990.9896945741776	1586.8	48395.166666666664	39.43105365436307
991.7115919739255	1586.6333333333334	48216.7	39.011153944543956
992.4334156646702	1586.9666666666667	47965.833333333336	38.8972607583103
993.1551656442463	1586.6666666666667	47593.36666666667	39.26858170268874
993.8768419104888	1585.8	47215.9	39.09627230932794
994.5984444612325	1587.0333333333333	46851.566666666666	38.85772427102452
995.3199732943121	1587.1333333333334	46533.4	39.167511352026246
996.0414284075626	1586.9	46236.0	38.78369436654544
996.7628097988187	1587.2	46066.73333333333	39.0202635501713
997.4841174659151	1587.2	45855.933333333334	38.86696292573322
998.2053514066869	1586.8333333333333	45541.46666666667	38.05358928801771
998.9265116189687	1586.5333333333333	45027.333333333336	37.99692005054328
999.6475981005952	1586.3666666666666	44482.6	38.270898879802985
1000.3686108494015	1586.8333333333333	43964.46666666667	38.5639856313132
1001.0895498632223	1586.3	43602.76666666667	38.28567641043586
1001.8104151398923	1586.6666666666667	43292.933333333334	38.420373954944495
1002.5312066772464	1586.7666666666667	42997.23333333333	38.90619122335871
1003.2519244731194	1586.2666666666667	42706.333333333336	38.72391866304248
1003.9725685253462	1586.2333333333333	42381.96666666667	39.02469022474245
1004.6931388317614	1586.6666666666667	42044.0	39.654011353590334
1005.4136353902	1586.8666666666666	41495.23333333333	39.20639508241164
1006.1340581984969	1587.1	40888.3	39.1710560253292
1006.8544072544867	1586.8666666666666	40221.23333333333	39.359880296010566
1007.5746825560042	1586.4	39571.0	38.86401068136833
1008.2948841008844	1586.7333333333333	38992.066666666666	39.02638369724525
1009.0150118869618	1586.6	38533.666666666664	38.965319262426796
1009.7350659120716	1586.4666666666667	38201.76666666667	39.28595021250182
1010.4550461740483	1586.6333333333334	37852.433333333334	39.58005692675296
1011.174952670727	1586.8	37523.8	39.673713590235046
1011.8947853999423	1585.7666666666667	37105.3	39.959774285296184
1012.614544359529	1586.1666666666667	36525.433333333334	39.289000421356526
1013.334229547322	1585.9333333333334	35928.26666666667	39.697550359097995
1014.0538409611561	1586.1	35231.066666666666	39.979349900748076
1014.7733785988661	1586.7666666666667	34576.03333333333	40.08953571025931
1015.4928424582868	1586.4	34106.9	40.73102962762576
1016.2122325372529	1586.7666666666667	33689.833333333336	40.647383910145166
1016.9315488335994	1586.7333333333333	33291.066666666666	41.11634203041866
1017.6507913451611	1587.0333333333333	32941.03333333333	41.259686622392174
1018.3699600697728	1586.7666666666667	32584.466666666667	41.161992863826086
1019.0890550052692	1586.5	32187.7	41.36884312907337
1019.8080761494851	1586.6333333333334	31592.866666666665	40.65713918439452
1020.5270235002555	1586.2666666666667	30957.833333333332	41.2770722983189
1021.2458970554151	1586.5	30162.833333333332	40.756519755074486
1021.9646968127987	1586.0	29496.966666666667	40.485448422613295
1022.6834227702411	1586.0333333333333	29001.7	41.077403206933546
1023.4020749255772	1586.9333333333334	28519.533333333333	40.67693862881852
1024.1206532766416	1586.6666666666667	28135.366666666665	40.71210909162691
1024.8391578212693	1586.4	27806.733333333334	40.6117669259125
1025.5575885572953	1587.2333333333333	27474.366666666665	40.521128386455494
1026.2759454825539	1586.1	27063.9	40.80249940902911
1026.9942285948803	1586.1	26483.466666666667	40.05613812570924
1027.7124378921092	1586.6666666666667	25926.733333333334	40.217307800051984
1028.4305733720753	1586.5	25354.3	40.4822742278802
1029.1486350326138	1587.0666666666666	24800.833333333332	40.60365469917337
1029.866622871559	1586.9333333333334	24308.1	40.708621100673
1030.584536886746	1587.0666666666666	23854.433333333334	40.79868592772704
1031.3023770760096	1587.0333333333333	23492.566666666666	41.169305973487056
1032.0201434371845	1586.2666666666667	23151.966666666667	40.57932678345
1032.7378359681059	1586.6666666666667	22799.0	41.125654016628516
1033.455454666608	1586.4	22418.3	41.35655087445731
1034.1729995305259	1586.3333333333333	21939.6	41.71600242977747
1034.8904705576945	1586.9	21381.133333333335	40.922098046465486
1035.6078677459486	1586.4666666666667	20834.733333333334	40.10543249385285
1036.3251910931228	1586.7666666666667	20337.6	40.58017373045183
1037.042440597052	1586.7666666666667	19875.0	40.56888475284985
1037.7596162555712	1586.9666666666667	19457.266666666666	40.68468021614737
1038.4767180665153	1586.7333333333333	19110.933333333334	40.52912869943102
1039.1937460277186	1586.4666666666667	18807.2	40.180574318854056
1039.9107001370162	1586.5333333333333	18547.566666666666	40.51820200729113
1040.627580392243	1586.4666666666667	18276.8	40.72619905205323
1041.3443867912338	1587.2666666666667	17927.866666666665	40.21194136212516
1042.0611193318232	1586.3333333333333	17541.733333333334	40.87328910452724
1042.7777780118463	1586.1666666666667	17090.7	40.33600354844582
1043.4943628291376	1586.4	16605.1	39.69943487470078
1044.2108737815322	1586.7	16201.633333333333	40.01664845850796
1044.9273108668647	1586.3333333333333	15825.3	39.370343111142
1045.64367408297	1586.3666666666666	15501.166666666666	39.738225614754384
1046.359963427683	1586.9666666666667	15236.233333333334	39.88415789877427
1047.0761788988382	1586.1333333333334	14959.433333333332	39.55967912785665
1047.7923204942708	1586.4	14712.766666666666	39.716715714414235
1048.5083882118154	1586.8333333333333	14439.2	39.74927509163933
1049.224382049307	1587.3333333333333	14140.866666666667	39.95796478388262
1049.9403020045802	1586.3666666666666	13800.833333333334	39.96202907882725
1050.6561480754697	1586.3666666666666	13436.033333333333	39.29160210788539
1051.3719202598106	1586.6	13120.9	38.86778725155661
1052.0876185554378	1586.2	12836.766666666666	38.82937088689679
1052.8032429601856	1586.4666666666667	12599.633333333333	39.62228917390993
1053.5187934718892	1587.0333333333333	12397.7	39.529457136959635
1054.2342700883835	1586.1666666666667	12247.4	39.70502308003732
1054.949672807503	1586.0333333333333	12102.166666666666	40.526843057575306
1055.6650016270826	1586.3	11945.633333333333	40.89534385476991
1056.3802565449573	1586.0	11723.766666666666	40.198256862823804
1057.0954375589617	1587.3	11504.333333333334	40.14288747848438
1057.8105446669308	1587.2	11275.966666666667	40.01115142443898
1058.5255778666992	1586.2333333333333	11054.2	40.04467594353343
1059.240537156102	1586.3333333333333	10830.933333333332	40.060550005012836
1059.9554225329737	1586.9333333333334	10639.6	39.98229737482841
1060.6702339951491	1586.5666666666666	10481.133333333333	40.0164833876412
1061.3849715404633	1586.3333333333333	10333.933333333332	40.27986182123336
1062.0996351667509	1586.9666666666667	10243.3	40.449664003621464
1062.8142248718468	1586.1333333333334	10113.1	39.03787859251804
1063.528740653586	1586.1	9971.566666666668	39.42699814480433
1064.2431825098029	1586.5	9795.766666666666	39.72012066914314
1064.9575504383324	1586.3333333333333	9571.866666666667	39.550583908020705
1065.6718444370097	1586.1666666666667	9368.733333333334	39.23492459915204
1066.386064503669	1586.0	9213.533333333333	40.078654196038386
1067.1002106361457	1586.7666666666667	9060.5	40.401114997794785
1067.8142828322743	1585.7333333333333	8944.966666666667	40.330168372398184
1068.5282810898898	1586.1333333333334	8843.933333333332	39.73056966222253
1069.2422054068265	1586.0666666666666	8748.733333333334	39.68296857042261
1069.95605578092	1586.2333333333333	8652.9	40.02537818366661
1070.6698322100044	1586.6333333333334	8500.633333333333	39.62660735730753
1071.383534691915	1586.8333333333333	8340.466666666667	39.3790313297009
1072.0971632244864	1586.8666666666666	8169.766666666666	39.75480603805811
1072.8107178055534	1586.6333333333334	8020.8	39.252873483740764
1073.524198432951	1587.6333333333334	7886.033333333334	39.75881479121221
1074.2376051045137	1586.6666666666667	7773.633333333333	39.890771108738384
1074.9509378180765	1585.9	7683.8	39.847818226369704
1075.6641965714741	1587.3	7594.533333333334	39.36064807572073
1076.3773813625414	1586.9333333333334	7493.9	39.52604697448445
1077.0904921891133	1586.3333333333333	7390.633333333333	40.181994084905206
1077.8035290490245	1586.7666666666667	7258.366666666667	39.21656609816671
1078.51649194011	1586.8333333333333	7144.3	40.92666340506951
1079.2293808602042	1586.8	7023.7	40.50347706239316
1079.9421958071423	1585.9666666666667	6899.933333333333	40.12504446313629
1080.6549367787588	1586.0666666666666	6810.766666666666	39.403396398456216
1081.367603772889	1587.0333333333333	6746.133333333333	40.01739505999027
1082.080196787367	1586.4666666666667	6691.566666666667	39.95086408352743
1082.7927158200282	1585.8	6614.133333333333	39.43163813685426
1083.5051608687072	1586.2333333333333	6509.5	39.449596819341224
1084.217531931239	1586.3	6388.366666666667	38.835077264428215
1084.9298290054578	1585.9333333333334	6267.5	38.26812127491766
1085.6420520891993	1586.0333333333333	6163.733333333334	38.68905063973922
1086.3542011802977	1587.0	6091.466666666666	39.8966669797973
1087.0662762765878	1586.3666666666666	6013.7	37.97289767276023
1087.7782773759047	1586.7666666666667	5974.5	39.471464931280664
1088.4902044760831	1586.8	5891.9	38.84724629157154
1089.202057574958	1587.0666666666666	5810.566666666667	39.291513974347666
1089.9138366703637	1587.1	5711.1	40.146212470425795
1090.6255417601355	1587.0333333333333	5628.133333333333	40.4158133448919
1091.337172842108	1587.1	5547.3	40.39040980259082
1092.048729914116	1586.5333333333333	5481.366666666667	39.657417497504085
1092.7602129739944	1586.6	5441.433333333333	40.06792109700467
1093.471622019578	1586.6333333333334	5393.766666666666	40.247753156617684
1094.1829570487016	1586.4	5327.2	39.455103239950496
1094.8942180592	1586.5333333333333	5240.233333333334	40.27126286466658
1095.605405048908	1585.3333333333333	5157.3	40.71234716058807
1096.3165180156604	1586.8666666666666	5088.633333333333	40.355863523005034
1097.027556957292	1586.7333333333333	5041.433333333333	39.723101481926044
1097.7385218716379	1586.5666666666666	5007.166666666667	40.08691663063187
1098.4494127565324	1586.5333333333333	4954.533333333334	40.365760491912496
1099.1602296098106	1586.1	4874.466666666666	39.88793643408137
1099.8709724293074	1586.4333333333334	4794.566666666667	41.51950300472913
1100.5816412128574	1586.7666666666667	4714.333333333333	40.65642489453507
1101.2922359582956	1586.4333333333334	4674.066666666667	40.275906232364825
1102.0027566634565	1586.5666666666666	4637.533333333334	40.08033712836207
1102.7132033261753	1586.2	4587.633333333333	40.96989726997136
1103.4235759442865	1586.2333333333333	4513.766666666666	39.90384555479804
1104.1338745156252	1586.2333333333333	4445.4	40.91548930885657
1104.844099038026	1586.4333333333334	4394.766666666666	41.52260632181249
1105.5542495093239	1585.5666666666666	4359.6	41.762839357253014
1106.2643259273534	1586.5333333333333	4303.4	40.785674883996414
1106.9743282899494	1586.9333333333334	4225.166666666667	39.81907034788426
1107.684256594947	1586.4666666666667	4153.4	40.14305699259423
1108.394110840181	1586.4333333333334	4103.166666666667	41.43180114817646
1109.1038910234856	1586.5333333333333	4057.0666666666666	40.58246460576168
1109.8135971426964	1585.8333333333333	3999.266666666667	40.37057989694833
1110.5232291956477	1585.9333333333334	3925.266666666667	40.54262718101429
1111.2327871801745	1586.3666666666666	3860.7	40.97469572966147
1111.9422710941117	1586.7333333333333	3807.1666666666665	41.60266914531332
1112.6516809352938	1586.1	3761.0666666666666	40.436611807743546
1113.3610167015559	1586.1333333333334	3702.0333333333333	40.298015753294855
1114.0702783907325	1586.2666666666667	3649.5	40.960689474685836
1114.7794660006589	1586.6666666666667	3605.233333333333	41.249275550402345
1115.4885795291696	1586.7	3569.866666666667	40.60139115666549
1116.1976189740992	1586.8	3525.0	41.51594171699282
1116.906584333283	1587.0	3477.5333333333333	42.34553877286124
1117.6154756045555	1586.3	3436.1	41.238540871237525
1118.3242927857516	1586.1666666666667	3398.266666666667	40.68066925487796
1119.0330358747062	1586.5333333333333	3360.366666666667	40.283373451714034
1119.741704869254	1585.8	3322.5666666666666	42.893128719643975
1120.4502997672296	1586.5333333333333	3275.6	40.86933088796665
1121.1588205664682	1585.4666666666667	1663.9666666666667	47.091414412601225
1121.8672672648045	1585.9666666666667	1664.5666666666666	48.46722101958371
1122.5756398600731	1585.2	1664.6666666666667	41.246973201849784
1123.2839383501089	1585.5666666666666	1664.0333333333333	40.37916198667302
