# Supplementary material for: Roblonski: A Material-Efficient Robo-Fluidic Toolbox for Rapid Photochemical Characterization
Source: ACS Cent Sci. 2026 Feb 6;12(3):333–44. doi: 10.1021/acscentsci.5c02027 (PMC13022720; doi:10.1021/acscentsci.5c02027)
Supplement: Supplementary file 2 [file oc5c02027_si_002.zip › BeerLambertStudy/Raw Data (Automataed)/BLEC Study (2025 Jun 12)/Perylene2/blec_Perylene2__13062025_aABS_i10_eEXP_s1_d380e-02_t250-0_m7_v175-0.csv]

name	C:/Users/cbe.mabolha.shared/Documents/Gilson Spectroscopy Project\BLEC Study (2025 Jun 12)\Perylene2\blec_Perylene2__13062025_aABS_i10_eEXP_s1_d380e-02_t250-0_m7_v175-0.csv
2025-06-13 00:14:27.755734
mix_iter=7	mix_disp=175.0
droplet_volume=50.0	working_volume=250.0
dilution_scheme=Fractional(value=0.3333333333333333)	n_dil=6
calibration=Calibration(y = f(x); f(x) = -0.244 + 0.9765x; s.t. y > 0.0; Set Feb 4	2025 from "Manuscript Figures Data.xlsx")
count	30
interval	0.1 (Sec)
integration_time	40000 (uSec)
NLC=False	DCC=False	WCAL=-5	Slit=S5
Conc_0=0.038	nFRAC=0.6666666666666667	nConc_(10;1)=0.025333333333333336	aFRAC=0.6670004966404939	aConc_(10;1)=0.025346018872338765
wavelength (nm)	dark reference (int)	light reference (int)	abs (mOD)
W	D	L	S
344.6678771972656	1601.8	1678.6	44.419139788411705
345.45221902608614	1589.6666666666667	1665.2666666666667	43.46569378109062
346.236489003635	1586.2666666666667	1663.7666666666667	41.112585514911586
347.02068712774695	1585.5	1661.9	37.99531856143361
347.8048133962569	1584.8333333333333	2396.133333333333	49.16306797295423
348.5888678069997	1585.8666666666666	2410.8333333333335	49.16538197818336
349.3728503578101	1586.7666666666667	2424.9666666666667	51.24968222359887
350.15676104652283	1587.7333333333333	2436.366666666667	50.025985953198024
350.94059987097285	1587.9	2443.233333333333	50.59858341936002
351.72436682899485	1586.5333333333333	2452.5666666666666	51.42005842436489
352.5080619184237	1586.0333333333333	2459.766666666667	53.61161476704819
353.2916851370942	1585.9666666666667	2461.9	50.24655316491384
354.0752364828412	1585.5333333333333	2467.733333333333	53.82522626375591
354.8587159534994	1585.3666666666666	2471.1	53.060792252467856
355.6421235469038	1585.7666666666667	2474.133333333333	52.63591711017016
356.42545926088906	1586.8666666666666	2471.4	52.047449609225474
357.20872309329	1586.2	2472.6666666666665	53.7342831575531
357.9919150419415	1586.3333333333333	2470.766666666667	55.53667238478507
358.77503510467835	1585.9666666666667	2464.266666666667	54.6214606569043
359.5580832793353	1585.5666666666666	2453.866666666667	54.49773149876647
360.34105956374725	1586.4666666666667	2450.766666666667	56.15579576297554
361.12396395574893	1585.9	2447.9	56.220193505394136
361.9067964531752	1585.4666666666667	2447.0666666666666	56.89880270892934
362.6895570538609	1585.9333333333334	2448.7	56.52983172902518
363.47224575564076	1585.9	2442.8333333333335	56.24819634094956
364.2548625563497	1586.3333333333333	2439.0	54.195836570470064
365.0374074538224	1586.2	2440.766666666667	57.322118080655216
365.8198804458938	1585.6666666666667	2441.9666666666667	58.51150886714912
366.6022815303986	1585.8	2435.7	56.43499038073177
367.3846107051717	1586.1666666666667	2438.9	58.90965039185756
368.1668679680479	1585.5666666666666	2440.766666666667	57.4119596026206
368.9490533168619	1586.6333333333334	2443.1	57.37905803299115
369.7311667494487	1586.7	2445.8333333333335	55.51962559684289
370.5132082636429	1586.7	2456.266666666667	56.11479384752543
371.2951778572795	1586.0666666666666	2460.766666666667	60.58862259601605
372.07707552819323	1586.5666666666666	2463.233333333333	57.58638598870913
372.8589012742189	1586.5666666666666	2469.4666666666667	61.663848795338986
373.6406550931913	1586.0333333333333	2476.8333333333335	63.4963393410377
374.4223369829453	1586.7333333333333	2488.6666666666665	63.35831819949004
375.2039469413157	1586.5666666666666	2489.9	64.0319166298829
375.9854849661373	1585.9	2490.3333333333335	67.4299100112398
376.7669510552448	1586.9333333333334	2492.733333333333	68.45971948933843
377.5483452064732	1586.6666666666667	2495.1666666666665	66.65740952260218
378.3296674176572	1586.4333333333334	2511.3333333333335	69.40325288328681
379.11091768663164	1586.6666666666667	2515.366666666667	70.96360472200799
379.89209601123133	1586.4666666666667	2523.866666666667	74.02307491596356
380.67320238929113	1586.3	2520.8	71.43392456441187
381.45423681864577	1586.3	2523.7	72.92567829440208
382.23519929713007	1586.2	2533.766666666667	74.55246397616472
383.01608982257886	1586.5333333333333	2547.1	73.97100999181188
383.796908392827	1586.1666666666667	2562.7	76.5092382474907
384.57765500570923	1586.0666666666666	2557.866666666667	71.684821545357
385.3583296590604	1585.8666666666666	2547.766666666667	73.0928011816493
386.1389323507153	1586.0	2558.6666666666665	73.5856116622911
386.91946307850884	1585.7333333333333	2568.8333333333335	72.45697054118901
387.69992184027564	1586.1	2586.9333333333334	69.17519755119092
388.48030863385065	1586.1333333333334	2612.1666666666665	70.46240744841127
389.2606234570687	1586.0666666666666	2597.8	70.65178133526028
390.04086630776453	1586.5	2581.1666666666665	68.44602150323675
390.82103718377294	1585.9666666666667	2589.1	69.12172670564084
391.6011360829288	1586.9333333333334	2599.366666666667	69.59054767501807
392.3811630030669	1586.3666666666666	2627.0333333333333	69.69822870150313
393.161117942022	1585.9	2673.0666666666666	75.80949494356943
393.941000897629	1585.7666666666667	2712.733333333333	72.2413168850709
394.72081186772266	1586.4	2723.633333333333	76.01298602946773
395.5005508501378	1586.1666666666667	2706.5	77.76219256439748
396.28021784270925	1586.2	2708.766666666667	80.51673107868528
397.0598128432718	1586.0666666666666	2719.1666666666665	83.41018255068519
397.83933584966024	1585.8	2720.9666666666667	84.83676694267368
398.6187868597095	1586.6	2733.4333333333334	85.17287203913199
399.3981658712542	1586.4	2754.3333333333335	89.7249261574054
400.1774728821293	1585.7666666666667	2779.0666666666666	91.08370441795411
400.9567078901696	1586.2333333333333	2804.7	95.45999611658351
401.7358708932098	1585.9	2803.8	97.54342707901115
402.5149618890848	1586.4666666666667	2786.3	98.90538274200603
403.2939808756294	1586.2333333333333	2795.8	100.69045646589136
404.07292785067847	1586.5	2821.5666666666666	99.019084093002
404.8518028120667	1586.3666666666666	2837.233333333333	100.1014367595688
405.630605757629	1586.2	2839.6	98.77061858542507
406.4093366852001	1586.8	2833.866666666667	96.57059917519706
407.1879955926149	1585.9	2832.1666666666665	95.0612210610338
407.9665824777082	1586.7666666666667	2850.5666666666666	93.53258106727932
408.74509733831474	1585.8666666666666	2872.366666666667	90.87572011818223
409.52354017226935	1586.1	2885.3333333333335	86.59588930455726
410.3019109774069	1586.2333333333333	2886.8	82.68375705112192
411.08020975156217	1586.6333333333334	2900.266666666667	81.07422532581842
411.8584364925699	1586.5333333333333	2921.5	73.59788934674614
412.6365911982651	1585.4	2945.733333333333	73.80434512299453
413.4146738664823	1586.0	2971.9333333333334	73.45750522301694
414.19268449505654	1586.0333333333333	2998.733333333333	71.27905993746309
414.97062308182257	1586.0666666666666	3039.0	71.77600727423085
415.74848962461516	1586.2333333333333	3078.233333333333	70.14752137140552
416.52628412126916	1586.7	3150.7	72.65502076005667
417.3040065696194	1586.5333333333333	3227.6666666666665	74.96067075429279
418.0816569675006	1586.4333333333334	3215.8	74.6858192220995
418.8592353127476	1585.9666666666667	3207.8333333333335	74.73404533252693
419.63674160319533	1586.7	3219.6	78.10276776253488
420.4141758366785	1586.2333333333333	3254.233333333333	80.03609515620148
421.1915380110319	1585.5666666666666	3272.1666666666665	82.35487705959176
421.9688281240904	1586.1333333333334	3271.766666666667	86.62184846966628
422.7460461736888	1586.5666666666666	3316.366666666667	86.64647558477749
423.52319215766187	1586.3333333333333	3391.766666666667	92.81400361584464
424.3002660738445	1586.6333333333334	3474.7	98.77911412044216
425.0772679200714	1585.8666666666666	3610.8	101.01687693992761
425.8541976941775	1586.8333333333333	3755.5333333333333	103.93203704578828
426.6310553939975	1585.9	3816.5	104.27657645021795
427.40784101736625	1586.2333333333333	3869.1	104.98100361743873
428.18455456211865	1586.6333333333334	3995.9	107.98120557918254
428.96119602608934	1585.5333333333333	4191.3	111.68921213376869
429.7377654071133	1585.9333333333334	4400.9	116.23427836838887
430.5142627030252	1586.5666666666666	4523.133333333333	121.20658044109115
431.29068791166	1585.8	4667.233333333334	126.48398268667208
432.06704103085235	1586.8333333333333	4800.4	126.52280764688537
432.8433220584372	1586.7333333333333	4895.4	122.98881004310363
433.6195309922492	1586.3666666666666	4964.133333333333	115.66537357014694
434.3956678301234	1586.0	5003.566666666667	104.16926378938656
435.1717325698944	1586.9333333333334	5019.266666666666	92.36820657306227
435.9477252093971	1585.7666666666667	5033.633333333333	81.61995476542505
436.72364574646633	1585.9	5087.3	73.0967622481076
437.49949417893686	1586.4333333333334	5148.4	68.78293462786233
438.27527050464346	1586.4	5247.166666666667	63.5094724906434
439.0509747214211	1586.3333333333333	5423.0	61.475058459371965
439.8266068271044	1586.2	5683.266666666666	58.85292485813583
440.6021668195283	1586.7	6052.333333333333	56.28689428221513
441.37765469652754	1586.3666666666666	6521.9	56.41178153967428
442.1530704559369	1586.4	7014.9	54.58315058924513
442.9284140955914	1586.7666666666667	7457.9	53.7331375542711
443.7036856133256	1586.7	7781.333333333333	53.53366070662724
444.47888500697445	1586.5	7952.5	52.700482087993954
445.2540122743727	1585.8666666666666	7986.3	51.265061442152884
446.0290674133552	1587.5	7921.5	50.681389618710384
446.8040504217568	1586.3333333333333	7835.5	50.068285578259534
447.5789612974122	1586.2	7742.733333333334	48.823542626818224
448.35380003815635	1586.7333333333333	7706.633333333333	49.47214923697693
449.1285666418239	1586.3666666666666	7682.0	50.01377073982731
449.90326110624983	1585.9333333333334	7679.433333333333	49.45423400066219
450.67788342926883	1586.6	7688.466666666666	49.01043390119654
451.4524336087157	1586.4333333333334	7721.766666666666	49.17913941108951
452.22691164242536	1586.1666666666667	7764.733333333334	48.165223582086995
453.00131752823256	1586.2666666666667	7830.833333333333	49.46262081826977
453.7756512639721	1586.9	7887.5	48.159277101101786
454.5499128474788	1586.4666666666667	7966.666666666667	50.414599963314835
455.32410227658755	1586.2666666666667	8009.866666666667	49.07345318460171
456.09821954913303	1585.7333333333333	8014.866666666667	49.371705900820096
456.8722646629501	1586.3333333333333	7990.833333333333	49.15500837420527
457.6462376158736	1586.0	7927.3	49.04483160602249
458.4201384057383	1586.3	7825.366666666667	48.18717929254701
459.1939670303791	1586.6	7708.033333333334	48.76259560463557
459.96772348763074	1585.9333333333334	7555.766666666666	48.46432696952611
460.741407775328	1586.5	7409.1	48.25978301044329
461.51501989130577	1586.4	7285.6	48.70948962527877
462.2885598333988	1586.1333333333334	7165.233333333334	48.92221583320594
463.0620275994419	1586.9333333333334	7078.5	48.46442740591324
463.83542318726995	1586.7666666666667	7008.533333333334	48.47371202866334
464.6087465947177	1586.7	6955.233333333334	47.49694404874181
465.38199781962	1586.9666666666667	6931.266666666666	48.14807713602572
466.1551768598116	1585.5333333333333	6929.5	48.04836206559226
466.92828371312737	1586.8	6946.466666666666	47.38112438611033
467.7013183774021	1586.7666666666667	6981.366666666667	48.129023885257695
468.4742808504707	1586.4	7024.866666666667	48.057509320929654
469.24717113016777	1586.6666666666667	7075.633333333333	47.5872849051014
470.0199892143283	1586.5666666666666	7145.966666666666	48.75601264698575
470.792735100787	1586.3333333333333	7219.066666666667	48.3432322392046
471.5654087873788	1586.6333333333334	7296.2	48.17941518126024
472.33801027193834	1586.4666666666667	7373.1	49.01383101554992
473.11053955230057	1586.8	7448.233333333334	49.16181399103523
473.88299662630027	1585.8333333333333	7498.6	47.79903110710043
474.65538149177223	1586.6666666666667	7556.3	48.13538908946142
475.4276941465513	1586.4666666666667	7578.933333333333	47.83087676977518
476.1999345884722	1586.6666666666667	7589.4	48.16993188903422
476.97210281536985	1586.3666666666666	7589.0	47.91217733464497
477.74419882507897	1586.4333333333334	7564.033333333334	47.916085200275425
478.51622261543446	1586.8333333333333	7547.3	47.65226474598089
479.2881741842711	1586.9666666666667	7516.033333333334	48.672225914151504
480.06005352942367	1586.5	7458.966666666666	47.84032055868853
480.831860648727	1586.4	7405.866666666667	47.57335709157059
481.60359554001593	1586.5333333333333	7354.366666666667	47.0995510600098
482.37525820112523	1586.4333333333334	7331.333333333333	48.575725803432306
483.14684862988975	1586.7666666666667	7280.7	48.48134028890046
483.91836682414424	1586.7666666666667	7226.066666666667	47.77331909023507
484.68981278172356	1586.5	7181.0	47.87154411618615
485.46118650046253	1586.4666666666667	7120.9	47.63234686210461
486.23248797819593	1586.9333333333334	7081.8	48.21573398965591
487.0037172127586	1586.8666666666666	7044.166666666667	48.37115775812325
487.7748742019853	1586.5	7021.366666666667	47.772905685861346
488.54595894371096	1585.8	6975.766666666666	47.84280615563436
489.31697143577026	1586.2333333333333	6941.966666666666	47.032166348463704
490.08791167599804	1586.7333333333333	6915.533333333334	47.280273550659366
490.8587796622292	1586.7666666666667	6889.666666666667	48.14300217060606
491.6295753922984	1585.8333333333333	6853.333333333333	48.09214525337187
492.4002988640406	1586.6666666666667	6821.5	47.49240786288873
493.17095007529053	1585.9666666666667	6789.333333333333	48.190626904933175
493.94152902388305	1586.4333333333334	6768.133333333333	48.78810656187718
494.71203570765294	1586.3666666666666	6730.733333333334	47.92313021053788
495.482470124435	1585.8	6705.366666666667	47.960172282793515
496.25283227206404	1586.4666666666667	6678.766666666666	47.8634308755115
497.02312214837485	1586.4	6653.933333333333	48.925365463951124
497.7933397512024	1586.6333333333334	6621.433333333333	47.55538446336177
498.56348507838123	1586.2333333333333	6598.533333333334	47.80038841167685
499.3335581277464	1586.6333333333334	6579.466666666666	46.65240980728649
500.10355889713264	1585.6333333333334	6555.2	46.22155707175692
500.8734873843747	1586.6333333333334	6552.066666666667	47.590638145223004
501.6433435873074	1586.3333333333333	6562.566666666667	47.94580769048449
502.4131275037657	1585.9	6567.133333333333	47.21076124448543
503.1828391315842	1586.3666666666666	6579.866666666667	47.37592606336358
503.95247846859786	1586.5666666666666	6598.3	47.36132933872249
504.72204551264144	1587.4666666666667	6626.4	46.62406292301088
505.49154026154974	1586.4333333333334	6665.2	47.034759626801005
506.2609627131576	1586.9666666666667	6704.533333333334	47.335987529478906
507.03031286529983	1585.8333333333333	6753.166666666667	47.31982039413872
507.7995907158112	1586.3333333333333	6812.933333333333	47.31813335517513
508.5687962625266	1586.4666666666667	6881.833333333333	47.71168880266524
509.33792950328075	1586.5666666666666	6955.7	48.213809866562876
510.1069904359085	1586.3666666666666	7034.2	47.35924459427527
510.8759790582447	1586.0666666666666	7108.466666666666	46.514864688758124
511.6448953681241	1586.3333333333333	7204.3	47.700457111103226
512.4137393633815	1586.5333333333333	7297.066666666667	47.63013501664339
513.1825110418519	1586.2333333333333	7401.133333333333	47.69897002445636
513.9512104013698	1586.7333333333333	7514.7	47.92302320331897
514.7198374397702	1586.7333333333333	7608.066666666667	46.82734004958288
515.4883921548881	1586.5	7723.533333333334	47.36686138257251
516.2568745445578	1586.4333333333334	7819.133333333333	47.12718252938877
517.0252846066146	1586.8666666666666	7941.0	48.09419089293533
517.793622338893	1586.7333333333333	8023.933333333333	46.86685386694573
518.561887739228	1586.6	8125.233333333334	47.372028226426124
519.3300808054544	1586.8666666666666	8227.233333333334	47.11586018567541
520.0982015354069	1586.5333333333333	8329.233333333334	47.29386862624357
520.8662499269203	1586.7666666666667	8405.766666666666	46.595689760579134
521.6342259778296	1586.6333333333334	8494.6	46.855819601470515
522.4021296859694	1586.4	8574.566666666668	47.25274357046319
523.1699610491747	1585.7666666666667	8639.966666666667	47.68946176725497
523.9377200652801	1586.7	8714.166666666666	48.02149545548192
524.7054067321207	1585.6666666666667	8771.2	46.262346946805565
525.4730210475309	1586.7	8854.0	47.172122068886196
526.2405630093459	1587.0333333333333	8906.366666666667	47.943001529458
527.0080326154003	1586.8666666666666	8975.4	47.89710233626579
527.7754298635291	1586.7	9009.6	47.149377420131245
528.5427547515668	1585.6333333333334	9061.766666666666	47.38838193728829
529.3100072773485	1587.4666666666667	9111.066666666668	47.059734138288675
530.077187438709	1586.6	9152.866666666667	47.67116669609909
530.8442952334829	1586.0666666666666	9186.8	46.651039460690576
531.6113306595051	1585.6666666666667	9218.166666666666	46.55588730111941
532.3782937146104	1586.3	9258.566666666668	47.60887542927034
533.1451843966338	1586.5666666666666	9300.666666666666	47.36539588710102
533.9120027034099	1586.4	9349.7	47.618123219102074
534.6787486327736	1586.6333333333334	9366.966666666667	47.05153509332251
535.4454221825597	1587.0	9421.0	48.12927278813783
536.212023350603	1586.9333333333334	9441.4	47.050805545857976
536.9785521347383	1586.7333333333333	9470.133333333333	47.494859711729845
537.7450085328004	1587.1	9478.1	47.274665583047764
538.5113925426242	1586.4	9500.9	46.336077459839196
539.2777041620444	1586.2666666666667	9533.2	46.56624340988347
540.0439433888959	1587.0	9560.966666666667	47.7289172336909
540.8101102210134	1586.4	9586.633333333333	47.56128924194258
541.5762046562318	1587.1333333333334	9586.666666666666	46.40623740884247
542.3422266923859	1586.2666666666667	9608.666666666666	47.01806262894293
543.1081763273105	1586.8333333333333	9627.766666666666	46.40049072324765
543.8740535588404	1587.1	9629.4	45.803694112139596
544.6398583848105	1587.6333333333334	9671.266666666666	47.03504182766196
545.4055908030555	1586.0666666666666	9660.5	46.46066891803295
546.1712508114102	1586.9333333333334	9657.733333333334	45.979964624896944
546.9368384077096	1585.7333333333333	9664.5	46.03373278168207
547.7023535897882	1586.6333333333334	9682.066666666668	46.82717385870819
548.4677963554811	1587.0333333333333	9678.466666666667	46.54481682781257
549.2331667026231	1586.7333333333333	9669.733333333334	45.74953072724329
549.9984646290487	1586.4	9674.033333333333	46.159620544672116
550.7636901325931	1586.7333333333333	9678.5	46.793784164387304
551.5288432110908	1586.1666666666667	9668.566666666668	46.95879744471811
552.2939238623768	1586.4333333333334	9669.3	47.580977992798424
553.0589320842859	1586.3666666666666	9659.933333333332	46.73940990131796
553.8238678746528	1586.5	9658.033333333333	46.592081002757105
554.5887312313124	1586.6	9664.033333333333	46.51226955444369
555.3535221520995	1586.6	9667.7	46.864991480795595
556.1182406348488	1586.1666666666667	9653.4	45.957521361310384
556.8828866773954	1587.5	9677.933333333332	46.86969190820574
557.6474602775738	1586.7333333333333	9671.133333333333	46.16914148732329
558.411961433219	1586.6666666666667	9690.333333333334	46.37920955881431
559.1763901421657	1587.2	9687.366666666667	46.25918443403785
559.9407464022488	1586.5333333333333	9706.6	46.591851178355604
560.7050302113031	1586.3333333333333	9712.233333333334	47.324690549827494
561.4692415671633	1586.6666666666667	9707.533333333333	45.593915750699324
562.2333804676643	1587.0333333333333	9711.4	46.27433935721846
562.997446910641	1586.6	9730.766666666666	45.954050609560184
563.7614408939281	1587.2666666666667	9742.366666666667	47.49211066681507
564.5253624153604	1586.9	9751.7	46.39546379213138
565.2892114727728	1587.6666666666667	9767.933333333332	46.16903858743796
566.0529880639999	1586.1666666666667	9794.966666666667	46.6590026824526
566.8166921868768	1586.8	9823.5	46.595873571721526
567.5803238392382	1586.6	9836.066666666668	46.37524293773159
568.3438830189189	1586.9333333333334	9851.666666666666	46.4680522098837
569.1073697237535	1587.0666666666666	9861.066666666668	45.80609426171617
569.8707839515772	1586.6666666666667	9896.033333333333	46.856264503838815
570.6341257002246	1586.9666666666667	9908.633333333333	46.17906813124942
571.3973949675305	1586.1333333333334	9915.466666666667	45.75169722540433
572.1605917513298	1586.2	9914.666666666666	45.86874916477647
572.9237160494572	1586.0	9932.8	46.14230687052794
573.6867678597476	1586.3333333333333	9958.233333333334	46.97788798444932
574.4497471800358	1586.6666666666667	9972.333333333334	46.425520871548386
575.2126540081566	1586.3666666666666	9976.8	46.73956072143232
575.9754883419448	1586.8	9972.633333333333	46.149922036646196
576.7382501792351	1586.1333333333334	10005.733333333334	47.02441750793912
577.5009395178625	1586.6333333333334	10014.966666666667	45.927375073860865
578.2635563556619	1586.2333333333333	10032.333333333334	46.44686865679702
579.0261006904677	1586.8333333333333	10014.833333333334	45.46177113758525
579.7885725201152	1586.7333333333333	10022.533333333333	45.913109423810006
580.5509718424388	1586.9	10034.233333333334	45.15049143791936
581.3132986552736	1586.2333333333333	10069.766666666666	45.89288776126117
582.0755529564542	1586.6	10094.333333333334	46.476146330920095
582.8377347438156	1587.2666666666667	10116.8	46.32057769998114
583.5998440151925	1585.9333333333334	10127.233333333334	45.66917743491427
584.3618807684197	1586.3666666666666	10169.533333333333	45.50176285473597
585.123845001332	1586.2666666666667	10203.1	45.81256149001254
585.8857367117644	1586.5	10230.8	46.06108685538966
586.6475558975515	1586.1333333333334	10266.433333333332	46.525514926066165
587.4093025565281	1586.2333333333333	10275.3	45.056091790799975
588.1709766865292	1586.1333333333334	10332.233333333334	45.87649684372199
588.9325782853895	1586.7333333333333	10393.366666666667	45.96411255269809
589.6941073509438	1586.5333333333333	10457.133333333333	46.43292249784262
590.4555638810269	1587.1666666666667	10507.933333333332	45.785800059060925
591.2169478734736	1585.8666666666666	10582.733333333334	46.54915320443108
591.9782593261189	1586.9666666666667	10644.666666666666	44.574443835145324
592.7394982367973	1586.2666666666667	10733.233333333334	45.85615386190782
593.5006646033439	1586.2666666666667	10826.166666666666	45.49696831756677
594.2617584235933	1586.3	10919.1	45.567259012573714
595.0227796953804	1586.5666666666666	11042.966666666667	45.748645646279705
595.78372841654	1586.3666666666666	11148.866666666667	45.903015680975614
596.544604584907	1586.0333333333333	11241.966666666667	46.167807531078296
597.3054081983161	1586.5	11378.566666666668	46.378529199746346
598.0661392546021	1586.6666666666667	11501.0	46.04637321536284
598.8267977515999	1586.7666666666667	11616.733333333334	45.727181832889286
599.5873836871442	1586.9666666666667	11744.666666666666	46.32301899592837
600.34789705907	1586.3666666666666	11851.9	45.9696995583813
601.1083378652119	1587.1666666666667	11984.2	45.89195211161346
601.8687061034049	1586.5333333333333	12134.3	46.48810578402163
602.6290017714836	1586.5333333333333	12261.233333333334	45.507277837989975
603.3892248672829	1586.4666666666667	12389.8	44.96463606644323
604.1493753886377	1586.3	12540.6	45.236677959423915
604.9094533333828	1586.5	12672.5	45.1079610588305
605.6694586993528	1586.4333333333334	12818.033333333333	45.79644592770398
606.4293914843829	1586.5333333333333	12967.066666666668	46.07901141179804
607.1892516863076	1586.9666666666667	13085.166666666666	45.85598519999174
607.9490393029618	1586.0	13214.4	45.05647239301878
608.7087543321802	1586.1666666666667	13346.266666666666	44.93583491497555
609.4683967717978	1586.1333333333334	13484.133333333333	45.05911683487074
610.2279666196492	1586.9	13630.7	45.03236363412464
610.9874638735695	1586.3666666666666	13769.366666666667	45.818227723737394
611.7468885313933	1586.7333333333333	13900.733333333334	45.587713168378706
612.5062405909555	1586.1333333333334	14042.833333333334	45.80126686834536
613.2655200500909	1586.8666666666666	14166.033333333333	45.22779255867611
614.0247269066342	1586.9	14282.866666666667	45.77408774311413
614.7838611584203	1586.5	14378.7	45.735360790215516
615.5429228032841	1586.4	14502.933333333332	45.76172460706629
616.3019118390603	1586.2	14604.833333333334	45.64025408761917
617.0608282635836	1585.9666666666667	14716.266666666666	45.740463009873764
617.8196720746892	1586.7333333333333	14828.233333333334	45.88566455168091
618.5784432702114	1586.1666666666667	14905.4	45.97890935908248
619.3371418479854	1586.7333333333333	14978.366666666667	46.20586042175774
620.0957678058459	1586.2666666666667	15009.633333333333	45.15983934973967
620.8543211416277	1586.8	15064.3	44.89368176787337
621.6128018531655	1586.1666666666667	15148.7	45.84455069197713
622.3712099382943	1586.8666666666666	15186.633333333333	45.368188990513296
623.1295453948488	1586.9333333333334	15229.733333333334	45.397570465620134
623.8878082206638	1586.6	15301.366666666667	45.680912032441526
624.6459984135743	1586.7333333333333	15372.033333333333	45.74010527221078
625.4041159714149	1586.1333333333334	15438.033333333333	45.83100144790916
626.1621608920203	1586.4	15478.1	45.49924337845301
626.9201331732256	1586.3666666666666	15506.4	45.2850213682684
627.6780328128656	1586.0	15566.5	45.01660646796329
628.4358598087749	1586.9666666666667	15627.133333333333	45.73858790703026
629.1936141587885	1586.5333333333333	15647.166666666666	45.28083001356353
629.9512958607411	1586.2666666666667	15659.6	45.43415882580719
630.7089049124675	1585.9666666666667	15666.966666666667	45.207241976764365
631.4664413118026	1586.5333333333333	15678.2	45.338779072019044
632.2239050565811	1587.0	15705.466666666667	45.33115096679743
632.9812961446379	1586.1666666666667	15731.566666666668	44.86213818200027
633.7386145738079	1586.1	15759.033333333333	44.829220338416754
634.4958603419257	1586.3	15763.2	45.610359054979874
635.2530334468262	1586.6333333333334	15754.5	45.97257232838185
636.0101338863443	1587.1333333333334	15719.066666666668	44.38721179708149
636.7671616583146	1586.5	15726.466666666667	44.67146137798811
637.5241167605723	1586.4	15721.6	45.84671406224158
638.2809991909518	1586.1666666666667	15692.266666666666	45.27165871045694
639.037808947288	1585.8666666666666	15669.666666666666	44.41828585661903
639.7945460274159	1585.8333333333333	15672.733333333334	44.85329619169455
640.5512104291702	1586.4333333333334	15652.133333333333	44.9690355144837
641.3078021503857	1586.5333333333333	15627.566666666668	44.985947844798105
642.0643211888971	1586.2333333333333	15577.233333333334	44.91674916161946
642.8207675425394	1585.9666666666667	15528.233333333334	44.32605272849589
643.5771412091474	1586.1333333333334	15507.1	44.865360200099545
644.3334421865558	1586.2	15488.433333333332	45.364633034954274
645.0896704725996	1586.2333333333333	15473.7	45.332162546690896
645.8458260651132	1587.1333333333334	15466.866666666667	45.366891066569615
646.6019089619319	1586.9333333333334	15443.866666666667	45.02124589139265
647.3579191608902	1586.0	15442.633333333333	45.435019962220515
648.1138566598231	1586.7	15420.166666666666	44.835936415805335
648.8697214565653	1586.4333333333334	15390.6	43.72021702063413
649.6255135489516	1586.1	15381.566666666668	44.29504183252371
650.3812329348169	1586.1333333333334	15374.033333333333	44.946643514479
651.1368796119959	1585.5333333333333	15408.766666666666	44.63175284236256
651.8924535783235	1586.1	15418.866666666667	44.54137624637969
652.6479548316345	1586.9333333333334	15387.566666666668	44.10802922221134
653.4033833697637	1586.2666666666667	15349.566666666668	44.13732791255771
654.1587391905458	1586.7	15342.266666666666	44.85487755140888
654.9140222918159	1586.1333333333334	15364.233333333334	44.73800319118845
655.6692326714084	1586.1333333333334	15363.266666666666	44.98481777579317
656.4243703271585	1585.9666666666667	15362.766666666666	44.89623273445988
657.1794352569008	1586.2666666666667	15388.533333333333	44.65782640357594
657.9344274584702	1586.0666666666666	15386.266666666666	43.16649909457609
658.6893469297014	1586.6666666666667	15423.5	44.17881528740054
659.4441936684294	1586.4	15472.133333333333	45.13680997839589
660.1989676724888	1586.0	15517.633333333333	44.83493432549911
660.9536689397146	1587.1333333333334	15526.9	44.25162170255648
661.7082974679414	1586.4	15571.7	44.69617883266602
662.4628532550042	1586.2666666666667	15585.333333333334	44.85508196702334
663.2173362987378	1586.3	15632.766666666666	44.44783936778154
663.9717465969768	1587.1	15691.066666666668	44.91903744444692
664.7260841475563	1586.1666666666667	15748.433333333332	44.78092441810296
665.480348948311	1586.6333333333334	15789.133333333333	44.13588491885416
666.2345409970756	1586.8	15831.466666666667	44.047873873545115
666.988660291685	1586.4666666666667	15886.266666666666	44.15373453727385
667.742706829974	1586.4333333333334	15942.6	44.09851551035503
668.4966806097776	1586.4333333333334	16035.933333333332	44.14913570484564
669.2505816289303	1586.1333333333334	16147.866666666667	44.183851042871126
670.0044098852671	1586.1666666666667	16265.766666666666	44.47867778893184
670.7581653766227	1586.1666666666667	16368.5	44.51554469676429
671.511848100832	1585.8666666666666	16452.066666666666	43.66716024511777
672.2654580557298	1586.4333333333334	16576.6	44.071273925494296
673.0189952391509	1586.9	16665.866666666665	43.4542744516058
673.7724596489301	1586.3	16760.866666666665	44.01021465935572
674.5258512829022	1586.4666666666667	16865.433333333334	43.64984272637968
675.279170138902	1586.6	16982.3	44.04525186459107
676.0324162147645	1586.2	17078.7	44.16101504385666
676.7855895083242	1586.5333333333333	17186.033333333333	44.02813847292347
677.5386900174161	1586.4666666666667	17298.266666666666	44.4170135402389
678.2917177398749	1586.5	17407.666666666668	44.475831708934514
679.0446726735356	1586.4	17562.433333333334	44.086268830816486
679.797554816233	1586.2333333333333	17690.4	43.640688765120665
680.5503641658016	1586.6666666666667	17821.2	43.618108931987074
681.3031007200765	1586.6666666666667	17913.433333333334	43.28158508897003
682.0557644768925	1586.5	18009.266666666666	44.40768058689737
682.8083554340842	1586.6	18113.466666666667	44.11714111633583
683.5608735894867	1586.8333333333333	18253.866666666665	44.24582119657695
684.3133189409347	1586.5666666666666	18386.766666666666	43.91681608981758
685.0656914862628	1586.9	18528.333333333332	44.368490513441806
685.8179912233061	1586.7666666666667	18659.766666666666	43.89982093048271
686.5702181498993	1587.5333333333333	18748.833333333332	43.75828355910333
687.3223722638772	1586.6	18879.2	44.22746209419023
688.0744535630747	1587.7666666666667	19013.2	43.81571906511203
688.8264620453265	1586.3333333333333	19131.533333333333	44.185687547906454
689.5783977084674	1586.8	19237.266666666666	44.07901368504715
690.3302605503324	1586.3333333333333	19359.9	43.450733050074625
691.082050568756	1587.0333333333333	19463.866666666665	43.25123760283917
691.8337677615733	1586.2	19529.966666666667	43.786014428577246
692.585412126619	1586.7	19649.5	43.63491766309511
693.3369836617278	1586.7	19729.566666666666	43.694377897072094
694.0884823647348	1586.1666666666667	19839.033333333333	43.390271647266026
694.8399082334745	1586.7666666666667	19907.833333333332	43.06335860238698
695.5912612657819	1586.6333333333334	19995.3	43.932525142068805
696.3425414594917	1586.2666666666667	20067.8	44.28860229746836
697.0937488124388	1586.4666666666667	20146.5	45.130405055608364
697.8448833224579	1586.8333333333333	20196.233333333334	43.8469972469225
698.5959449873841	1587.3333333333333	20253.433333333334	44.607495954939736
699.3469338050518	1586.8	20275.866666666665	43.47225751550822
700.0978497732962	1586.8666666666666	20351.7	44.82544281176953
700.8486928899517	1586.3333333333333	20377.966666666667	44.38933347551128
701.5994631528534	1586.8	20375.133333333335	44.40180972503885
702.3501605598362	1585.9666666666667	20385.233333333334	43.42382908563669
703.1007851087347	1586.2	20417.6	43.35270344861291
703.8513367973837	1587.0	20468.366666666665	43.40912253340942
704.6018156236181	1586.5666666666666	20450.066666666666	43.66785858958176
705.3522215852728	1586.9	20460.433333333334	44.33010314704178
706.1025546801824	1586.4666666666667	20436.033333333333	42.94404957527764
706.8528149061818	1586.7333333333333	20436.133333333335	43.069946011009506
707.603002261106	1586.2	20418.466666666667	43.13491193458754
708.3531167427894	1585.9	20377.3	43.08974985472873
709.1031583490673	1586.7	20324.766666666666	43.39283427029109
709.8531270777742	1586.1	20268.033333333333	43.46659102551233
710.6030229267449	1587.3	20231.7	43.943351777770395
711.3528458938142	1586.5	20206.433333333334	43.77446002564829
712.1025959768172	1586.3666666666666	20156.533333333333	43.503934732331025
712.8522731735884	1586.3666666666666	20086.866666666665	43.63214924873552
713.6018774819628	1586.3	19983.433333333334	43.46200784786374
714.351408899775	1586.4666666666667	19860.933333333334	43.219940493170895
715.1008674248601	1587.6666666666667	19745.0	42.90288504407495
715.8502530550527	1586.4333333333334	19618.766666666666	43.256380624689854
716.5995657881876	1586.9	19491.6	42.454125428795756
717.3488056220998	1586.5	19395.633333333335	42.61459935307697
718.097972554624	1586.5666666666666	19324.166666666668	42.960063227685644
718.8470665835949	1585.6666666666667	19253.7	43.15237999979363
719.5960877068475	1586.3	19197.666666666668	43.583644671061684
720.3450359222164	1586.3333333333333	19131.5	42.59469969399086
721.0939112275368	1586.9	19120.966666666667	43.062239784025195
721.842713620643	1586.6	19079.333333333332	43.1591650652622
722.5914430993702	1586.2	19037.6	42.704327891737364
723.340099661553	1586.0666666666666	19024.066666666666	43.386922279800466
724.0886833050263	1586.9	19036.933333333334	42.89735573915073
724.837194027625	1586.4	18993.4	42.4013962669988
725.5856318271836	1587.6	18929.166666666668	43.37866516323818
726.3339967015373	1586.9666666666667	18853.0	42.54505141214531
727.0822886485207	1587.0	18784.4	42.54239795086013
727.8305076659686	1586.3666666666666	18740.7	42.06477781380691
728.5786537517159	1586.8333333333333	18709.566666666666	42.907163521584984
729.3267269035974	1586.3333333333333	18674.433333333334	42.81248407890421
730.0747271194479	1586.7333333333333	18651.033333333333	43.000734933893995
730.822654397102	1586.9333333333334	18646.033333333333	43.36507843539705
731.5705087343949	1586.5666666666666	18582.366666666665	43.23376095154818
732.3182901291611	1587.0333333333333	18552.2	43.389396940403266
733.0659985792356	1586.0333333333333	18536.133333333335	43.512085459352576
733.8136340824532	1586.5333333333333	18494.3	43.45915964846833
734.5611966366486	1586.8666666666666	18481.266666666666	43.58531273798188
735.3086862396566	1586.0666666666666	18440.233333333334	43.39092844440083
736.056102889312	1586.9333333333334	18417.733333333334	43.51798308072799
736.8034465834498	1586.7333333333333	18443.1	43.6830733034674
737.5507173199047	1586.7333333333333	18465.733333333334	44.49855338700966
738.2979150965115	1586.7333333333333	18459.2	43.31110166766063
739.045039911105	1585.9666666666667	18483.466666666667	43.57216597980544
739.79209176152	1586.1666666666667	18475.633333333335	43.43005664524573
740.5390706455914	1586.1333333333334	18460.133333333335	43.441582481896575
741.285976561154	1586.5666666666666	18445.066666666666	42.95050514745196
742.0328095060426	1586.3666666666666	18429.833333333332	43.053433575345274
742.7795694780918	1586.2	18420.066666666666	43.21316474297816
743.5262564751367	1586.0333333333333	18399.933333333334	44.53976039241097
744.272870495012	1585.7666666666667	18342.966666666667	43.56146042142283
745.0194115355524	1587.0666666666666	18314.8	43.88243304653208
745.765879594593	1586.1	18294.633333333335	43.631711910536026
746.5122746699683	1586.8666666666666	18298.2	43.217146182399205
747.2585967595134	1586.8	18278.333333333332	42.76639570055126
748.0048458610628	1586.6	18300.233333333334	42.966031491501376
748.7510219724516	1585.6333333333334	18313.966666666667	42.906285449142665
749.4971250915144	1586.6666666666667	18358.533333333333	43.50898926545554
750.243155216086	1586.5333333333333	18377.533333333333	43.44826947842951
750.9891123440015	1586.4333333333334	18444.4	43.23642755109637
751.7349964730954	1586.0	18488.333333333332	43.04806843731391
752.4808076012027	1585.4333333333334	18523.666666666668	44.074505478945035
753.2265457261582	1586.2	18560.866666666665	44.18356056674236
753.9722108457964	1586.5666666666666	18635.9	44.3954180626215
754.7178029579526	1586.1666666666667	18691.5	44.49174657665274
755.4633220604613	1586.7	18738.033333333333	44.07454293171941
756.2087681511574	1586.9333333333334	18804.333333333332	44.18318335789627
756.9541412278757	1587.0666666666666	18827.6	43.17561591597763
757.699441288451	1586.2666666666667	18851.8	42.61848319578727
758.4446683307182	1586.2333333333333	18883.2	42.48542544572328
759.1898223525119	1586.7666666666667	18931.433333333334	42.834070309541104
759.9349033516671	1587.1	18990.5	43.317698957707805
760.6799113260186	1586.5666666666666	19046.9	43.529234199442456
761.424846273401	1586.7333333333333	19117.133333333335	43.86486560803881
762.1697081916495	1586.7	19146.266666666666	42.91186231571749
762.9144970785986	1585.9	19210.9	43.16245818559589
763.6592129320832	1586.8	19298.133333333335	42.473266574257316
764.4038557499381	1586.3	19396.733333333334	43.3777054123278
765.1484255299982	1586.1333333333334	19451.7	43.30767123277469
765.8929222700982	1585.9666666666667	19510.0	43.03873783768754
766.637345968073	1587.0	19590.266666666666	43.33692941034327
767.3816966217572	1587.4333333333334	19652.033333333333	43.71630057960336
768.1259742289859	1586.6666666666667	19699.033333333333	43.77002382437897
768.8701787875938	1586.0333333333333	19802.766666666666	43.965919437772676
769.6143102954156	1586.9666666666667	19885.066666666666	43.8591135077788
770.3583687502863	1586.4666666666667	19960.433333333334	43.361167111606676
771.1023541500406	1586.1	20039.633333333335	43.310187553230676
771.8462664925133	1586.8333333333333	20085.6	42.56309957550226
772.5901057755393	1586.6666666666667	20162.566666666666	42.89069381817382
773.3338719969533	1585.9666666666667	20281.766666666666	43.50115081340203
774.0775651545903	1586.1666666666667	20357.333333333332	42.82440027474208
774.8211852462848	1586.8666666666666	20410.9	42.65389879312764
775.5647322698719	1586.1	20545.9	42.81733345581237
776.3082062231862	1585.5666666666666	20660.633333333335	43.624097649123485
777.0516071040627	1586.6666666666667	20761.366666666665	43.327316382562216
777.7949349103361	1585.9333333333334	20870.9	42.781826713838015
778.5381896398412	1586.7	20960.4	42.265346910591276
779.281371290413	1586.3	21048.166666666668	42.30939135578684
780.024479859886	1586.5	21133.166666666668	42.639217833151456
780.7675153460953	1585.8	21213.8	42.831133565631546
781.5104777468754	1586.2666666666667	21325.666666666668	42.63945909011724
782.2533670600615	1586.3333333333333	21418.266666666666	42.06440093824313
782.996183283488	1587.3333333333333	21568.266666666666	42.10459700641754
783.73892641499	1586.4666666666667	21700.433333333334	42.15316207299903
784.4815964524023	1586.4666666666667	21795.633333333335	42.06777989958776
785.2241933935596	1586.5333333333333	21887.233333333334	41.469921041449375
785.9667172362967	1586.8	21992.9	41.81975270843673
786.7091679784486	1587.0	22108.366666666665	42.30513510027032
787.4515456178499	1586.8666666666666	22167.866666666665	42.72787176962019
788.1938501523355	1587.1666666666667	22257.933333333334	42.79948512163739
788.9360815797401	1586.9	22398.833333333332	43.36524818212532
789.6782398978987	1585.9333333333334	22498.966666666667	43.206005647380024
790.420325104646	1586.2666666666667	22567.766666666666	42.79882913404739
791.1623371978169	1586.7666666666667	22670.266666666666	43.22172092802925
791.9042761752461	1586.8666666666666	22760.366666666665	43.10333602849529
792.6461420347684	1586.5666666666666	22877.733333333334	43.02335688148766
793.3879347742187	1587.0666666666666	23047.9	43.091087600202926
794.1296543914318	1586.3666666666666	23140.433333333334	42.34173529460476
794.8713008842426	1587.2	23270.7	43.066776856784806
795.6128742504857	1586.2	23372.933333333334	42.864037120588584
796.354374487996	1585.9666666666667	23437.233333333334	42.11813289629754
797.0958015946084	1586.7666666666667	23548.8	42.12384675555975
797.8371555681575	1586.8666666666666	23700.2	42.693652809603385
798.5784364064783	1586.9	23807.9	42.49788866083435
799.3196441074057	1586.3666666666666	23940.5	42.957116316000295
800.0607786687742	1586.7	24055.8	43.64772521340725
800.8018400884189	1586.9333333333334	24193.833333333332	43.58097330837189
801.5428283641745	1586.0333333333333	24302.166666666668	43.19935988926345
802.2837434938757	1586.5333333333333	24423.8	43.46826274109055
803.0245854753575	1586.9666666666667	24474.6	42.63371857774866
803.7653543064547	1586.3666666666666	24543.933333333334	42.65586088646937
804.5060499850019	1585.9	24646.666666666668	42.50447786906549
805.2466725088342	1586.7	24733.666666666668	43.01233932375851
805.9872218757862	1585.9	24861.7	42.935817528836154
806.7276980836928	1586.0333333333333	25014.733333333334	43.246428843941175
807.4681011303886	1586.7	25083.233333333334	42.02040162713622
808.2084310137088	1587.0666666666666	25124.633333333335	41.81886907385888
808.948687731488	1586.7333333333333	25264.033333333333	42.459004162230435
809.688871281561	1585.6666666666667	25352.033333333333	42.693572190360534
810.4289816617627	1586.9	25423.7	42.18407115964895
811.1690188699278	1586.7333333333333	25498.733333333334	41.468246475422006
811.9089829038911	1586.4	25529.9	41.85352157165268
812.6488737614875	1587.0333333333333	25640.0	42.25021662215974
813.3886914405518	1586.3666666666666	25821.8	41.97875971735109
814.1284359389189	1586.7666666666667	25971.866666666665	41.36341865730618
814.8681072544233	1586.6333333333334	26097.2	41.24458238754325
815.6077053849002	1586.3	26190.166666666668	41.33414505254447
816.3472303281842	1587.1	26228.366666666665	41.06939260960859
817.0866820821101	1586.8333333333333	26289.066666666666	41.310354422736886
817.8260606445127	1586.5666666666666	26360.233333333334	41.46368944123922
818.5653660132269	1586.3	26410.5	41.69084060337259
819.3045981860876	1586.8666666666666	26461.433333333334	41.765602957363505
820.0437571609293	1586.7666666666667	26546.366666666665	41.800788441287565
820.7828429355872	1586.3666666666666	26594.033333333333	41.27698210326104
821.5218555078957	1586.4666666666667	26669.5	41.42425599645834
822.26079487569	1586.2	26730.833333333332	41.27283501749726
822.9996610368046	1587.1666666666667	26837.0	42.188565115816914
823.7384539890745	1586.9333333333334	26918.433333333334	42.7596462227383
824.4771737303345	1586.5666666666666	27034.266666666666	42.2891849407192
825.2158202584193	1586.7333333333333	27132.766666666666	41.536702985295115
825.9543935711638	1586.6333333333334	27204.9	41.05404912125623
826.6928936664028	1586.3333333333333	27258.766666666666	41.38168940118222
827.4313205419711	1586.7666666666667	27335.966666666667	41.31595014021927
828.1696741957036	1586.8333333333333	27405.266666666666	41.1584304063136
828.907954625435	1586.9333333333334	27553.566666666666	42.0646616853116
829.646161829	1586.3333333333333	27680.2	42.50044876611199
830.3842958042337	1585.9	27724.166666666668	42.15416577871656
831.1223565489707	1586.3333333333333	27738.733333333334	41.436085112197105
831.8603440610459	1586.7	27827.133333333335	41.66475161414212
832.598258338294	1586.3333333333333	27885.933333333334	42.23077515551238
833.3360993785501	1586.2666666666667	27869.8	41.60881049113413
834.0738671796487	1586.1333333333334	27997.133333333335	41.65202486502046
834.8115617394246	1586.2	28100.566666666666	40.64145743099303
835.5491830557129	1585.8666666666666	28245.333333333332	41.114045110112535
836.2867311263482	1586.7	28308.9	41.07772345237558
837.0242059491653	1585.9333333333334	28390.8	41.48229188098555
837.7616075219992	1585.7333333333333	28474.066666666666	41.67537948008066
838.4989358426844	1586.3666666666666	28555.966666666667	41.73619299116503
839.2361909090561	1586.4333333333334	28632.233333333334	41.53562258271863
839.9733727189487	1586.8333333333333	28700.466666666667	41.63809023926274
840.7104812701973	1586.6666666666667	28845.433333333334	42.0673038967924
841.4475165606366	1586.1333333333334	28973.466666666667	42.09870578913099
842.1844785881015	1586.6666666666667	29095.933333333334	42.67080184374925
842.9213673504267	1586.9	29212.233333333334	42.97277934385371
843.6581828454471	1586.2333333333333	29271.666666666668	43.22866837799538
844.3949250709974	1586.7333333333333	29281.466666666667	42.59486957111198
845.1315940249126	1585.4666666666667	29327.8	41.846435198040155
845.8681897050272	1586.6333333333334	29387.266666666666	41.36467106075811
846.6047121091764	1586.1666666666667	29489.533333333333	41.66436597230091
847.3411612351948	1585.9333333333334	29605.033333333333	42.29344204659031
848.0775370809172	1585.9666666666667	29670.966666666667	42.03303971948161
848.8138396441784	1587.3666666666666	29746.9	42.06686930524664
849.5500689228132	1586.0333333333333	29796.666666666668	41.63034184283399
850.2862249146566	1586.2333333333333	29901.466666666667	42.34113836256048
851.0223076175432	1587.0333333333333	30022.933333333334	42.204069462684195
851.7583170293079	1585.7666666666667	30233.833333333332	42.450599782416205
852.4942531477856	1586.5333333333333	30345.4	42.46584549487866
853.2301159708109	1586.1	30364.233333333334	42.63237802259861
853.9659054962187	1586.3	30389.6	41.99491343302692
854.7016217218439	1586.5333333333333	30488.166666666668	41.89511594368059
855.4372646455213	1586.4	30609.833333333332	41.07193458829828
856.1728342650856	1586.7333333333333	30669.466666666667	40.47075092673659
856.9083305783716	1586.6	30799.066666666666	40.92829798981721
857.6437535832143	1586.0666666666666	30938.6	40.805343639125226
858.3791032774483	1586.2666666666667	31045.2	40.63843290012842
859.1143796589085	1586.3	31043.033333333333	40.84025480016548
859.8495827254299	1585.2666666666667	31202.1	40.733365035544956
860.5847124748469	1585.6666666666667	31252.3	40.804248319397175
861.3197689049947	1586.6	31357.2	41.352278187855454
862.0547520137079	1586.1	31535.966666666667	41.86856924443424
862.7896617988213	1587.3	31583.766666666666	41.250146661280006
863.5244982581698	1586.0666666666666	31663.166666666668	41.366502550132594
864.2592613895882	1586.4333333333334	31687.7	41.565516266678806
864.9939511909114	1586.8666666666666	31669.633333333335	41.13343213349188
865.728567659974	1585.8666666666666	31705.2	41.05252701735782
866.4631107946109	1585.6333333333334	31788.166666666668	41.121478401580575
867.197580592657	1585.6333333333334	31853.533333333333	41.18501850777877
867.931977051947	1586.0333333333333	31969.366666666665	41.39339985077451
868.6663001703158	1586.6666666666667	32009.6	41.456214594382125
869.4005499455982	1585.0	32054.433333333334	41.19598461660756
870.1347263756289	1586.9333333333334	32108.366666666665	41.51151493339377
870.8688294582428	1586.5666666666666	32267.833333333332	41.52184548859413
871.6028591912748	1586.2333333333333	32362.766666666666	41.27628318077703
872.3368155725594	1586.3	32490.633333333335	40.867144986749565
873.0706985999318	1586.6	32544.966666666667	40.82985893972009
873.8045082712266	1586.1666666666667	32660.633333333335	41.17569322802524
874.5382445842787	1586.1666666666667	32764.4	41.049321610502204
875.2719075369228	1586.0	32888.4	41.3539317358685
876.0054971269938	1585.7666666666667	33037.166666666664	41.420256867006785
876.7390133523264	1585.8	33185.86666666667	40.67769750145648
877.4724562107556	1586.9666666666667	33376.4	39.46617070949103
878.2058257001161	1586.7333333333333	33566.76666666667	39.77477276392255
878.9391218182427	1586.2666666666667	33693.0	40.12592103517046
879.6723445629702	1586.3666666666666	33715.86666666667	39.231745545880244
880.4054939321335	1586.7666666666667	33796.63333333333	39.63421074351694
881.1385699235674	1586.2333333333333	33969.9	39.45511379649458
881.8715725351066	1586.7666666666667	34159.7	39.490595031312544
882.604501764586	1586.2333333333333	34353.46666666667	39.35482295093851
883.3373576098403	1585.7	34552.13333333333	39.38092017542126
884.0701400687044	1586.4	34685.3	40.02381937747532
884.8028491390132	1587.0	34853.86666666667	40.545381118038684
885.5354848186014	1586.2	34993.5	40.17944588485687
886.2680471053038	1586.4333333333334	35152.96666666667	40.37481384892553
887.0005359969554	1586.6	35369.066666666666	39.82725305994996
887.7329514913906	1586.8666666666666	35495.4	39.52441920805492
888.4652935864447	1586.2	35714.833333333336	38.803792653492295
889.1975622799522	1586.3666666666666	35949.3	38.74262438451551
889.929757569748	1586.0666666666666	36172.23333333333	39.21855416898725
890.6618794536669	1586.5666666666666	36289.3	39.21720530602754
891.3939279295437	1586.4	36349.03333333333	39.3981199215247
892.1259029952132	1586.1666666666667	36457.76666666667	39.65160910958934
892.8578046485103	1586.6333333333334	36619.73333333333	39.72325386181195
893.5896328872698	1585.9333333333334	36746.333333333336	39.30891922481848
894.3213877093264	1586.4666666666667	36966.53333333333	39.28505526400213
895.0530691125149	1586.1333333333334	37271.7	39.49886331858313
895.7846770946703	1585.8	37656.833333333336	40.41129242499772
896.5162116536272	1586.2333333333333	37819.833333333336	40.50060800977296
897.2476727872206	1586.4666666666667	37937.63333333333	40.75815550460105
897.9790604932853	1586.7	38056.13333333333	41.33763190652686
898.7103747696559	1587.0333333333333	38202.96666666667	41.4593875460631
899.4416156141674	1586.7333333333333	38424.76666666667	41.49671850666037
900.1727830246544	1586.1	38664.13333333333	42.00515939047047
900.9038769989521	1586.0666666666666	38891.066666666666	42.070257258743936
901.634897534895	1586.8666666666666	39089.36666666667	42.50977772015475
902.365844630318	1585.8	39356.2	43.25375360584271
903.0967182830558	1586.1333333333334	39524.46666666667	43.62588621247219
903.8275184909435	1586.4	39709.63333333333	44.09842260811394
904.5582452518156	1586.9	39879.066666666666	44.22592770601567
905.288898563507	1586.0333333333333	39978.5	43.810587826267636
906.0194784238527	1586.6333333333334	39996.433333333334	43.20321577232622
906.7499848306873	1586.4666666666667	40213.1	43.432635514039966
907.4804177818455	1586.0333333333333	40465.9	43.24215207689622
908.2107772751625	1586.3666666666666	40674.666666666664	43.612729455081286
908.9410633084728	1586.6333333333334	40853.833333333336	44.04142707848531
909.6712758796114	1586.4333333333334	40922.433333333334	43.898062696199304
910.4014149864129	1585.8333333333333	40994.03333333333	44.53285138561916
911.1314806267123	1586.0333333333333	41021.7	44.813461651618496
911.8614727983444	1585.7333333333333	41137.26666666667	45.26056295206442
912.5913914991438	1586.2	41273.53333333333	45.79640038913271
913.3212367269456	1586.1666666666667	41452.066666666666	46.19439359985955
914.0510084795844	1585.9	41594.166666666664	46.58374751812735
914.7807067548952	1586.6666666666667	41717.933333333334	46.80856087594957
915.5103315507125	1586.0333333333333	41791.46666666667	46.52498216253732
916.2398828648716	1586.3666666666666	41964.933333333334	47.74636058429512
916.9693606952068	1586.7	42117.4	47.95724696955843
917.6987650395532	1586.8333333333333	42255.333333333336	47.601928315770444
918.4280958957455	1585.8666666666666	42398.0	46.9788579274749
919.1573532616186	1587.1666666666667	42584.1	48.10739745555942
919.8865371350073	1586.5666666666666	42646.1	48.15745345695851
920.6156475137464	1586.4333333333334	42669.03333333333	48.09657943235928
921.3446843956707	1585.5333333333333	42726.23333333333	47.68178601303092
922.0736477786149	1586.3	42697.5	47.56666275476576
922.802537660414	1585.8	42720.13333333333	47.20242121354332
923.5313540389027	1586.0666666666666	42756.4	46.98208604966354
924.2600969119159	1586.7333333333333	42763.1	47.13428043377052
924.9887662772883	1586.5666666666666	42695.26666666667	46.96662078522723
925.7173621328548	1585.9666666666667	42635.23333333333	46.19783487433777
926.4458844764501	1586.2666666666667	42591.1	45.96603231933794
927.1743333059092	1587.0	42345.96666666667	46.09586539299259
927.9027086190666	1585.9333333333334	42064.7	46.062259788312545
928.6310104137575	1586.3333333333333	41621.433333333334	46.229306513228714
929.3592386878165	1586.5	41006.6	46.33635459188983
930.0873934390784	1586.5666666666666	40277.933333333334	46.06186655910343
930.815474665378	1586.5666666666666	39507.433333333334	45.66562455975832
931.5434823645503	1586.6	38612.53333333333	45.45619122824372
932.2714165344298	1586.4666666666667	37490.6	45.30999196609597
932.9992771728516	1586.5333333333333	36371.433333333334	44.75535076019645
933.7270642776504	1586.5666666666666	35306.166666666664	44.76508450773901
934.4547778466609	1586.3	34220.3	44.210601738252016
935.1824178777181	1585.8333333333333	33377.833333333336	44.35071660294506
935.9099843686568	1586.7	32646.333333333332	44.33468591564564
936.6374773173115	1585.9333333333334	32122.1	43.54786651848486
937.3648967215174	1586.2333333333333	31818.566666666666	44.02912579704362
938.0922425791092	1586.3666666666666	31640.066666666666	43.61334332899249
938.8195148879216	1586.6	31721.433333333334	43.78942050640959
939.5467136457895	1586.2666666666667	31924.1	43.31513321595736
940.2738388505477	1586.3	32191.2	42.14002443309001
941.000890500031	1586.6	32600.733333333334	41.804665443740305
941.7278685920743	1586.5666666666666	33135.53333333333	41.58824840077684
942.4547731245123	1586.3333333333333	33781.23333333333	41.09835316429617
943.1816040951798	1585.8333333333333	34482.4	41.139152255072126
943.9083615019116	1586.0666666666666	35235.13333333333	41.20097867014364
944.6350453425426	1586.8666666666666	36028.066666666666	41.51081242735662
945.3616556149077	1586.2333333333333	36773.9	40.95241400030689
946.0881923168415	1586.8333333333333	37531.7	40.80367285425365
946.8146554461789	1586.8	38304.933333333334	40.60220448873413
947.5410450007547	1585.9666666666667	39133.833333333336	40.49440256692518
948.2673609784038	1586.8333333333333	39878.03333333333	40.67152433289187
948.9936033769609	1585.9	40674.23333333333	40.69842105847144
949.7197721942608	1585.8	41399.86666666667	40.87511505633695
950.4458674281384	1585.8	42144.9	41.129427046282856
951.1718890764284	1586.3666666666666	42804.2	40.88985526427724
951.8978371369658	1586.5	43466.2	40.851429559701
952.6237116075853	1586.5666666666666	44063.8	40.80713286172513
953.3495124861216	1586.3	44635.166666666664	39.73275394318546
954.0752397704097	1586.6	45225.76666666667	39.84027299269779
954.8008934582843	1586.2333333333333	45785.86666666667	39.7882908829504
955.5264735475803	1586.7	46374.666666666664	40.26139398522698
956.2519800361324	1586.3	46867.03333333333	40.27301973917622
956.9774129217755	1586.3333333333333	47323.066666666666	39.86428697405378
957.7027722023442	1585.8	47788.53333333333	39.48353566498715
958.4280578756737	1586.9	48121.03333333333	39.71084383949809
959.1532699395985	1587.2	48311.2	38.89996073489281
959.8784083919536	1586.7333333333333	48516.933333333334	38.55766427535596
960.6034732305736	1586.8333333333333	48806.26666666667	38.76706384583313
961.3284644532936	1586.8	49025.666666666664	38.639905692235494
962.053382057948	1586.7666666666667	49355.4	39.38746638121472
962.7782260423721	1585.6	49643.8	39.17175538761173
963.5029964044004	1586.3666666666666	49933.96666666667	38.50646747411017
964.2276931418677	1586.2	50145.76666666667	38.654860996148706
964.952316252609	1586.5	50375.23333333333	39.0320762409738
965.6768657344589	1586.3666666666666	50467.4	39.1639648341343
966.4013415852523	1586.8	50448.833333333336	39.01424492086118
967.1257438028242	1586.6	50435.26666666667	38.690627830885994
967.8500723850091	1586.7	50537.433333333334	39.24316432122173
968.574327329642	1586.5333333333333	50585.23333333333	39.029029508768936
969.2985086345576	1586.9333333333334	50777.13333333333	39.381802255211895
970.0226162975908	1586.3666666666666	50748.23333333333	39.17024786981595
970.7466503165765	1587.1666666666667	50629.86666666667	38.74963325438819
971.4706106893493	1586.7333333333333	50583.333333333336	38.764832982434186
972.1944974137441	1586.6666666666667	50402.23333333333	38.71255596097609
972.9183104875957	1586.5	50113.86666666667	39.169162071527964
973.6420499087391	1586.9666666666667	49776.3	39.301866542109224
974.3657156750087	1586.4666666666667	49563.7	39.271326239255
975.0893077842397	1586.8333333333333	49376.9	39.48839047608434
975.8128262342667	1586.6333333333334	49290.63333333333	39.25993031330893
976.5362710229247	1586.4	49201.36666666667	39.19699110573919
977.2596421480483	1586.2333333333333	49062.8	39.252499767518955
977.9829396074724	1587.4666666666667	48869.53333333333	38.72305860890312
978.7061633990318	1586.7333333333333	48620.333333333336	38.27133228223441
979.4293135205613	1587.2	48300.933333333334	37.868240102849875
980.1523899698958	1586.9666666666667	48104.6	37.93148371322321
980.87539274487	1586.6666666666667	48006.066666666666	38.095712553217105
981.5983218433189	1586.2333333333333	48105.36666666667	38.44295747169267
982.3211772630771	1586.0666666666666	48248.46666666667	38.231469093107634
983.0439590019795	1586.6666666666667	48404.3	38.28906671483463
983.7666670578608	1587.1333333333334	48547.13333333333	38.7972784917662
984.4893014285559	1586.7666666666667	48578.76666666667	39.30789212312676
985.2118621118997	1586.0	48512.933333333334	39.24674170342849
985.9343491057269	1586.4	48449.96666666667	38.98587640556525
986.6567624078724	1586.3666666666666	48275.73333333333	38.554547459543265
987.3791020161709	1586.9666666666667	48239.53333333333	38.47072162593314
988.1013679284573	1585.7333333333333	48186.933333333334	37.42948947322004
988.8235601425663	1586.4333333333334	48255.4	37.899088991526575
989.5456786563328	1586.9	48354.2	37.6834697421143
990.2677234675917	1586.4333333333334	48435.53333333333	37.90529519739669
990.9896945741776	1586.6666666666667	48409.933333333334	37.951441200645235
991.7115919739255	1586.1666666666667	48282.4	38.4659620488324
992.4334156646702	1585.9	47936.96666666667	38.1472552481981
993.1551656442463	1586.3666666666666	47505.86666666667	37.96511250568892
993.8768419104888	1586.8333333333333	47061.8	37.862740351093954
994.5984444612325	1586.8333333333333	46756.6	38.154977831702574
995.3199732943121	1586.7666666666667	46446.433333333334	38.324642217376606
996.0414284075626	1586.7333333333333	46159.13333333333	38.008998754919155
996.7628097988187	1586.0333333333333	45986.46666666667	38.281077161101905
997.4841174659151	1586.6	45803.933333333334	38.11572077248559
998.2053514066869	1586.5	45493.46666666667	37.97368648047371
998.9265116189687	1586.7333333333333	44997.433333333334	37.72281020787648
999.6475981005952	1586.2666666666667	44384.23333333333	37.775307777072655
1000.3686108494015	1586.2666666666667	43822.96666666667	38.02053760468115
1001.0895498632223	1587.1666666666667	43416.96666666667	37.39024750959959
1001.8104151398923	1585.7666666666667	43057.433333333334	37.555889251621046
1002.5312066772464	1586.4333333333334	42652.13333333333	37.548945415091815
1003.2519244731194	1586.7	42364.1	37.571154081867874
1003.9725685253462	1585.9666666666667	42043.23333333333	37.6749186163948
1004.6931388317614	1586.4666666666667	41698.433333333334	37.75473586111977
1005.4136353902	1586.4	41201.166666666664	37.51361092389571
1006.1340581984969	1586.0666666666666	40672.7	37.939866201501104
1006.8544072544867	1586.3666666666666	39966.26666666667	37.93023567465644
1007.5746825560042	1586.7333333333333	39383.96666666667	38.4023226854173
1008.2948841008844	1586.8666666666666	38835.833333333336	38.62781164161548
1009.0150118869618	1585.9666666666667	38383.03333333333	38.75242113539113
1009.7350659120716	1586.0333333333333	38037.53333333333	38.56053571430214
1010.4550461740483	1585.7333333333333	37706.9	38.95357369637915
1011.174952670727	1586.9	37340.13333333333	38.9021739977278
1011.8947853999423	1586.3666666666666	36946.5	38.955655809207535
1012.614544359529	1587.2	36404.5	39.39801615316585
1013.334229547322	1587.3333333333333	35807.53333333333	39.445956150785605
1014.0538409611561	1587.1666666666667	35116.63333333333	39.45266356977891
1014.7733785988661	1586.9333333333334	34412.63333333333	39.053656619307816
1015.4928424582868	1586.5333333333333	33914.36666666667	39.68981115415459
1016.2122325372529	1586.7333333333333	33418.333333333336	39.07792338243617
1016.9315488335994	1586.3666666666666	33015.833333333336	39.64531781781147
1017.6507913451611	1586.7333333333333	32644.1	39.97120160582984
1018.3699600697728	1586.7333333333333	32282.8	39.846118552074124
1019.0890550052692	1586.6666666666667	31877.333333333332	40.122896605134045
1019.8080761494851	1586.7	31386.866666666665	40.58964770137928
1020.5270235002555	1586.2333333333333	30761.233333333334	39.91267907114695
1021.2458970554151	1586.8333333333333	30072.433333333334	40.20303611515127
1021.9646968127987	1585.8333333333333	29386.766666666666	39.7851312930412
1022.6834227702411	1586.4666666666667	28827.666666666668	39.404952300536
1023.4020749255772	1586.5333333333333	28328.633333333335	39.7493224467647
1024.1206532766416	1586.4666666666667	27944.0	39.44491313430947
1024.8391578212693	1586.4	27622.366666666665	39.955200905676136
1025.5575885572953	1586.2333333333333	27300.433333333334	39.67534831243761
1026.2759454825539	1586.5666666666666	26851.3	39.692455988158585
1026.9942285948803	1586.8	26288.333333333332	39.82395394029503
1027.7124378921092	1585.4666666666667	25688.7	38.95699437974606
1028.4305733720753	1586.1333333333334	25108.2	39.87341754695927
1029.1486350326138	1586.7	24526.566666666666	39.41722716859393
1029.866622871559	1587.2333333333333	24034.4	39.731923084130976
1030.584536886746	1586.3333333333333	23606.533333333333	40.25152696441702
1031.3023770760096	1586.2	23225.6	39.77048098490616
1032.0201434371845	1586.8	22920.1	39.694319747118364
1032.7378359681059	1586.1	22599.033333333333	39.639589363578615
1033.455454666608	1586.4	22239.0	39.953773857502505
1034.1729995305259	1586.5666666666666	21787.666666666668	39.64393504049491
1034.8904705576945	1586.5666666666666	21264.366666666665	39.83789861009259
1035.6078677459486	1586.6	20745.966666666667	39.85462800244796
1036.3251910931228	1586.3333333333333	20248.333333333332	39.0385617246451
1037.042440597052	1586.6	19797.266666666666	39.507594921327275
1037.7596162555712	1586.2333333333333	19398.066666666666	39.56849505862835
1038.4767180665153	1586.7	19054.266666666666	39.60425428854664
1039.1937460277186	1586.4666666666667	18734.6	39.81167524960992
1039.9107001370162	1586.7	18458.033333333333	38.96271384781605
1040.627580392243	1586.3333333333333	18201.566666666666	39.3014340224789
1041.3443867912338	1586.1	17852.1	39.71129309684629
1042.0611193318232	1586.2666666666667	17449.6	39.05240645100457
1042.7777780118463	1586.4333333333334	17016.666666666668	39.72665808989754
1043.4943628291376	1587.1666666666667	16563.7	39.65760908317883
1044.2108737815322	1585.9333333333334	16147.566666666668	39.7482928583793
1044.9273108668647	1586.0333333333333	15768.266666666666	39.20776790862089
1045.64367408297	1587.1333333333334	15415.866666666667	38.52711614237637
1046.359963427683	1586.0666666666666	15157.5	39.06396009330421
1047.0761788988382	1586.1666666666667	14902.9	38.90852012945575
1047.7923204942708	1586.4333333333334	14661.233333333334	38.3118793948784
1048.5083882118154	1586.5666666666666	14402.6	38.97920778645289
1049.224382049307	1586.6	14101.3	38.90964346588396
1049.9403020045802	1586.8333333333333	13764.233333333334	38.55763799308075
1050.6561480754697	1587.0	13429.7	39.26762125314051
1051.3719202598106	1586.2333333333333	13110.933333333332	38.940127314873656
1052.0876185554378	1586.7	12835.966666666667	39.202922364565765
1052.8032429601856	1586.3333333333333	12599.5	39.738947698894385
1053.5187934718892	1586.2	12394.733333333334	39.077227522820316
1054.2342700883835	1587.5	12214.566666666668	38.28717460587361
1054.949672807503	1586.3	12064.1	38.25228371552345
1055.6650016270826	1586.6	11896.866666666667	38.729038457917646
1056.3802565449573	1586.7	11694.133333333333	38.51636837206797
1057.0954375589617	1586.7333333333333	11484.2	39.42768542283143
1057.8105446669308	1586.6666666666667	11258.4	39.187991744680204
1058.5255778666992	1586.4666666666667	11029.633333333333	39.21087409192812
1059.240537156102	1586.4666666666667	10807.966666666667	38.8503710064363
1059.9554225329737	1586.9	10608.933333333332	39.54414891255563
1060.6702339951491	1586.4666666666667	10453.966666666667	39.16071794514498
1061.3849715404633	1586.3	10323.033333333333	39.542155352711056
1062.0996351667509	1586.8666666666666	10219.566666666668	39.57083193338646
1062.8142248718468	1586.0666666666666	10116.266666666666	40.34633549257456
1063.528740653586	1586.6333333333334	9952.833333333334	39.514473964470845
1064.2431825098029	1586.2666666666667	9759.666666666666	38.41987815963764
1064.9575504383324	1586.4333333333334	9560.633333333333	38.53285833828978
1065.6718444370097	1585.9	9362.2	38.12022434536001
1066.386064503669	1586.4666666666667	9191.666666666666	38.193675709436256
1067.1002106361457	1586.0	9049.033333333333	39.511127636110494
1067.8142828322743	1585.9666666666667	8929.766666666666	38.514947276011526
1068.5282810898898	1586.7333333333333	8837.0	39.25332612987444
1069.2422054068265	1585.9666666666667	8747.1	40.39458812884121
1069.95605578092	1587.3333333333333	8650.8	40.329893013231704
1070.6698322100044	1586.6	8490.666666666666	39.1237982348317
1071.383534691915	1586.2	8333.333333333334	39.97121021038999
1072.0971632244864	1586.3666666666666	8169.433333333333	39.32260442120204
1072.8107178055534	1586.6	8004.766666666666	39.031915637904326
1073.524198432951	1587.0333333333333	7878.966666666666	39.09612695886093
1074.2376051045137	1586.9666666666667	7776.666666666667	39.71340182549489
1074.9509378180765	1586.2666666666667	7679.2	38.41020756161469
1075.6641965714741	1587.2666666666667	7596.366666666667	38.915506376249496
1076.3773813625414	1586.2666666666667	7494.166666666667	39.02061039318279
1077.0904921891133	1586.4333333333334	7390.7	38.314910307733285
1077.8035290490245	1586.9	7260.666666666667	37.333940234301025
1078.51649194011	1586.5666666666666	7141.5	39.96508965171809
1079.2293808602042	1586.5	7011.233333333334	38.09774416055473
1079.9421958071423	1586.3666666666666	6886.8	38.07741804488074
1080.6549367787588	1586.9333333333334	6807.433333333333	39.39103450689884
1081.367603772889	1586.0	6730.833333333333	38.37191872077641
1082.080196787367	1586.3	6688.166666666667	40.157865252690485
1082.7927158200282	1586.9666666666667	6600.633333333333	39.64096958395129
1083.5051608687072	1586.4666666666667	6489.766666666666	38.08739245997381
1084.217531931239	1586.9333333333334	6369.7	38.48941777691566
1084.9298290054578	1586.7	6244.933333333333	37.93917013880265
1085.6420520891993	1587.0666666666666	6148.1	39.01746165114745
1086.3542011802977	1586.7	6065.533333333334	38.65300557039823
1087.0662762765878	1586.8	6001.1	37.40682167739523
1087.7782773759047	1586.8	5949.633333333333	39.43112496593258
1088.4902044760831	1586.3666666666666	5866.966666666666	38.71002446048302
1089.202057574958	1586.2	5784.133333333333	39.4589517102509
1089.9138366703637	1586.0	5686.033333333334	37.64189610455128
1090.6255417601355	1585.9333333333334	5600.233333333334	38.065017093996715
1091.337172842108	1586.8	5527.9	40.39801820057591
1092.048729914116	1586.5666666666666	5460.966666666666	38.83330370530569
1092.7602129739944	1586.5	5420.233333333334	39.16936602695068
1093.471622019578	1586.1333333333334	5378.466666666666	39.642167419244515
1094.1829570487016	1586.1	5316.0	40.358801098902454
1094.8942180592	1586.1	5217.7	39.24344135930587
1095.605405048908	1586.9333333333334	5139.0	39.54308745551045
1096.3165180156604	1586.6333333333334	5067.8	40.1042112762919
1097.027556957292	1586.4	5023.066666666667	38.245267764837436
1097.7385218716379	1586.2333333333333	4997.066666666667	40.39346213249947
1098.4494127565324	1586.9	4949.633333333333	40.16749711540984
1099.1602296098106	1586.3	4864.0	38.72791529212186
1099.8709724293074	1587.0666666666666	4785.0	40.742667178820575
1100.5816412128574	1586.5	4709.866666666667	39.84414918100536
1101.2922359582956	1586.2	4663.566666666667	40.31347732027871
1102.0027566634565	1586.3	4630.3	40.15036126453185
1102.7132033261753	1586.4333333333334	4576.4	40.2360950814559
1103.4235759442865	1586.1666666666667	4503.5	40.08264903723797
1104.1338745156252	1585.9	4424.9	38.29227792438895
1104.844099038026	1586.8666666666666	4380.333333333333	39.064327678828874
1105.5542495093239	1585.9666666666667	4344.366666666667	38.79737547054491
1106.2643259273534	1586.4333333333334	4296.366666666667	40.28509806174409
1106.9743282899494	1585.6333333333334	4220.266666666666	38.781235566136736
1107.684256594947	1586.2333333333333	4136.3	38.75470837454514
1108.394110840181	1587.0	4089.266666666667	39.7579338135214
1109.1038910234856	1586.7	4042.0666666666666	39.235452605763875
1109.8135971426964	1586.4333333333334	3981.9	38.0677403951312
1110.5232291956477	1586.5666666666666	3908.7	38.50778134848844
1111.2327871801745	1586.1333333333334	3841.733333333333	39.57058656186081
1111.9422710941117	1586.1666666666667	3797.8333333333335	40.85432363808795
1112.6516809352938	1586.4666666666667	3748.6	40.30603309163033
1113.3610167015559	1585.6333333333334	3684.1	37.05792419919734
1114.0702783907325	1586.1333333333334	3629.4	39.01018040652146
1114.7794660006589	1586.7	3591.0666666666666	38.885791806522036
1115.4885795291696	1586.0	3558.9333333333334	39.15683109057111
1116.1976189740992	1585.9	3515.4	40.64006538828448
1116.906584333283	1586.0333333333333	3470.233333333333	42.43576410964987
1117.6154756045555	1586.2	3429.4	41.59222245130262
1118.3242927857516	1586.4	3389.4666666666667	40.79735555541814
1119.0330358747062	1586.4333333333334	3351.2	40.34723433585437
1119.741704869254	1586.4666666666667	3310.0	40.67681474046093
1120.4502997672296	1586.1666666666667	3273.866666666667	42.499752755891826
1121.1588205664682	1585.2	1662.9333333333334	39.9610561842484
1121.8672672648045	1585.9666666666667	1663.6	41.24353276321436
1122.5756398600731	1585.5333333333333	1664.0333333333333	45.04091729891628
1123.2839383501089	1585.5666666666666	1665.0	46.30457585061908
