# Supplementary material for: Roblonski: A Material-Efficient Robo-Fluidic Toolbox for Rapid Photochemical Characterization
Source: ACS Cent Sci. 2026 Feb 6;12(3):333–44. doi: 10.1021/acscentsci.5c02027 (PMC13022720; doi:10.1021/acscentsci.5c02027)
Supplement: Supplementary file 2 [file oc5c02027_si_002.zip › BeerLambertStudy/Raw Data (Automataed)/BLEC Study (2025 Jun 12)/Perylene2/blec_Perylene2__13062025_aABS_i10_eEXP_s2_d380e-02_t250-0_m7_v175-0.csv]

name	C:/Users/cbe.mabolha.shared/Documents/Gilson Spectroscopy Project\BLEC Study (2025 Jun 12)\Perylene2\blec_Perylene2__13062025_aABS_i10_eEXP_s2_d380e-02_t250-0_m7_v175-0.csv
2025-06-13 00:20:26.102458
mix_iter=7	mix_disp=175.0
droplet_volume=50.0	working_volume=250.0
dilution_scheme=Fractional(value=0.3333333333333333)	n_dil=6
calibration=Calibration(y = f(x); f(x) = -0.244 + 0.9765x; s.t. y > 0.0; Set Feb 4	2025 from "Manuscript Figures Data.xlsx")
count	30
interval	0.1 (Sec)
integration_time	40000 (uSec)
NLC=False	DCC=False	WCAL=-5	Slit=S5
Conc_0=0.038	nFRAC=0.4444444444444446	nConc_(10;2)=0.016888888888888894	aFRAC=0.4448896625186654	aConc_(10;2)=0.016905807175709286
wavelength (nm)	dark reference (int)	light reference (int)	abs (mOD)
W	D	L	S
344.6678771972656	1601.6	1678.8	33.7163840135698
345.45221902608614	1589.3333333333333	1666.1	36.162981253435795
346.236489003635	1585.7666666666667	1663.6	40.92795051580068
347.02068712774695	1585.1666666666667	1662.2333333333333	42.59655143680271
347.8048133962569	1585.3	2399.5666666666666	48.79438866198784
348.5888678069997	1586.0	2410.1	46.7286320353387
349.3728503578101	1587.2	2422.733333333333	46.01553266777139
350.15676104652283	1587.3666666666666	2435.9	50.53025677512799
350.94059987097285	1587.5	2443.233333333333	47.6752246575746
351.72436682899485	1586.4333333333334	2453.733333333333	48.45689287097996
352.5080619184237	1585.6666666666667	2457.7	48.53129127775296
353.2916851370942	1585.1333333333334	2460.4	49.02620670783143
354.0752364828412	1586.1	2466.866666666667	49.71468066960183
354.8587159534994	1585.6666666666667	2468.2	49.44379112057094
355.6421235469038	1586.0666666666666	2471.0333333333333	47.379981691293196
356.42545926088906	1585.9666666666667	2474.866666666667	50.49344630080351
357.20872309329	1586.8	2470.866666666667	48.967886600980286
357.9919150419415	1586.8666666666666	2467.9666666666667	50.469161153463475
358.77503510467835	1586.5333333333333	2461.0333333333333	50.2037731215721
359.5580832793353	1586.1333333333334	2453.0333333333333	50.44547234120311
360.34105956374725	1586.0	2452.1666666666665	54.37549018311306
361.12396395574893	1585.8	2446.233333333333	49.54454343868017
361.9067964531752	1585.1666666666667	2442.4	48.416945939394914
362.6895570538609	1586.3	2448.9666666666667	51.6142476443963
363.47224575564076	1586.5666666666666	2445.4	50.91028521628812
364.2548625563497	1586.8666666666666	2439.5333333333333	47.51542583799877
365.0374074538224	1586.2	2438.5	50.865991803020975
365.8198804458938	1585.7666666666667	2434.266666666667	51.549378108506204
366.6022815303986	1586.6333333333334	2435.633333333333	52.34347626010723
367.3846107051717	1585.7333333333333	2435.733333333333	51.587034221398866
368.1668679680479	1586.7333333333333	2443.0666666666666	53.54697004661108
368.9490533168619	1586.5333333333333	2444.5	53.11421574422067
369.7311667494487	1586.5	2448.233333333333	53.114059376000384
370.5132082636429	1585.8666666666666	2455.7	52.66340341737852
371.2951778572795	1586.5666666666666	2460.0	51.59196172237865
372.07707552819323	1586.1333333333334	2462.366666666667	53.43015837391496
372.8589012742189	1586.2666666666667	2471.2	55.18730214418386
373.6406550931913	1586.9333333333334	2473.5	53.89417460100526
374.4223369829453	1585.8	2484.3	52.62320062421739
375.2039469413157	1586.1666666666667	2487.266666666667	53.87810886894206
375.9854849661373	1585.8666666666666	2484.4	55.26621164528592
376.7669510552448	1586.7333333333333	2490.3333333333335	57.982792275762854
377.5483452064732	1585.8	2496.366666666667	58.762563325774366
378.3296674176572	1586.6	2509.5333333333333	59.68027339258132
379.11091768663164	1586.2333333333333	2513.7	59.49296626648213
379.89209601123133	1586.1	2516.366666666667	57.30777364593716
380.67320238929113	1586.0666666666666	2523.0666666666666	64.41782154866254
381.45423681864577	1585.9	2525.3333333333335	62.38385935887227
382.23519929713007	1586.0	2534.1666666666665	62.84138640666302
383.01608982257886	1586.4666666666667	2545.266666666667	62.61505129547886
383.796908392827	1586.7333333333333	2557.733333333333	62.06190273210624
384.57765500570923	1586.4	2558.1	62.220111230189794
385.3583296590604	1586.2333333333333	2547.866666666667	60.94178457143483
386.1389323507153	1585.6666666666667	2551.633333333333	59.92522336688709
386.91946307850884	1586.7	2565.266666666667	59.31905270418578
387.69992184027564	1586.5666666666666	2587.0666666666666	59.50143606556753
388.48030863385065	1586.3	2606.4	57.38620098586076
389.2606234570687	1586.0	2596.9333333333334	59.89452035549961
390.04086630776453	1586.1	2585.633333333333	59.596339557150394
390.82103718377294	1586.0	2586.1666666666665	55.096467970404895
391.6011360829288	1586.4333333333334	2597.733333333333	60.1506469373385
392.3811630030669	1585.8333333333333	2622.766666666667	59.26224695936867
393.161117942022	1586.5333333333333	2668.0666666666666	61.189353281224584
393.941000897629	1586.1	2711.366666666667	60.4579755643994
394.72081186772266	1585.7666666666667	2720.5	65.88919695933596
395.5005508501378	1586.6333333333334	2709.0	66.22294563741721
396.28021784270925	1585.7	2703.9666666666667	65.0393706940319
397.0598128432718	1586.1	2717.4666666666667	68.1319957321021
397.83933584966024	1586.0666666666666	2720.866666666667	71.75930366556646
398.6187868597095	1586.6	2735.5	70.9214156620984
399.3981658712542	1586.2666666666667	2753.0	72.85984181914219
400.1774728821293	1587.1666666666667	2772.5333333333333	73.15839454611623
400.9567078901696	1585.9	2805.766666666667	76.3801301413362
401.7358708932098	1586.7	2800.9333333333334	77.29446997973503
402.5149618890848	1586.2333333333333	2786.9333333333334	79.59378114515336
403.2939808756294	1586.9	2792.733333333333	78.7612610216883
404.07292785067847	1586.2333333333333	2816.366666666667	77.8464293774736
404.8518028120667	1586.0	2835.1	79.07695279551592
405.630605757629	1586.4	2838.133333333333	78.83905247964952
406.4093366852001	1586.5666666666666	2828.5	78.50104472041784
407.1879955926149	1586.1	2834.0333333333333	76.49365425499182
407.9665824777082	1586.5	2850.133333333333	73.97252404286658
408.74509733831474	1586.2	2870.9	73.3186196948563
409.52354017226935	1586.2	2879.766666666667	69.73860680280492
410.3019109774069	1585.7666666666667	2884.5333333333333	68.78237698783258
411.08020975156217	1585.6666666666667	2891.8	64.46197929254994
411.8584364925699	1586.3	2918.9666666666667	61.76370097792541
412.6365911982651	1585.7666666666667	2942.1666666666665	61.53752767847527
413.4146738664823	1586.3666666666666	2971.0	63.05926041666361
414.19268449505654	1586.7	2994.8	61.124191319319785
414.97062308182257	1586.4333333333334	3035.6666666666665	60.18221148065241
415.74848962461516	1585.9	3077.6666666666665	62.24794673501029
416.52628412126916	1586.0666666666666	3151.4	63.25554249812387
417.3040065696194	1586.2	3220.133333333333	60.34491685498786
418.0816569675006	1586.6666666666667	3216.5333333333333	63.50829860957727
418.8592353127476	1586.5	3201.9333333333334	62.86471759481825
419.63674160319533	1585.8	3221.0666666666666	65.26362112475091
420.4141758366785	1586.2666666666667	3251.9	66.86133380277319
421.1915380110319	1586.8333333333333	3271.9333333333334	67.80098933577843
421.9688281240904	1586.8666666666666	3269.4	71.50927082143068
422.7460461736888	1586.8	3321.5666666666666	72.94912998526648
423.52319215766187	1586.5	3389.0333333333333	74.56385296151564
424.3002660738445	1586.8333333333333	3461.766666666667	74.97975643796238
425.0772679200714	1585.6666666666667	3607.0666666666666	80.48087279195767
425.8541976941775	1586.3	3754.0333333333333	83.35505743670808
426.6310553939975	1586.4666666666667	3810.8333333333335	80.48091128482989
427.40784101736625	1585.9333333333334	3862.7	82.59891989619827
428.18455456211865	1586.6666666666667	3990.1666666666665	84.0546609522407
428.96119602608934	1586.8666666666666	4186.166666666667	87.59967136506086
429.7377654071133	1586.1	4398.266666666666	90.7254160481971
430.5142627030252	1586.0333333333333	4512.433333333333	94.0416718776411
431.29068791166	1586.2666666666667	4668.2	96.92997660202396
432.06704103085235	1586.1333333333334	4794.033333333334	96.7047309530489
432.8433220584372	1586.6	4884.466666666666	94.51767021213892
433.6195309922492	1586.3	4946.166666666667	89.06311355642342
434.3956678301234	1586.3666666666666	5000.166666666667	83.75967487293231
435.1717325698944	1585.8	5016.0	76.24374340828022
435.9477252093971	1586.0666666666666	5035.733333333334	69.41503014445021
436.72364574646633	1586.4666666666667	5083.633333333333	63.939538054205535
437.49949417893686	1586.0333333333333	5143.133333333333	59.85114227497325
438.27527050464346	1586.1666666666667	5245.033333333334	57.76704718748124
439.0509747214211	1586.6	5417.566666666667	56.0910546888984
439.8266068271044	1586.2666666666667	5678.333333333333	54.33525750049188
440.6021668195283	1586.3666666666666	6040.933333333333	52.71809191355734
441.37765469652754	1586.2333333333333	6509.866666666667	52.245078500387265
442.1530704559369	1585.6	7009.066666666667	52.13791826592778
442.9284140955914	1586.9	7450.2	51.955070994864364
443.7036856133256	1586.4333333333334	7764.533333333334	50.258051452000764
444.47888500697445	1587.0	7938.266666666666	50.34838730045507
445.2540122743727	1586.1666666666667	7980.3	50.55240442772524
446.0290674133552	1586.0666666666666	7925.0	49.442800956039015
446.8040504217568	1586.4	7829.833333333333	49.10850234982436
447.5789612974122	1586.0	7744.5	49.417685822736466
448.35380003815635	1586.3	7692.4	48.0916366814516
449.1285666418239	1585.8333333333333	7669.566666666667	48.805511341490984
449.90326110624983	1586.3333333333333	7662.833333333333	48.09452114784623
450.67788342926883	1586.3333333333333	7676.8	48.41347172378784
451.4524336087157	1586.4666666666667	7702.166666666667	47.253706012204326
452.22691164242536	1586.6333333333334	7753.6	47.8179311025141
453.00131752823256	1586.0666666666666	7820.0	47.55498101317124
453.7756512639721	1587.2333333333333	7898.866666666667	48.58553633044051
454.5499128474788	1586.1666666666667	7960.766666666666	48.92870749402642
455.32410227658755	1586.2	7985.233333333334	47.90922470338599
456.09821954913303	1586.2666666666667	8001.666666666667	48.22106362304274
456.8722646629501	1585.7666666666667	7982.4	47.690737529522394
457.6462376158736	1586.2333333333333	7923.966666666666	48.190082929084056
458.4201384057383	1585.9333333333334	7826.333333333333	48.50040566337908
459.1939670303791	1585.6666666666667	7698.466666666666	48.35343987498486
459.96772348763074	1586.5333333333333	7552.2	47.70585703270104
460.741407775328	1586.4	7412.933333333333	48.41416100348238
461.51501989130577	1586.0333333333333	7275.333333333333	48.008420029008214
462.2885598333988	1586.6333333333334	7158.266666666666	48.6340176663435
463.0620275994419	1586.8666666666666	7069.533333333334	47.294578485101546
463.83542318726995	1587.0333333333333	7006.5	48.19391743901874
464.6087465947177	1586.6333333333334	6959.8	47.74226928183845
465.38199781962	1586.6	6928.6	48.10339385923453
466.1551768598116	1586.6333333333334	6926.8	48.25716226652608
466.92828371312737	1585.8666666666666	6937.966666666666	47.91679031253492
467.7013183774021	1585.8333333333333	6967.866666666667	48.5425528560615
468.4742808504707	1586.8	7015.9	47.80571073558885
469.24717113016777	1586.6	7070.666666666667	46.737644158694195
470.0199892143283	1586.2	7136.166666666667	47.72140559962413
470.792735100787	1586.7333333333333	7224.833333333333	48.7539428118373
471.5654087873788	1586.4666666666667	7297.533333333334	47.64523461851655
472.33801027193834	1586.9333333333334	7357.133333333333	47.63032664262184
473.11053955230057	1586.5	7439.966666666666	47.998989847954824
473.88299662630027	1586.5333333333333	7501.3	47.72457410944523
474.65538149177223	1586.8333333333333	7548.5	47.93217272932723
475.4276941465513	1586.8666666666666	7570.8	47.069076367012364
476.1999345884722	1586.4666666666667	7588.333333333333	47.61440419547708
476.97210281536985	1586.5	7592.3	49.14957222053182
477.74419882507897	1586.4333333333334	7565.933333333333	47.597321523315685
478.51622261543446	1586.3666666666666	7538.466666666666	48.61166990672082
479.2881741842711	1586.1	7492.633333333333	46.76735644516466
480.06005352942367	1586.3333333333333	7455.466666666666	47.35160838553937
480.831860648727	1585.9333333333334	7407.9	48.21254154925075
481.60359554001593	1586.2666666666667	7358.9	47.572730524168286
482.37525820112523	1587.1333333333334	7314.233333333334	47.75814480306419
483.14684862988975	1586.4333333333334	7272.766666666666	48.242535625896544
483.91836682414424	1586.8666666666666	7218.5	47.5981977748753
484.68981278172356	1586.5666666666666	7176.666666666667	48.16013942538041
485.46118650046253	1587.1	7119.966666666666	47.55901548329002
486.23248797819593	1586.5666666666666	7067.866666666667	46.69784751912613
487.0037172127586	1586.5	7027.633333333333	45.87752814026697
487.7748742019853	1586.3666666666666	7001.4	47.84745655177199
488.54595894371096	1586.4666666666667	6971.333333333333	47.53664507595504
489.31697143577026	1586.6333333333334	6938.066666666667	47.424962062082095
490.08791167599804	1586.8	6908.733333333334	48.31956067658421
490.8587796622292	1586.6333333333334	6868.666666666667	46.37885626790355
491.6295753922984	1585.7	6843.266666666666	47.01457852443593
492.4002988640406	1586.3	6811.166666666667	46.405699677156555
493.17095007529053	1586.2666666666667	6791.766666666666	47.83429146947961
493.94152902388305	1586.5	6756.1	46.71438311709492
494.71203570765294	1586.5	6727.5	47.334117719567814
495.482470124435	1585.8333333333333	6692.166666666667	47.0888316538576
496.25283227206404	1586.1333333333334	6674.2	47.2388773056822
497.02312214837485	1586.4	6646.133333333333	47.36842163946915
497.7933397512024	1586.8333333333333	6616.533333333334	47.14732428869137
498.56348507838123	1586.3	6589.366666666667	46.38744898170165
499.3335581277464	1586.3	6582.466666666666	47.992711919286045
500.10355889713264	1586.2666666666667	6566.933333333333	46.866618475234596
500.8734873843747	1586.1333333333334	6569.4	48.468245835347005
501.6433435873074	1586.8333333333333	6559.6	46.72798793952846
502.4131275037657	1586.6666666666667	6562.433333333333	47.041785379199055
503.1828391315842	1586.2333333333333	6564.766666666666	46.298674806515876
503.95247846859786	1586.5666666666666	6585.133333333333	45.922601168509225
504.72204551264144	1586.2	6623.233333333334	47.5651675176642
505.49154026154974	1586.4	6654.9	48.43944436282308
506.2609627131576	1586.7666666666667	6696.166666666667	47.163192905330156
507.03031286529983	1586.8	6742.433333333333	47.15150595162053
507.7995907158112	1586.1	6803.233333333334	47.06546237163805
508.5687962625266	1586.1333333333334	6876.266666666666	47.969345602004815
509.33792950328075	1586.1	6952.866666666667	47.603754773740775
510.1069904359085	1586.3666666666666	7022.633333333333	46.04518396058415
510.8759790582447	1586.6666666666667	7109.866666666667	47.030262963758645
511.6448953681241	1586.3666666666666	7197.7	46.89986535801206
512.4137393633815	1586.2666666666667	7295.466666666666	47.17808006729112
513.1825110418519	1586.4666666666667	7396.766666666666	46.406046800301304
513.9512104013698	1587.1	7501.966666666666	47.14497488773322
514.7198374397702	1586.1333333333334	7605.466666666666	46.95361841229174
515.4883921548881	1586.2333333333333	7721.133333333333	47.768666071288386
516.2568745445578	1586.8333333333333	7814.366666666667	47.13220727637756
517.0252846066146	1586.7333333333333	7920.666666666667	46.63500956729086
517.793622338893	1586.6	8015.833333333333	46.639788117681064
518.561887739228	1586.6333333333334	8114.866666666667	46.78936909987413
519.3300808054544	1586.7666666666667	8202.5	46.711128936408
520.0982015354069	1586.8666666666666	8310.733333333334	46.30900851962466
520.8662499269203	1586.3	8401.033333333333	47.27262626202149
521.6342259778296	1586.4	8480.2	46.32624329391372
522.4021296859694	1586.7	8575.3	46.84566951399714
523.1699610491747	1586.0333333333333	8642.433333333332	46.6857777584165
523.9377200652801	1586.2333333333333	8712.433333333332	47.56562382991407
524.7054067321207	1586.2666666666667	8774.7	47.25412514390497
525.4730210475309	1586.3333333333333	8828.266666666666	46.22461466422605
526.2405630093459	1586.3333333333333	8891.5	47.000016470340206
527.0080326154003	1586.5333333333333	8953.833333333334	47.24708367533374
527.7754298635291	1586.5666666666666	9008.633333333333	47.302837955815576
528.5427547515668	1586.3	9056.466666666667	47.08050981433756
529.3100072773485	1586.7333333333333	9102.533333333333	47.04692039755023
530.077187438709	1586.4	9151.233333333334	47.08525598232561
530.8442952334829	1586.2	9189.8	47.402609200811895
531.6113306595051	1586.1333333333334	9222.9	46.572744227585666
532.3782937146104	1586.6666666666667	9250.0	47.17660024914877
533.1451843966338	1587.0333333333333	9297.9	46.31773810131676
533.9120027034099	1586.8333333333333	9335.433333333332	46.6660045856568
534.6787486327736	1586.6333333333334	9360.3	47.810807933619856
535.4454221825597	1586.0333333333333	9386.933333333332	46.90606476135282
536.212023350603	1586.5666666666666	9434.8	46.658771957013585
536.9785521347383	1585.8333333333333	9463.5	46.644556970104006
537.7450085328004	1586.6333333333334	9483.5	47.40110108397883
538.5113925426242	1586.9333333333334	9515.6	47.47310763608743
539.2777041620444	1586.3333333333333	9526.8	46.46828132941135
540.0439433888959	1586.8333333333333	9548.266666666666	46.32497689699499
540.8101102210134	1585.9333333333334	9568.3	46.52772617075247
541.5762046562318	1586.6333333333334	9580.533333333333	47.035680767479946
542.3422266923859	1586.9666666666667	9583.233333333334	46.172472708091746
543.1081763273105	1586.6	9612.6	46.106345644184636
543.8740535588404	1586.7	9623.066666666668	45.939467213204594
544.6398583848105	1586.8666666666666	9636.966666666667	45.397380768269535
545.4055908030555	1586.5666666666666	9655.7	46.34713862309058
546.1712508114102	1587.1333333333334	9659.6	47.147739896020774
546.9368384077096	1586.1333333333334	9670.266666666666	46.66893192842934
547.7023535897882	1586.8333333333333	9683.133333333333	46.78205124012817
548.4677963554811	1586.5333333333333	9680.8	46.541554774040804
549.2331667026231	1587.0	9683.433333333332	46.51447703206071
549.9984646290487	1586.3	9675.766666666666	45.98740881081583
550.7636901325931	1586.8333333333333	9682.633333333333	46.327289755103315
551.5288432110908	1586.3333333333333	9653.3	45.70983820668888
552.2939238623768	1586.2333333333333	9646.833333333334	45.92554473049199
553.0589320842859	1586.5	9655.533333333333	46.44756285305413
553.8238678746528	1586.7666666666667	9647.633333333333	46.22747149174233
554.5887312313124	1586.5	9654.933333333332	46.14381670678122
555.3535221520995	1586.7	9667.133333333333	46.87506154445734
556.1182406348488	1585.9666666666667	9664.3	47.183484308502315
556.8828866773954	1586.7	9666.4	46.42272435713921
557.6474602775738	1586.4333333333334	9666.966666666667	45.503566282205476
558.411961433219	1586.8333333333333	9663.266666666666	45.932188536921274
559.1763901421657	1586.6	9676.033333333333	46.027399483525045
559.9407464022488	1586.6666666666667	9692.7	46.27749570121084
560.7050302113031	1586.8333333333333	9704.4	47.171213474543215
561.4692415671633	1586.1	9682.133333333333	44.784863031746255
562.2333804676643	1587.0666666666666	9707.666666666666	46.12051795523345
562.997446910641	1586.6333333333334	9732.233333333334	47.18001000599272
563.7614408939281	1587.4333333333334	9724.266666666666	45.93049596889281
564.5253624153604	1586.8333333333333	9750.4	46.60812960251268
565.2892114727728	1586.4333333333334	9760.933333333332	45.371009115331866
566.0529880639999	1586.0333333333333	9784.866666666667	45.842839950370724
566.8166921868768	1586.1333333333334	9795.6	45.130177374711195
567.5803238392382	1586.1333333333334	9838.466666666667	45.511967910514414
568.3438830189189	1586.2666666666667	9849.866666666667	46.10254490008071
569.1073697237535	1587.0666666666666	9863.333333333334	45.996996632031895
569.8707839515772	1587.1333333333334	9879.2	46.21125361311948
570.6341257002246	1587.3333333333333	9900.233333333334	46.556000855606804
571.3973949675305	1586.5	9903.7	45.601642817431014
572.1605917513298	1586.7333333333333	9923.833333333334	46.79032815387163
572.9237160494572	1586.6333333333334	9914.166666666666	45.15218100284946
573.6867678597476	1586.5666666666666	9938.266666666666	45.543569887963905
574.4497471800358	1586.5666666666666	9957.0	46.03948705528802
575.2126540081566	1586.6	9959.1	45.52221119824139
575.9754883419448	1585.8333333333333	9969.3	45.33290794013943
576.7382501792351	1586.6	9983.7	45.24194176642286
577.5009395178625	1586.3	9995.7	44.4793687345155
578.2635563556619	1586.2	10012.166666666666	45.81877306206238
579.0261006904677	1586.1666666666667	10011.633333333333	45.113840527641095
579.7885725201152	1586.5	10016.0	44.864428335888846
580.5509718424388	1586.6666666666667	10044.5	45.67096796118784
581.3132986552736	1586.6333333333334	10081.3	45.75370349961389
582.0755529564542	1586.4	10091.433333333332	45.63438888536353
582.8377347438156	1586.6666666666667	10105.166666666666	45.35076514159081
583.5998440151925	1586.7	10142.533333333333	46.27197563378049
584.3618807684197	1586.2333333333333	10166.8	45.01073686165602
585.123845001332	1586.0	10192.2	45.21656540397934
585.8857367117644	1587.0666666666666	10217.766666666666	45.0738669495594
586.6475558975515	1586.3333333333333	10239.233333333334	45.391996383471366
587.4093025565281	1586.2333333333333	10282.3	46.0254075165809
588.1709766865292	1586.2	10324.966666666667	46.88487608726219
588.9325782853895	1586.4666666666667	10373.1	45.45938500732204
589.6941073509438	1586.6666666666667	10433.633333333333	45.79585490617779
590.4555638810269	1587.1666666666667	10494.166666666666	45.107859562759685
591.2169478734736	1586.7666666666667	10575.6	45.88008452417792
591.9782593261189	1586.3	10645.233333333334	45.57144824279118
592.7394982367973	1587.1333333333334	10726.266666666666	45.51221421700142
593.5006646033439	1586.7	10830.3	46.62005440441823
594.2617584235933	1586.7333333333333	10925.433333333332	45.517970723631684
595.0227796953804	1586.3666666666666	11030.033333333333	44.76732525352078
595.78372841654	1586.0333333333333	11128.6	44.79994441687822
596.544604584907	1586.7666666666667	11234.533333333333	45.16719471512648
597.3054081983161	1586.6666666666667	11346.8	45.03230447375711
598.0661392546021	1586.5666666666666	11478.433333333332	45.66058691854964
598.8267977515999	1585.9	11582.733333333334	45.59259858852737
599.5873836871442	1587.2333333333333	11709.333333333334	45.131361878528814
600.34789705907	1586.7666666666667	11841.833333333334	45.85443412984985
601.1083378652119	1586.0666666666666	11973.833333333334	45.91344789670635
601.8687061034049	1586.7	12103.233333333334	45.48899432518219
602.6290017714836	1586.8	12236.133333333333	44.86122571659073
603.3892248672829	1585.1333333333334	12392.066666666668	45.81137378636655
604.1493753886377	1586.9333333333334	12533.166666666666	45.35255107556446
604.9094533333828	1586.5666666666666	12672.533333333333	45.05884880694555
605.6694586993528	1586.4333333333334	12813.666666666666	44.871997641160355
606.4293914843829	1585.9333333333334	12960.5	45.742359760390464
607.1892516863076	1587.1333333333334	13102.066666666668	46.18682426120469
607.9490393029618	1586.3	13220.033333333333	45.66182410091082
608.7087543321802	1586.8	13349.533333333333	45.40729042561165
609.4683967717978	1586.1	13465.3	44.77880658572001
610.2279666196492	1586.5333333333333	13617.7	45.38664732927579
610.9874638735695	1586.2666666666667	13775.733333333334	45.55379512980572
611.7468885313933	1586.5333333333333	13885.533333333333	45.09492725310937
612.5062405909555	1585.9	14010.133333333333	44.589092304141325
613.2655200500909	1586.4	14156.633333333333	45.4521553070559
614.0247269066342	1586.5666666666666	14263.5	44.852736733488584
614.7838611584203	1587.1333333333334	14368.133333333333	44.999272961925584
615.5429228032841	1586.5	14474.5	44.625729194733154
616.3019118390603	1586.1666666666667	14567.733333333334	44.28216866270728
617.0608282635836	1587.0666666666666	14703.166666666666	46.201289456418046
617.8196720746892	1586.1333333333334	14790.666666666666	44.97541787874726
618.5784432702114	1586.4333333333334	14875.766666666666	44.80235110349594
619.3371418479854	1586.6	14944.133333333333	45.039665580517735
620.0957678058459	1587.0333333333333	15014.966666666667	45.42724233116947
620.8543211416277	1586.3666666666666	15066.233333333334	45.16293846416369
621.6128018531655	1586.6	15132.166666666666	44.53410046286766
622.3712099382943	1586.7666666666667	15178.733333333334	45.28095290593217
623.1295453948488	1586.9333333333334	15222.866666666667	44.6279578445832
623.8878082206638	1586.8333333333333	15283.866666666667	44.218195198744446
624.6459984135743	1586.3	15357.5	44.915467072480304
625.4041159714149	1586.3333333333333	15408.733333333334	44.56727227842102
626.1621608920203	1585.9	15453.0	45.07910875928269
626.9201331732256	1585.9333333333334	15515.1	45.268720698659294
627.6780328128656	1586.6333333333334	15549.9	45.52854331855675
628.4358598087749	1587.2	15574.033333333333	44.824112165395235
629.1936141587885	1586.0333333333333	15593.7	45.23188808894996
629.9512958607411	1586.0	15621.166666666666	45.0435165639817
630.7089049124675	1586.3666666666666	15628.133333333333	45.291174872626364
631.4664413118026	1586.2666666666667	15641.4	44.849313255424434
632.2239050565811	1586.7	15650.933333333332	44.1254418322502
632.9812961446379	1586.6333333333334	15688.333333333334	44.36801925608346
633.7386145738079	1586.7333333333333	15729.8	44.154350933363496
634.4958603419257	1585.4666666666667	15729.6	43.95940775693922
635.2530334468262	1586.4333333333334	15691.466666666667	43.071004478090984
636.0101338863443	1586.5666666666666	15681.433333333332	44.077937388356936
636.7671616583146	1586.8666666666666	15676.9	43.9301227892313
637.5241167605723	1586.8	15650.433333333332	43.34078045703839
638.2809991909518	1586.7	15666.9	43.99540297776953
639.037808947288	1586.2	15637.533333333333	43.937753666225404
639.7945460274159	1586.6333333333334	15645.833333333334	43.98366081290727
640.5512104291702	1586.5666666666666	15654.1	44.901233879052654
641.3078021503857	1586.4	15644.766666666666	45.361678194133844
642.0643211888971	1586.1	15597.966666666667	45.69940796368234
642.8207675425394	1586.3666666666666	15547.433333333332	45.57756493986776
643.5771412091474	1586.1333333333334	15513.433333333332	45.55900439308007
644.3334421865558	1586.3	15507.633333333333	46.09500418774348
645.0896704725996	1586.4	15479.866666666667	45.42951176268611
645.8458260651132	1586.9666666666667	15473.766666666666	45.819579494192276
646.6019089619319	1586.1	15435.566666666668	45.01667530733824
647.3579191608902	1586.7666666666667	15424.066666666668	44.98643393454091
648.1138566598231	1586.4	15412.466666666667	44.02843037288994
648.8697214565653	1586.2333333333333	15411.766666666666	44.61813116472148
649.6255135489516	1586.6333333333334	15374.433333333332	44.55242295836876
650.3812329348169	1586.7	15371.533333333333	45.260109380229395
651.1368796119959	1586.4666666666667	15388.566666666668	44.13676530430461
651.8924535783235	1586.0333333333333	15393.833333333334	44.02707574057728
652.6479548316345	1586.6	15356.433333333332	43.78026262257947
653.4033833697637	1585.8666666666666	15342.566666666668	43.87196940639987
654.1587391905458	1586.6	15305.933333333332	43.623056445751956
654.9140222918159	1586.4333333333334	15327.066666666668	44.15448693659912
655.6692326714084	1586.1666666666667	15322.466666666667	43.90322097304604
656.4243703271585	1586.9333333333334	15344.466666666667	44.07293903729344
657.1794352569008	1586.2333333333333	15357.166666666666	44.97351031133097
657.9344274584702	1585.7	15384.166666666666	43.936514477955335
658.6893469297014	1586.8666666666666	15406.766666666666	43.60183627894954
659.4441936684294	1586.2	15463.733333333334	44.22489876114746
660.1989676724888	1586.4333333333334	15489.466666666667	44.43469468554097
660.9536689397146	1586.6666666666667	15522.333333333334	44.271078946838216
661.7082974679414	1586.0	15574.2	44.69788981268905
662.4628532550042	1586.1	15571.0	44.24569904951839
663.2173362987378	1586.0666666666666	15608.866666666667	44.15411236428316
663.9717465969768	1586.3	15652.8	43.90839797316377
664.7260841475563	1586.9666666666667	15718.833333333334	43.845421616471796
665.480348948311	1586.8	15792.766666666666	44.116652264545316
666.2345409970756	1585.5	15844.4	43.9903653614454
666.988660291685	1586.9666666666667	15902.733333333334	44.733651744100136
667.742706829974	1586.8	15930.133333333333	43.476902279222955
668.4966806097776	1587.4	16047.233333333334	44.21235114310961
669.2505816289303	1586.3	16165.5	44.42830561928755
670.0044098852671	1586.3	16245.7	43.58358874578399
670.7581653766227	1586.7333333333333	16353.9	44.54522666617389
671.511848100832	1586.2333333333333	16463.3	44.76371460646068
672.2654580557298	1586.5666666666666	16573.266666666666	43.55202826441133
673.0189952391509	1587.2333333333333	16683.233333333334	43.952008024996665
673.7724596489301	1586.4	16786.1	44.02637867697998
674.5258512829022	1586.7	16899.266666666666	44.013375141020305
675.279170138902	1586.1	16989.3	44.21722319542346
676.0324162147645	1586.3333333333333	17080.5	44.031915371794085
676.7855895083242	1586.3666666666666	17187.733333333334	44.44073894453602
677.5386900174161	1586.0333333333333	17305.333333333332	43.96954452075331
678.2917177398749	1585.4666666666667	17403.7	43.765252604629154
679.0446726735356	1586.4	17547.7	43.37677170611763
679.797554816233	1586.4666666666667	17687.033333333333	44.20208901955339
680.5503641658016	1586.5666666666666	17814.433333333334	43.78888620289989
681.3031007200765	1586.7333333333333	17923.6	43.546245220184375
682.0557644768925	1586.3666666666666	17993.6	43.48148300969992
682.8083554340842	1586.3333333333333	18111.533333333333	43.68083416790015
683.5608735894867	1586.3	18246.3	44.24816673640387
684.3133189409347	1586.2333333333333	18364.7	43.57778159118075
685.0656914862628	1587.5666666666666	18518.833333333332	43.474154009437854
685.8179912233061	1585.8333333333333	18666.833333333332	44.03292085512593
686.5702181498993	1587.1666666666667	18766.833333333332	43.779894906367645
687.3223722638772	1586.7	18893.833333333332	43.70432253646372
688.0744535630747	1587.0333333333333	19033.066666666666	43.943039575037645
688.8264620453265	1586.1	19136.433333333334	43.995878169067275
689.5783977084674	1586.4333333333334	19218.366666666665	43.443958431094075
690.3302605503324	1585.9666666666667	19344.866666666665	43.286694092395706
691.082050568756	1586.2333333333333	19463.866666666665	43.418304456147176
691.8337677615733	1586.6666666666667	19523.133333333335	43.389833214059166
692.585412126619	1586.6666666666667	19622.466666666667	42.88158664522009
693.3369836617278	1586.3333333333333	19737.4	44.22693464518381
694.0884823647348	1586.1	19835.133333333335	43.52961966538938
694.8399082334745	1585.4	19909.333333333332	43.27704199781508
695.5912612657819	1586.3666666666666	19971.6	43.819835373243535
696.3425414594917	1587.3666666666666	20035.933333333334	44.071321566174
697.0937488124388	1586.2666666666667	20086.633333333335	43.79776419699747
697.8448833224579	1586.6	20135.2	43.526943850894476
698.5959449873841	1586.1	20183.3	43.748107209457984
699.3469338050518	1585.9333333333334	20254.266666666666	43.5470427179032
700.0978497732962	1586.0	20310.966666666667	44.145627802446235
700.8486928899517	1585.8666666666666	20348.366666666665	44.431140752904064
701.5994631528534	1586.7666666666667	20332.733333333334	43.36506969649087
702.3501605598362	1585.9666666666667	20362.2	43.25749243891485
703.1007851087347	1586.4	20381.733333333334	42.609327817474856
703.8513367973837	1585.8333333333333	20413.433333333334	42.76332842647868
704.6018156236181	1586.5	20408.266666666666	43.09055836239897
705.3522215852728	1586.3	20402.7	43.55571759180427
706.1025546801824	1587.3666666666666	20415.466666666667	43.29952685877172
706.8528149061818	1586.9333333333334	20408.533333333333	43.586425370941164
707.603002261106	1586.3333333333333	20361.866666666665	42.375934242475736
708.3531167427894	1586.2666666666667	20345.166666666668	42.33457801577977
709.1031583490673	1586.4	20264.2	42.620880831880626
709.8531270777742	1586.0666666666666	20216.2	42.96102948073452
710.6030229267449	1586.4666666666667	20203.2	43.197911565466995
711.3528458938142	1586.7333333333333	20184.566666666666	43.50555768949504
712.1025959768172	1586.1	20125.4	43.18492377892967
712.8522731735884	1586.7	20020.366666666665	41.92373466740058
713.6018774819628	1586.3666666666666	19946.3	42.35080108547114
714.351408899775	1586.7666666666667	19834.533333333333	42.68909313285643
715.1008674248601	1585.8333333333333	19733.4	42.59442015763861
715.8502530550527	1586.3333333333333	19610.933333333334	42.57637502565122
716.5995657881876	1586.0	19499.466666666667	42.25501161990929
717.3488056220998	1586.6666666666667	19420.633333333335	42.39202649949852
718.097972554624	1586.6	19336.766666666666	42.17429523604343
718.8470665835949	1587.3	19264.333333333332	42.86255180065303
719.5960877068475	1586.8	19189.133333333335	43.09736329187823
720.3450359222164	1585.7666666666667	19132.9	43.24812050524403
721.0939112275368	1586.5666666666666	19090.6	42.274871145338246
721.842713620643	1586.7666666666667	19034.166666666668	42.62307799958543
722.5914430993702	1587.2666666666667	19020.266666666666	43.51840596249097
723.340099661553	1586.2	18970.833333333332	41.91452931991118
724.0886833050263	1585.9333333333334	19014.133333333335	42.47727016386475
724.837194027625	1586.5	18953.566666666666	41.960877387088125
725.5856318271836	1586.4333333333334	18894.3	42.19546075165674
726.3339967015373	1586.8666666666666	18838.133333333335	42.62867111324951
727.0822886485207	1585.8333333333333	18776.366666666665	42.30397171434372
727.8305076659686	1586.2666666666667	18747.2	42.75279490501708
728.5786537517159	1586.4666666666667	18709.366666666665	42.54571150060761
729.3267269035974	1586.2333333333333	18673.733333333334	42.722446376811746
730.0747271194479	1586.4333333333334	18648.2	43.37295196798878
730.822654397102	1586.6333333333334	18611.366666666665	42.76411965126643
731.5705087343949	1586.5	18584.9	43.565615855034125
732.3182901291611	1586.6333333333334	18517.366666666665	42.34110618041752
733.0659985792356	1587.0	18518.366666666665	43.342544845577166
733.8136340824532	1585.8	18488.166666666668	43.33935931016784
734.5611966366486	1586.0333333333333	18492.133333333335	43.882184371851395
735.3086862396566	1586.6	18439.366666666665	42.966812517911286
736.056102889312	1586.1333333333334	18421.666666666668	43.04247867090762
736.8034465834498	1586.5	18452.866666666665	43.47364446634557
737.5507173199047	1586.9333333333334	18448.733333333334	43.55340899243301
738.2979150965115	1586.7333333333333	18460.133333333335	42.362647053411884
739.045039911105	1586.5666666666666	18454.3	42.750559896022004
739.79209176152	1586.9	18436.333333333332	42.713082621207
740.5390706455914	1586.6666666666667	18406.9	42.220566897220465
741.285976561154	1586.7666666666667	18414.5	42.770016911350005
742.0328095060426	1586.7333333333333	18388.366666666665	42.43303386620158
742.7795694780918	1586.9333333333334	18403.066666666666	43.204974150337364
743.5262564751367	1586.6333333333334	18356.2	43.28154057692324
744.272870495012	1586.6666666666667	18313.966666666667	42.8870996831351
745.0194115355524	1587.1666666666667	18278.1	43.30622635017308
745.765879594593	1586.5	18253.466666666667	42.681212436109156
746.5122746699683	1586.4	18269.433333333334	42.82185381869556
747.2585967595134	1586.1666666666667	18280.833333333332	42.49108191726509
748.0048458610628	1586.0666666666666	18289.4	42.83028773990044
748.7510219724516	1586.4	18335.966666666667	43.626299455581666
749.4971250915144	1586.6666666666667	18323.166666666668	42.89573749330415
750.243155216086	1586.6	18320.9	43.10032909074206
750.9891123440015	1586.4	18386.4	42.81283820822186
751.7349964730954	1586.5	18427.566666666666	42.75814582979721
752.4808076012027	1586.7	18478.033333333333	42.68495945766333
753.2265457261582	1586.5666666666666	18544.566666666666	43.718227932261726
753.9722108457964	1586.7	18621.466666666667	44.141781805836416
754.7178029579526	1586.7	18636.266666666666	43.689998760578774
755.4633220604613	1586.1333333333334	18699.966666666667	43.85604872951143
756.2087681511574	1586.8666666666666	18757.1	43.466803144460684
756.9541412278757	1586.7666666666667	18808.333333333332	43.22932775182135
757.699441288451	1586.8333333333333	18840.366666666665	42.95241364457638
758.4446683307182	1586.2666666666667	18858.7	42.58672755463582
759.1898223525119	1586.7666666666667	18920.6	42.70368795765743
759.9349033516671	1586.5333333333333	18978.633333333335	42.68192434851138
760.6799113260186	1586.9666666666667	19048.666666666668	43.31950156054886
761.424846273401	1586.6333333333334	19099.3	42.91859242484888
762.1697081916495	1586.3333333333333	19152.166666666668	42.843013400002185
762.9144970785986	1586.7666666666667	19224.466666666667	42.55818060067008
763.6592129320832	1586.4	19297.0	42.14083314603346
764.4038557499381	1586.6666666666667	19373.5	43.15408665420798
765.1484255299982	1586.6	19420.966666666667	42.52529027110255
765.8929222700982	1586.5	19465.0	42.191879632582854
766.637345968073	1586.5666666666666	19532.2	42.37464338207348
767.3816966217572	1586.7666666666667	19595.633333333335	42.83187413277118
768.1259742289859	1586.7333333333333	19676.466666666667	43.60462421927468
768.8701787875938	1586.3333333333333	19756.466666666667	42.50105909796806
769.6143102954156	1586.5333333333333	19838.266666666666	42.54285623819864
770.3583687502863	1586.3333333333333	19951.433333333334	43.2002970537399
771.1023541500406	1586.2	20013.5	42.1873388593091
771.8462664925133	1586.6666666666667	20107.9	42.675254120337684
772.5901057755393	1586.7666666666667	20197.466666666667	42.50348564680522
773.3338719969533	1586.4	20276.666666666668	42.43042227292411
774.0775651545903	1587.2666666666667	20338.133333333335	42.11707964149317
774.8211852462848	1586.0666666666666	20388.1	41.60762926502123
775.5647322698719	1586.8	20531.9	42.08798668978025
776.3082062231862	1586.0333333333333	20645.433333333334	43.24963683192386
777.0516071040627	1587.1333333333334	20729.266666666666	42.35556676799972
777.7949349103361	1586.2333333333333	20824.433333333334	41.59070945409568
778.5381896398412	1586.2333333333333	20937.666666666668	41.172505278814526
779.281371290413	1585.9666666666667	21039.466666666667	42.013607980029505
780.024479859886	1586.7333333333333	21133.766666666666	42.606515695975894
780.7675153460953	1586.4666666666667	21208.333333333332	42.6677298329593
781.5104777468754	1586.1333333333334	21329.4	42.82242740132475
782.2533670600615	1585.6666666666667	21444.766666666666	42.529453379846686
782.996183283488	1586.1333333333334	21573.433333333334	42.454551396671825
783.73892641499	1586.6666666666667	21673.066666666666	41.6114759479264
784.4815964524023	1586.5666666666666	21783.033333333333	42.23773371666758
785.2241933935596	1586.2333333333333	21869.9	41.14930979219116
785.9667172362967	1586.8	21990.733333333334	41.79863485027641
786.7091679784486	1586.2	22082.333333333332	41.45131227338494
787.4515456178499	1586.7	22148.933333333334	42.059352235024086
788.1938501523355	1587.0666666666666	22261.833333333332	42.19620794683974
788.9360815797401	1586.6666666666667	22393.933333333334	42.27745603490011
789.6782398978987	1586.7	22499.966666666667	42.361412505059484
790.420325104646	1587.0	22544.566666666666	41.829045164709186
791.1623371978169	1586.4	22625.333333333332	42.16015995660239
791.9042761752461	1586.7333333333333	22732.266666666666	42.405516200543154
792.6461420347684	1586.6	22882.966666666667	42.89374586824341
793.3879347742187	1586.6666666666667	23024.4	42.68371260233398
794.1296543914318	1586.4	23127.5	42.09149672721832
794.8713008842426	1586.6	23249.0	42.64912403878948
795.6128742504857	1586.9666666666667	23376.033333333333	41.98745737708827
796.354374487996	1586.6666666666667	23449.2	42.136197913276675
797.0958015946084	1586.9	23535.466666666667	41.68754434827705
797.8371555681575	1586.4	23664.166666666668	42.199753965525694
798.5784364064783	1587.0333333333333	23825.3	43.0457802590085
799.3196441074057	1586.2666666666667	23937.3	42.695322636157144
800.0607786687742	1586.3	24051.966666666667	42.963433794048406
800.8018400884189	1586.4	24166.033333333333	43.16375899488537
801.5428283641745	1586.2333333333333	24256.033333333333	43.11303831111112
802.2837434938757	1585.7666666666667	24389.2	42.95611781545474
803.0245854753575	1586.9	24454.866666666665	41.93326320606439
803.7653543064547	1586.5	24518.8	41.879983573276846
804.5060499850019	1585.6	24583.733333333334	41.551842660518304
805.2466725088342	1586.7666666666667	24675.866666666665	42.16631896053113
805.9872218757862	1587.1666666666667	24783.033333333333	41.47407510015458
806.7276980836928	1586.7	24933.6	41.47770372840218
807.4681011303886	1587.1	25016.5	41.594345170605834
808.2084310137088	1586.0333333333333	25070.4	41.36402208023524
808.948687731488	1586.3	25231.066666666666	42.01493071159861
809.688871281561	1586.5666666666666	25299.366666666665	42.48714961158579
810.4289816617627	1586.4333333333334	25418.466666666667	42.574665672440226
811.1690188699278	1587.0666666666666	25459.066666666666	41.22164747102852
811.9089829038911	1586.3666666666666	25525.0	41.77522629332467
812.6488737614875	1586.1333333333334	25600.966666666667	41.43379903322047
813.3886914405518	1586.8333333333333	25762.333333333332	41.135094483908844
814.1284359389189	1586.4	25948.966666666667	41.248019100559056
814.8681072544233	1586.3333333333333	26079.2	40.91526192357889
815.6077053849002	1586.1333333333334	26171.966666666667	41.277234080809734
816.3472303281842	1586.0666666666666	26185.4	40.99340116936963
817.0866820821101	1585.7	26256.233333333334	41.55519839047417
817.8260606445127	1586.0333333333333	26316.8	41.79431294855517
818.5653660132269	1586.7	26358.066666666666	40.89266495562484
819.3045981860876	1587.1	26421.433333333334	41.38370825004771
820.0437571609293	1586.5	26470.1	40.61561509966353
820.7828429355872	1586.6	26542.566666666666	40.42468139653479
821.5218555078957	1586.0333333333333	26644.533333333333	40.70794863645795
822.26079487569	1587.0333333333333	26748.833333333332	40.98714779812756
822.9996610368046	1586.4	26814.566666666666	41.27082241652978
823.7384539890745	1586.2	26881.433333333334	41.85815784874486
824.4771737303345	1586.8333333333333	26966.1	41.61662719036648
825.2158202584193	1586.6666666666667	27113.033333333333	42.011114635980626
825.9543935711638	1586.1	27170.433333333334	41.19762944408707
826.6928936664028	1586.4666666666667	27268.166666666668	42.07528457588018
827.4313205419711	1587.1	27342.533333333333	41.8955835951931
828.1696741957036	1586.5	27401.466666666667	41.613912603051745
828.907954625435	1585.9666666666667	27528.266666666666	42.24814423712918
829.646161829	1586.8	27625.366666666665	42.06698005328565
830.3842958042337	1587.0333333333333	27648.833333333332	41.523684148305186
831.1223565489707	1586.7333333333333	27652.433333333334	41.403515288743115
831.8603440610459	1586.5666666666666	27724.666666666668	41.154707351164475
832.598258338294	1586.8	27804.833333333332	41.668078165594764
833.3360993785501	1586.9333333333334	27825.366666666665	41.521146472634335
834.0738671796487	1586.0666666666666	27922.7	41.512310034406624
834.8115617394246	1585.9666666666667	28051.4	41.12654383241325
835.5491830557129	1586.8333333333333	28176.1	40.76718353658084
836.2867311263482	1586.4	28288.633333333335	41.32215781854395
837.0242059491653	1586.4	28393.033333333333	42.0168723072063
837.7616075219992	1586.0333333333333	28486.5	41.91042474776404
838.4989358426844	1586.5333333333333	28573.666666666668	41.773282116725554
839.2361909090561	1586.1333333333334	28650.7	41.554839652364045
839.9733727189487	1586.1333333333334	28723.0	41.42810846878691
840.7104812701973	1586.7666666666667	28858.833333333332	41.55190642713133
841.4475165606366	1586.0	28973.6	41.523845162725486
842.1844785881015	1586.2666666666667	29064.133333333335	41.73031107860377
842.9213673504267	1586.6333333333334	29122.766666666666	41.77305728981547
843.6581828454471	1585.8	29148.066666666666	41.26223803899481
844.3949250709974	1586.6333333333334	29206.366666666665	41.55614136330342
845.1315940249126	1585.9666666666667	29291.066666666666	41.38270513132808
845.8681897050272	1586.4666666666667	29359.233333333334	41.31247258956037
846.6047121091764	1586.1	29446.466666666667	40.94262572977932
847.3411612351948	1585.6666666666667	29551.366666666665	40.779235865027246
848.0775370809172	1586.7	29640.1	41.26142617726388
848.8138396441784	1586.4333333333334	29714.566666666666	41.30262863751762
849.5500689228132	1586.7666666666667	29786.033333333333	41.03476143872383
850.2862249146566	1586.3333333333333	29865.066666666666	40.87334460570447
851.0223076175432	1586.1333333333334	30005.133333333335	41.12640441576236
851.7583170293079	1586.4	30198.3	41.21993411141789
852.4942531477856	1586.1333333333334	30328.066666666666	42.203394957806815
853.2301159708109	1586.5	30303.033333333333	41.77724431725516
853.9659054962187	1586.6666666666667	30355.733333333334	41.83678143817927
854.7016217218439	1586.2	30426.166666666668	41.20253450180954
855.4372646455213	1586.1666666666667	30529.433333333334	39.8553434608089
856.1728342650856	1585.8333333333333	30660.0	40.57617443882803
856.9083305783716	1586.4666666666667	30776.466666666667	40.48037093052182
857.6437535832143	1586.1333333333334	30934.866666666665	40.719319057635595
858.3791032774483	1586.9666666666667	31049.5	41.02565274193489
859.1143796589085	1586.4666666666667	31058.166666666668	40.94695399344768
859.8495827254299	1586.2333333333333	31222.933333333334	40.90649537607812
860.5847124748469	1586.4333333333334	31253.533333333333	40.48689532203901
861.3197689049947	1586.4333333333334	31347.733333333334	41.11337551642563
862.0547520137079	1586.2666666666667	31488.566666666666	41.137819172977586
862.7896617988213	1586.5666666666666	31565.433333333334	40.95863951778187
863.5244982581698	1586.7666666666667	31599.4	40.5998531436559
864.2592613895882	1586.1666666666667	31585.566666666666	40.15682599062831
864.9939511909114	1586.3666666666666	31551.166666666668	40.043265961388485
865.728567659974	1586.7	31595.333333333332	40.41170241898485
866.4631107946109	1586.1333333333334	31681.933333333334	40.26741845304977
867.197580592657	1586.3333333333333	31790.466666666667	40.71999828176364
867.931977051947	1586.9666666666667	31958.933333333334	41.187397335473385
868.6663001703158	1586.6	31978.333333333332	41.20643258868234
869.4005499455982	1586.0	32044.033333333333	41.626259290925574
870.1347263756289	1587.1	32066.4	41.65171119562363
870.8688294582428	1586.7666666666667	32206.866666666665	41.74315437877067
871.6028591912748	1585.8666666666666	32300.566666666666	41.33391540771252
872.3368155725594	1586.7333333333333	32448.533333333333	41.209784630881785
873.0706985999318	1586.0666666666666	32487.233333333334	41.05635531475114
873.8045082712266	1586.3666666666666	32589.066666666666	41.13552260824621
874.5382445842787	1586.1333333333334	32701.1	40.32896714356513
875.2719075369228	1585.3666666666666	32806.63333333333	40.868215985235835
876.0054971269938	1586.9666666666667	32949.3	40.94171692299499
876.7390133523264	1587.0333333333333	33104.46666666667	40.41278291327081
877.4724562107556	1587.0	33300.23333333333	39.98166956165395
878.2058257001161	1586.2	33432.333333333336	39.39361374420378
878.9391218182427	1586.4	33566.0	39.20321986954707
879.6723445629702	1586.9333333333334	33674.933333333334	39.550629119295785
880.4054939321335	1586.1333333333334	33744.9	39.309189083801215
881.1385699235674	1586.4333333333334	33926.13333333333	38.8846623198095
881.8715725351066	1586.0666666666666	34095.03333333333	38.824325028868465
882.604501764586	1586.3	34300.433333333334	38.724965157023696
883.3373576098403	1586.1666666666667	34487.76666666667	39.25404832605802
884.0701400687044	1586.6	34553.63333333333	38.50983521538873
884.8028491390132	1586.5333333333333	34758.1	39.51307168355513
885.5354848186014	1585.8	34872.76666666667	39.126432833263955
886.2680471053038	1586.6	35011.3	38.98475614550289
887.0005359969554	1586.1666666666667	35227.73333333333	38.860703402960034
887.7329514913906	1586.6333333333334	35362.86666666667	39.07740039797677
888.4652935864447	1586.0333333333333	35605.5	38.70931137515061
889.1975622799522	1585.8666666666666	35855.833333333336	38.842867731518076
889.929757569748	1586.0	36112.833333333336	39.16793830463181
890.6618794536669	1585.9666666666667	36204.166666666664	38.86079283295203
891.3939279295437	1586.2666666666667	36305.96666666667	39.475603246541546
892.1259029952132	1586.5	36413.26666666667	39.82258550124917
892.8578046485103	1586.5666666666666	36599.76666666667	39.58245808814971
893.5896328872698	1585.8666666666666	36753.23333333333	39.37738344118936
894.3213877093264	1586.1333333333334	36963.066666666666	39.18030610158003
895.0530691125149	1586.5	37213.5	39.0846316633551
895.7846770946703	1586.5333333333333	37563.13333333333	39.932709984898814
896.5162116536272	1586.4666666666667	37730.7	40.27806816725182
897.2476727872206	1586.8	37878.5	40.550005395589544
897.9790604932853	1586.1333333333334	37951.566666666666	40.19955726938875
898.7103747696559	1586.5666666666666	38120.13333333333	40.437423001723296
899.4416156141674	1585.7666666666667	38350.433333333334	41.03148116656165
900.1727830246544	1586.3	38574.666666666664	41.47734876245912
900.9038769989521	1586.5	38806.86666666667	41.372966356991114
901.634897534895	1585.8666666666666	39030.333333333336	42.287414624589005
902.365844630318	1586.6666666666667	39274.9	42.765053652938306
903.0967182830558	1586.1333333333334	39459.23333333333	43.243168427023804
903.8275184909435	1586.3333333333333	39602.4	43.524481110481986
904.5582452518156	1586.4	39766.73333333333	43.65026453224263
905.288898563507	1586.7	39867.13333333333	42.94993845072136
906.0194784238527	1586.0333333333333	39911.166666666664	43.054502755722915
906.7499848306873	1585.8	40101.03333333333	42.8734791934889
907.4804177818455	1586.0333333333333	40364.2	43.11480130640453
908.2107772751625	1586.2666666666667	40598.4	43.549682354570464
908.9410633084728	1586.0	40786.333333333336	43.289420404810876
909.6712758796114	1585.8666666666666	40855.6	43.6689602310562
910.4014149864129	1586.2333333333333	40955.26666666667	44.3114812781523
911.1314806267123	1586.6	41012.9	44.37547035913314
911.8614727983444	1586.5	41080.36666666667	45.28424715951231
912.5913914991438	1586.1666666666667	41251.166666666664	45.28531565195194
913.3212367269456	1586.2	41430.0	45.3602690352902
914.0510084795844	1586.3	41556.6	45.2479594747977
914.7807067548952	1586.4666666666667	41652.03333333333	45.373176234846866
915.5103315507125	1586.6333333333334	41784.4	46.29509938397626
916.2398828648716	1586.7	41908.433333333334	46.853817554007954
916.9693606952068	1586.2333333333333	42060.666666666664	46.7643846348069
917.6987650395532	1585.7333333333333	42225.0	47.01168698451128
918.4280958957455	1586.1666666666667	42359.73333333333	46.52558110656554
919.1573532616186	1585.6333333333334	42532.2	47.10316473748195
919.8865371350073	1586.4333333333334	42616.76666666667	47.574802456626045
920.6156475137464	1585.7666666666667	42681.0	47.21177043181464
921.3446843956707	1586.1666666666667	42735.86666666667	47.241062436216055
922.0736477786149	1585.8666666666666	42711.933333333334	47.127688355205
922.802537660414	1586.2	42694.333333333336	46.52884937854561
923.5313540389027	1586.4666666666667	42710.333333333336	46.50731734089359
924.2600969119159	1585.6333333333334	42728.066666666666	46.49769704894247
924.9887662772883	1586.4666666666667	42601.73333333333	45.63562104601859
925.7173621328548	1585.9333333333334	42551.0	45.362584566159406
926.4458844764501	1585.2666666666667	42552.36666666667	45.35236590546358
927.1743333059092	1586.2333333333333	42304.23333333333	45.32711717905946
927.9027086190666	1586.1	42082.9	46.01478791603151
928.6310104137575	1586.7333333333333	41635.566666666666	46.40641353254345
929.3592386878165	1586.2	41020.933333333334	46.10180346911198
930.0873934390784	1586.0	40314.76666666667	45.971310377910164
930.815474665378	1586.2333333333333	39490.8	45.181726019566554
931.5434823645503	1586.4666666666667	38555.933333333334	45.01351811647866
932.2714165344298	1586.3666666666666	37489.03333333333	45.16069503608873
932.9992771728516	1586.1333333333334	36386.9	45.10705892187803
933.7270642776504	1587.2666666666667	35227.96666666667	43.639195287132196
934.4547778466609	1586.5333333333333	34155.666666666664	43.80152654223134
935.1824178777181	1585.8333333333333	33310.13333333333	43.80987258118818
935.9099843686568	1585.9333333333334	32557.066666666666	43.185283984755856
936.6374773173115	1586.2666666666667	32068.166666666668	42.948887836419466
937.3648967215174	1586.3666666666666	31776.966666666667	43.26283569336468
938.0922425791092	1586.3333333333333	31610.3	42.751764278418406
938.8195148879216	1586.8333333333333	31694.4	43.08608359043568
939.5467136457895	1586.9	31868.833333333332	42.45090904827854
940.2738388505477	1586.5333333333333	32209.166666666668	42.13679733602906
941.000890500031	1586.2	32600.3	41.33368931003618
941.7278685920743	1587.2	33117.4	40.63807113480331
942.4547731245123	1586.8	33786.166666666664	40.785086152985315
943.1816040951798	1585.9	34502.666666666664	40.75506136083122
943.9083615019116	1586.1333333333334	35201.76666666667	40.46520059449739
944.6350453425426	1586.6333333333334	35970.666666666664	41.06462135547717
945.3616556149077	1586.2666666666667	36721.933333333334	40.75930070552011
946.0881923168415	1586.1	37460.166666666664	39.98058913912716
946.8146554461789	1585.3666666666666	38224.7	39.585631756175765
947.5410450007547	1586.2333333333333	39071.433333333334	40.01323790127737
948.2673609784038	1586.3	39814.13333333333	40.22550528261958
948.9936033769609	1585.9	40621.166666666664	40.23493226583457
949.7197721942608	1586.7666666666667	41345.566666666666	40.35654308894042
950.4458674281384	1586.5666666666666	42066.96666666667	39.96271397042901
951.1718890764284	1586.4	42738.13333333333	40.099452853032545
951.8978371369658	1586.3333333333333	43377.5	39.98173468793541
952.6237116075853	1586.7666666666667	43981.9	39.543323394287015
953.3495124861216	1586.3333333333333	44592.8	39.55913217003706
954.0752397704097	1586.4333333333334	45139.03333333333	39.036454832210495
954.8008934582843	1587.1333333333334	45685.6	39.12131663112046
955.5264735475803	1586.6	46212.5	38.817910044391915
956.2519800361324	1586.6666666666667	46731.23333333333	38.961899745911644
956.9774129217755	1586.1666666666667	47198.23333333333	38.47112364329936
957.7027722023442	1586.0333333333333	47652.933333333334	37.85018665688061
958.4280578756737	1586.8666666666666	47952.53333333333	37.54129296772039
959.1532699395985	1587.0666666666666	48212.3	37.91387418551035
959.8784083919536	1586.3666666666666	48448.96666666667	37.90399749028327
960.6034732305736	1586.3333333333333	48715.7	37.4765656181362
961.3284644532936	1586.5333333333333	48978.26666666667	37.8517688298457
962.053382057948	1586.4	49286.26666666667	38.479524814859154
962.7782260423721	1586.0333333333333	49524.6	38.38675557905866
963.5029964044004	1586.1333333333334	49871.76666666667	38.52374288448728
964.2276931418677	1586.0333333333333	50126.666666666664	38.53405413401693
964.952316252609	1586.8333333333333	50367.4	38.8804987551422
965.6768657344589	1585.6	50407.4	39.26854198024144
966.4013415852523	1586.2333333333333	50416.8	38.75943142445772
967.1257438028242	1586.1333333333334	50425.26666666667	38.71602520364424
967.8500723850091	1586.3666666666666	50502.1	38.86747122534331
968.574327329642	1586.1666666666667	50566.03333333333	38.8662722527808
969.2985086345576	1586.9666666666667	50712.36666666667	38.91437328378713
970.0226162975908	1585.7666666666667	50663.76666666667	38.40489304173831
970.7466503165765	1586.4	50591.1	38.46463600633068
971.4706106893493	1586.2666666666667	50551.566666666666	38.723194712519266
972.1944974137441	1586.0333333333333	50366.666666666664	38.681857367553484
972.9183104875957	1586.1666666666667	50093.433333333334	39.103847023333685
973.6420499087391	1586.4666666666667	49776.433333333334	38.78204164764646
974.3657156750087	1586.1666666666667	49597.76666666667	38.75834606202253
975.0893077842397	1586.9333333333334	49400.46666666667	38.634993067355246
975.8128262342667	1586.8333333333333	49308.666666666664	38.445758417209596
976.5362710229247	1586.1333333333334	49240.26666666667	38.58320870759273
977.2596421480483	1586.7666666666667	49061.86666666667	38.43979277965663
977.9829396074724	1586.3666666666666	48897.86666666667	38.39992643874532
978.7061633990318	1586.5	48621.13333333333	37.488631556641586
979.4293135205613	1587.0	48294.7	37.182998480330255
980.1523899698958	1586.4333333333334	48090.26666666667	37.77342082125468
980.87539274487	1586.0	48003.63333333333	38.02811831937448
981.5983218433189	1586.4	48080.666666666664	37.675919572435575
982.3211772630771	1587.0666666666666	48219.666666666664	38.14582318974193
983.0439590019795	1586.1666666666667	48353.96666666667	37.944427938462084
983.7666670578608	1586.4333333333334	48447.5	37.8641694657627
984.4893014285559	1587.2666666666667	48474.666666666664	38.19444794260407
985.2118621118997	1586.4666666666667	48434.23333333333	38.5191999633594
985.9343491057269	1586.6666666666667	48410.4	38.74060985931839
986.6567624078724	1587.0	48262.433333333334	38.40628722409713
987.3791020161709	1586.3333333333333	48231.0	37.815421677838906
988.1013679284573	1586.3333333333333	48177.3	37.71893820534161
988.8235601425663	1586.6	48222.933333333334	37.746290460773594
989.5456786563328	1586.2	48345.666666666664	38.01501807625046
990.2677234675917	1586.5333333333333	48381.933333333334	37.150348550357016
990.9896945741776	1587.2	48319.96666666667	37.068713595986125
991.7115919739255	1586.3666666666666	48222.1	37.38295184837353
992.4334156646702	1586.3	47904.86666666667	37.32054048454442
993.1551656442463	1586.5666666666666	47474.8	37.136337968542364
993.8768419104888	1587.0333333333333	47085.63333333333	37.40119746158783
994.5984444612325	1587.2	46763.2	37.99416129399705
995.3199732943121	1586.4	46446.833333333336	37.518603192700965
996.0414284075626	1587.0666666666666	46182.1	37.76675281034346
996.7628097988187	1586.9666666666667	45999.066666666666	38.06805614376955
997.4841174659151	1586.6333333333334	45774.2	37.237833037134074
998.2053514066869	1586.1333333333334	45476.666666666664	37.29433475960922
998.9265116189687	1586.6666666666667	44979.833333333336	37.58847009607898
999.6475981005952	1586.3666666666666	44358.1	36.986845558245825
1000.3686108494015	1586.3333333333333	43790.36666666667	36.914169071007166
1001.0895498632223	1587.1333333333334	43418.03333333333	37.04649430300526
1001.8104151398923	1587.1333333333334	43007.6	37.02547729450274
1002.5312066772464	1586.6333333333334	42650.166666666664	37.14069373203912
1003.2519244731194	1586.5	42322.63333333333	36.94372692646729
1003.9725685253462	1586.5333333333333	42054.26666666667	37.09940640921171
1004.6931388317614	1586.1	41690.4	37.10007920227175
1005.4136353902	1586.7333333333333	41189.833333333336	36.74911588782694
1006.1340581984969	1586.5666666666666	40651.433333333334	37.3298959450618
1006.8544072544867	1586.7	39943.166666666664	37.2490488513811
1007.5746825560042	1587.4	39383.53333333333	38.188473250283835
1008.2948841008844	1586.3	38816.53333333333	37.887159870295605
1009.0150118869618	1586.2666666666667	38370.0	38.037932716842406
1009.7350659120716	1586.3	38053.86666666667	38.47033012755762
1010.4550461740483	1586.1	37687.666666666664	38.30246420287072
1011.174952670727	1586.3333333333333	37359.666666666664	38.509918076118524
1011.8947853999423	1586.9333333333334	36925.566666666666	38.40365796537476
1012.614544359529	1586.3	36379.6	38.311650067209435
1013.334229547322	1586.8666666666666	35790.0	38.526643461746595
1014.0538409611561	1585.7333333333333	35060.4	38.33821247369048
1014.7733785988661	1586.8666666666666	34377.2	37.95483237131785
1015.4928424582868	1586.8	33827.166666666664	38.22036275495067
1016.2122325372529	1587.1666666666667	33383.833333333336	38.88328095449478
1016.9315488335994	1586.9333333333334	32935.6	39.052005615243
1017.6507913451611	1586.8	32562.766666666666	38.97456010796628
1018.3699600697728	1586.4333333333334	32220.833333333332	39.28148102865376
1019.0890550052692	1586.6333333333334	31836.1	39.72157989942512
1019.8080761494851	1586.4666666666667	31358.3	39.546539723286294
1020.5270235002555	1586.0	30756.4	39.41414150842396
1021.2458970554151	1586.2333333333333	30005.566666666666	38.86108192602251
1021.9646968127987	1586.6666666666667	29372.4	39.0371643732238
1022.6834227702411	1586.7	28819.466666666667	39.02150451459735
1023.4020749255772	1586.5	28304.433333333334	38.75497303490083
1024.1206532766416	1586.8	27913.366666666665	38.32973102754383
1024.8391578212693	1586.5666666666666	27608.766666666666	39.189996869176575
1025.5575885572953	1586.1666666666667	27303.866666666665	39.387936691061725
1026.2759454825539	1586.4333333333334	26846.066666666666	39.358113001550926
1026.9942285948803	1586.7666666666667	26291.7	39.02705281360761
1027.7124378921092	1586.8333333333333	25694.333333333332	38.938614775063975
1028.4305733720753	1586.8333333333333	25085.4	38.956552116078456
1029.1486350326138	1586.2666666666667	24500.266666666666	38.71791858698977
1029.866622871559	1586.7	23998.866666666665	38.89878976181255
1030.584536886746	1586.9	23584.666666666668	39.37199366801945
1031.3023770760096	1586.9666666666667	23223.9	39.35235896910274
1032.0201434371845	1585.8666666666666	22917.833333333332	39.102458870935486
1032.7378359681059	1586.3333333333333	22623.6	40.133916355751914
1033.455454666608	1586.0333333333333	22231.333333333332	39.821756662770795
1034.1729995305259	1586.2333333333333	21791.133333333335	40.090852783748815
1034.8904705576945	1587.0333333333333	21283.5	39.8668336410191
1035.6078677459486	1586.4666666666667	20702.6	38.51589393162906
1036.3251910931228	1586.5	20247.533333333333	39.015216589946355
1037.042440597052	1586.6	19777.333333333332	38.99974436193052
1037.7596162555712	1587.0666666666666	19370.566666666666	39.229802624824174
1038.4767180665153	1586.2333333333333	19025.333333333332	39.12930419225732
1039.1937460277186	1586.4666666666667	18714.066666666666	39.282083055658156
1039.9107001370162	1586.2666666666667	18409.233333333334	38.9669570188573
1040.627580392243	1587.1	18146.7	38.721305241009844
1041.3443867912338	1586.8666666666666	17804.1	38.90199843958285
1042.0611193318232	1586.5666666666666	17415.733333333334	39.40089963164202
1042.7777780118463	1586.2333333333333	16974.866666666665	39.31049649353061
1043.4943628291376	1586.4	16540.633333333335	39.477749086758024
1044.2108737815322	1585.9333333333334	16102.933333333332	39.297326808092144
1044.9273108668647	1586.4	15721.1	38.82468362025631
1045.64367408297	1586.3	15375.966666666667	38.003729093258904
1046.359963427683	1586.2666666666667	15109.433333333332	37.44779060876686
1047.0761788988382	1586.7666666666667	14882.966666666667	38.97138493205437
1047.7923204942708	1586.5333333333333	14637.133333333333	38.32193718684393
1048.5083882118154	1586.5666666666666	14376.8	38.71116566639877
1049.224382049307	1586.5	14073.366666666667	38.69737715938484
1049.9403020045802	1586.2333333333333	13744.866666666667	38.671934994266095
1050.6561480754697	1586.1	13376.766666666666	37.57207704418884
1051.3719202598106	1586.5	13073.466666666667	38.19099709228087
1052.0876185554378	1585.2666666666667	12804.9	38.639454663745184
1052.8032429601856	1586.3	12558.133333333333	38.01232059437213
1053.5187934718892	1586.0333333333333	12352.266666666666	38.21183314423147
1054.2342700883835	1586.6333333333334	12191.7	37.99609859267056
1054.949672807503	1586.6333333333334	12058.633333333333	37.98314572107002
1055.6650016270826	1586.2666666666667	11885.833333333334	38.89869632432919
1056.3802565449573	1586.6333333333334	11678.966666666667	38.17863308525201
1057.0954375589617	1586.8666666666666	11468.3	38.737997652786774
1057.8105446669308	1586.3	11243.0	38.91722278022934
1058.5255778666992	1586.7	11024.433333333332	38.99280185980794
1059.240537156102	1586.1666666666667	10794.066666666668	38.64223592779617
1059.9554225329737	1587.1333333333334	10610.4	39.274980101519446
1060.6702339951491	1586.9666666666667	10454.366666666667	39.524011923451816
1061.3849715404633	1586.6666666666667	10296.466666666667	38.270229974112155
1062.0996351667509	1587.3666666666666	10182.533333333333	38.132438849642845
1062.8142248718468	1586.1333333333334	10089.7	38.96589549983888
1063.528740653586	1586.8666666666666	9919.733333333334	38.21297922593817
1064.2431825098029	1585.8	9754.433333333332	37.945993336731135
1064.9575504383324	1586.4666666666667	9562.2	38.798911947772424
1065.6718444370097	1586.1333333333334	9357.9	38.37536950425008
1066.386064503669	1586.8333333333333	9192.166666666666	38.66087706237813
1067.1002106361457	1586.0333333333333	9046.1	38.828871454567874
1067.8142828322743	1585.7	8914.333333333334	38.02009557321426
1068.5282810898898	1586.3	8831.466666666667	39.07013468214654
1069.2422054068265	1585.9333333333334	8732.0	39.16940091693677
1069.95605578092	1586.1	8637.366666666667	39.44196946092561
1070.6698322100044	1586.4666666666667	8492.566666666668	39.16909154975884
1071.383534691915	1587.1	8316.5	38.26639657792161
1072.0971632244864	1586.3	8151.966666666666	39.19031576270785
1072.8107178055534	1586.0	8003.866666666667	39.130078701712605
1073.524198432951	1586.5	7879.166666666667	38.30669875040831
1074.2376051045137	1586.7	7761.966666666666	38.095128886119404
1074.9509378180765	1586.8	7681.866666666667	38.85564953134116
1075.6641965714741	1587.1666666666667	7590.466666666666	38.98649548745945
1076.3773813625414	1586.1333333333334	7495.866666666667	39.02134425922614
1077.0904921891133	1586.9666666666667	7397.433333333333	39.46286711619983
1077.8035290490245	1586.1333333333334	7269.166666666667	39.25388434232409
1078.51649194011	1586.3	7135.933333333333	38.161268796941386
1079.2293808602042	1585.9	7015.033333333334	39.09708801015611
1079.9421958071423	1586.4666666666667	6890.466666666666	38.40235424521688
1080.6549367787588	1586.6	6799.6	37.89611970812505
1081.367603772889	1586.7666666666667	6729.2	38.2830209087949
1082.080196787367	1586.4666666666667	6675.166666666667	39.04183373815553
1082.7927158200282	1586.2	6599.533333333334	38.07741655811514
1083.5051608687072	1586.8	6494.666666666667	38.469121957049865
1084.217531931239	1585.9333333333334	6367.666666666667	38.85553466395064
1084.9298290054578	1586.6333333333334	6234.866666666667	37.89531317345917
1085.6420520891993	1587.1	6142.566666666667	38.26491823055078
1086.3542011802977	1586.1666666666667	6068.266666666666	39.38674711284657
1087.0662762765878	1586.2333333333333	6000.7	38.213889210599014
1087.7782773759047	1587.1333333333334	5942.8	38.797083162704766
1088.4902044760831	1586.9333333333334	5862.666666666667	37.9277059407403
1089.202057574958	1586.5	5778.666666666667	38.16386850459305
1089.9138366703637	1586.0333333333333	5696.1	39.921841793700985
1090.6255417601355	1585.9	5589.933333333333	37.985484580558676
1091.337172842108	1586.5	5519.2	39.13691383380848
1092.048729914116	1586.7333333333333	5449.666666666667	38.4172390533822
1092.7602129739944	1586.6	5409.266666666666	37.88083606337108
1093.471622019578	1586.2666666666667	5371.8	38.33610835072119
1094.1829570487016	1586.6333333333334	5303.033333333334	38.49453730757558
1094.8942180592	1586.2333333333333	5213.666666666667	38.1475214141505
1095.605405048908	1586.1	5135.833333333333	39.262172054489774
1096.3165180156604	1586.6666666666667	5066.7	39.45684313204043
1097.027556957292	1586.8	5024.9	38.62421257107256
1097.7385218716379	1586.0666666666666	4995.6	39.81354326091154
1098.4494127565324	1586.3	4945.1	39.15423831491127
1099.1602296098106	1586.1	4865.5	39.702186074428944
1099.8709724293074	1586.2333333333333	4779.733333333334	39.18163293657099
1100.5816412128574	1586.0	4708.033333333334	40.38579633744772
1101.2922359582956	1586.6	4664.633333333333	41.33248888440185
1102.0027566634565	1586.1	4618.533333333334	37.980860755640705
1102.7132033261753	1586.1666666666667	4576.166666666667	39.588089682449585
1103.4235759442865	1587.5	4498.733333333334	40.35067868291638
1104.1338745156252	1585.3333333333333	4427.833333333333	39.60216317346346
1104.844099038026	1587.0333333333333	4379.733333333334	39.58062519931238
1105.5542495093239	1586.9333333333334	4346.4	40.6960353630679
1106.2643259273534	1586.5666666666666	4295.233333333334	38.975690298407024
1106.9743282899494	1586.4	4217.333333333333	39.19946806137939
1107.684256594947	1586.0666666666666	4142.533333333334	40.06680991068763
1108.394110840181	1585.6666666666667	4079.9	37.74054879198846
1109.1038910234856	1587.0333333333333	4035.8333333333335	38.12404300631051
1109.8135971426964	1586.2333333333333	3976.866666666667	37.5073464049588
1110.5232291956477	1586.0333333333333	3909.766666666667	39.127205324168976
1111.2327871801745	1586.5333333333333	3839.6	37.734825885020754
1111.9422710941117	1586.2	3798.8333333333335	39.97394173301808
1112.6516809352938	1586.5666666666666	3744.1	39.388421641060106
1113.3610167015559	1585.5333333333333	3684.366666666667	38.44305227004976
1114.0702783907325	1586.5333333333333	3631.8333333333335	38.93089496132888
1114.7794660006589	1585.9	3593.633333333333	39.938629048065
1115.4885795291696	1586.0666666666666	3558.3333333333335	40.031045681975776
1116.1976189740992	1586.7666666666667	3504.766666666667	37.196127863387424
1116.906584333283	1586.3666666666666	3465.8333333333335	40.76769680178874
1117.6154756045555	1586.3333333333333	3425.4333333333334	40.76342095177595
1118.3242927857516	1586.7666666666667	3394.3333333333335	42.85997488370111
1119.0330358747062	1586.3666666666666	3351.766666666667	39.460124256949946
1119.741704869254	1586.1	3302.9666666666667	39.85237848641318
1120.4502997672296	1585.6666666666667	3268.0666666666666	41.24729071715496
1121.1588205664682	1585.4333333333334	1663.2	38.92388334432436
1121.8672672648045	1585.1666666666667	1662.9333333333334	35.47627887814815
1122.5756398600731	1585.0666666666666	1664.1	46.348104263986194
1123.2839383501089	1585.3666666666666	1664.1666666666667	41.613195181699936
