# Supplementary material for: Roblonski: A Material-Efficient Robo-Fluidic Toolbox for Rapid Photochemical Characterization
Source: ACS Cent Sci. 2026 Feb 6;12(3):333–44. doi: 10.1021/acscentsci.5c02027 (PMC13022720; doi:10.1021/acscentsci.5c02027)
Supplement: Supplementary file 2 [file oc5c02027_si_002.zip › BeerLambertStudy/Raw Data (Automataed)/BLEC Study (2025 Jun 12)/Perylene2/blec_Perylene2__13062025_aABS_i10_eEXP_s3_d380e-02_t250-0_m7_v175-0.csv]

name	C:/Users/cbe.mabolha.shared/Documents/Gilson Spectroscopy Project\BLEC Study (2025 Jun 12)\Perylene2\blec_Perylene2__13062025_aABS_i10_eEXP_s3_d380e-02_t250-0_m7_v175-0.csv
2025-06-13 00:26:24.352125
mix_iter=7	mix_disp=175.0
droplet_volume=50.0	working_volume=250.0
dilution_scheme=Fractional(value=0.3333333333333333)	n_dil=6
calibration=Calibration(y = f(x); f(x) = -0.244 + 0.9765x; s.t. y > 0.0; Set Feb 4	2025 from "Manuscript Figures Data.xlsx")
count	30
interval	0.1 (Sec)
integration_time	40000 (uSec)
NLC=False	DCC=False	WCAL=-5	Slit=S5
Conc_0=0.038	nFRAC=0.29629629629629634	nConc_(10;3)=0.01125925925925926	aFRAC=0.29674162585017155	aConc_(10;3)=0.011276181782306518
wavelength (nm)	dark reference (int)	light reference (int)	abs (mOD)
W	D	L	S
344.6678771972656	1602.0333333333333	1678.9666666666667	37.92543277263302
345.45221902608614	1589.4666666666667	1666.9666666666667	45.031678914284335
346.236489003635	1586.8	1662.7333333333333	41.37362084962952
347.02068712774695	1584.7666666666667	1661.8	37.668988768313916
347.8048133962569	1584.3	2396.5666666666666	43.98284907554228
348.5888678069997	1585.4666666666667	2408.2	45.28462208289127
349.3728503578101	1586.4333333333334	2426.5	48.01891617651404
350.15676104652283	1587.5666666666666	2437.0	48.03008111787379
350.94059987097285	1587.2	2446.733333333333	47.39614857949182
351.72436682899485	1586.3666666666666	2451.7	47.47097988932878
352.5080619184237	1585.6333333333334	2458.2	46.39024089844605
353.2916851370942	1584.8333333333333	2461.6	46.79894481610376
354.0752364828412	1585.1666666666667	2469.766666666667	47.69286703541415
354.8587159534994	1585.2666666666667	2467.5666666666666	48.33749614415686
355.6421235469038	1585.8333333333333	2472.3	47.095023686452336
356.42545926088906	1586.4666666666667	2474.633333333333	48.61927383625751
357.20872309329	1587.0333333333333	2469.4333333333334	47.01343754681259
357.9919150419415	1587.1666666666667	2469.3333333333335	48.436946174710286
358.77503510467835	1586.3	2461.766666666667	46.8354872697249
359.5580832793353	1585.6	2455.0	46.290653499612574
360.34105956374725	1585.3	2451.1666666666665	48.01858274373525
361.12396395574893	1586.0	2443.266666666667	45.12376035646937
361.9067964531752	1585.8	2445.9666666666667	47.960299061402324
362.6895570538609	1586.3	2441.4333333333334	46.55953285376087
363.47224575564076	1586.5666666666666	2444.866666666667	47.82573786443611
364.2548625563497	1586.2666666666667	2443.9	49.86735856470633
365.0374074538224	1586.5	2439.0333333333333	49.44086461461147
365.8198804458938	1586.9	2434.9	47.448944414837904
366.6022815303986	1586.4	2439.0	50.12225785040031
367.3846107051717	1586.2333333333333	2437.5333333333333	50.585346142942605
368.1668679680479	1586.1666666666667	2437.866666666667	49.79699180673762
368.9490533168619	1585.9666666666667	2440.0666666666666	48.94623934992854
369.7311667494487	1586.2666666666667	2446.0	47.92944577639598
370.5132082636429	1586.4666666666667	2454.266666666667	47.21681853289765
371.2951778572795	1585.8333333333333	2457.0333333333333	46.87409101346047
372.07707552819323	1587.4666666666667	2464.3	50.37724675488002
372.8589012742189	1586.4333333333334	2469.3	47.462491115886564
373.6406550931913	1586.4666666666667	2475.3	50.51575822655252
374.4223369829453	1585.8666666666666	2487.0	49.37098603542839
375.2039469413157	1586.4666666666667	2490.4666666666667	52.26490378519969
375.9854849661373	1586.2	2481.633333333333	48.38266864144026
376.7669510552448	1586.7	2489.4666666666667	51.45530153963973
377.5483452064732	1586.5333333333333	2496.1666666666665	51.40125984069436
378.3296674176572	1586.2333333333333	2507.3333333333335	52.75857304697669
379.11091768663164	1586.2333333333333	2517.0666666666666	54.722773456447136
379.89209601123133	1586.3666666666666	2515.8	51.51870340192628
380.67320238929113	1586.6	2521.133333333333	53.544650896375984
381.45423681864577	1586.7666666666667	2525.5	52.55813240424324
382.23519929713007	1586.3666666666666	2533.5666666666666	54.841908072973915
383.01608982257886	1586.4333333333334	2545.8	53.16219897501217
383.796908392827	1586.3666666666666	2555.7	52.901506023746656
384.57765500570923	1586.5666666666666	2557.2	54.04059700679021
385.3583296590604	1586.5666666666666	2549.6666666666665	54.81484927828579
386.1389323507153	1585.9333333333334	2554.4333333333334	53.761175687344505
386.91946307850884	1586.0333333333333	2566.8	52.89589602856364
387.69992184027564	1586.1333333333334	2584.9666666666667	51.60205015705974
388.48030863385065	1585.9666666666667	2607.633333333333	53.0927548913813
389.2606234570687	1585.3333333333333	2591.233333333333	49.972219895573446
390.04086630776453	1586.9666666666667	2585.0	53.57799309646288
390.82103718377294	1586.5	2586.4666666666667	51.165189976756764
391.6011360829288	1586.1666666666667	2597.733333333333	53.46271941309202
392.3811630030669	1586.8333333333333	2627.2	53.54024247282407
393.161117942022	1586.2	2673.766666666667	55.39270737657983
393.941000897629	1586.2666666666667	2715.0666666666666	56.61639217522467
394.72081186772266	1585.6333333333334	2718.5333333333333	54.16262479602762
395.5005508501378	1586.2	2711.3333333333335	57.60612461652727
396.28021784270925	1585.8666666666666	2708.8	56.961836243543644
397.0598128432718	1586.4666666666667	2716.7	58.367212258015805
397.83933584966024	1586.4333333333334	2717.5333333333333	57.938927493037006
398.6187868597095	1586.7	2732.5666666666666	58.81572005602301
399.3981658712542	1586.4	2747.4333333333334	58.59263716758782
400.1774728821293	1586.3666666666666	2774.5333333333333	61.30990233582002
400.9567078901696	1586.2666666666667	2802.633333333333	63.18640136112272
401.7358708932098	1586.6	2798.0666666666666	64.3337316739982
402.5149618890848	1586.4333333333334	2786.633333333333	63.670349526530096
403.2939808756294	1585.6	2793.4666666666667	64.05403734600262
404.07292785067847	1586.7	2825.766666666667	68.1987136507856
404.8518028120667	1587.0666666666666	2834.0333333333333	63.33009673433991
405.630605757629	1585.9333333333334	2842.233333333333	64.83934107876097
406.4093366852001	1585.8333333333333	2829.4333333333334	62.59944575971377
407.1879955926149	1586.6666666666667	2834.5333333333333	62.95894778051736
407.9665824777082	1586.3666666666666	2849.9333333333334	62.67347674233435
408.74509733831474	1586.1	2870.733333333333	60.894528252640306
409.52354017226935	1586.3	2885.766666666667	61.584400585257676
410.3019109774069	1586.4333333333334	2882.8333333333335	57.93452213921759
411.08020975156217	1586.4333333333334	2894.733333333333	56.803285508683416
411.8584364925699	1586.3666666666666	2925.5333333333333	56.759804448191375
412.6365911982651	1585.9666666666667	2942.1666666666665	55.58623105607976
413.4146738664823	1586.5666666666666	2971.0666666666666	55.32488303551921
414.19268449505654	1586.3333333333333	2999.133333333333	54.074946518380585
414.97062308182257	1586.4	3038.3333333333335	53.618481581259346
415.74848962461516	1586.3666666666666	3076.8333333333335	52.67157411096099
416.52628412126916	1586.3	3149.4666666666667	53.95838822171287
417.3040065696194	1585.8666666666666	3226.4	55.75885867648734
418.0816569675006	1586.4333333333334	3215.4333333333334	55.90730717179905
418.8592353127476	1586.4333333333334	3203.5666666666666	55.25617246178587
419.63674160319533	1586.7333333333333	3216.8	56.16126763198163
420.4141758366785	1586.1	3254.1	57.47647561866277
421.1915380110319	1586.3333333333333	3272.8333333333335	59.32446932152548
421.9688281240904	1586.1666666666667	3270.1	58.840176256286895
422.7460461736888	1586.7666666666667	3321.5	60.9946092037471
423.52319215766187	1586.0	3391.266666666667	62.832530803546696
424.3002660738445	1586.1666666666667	3464.4666666666667	63.723033803182716
425.0772679200714	1586.8666666666666	3608.5	65.64428833198062
425.8541976941775	1586.4	3749.7	66.72601465065549
426.6310553939975	1586.7666666666667	3817.766666666667	68.20961135419908
427.40784101736625	1586.3	3865.4666666666667	67.3926929958822
428.18455456211865	1586.6666666666667	3994.4333333333334	70.3763469034033
428.96119602608934	1585.8333333333333	4183.666666666667	69.44020713864589
429.7377654071133	1586.0666666666666	4394.833333333333	72.32816353836867
430.5142627030252	1586.2	4518.4	74.40873118637987
431.29068791166	1586.2	4666.933333333333	76.71469011649208
432.06704103085235	1586.5	4795.033333333334	77.11432204527839
432.8433220584372	1586.6	4895.666666666667	77.2152955618489
433.6195309922492	1586.9	4958.9	73.37808026679893
434.3956678301234	1586.0333333333333	4993.933333333333	68.83270655318347
435.1717325698944	1586.5333333333333	5012.933333333333	63.79095438104368
435.9477252093971	1585.7	5034.066666666667	61.12961645735952
436.72364574646633	1586.7333333333333	5077.333333333333	56.94690675455646
437.49949417893686	1586.2666666666667	5144.966666666666	54.587695926319455
438.27527050464346	1586.0666666666666	5243.8	52.8949602573161
439.0509747214211	1586.1333333333334	5410.5	50.71884581218575
439.8266068271044	1586.2	5671.5	51.24555071286591
440.6021668195283	1586.8	6046.2	50.85072284234665
441.37765469652754	1585.6333333333334	6514.3	51.116543230326954
442.1530704559369	1586.5	7008.966666666666	50.765585069055874
442.9284140955914	1586.2666666666667	7456.366666666667	50.39576919739476
443.7036856133256	1585.9	7776.833333333333	50.51783590966533
444.47888500697445	1586.5666666666666	7930.9	49.168191075928604
445.2540122743727	1586.5	7973.966666666666	48.697609115548644
446.0290674133552	1585.8	7913.9	48.254892382646354
446.8040504217568	1586.0	7830.366666666667	49.45910282693401
447.5789612974122	1586.2333333333333	7743.0	47.830802941727214
448.35380003815635	1586.6333333333334	7693.933333333333	47.79576935706819
449.1285666418239	1586.3333333333333	7672.233333333334	48.36946878813008
449.90326110624983	1586.5333333333333	7667.733333333334	49.0348556661014
450.67788342926883	1586.8	7683.066666666667	49.24955913033376
451.4524336087157	1586.5	7708.833333333333	49.022283136813954
452.22691164242536	1585.8666666666666	7750.266666666666	47.34372795850998
453.00131752823256	1586.8333333333333	7816.3	47.66881448353053
453.7756512639721	1586.6	7892.0	49.319971995945124
454.5499128474788	1586.4	7967.433333333333	49.7965566533662
455.32410227658755	1585.9666666666667	7996.766666666666	48.85362149919207
456.09821954913303	1587.0666666666666	8008.2	48.525810054003855
456.8722646629501	1586.6	7980.033333333334	47.45574126021179
457.6462376158736	1585.9	7912.266666666666	47.64279515726719
458.4201384057383	1587.0333333333333	7825.033333333334	48.68625987246804
459.1939670303791	1586.0	7696.5	47.5974475213247
459.96772348763074	1586.2	7558.5	48.00435775522825
460.741407775328	1587.1333333333334	7416.5	49.356418175898185
461.51501989130577	1586.5666666666666	7274.633333333333	48.11892977207706
462.2885598333988	1586.5333333333333	7151.8	47.08672288599547
463.0620275994419	1586.3666666666666	7072.466666666666	47.23094750099462
463.83542318726995	1586.2	6997.1	48.09227093012255
464.6087465947177	1586.0	6950.066666666667	47.04522070752824
465.38199781962	1586.5333333333333	6920.666666666667	46.74950993545472
466.1551768598116	1586.1333333333334	6932.433333333333	49.237627275349006
466.92828371312737	1586.2	6944.933333333333	47.456133640289934
467.7013183774021	1586.2	6972.1	47.968038486655246
468.4742808504707	1586.3	7021.066666666667	48.55952755195396
469.24717113016777	1586.2	7070.366666666667	48.1087658393317
470.0199892143283	1586.2333333333333	7140.366666666667	46.78273878425922
470.792735100787	1586.3	7213.466666666666	47.38269868729252
471.5654087873788	1586.1333333333334	7293.8	47.545044376782435
472.33801027193834	1586.5666666666666	7354.333333333333	47.14208919406846
473.11053955230057	1586.8666666666666	7433.166666666667	47.49455998025403
473.88299662630027	1585.9	7494.333333333333	47.814208214221864
474.65538149177223	1585.7	7538.2	46.61629484843522
475.4276941465513	1586.4333333333334	7579.433333333333	48.15011090589824
476.1999345884722	1586.7333333333333	7581.5	47.908540237942105
476.97210281536985	1586.3333333333333	7572.666666666667	47.48325006928412
477.74419882507897	1586.0	7564.7	48.252979859645926
478.51622261543446	1586.6	7526.066666666667	46.6157390781793
479.2881741842711	1587.3333333333333	7499.133333333333	47.1189471371784
480.06005352942367	1586.2333333333333	7453.433333333333	47.30480980541177
480.831860648727	1586.5	7412.4	47.11883446562838
481.60359554001593	1586.1666666666667	7364.233333333334	47.2572045336511
482.37525820112523	1587.0333333333333	7317.466666666666	48.79028735057313
483.14684862988975	1586.6333333333334	7265.466666666666	47.40484505555286
483.91836682414424	1586.4333333333334	7216.433333333333	47.532460590914674
484.68981278172356	1585.6666666666667	7174.7	47.91237160983356
485.46118650046253	1586.4333333333334	7120.066666666667	47.58416008754007
486.23248797819593	1586.5333333333333	7072.2	47.46443922418867
487.0037172127586	1586.9333333333334	7034.966666666666	47.46113678155312
487.7748742019853	1586.4333333333334	7004.933333333333	46.17476945256329
488.54595894371096	1586.0	6965.733333333334	46.286430671968844
489.31697143577026	1587.0	6932.7	46.923219097901715
490.08791167599804	1586.2666666666667	6884.433333333333	45.90475920943115
490.8587796622292	1587.0333333333333	6876.833333333333	47.465491514502766
491.6295753922984	1586.4666666666667	6847.466666666666	46.914728159495304
492.4002988640406	1586.4	6819.366666666667	46.95206542435992
493.17095007529053	1586.3	6779.533333333334	46.21086152530398
493.94152902388305	1586.0666666666666	6756.5	46.4820135975222
494.71203570765294	1585.9333333333334	6721.3	47.879719430218344
495.482470124435	1586.5666666666666	6688.433333333333	46.740372600380056
496.25283227206404	1586.5333333333333	6668.666666666667	46.81779473969234
497.02312214837485	1586.2333333333333	6638.066666666667	47.593752651811904
497.7933397512024	1586.4333333333334	6618.733333333334	48.38997402876721
498.56348507838123	1586.7666666666667	6589.866666666667	47.05410585371501
499.3335581277464	1586.6333333333334	6573.266666666666	46.24838458938842
500.10355889713264	1586.8	6564.366666666667	46.90392098547282
500.8734873843747	1586.0	6566.8	46.80378278504448
501.6433435873074	1586.1666666666667	6561.266666666666	46.792343631360716
502.4131275037657	1586.4333333333334	6557.0	45.95914301540411
503.1828391315842	1586.5666666666666	6566.766666666666	46.10774057250417
503.95247846859786	1586.4	6587.266666666666	45.92284698259576
504.72204551264144	1586.2666666666667	6618.066666666667	47.21313137738275
505.49154026154974	1586.2333333333333	6660.366666666667	47.38865977603416
506.2609627131576	1586.2666666666667	6693.533333333334	46.88708427938357
507.03031286529983	1586.0666666666666	6753.6	46.63116984049435
507.7995907158112	1586.3	6802.833333333333	47.34343202571946
508.5687962625266	1586.6666666666667	6861.333333333333	46.18462748315687
509.33792950328075	1586.2666666666667	6942.066666666667	46.7966672946388
510.1069904359085	1585.9	7026.033333333334	46.786466351856426
510.8759790582447	1586.5666666666666	7117.733333333334	47.218338319735885
511.6448953681241	1585.5666666666666	7196.8	46.61630289055197
512.4137393633815	1586.0666666666666	7288.133333333333	46.454248208114414
513.1825110418519	1586.7	7387.766666666666	46.28963231522466
513.9512104013698	1586.5	7492.366666666667	46.164581124811555
514.7198374397702	1586.7666666666667	7600.4	46.0360215939018
515.4883921548881	1587.3333333333333	7708.366666666667	46.554187894341716
516.2568745445578	1586.1	7815.633333333333	47.11363395031725
517.0252846066146	1586.6	7917.0	46.14082901826935
517.793622338893	1586.4	8007.466666666666	46.14293555666835
518.561887739228	1586.3666666666666	8118.033333333334	47.02018331516777
519.3300808054544	1586.9333333333334	8214.566666666668	47.671961904055884
520.0982015354069	1586.9666666666667	8310.0	47.387217830697345
520.8662499269203	1586.1666666666667	8399.066666666668	46.75093721472285
521.6342259778296	1586.8333333333333	8484.133333333333	47.36515933011187
522.4021296859694	1586.2666666666667	8574.4	47.4262434547417
523.1699610491747	1586.5	8633.033333333333	46.70446484211085
523.9377200652801	1586.5333333333333	8707.8	46.3433469770409
524.7054067321207	1586.2333333333333	8774.966666666667	46.08384450364359
525.4730210475309	1586.6333333333334	8823.133333333333	46.00317468553612
526.2405630093459	1586.6333333333334	8891.233333333334	47.58947807302508
527.0080326154003	1586.5666666666666	8949.466666666667	46.319951841564965
527.7754298635291	1586.0666666666666	9007.8	47.28985764114463
528.5427547515668	1586.7	9049.466666666667	47.05415167007197
529.3100072773485	1587.3666666666666	9088.8	46.4306645940703
530.077187438709	1586.1666666666667	9140.966666666667	46.37665032827826
530.8442952334829	1586.4666666666667	9184.833333333334	47.29049991203354
531.6113306595051	1586.4333333333334	9220.266666666666	47.20640476653352
532.3782937146104	1586.4666666666667	9247.033333333333	45.78541762305889
533.1451843966338	1586.3333333333333	9300.466666666667	46.40770396929207
533.9120027034099	1586.1	9331.633333333333	46.14891308630367
534.6787486327736	1586.7	9370.433333333332	47.293122077408924
535.4454221825597	1586.7666666666667	9395.466666666667	47.307015052975906
536.212023350603	1586.2666666666667	9428.5	46.73346062119071
536.9785521347383	1586.6666666666667	9449.133333333333	45.656440133765166
537.7450085328004	1586.6666666666667	9479.1	47.302409115785345
538.5113925426242	1586.1	9492.466666666667	46.61666755334444
539.2777041620444	1586.4333333333334	9516.866666666667	46.18302509284552
540.0439433888959	1586.6666666666667	9541.866666666667	46.87382482203038
540.8101102210134	1586.4333333333334	9554.333333333334	46.352007398079714
541.5762046562318	1586.7	9575.8	45.34233169003825
542.3422266923859	1586.6333333333334	9600.8	46.759168438573305
543.1081763273105	1586.0333333333333	9620.5	47.045883250874674
543.8740535588404	1586.4333333333334	9621.133333333333	45.62918521333181
544.6398583848105	1586.5333333333333	9634.966666666667	45.62900452652146
545.4055908030555	1586.5333333333333	9648.933333333332	45.73913638617645
546.1712508114102	1586.6333333333334	9659.133333333333	47.06958208833712
546.9368384077096	1587.1	9651.733333333334	45.4048052279022
547.7023535897882	1586.9666666666667	9664.733333333334	45.9839565223489
548.4677963554811	1586.8333333333333	9661.433333333332	45.94119612047276
549.2331667026231	1586.7	9677.433333333332	46.10315543753588
549.9984646290487	1586.1333333333334	9668.7	45.45172242438629
550.7636901325931	1586.9666666666667	9669.933333333332	45.61841289447148
551.5288432110908	1586.2666666666667	9660.966666666667	46.676585396080625
552.2939238623768	1585.6666666666667	9642.933333333332	45.52238627673319
553.0589320842859	1586.1	9645.433333333332	46.13286694996135
553.8238678746528	1586.3	9645.666666666666	45.54977621083853
554.5887312313124	1586.9	9644.9	44.844214562549865
555.3535221520995	1586.6	9666.9	46.231721135933135
556.1182406348488	1587.1666666666667	9663.5	46.79836213124834
556.8828866773954	1586.6	9675.566666666668	46.998301204476384
557.6474602775738	1585.3333333333333	9661.966666666667	45.88516737748451
558.411961433219	1587.0	9675.533333333333	47.048826629888765
559.1763901421657	1586.3	9675.5	46.26961978110122
559.9407464022488	1586.7333333333333	9697.033333333333	45.79338937891872
560.7050302113031	1586.2	9704.033333333333	46.36721044831666
561.4692415671633	1586.4666666666667	9702.766666666666	46.41217992197478
562.2333804676643	1586.2666666666667	9698.633333333333	45.66212965428722
562.997446910641	1587.0666666666666	9725.666666666666	45.3647634840626
563.7614408939281	1587.1333333333334	9735.5	46.33408751655093
564.5253624153604	1586.9333333333334	9743.933333333332	46.24088076109708
565.2892114727728	1586.4666666666667	9768.1	45.41181114189084
566.0529880639999	1586.1333333333334	9790.4	46.28363210705207
566.8166921868768	1586.8333333333333	9799.5	44.36327929164158
567.5803238392382	1586.4333333333334	9824.633333333333	45.834425374049374
568.3438830189189	1586.4333333333334	9840.866666666667	45.528974340541644
569.1073697237535	1586.5	9862.3	45.766431288260485
569.8707839515772	1586.7	9874.566666666668	45.52349474243864
570.6341257002246	1586.8	9894.433333333332	45.844820555228225
571.3973949675305	1586.9333333333334	9889.8	45.68078103206324
572.1605917513298	1586.6333333333334	9910.266666666666	46.04184659535112
572.9237160494572	1586.5666666666666	9928.933333333332	46.54081545329824
573.6867678597476	1586.0333333333333	9937.666666666666	45.534328183919364
574.4497471800358	1586.6333333333334	9949.433333333332	46.1300198645608
575.2126540081566	1586.2333333333333	9961.233333333334	45.41959736854779
575.9754883419448	1586.7333333333333	9961.1	45.37715855777456
576.7382501792351	1587.0666666666666	9998.9	45.31886569638134
577.5009395178625	1587.0333333333333	9994.866666666667	44.89267686665162
578.2635563556619	1586.4666666666667	10012.4	45.467803265755876
579.0261006904677	1586.1333333333334	9998.866666666667	45.05597825538689
579.7885725201152	1586.6	10012.4	45.05859003234123
580.5509718424388	1586.6	10036.966666666667	45.02128344752114
581.3132986552736	1586.7	10069.933333333332	45.3449076305591
582.0755529564542	1587.1	10082.133333333333	45.47526783346845
582.8377347438156	1587.1666666666667	10101.3	45.560301871193055
583.5998440151925	1586.4666666666667	10126.666666666666	45.092015197514954
584.3618807684197	1585.9333333333334	10155.266666666666	44.902402703488484
585.123845001332	1586.4	10189.366666666667	44.8182340164362
585.8857367117644	1586.2333333333333	10213.433333333332	44.17447817545317
586.6475558975515	1586.5	10243.333333333334	45.682245345075955
587.4093025565281	1586.3666666666666	10277.9	45.72677086739706
588.1709766865292	1587.4666666666667	10321.6	45.71255728407149
588.9325782853895	1586.6	10379.5	45.450822792324026
589.6941073509438	1586.1333333333334	10431.3	45.69839316556718
590.4555638810269	1586.1333333333334	10502.1	45.48714542217263
591.2169478734736	1586.6	10557.833333333334	43.84379349638021
591.9782593261189	1585.5	10641.0	45.16550934495097
592.7394982367973	1586.4333333333334	10720.166666666666	45.05856335027232
593.5006646033439	1586.0666666666666	10813.433333333332	45.118039387668425
594.2617584235933	1586.6666666666667	10913.233333333334	45.177191746782704
595.0227796953804	1586.6333333333334	11007.433333333332	45.05052382695546
595.78372841654	1586.7333333333333	11126.4	44.884959756283685
596.544604584907	1586.0666666666666	11234.433333333332	45.68897735119763
597.3054081983161	1586.1666666666667	11358.933333333332	45.5661147511813
598.0661392546021	1586.6333333333334	11463.466666666667	44.92853267872611
598.8267977515999	1586.7333333333333	11597.2	45.7343530225924
599.5873836871442	1586.2	11724.933333333332	45.51450855349402
600.34789705907	1586.2333333333333	11840.666666666666	45.811923974521
601.1083378652119	1586.5333333333333	11970.266666666666	45.12253232729607
601.8687061034049	1586.2666666666667	12101.266666666666	45.824803352360426
602.6290017714836	1586.6666666666667	12230.866666666667	44.41826099756619
603.3892248672829	1586.1	12376.466666666667	44.87277948093765
604.1493753886377	1586.2333333333333	12526.466666666667	45.289171487818635
604.9094533333828	1586.2333333333333	12648.2	44.54082303513199
605.6694586993528	1586.8666666666666	12796.466666666667	44.40674217827511
606.4293914843829	1587.2666666666667	12949.366666666667	45.601370256118095
607.1892516863076	1586.1	13088.2	45.67876560226813
607.9490393029618	1586.5666666666666	13218.566666666668	45.57914319979308
608.7087543321802	1586.4333333333334	13334.733333333334	45.133751123105675
609.4683967717978	1586.1	13473.133333333333	44.893550043094166
610.2279666196492	1585.8333333333333	13606.733333333334	45.045277220097546
610.9874638735695	1586.5333333333333	13750.333333333334	44.72937970032934
611.7468885313933	1586.7333333333333	13877.2	44.52197031797679
612.5062405909555	1585.5333333333333	14017.233333333334	44.79837086503258
613.2655200500909	1586.5	14138.233333333334	44.482738130705506
614.0247269066342	1586.8333333333333	14264.1	44.947733232095
614.7838611584203	1586.3666666666666	14377.6	45.26269463000949
615.5429228032841	1587.0	14485.133333333333	45.36184821205865
616.3019118390603	1586.5666666666666	14568.133333333333	44.48349768397058
617.0608282635836	1587.1	14680.1	44.83217474541542
617.8196720746892	1586.7	14781.4	44.69930561971901
618.5784432702114	1586.2666666666667	14856.066666666668	44.23479420325629
619.3371418479854	1586.0666666666666	14947.0	44.942265281386014
620.0957678058459	1586.3	14993.5	44.74538133549933
620.8543211416277	1586.4	15053.4	44.76846023406905
621.6128018531655	1586.5333333333333	15125.233333333334	44.582768433478726
622.3712099382943	1587.0666666666666	15168.566666666668	43.94746593446841
623.1295453948488	1586.6	15229.933333333332	44.493126905312366
623.8878082206638	1586.0	15301.6	44.79596190663578
624.6459984135743	1587.0666666666666	15368.933333333332	45.13982752515325
625.4041159714149	1586.8666666666666	15411.733333333334	44.83745358539902
626.1621608920203	1585.8	15470.366666666667	45.283120824051764
626.9201331732256	1586.3666666666666	15512.466666666667	44.99203804879498
627.6780328128656	1586.4666666666667	15553.333333333334	45.18250562644788
628.4358598087749	1586.3666666666666	15591.033333333333	45.25357205511348
629.1936141587885	1585.7	15590.533333333333	44.71759348125015
629.9512958607411	1587.2	15632.666666666666	44.91383415078762
630.7089049124675	1585.5333333333333	15628.1	44.578482724644815
631.4664413118026	1586.2	15650.033333333333	44.94678375388474
632.2239050565811	1586.5333333333333	15688.0	44.83749670058114
632.9812961446379	1586.8666666666666	15721.4	44.622576298308175
633.7386145738079	1587.1666666666667	15749.9	44.633215689482675
634.4958603419257	1585.8666666666666	15742.666666666666	44.493149535608445
635.2530334468262	1586.6666666666667	15709.133333333333	44.27322622020651
636.0101338863443	1586.5333333333333	15701.833333333334	44.19468868949781
636.7671616583146	1586.4666666666667	15693.1	43.83599227480396
637.5241167605723	1586.7	15690.633333333333	44.0685633601746
638.2809991909518	1586.3666666666666	15658.5	44.21097391346003
639.037808947288	1586.1333333333334	15644.4	43.783948533435996
639.7945460274159	1586.2666666666667	15651.266666666666	44.085314202679555
640.5512104291702	1586.2	15637.533333333333	44.29356170810567
641.3078021503857	1585.5666666666666	15626.4	44.86885287225464
642.0643211888971	1586.5333333333333	15568.133333333333	44.45966545773265
642.8207675425394	1586.0666666666666	15503.666666666666	43.47768311938808
643.5771412091474	1586.7	15502.733333333334	44.84520473791662
644.3334421865558	1586.3666666666666	15472.2	44.73411592610091
645.0896704725996	1586.0	15450.766666666666	44.62516946833692
645.8458260651132	1587.0	15439.733333333334	44.52008506652304
646.6019089619319	1587.4	15433.4	44.88824327858361
647.3579191608902	1586.5333333333333	15421.2	45.35423563660229
648.1138566598231	1586.8	15383.466666666667	43.27780394621864
648.8697214565653	1587.0	15378.9	43.87491331824407
649.6255135489516	1586.7666666666667	15365.166666666666	44.028274379329574
650.3812329348169	1586.1333333333334	15341.2	44.158146531687706
651.1368796119959	1587.0	15371.266666666666	44.14455425346432
651.8924535783235	1587.0666666666666	15365.833333333334	43.27540427991723
652.6479548316345	1586.3	15349.366666666667	43.436575520591454
653.4033833697637	1586.6333333333334	15324.033333333333	43.070199457646304
654.1587391905458	1586.4	15305.533333333333	43.26569539819751
654.9140222918159	1586.0333333333333	15329.166666666666	44.26965305742408
655.6692326714084	1586.3666666666666	15333.833333333334	44.27828353723766
656.4243703271585	1586.0	15335.5	44.097711230557735
657.1794352569008	1586.3666666666666	15361.266666666666	44.33208284325361
657.9344274584702	1586.7666666666667	15400.133333333333	44.49345779060858
658.6893469297014	1586.0	15430.233333333334	43.9722578965971
659.4441936684294	1585.9	15465.433333333332	44.020764624069464
660.1989676724888	1586.5	15512.433333333332	45.03296246306964
660.9536689397146	1586.8333333333333	15546.933333333332	44.67081835721067
661.7082974679414	1587.2	15572.833333333334	44.32119883720921
662.4628532550042	1586.5	15578.7	44.13893023406031
663.2173362987378	1586.1	15622.8	44.29877635078734
663.9717465969768	1586.2666666666667	15659.5	43.70196940180607
664.7260841475563	1586.4333333333334	15718.833333333334	44.286971850254936
665.480348948311	1586.7333333333333	15788.566666666668	44.29042418868045
666.2345409970756	1586.4	15831.533333333333	44.03060942542853
666.988660291685	1586.5	15882.1	44.40399699471643
667.742706829974	1586.1333333333334	15943.3	44.22029993493608
668.4966806097776	1586.7666666666667	16045.533333333333	44.035131768193125
669.2505816289303	1586.4	16147.533333333333	44.45000655348282
670.0044098852671	1586.1333333333334	16267.033333333333	44.571765653424436
670.7581653766227	1586.8	16358.5	44.58838360212057
671.511848100832	1586.5	16451.2	43.801044096881064
672.2654580557298	1585.9	16559.666666666668	43.822534840938594
673.0189952391509	1586.3	16673.4	43.75000888078418
673.7724596489301	1586.4666666666667	16766.633333333335	43.55539582082395
674.5258512829022	1586.5	16863.166666666668	43.32890884670229
675.279170138902	1586.4333333333334	16964.466666666667	43.92870020494615
676.0324162147645	1586.0666666666666	17063.666666666668	43.65314248192652
676.7855895083242	1586.0333333333333	17184.333333333332	43.75857758679899
677.5386900174161	1586.3	17297.333333333332	43.54343961035743
678.2917177398749	1586.9666666666667	17401.266666666666	43.396176775860994
679.0446726735356	1586.6333333333334	17558.866666666665	44.37428459981862
679.797554816233	1586.6666666666667	17701.066666666666	44.25464723979156
680.5503641658016	1586.7	17826.733333333334	44.346311069571684
681.3031007200765	1586.3333333333333	17924.3	43.605854399412806
682.0557644768925	1586.6	17990.566666666666	43.03431967361645
682.8083554340842	1586.3666666666666	18102.2	43.208948892291886
683.5608735894867	1586.8666666666666	18234.933333333334	44.25074547409795
684.3133189409347	1586.3666666666666	18355.833333333332	43.417262808123134
685.0656914862628	1586.5666666666666	18497.533333333333	42.980544495589434
685.8179912233061	1587.3666666666666	18662.6	43.55436547619533
686.5702181498993	1586.3666666666666	18759.5	43.0093086583841
687.3223722638772	1586.5	18894.6	43.700829647684195
688.0744535630747	1586.3	19015.4	43.18172394661615
688.8264620453265	1586.2666666666667	19120.733333333334	43.36033373384863
689.5783977084674	1586.5333333333333	19244.0	43.488434440096725
690.3302605503324	1586.8333333333333	19364.866666666665	43.468950955097185
691.082050568756	1586.1333333333334	19465.533333333333	43.62322522037029
691.8337677615733	1586.6	19521.766666666666	43.50732804890222
692.585412126619	1586.3333333333333	19613.166666666668	42.94035078270282
693.3369836617278	1585.9333333333334	19696.833333333332	43.421144252976895
694.0884823647348	1586.7	19810.966666666667	43.277556728894986
694.8399082334745	1586.7	19879.4	43.58916666101495
695.5912612657819	1586.9666666666667	19963.3	43.50417225249188
696.3425414594917	1586.1666666666667	20010.866666666665	43.613349771992006
697.0937488124388	1586.4666666666667	20087.1	44.23786964666711
697.8448833224579	1586.9	20144.666666666668	43.841607088662876
698.5959449873841	1586.3	20191.166666666668	43.826391390425464
699.3469338050518	1586.8333333333333	20278.433333333334	43.98768843375046
700.0978497732962	1586.0666666666666	20308.933333333334	44.07124491265924
700.8486928899517	1586.4	20326.3	43.46008306274929
701.5994631528534	1586.7333333333333	20340.0	43.62803562649154
702.3501605598362	1586.5333333333333	20360.066666666666	43.449784829876336
703.1007851087347	1586.2	20401.366666666665	43.27387084800651
703.8513367973837	1586.7666666666667	20430.8	43.39938877993504
704.6018156236181	1587.4	20442.266666666666	43.22980541850635
705.3522215852728	1586.3666666666666	20415.366666666665	43.46217331883343
706.1025546801824	1586.3	20409.466666666667	43.268975814604495
706.8528149061818	1586.3333333333333	20401.733333333334	42.7253972959714
707.603002261106	1586.6666666666667	20398.433333333334	43.26084087880847
708.3531167427894	1586.0333333333333	20377.566666666666	43.04179032976744
709.1031583490673	1586.0666666666666	20282.666666666668	42.82103070463809
709.8531270777742	1586.9333333333334	20206.5	42.398206820530895
710.6030229267449	1586.0	20193.533333333333	42.797750131349964
711.3528458938142	1587.3666666666666	20168.966666666667	43.02737713848289
712.1025959768172	1586.4666666666667	20133.433333333334	43.57584478319233
712.8522731735884	1585.8666666666666	20051.033333333333	43.01307307000621
713.6018774819628	1587.2333333333333	19954.866666666665	42.707655940250405
714.351408899775	1586.1	19862.0	43.049286466520925
715.1008674248601	1586.8333333333333	19749.9	43.03471524901729
715.8502530550527	1586.8666666666666	19591.933333333334	42.531789473440135
716.5995657881876	1586.4	19488.266666666666	41.7929124932403
717.3488056220998	1586.4666666666667	19399.433333333334	42.276982702985464
718.097972554624	1586.5333333333333	19313.033333333333	42.32344662244337
718.8470665835949	1586.8666666666666	19263.866666666665	42.944898823037306
719.5960877068475	1587.3	19180.033333333333	42.69427005450625
720.3450359222164	1586.9333333333334	19134.133333333335	43.368267580110974
721.0939112275368	1586.2333333333333	19092.466666666667	42.421532558105156
721.842713620643	1585.9333333333334	19053.3	42.970631489307124
722.5914430993702	1586.2666666666667	19016.5	42.6635227426541
723.340099661553	1586.2	19001.433333333334	42.30702890984453
724.0886833050263	1586.8	19002.6	42.641068778154875
724.837194027625	1586.0666666666666	18965.5	42.57493935973653
725.5856318271836	1587.2	18887.5	42.36887699886308
726.3339967015373	1586.2333333333333	18820.333333333332	42.20925124827544
727.0822886485207	1586.8666666666666	18761.366666666665	42.64755987435074
727.8305076659686	1586.3666666666666	18732.866666666665	42.93598555027026
728.5786537517159	1586.5666666666666	18674.166666666668	41.8247986808509
729.3267269035974	1586.1	18624.566666666666	42.10866794489775
730.0747271194479	1585.5	18615.8	41.95850200801638
730.822654397102	1586.3666666666666	18596.466666666667	41.77369809516996
731.5705087343949	1586.5333333333333	18589.4	43.21768938461996
732.3182901291611	1586.2	18558.7	43.462057588821715
733.0659985792356	1586.2666666666667	18522.266666666666	42.6562560830362
733.8136340824532	1586.1	18490.5	42.62289389694092
734.5611966366486	1587.3	18485.2	43.06750944975388
735.3086862396566	1586.5	18443.033333333333	42.46020305928806
736.056102889312	1586.2666666666667	18435.1	42.85785243513675
736.8034465834498	1586.7666666666667	18444.866666666665	42.690955965570296
737.5507173199047	1586.7333333333333	18453.733333333334	43.671185728850396
738.2979150965115	1586.8666666666666	18478.133333333335	42.92442735832741
739.045039911105	1587.0666666666666	18483.533333333333	43.409240438481774
739.79209176152	1586.0666666666666	18436.7	43.13759398288809
740.5390706455914	1586.4666666666667	18418.366666666665	42.568173590540106
741.285976561154	1586.6666666666667	18420.833333333332	42.82970874802674
742.0328095060426	1586.8333333333333	18420.466666666667	42.93649880932208
742.7795694780918	1586.7	18398.733333333334	43.26266264835642
743.5262564751367	1587.0333333333333	18376.4	43.71867639175596
744.272870495012	1586.7333333333333	18329.566666666666	43.945058468196365
745.0194115355524	1586.3666666666666	18296.8	43.71845744421193
745.765879594593	1586.4	18248.8	42.919783307937124
746.5122746699683	1587.2	18259.0	42.545608476578565
747.2585967595134	1586.9333333333334	18276.633333333335	42.43836760791024
748.0048458610628	1586.3	18298.266666666666	43.164713210970305
748.7510219724516	1586.6	18313.7	43.44970600987392
749.4971250915144	1585.9	18331.333333333332	43.20387371164505
750.243155216086	1586.8666666666666	18349.533333333333	43.196284169821176
750.9891123440015	1586.9	18397.533333333333	43.29309010223273
751.7349964730954	1586.2333333333333	18444.933333333334	42.69788600002578
752.4808076012027	1585.9	18484.233333333334	43.07391639965823
753.2265457261582	1586.2333333333333	18524.366666666665	43.63513104897296
753.9722108457964	1586.5333333333333	18606.366666666665	43.813580060939046
754.7178029579526	1586.7666666666667	18642.3	43.17019375241427
755.4633220604613	1586.7	18719.233333333334	43.82344143456395
756.2087681511574	1586.2666666666667	18770.466666666667	43.36355009203977
756.9541412278757	1586.6666666666667	18819.233333333334	42.83950087783404
757.699441288451	1586.0666666666666	18856.5	42.77224277843087
758.4446683307182	1585.8666666666666	18871.366666666665	42.635122572383736
759.1898223525119	1586.8333333333333	18900.066666666666	42.33931961798612
759.9349033516671	1587.0666666666666	18973.933333333334	42.73308919323883
760.6799113260186	1586.9666666666667	19034.466666666667	42.69421881100286
761.424846273401	1586.7333333333333	19084.8	42.26721392339808
762.1697081916495	1586.0666666666666	19142.5	42.7342667751309
762.9144970785986	1586.4666666666667	19213.933333333334	42.92215322857549
763.6592129320832	1586.0	19245.633333333335	41.324487321088824
764.4038557499381	1586.4333333333334	19326.966666666667	42.08774862250022
765.1484255299982	1585.9666666666667	19402.2	42.16048674722502
765.8929222700982	1586.5333333333333	19444.466666666667	41.82943818669804
766.637345968073	1586.6666666666667	19503.2	42.093378420233726
767.3816966217572	1586.4333333333334	19603.3	42.83582918038784
768.1259742289859	1586.2	19653.266666666666	42.86903593849318
768.8701787875938	1586.3666666666666	19756.6	42.933311959030334
769.6143102954156	1587.2666666666667	19832.766666666666	42.53362386495604
770.3583687502863	1587.4	19914.566666666666	41.84979918548891
771.1023541500406	1586.4333333333334	19994.166666666668	41.807334199518685
771.8462664925133	1587.0333333333333	20083.533333333333	42.213924299932266
772.5901057755393	1586.5	20173.033333333333	42.00351449532798
773.3338719969533	1586.5	20257.833333333332	42.220054237880284
774.0775651545903	1587.4	20341.633333333335	42.73640951705344
774.8211852462848	1586.0333333333333	20415.033333333333	42.96110213631482
775.5647322698719	1586.4	20509.3	42.22498734495266
776.3082062231862	1586.5	20636.1	43.21007045511329
777.0516071040627	1586.3666666666666	20723.366666666665	42.59356889363121
777.7949349103361	1586.3	20825.2	41.61065196192726
778.5381896398412	1585.9	20927.766666666666	41.380710071521555
779.281371290413	1586.8666666666666	21019.533333333333	41.762266077230464
780.024479859886	1587.0333333333333	21070.433333333334	41.65876646836494
780.7675153460953	1586.4333333333334	21177.7	41.96306653154317
781.5104777468754	1586.1666666666667	21275.2	42.03422860372071
782.2533670600615	1586.9	21433.633333333335	42.88968540777514
782.996183283488	1586.3333333333333	21558.8	42.434124864731096
783.73892641499	1586.7333333333333	21664.833333333332	42.90026001650626
784.4815964524023	1586.7333333333333	21770.133333333335	42.4665110342017
785.2241933935596	1585.5666666666666	21876.533333333333	42.17582564019571
785.9667172362967	1586.7333333333333	21985.466666666667	41.830917949827075
786.7091679784486	1585.9	22068.366666666665	41.48111163509778
787.4515456178499	1586.4	22167.9	42.47074633339406
788.1938501523355	1586.2333333333333	22257.1	41.80341431485271
788.9360815797401	1586.3666666666666	22430.633333333335	42.72400946590021
789.6782398978987	1586.3333333333333	22472.1	42.03804951931177
790.420325104646	1586.4666666666667	22565.633333333335	42.72007315078347
791.1623371978169	1586.1	22644.1	42.23825571968905
791.9042761752461	1586.8333333333333	22751.733333333334	42.91633311300641
792.6461420347684	1587.1333333333334	22867.933333333334	42.47189735348898
793.3879347742187	1586.7333333333333	23032.533333333333	42.98867660436865
794.1296543914318	1586.0333333333333	23123.566666666666	41.993668047955055
794.8713008842426	1586.2333333333333	23244.333333333332	42.3314778168979
795.6128742504857	1586.5666666666666	23358.0	42.180676913109686
796.354374487996	1586.2333333333333	23426.4	41.68728378124032
797.0958015946084	1586.5666666666666	23515.466666666667	41.071770162217966
797.8371555681575	1586.5666666666666	23656.3	42.29035164190896
798.5784364064783	1586.2333333333333	23746.0	41.52081182523062
799.3196441074057	1586.4666666666667	23915.766666666666	42.71252425045488
800.0607786687742	1586.4333333333334	23998.633333333335	42.69046648922729
800.8018400884189	1586.8333333333333	24136.366666666665	43.17470136223849
801.5428283641745	1586.6	24224.733333333334	42.946953294744354
802.2837434938757	1586.7333333333333	24329.3	42.25184076964894
803.0245854753575	1587.2333333333333	24409.866666666665	42.39890426454092
803.7653543064547	1586.2333333333333	24489.6	41.69403324188105
804.5060499850019	1586.1	24587.3	41.98394889197614
805.2466725088342	1586.1333333333334	24682.233333333334	42.34771399392849
805.9872218757862	1586.7666666666667	24797.166666666668	42.08886296780351
806.7276980836928	1586.5	24938.766666666666	41.50385062255439
807.4681011303886	1586.5	25036.733333333334	41.761448148380715
808.2084310137088	1585.9333333333334	25094.133333333335	41.31934889578166
808.948687731488	1586.8333333333333	25219.666666666668	42.002792549594986
809.688871281561	1586.5666666666666	25280.066666666666	41.62284482899092
810.4289816617627	1586.0666666666666	25381.733333333334	42.17818767760308
811.1690188699278	1586.7666666666667	25455.9	41.144154452429035
811.9089829038911	1586.6666666666667	25493.1	41.30652428572427
812.6488737614875	1586.7	25609.8	41.51364518061972
813.3886914405518	1586.1333333333334	25785.566666666666	41.302244350966355
814.1284359389189	1586.6666666666667	25976.7	41.66615618717307
814.8681072544233	1585.9666666666667	26090.466666666667	40.6281952692135
815.6077053849002	1586.1	26182.633333333335	41.30952989574757
816.3472303281842	1586.5666666666666	26213.233333333334	40.80618421702175
817.0866820821101	1586.4666666666667	26297.566666666666	41.4642793813552
817.8260606445127	1586.4	26314.666666666668	41.14243063009777
818.5653660132269	1587.1	26389.4	41.09126327250712
819.3045981860876	1586.3666666666666	26412.366666666665	40.89440538680519
820.0437571609293	1586.6666666666667	26509.533333333333	40.64739561138994
820.7828429355872	1586.9333333333334	26569.9	40.448853620923195
821.5218555078957	1585.6333333333334	26671.4	40.438551971202486
822.26079487569	1586.6666666666667	26754.066666666666	40.78419674221412
822.9996610368046	1586.2666666666667	26813.166666666668	41.44152262733307
823.7384539890745	1586.3	26877.5	41.52555768555051
824.4771737303345	1586.1333333333334	26995.466666666667	41.19896288652431
825.2158202584193	1586.7666666666667	27108.5	41.49644241311224
825.9543935711638	1586.5666666666666	27178.066666666666	41.40077439218865
826.6928936664028	1586.5333333333333	27260.366666666665	41.43700692312515
827.4313205419711	1586.0333333333333	27327.033333333333	41.07994019789893
828.1696741957036	1586.3	27427.733333333334	41.74059932364328
828.907954625435	1587.2	27517.966666666667	41.579244693558856
829.646161829	1586.2666666666667	27609.3	41.62594664426493
830.3842958042337	1586.4333333333334	27661.266666666666	41.639370535402946
831.1223565489707	1586.9666666666667	27659.4	41.46254008778195
831.8603440610459	1586.4	27744.733333333334	41.49685084650451
832.598258338294	1586.1	27812.6	41.85692692013631
833.3360993785501	1586.6666666666667	27819.466666666667	42.13389551108197
834.0738671796487	1586.6	27945.6	41.919691947820496
834.8115617394246	1586.2333333333333	28077.4	41.53418787282287
835.5491830557129	1586.3	28196.7	41.194164706731776
836.2867311263482	1586.1333333333334	28248.266666666666	40.63309665234701
837.0242059491653	1585.9	28376.966666666667	41.66645737979084
837.7616075219992	1586.6	28481.866666666665	42.12586728034316
838.4989358426844	1586.6666666666667	28584.8	41.718228800287754
839.2361909090561	1586.2333333333333	28637.3	41.099840690144156
839.9733727189487	1585.6	28692.766666666666	40.94901255698147
840.7104812701973	1586.6	28829.533333333333	41.06844889492563
841.4475165606366	1585.9	28944.8	41.2453467570737
842.1844785881015	1586.4	29045.9	41.59422544884921
842.9213673504267	1586.3333333333333	29154.833333333332	41.5678445121983
843.6581828454471	1586.2666666666667	29192.166666666668	41.90821219076565
844.3949250709974	1586.7	29214.866666666665	41.34741603354643
845.1315940249126	1586.3666666666666	29281.7	41.58722716766018
845.8681897050272	1586.7333333333333	29342.733333333334	41.23254291022882
846.6047121091764	1586.1333333333334	29463.2	41.15947947904909
847.3411612351948	1585.8	29535.1	40.522770852521134
848.0775370809172	1586.2333333333333	29638.133333333335	40.97271167631391
848.8138396441784	1586.4333333333334	29683.866666666665	40.4951135188413
849.5500689228132	1587.1	29770.933333333334	40.40504255937967
850.2862249146566	1586.4666666666667	29849.8	40.401174016329975
851.0223076175432	1586.3	29987.3	40.752697079458116
851.7583170293079	1586.4666666666667	30201.866666666665	41.50511031490368
852.4942531477856	1586.6333333333334	30300.633333333335	42.05373992480709
853.2301159708109	1586.3333333333333	30278.833333333332	41.48356212368859
853.9659054962187	1586.0666666666666	30339.133333333335	41.58576081822216
854.7016217218439	1586.7666666666667	30432.566666666666	41.196553333261356
855.4372646455213	1585.9	30552.833333333332	40.70840490182763
856.1728342650856	1587.2666666666667	30651.366666666665	40.7577385304335
856.9083305783716	1586.8333333333333	30807.6	40.595596541760855
857.6437535832143	1586.4	30935.666666666668	40.59612917295688
858.3791032774483	1587.1333333333334	31034.9	40.52612442938513
859.1143796589085	1585.4333333333334	31001.9	40.16196096573846
859.8495827254299	1585.9666666666667	31163.833333333332	40.108981809788
860.5847124748469	1586.4	31217.633333333335	40.282496509689835
861.3197689049947	1586.4	31357.4	40.99403672703744
862.0547520137079	1586.8	31479.6	41.37893182633042
862.7896617988213	1586.6666666666667	31549.233333333334	40.831769524701826
863.5244982581698	1587.1333333333334	31633.866666666665	41.187294687284556
864.2592613895882	1585.7666666666667	31588.4	40.37092480305063
864.9939511909114	1586.2666666666667	31572.666666666668	40.51623534130677
865.728567659974	1586.8333333333333	31638.466666666667	40.67051274490924
866.4631107946109	1586.4666666666667	31702.066666666666	40.4306267459087
867.197580592657	1586.3333333333333	31821.366666666665	40.468200589058405
867.931977051947	1586.5333333333333	31938.566666666666	40.81424081333603
868.6663001703158	1586.1666666666667	31998.066666666666	41.36621959983203
869.4005499455982	1586.3666666666666	32064.266666666666	41.2952295930237
870.1347263756289	1586.3	32102.666666666668	41.5678156792027
870.8688294582428	1585.7	32199.966666666667	41.04304606665006
871.6028591912748	1586.4333333333334	32287.433333333334	40.49525158263431
872.3368155725594	1586.3333333333333	32424.166666666668	40.288420475752716
873.0706985999318	1586.3666666666666	32468.466666666667	40.29939973866041
873.8045082712266	1586.7666666666667	32576.233333333334	40.44066619022968
874.5382445842787	1586.5	32708.266666666666	40.18959854008262
875.2719075369228	1586.2666666666667	32831.8	40.50981233206303
876.0054971269938	1586.4	32993.46666666667	40.60668025968262
876.7390133523264	1586.1	33151.5	40.648480523528
877.4724562107556	1586.4333333333334	33342.833333333336	40.25520904705962
878.2058257001161	1586.4	33491.333333333336	39.63266718442104
878.9391218182427	1586.6666666666667	33633.166666666664	39.929998110228446
879.6723445629702	1586.4333333333334	33651.8	39.20120044037336
880.4054939321335	1585.9666666666667	33735.03333333333	39.11312868552419
881.1385699235674	1586.4	33937.333333333336	39.44055054562468
881.8715725351066	1586.5333333333333	34091.433333333334	38.97845868084537
882.604501764586	1586.2666666666667	34334.86666666667	39.415531524681235
883.3373576098403	1585.6	34479.166666666664	39.203867943672186
884.0701400687044	1586.5333333333333	34608.96666666667	39.87673051619934
884.8028491390132	1587.1666666666667	34780.2	40.31486326954779
885.5354848186014	1585.9	34907.53333333333	40.31771770804887
886.2680471053038	1586.2333333333333	35041.53333333333	39.72437355367682
887.0005359969554	1586.2	35237.46666666667	38.66837143419066
887.7329514913906	1587.0333333333333	35381.566666666666	38.45623690963977
888.4652935864447	1586.7333333333333	35662.26666666667	38.98832881907225
889.1975622799522	1586.6333333333334	35898.166666666664	39.0414535612347
889.929757569748	1586.5	36119.3	39.48165281187499
890.6618794536669	1586.0	36220.23333333333	38.89865642952181
891.3939279295437	1585.6666666666667	36314.96666666667	39.83729261108165
892.1259029952132	1586.5	36389.0	39.144628880488824
892.8578046485103	1586.9666666666667	36571.36666666667	39.165756095081626
893.5896328872698	1586.1	36709.8	38.64763350217429
894.3213877093264	1586.5	36938.4	38.786010660216256
895.0530691125149	1586.6666666666667	37197.333333333336	38.96062577964661
895.7846770946703	1586.5333333333333	37594.7	40.12836356442659
896.5162116536272	1586.8	37749.7	40.52954767569115
897.2476727872206	1586.3	37895.433333333334	41.10730912280069
897.9790604932853	1586.7333333333333	37975.7	40.98474695548934
898.7103747696559	1586.6	38153.566666666666	40.74731058416123
899.4416156141674	1586.4333333333334	38352.8	40.715857536644805
900.1727830246544	1586.0	38644.03333333333	41.509425147960535
900.9038769989521	1586.8333333333333	38871.76666666667	41.63099072305511
901.634897534895	1587.2666666666667	39094.8	42.114918522734136
902.365844630318	1586.9333333333334	39341.666666666664	42.64698483648481
903.0967182830558	1586.1666666666667	39557.066666666666	43.50434241711341
903.8275184909435	1586.6333333333334	39699.46666666667	43.65935143676898
904.5582452518156	1586.4333333333334	39862.26666666667	43.79458638778372
905.288898563507	1586.6666666666667	39957.86666666667	43.62250950942812
906.0194784238527	1586.5666666666666	39945.4	43.58139109585801
906.7499848306873	1586.9333333333334	40160.36666666667	43.607658148835945
907.4804177818455	1586.0	40356.53333333333	42.49655460898991
908.2107772751625	1586.4	40557.7	43.059598501481666
908.9410633084728	1586.2666666666667	40767.166666666664	42.76980491772934
909.6712758796114	1585.7666666666667	40821.96666666667	43.18341668288098
910.4014149864129	1586.2333333333333	40914.23333333333	43.69044552480973
911.1314806267123	1586.3333333333333	40954.86666666667	43.50897043331539
911.8614727983444	1586.3666666666666	41076.566666666666	44.77387868825756
912.5913914991438	1586.6666666666667	41212.2	44.958716388422346
913.3212367269456	1586.2333333333333	41416.166666666664	45.652988949147165
914.0510084795844	1586.0666666666666	41542.23333333333	45.498919110584005
914.7807067548952	1586.0333333333333	41669.8	45.88218745063828
915.5103315507125	1585.8666666666666	41784.833333333336	46.700870451772296
916.2398828648716	1586.4	41889.7	46.944473202049565
916.9693606952068	1586.1666666666667	41994.8	46.54560380289436
917.6987650395532	1586.8	42186.96666666667	47.25982607034083
918.4280958957455	1586.3666666666666	42359.73333333333	47.22984081661656
919.1573532616186	1586.1333333333334	42519.4	47.14455947582529
919.8865371350073	1586.3333333333333	42604.933333333334	47.356513631698704
920.6156475137464	1586.8	42649.86666666667	46.824183385177854
921.3446843956707	1586.4333333333334	42711.933333333334	46.696605072231776
922.0736477786149	1587.0666666666666	42706.166666666664	46.857982911319276
922.802537660414	1586.6666666666667	42719.3	46.68021776044709
923.5313540389027	1586.7333333333333	42717.5	46.06486246829452
924.2600969119159	1586.5	42694.3	46.51905616438829
924.9887662772883	1586.8333333333333	42552.4	45.16394019302335
925.7173621328548	1586.3666666666666	42551.7	45.24381744227501
926.4458844764501	1585.7666666666667	42552.1	45.19128171667137
927.1743333059092	1586.4666666666667	42286.5	45.09558700436093
927.9027086190666	1586.0666666666666	41964.6	44.588062795925914
928.6310104137575	1586.4666666666667	41525.73333333333	45.37835932406871
929.3592386878165	1586.4	40947.53333333333	45.94861798851016
930.0873934390784	1585.6666666666667	40219.6	45.49951759277795
930.815474665378	1586.0333333333333	39461.0	45.346206777576704
931.5434823645503	1586.7	38558.23333333333	45.194621700848884
932.2714165344298	1586.0333333333333	37432.333333333336	45.281703369437714
932.9992771728516	1586.2666666666667	36338.433333333334	44.37369829686702
933.7270642776504	1586.5	35241.46666666667	44.22653753908803
934.4547778466609	1586.5	34133.566666666666	43.52143607904807
935.1824178777181	1586.6	33299.73333333333	43.89629787676781
935.9099843686568	1586.3666666666666	32550.166666666668	43.49101492008939
936.6374773173115	1585.8333333333333	32069.7	43.465293873925674
937.3648967215174	1585.5333333333333	31785.166666666668	43.92652703342132
938.0922425791092	1585.9666666666667	31615.8	43.20068687762472
938.8195148879216	1587.0	31677.333333333332	43.16781733080153
939.5467136457895	1585.7333333333333	31881.6	43.03620510781537
940.2738388505477	1586.2333333333333	32150.233333333334	41.784471427946976
941.000890500031	1586.3	32537.0	41.22396198084906
941.7278685920743	1586.5333333333333	33072.066666666666	40.51726945839082
942.4547731245123	1586.6	33762.8	41.17583636659827
943.1816040951798	1586.5333333333333	34479.9	41.01611994407492
943.9083615019116	1586.5666666666666	35241.2	41.40150328754166
944.6350453425426	1586.8	35952.3	41.26430699386857
945.3616556149077	1586.6	36716.433333333334	40.85919785363231
946.0881923168415	1585.5	37484.73333333333	40.71586832344049
946.8146554461789	1585.9333333333334	38279.13333333333	40.75157769576418
947.5410450007547	1586.2	39089.63333333333	40.253230045864356
948.2673609784038	1586.1	39828.86666666667	40.38432377343784
948.9936033769609	1586.4666666666667	40613.333333333336	40.30423931086507
949.7197721942608	1586.2333333333333	41336.63333333333	40.164499289126006
950.4458674281384	1586.7	42049.833333333336	39.7444948524957
951.1718890764284	1587.1	42722.76666666667	39.394299468096285
951.8978371369658	1586.5666666666666	43399.166666666664	40.12693989692282
952.6237116075853	1586.1666666666667	43982.6	39.22576212004567
953.3495124861216	1586.8	44587.26666666667	39.17971815096955
954.0752397704097	1586.2	45143.0	39.017972091574364
954.8008934582843	1585.9333333333334	45663.26666666667	38.98498955772859
955.5264735475803	1586.6666666666667	46237.7	39.12203429035487
956.2519800361324	1586.8333333333333	46752.23333333333	39.38647026721753
956.9774129217755	1586.1	47180.73333333333	38.532648224207065
957.7027722023442	1586.0666666666666	47678.46666666667	38.6384229835778
958.4280578756737	1586.3333333333333	48022.23333333333	38.419636705492486
959.1532699395985	1587.3666666666666	48239.0	37.67852751027935
959.8784083919536	1585.6666666666667	48471.46666666667	37.76818317493446
960.6034732305736	1586.2	48771.933333333334	38.086424295044594
961.3284644532936	1585.9	48978.13333333333	38.08904413325166
962.053382057948	1586.9	49280.7	38.560266627098464
962.7782260423721	1586.3666666666666	49620.76666666667	39.217135365029236
963.5029964044004	1586.2	49900.3	38.686015715770324
964.2276931418677	1586.4666666666667	50149.23333333333	38.70205431792638
964.952316252609	1586.6	50324.0	38.69599059332406
965.6768657344589	1585.7	50449.166666666664	39.073660237984264
966.4013415852523	1586.6666666666667	50349.5	38.077516701704425
967.1257438028242	1586.7333333333333	50360.63333333333	37.97939637722105
967.8500723850091	1586.2666666666667	50431.6	38.17757764524621
968.574327329642	1586.6666666666667	50542.166666666664	38.678609408660954
969.2985086345576	1586.9333333333334	50709.333333333336	38.845308293231945
970.0226162975908	1586.3666666666666	50704.933333333334	38.96710371525452
970.7466503165765	1586.3	50616.066666666666	38.69027805386848
971.4706106893493	1586.0	50572.26666666667	38.9517844668301
972.1944974137441	1586.7333333333333	50336.46666666667	38.319084657216685
972.9183104875957	1586.5666666666666	50056.26666666667	39.10418713125036
973.6420499087391	1586.7666666666667	49747.333333333336	38.90575149517172
974.3657156750087	1586.3666666666666	49584.26666666667	38.89887673531293
975.0893077842397	1586.1666666666667	49384.5	38.739884965081885
975.8128262342667	1586.2666666666667	49312.833333333336	38.78390500878712
976.5362710229247	1586.2333333333333	49239.6	38.77613516339232
977.2596421480483	1586.8666666666666	49058.63333333333	38.27572719018269
977.9829396074724	1586.0333333333333	48856.6	37.93277162006528
978.7061633990318	1585.9666666666667	48615.3	37.734388272505534
979.4293135205613	1587.4666666666667	48281.26666666667	37.106748339016086
980.1523899698958	1586.3	48101.96666666667	37.58518553606152
980.87539274487	1586.5333333333333	48009.9	38.04805770691979
981.5983218433189	1586.9666666666667	48115.46666666667	38.201742034323026
982.3211772630771	1587.4333333333334	48228.4	37.97773714825109
983.0439590019795	1586.0666666666666	48384.86666666667	38.18018614147824
983.7666670578608	1586.5	48488.166666666664	38.50326649123474
984.4893014285559	1587.2333333333333	48517.7	38.586090062708706
985.2118621118997	1585.8	48462.666666666664	38.50364491454731
985.9343491057269	1586.4666666666667	48450.96666666667	38.69556964290836
986.6567624078724	1586.2333333333333	48294.8	38.614187120366815
987.3791020161709	1586.4666666666667	48248.333333333336	37.81270404866221
988.1013679284573	1586.3666666666666	48215.03333333333	37.85811020361093
988.8235601425663	1586.0	48234.26666666667	37.51318561927334
989.5456786563328	1586.5666666666666	48314.333333333336	37.463078124582665
990.2677234675917	1586.7666666666667	48398.0	37.44489265844876
990.9896945741776	1586.4	48337.13333333333	37.117583899413695
991.7115919739255	1586.6666666666667	48223.86666666667	37.37901767777552
992.4334156646702	1586.1666666666667	47873.666666666664	37.30136847596748
993.1551656442463	1586.6333333333334	47467.666666666664	37.62936611478856
993.8768419104888	1586.9	47051.8	37.56136236606466
994.5984444612325	1586.2	46741.3	37.80718492242842
995.3199732943121	1586.1666666666667	46443.9	37.87083291521439
996.0414284075626	1585.8	46144.9	37.71387381526785
996.7628097988187	1586.3666666666666	45956.166666666664	37.80831543328762
997.4841174659151	1586.5333333333333	45748.9	37.29930998076031
998.2053514066869	1586.1666666666667	45477.96666666667	37.49919350241997
998.9265116189687	1586.2333333333333	44951.0	37.004130700248155
999.6475981005952	1587.0333333333333	44357.23333333333	37.1050793837686
1000.3686108494015	1587.0666666666666	43824.833333333336	37.511436693596075
1001.0895498632223	1586.9333333333334	43422.13333333333	37.32939381083424
1001.8104151398923	1586.5	43057.4	37.653679952589556
1002.5312066772464	1586.8333333333333	42628.46666666667	37.13064686521594
1003.2519244731194	1586.1	42329.933333333334	36.85714349316547
1003.9725685253462	1586.7	42039.5	37.02717978006497
1004.6931388317614	1586.0666666666666	41686.833333333336	36.972182785701655
1005.4136353902	1586.2	41213.666666666664	37.041703836588894
1006.1340581984969	1586.2	40653.5	37.43852994451424
1006.8544072544867	1586.9333333333334	39971.5	37.354137709784474
1007.5746825560042	1586.0	39395.86666666667	37.98296607005062
1008.2948841008844	1587.1333333333334	38874.3	39.1247939775467
1009.0150118869618	1587.0	38409.4	38.80147781224059
1009.7350659120716	1586.3666666666666	38037.8	38.3171928577428
1010.4550461740483	1585.9666666666667	37719.433333333334	39.01376673981351
1011.174952670727	1586.2333333333333	37376.36666666667	39.29215853636528
1011.8947853999423	1587.0	36965.9	38.96850089691766
1012.614544359529	1586.1	36422.0	38.79989362654607
1013.334229547322	1586.5	35812.5	39.18150922079411
1014.0538409611561	1586.1666666666667	35104.066666666666	39.28059744470022
1014.7733785988661	1586.1666666666667	34433.03333333333	39.477418717149455
1015.4928424582868	1586.5666666666666	33870.0	38.80844158955611
1016.2122325372529	1586.6	33415.8	39.3294017290309
1016.9315488335994	1586.8333333333333	32947.53333333333	39.03733704177838
1017.6507913451611	1586.3	32595.633333333335	39.43343055621042
1018.3699600697728	1586.9	32254.366666666665	39.552960921152554
1019.0890550052692	1586.0333333333333	31840.333333333332	39.7914913898536
1019.8080761494851	1586.1666666666667	31366.0	39.74844839457467
1020.5270235002555	1586.7666666666667	30778.9	39.7267228009954
1021.2458970554151	1586.3333333333333	30080.466666666667	39.76206030681859
1021.9646968127987	1586.2333333333333	29391.666666666668	39.302790438196915
1022.6834227702411	1586.4666666666667	28828.266666666666	39.13181065332507
1023.4020749255772	1587.3666666666666	28339.4	39.19103643179704
1024.1206532766416	1586.9666666666667	27921.9	38.480943072669795
1024.8391578212693	1585.8666666666666	27632.0	39.393240990672204
1025.5575885572953	1586.9666666666667	27306.2	39.519235869897834
1026.2759454825539	1586.8	26866.933333333334	39.98597856623486
1026.9942285948803	1586.8333333333333	26282.233333333334	39.72445670412183
1027.7124378921092	1586.0	25695.7	39.338992334595915
1028.4305733720753	1586.4666666666667	25088.3	39.68051965042565
1029.1486350326138	1586.4	24499.566666666666	39.36292132000335
1029.866622871559	1587.0	24005.0	39.42315657839375
1030.584536886746	1586.7333333333333	23582.4	40.095695815717455
1031.3023770760096	1586.9333333333334	23207.266666666666	39.6245211666238
1032.0201434371845	1586.1666666666667	22903.066666666666	39.66156162626047
1032.7378359681059	1586.5666666666666	22605.8	40.0801002665881
1033.455454666608	1586.5333333333333	22218.733333333334	39.72597204804961
1034.1729995305259	1586.8333333333333	21784.0	40.28620289754276
1034.8904705576945	1586.6333333333334	21261.133333333335	39.79247740810586
1035.6078677459486	1585.9	20710.833333333332	39.08748870386007
1036.3251910931228	1586.1333333333334	20245.433333333334	38.84589540312083
1037.042440597052	1586.8	19769.566666666666	38.591910156853686
1037.7596162555712	1586.3	19365.7	39.13590115920181
1038.4767180665153	1586.6333333333334	19023.6	39.20427417911937
1039.1937460277186	1586.5	18699.366666666665	38.93979669425495
1039.9107001370162	1586.9333333333334	18430.633333333335	39.35034764532882
1040.627580392243	1586.6	18167.366666666665	39.789600521107225
1041.3443867912338	1586.2666666666667	17832.7	40.212749172925314
1042.0611193318232	1587.0666666666666	17417.933333333334	39.26332110411669
1042.7777780118463	1586.6666666666667	16988.733333333334	39.207741537338805
1043.4943628291376	1586.1333333333334	16530.766666666666	39.3695818140485
1044.2108737815322	1586.4	16109.433333333332	38.86252942648882
1044.9273108668647	1585.6333333333334	15731.066666666668	39.23946959394812
1045.64367408297	1586.5	15391.5	37.99509684891717
1046.359963427683	1586.0333333333333	15119.133333333333	38.411286197352275
1047.0761788988382	1585.8333333333333	14861.433333333332	38.480263471376304
1047.7923204942708	1587.1333333333334	14641.0	38.515450224729676
1048.5083882118154	1586.7	14385.133333333333	38.06124486894087
1049.224382049307	1586.0	14075.233333333334	38.31227054427196
1049.9403020045802	1586.5333333333333	13751.833333333334	38.8019839690562
1050.6561480754697	1586.5666666666666	13396.633333333333	37.98495213211428
1051.3719202598106	1587.0333333333333	13081.9	37.76909807580214
1052.0876185554378	1585.8666666666666	12802.366666666667	38.53084453155677
1052.8032429601856	1586.0333333333333	12560.3	38.1259094349704
1053.5187934718892	1586.2333333333333	12362.233333333334	37.78416432852079
1054.2342700883835	1586.2	12194.133333333333	38.21778011889315
1054.949672807503	1586.4666666666667	12051.7	38.73412703549643
1055.6650016270826	1586.7333333333333	11885.866666666667	38.34886290521657
1056.3802565449573	1586.2	11678.533333333333	38.40736002416079
1057.0954375589617	1586.3	11457.033333333333	38.281887450620864
1057.8105446669308	1586.2333333333333	11241.266666666666	38.855378080091
1058.5255778666992	1586.9666666666667	11016.066666666668	38.69267554359207
1059.240537156102	1586.4333333333334	10791.2	38.54942066021124
1059.9554225329737	1586.1666666666667	10606.733333333334	38.37997879570099
1060.6702339951491	1586.3666666666666	10435.2	38.46712859679727
1061.3849715404633	1586.7	10303.3	38.51659883971504
1062.0996351667509	1586.6333333333334	10202.0	39.01217355952321
1062.8142248718468	1586.1333333333334	10084.166666666666	37.89248741860324
1063.528740653586	1585.8	9930.266666666666	38.295751529555275
1064.2431825098029	1586.2	9751.033333333333	38.21607112056695
1064.9575504383324	1586.8666666666666	9563.8	38.63408707959263
1065.6718444370097	1586.2666666666667	9366.433333333332	38.76313303322831
1066.386064503669	1586.1333333333334	9188.766666666666	38.144781230908656
1067.1002106361457	1586.6	9039.933333333332	38.18001900155007
1067.8142828322743	1586.3333333333333	8923.066666666668	38.942052809642995
1068.5282810898898	1586.4	8821.3	38.72326978005568
1069.2422054068265	1586.4666666666667	8734.0	38.662563358612715
1069.95605578092	1586.1333333333334	8625.266666666666	38.383878842913305
1070.6698322100044	1586.6333333333334	8483.866666666667	38.48958071470446
1071.383534691915	1586.8	8317.033333333333	38.53166959425817
1072.0971632244864	1586.3	8153.133333333333	38.25516014268678
1072.8107178055534	1586.6666666666667	8010.433333333333	39.637765855535505
1073.524198432951	1586.3	7877.966666666666	39.16836079059131
1074.2376051045137	1586.0666666666666	7778.533333333334	39.26726273194805
1074.9509378180765	1587.1666666666667	7684.133333333333	38.43033183027338
1075.6641965714741	1586.1666666666667	7591.033333333334	38.12751894548296
1076.3773813625414	1586.2	7489.166666666667	38.40321237166768
1077.0904921891133	1587.2	7389.166666666667	38.57613815466881
1077.8035290490245	1585.9666666666667	7269.2	38.753641846925724
1078.51649194011	1586.0333333333333	7132.5	38.36932633285267
1079.2293808602042	1586.3666666666666	7005.733333333334	38.38222678650801
1079.9421958071423	1586.0333333333333	6891.2	38.90655426157185
1080.6549367787588	1587.2	6802.666666666667	38.389533398413455
1081.367603772889	1586.3666666666666	6732.033333333334	38.122708963412336
1082.080196787367	1586.5666666666666	6666.6	37.89401194781776
1082.7927158200282	1586.1666666666667	6593.7	37.67556608376225
1083.5051608687072	1586.7666666666667	6482.7	37.52789975972728
1084.217531931239	1586.0333333333333	6360.633333333333	38.51518936272736
1084.9298290054578	1586.0666666666666	6229.466666666666	37.05964350638974
1085.6420520891993	1585.8666666666666	6127.033333333334	37.89319238825438
1086.3542011802977	1586.8333333333333	6058.966666666666	38.40933927470413
1087.0662762765878	1586.6	5995.233333333334	38.557320398342014
1087.7782773759047	1586.6666666666667	5932.1	36.77003743318136
1088.4902044760831	1586.5333333333333	5863.033333333334	37.61779957276359
1089.202057574958	1586.5	5769.033333333334	37.93080703803292
1089.9138366703637	1586.8333333333333	5680.133333333333	38.822808539235034
1090.6255417601355	1586.4	5583.3	36.86397861894346
1091.337172842108	1586.8333333333333	5515.333333333333	38.535916512754525
1092.048729914116	1587.3666666666666	5451.533333333334	38.428975851443795
1092.7602129739944	1586.8	5412.4	38.743204506111155
1093.471622019578	1585.7333333333333	5363.966666666666	37.761044279363404
1094.1829570487016	1586.6666666666667	5301.533333333334	38.711335716428486
1094.8942180592	1586.6	5211.966666666666	38.69812640610729
1095.605405048908	1586.8	5130.633333333333	37.812700069156605
1096.3165180156604	1586.7666666666667	5067.8	39.071704223032484
1097.027556957292	1586.8	5017.966666666666	37.99150932108242
1097.7385218716379	1586.7666666666667	4989.633333333333	38.14064210891697
1098.4494127565324	1586.6333333333334	4938.166666666667	38.874469667461234
1099.1602296098106	1586.4	4862.466666666666	38.825417924974225
1099.8709724293074	1586.5666666666666	4776.933333333333	39.236804814203225
1100.5816412128574	1586.3	4703.033333333334	38.90558341345592
1101.2922359582956	1586.5666666666666	4652.1	38.66092235656622
1102.0027566634565	1586.7333333333333	4614.666666666667	37.33069770796449
1102.7132033261753	1586.1	4569.366666666667	39.06002663152921
1103.4235759442865	1586.3333333333333	4494.4	38.945912854640866
1104.1338745156252	1586.2333333333333	4426.666666666667	38.478072287006626
1104.844099038026	1586.3666666666666	4376.633333333333	39.67929158181253
1105.5542495093239	1586.3	4342.766666666666	39.79173201259539
1106.2643259273534	1586.3	4289.833333333333	38.39162124963738
1106.9743282899494	1586.3333333333333	4220.266666666666	39.23094377695092
1107.684256594947	1586.3666666666666	4140.333333333333	39.59843259491315
1108.394110840181	1586.4333333333334	4081.8	38.3685551009373
1109.1038910234856	1586.8666666666666	4031.1	37.229494101630884
1109.8135971426964	1586.9	3978.6	38.42787679050725
1110.5232291956477	1586.6666666666667	3904.5	38.05720889758983
1111.2327871801745	1586.8666666666666	3844.6	40.121773650931665
1111.9422710941117	1586.2333333333333	3799.0666666666666	40.95393480588777
1112.6516809352938	1586.9666666666667	3745.5	38.62831058065311
1113.3610167015559	1586.8	3698.2	42.31859214294418
1114.0702783907325	1586.5666666666666	3630.133333333333	38.37692542590381
1114.7794660006589	1586.5666666666666	3590.3	39.222741461072815
1115.4885795291696	1586.2	3557.233333333333	41.11367939525082
1116.1976189740992	1586.2333333333333	3508.7	39.97781615984076
1116.906584333283	1586.2333333333333	3466.1666666666665	40.004959026109
1117.6154756045555	1585.9333333333334	3426.4333333333334	40.83459224579071
1118.3242927857516	1586.4	3385.3333333333335	38.65560352511261
1119.0330358747062	1586.3666666666666	3345.9666666666667	38.974888461317576
1119.741704869254	1586.5666666666666	3305.4	41.03404447299529
1120.4502997672296	1586.1	3266.5666666666666	39.15179888449363
1121.1588205664682	1585.7	1664.5	46.084212021940225
1121.8672672648045	1585.6	1663.5333333333333	47.0390229682822
1122.5756398600731	1585.5333333333333	1663.6666666666667	43.21222778073167
1123.2839383501089	1585.9333333333334	1663.8	41.93216992379915
