# Supplementary material for: Roblonski: A Material-Efficient Robo-Fluidic Toolbox for Rapid Photochemical Characterization
Source: ACS Cent Sci. 2026 Feb 6;12(3):333–44. doi: 10.1021/acscentsci.5c02027 (PMC13022720; doi:10.1021/acscentsci.5c02027)
Supplement: Supplementary file 2 [file oc5c02027_si_002.zip › BeerLambertStudy/Raw Data (Automataed)/BLEC Study (2025 Jun 12)/Perylene2/blec_Perylene2__13062025_aABS_i10_eEXP_s4_d380e-02_t250-0_m7_v175-0.csv]

name	C:/Users/cbe.mabolha.shared/Documents/Gilson Spectroscopy Project\BLEC Study (2025 Jun 12)\Perylene2\blec_Perylene2__13062025_aABS_i10_eEXP_s4_d380e-02_t250-0_m7_v175-0.csv
2025-06-13 00:32:22.840190
mix_iter=7	mix_disp=175.0
droplet_volume=50.0	working_volume=250.0
dilution_scheme=Fractional(value=0.3333333333333333)	n_dil=6
calibration=Calibration(y = f(x); f(x) = -0.244 + 0.9765x; s.t. y > 0.0; Set Feb 4	2025 from "Manuscript Figures Data.xlsx")
count	30
interval	0.1 (Sec)
integration_time	40000 (uSec)
NLC=False	DCC=False	WCAL=-5	Slit=S5
Conc_0=0.038	nFRAC=0.1975308641975309	nConc_(10;4)=0.007506172839506174	aFRAC=0.19792681181597205	aConc_(10;4)=0.007521218849006937
wavelength (nm)	dark reference (int)	light reference (int)	abs (mOD)
W	D	L	S
344.6678771972656	1602.1	1679.0	36.91663781029875
345.45221902608614	1589.4333333333334	1665.6	36.87376582346755
346.236489003635	1586.5333333333333	1663.3666666666666	36.53997301487131
347.02068712774695	1585.3666666666666	1660.7	24.507190790882692
347.8048133962569	1584.6666666666667	2397.4	44.58742817250412
348.5888678069997	1586.1666666666667	2411.733333333333	48.107711034895125
349.3728503578101	1586.7	2425.133333333333	44.410905259848185
350.15676104652283	1587.5	2438.6	45.374009217584295
350.94059987097285	1587.6	2443.4333333333334	43.61083154552826
351.72436682899485	1586.8666666666666	2449.5666666666666	45.21526174263265
352.5080619184237	1586.3	2456.266666666667	43.23366775671428
353.2916851370942	1585.1	2462.9333333333334	47.363763789778424
354.0752364828412	1585.4666666666667	2467.3333333333335	46.40365629619493
354.8587159534994	1585.7666666666667	2469.9333333333334	46.47667958313441
355.6421235469038	1585.8333333333333	2470.5666666666666	45.02724481404368
356.42545926088906	1586.4	2469.0666666666666	42.85152801619167
357.20872309329	1586.9666666666667	2471.733333333333	45.75203662109337
357.9919150419415	1586.6666666666667	2470.233333333333	46.564704205260895
358.77503510467835	1586.4	2462.9	45.0332154945008
359.5580832793353	1585.7333333333333	2457.133333333333	45.40322651643436
360.34105956374725	1585.3333333333333	2448.733333333333	44.043209601230465
361.12396395574893	1585.7666666666667	2450.0666666666666	48.26034526302877
361.9067964531752	1586.6	2448.5	47.27738679328502
362.6895570538609	1586.7	2447.266666666667	46.75487326321466
363.47224575564076	1586.7	2445.1666666666665	46.34997971382937
364.2548625563497	1586.6	2443.766666666667	47.496757930944355
365.0374074538224	1586.8	2441.3	45.07096290704315
365.8198804458938	1585.7	2437.3333333333335	49.534309773022954
366.6022815303986	1586.9	2436.2	46.72635868344122
367.3846107051717	1586.1333333333334	2437.7	46.74649443026058
368.1668679680479	1585.5666666666666	2434.5666666666666	44.7545224014087
368.9490533168619	1586.0666666666666	2441.633333333333	47.28865768387654
369.7311667494487	1586.7	2450.766666666667	48.40521458373984
370.5132082636429	1586.5333333333333	2456.6	45.38421226936587
371.2951778572795	1585.8333333333333	2461.8	47.47041746167216
372.07707552819323	1586.5666666666666	2463.0	46.22941310397412
372.8589012742189	1586.7	2467.4666666666667	47.25210380344332
373.6406550931913	1586.4	2473.5666666666666	46.36529519240052
374.4223369829453	1586.3	2486.4666666666667	46.875734723091576
375.2039469413157	1586.2666666666667	2491.733333333333	46.19471233233999
375.9854849661373	1586.4333333333334	2486.6666666666665	46.692971197565136
376.7669510552448	1586.4	2494.1	49.56456301301004
377.5483452064732	1586.4333333333334	2494.6666666666665	47.48411935325135
378.3296674176572	1585.5333333333333	2507.4	49.057249153220695
379.11091768663164	1586.1333333333334	2516.233333333333	49.34691533233872
379.89209601123133	1585.8333333333333	2521.7	50.84712635874084
380.67320238929113	1585.7666666666667	2525.4333333333334	49.108345966438456
381.45423681864577	1586.2	2527.766666666667	48.88297936636039
382.23519929713007	1585.8333333333333	2532.9666666666667	49.05787038525329
383.01608982257886	1586.6	2544.866666666667	46.43279223398289
383.796908392827	1586.7333333333333	2559.0	49.98341713307704
384.57765500570923	1586.2	2558.5333333333333	49.36216625188721
385.3583296590604	1585.7666666666667	2549.0	48.123484706763556
386.1389323507153	1586.1	2554.1666666666665	47.1687816109839
386.91946307850884	1586.8666666666666	2567.0	48.59930890606563
387.69992184027564	1586.2666666666667	2587.5	49.44074298560312
388.48030863385065	1586.6	2609.4333333333334	47.90939923243791
389.2606234570687	1586.8333333333333	2600.1	49.69947366311597
390.04086630776453	1586.0666666666666	2588.4666666666667	49.78451140666907
390.82103718377294	1586.4666666666667	2591.4666666666667	49.21226092423079
391.6011360829288	1586.2	2602.9666666666667	50.57272081122105
392.3811630030669	1587.0333333333333	2625.9	46.2284351049675
393.161117942022	1586.3666666666666	2670.0666666666666	48.39112479156568
393.941000897629	1585.9666666666667	2711.9666666666667	48.00605639162039
394.72081186772266	1586.4	2720.1666666666665	48.228826376215224
395.5005508501378	1586.7666666666667	2712.266666666667	51.157345824698155
396.28021784270925	1585.9333333333334	2707.0333333333333	49.80362308070974
397.0598128432718	1586.3333333333333	2717.3333333333335	51.325353045365546
397.83933584966024	1586.0	2718.6666666666665	51.92165383530332
398.6187868597095	1586.0333333333333	2734.633333333333	51.554447785003205
399.3981658712542	1586.6	2753.6	53.09667902445401
400.1774728821293	1586.9666666666667	2778.3	52.20490091507659
400.9567078901696	1586.2333333333333	2803.733333333333	54.00664299304597
401.7358708932098	1586.5666666666666	2804.366666666667	55.367680390050154
402.5149618890848	1585.7	2787.633333333333	54.94341163559924
403.2939808756294	1586.8	2790.5666666666666	55.44135212108923
404.07292785067847	1586.1	2824.633333333333	57.17119492193042
404.8518028120667	1586.2666666666667	2830.9666666666667	54.22509486329532
405.630605757629	1586.8	2832.1	52.777230664445774
406.4093366852001	1586.1666666666667	2827.3333333333335	53.46514759966529
407.1879955926149	1586.4666666666667	2835.1	55.91169816657113
407.9665824777082	1587.0666666666666	2848.9666666666667	52.207790998921034
408.74509733831474	1585.5666666666666	2874.0666666666666	54.50224523645921
409.52354017226935	1587.0	2880.633333333333	52.3992601648669
410.3019109774069	1586.6333333333334	2886.366666666667	52.22588418041433
411.08020975156217	1586.4666666666667	2898.5666666666666	51.4546576351715
411.8584364925699	1587.0666666666666	2924.9333333333334	52.10848929859772
412.6365911982651	1586.0333333333333	2943.5	49.72850447774538
413.4146738664823	1586.7	2970.733333333333	49.22178815490668
414.19268449505654	1586.6	3001.1	50.11752915013641
414.97062308182257	1586.4	3037.4	49.29704691190378
415.74848962461516	1586.0	3079.9	50.19785717318229
416.52628412126916	1586.6	3148.8333333333335	50.3979561085749
417.3040065696194	1586.1	3220.2	47.65845401113648
418.0816569675006	1585.7666666666667	3216.3	49.51643849633201
418.8592353127476	1586.6	3205.7	49.816771470281
419.63674160319533	1585.8	3218.0666666666666	49.92811844954242
420.4141758366785	1586.6666666666667	3254.133333333333	50.92577165445723
421.1915380110319	1586.3	3269.9	51.27829413795927
421.9688281240904	1586.4666666666667	3268.3	51.16113009351627
422.7460461736888	1586.1333333333334	3325.366666666667	54.02318705413016
423.52319215766187	1587.1	3389.0333333333333	55.590734332785615
424.3002660738445	1586.1	3473.5333333333333	55.12738240249376
425.0772679200714	1586.1666666666667	3609.766666666667	57.04050906657612
425.8541976941775	1585.8	3750.866666666667	55.78152064407765
426.6310553939975	1586.6	3817.733333333333	57.91965369469021
427.40784101736625	1586.0333333333333	3869.9333333333334	57.74843605240391
428.18455456211865	1586.1	3993.1666666666665	59.8344644044439
428.96119602608934	1586.2666666666667	4193.233333333334	61.43173357923265
429.7377654071133	1585.4333333333334	4399.433333333333	61.317674261433105
430.5142627030252	1586.6	4526.0	63.066059202639885
431.29068791166	1586.3666666666666	4672.366666666667	64.95533420065246
432.06704103085235	1586.5666666666666	4804.8	65.28411706657818
432.8433220584372	1586.2666666666667	4902.266666666666	63.59096480542129
433.6195309922492	1586.5666666666666	4959.5	62.06504688071258
434.3956678301234	1586.3666666666666	5002.966666666666	59.7180572816221
435.1717325698944	1586.3	5017.533333333334	56.595284754700764
435.9477252093971	1586.1	5030.3	54.715076943953264
436.72364574646633	1586.2	5079.933333333333	52.78348098766088
437.49949417893686	1585.6333333333334	5143.366666666667	51.02385879827236
438.27527050464346	1586.0666666666666	5237.1	49.92707400642444
439.0509747214211	1586.3333333333333	5424.166666666667	50.665729966315844
439.8266068271044	1586.4333333333334	5681.333333333333	49.886982109970376
440.6021668195283	1586.4333333333334	6054.433333333333	49.34712490834203
441.37765469652754	1586.5666666666666	6525.5	50.516208442580385
442.1530704559369	1586.8	7017.633333333333	50.18564995334354
442.9284140955914	1586.6	7460.266666666666	50.39100010161293
443.7036856133256	1586.5666666666666	7784.3	50.43544927270986
444.47888500697445	1586.7666666666667	7947.3	49.65268025311567
445.2540122743727	1586.3666666666666	7970.333333333333	49.14464831948622
446.0290674133552	1586.6666666666667	7913.366666666667	49.07499065205142
446.8040504217568	1586.6666666666667	7831.5	48.94373264854632
447.5789612974122	1586.0333333333333	7747.9	47.6525982836526
448.35380003815635	1586.3	7708.9	49.144447721178736
449.1285666418239	1585.7666666666667	7677.266666666666	48.59345106898389
449.90326110624983	1586.7666666666667	7674.333333333333	48.823542209003804
450.67788342926883	1586.4333333333334	7666.233333333334	47.96851734903023
451.4524336087157	1586.7	7710.6	47.337102351130966
452.22691164242536	1586.9666666666667	7760.233333333334	47.541285631434974
453.00131752823256	1586.2333333333333	7818.433333333333	47.52490152715495
453.7756512639721	1586.6333333333334	7887.5	47.75685961288075
454.5499128474788	1587.3	7949.4	48.10167878805117
455.32410227658755	1586.5	8004.666666666667	49.48633529995472
456.09821954913303	1586.2	8005.366666666667	47.657257672273325
456.8722646629501	1586.5333333333333	7985.266666666666	48.538568050697364
457.6462376158736	1586.5	7918.466666666666	48.274824816069305
458.4201384057383	1586.7	7836.666666666667	48.96080984846093
459.1939670303791	1586.9666666666667	7701.366666666667	48.321531676782605
459.96772348763074	1585.8333333333333	7548.433333333333	48.379950405347955
460.741407775328	1585.8666666666666	7406.766666666666	48.28024930534275
461.51501989130577	1586.7666666666667	7275.033333333334	49.06494410085508
462.2885598333988	1586.1	7154.066666666667	47.230696334180195
463.0620275994419	1586.2666666666667	7076.1	49.008698329100625
463.83542318726995	1586.3333333333333	7002.766666666666	47.82841474098731
464.6087465947177	1586.3333333333333	6950.766666666666	47.66478829490635
465.38199781962	1586.3	6925.3	46.59282039603837
466.1551768598116	1586.0333333333333	6926.566666666667	48.33848467794147
466.92828371312737	1586.0333333333333	6941.766666666666	47.206906069662196
467.7013183774021	1585.9	6980.033333333334	48.48436984489233
468.4742808504707	1586.2	7017.9	47.79044675029864
469.24717113016777	1586.1	7081.6	48.32172501120081
470.0199892143283	1586.0333333333333	7136.733333333334	47.435383174486574
470.792735100787	1586.8	7207.866666666667	47.48299651289415
471.5654087873788	1586.6333333333334	7281.2	47.48762176763962
472.33801027193834	1585.8666666666666	7353.333333333333	47.684998183009554
473.11053955230057	1586.2666666666667	7435.433333333333	48.46223239191537
473.88299662630027	1585.9	7501.3	47.83391051985176
474.65538149177223	1586.5333333333333	7547.433333333333	47.81937901647499
475.4276941465513	1586.3333333333333	7574.5	48.06157406148176
476.1999345884722	1585.8666666666666	7585.5	48.312202193385296
476.97210281536985	1586.4666666666667	7580.9	48.64276735601038
477.74419882507897	1586.1666666666667	7562.433333333333	47.57858825098064
478.51622261543446	1586.2666666666667	7536.933333333333	47.149088111307556
479.2881741842711	1585.9666666666667	7516.5	48.21738639431016
480.06005352942367	1585.9333333333334	7455.9	47.6553953067681
480.831860648727	1586.4	7404.166666666667	47.374312156682315
481.60359554001593	1586.0333333333333	7370.166666666667	48.767353571910114
482.37525820112523	1586.7333333333333	7320.933333333333	47.94648458146593
483.14684862988975	1586.3333333333333	7266.966666666666	47.42592412619993
483.91836682414424	1586.4	7232.4	48.443762469595036
484.68981278172356	1586.3	7170.2	47.6290100773061
485.46118650046253	1586.6666666666667	7123.4	47.11573123184514
486.23248797819593	1586.7333333333333	7083.366666666667	48.317073633348635
487.0037172127586	1586.5	7040.766666666666	48.0377845831147
487.7748742019853	1586.1	7014.933333333333	47.87071256990847
488.54595894371096	1585.8333333333333	6968.1	47.015083321073575
489.31697143577026	1586.5666666666666	6930.266666666666	47.19537686086959
490.08791167599804	1587.2666666666667	6911.5	47.4140878659247
490.8587796622292	1586.8666666666666	6875.633333333333	48.19649261724497
491.6295753922984	1586.2	6848.266666666666	46.840328181674565
492.4002988640406	1586.2333333333333	6817.266666666666	46.93339095388343
493.17095007529053	1586.2666666666667	6792.6	47.49106743157883
493.94152902388305	1585.8666666666666	6740.966666666666	46.48104500201379
494.71203570765294	1586.6666666666667	6727.866666666667	47.812859382757686
495.482470124435	1586.8333333333333	6688.6	47.00053525471258
496.25283227206404	1586.8333333333333	6670.733333333334	47.66412626119958
497.02312214837485	1586.8333333333333	6635.266666666666	47.25979882885201
497.7933397512024	1586.7	6612.6	46.90571688354552
498.56348507838123	1586.3333333333333	6591.133333333333	46.51534880640804
499.3335581277464	1585.7333333333333	6583.133333333333	47.75378457398665
500.10355889713264	1585.9333333333334	6562.433333333333	47.55669242470962
500.8734873843747	1586.0	6559.033333333334	47.643701669559775
501.6433435873074	1586.0666666666666	6561.9	46.75914081177083
502.4131275037657	1585.7666666666667	6558.766666666666	46.38866913824496
503.1828391315842	1586.8	6575.166666666667	46.935706834270434
503.95247846859786	1587.0	6594.133333333333	46.753194211760714
504.72204551264144	1586.5	6629.4	47.551529825734
505.49154026154974	1586.9333333333334	6646.066666666667	46.405298190784336
506.2609627131576	1586.4	6698.9	46.688191127737966
507.03031286529983	1586.3	6749.633333333333	46.78049054580928
507.7995907158112	1586.3666666666666	6806.866666666667	47.0921230850907
508.5687962625266	1586.1	6877.966666666666	47.79695762595265
509.33792950328075	1586.2333333333333	6944.2	47.78289818516648
510.1069904359085	1586.1333333333334	7029.133333333333	47.36215261661305
510.8759790582447	1586.6	7107.566666666667	45.64126003520762
511.6448953681241	1586.3	7199.4	47.11418342203156
512.4137393633815	1586.7	7287.9	45.84891135501404
513.1825110418519	1585.7	7399.533333333334	47.211040758224996
513.9512104013698	1587.0333333333333	7497.933333333333	46.58362808461525
514.7198374397702	1586.2	7611.233333333334	47.15304241806752
515.4883921548881	1586.9	7708.6	46.05161129594396
516.2568745445578	1586.4666666666667	7826.2	47.47721112598388
517.0252846066146	1586.3666666666666	7935.2	46.85208844618901
517.793622338893	1586.9333333333334	8017.833333333333	46.143597632446586
518.561887739228	1586.4666666666667	8125.066666666667	47.54021925122037
519.3300808054544	1586.5666666666666	8222.7	47.807077785815956
520.0982015354069	1586.6666666666667	8323.733333333334	47.91832364754538
520.8662499269203	1586.6666666666667	8400.533333333333	46.16937873625884
521.6342259778296	1586.9	8489.333333333334	47.09412810867278
522.4021296859694	1586.5	8571.833333333334	46.460376161979404
523.1699610491747	1586.6	8626.5	46.09874985092411
523.9377200652801	1586.5666666666666	8708.733333333334	47.28801847510182
524.7054067321207	1586.4	8770.1	46.2120405605453
525.4730210475309	1587.0666666666666	8829.533333333333	46.063197516541315
526.2405630093459	1587.2	8896.433333333332	47.03640234920585
527.0080326154003	1587.5666666666666	8953.666666666666	47.59936863234016
527.7754298635291	1586.0	9007.066666666668	47.279119992097044
528.5427547515668	1586.2	9049.233333333334	46.65696063397188
529.3100072773485	1586.4666666666667	9092.8	46.787280706385225
530.077187438709	1586.2	9135.866666666667	46.38005866707104
530.8442952334829	1586.6	9184.8	46.71413293592934
531.6113306595051	1585.8333333333333	9210.466666666667	46.479787469632036
532.3782937146104	1586.1333333333334	9245.766666666666	45.7619005147463
533.1451843966338	1586.7666666666667	9292.866666666667	46.25392657797968
533.9120027034099	1586.8	9336.933333333332	47.11404286058176
534.6787486327736	1586.4666666666667	9371.4	46.7942906084484
535.4454221825597	1586.0	9389.066666666668	46.89024451340953
536.212023350603	1586.0666666666666	9432.7	47.19913042136648
536.9785521347383	1586.9	9457.466666666667	46.205902702555164
537.7450085328004	1586.2333333333333	9475.366666666667	47.163736244697105
538.5113925426242	1586.9666666666667	9494.366666666667	46.29239921759247
539.2777041620444	1586.4333333333334	9532.833333333334	47.09307495607547
540.0439433888959	1586.7666666666667	9553.733333333334	46.8897843980217
540.8101102210134	1586.5666666666666	9568.633333333333	46.660808981431096
541.5762046562318	1587.4666666666667	9594.2	47.25431047210501
542.3422266923859	1586.7	9590.766666666666	45.88371184727993
543.1081763273105	1586.5333333333333	9630.833333333334	47.07739772640382
543.8740535588404	1586.3	9644.466666666667	46.62766731318763
544.6398583848105	1587.2	9645.2	46.0430339337233
545.4055908030555	1586.7333333333333	9653.566666666668	46.01578578267426
546.1712508114102	1587.1666666666667	9670.866666666667	47.0825307289415
546.9368384077096	1586.4333333333334	9661.533333333333	46.06973718240538
547.7023535897882	1587.0	9670.366666666667	46.12159335518036
548.4677963554811	1586.7666666666667	9667.433333333332	46.249435228178484
549.2331667026231	1586.6333333333334	9677.666666666666	46.575129287406924
549.9984646290487	1586.1666666666667	9678.266666666666	47.052842046525086
550.7636901325931	1586.5666666666666	9679.933333333332	46.433543145781094
551.5288432110908	1586.5	9664.9	46.121618024459615
552.2939238623768	1586.5333333333333	9662.3	47.051470406141355
553.0589320842859	1586.7333333333333	9654.633333333333	46.40452957587444
553.8238678746528	1586.6333333333334	9648.166666666666	46.31133301301328
554.5887312313124	1586.7333333333333	9647.033333333333	45.25908099562276
555.3535221520995	1587.2666666666667	9668.4	46.45390514809346
556.1182406348488	1587.2	9665.366666666667	46.827067776800135
556.8828866773954	1586.5666666666666	9664.466666666667	46.34191223702342
557.6474602775738	1585.9666666666667	9671.4	46.304316730071044
558.411961433219	1587.2	9674.266666666666	45.530408889346745
559.1763901421657	1586.8	9686.333333333334	46.728495899001324
559.9407464022488	1586.3666666666666	9693.833333333334	45.99682342811397
560.7050302113031	1586.4333333333334	9698.8	45.84850937408298
561.4692415671633	1586.8	9691.866666666667	45.82457382649106
562.2333804676643	1586.2	9707.966666666667	45.533160342487605
562.997446910641	1586.2666666666667	9728.433333333332	45.995605507810694
563.7614408939281	1587.2666666666667	9736.533333333333	45.92569045158108
564.5253624153604	1586.4	9737.533333333333	45.50615941769913
565.2892114727728	1586.6333333333334	9766.933333333332	45.34888761995038
566.0529880639999	1586.7333333333333	9797.966666666667	45.95597242760767
566.8166921868768	1586.3	9810.4	45.797978227812735
567.5803238392382	1586.7333333333333	9845.966666666667	46.37977771557418
568.3438830189189	1585.8	9842.933333333332	45.80736248784205
569.1073697237535	1586.9333333333334	9851.3	44.42223891640338
569.8707839515772	1586.2	9885.333333333334	46.09602378694913
570.6341257002246	1586.2666666666667	9901.533333333333	46.125567749991404
571.3973949675305	1586.6666666666667	9900.933333333332	45.77915889133114
572.1605917513298	1585.7666666666667	9901.633333333333	44.44302994420803
572.9237160494572	1586.3	9932.833333333334	45.67925551680001
573.6867678597476	1585.9666666666667	9934.166666666666	44.88631318120862
574.4497471800358	1586.8666666666666	9951.333333333334	45.53947558093854
575.2126540081566	1586.6	9957.6	45.07780728891026
575.9754883419448	1585.7333333333333	9965.9	45.8717105106262
576.7382501792351	1586.5666666666666	9986.966666666667	46.115320236778615
577.5009395178625	1586.9666666666667	10005.1	46.303545008160405
578.2635563556619	1586.1666666666667	10018.9	45.72849835399815
579.0261006904677	1586.7333333333333	10020.6	45.546606625532384
579.7885725201152	1587.2	10010.2	44.76941677877018
580.5509718424388	1586.4333333333334	10035.033333333333	44.9171771678044
581.3132986552736	1586.9	10059.333333333334	44.82575386654893
582.0755529564542	1586.7333333333333	10091.5	45.47521270782339
582.8377347438156	1586.9	10117.533333333333	46.05192552673363
583.5998440151925	1586.3	10131.066666666668	45.945210045619746
584.3618807684197	1586.9333333333334	10161.666666666666	45.70271896547559
585.123845001332	1586.1	10191.7	45.50186888832233
585.8857367117644	1586.3666666666666	10227.2	45.3974380452466
586.6475558975515	1586.3333333333333	10247.766666666666	45.82193604283505
587.4093025565281	1585.8666666666666	10275.133333333333	44.79633644256851
588.1709766865292	1586.8666666666666	10319.4	45.96641912006377
588.9325782853895	1586.8333333333333	10391.7	45.990290887851785
589.6941073509438	1586.3333333333333	10432.366666666667	44.75837903491201
590.4555638810269	1586.4	10508.066666666668	45.274578702512734
591.2169478734736	1586.6	10563.2	44.308845725089526
591.9782593261189	1586.4333333333334	10642.066666666668	44.58869999083258
592.7394982367973	1586.6666666666667	10727.133333333333	45.47004176210182
593.5006646033439	1586.6	10818.766666666666	45.39089626649272
594.2617584235933	1586.4333333333334	10913.533333333333	44.65122705202521
595.0227796953804	1586.2666666666667	11028.533333333333	44.55171918619762
595.78372841654	1586.7	11132.266666666666	45.46657583569822
596.544604584907	1586.3333333333333	11240.8	45.653540469804476
597.3054081983161	1586.3666666666666	11349.833333333334	45.45874297816015
598.0661392546021	1586.5333333333333	11469.0	44.86581529223333
598.8267977515999	1587.0333333333333	11612.966666666667	46.224925101942866
599.5873836871442	1586.4	11740.366666666667	46.05080799868763
600.34789705907	1586.6333333333334	11849.0	45.870199474146986
601.1083378652119	1586.1	11976.466666666667	46.333598518150175
601.8687061034049	1586.8	12107.133333333333	45.55113240773419
602.6290017714836	1586.4666666666667	12246.433333333332	45.51024982464308
603.3892248672829	1586.3666666666666	12390.6	45.47069996648684
604.1493753886377	1586.9	12531.933333333332	44.54220466229612
604.9094533333828	1586.9	12672.5	43.952166534164256
605.6694586993528	1586.1333333333334	12814.7	45.23680065853017
606.4293914843829	1586.9666666666667	12947.633333333333	45.26646887763699
607.1892516863076	1586.6666666666667	13079.233333333334	45.42912892234683
607.9490393029618	1586.7333333333333	13227.466666666667	45.63010874491564
608.7087543321802	1586.8	13325.833333333334	44.2431704776087
609.4683967717978	1586.4666666666667	13482.466666666667	45.12785296554183
610.2279666196492	1587.0333333333333	13629.966666666667	45.485373119310104
610.9874638735695	1587.0333333333333	13745.0	44.79554552684361
611.7468885313933	1586.6666666666667	13887.1	44.266295345545025
612.5062405909555	1586.0666666666666	14003.3	44.01134180808834
613.2655200500909	1586.7666666666667	14146.4	44.87228478496221
614.0247269066342	1587.4333333333334	14262.266666666666	45.30784564452861
614.7838611584203	1586.6	14402.333333333334	46.190463556563415
615.5429228032841	1586.4	14501.933333333332	45.79784333410477
616.3019118390603	1586.8333333333333	14604.2	45.62764258016626
617.0608282635836	1586.5666666666666	14699.066666666668	44.64079894988765
617.8196720746892	1586.2	14786.733333333334	44.97883007609962
618.5784432702114	1586.4666666666667	14863.4	44.99032099404454
619.3371418479854	1586.5333333333333	14952.333333333334	45.60901105714538
620.0957678058459	1586.5	14999.5	44.52764663888127
620.8543211416277	1585.8	15055.0	44.38084609055413
621.6128018531655	1585.7666666666667	15130.933333333332	44.29161477610103
622.3712099382943	1586.5	15181.233333333334	44.53556912512514
623.1295453948488	1586.6666666666667	15222.133333333333	44.27791050410408
623.8878082206638	1586.9666666666667	15291.866666666667	44.34587126664841
624.6459984135743	1586.0333333333333	15349.366666666667	43.98704260036532
625.4041159714149	1586.6	15424.233333333334	44.57472471879372
626.1621608920203	1586.2666666666667	15452.7	44.388190464106316
626.9201331732256	1587.1333333333334	15506.966666666667	44.81962440499565
627.6780328128656	1586.4	15541.666666666666	44.69286275230754
628.4358598087749	1586.8333333333333	15581.833333333334	44.44692635773116
629.1936141587885	1586.3666666666666	15615.4	44.71869886867199
629.9512958607411	1586.6	15636.133333333333	44.38055740225152
630.7089049124675	1586.0666666666666	15683.766666666666	45.57942245090754
631.4664413118026	1587.1	15690.3	45.458093248697935
632.2239050565811	1586.4666666666667	15687.933333333332	44.9854939408016
632.9812961446379	1585.8333333333333	15720.4	43.744848318839175
633.7386145738079	1586.0666666666666	15758.066666666668	44.55267623840673
634.4958603419257	1586.3	15752.033333333333	44.44775495861244
635.2530334468262	1587.0333333333333	15720.566666666668	44.80415037411019
636.0101338863443	1585.7	15698.533333333333	43.700009835517534
636.7671616583146	1586.0	15708.533333333333	43.95983923533578
637.5241167605723	1585.4	15685.633333333333	43.78197352939443
638.2809991909518	1586.5333333333333	15675.866666666667	43.91877753525453
639.037808947288	1586.1	15658.133333333333	44.0507376233651
639.7945460274159	1586.6666666666667	15673.2	44.49914828192711
640.5512104291702	1586.2	15644.7	44.80260684557427
641.3078021503857	1586.4333333333334	15629.0	45.18663273261215
642.0643211888971	1586.1333333333334	15578.133333333333	44.835354201694855
642.8207675425394	1586.3666666666666	15518.233333333334	44.342477596342604
643.5771412091474	1586.3	15486.033333333333	44.680072238259356
644.3334421865558	1586.4666666666667	15484.233333333334	44.386657831073315
645.0896704725996	1585.9666666666667	15453.566666666668	45.15383618327084
645.8458260651132	1587.4666666666667	15430.366666666667	44.63219115380738
646.6019089619319	1586.4	15430.5	44.914446499373774
647.3579191608902	1586.3333333333333	15415.0	44.42306950457336
648.1138566598231	1586.7333333333333	15390.333333333334	44.016801017790726
648.8697214565653	1586.0333333333333	15373.9	43.96625264515345
649.6255135489516	1586.4666666666667	15368.133333333333	44.55933638557873
650.3812329348169	1586.6666666666667	15345.166666666666	44.520598428008654
651.1368796119959	1586.9666666666667	15368.066666666668	43.86228492108848
651.8924535783235	1586.3333333333333	15394.466666666667	43.70584435932738
652.6479548316345	1585.7666666666667	15359.3	43.26714863989282
653.4033833697637	1586.1333333333334	15325.8	43.43635958006162
654.1587391905458	1586.4	15322.266666666666	43.46064609594381
654.9140222918159	1586.7	15338.666666666666	44.454236089590445
655.6692326714084	1586.1666666666667	15345.866666666667	44.59344990765006
656.4243703271585	1586.1	15345.7	44.30708125873178
657.1794352569008	1586.3333333333333	15380.766666666666	44.33107616358902
657.9344274584702	1586.8666666666666	15387.3	43.1020130480832
658.6893469297014	1586.8333333333333	15419.266666666666	44.05922374370228
659.4441936684294	1585.8333333333333	15461.7	43.975280410330384
660.1989676724888	1586.9333333333334	15503.7	43.894530341079495
660.9536689397146	1586.2333333333333	15528.866666666667	44.545653760724214
661.7082974679414	1586.2333333333333	15582.866666666667	44.94587741365178
662.4628532550042	1587.1333333333334	15581.866666666667	44.32064200174171
663.2173362987378	1586.1	15619.133333333333	43.99348793334315
663.9717465969768	1585.7	15676.033333333333	44.44439888636863
664.7260841475563	1586.3666666666666	15728.433333333332	44.992476863148994
665.480348948311	1586.5333333333333	15781.3	43.77186297177874
666.2345409970756	1586.4666666666667	15815.966666666667	44.05112205463134
666.988660291685	1586.8666666666666	15897.033333333333	44.33063964275826
667.742706829974	1586.5	15958.1	44.20923864131471
668.4966806097776	1586.5666666666666	16050.366666666667	44.737350401787154
669.2505816289303	1586.7666666666667	16141.866666666667	43.76700462811323
670.0044098852671	1586.4	16252.3	43.803407955738514
670.7581653766227	1585.9666666666667	16342.033333333333	43.34622829144101
671.511848100832	1586.1	16451.433333333334	43.87879911013549
672.2654580557298	1586.9333333333334	16568.066666666666	44.77682331667287
673.0189952391509	1587.0	16667.433333333334	43.90946849433005
673.7724596489301	1586.8666666666666	16746.133333333335	43.843519356776554
674.5258512829022	1586.4666666666667	16846.266666666666	43.63409001531657
675.279170138902	1585.8666666666666	16935.666666666668	42.54149123734061
676.0324162147645	1586.5333333333333	17070.166666666668	43.61457379277904
676.7855895083242	1586.5333333333333	17171.266666666666	43.668189830441925
677.5386900174161	1587.1666666666667	17271.166666666668	43.268408858904564
678.2917177398749	1586.9333333333334	17380.1	43.51196191438895
679.0446726735356	1586.4333333333334	17513.566666666666	43.358119734133645
679.797554816233	1586.6666666666667	17695.9	44.370104187893006
680.5503641658016	1586.4	17809.533333333333	43.83095357646524
681.3031007200765	1586.8333333333333	17935.366666666665	43.98854141279419
682.0557644768925	1586.6	18019.633333333335	44.2731048314257
682.8083554340842	1586.6	18101.2	43.92074231002498
683.5608735894867	1587.1666666666667	18216.633333333335	43.4553391555828
684.3133189409347	1586.2666666666667	18348.866666666665	43.42356035831399
685.0656914862628	1586.9333333333334	18523.3	43.632358439240335
685.8179912233061	1586.6333333333334	18657.733333333334	43.43048043090449
686.5702181498993	1586.7666666666667	18758.766666666666	43.09886519704567
687.3223722638772	1586.0333333333333	18896.3	44.24661431776938
688.0744535630747	1586.5666666666666	18999.4	43.307718727655214
688.8264620453265	1585.9333333333334	19119.566666666666	43.310501046080965
689.5783977084674	1585.9666666666667	19221.066666666666	43.325085073767234
690.3302605503324	1586.2666666666667	19358.366666666665	43.60487762066209
691.082050568756	1586.7	19458.933333333334	43.50372274545789
691.8337677615733	1586.3	19509.5	42.91689295612326
692.585412126619	1586.8333333333333	19609.066666666666	43.28009655431702
693.3369836617278	1586.6	19697.5	43.80823412578602
694.0884823647348	1586.1666666666667	19771.066666666666	42.879343102348905
694.8399082334745	1586.0333333333333	19865.2	43.03770110518966
695.5912612657819	1586.8666666666666	19976.0	44.0234522657014
696.3425414594917	1586.3	20045.7	43.65717154829062
697.0937488124388	1586.9666666666667	20123.433333333334	44.71536177632574
697.8448833224579	1586.4333333333334	20162.9	44.04521690416444
698.5959449873841	1586.8	20206.933333333334	43.410374605302444
699.3469338050518	1586.8	20278.766666666666	43.37529328816887
700.0978497732962	1586.7666666666667	20322.066666666666	43.54475883957104
700.8486928899517	1586.7333333333333	20375.7	44.27650627505888
701.5994631528534	1586.2333333333333	20341.833333333332	42.98956182446143
702.3501605598362	1586.0666666666666	20380.4	42.99167642762592
703.1007851087347	1585.6333333333334	20397.233333333334	42.560431044536486
703.8513367973837	1586.7	20451.1	43.06614460506284
704.6018156236181	1586.6333333333334	20446.933333333334	43.24045203889673
705.3522215852728	1586.1666666666667	20409.1	43.16249582008185
706.1025546801824	1586.4	20425.866666666665	42.60192742509386
706.8528149061818	1586.8	20424.8	42.650341968370356
707.603002261106	1586.5666666666666	20405.066666666666	42.52112854944448
708.3531167427894	1586.6	20385.466666666667	42.76318644228644
709.1031583490673	1586.4666666666667	20294.5	42.58692320768997
709.8531270777742	1586.7333333333333	20213.166666666668	42.16248511784647
710.6030229267449	1585.6333333333334	20180.766666666666	42.312533033909716
711.3528458938142	1585.9333333333334	20172.4	42.78684306688144
712.1025959768172	1586.3	20138.733333333334	43.73921380113748
712.8522731735884	1586.4333333333334	20049.433333333334	43.64561567451766
713.6018774819628	1586.2333333333333	19963.933333333334	42.665692904087166
714.351408899775	1586.6666666666667	19845.933333333334	43.28755235462861
715.1008674248601	1587.1666666666667	19737.366666666665	43.422751787457074
715.8502530550527	1586.3666666666666	19602.8	43.38885912600477
716.5995657881876	1586.9	19481.733333333334	42.655388323775774
717.3488056220998	1586.1333333333334	19395.866666666665	42.60143471558053
718.097972554624	1587.1333333333334	19292.366666666665	42.21641914122451
718.8470665835949	1585.7666666666667	19229.3	42.73981458743378
719.5960877068475	1586.8	19177.666666666668	42.851597716244214
720.3450359222164	1586.3333333333333	19131.9	42.97700082682562
721.0939112275368	1586.5333333333333	19088.0	42.90089443533686
721.842713620643	1586.3	19043.0	42.66051195082417
722.5914430993702	1587.0	19010.133333333335	42.40687380849857
723.340099661553	1586.8333333333333	19012.533333333333	43.41178551729986
724.0886833050263	1586.1333333333334	19017.433333333334	42.83122764595406
724.837194027625	1586.3666666666666	18971.433333333334	43.08794541594001
725.5856318271836	1586.8333333333333	18895.966666666667	42.37843714265266
726.3339967015373	1586.7	18826.433333333334	42.32619251681606
727.0822886485207	1585.8666666666666	18762.833333333332	42.31026632771051
727.8305076659686	1586.8666666666666	18734.4	42.775794216099726
728.5786537517159	1586.0666666666666	18672.866666666665	42.19550120349938
729.3267269035974	1587.3	18624.866666666665	41.76755586041962
730.0747271194479	1586.6333333333334	18597.333333333332	41.244972833324724
730.822654397102	1586.1	18598.666666666668	41.89101957712736
731.5705087343949	1586.8666666666666	18597.666666666668	42.8469525815703
732.3182901291611	1586.0	18542.633333333335	42.575351937914206
733.0659985792356	1587.1333333333334	18542.1	42.25495918385292
733.8136340824532	1586.0666666666666	18516.766666666666	43.28765624731123
734.5611966366486	1586.5333333333333	18499.833333333332	43.29855066925996
735.3086862396566	1585.7333333333333	18468.733333333334	43.11599128177015
736.056102889312	1587.0666666666666	18422.233333333334	42.2485218934984
736.8034465834498	1586.1666666666667	18459.1	43.36767040057018
737.5507173199047	1586.9666666666667	18464.033333333333	43.401050530676535
738.2979150965115	1586.7333333333333	18491.466666666667	43.31121646916665
739.045039911105	1586.5333333333333	18479.366666666665	42.818089574969996
739.79209176152	1586.1666666666667	18461.5	42.30459140480907
740.5390706455914	1586.4666666666667	18452.9	43.03729654385737
741.285976561154	1586.4666666666667	18451.433333333334	42.95309415942074
742.0328095060426	1586.9333333333334	18434.833333333332	43.21613206094822
742.7795694780918	1586.6666666666667	18395.7	42.84853826667727
743.5262564751367	1587.0666666666666	18363.166666666668	43.329600356106326
744.272870495012	1586.2666666666667	18308.066666666666	43.17340488469183
745.0194115355524	1586.2333333333333	18287.166666666668	43.242571163898674
745.765879594593	1586.6666666666667	18273.866666666665	43.38255677874867
746.5122746699683	1586.6333333333334	18265.733333333334	43.19470651443241
747.2585967595134	1586.4	18272.066666666666	42.407052010686286
748.0048458610628	1586.1666666666667	18283.2	42.88459329073184
748.7510219724516	1586.7	18307.566666666666	43.048773422079165
749.4971250915144	1586.2333333333333	18343.066666666666	42.93448360677041
750.243155216086	1586.4333333333334	18331.033333333333	42.24172095964536
750.9891123440015	1587.4333333333334	18398.3	42.26710364215191
751.7349964730954	1586.2333333333333	18481.366666666665	42.79494289895128
752.4808076012027	1586.5	18496.333333333332	43.23978760316177
753.2265457261582	1587.1	18536.866666666665	43.76890864699391
753.9722108457964	1586.7666666666667	18612.8	43.60591911472119
754.7178029579526	1586.5	18660.866666666665	42.76540002958743
755.4633220604613	1586.5333333333333	18724.266666666666	43.35745050763203
756.2087681511574	1586.4	18792.766666666666	43.71679700273323
756.9541412278757	1586.8	18841.4	43.03947393899222
757.699441288451	1586.7666666666667	18871.066666666666	42.80365172700225
758.4446683307182	1586.3666666666666	18885.933333333334	42.457493652666386
759.1898223525119	1586.6333333333334	18937.933333333334	42.37695871027299
759.9349033516671	1586.5	18982.4	42.44908724379761
760.6799113260186	1586.6	19061.5	43.094765566039946
761.424846273401	1587.0	19109.866666666665	42.761039656499044
762.1697081916495	1586.3333333333333	19143.833333333332	42.54871311928938
762.9144970785986	1586.8	19217.3	43.10114678225257
763.6592129320832	1585.8666666666666	19298.0	42.755249713687554
764.4038557499381	1586.4333333333334	19363.566666666666	42.35841539833688
765.1484255299982	1586.0333333333333	19421.5	42.14672989218425
765.8929222700982	1586.6	19473.233333333334	42.18421842480023
766.637345968073	1586.4333333333334	19530.433333333334	41.824919600616376
767.3816966217572	1586.3666666666666	19593.933333333334	41.88149691692496
768.1259742289859	1586.3666666666666	19676.366666666665	42.875512097051846
768.8701787875938	1586.8666666666666	19754.633333333335	42.59388117770997
769.6143102954156	1586.0666666666666	19842.966666666667	42.62641452989875
770.3583687502863	1586.5333333333333	19963.133333333335	42.924834640453625
771.1023541500406	1586.8333333333333	20017.733333333334	42.2089807509027
771.8462664925133	1586.2333333333333	20084.533333333333	42.34331283853736
772.5901057755393	1587.0333333333333	20169.466666666667	42.18319622760046
773.3338719969533	1586.3	20259.433333333334	42.33968584354243
774.0775651545903	1586.4333333333334	20318.6	42.32477110880695
774.8211852462848	1586.9333333333334	20391.166666666668	42.22908776269128
775.5647322698719	1586.5333333333333	20510.233333333334	42.623770828730194
776.3082062231862	1586.5666666666666	20596.066666666666	42.34779115718406
777.0516071040627	1586.9	20720.866666666665	42.78931560932092
777.7949349103361	1586.1333333333334	20802.133333333335	41.65191686455313
778.5381896398412	1585.9666666666667	20885.933333333334	41.135109721436066
779.281371290413	1586.4666666666667	20979.166666666668	41.124105988061714
780.024479859886	1586.2333333333333	21080.1	42.04087945346531
780.7675153460953	1586.5333333333333	21177.933333333334	42.306359912511354
781.5104777468754	1586.7	21279.733333333334	42.57951805562013
782.2533670600615	1587.0	21435.533333333333	42.353788262140164
782.996183283488	1587.0	21555.866666666665	41.93325615783609
783.73892641499	1586.5	21660.7	41.94846934572857
784.4815964524023	1586.6	21766.1	41.639751284054924
785.2241933935596	1586.2	21867.3	41.36042296753917
785.9667172362967	1586.6333333333334	21983.5	41.66460088362096
786.7091679784486	1586.4666666666667	22100.4	42.24034014511381
787.4515456178499	1586.0333333333333	22138.4	41.79972029749982
788.1938501523355	1586.4666666666667	22277.133333333335	42.4135721761216
788.9360815797401	1586.7666666666667	22395.433333333334	42.06671013838587
789.6782398978987	1586.1333333333334	22497.566666666666	42.62182817198022
790.420325104646	1585.9666666666667	22594.033333333333	42.93512731023502
791.1623371978169	1586.0333333333333	22678.7	42.761731117939746
791.9042761752461	1586.4	22772.533333333333	42.51755402737348
792.6461420347684	1586.5666666666666	22877.466666666667	42.640461533187455
793.3879347742187	1587.3666666666666	23025.633333333335	42.375765417998814
794.1296543914318	1586.4666666666667	23147.366666666665	42.463109974033806
794.8713008842426	1586.4333333333334	23239.033333333333	42.03921445262153
795.6128742504857	1586.7333333333333	23356.233333333334	42.16995470052012
796.354374487996	1586.3	23440.933333333334	42.0740991715188
797.0958015946084	1586.4	23529.033333333333	41.566496048371064
797.8371555681575	1586.5333333333333	23665.166666666668	42.30713835329198
798.5784364064783	1585.9666666666667	23761.233333333334	42.15813928581733
799.3196441074057	1587.1333333333334	23897.066666666666	42.87537476215015
800.0607786687742	1586.4333333333334	24002.333333333332	42.9524737295108
800.8018400884189	1587.0	24129.733333333334	43.069953537692626
801.5428283641745	1586.7666666666667	24224.0	42.911333051332136
802.2837434938757	1586.7666666666667	24333.133333333335	42.65988332353705
803.0245854753575	1586.9	24400.866666666665	41.82223048878339
803.7653543064547	1586.1333333333334	24491.033333333333	41.792688694284074
804.5060499850019	1586.2	24602.333333333332	42.28661771253894
805.2466725088342	1586.3666666666666	24699.633333333335	42.238738165227026
805.9872218757862	1586.1666666666667	24815.9	41.88391008664874
806.7276980836928	1586.5666666666666	24980.933333333334	42.242450538172065
807.4681011303886	1586.7666666666667	25054.5	41.51694005249093
808.2084310137088	1586.2	25088.433333333334	41.32086992665509
808.948687731488	1586.2	25240.933333333334	42.16625706940168
809.688871281561	1586.4333333333334	25320.933333333334	42.26075654783692
810.4289816617627	1586.7333333333333	25385.4	42.047942215132856
811.1690188699278	1585.6333333333334	25474.433333333334	41.7259281846104
811.9089829038911	1586.2	25519.7	41.67409798007516
812.6488737614875	1586.6666666666667	25615.3	41.36575567343909
813.3886914405518	1586.4	25798.6	41.59314761162433
814.1284359389189	1586.0666666666666	25963.166666666668	41.429921514466166
814.8681072544233	1586.3333333333333	26109.233333333334	41.10340417306309
815.6077053849002	1586.8	26191.233333333334	40.724635680985386
816.3472303281842	1586.5666666666666	26228.7	41.23903052385239
817.0866820821101	1586.1666666666667	26292.2	41.324310258615625
817.8260606445127	1586.2666666666667	26324.9	40.98348806585782
818.5653660132269	1586.9333333333334	26391.6	40.95950555571372
819.3045981860876	1586.7666666666667	26428.5	41.12918796492621
820.0437571609293	1586.8	26537.3	41.719058789499805
820.7828429355872	1585.8333333333333	26610.7	40.795175408903916
821.5218555078957	1586.4	26674.833333333332	41.00631258398109
822.26079487569	1587.0666666666666	26766.333333333332	41.90859463795933
822.9996610368046	1586.2333333333333	26811.633333333335	41.95959443727703
823.7384539890745	1586.2	26897.1	42.398129124933206
824.4771737303345	1586.8666666666666	27003.5	41.829535072088056
825.2158202584193	1586.8	27106.3	41.76372566016751
825.9543935711638	1585.9	27152.966666666667	40.927448249174596
826.6928936664028	1586.4	27242.533333333333	41.19828799480292
827.4313205419711	1586.9	27342.5	41.44614142550494
828.1696741957036	1586.5	27396.966666666667	40.73846708879213
828.907954625435	1587.0	27518.933333333334	41.53182316106216
829.646161829	1586.3333333333333	27644.666666666668	41.717186978612325
830.3842958042337	1586.3666666666666	27696.366666666665	41.54329774044867
831.1223565489707	1586.6333333333334	27729.2	41.77605027708359
831.8603440610459	1586.7333333333333	27790.7	41.534081118014626
832.598258338294	1586.4333333333334	27857.233333333334	41.87142426705371
833.3360993785501	1586.9333333333334	27866.7	42.352296729452995
834.0738671796487	1586.0	27987.766666666666	42.17819826639564
834.8115617394246	1585.6	28117.766666666666	41.37620774458737
835.5491830557129	1586.0	28247.666666666668	41.21734127934293
836.2867311263482	1586.1333333333334	28303.366666666665	41.16733792753457
837.0242059491653	1586.6333333333334	28392.766666666666	41.90824672434786
837.7616075219992	1586.0	28474.433333333334	41.76056177771529
838.4989358426844	1586.3333333333333	28584.666666666668	41.84069604895578
839.2361909090561	1585.7666666666667	28656.1	41.82221324070683
839.9733727189487	1586.6	28736.766666666666	41.555821830597054
840.7104812701973	1586.6333333333334	28856.9	41.37023068806152
841.4475165606366	1586.4333333333334	28964.266666666666	41.320673123487445
842.1844785881015	1585.8666666666666	29073.133333333335	42.135860593368676
842.9213673504267	1586.3666666666666	29176.966666666667	42.372597051560874
843.6581828454471	1586.2666666666667	29213.3	42.07368130880444
844.3949250709974	1586.1666666666667	29222.3	41.68995249070498
845.1315940249126	1586.2	29289.433333333334	41.69038264297977
845.8681897050272	1586.2666666666667	29367.266666666666	41.042391469899385
846.6047121091764	1586.2333333333333	29485.033333333333	41.000942260421425
847.3411612351948	1586.2333333333333	29536.5	40.87738450926434
848.0775370809172	1585.7	29625.6	40.798232591167306
848.8138396441784	1586.6333333333334	29698.233333333334	40.45959372208761
849.5500689228132	1587.1	29774.9	40.16974332721424
850.2862249146566	1586.2333333333333	29881.666666666668	40.88683514378049
851.0223076175432	1586.2666666666667	30022.833333333332	41.58240974079932
851.7583170293079	1585.5666666666666	30235.533333333333	42.02050423971452
852.4942531477856	1586.4	30332.066666666666	42.28755702425707
853.2301159708109	1586.1333333333334	30294.466666666667	41.13347170632875
853.9659054962187	1586.6333333333334	30351.766666666666	40.94762447553362
854.7016217218439	1586.2	30454.466666666667	40.79589834828112
855.4372646455213	1586.6	30574.866666666665	40.39629528124708
856.1728342650856	1586.2666666666667	30680.0	41.06027916133083
856.9083305783716	1586.7	30848.166666666668	41.340989102555056
857.6437535832143	1586.3	30980.6	41.296659668214076
858.3791032774483	1586.2666666666667	31022.466666666667	40.43106804177037
859.1143796589085	1586.6333333333334	30985.4	40.2888568592161
859.8495827254299	1586.7666666666667	31146.733333333334	40.36170022712068
860.5847124748469	1586.7666666666667	31242.366666666665	40.82606474759786
861.3197689049947	1586.6333333333334	31321.766666666666	40.56243016944772
862.0547520137079	1586.4	31502.733333333334	40.80277763186296
862.7896617988213	1586.6	31620.933333333334	40.906332601726035
863.5244982581698	1586.6666666666667	31665.933333333334	40.666755258959675
864.2592613895882	1586.2	31668.833333333332	41.070144321612624
864.9939511909114	1586.5	31618.4	40.46459968133807
865.728567659974	1585.8666666666666	31666.5	40.02317114792909
866.4631107946109	1586.7	31744.9	40.12378866685363
867.197580592657	1585.9333333333334	31840.233333333334	40.045377965329195
867.931977051947	1587.4	31976.5	40.72385169690457
868.6663001703158	1586.2333333333333	32001.0	40.801791168905154
869.4005499455982	1586.4333333333334	32034.866666666665	39.983859028514274
870.1347263756289	1586.6333333333334	32062.766666666666	40.47887204197849
870.8688294582428	1586.4666666666667	32201.533333333333	40.417666202702875
871.6028591912748	1586.7333333333333	32305.166666666668	40.35737564950533
872.3368155725594	1585.9333333333334	32437.166666666668	39.8424745724153
873.0706985999318	1586.4333333333334	32498.9	40.358633873489715
873.8045082712266	1586.7	32580.866666666665	39.68027950648427
874.5382445842787	1586.9	32720.6	40.16223840230711
875.2719075369228	1586.5666666666666	32867.7	40.64186201876585
876.0054971269938	1586.1666666666667	33026.96666666667	41.01924781905638
876.7390133523264	1586.7333333333333	33186.9	40.187822855081016
877.4724562107556	1587.0666666666666	33417.23333333333	39.975420911065676
878.2058257001161	1586.1	33543.9	39.404776410216336
878.9391218182427	1586.6333333333334	33667.76666666667	39.427045309845695
879.6723445629702	1585.6666666666667	33680.0	38.945553393149574
880.4054939321335	1586.6333333333334	33756.86666666667	39.06256697202612
881.1385699235674	1586.4	33927.13333333333	39.14192163708693
881.8715725351066	1585.9666666666667	34125.26666666667	39.32822787250053
882.604501764586	1586.6666666666667	34317.23333333333	39.42518768590419
883.3373576098403	1586.1666666666667	34473.1	39.38802992813262
884.0701400687044	1586.4666666666667	34623.23333333333	40.49693504281156
884.8028491390132	1586.6666666666667	34763.6	39.77121535360317
885.5354848186014	1586.4333333333334	34931.166666666664	40.057483224948946
886.2680471053038	1586.2666666666667	35095.86666666667	39.93963372806455
887.0005359969554	1586.4	35311.53333333333	39.3841586232502
887.7329514913906	1586.6333333333334	35435.86666666667	38.861990720361575
888.4652935864447	1586.3666666666666	35691.433333333334	39.12204389318207
889.1975622799522	1585.8333333333333	35921.53333333333	39.09896381651839
889.929757569748	1586.2666666666667	36105.46666666667	38.90308674492229
890.6618794536669	1587.3	36222.166666666664	38.65889484359787
891.3939279295437	1586.2	36310.4	38.712101652689675
892.1259029952132	1586.1	36393.76666666667	38.960632806022204
892.8578046485103	1586.2333333333333	36548.933333333334	38.63914720307228
893.5896328872698	1586.3666666666666	36683.066666666666	38.9168672789237
894.3213877093264	1586.5333333333333	36903.26666666667	38.7847266823601
895.0530691125149	1586.4666666666667	37203.2	38.787436851368696
895.7846770946703	1586.3	37601.36666666667	40.00481965627528
896.5162116536272	1586.4333333333334	37809.066666666666	40.746048719910625
897.2476727872206	1586.5	37921.2	40.865934493511574
897.9790604932853	1585.9	38023.833333333336	40.865005401179104
898.7103747696559	1586.5	38193.933333333334	40.62322443633215
899.4416156141674	1585.8666666666666	38374.03333333333	40.52378153005512
900.1727830246544	1586.5333333333333	38658.73333333333	41.06635455850952
900.9038769989521	1585.7333333333333	38910.73333333333	41.8227516328522
901.634897534895	1586.6	39123.0	41.747063176954015
902.365844630318	1586.3333333333333	39393.26666666667	43.18020059471537
903.0967182830558	1586.2333333333333	39517.63333333333	42.63068560456665
903.8275184909435	1586.6	39755.7	43.556429187830446
904.5582452518156	1586.1666666666667	39884.066666666666	43.36812189060485
905.288898563507	1586.2333333333333	39962.96666666667	42.99698255635009
906.0194784238527	1586.9333333333334	39958.8	42.43617873389122
906.7499848306873	1586.2	40182.6	42.63471468396992
907.4804177818455	1586.5666666666666	40426.0	42.948245940553015
908.2107772751625	1586.1333333333334	40618.6	42.657530600049455
908.9410633084728	1585.7333333333333	40790.53333333333	42.4495530947166
909.6712758796114	1586.5666666666666	40868.7	43.13806211535251
910.4014149864129	1586.1333333333334	40925.433333333334	43.71549548046696
911.1314806267123	1585.7	41003.26666666667	43.92234090103702
911.8614727983444	1586.3333333333333	41096.3	44.323204112514134
912.5913914991438	1586.1	41264.53333333333	45.25741377126816
913.3212367269456	1586.2333333333333	41422.166666666664	45.093456205971826
914.0510084795844	1587.2666666666667	41589.26666666667	45.9115238642787
914.7807067548952	1586.8666666666666	41681.86666666667	45.98742282297487
915.5103315507125	1586.2666666666667	41794.53333333333	46.52913591901011
916.2398828648716	1586.1	41903.26666666667	47.09186897925099
916.9693606952068	1586.5666666666666	42045.73333333333	47.26507080013398
917.6987650395532	1586.2666666666667	42222.5	47.209955365746076
918.4280958957455	1586.6666666666667	42414.36666666667	47.41529470325233
919.1573532616186	1586.8	42524.8	46.758995235657906
919.8865371350073	1586.3666666666666	42599.7	46.85307879999468
920.6156475137464	1585.8666666666666	42634.86666666667	46.692270349644154
921.3446843956707	1586.4	42710.933333333334	46.54374451876742
922.0736477786149	1586.4666666666667	42721.53333333333	46.64595508171453
922.802537660414	1585.9333333333334	42788.53333333333	47.49474966438175
923.5313540389027	1586.8666666666666	42760.1	46.899070092853165
924.2600969119159	1587.0	42706.066666666666	46.451529784203544
924.9887662772883	1586.8	42582.6	45.396515422483276
925.7173621328548	1587.1333333333334	42551.566666666666	45.298598991067806
926.4458844764501	1586.0333333333333	42525.96666666667	45.20119731375358
927.1743333059092	1586.6	42266.36666666667	44.95307292315252
927.9027086190666	1586.2666666666667	41980.8	45.33616368669898
928.6310104137575	1585.9333333333334	41539.6	45.66772207827244
929.3592386878165	1586.0	40935.13333333333	46.1466561007671
930.0873934390784	1586.7333333333333	40195.73333333333	45.78082147110174
930.815474665378	1586.7666666666667	39415.666666666664	45.346640730595986
931.5434823645503	1586.0	38488.46666666667	45.19844444737862
932.2714165344298	1586.1666666666667	37400.1	44.99383914015587
932.9992771728516	1587.2	36324.8	44.39052043839769
933.7270642776504	1586.3666666666666	35244.666666666664	44.21906961275037
934.4547778466609	1585.7	34187.13333333333	44.11698733846436
935.1824178777181	1585.9666666666667	33318.933333333334	43.76448549382259
935.9099843686568	1585.8	32592.866666666665	43.76580270676862
936.6374773173115	1586.2666666666667	32112.1	43.67715516185013
937.3648967215174	1586.4	31796.633333333335	43.980296971800335
938.0922425791092	1586.0	31634.9	43.6632873814601
938.8195148879216	1586.8666666666666	31688.833333333332	43.26395889667388
939.5467136457895	1586.3333333333333	31871.866666666665	42.93764890289007
940.2738388505477	1586.2333333333333	32150.366666666665	42.02474759903047
941.000890500031	1585.9666666666667	32562.6	42.03691750276663
941.7278685920743	1586.2	33090.933333333334	41.348207658363705
942.4547731245123	1586.5333333333333	33769.2	41.21315318960446
943.1816040951798	1586.5333333333333	34478.9	41.0590287893401
943.9083615019116	1586.5	35243.46666666667	41.267452719806165
944.6350453425426	1587.0	35965.333333333336	40.998173733296056
945.3616556149077	1586.3	36739.53333333333	40.85556310915167
946.0881923168415	1587.0	37547.1	41.21913135378751
946.8146554461789	1586.1666666666667	38317.066666666666	40.48443381041445
947.5410450007547	1586.3	39118.6	40.19201954147326
948.2673609784038	1586.4666666666667	39865.4	40.136889224781264
948.9936033769609	1586.5	40635.433333333334	39.898597320460716
949.7197721942608	1587.1333333333334	41368.6	39.677666492088484
950.4458674281384	1586.2666666666667	42111.833333333336	40.059807008087866
951.1718890764284	1585.9666666666667	42779.933333333334	39.755510831534686
951.8978371369658	1586.4666666666667	43432.36666666667	39.88145148801061
952.6237116075853	1586.2	44039.566666666666	39.63445248373691
953.3495124861216	1585.8	44642.6	40.051633061619604
954.0752397704097	1586.1666666666667	45164.46666666667	39.862868671689796
954.8008934582843	1586.0	45723.3	39.45653495105617
955.5264735475803	1586.7333333333333	46282.2	39.81589968692902
956.2519800361324	1586.7	46760.166666666664	39.71608386137981
956.9774129217755	1586.2666666666667	47231.86666666667	39.25626922075965
957.7027722023442	1586.2333333333333	47723.666666666664	38.82812177918715
958.4280578756737	1586.6333333333334	48079.03333333333	38.69339062136634
959.1532699395985	1587.0333333333333	48319.53333333333	38.34541146187053
959.8784083919536	1586.2333333333333	48547.76666666667	37.88850550755189
960.6034732305736	1586.1333333333334	48851.26666666667	38.594273887550585
961.3284644532936	1586.1666666666667	49077.9	38.082175134263146
962.053382057948	1586.8666666666666	49368.333333333336	38.39823930666133
962.7782260423721	1585.8666666666666	49651.9	38.62782642204918
963.5029964044004	1586.1	49982.1	39.18680134110855
964.2276931418677	1586.8333333333333	50202.23333333333	38.82068569762526
964.952316252609	1586.7333333333333	50361.46666666667	39.06295784227536
965.6768657344589	1586.5	50398.933333333334	38.54367343778273
966.4013415852523	1586.7	50332.2	38.13284419016481
967.1257438028242	1586.7	50335.4	37.84112624015053
967.8500723850091	1586.4	50427.2	38.032756521909036
968.574327329642	1586.8666666666666	50597.13333333333	39.04071999375686
969.2985086345576	1586.0666666666666	50784.2	39.53562701296012
970.0226162975908	1586.6	50735.13333333333	38.80695372481452
970.7466503165765	1586.2	50637.2	38.67243874212994
971.4706106893493	1586.8666666666666	50596.63333333333	38.70194813649793
972.1944974137441	1586.4	50378.666666666664	38.46858136714637
972.9183104875957	1585.7	50074.63333333333	39.06149744573712
973.6420499087391	1586.1333333333334	49745.13333333333	39.197805865705064
974.3657156750087	1586.4	49572.63333333333	39.00842856461643
975.0893077842397	1586.2666666666667	49375.166666666664	38.548549873370305
975.8128262342667	1587.0333333333333	49334.86666666667	39.14091765941536
976.5362710229247	1585.9	49250.73333333333	38.78729882822594
977.2596421480483	1586.3666666666666	49069.433333333334	38.408401686883124
977.9829396074724	1586.7666666666667	48882.03333333333	38.00794178710179
978.7061633990318	1586.1333333333334	48612.6	37.472611281170906
979.4293135205613	1586.6666666666667	48349.2	37.447487591475124
980.1523899698958	1586.1	48119.23333333333	37.195781745992974
980.87539274487	1586.3333333333333	48037.13333333333	37.83480116860323
981.5983218433189	1586.6333333333334	48110.03333333333	37.586124120431144
982.3211772630771	1586.0	48248.3	38.019186375503196
983.0439590019795	1586.4	48408.96666666667	38.57973547608211
983.7666670578608	1586.0333333333333	48523.73333333333	38.69752528240541
984.4893014285559	1586.1666666666667	48526.566666666666	38.431633029537224
985.2118621118997	1586.3666666666666	48454.73333333333	38.238656939307624
985.9343491057269	1585.6	48423.26666666667	38.47587533471925
986.6567624078724	1587.1333333333334	48282.96666666667	38.37147306928599
987.3791020161709	1587.1333333333334	48230.13333333333	37.95940961114958
988.1013679284573	1586.5	48213.86666666667	37.5737393140214
988.8235601425663	1586.0	48289.46666666667	37.88607020444465
989.5456786563328	1586.3666666666666	48341.86666666667	37.749128228456314
990.2677234675917	1586.7333333333333	48413.1	37.74036389728123
990.9896945741776	1586.4	48367.166666666664	37.404923362471
991.7115919739255	1586.3666666666666	48208.166666666664	37.60585074063207
992.4334156646702	1586.7	47864.26666666667	37.65415501396614
993.1551656442463	1587.3666666666666	47425.23333333333	37.41123466231844
993.8768419104888	1587.3666666666666	46988.53333333333	37.408562601091894
994.5984444612325	1586.5666666666666	46734.566666666666	37.87321943353123
995.3199732943121	1586.4333333333334	46418.433333333334	37.71177496730197
996.0414284075626	1585.9	46144.63333333333	37.86340912529172
996.7628097988187	1586.1666666666667	45950.26666666667	37.81196690025064
997.4841174659151	1586.5	45757.066666666666	37.59574332389175
998.2053514066869	1586.2666666666667	45450.6	37.368667586406076
998.9265116189687	1587.1666666666667	44952.7	37.358019218702985
999.6475981005952	1586.9333333333334	44372.86666666667	37.329328849879246
1000.3686108494015	1586.6666666666667	43829.73333333333	37.630949846855245
1001.0895498632223	1586.8	43460.26666666667	37.41584644699531
1001.8104151398923	1587.4	43071.7	37.23777094772266
1002.5312066772464	1586.5333333333333	42652.3	37.203100359159215
1003.2519244731194	1586.7666666666667	42385.86666666667	37.60135116483434
1003.9725685253462	1586.7333333333333	42058.066666666666	37.57035538620128
1004.6931388317614	1587.1	41653.5	37.083195492902256
1005.4136353902	1586.3666666666666	41201.03333333333	37.581841798782136
1006.1340581984969	1586.5333333333333	40655.3	37.75464109739953
1006.8544072544867	1586.2333333333333	40003.96666666667	38.43964160935399
1007.5746825560042	1586.4666666666667	39410.53333333333	38.653212502877125
1008.2948841008844	1586.3	38898.73333333333	39.20491442927933
1009.0150118869618	1586.1	38433.566666666666	39.28664179026664
1009.7350659120716	1585.9333333333334	38071.13333333333	39.11249300356526
1010.4550461740483	1586.0333333333333	37703.8	38.89252745620188
1011.174952670727	1587.0	37361.166666666664	39.4248226452143
1011.8947853999423	1586.1666666666667	36956.73333333333	39.27504133504304
1012.614544359529	1586.2666666666667	36368.8	38.30359177605518
1013.334229547322	1586.7	35787.7	38.91092329661394
1014.0538409611561	1586.4666666666667	35066.6	38.94986138872438
1014.7733785988661	1586.4666666666667	34361.166666666664	38.577706354064546
1015.4928424582868	1586.9	33888.8	39.028846186881616
1016.2122325372529	1586.6	33410.433333333334	39.54506433908835
1016.9315488335994	1587.0	32969.2	39.06688831118827
1017.6507913451611	1586.6	32601.133333333335	39.08521446435623
1018.3699600697728	1586.3666666666666	32241.866666666665	39.003075961035655
1019.0890550052692	1586.8	31882.866666666665	39.650276243032
1019.8080761494851	1586.0333333333333	31403.366666666665	39.94087952353002
1020.5270235002555	1586.8	30798.4	39.73701336477579
1021.2458970554151	1586.3	30072.333333333332	39.103311142045406
1021.9646968127987	1586.6	29396.333333333332	39.50048515729843
1022.6834227702411	1586.6	28838.5	39.08059690896418
1023.4020749255772	1586.4333333333334	28331.6	38.79477438436012
1024.1206532766416	1586.8333333333333	27948.9	38.7396148224502
1024.8391578212693	1586.5	27651.933333333334	39.19734345082191
1025.5575885572953	1586.7333333333333	27320.833333333332	39.46145113050643
1026.2759454825539	1585.9	26880.133333333335	39.69038742997989
1026.9942285948803	1586.1	26304.666666666668	39.573190941973984
1027.7124378921092	1586.7	25708.733333333334	39.77282408330462
1028.4305733720753	1586.5333333333333	25110.033333333333	39.469684583373144
1029.1486350326138	1586.3666666666666	24515.766666666666	39.31439938114826
1029.866622871559	1586.0666666666666	24015.566666666666	39.54336470929475
1030.584536886746	1587.0666666666666	23596.766666666666	40.115801660627284
1031.3023770760096	1586.6666666666667	23227.7	39.23691050627005
1032.0201434371845	1586.4	22943.633333333335	39.860184674301664
1032.7378359681059	1586.0333333333333	22620.266666666666	40.10072809700904
1033.455454666608	1586.5	22235.8	40.18957452551014
1034.1729995305259	1587.2666666666667	21793.433333333334	40.20609382809883
1034.8904705576945	1586.4	21237.3	39.11722327291865
1035.6078677459486	1586.6	20723.433333333334	38.92468521270686
1036.3251910931228	1586.4333333333334	20256.566666666666	39.18281846463637
1037.042440597052	1585.6	19783.8	39.20670099438222
1037.7596162555712	1586.9666666666667	19373.866666666665	38.70648216804581
1038.4767180665153	1586.5333333333333	19049.466666666667	39.79238321125842
1039.1937460277186	1585.9333333333334	18718.866666666665	39.16570715442337
1039.9107001370162	1586.2666666666667	18431.1	38.81441303972509
1040.627580392243	1586.6	18162.8	39.623087300400975
1041.3443867912338	1586.7	17839.966666666667	39.48627481884158
1042.0611193318232	1586.6333333333334	17452.6	39.70497402241866
1042.7777780118463	1586.6666666666667	16994.433333333334	39.23986622251337
1043.4943628291376	1586.0	16556.1	39.686049934062325
1044.2108737815322	1587.4	16119.466666666667	38.64339536645528
1044.9273108668647	1586.0333333333333	15746.7	38.940269726992156
1045.64367408297	1586.1333333333334	15396.1	38.25776919292405
1046.359963427683	1586.8	15133.7	38.89716166274555
1047.0761788988382	1586.4333333333334	14873.566666666668	38.302519971690515
1047.7923204942708	1586.7666666666667	14653.5	38.44069009093146
1048.5083882118154	1586.1666666666667	14381.166666666666	38.23621558702389
1049.224382049307	1586.6	14081.866666666667	38.70943101426714
1049.9403020045802	1586.8	13749.166666666666	38.71677132034747
1050.6561480754697	1586.5666666666666	13403.266666666666	38.25155627936979
1051.3719202598106	1586.7666666666667	13092.333333333334	38.251487692707705
1052.0876185554378	1586.5666666666666	12804.366666666667	37.814606148108
1052.8032429601856	1586.7666666666667	12563.6	38.36718942215708
1053.5187934718892	1586.0666666666666	12373.533333333333	38.88107949060761
1054.2342700883835	1586.3	12199.366666666667	38.43534186415671
1054.949672807503	1585.5666666666666	12047.933333333332	37.86718572751149
1055.6650016270826	1586.2333333333333	11881.433333333332	37.923571221381
1056.3802565449573	1586.4333333333334	11684.166666666666	38.750945091526084
1057.0954375589617	1586.8333333333333	11477.933333333332	39.06975669375131
1057.8105446669308	1587.2333333333333	11226.833333333334	37.45447685684513
1058.5255778666992	1586.1333333333334	11022.066666666668	38.92506581326337
1059.240537156102	1586.5666666666666	10794.333333333334	38.90239340979676
1059.9554225329737	1586.5333333333333	10597.6	38.248561991944214
1060.6702339951491	1586.4333333333334	10433.333333333334	37.727425806267696
1061.3849715404633	1586.5666666666666	10308.233333333334	38.98135165442502
1062.0996351667509	1586.3666666666666	10194.066666666668	37.542322555184235
1062.8142248718468	1585.5666666666666	10073.466666666667	37.66624413170309
1063.528740653586	1586.0333333333333	9929.066666666668	38.532002304503
1064.2431825098029	1586.8	9759.1	38.68081744522549
1064.9575504383324	1586.7333333333333	9554.833333333334	37.766264311320924
1065.6718444370097	1585.8666666666666	9367.066666666668	38.55845170341783
1066.386064503669	1586.1333333333334	9200.1	38.72726433059032
1067.1002106361457	1586.5666666666666	9038.766666666666	37.726049683688764
1067.8142828322743	1586.0666666666666	8913.233333333334	38.11647576387109
1068.5282810898898	1586.3666666666666	8828.833333333334	38.72465952770575
1069.2422054068265	1585.7333333333333	8733.533333333333	38.89800330552686
1069.95605578092	1586.3333333333333	8637.466666666667	39.978166417880686
1070.6698322100044	1586.3	8489.9	39.48926977055458
1071.383534691915	1586.3	8327.3	39.06841897696507
1072.0971632244864	1586.1333333333334	8156.833333333333	39.274646770810634
1072.8107178055534	1587.1333333333334	8009.233333333334	39.14008773041546
1073.524198432951	1586.2666666666667	7886.9	39.43447659678656
1074.2376051045137	1586.5666666666666	7775.7	38.606284788685336
1074.9509378180765	1585.9666666666667	7680.866666666667	37.96155160512769
1075.6641965714741	1586.4666666666667	7602.133333333333	39.83009507221468
1076.3773813625414	1586.8666666666666	7494.8	38.27578473154375
1077.0904921891133	1587.3	7393.6	38.8921994654989
1077.8035290490245	1586.4333333333334	7266.733333333334	38.980828410274924
1078.51649194011	1586.2666666666667	7139.333333333333	39.347934145055824
1079.2293808602042	1585.8	7011.566666666667	38.232905335107745
1079.9421958071423	1585.9666666666667	6893.933333333333	37.78285836477563
1080.6549367787588	1586.2	6795.1	37.58168741310849
1081.367603772889	1586.9666666666667	6730.466666666666	38.15485876260478
1082.080196787367	1586.0333333333333	6676.7	37.64381329261534
1082.7927158200282	1585.8333333333333	6590.233333333334	38.056880664190345
1083.5051608687072	1586.4666666666667	6486.066666666667	36.88377703748302
1084.217531931239	1586.0	6365.7	37.933138593181205
1084.9298290054578	1586.5666666666666	6246.3	38.02812675473702
1085.6420520891993	1586.4	6136.833333333333	37.61824790825413
1086.3542011802977	1586.8666666666666	6057.166666666667	37.785911322518224
1087.0662762765878	1586.6333333333334	5998.3	38.637186233294784
1087.7782773759047	1587.2	5942.566666666667	37.816058869268886
1088.4902044760831	1586.8	5870.866666666667	39.22800196059807
1089.202057574958	1585.8	5765.966666666666	37.43200436065343
1089.9138366703637	1586.1666666666667	5687.1	39.28015694865112
1090.6255417601355	1587.0666666666666	5597.033333333334	39.33150931250612
1091.337172842108	1586.1333333333334	5513.233333333334	39.017838080217714
1092.048729914116	1586.1333333333334	5454.966666666666	38.212954643318994
1092.7602129739944	1586.8666666666666	5419.9	39.797290337014566
1093.471622019578	1586.4666666666667	5368.5	38.24359935068168
1094.1829570487016	1586.7333333333333	5302.933333333333	38.62016194970276
1094.8942180592	1586.6666666666667	5210.966666666666	38.38702626588762
1095.605405048908	1586.2	5131.0	37.7796507310764
1096.3165180156604	1586.5	5071.933333333333	38.6658187870109
1097.027556957292	1586.0	5015.2	37.5813714013365
1097.7385218716379	1586.4	4987.733333333334	37.29976917963186
1098.4494127565324	1586.6666666666667	4936.633333333333	38.572223193388325
1099.1602296098106	1586.6	4859.766666666666	38.91461075042385
1099.8709724293074	1586.2666666666667	4775.0	38.63214741156957
1100.5816412128574	1586.3333333333333	4701.266666666666	38.2941591480128
1101.2922359582956	1586.2333333333333	4657.233333333334	39.14056164329611
1102.0027566634565	1586.4	4621.833333333333	38.81688209637586
1102.7132033261753	1587.0	4574.233333333334	40.22682181443264
1103.4235759442865	1586.4	4499.0	38.817273921307326
1104.1338745156252	1586.0666666666666	4426.433333333333	38.997231290235874
1104.844099038026	1586.7333333333333	4367.966666666666	36.74454634335744
1105.5542495093239	1585.7333333333333	4339.833333333333	38.64236003581357
1106.2643259273534	1586.2333333333333	4299.7	39.48745564207006
1106.9743282899494	1585.8	4225.466666666666	39.38790544999326
1107.684256594947	1585.6666666666667	4135.4	38.1644804594669
1108.394110840181	1586.0666666666666	4078.1	38.904814212288514
1109.1038910234856	1586.4666666666667	4034.733333333333	37.97781657684985
1109.8135971426964	1585.8666666666666	3980.233333333333	38.971350196118856
1110.5232291956477	1586.1	3911.266666666667	39.49045661876305
1111.2327871801745	1586.8666666666666	3843.766666666667	39.53969767824305
1111.9422710941117	1586.4	3795.3	39.72861433018928
1112.6516809352938	1586.4	3743.0333333333333	38.8253589978634
1113.3610167015559	1586.3333333333333	3690.8	39.65236752865136
1114.0702783907325	1586.8666666666666	3638.2	40.35723121735317
1114.7794660006589	1586.0333333333333	3590.266666666667	39.73457533163413
1115.4885795291696	1585.9	3551.9333333333334	38.1334338526831
1116.1976189740992	1585.8	3512.0	39.3203350425715
1116.906584333283	1586.6	3464.233333333333	40.4284690077811
1117.6154756045555	1586.9666666666667	3426.0	39.30617100417391
1118.3242927857516	1586.2333333333333	3391.7	41.27804090335353
1119.0330358747062	1585.7666666666667	3351.266666666667	40.93292821443429
1119.741704869254	1586.3333333333333	3314.6	43.42028778332775
1120.4502997672296	1585.9666666666667	3266.0333333333333	39.75603164972119
1121.1588205664682	1585.6	1663.8333333333333	37.06581510184132
1121.8672672648045	1585.2333333333333	1663.0666666666666	37.46741840629318
1122.5756398600731	1585.7333333333333	1663.0	41.242825087068205
1123.2839383501089	1586.0666666666666	1662.0333333333333	30.181064993097078
