# Supplementary material for: Roblonski: A Material-Efficient Robo-Fluidic Toolbox for Rapid Photochemical Characterization
Source: ACS Cent Sci. 2026 Feb 6;12(3):333–44. doi: 10.1021/acscentsci.5c02027 (PMC13022720; doi:10.1021/acscentsci.5c02027)
Supplement: Supplementary file 2 [file oc5c02027_si_002.zip › BeerLambertStudy/Raw Data (Automataed)/BLEC Study (2025 Jun 12)/Perylene2/blec_Perylene2__13062025_aABS_i10_eEXP_s5_d380e-02_t250-0_m7_v175-0.csv]

name	C:/Users/cbe.mabolha.shared/Documents/Gilson Spectroscopy Project\BLEC Study (2025 Jun 12)\Perylene2\blec_Perylene2__13062025_aABS_i10_eEXP_s5_d380e-02_t250-0_m7_v175-0.csv
2025-06-13 00:38:21.181786
mix_iter=7	mix_disp=175.0
droplet_volume=50.0	working_volume=250.0
dilution_scheme=Fractional(value=0.3333333333333333)	n_dil=6
calibration=Calibration(y = f(x); f(x) = -0.244 + 0.9765x; s.t. y > 0.0; Set Feb 4	2025 from "Manuscript Figures Data.xlsx")
count	30
interval	0.1 (Sec)
integration_time	40000 (uSec)
NLC=False	DCC=False	WCAL=-5	Slit=S5
Conc_0=0.038	nFRAC=0.13168724279835395	nConc_(10;5)=0.00500411522633745	aFRAC=0.1320172817797229	aConc_(10;5)=0.00501665670762947
wavelength (nm)	dark reference (int)	light reference (int)	abs (mOD)
W	D	L	S
344.6678771972656	1602.5666666666666	1680.5333333333333	229.15113540791674
345.45221902608614	1589.7333333333333	1666.6	223.61008538707205
346.236489003635	1586.2666666666667	1664.0333333333333	212.88251000278134
347.02068712774695	1585.6	1662.8666666666666	224.29125151826528
347.8048133962569	1585.2333333333333	2398.3333333333335	212.13045712533142
348.5888678069997	1585.0333333333333	2407.1666666666665	210.96343199040325
349.3728503578101	1586.7666666666667	2426.6666666666665	212.81406608042093
350.15676104652283	1587.7666666666667	2438.0333333333333	215.70075082997312
350.94059987097285	1587.3	2447.4333333333334	213.8002648208266
351.72436682899485	1586.7333333333333	2448.4666666666667	212.68413829682825
352.5080619184237	1586.5	2459.0666666666666	215.2681132404024
353.2916851370942	1585.2	2459.866666666667	210.92578135044218
354.0752364828412	1585.1333333333334	2465.3	211.95674380830846
354.8587159534994	1585.2333333333333	2468.0333333333333	212.69181895555747
355.6421235469038	1586.2666666666667	2470.5333333333333	210.9045282446124
356.42545926088906	1587.0666666666666	2473.733333333333	212.90723521710686
357.20872309329	1586.8333333333333	2472.1	213.63608475617687
357.9919150419415	1586.7333333333333	2465.5666666666666	213.4203337555691
358.77503510467835	1585.8333333333333	2458.4333333333334	211.08361336376595
359.5580832793353	1585.8333333333333	2456.633333333333	212.45849951114798
360.34105956374725	1586.0666666666666	2450.766666666667	210.54584686484733
361.12396395574893	1585.6666666666667	2447.3333333333335	212.07522319757447
361.9067964531752	1585.3	2447.9	210.85126752220742
362.6895570538609	1585.9666666666667	2447.866666666667	214.38857891445096
363.47224575564076	1586.1	2445.2	211.73893216119774
364.2548625563497	1585.9666666666667	2440.1	212.74727324653145
365.0374074538224	1586.3666666666666	2440.9	211.51455978196736
365.8198804458938	1586.1666666666667	2436.733333333333	213.872083736888
366.6022815303986	1585.9666666666667	2437.2	210.85549113010626
367.3846107051717	1586.0	2438.4666666666667	215.25908352606814
368.1668679680479	1586.7666666666667	2438.0333333333333	212.7558000671186
368.9490533168619	1586.7	2442.1666666666665	213.78445005475146
369.7311667494487	1586.2666666666667	2451.9666666666667	214.32242587384437
370.5132082636429	1586.7666666666667	2454.266666666667	212.43949314233134
371.2951778572795	1586.4	2458.8333333333335	211.67550764847914
372.07707552819323	1586.4	2461.233333333333	211.65459912567115
372.8589012742189	1587.2333333333333	2466.9333333333334	210.3887274734127
373.6406550931913	1586.4333333333334	2478.266666666667	211.84669816911168
374.4223369829453	1586.0333333333333	2483.9333333333334	211.62995937902318
375.2039469413157	1586.6666666666667	2493.4666666666667	214.57700592280074
375.9854849661373	1586.8	2487.133333333333	214.91009868617357
376.7669510552448	1586.1333333333334	2488.233333333333	210.88345548831947
377.5483452064732	1585.8333333333333	2498.1666666666665	212.50872336221298
378.3296674176572	1585.9333333333334	2510.0333333333333	213.49120479617997
379.11091768663164	1587.0666666666666	2513.3333333333335	214.30342622118124
379.89209601123133	1586.0666666666666	2523.133333333333	215.61635285727593
380.67320238929113	1586.1333333333334	2522.3333333333335	213.59314577949792
381.45423681864577	1586.6666666666667	2526.9	214.12203544593226
382.23519929713007	1585.4333333333334	2535.0	214.5969434642314
383.01608982257886	1586.3666666666666	2545.9666666666667	213.37815891812937
383.796908392827	1586.1666666666667	2554.9	212.4177987358776
384.57765500570923	1586.4333333333334	2558.8	213.41042861155174
385.3583296590604	1586.6333333333334	2553.3333333333335	217.14713385508938
386.1389323507153	1586.1333333333334	2556.4	217.02166700786424
386.91946307850884	1586.3666666666666	2567.1666666666665	214.87927318592875
387.69992184027564	1586.8	2588.9	211.30684981896573
388.48030863385065	1586.2666666666667	2610.733333333333	212.90717276842335
389.2606234570687	1586.6333333333334	2596.1666666666665	214.16410127248756
390.04086630776453	1586.6333333333334	2584.6	211.06556708013613
390.82103718377294	1586.9333333333334	2588.5	212.74732848413416
391.6011360829288	1586.5	2597.6	214.29783342160238
392.3811630030669	1585.4666666666667	2624.4666666666667	210.07381221800904
393.161117942022	1586.3333333333333	2669.3	215.00535664795646
393.941000897629	1586.3333333333333	2717.366666666667	216.26587665511164
394.72081186772266	1586.1	2723.133333333333	214.6223711839243
395.5005508501378	1586.5333333333333	2709.0333333333333	213.2506851542993
396.28021784270925	1585.9333333333334	2707.5666666666666	215.34543027239732
397.0598128432718	1586.1666666666667	2721.1	217.82400765021293
397.83933584966024	1585.7333333333333	2719.8333333333335	216.66330951665785
398.6187868597095	1586.6666666666667	2731.866666666667	217.87662499603883
399.3981658712542	1586.6333333333334	2749.6	218.22086184143654
400.1774728821293	1585.9333333333334	2779.0333333333333	216.75836050492717
400.9567078901696	1585.7666666666667	2802.8333333333335	215.98484522842588
401.7358708932098	1586.1666666666667	2800.9	220.50416516342452
402.5149618890848	1585.9333333333334	2787.6	219.76560633088692
403.2939808756294	1586.7	2796.233333333333	219.89031319617092
404.07292785067847	1586.8	2826.366666666667	223.13921089421308
404.8518028120667	1586.4	2835.4333333333334	222.63372536530562
405.630605757629	1586.4	2834.5666666666666	220.43992321243306
406.4093366852001	1586.2666666666667	2826.2	221.41698152548366
407.1879955926149	1585.5666666666666	2834.5333333333333	221.89511516281752
407.9665824777082	1586.2	2852.366666666667	220.0042859430976
408.74509733831474	1586.7666666666667	2871.266666666667	220.3486592448185
409.52354017226935	1586.4333333333334	2879.1666666666665	220.6410084928292
410.3019109774069	1585.9333333333334	2882.633333333333	221.72968225364806
411.08020975156217	1586.3	2897.7	219.35742603077497
411.8584364925699	1586.4666666666667	2922.8333333333335	219.21357744061413
412.6365911982651	1586.1666666666667	2948.233333333333	219.48507776679432
413.4146738664823	1586.2666666666667	2973.233333333333	219.66930797041164
414.19268449505654	1587.1333333333334	2999.0666666666666	218.11906603838864
414.97062308182257	1587.0	3039.2	219.20845206319802
415.74848962461516	1586.2333333333333	3080.1666666666665	217.5067167336621
416.52628412126916	1586.5666666666666	3153.4666666666667	217.91237997597375
417.3040065696194	1586.7	3227.8333333333335	216.971744658188
418.0816569675006	1586.6333333333334	3215.5666666666666	216.45825273104705
418.8592353127476	1586.4	3206.7	219.138176317782
419.63674160319533	1586.6	3217.7	218.1634350517364
420.4141758366785	1586.4	3257.233333333333	218.35383700636453
421.1915380110319	1586.4	3270.366666666667	219.21186635379786
421.9688281240904	1585.8333333333333	3266.5666666666666	218.49113230652642
422.7460461736888	1587.1333333333334	3325.5666666666666	222.38758347814655
423.52319215766187	1586.2333333333333	3387.4	220.43114611952834
424.3002660738445	1586.6333333333334	3471.266666666667	224.04861052176082
425.0772679200714	1585.8333333333333	3612.8	222.18693327659508
425.8541976941775	1586.3	3750.6	223.62937546079186
426.6310553939975	1586.3666666666666	3819.8333333333335	224.23621513006313
427.40784101736625	1586.3333333333333	3866.0	226.2526846642419
428.18455456211865	1586.7333333333333	3997.8333333333335	228.2581568927523
428.96119602608934	1586.2333333333333	4190.333333333333	230.9662267338216
429.7377654071133	1586.4	4399.066666666667	231.80983008877917
430.5142627030252	1586.3333333333333	4527.4	236.1611133206122
431.29068791166	1586.3333333333333	4680.766666666666	236.97662010859898
432.06704103085235	1586.2	4805.266666666666	239.9639398433111
432.8433220584372	1586.1333333333334	4895.233333333334	239.11634699272219
433.6195309922492	1586.1333333333334	4958.3	238.46129928625626
434.3956678301234	1586.4	5003.4	238.2978304651448
435.1717325698944	1586.5666666666666	5013.866666666667	236.22273060488155
435.9477252093971	1586.3666666666666	5037.3	235.02869686067805
436.72364574646633	1585.9666666666667	5086.1	233.98631673064125
437.49949417893686	1585.6333333333334	5150.233333333334	234.5743062252316
438.27527050464346	1586.5	5238.633333333333	230.37757806658368
439.0509747214211	1586.4	5411.4	228.93955906858554
439.8266068271044	1586.3666666666666	5690.3	230.2771677813647
440.6021668195283	1586.4	6052.566666666667	227.8322854808446
441.37765469652754	1586.6	6530.466666666666	229.45302218970158
442.1530704559369	1587.0333333333333	7014.366666666667	231.87267211568798
442.9284140955914	1586.1	7455.666666666667	233.02079938869227
443.7036856133256	1586.3666666666666	7773.766666666666	234.8519667298752
444.47888500697445	1587.5	7930.7	235.4743163786045
445.2540122743727	1586.2666666666667	7978.1	234.97744383194689
446.0290674133552	1586.5	7922.6	234.69366642289566
446.8040504217568	1586.4333333333334	7824.5	234.41021180074642
447.5789612974122	1586.4	7751.733333333334	233.87126279934958
448.35380003815635	1587.1666666666667	7701.7	233.52076917611836
449.1285666418239	1586.1666666666667	7673.533333333334	233.5328504677894
449.90326110624983	1586.1	7665.966666666666	233.0422338314172
450.67788342926883	1585.9	7676.4	232.5325067467724
451.4524336087157	1586.0	7714.166666666667	232.79295406883216
452.22691164242536	1586.3333333333333	7764.666666666667	232.58286621278512
453.00131752823256	1586.2333333333333	7819.666666666667	232.73201848661407
453.7756512639721	1586.2	7895.8	232.04666519043445
454.5499128474788	1586.5	7962.866666666667	232.1625403790034
455.32410227658755	1586.4666666666667	7993.666666666667	232.270430122415
456.09821954913303	1586.6666666666667	8009.033333333334	232.76528705490375
456.8722646629501	1586.6333333333334	7975.333333333333	232.32031798634662
457.6462376158736	1586.6333333333334	7917.1	233.77427186065134
458.4201384057383	1586.9666666666667	7826.666666666667	234.02255725297485
459.1939670303791	1586.5666666666666	7697.833333333333	232.30482367272955
459.96772348763074	1586.6	7557.966666666666	233.18194976430036
460.741407775328	1585.6666666666667	7414.833333333333	232.93700814558622
461.51501989130577	1586.1	7272.033333333334	232.69675107464195
462.2885598333988	1586.1333333333334	7159.266666666666	232.45130480286667
463.0620275994419	1586.3666666666666	7069.2	232.6759301601936
463.83542318726995	1585.6333333333334	6999.8	231.71038612996162
464.6087465947177	1585.8	6956.333333333333	232.0562770707583
465.38199781962	1585.9333333333334	6927.866666666667	231.75193105419228
466.1551768598116	1586.3	6926.0	232.3843470469341
466.92828371312737	1585.8333333333333	6944.333333333333	230.7786407787317
467.7013183774021	1586.4	6975.633333333333	231.45525717910863
468.4742808504707	1586.4	7014.233333333334	230.98106363951769
469.24717113016777	1586.6	7072.5	230.8573438965104
470.0199892143283	1586.1666666666667	7142.8	231.32778315042944
470.792735100787	1586.9333333333334	7213.3	231.0040086842136
471.5654087873788	1586.8333333333333	7293.2	231.24573117614793
472.33801027193834	1585.9	7356.3	230.2893942721366
473.11053955230057	1585.8666666666666	7431.766666666666	231.97107287458928
473.88299662630027	1586.4	7517.7	232.71613113120316
474.65538149177223	1586.7333333333333	7542.166666666667	230.47323008440614
475.4276941465513	1586.5	7564.766666666666	229.99971995347326
476.1999345884722	1586.8666666666666	7581.333333333333	231.08863598381774
476.97210281536985	1585.8666666666666	7573.8	230.87825916061485
477.74419882507897	1586.1333333333334	7561.733333333334	231.49941849416643
478.51622261543446	1586.1	7548.666666666667	231.5844741683186
479.2881741842711	1586.2666666666667	7512.2	231.5853799432001
480.06005352942367	1586.1333333333334	7458.833333333333	230.89285669324988
480.831860648727	1586.5	7408.633333333333	230.01599646385364
481.60359554001593	1586.5666666666666	7367.366666666667	230.87535149152964
482.37525820112523	1587.1666666666667	7319.0	230.71950048343214
483.14684862988975	1586.3666666666666	7266.866666666667	229.67462770941938
483.91836682414424	1586.7666666666667	7212.966666666666	229.6879662151221
484.68981278172356	1586.0666666666666	7166.566666666667	229.72369266652387
485.46118650046253	1586.5666666666666	7129.866666666667	230.1291269776462
486.23248797819593	1586.0333333333333	7079.966666666666	229.29369671737868
487.0037172127586	1586.5666666666666	7046.5	228.8776294384561
487.7748742019853	1586.0	7012.066666666667	229.56592729140536
488.54595894371096	1586.5	6975.8	229.74303718728592
489.31697143577026	1586.4666666666667	6934.6	229.03771054550378
490.08791167599804	1587.3	6905.766666666666	230.16348496394608
490.8587796622292	1586.6333333333334	6875.0	228.5966322909971
491.6295753922984	1586.4333333333334	6843.066666666667	229.47209463902834
492.4002988640406	1586.7	6822.766666666666	229.61393675625825
493.17095007529053	1585.8333333333333	6778.5	228.06349158684029
493.94152902388305	1586.3333333333333	6749.8	228.72698176745902
494.71203570765294	1586.3666666666666	6721.666666666667	228.83662284062828
495.482470124435	1586.8333333333333	6693.9	229.24927700434347
496.25283227206404	1587.3	6672.466666666666	229.777878546759
497.02312214837485	1586.7333333333333	6646.433333333333	229.20468131815852
497.7933397512024	1586.8	6621.0	229.3982887835096
498.56348507838123	1586.2666666666667	6600.033333333334	228.4324671854107
499.3335581277464	1587.1333333333334	6576.933333333333	228.94377117265398
500.10355889713264	1586.7	6566.566666666667	228.23565594451387
500.8734873843747	1586.0666666666666	6559.533333333334	228.5384430093677
501.6433435873074	1586.7	6565.3	228.21860473083237
502.4131275037657	1586.3	6559.4	228.59018296677237
503.1828391315842	1586.4666666666667	6576.366666666667	228.17169170439294
503.95247846859786	1586.7	6594.3	227.88820788551
504.72204551264144	1586.6333333333334	6627.633333333333	228.89349949231988
505.49154026154974	1586.6	6651.966666666666	227.59098058999697
506.2609627131576	1585.8666666666666	6693.366666666667	227.35380395235072
507.03031286529983	1586.8	6748.166666666667	227.73928250878632
507.7995907158112	1586.6333333333334	6804.6	227.73963331009867
508.5687962625266	1586.8666666666666	6870.1	227.52198872740905
509.33792950328075	1585.8666666666666	6954.6	228.54321816879212
510.1069904359085	1586.2	7028.0	227.62602634207136
510.8759790582447	1586.8333333333333	7113.566666666667	227.4517426773479
511.6448953681241	1586.6666666666667	7199.066666666667	228.22424375786147
512.4137393633815	1586.0666666666666	7290.733333333334	227.3435545722417
513.1825110418519	1586.5333333333333	7398.133333333333	228.23413365888698
513.9512104013698	1586.1	7511.366666666667	228.42483026594695
514.7198374397702	1586.9333333333334	7614.3	227.9219163159093
515.4883921548881	1586.1666666666667	7716.666666666667	227.88847565750123
516.2568745445578	1586.3666666666666	7812.333333333333	227.15688665691897
517.0252846066146	1586.4333333333334	7930.266666666666	228.52128381414087
517.793622338893	1586.8	8037.8	228.22737551437507
518.561887739228	1586.3333333333333	8122.3	227.48291760484457
519.3300808054544	1586.4666666666667	8220.266666666666	227.3440393022493
520.0982015354069	1586.5666666666666	8304.933333333332	225.94626539471437
520.8662499269203	1586.2666666666667	8410.133333333333	228.05426773473485
521.6342259778296	1586.6333333333334	8493.033333333333	226.86350647534468
522.4021296859694	1586.3333333333333	8573.6	226.71293866397417
523.1699610491747	1586.2	8637.966666666667	227.2013144719489
523.9377200652801	1586.5666666666666	8713.166666666666	226.31620065426122
524.7054067321207	1587.2333333333333	8770.633333333333	226.20062220613985
525.4730210475309	1586.2333333333333	8835.333333333334	226.18317068871522
526.2405630093459	1587.1	8891.166666666666	226.1784147432062
527.0080326154003	1586.2	8956.2	226.24464013677104
527.7754298635291	1586.8666666666666	9013.633333333333	227.29446446254147
528.5427547515668	1586.5666666666666	9043.0	227.0499199108935
529.3100072773485	1586.9333333333334	9093.866666666667	227.42147307983484
530.077187438709	1587.4666666666667	9140.966666666667	226.80882808969983
530.8442952334829	1586.6333333333334	9178.3	225.95841473578528
531.6113306595051	1586.1666666666667	9212.666666666666	226.80907825000807
532.3782937146104	1586.6	9256.366666666667	227.12406139424573
533.1451843966338	1587.4	9290.833333333334	226.25209665511727
533.9120027034099	1586.3333333333333	9338.433333333332	225.9006127952379
534.6787486327736	1586.9	9363.466666666667	225.9297704884163
535.4454221825597	1586.4333333333334	9394.4	226.26027124577755
536.212023350603	1586.2333333333333	9423.133333333333	225.28955385846334
536.9785521347383	1586.5333333333333	9467.133333333333	226.51454008101632
537.7450085328004	1586.4	9478.1	225.98537813301547
538.5113925426242	1586.1	9492.233333333334	224.74963578992623
539.2777041620444	1586.5666666666666	9516.066666666668	225.06157531593863
540.0439433888959	1586.6333333333334	9550.0	225.60860868204796
540.8101102210134	1586.4	9576.8	225.78958437299084
541.5762046562318	1586.5333333333333	9580.3	225.7958362132498
542.3422266923859	1586.6	9603.933333333332	226.3956170948567
543.1081763273105	1586.9666666666667	9615.633333333333	225.86715816847482
543.8740535588404	1586.0666666666666	9638.733333333334	226.27263580185755
544.6398583848105	1586.9666666666667	9632.166666666666	225.02003555059073
545.4055908030555	1587.1	9651.1	226.55967666657688
546.1712508114102	1587.0	9667.633333333333	225.90870230409158
546.9368384077096	1586.2	9670.1	224.75714155234468
547.7023535897882	1586.4666666666667	9672.266666666666	225.28006405401376
548.4677963554811	1586.1666666666667	9665.133333333333	224.78057108049293
549.2331667026231	1586.9666666666667	9668.533333333333	224.73694567629704
549.9984646290487	1586.3	9664.166666666666	224.14453521803398
550.7636901325931	1587.1	9673.066666666668	225.3521799557824
551.5288432110908	1586.6333333333334	9665.766666666666	224.76848407414658
552.2939238623768	1587.1666666666667	9648.533333333333	224.1161503736089
553.0589320842859	1586.3666666666666	9642.266666666666	223.55084828959176
553.8238678746528	1586.0666666666666	9653.4	225.3379939868787
554.5887312313124	1586.5333333333333	9651.633333333333	224.33829276023272
555.3535221520995	1586.7333333333333	9664.133333333333	224.606153720432
556.1182406348488	1586.6333333333334	9660.366666666667	225.5497583627559
556.8828866773954	1586.0666666666666	9662.633333333333	224.7477616059712
557.6474602775738	1587.1666666666667	9666.1	225.28720631972962
558.411961433219	1586.5666666666666	9669.733333333334	224.72976153044823
559.1763901421657	1586.6333333333334	9672.0	223.9804360031494
559.9407464022488	1586.2666666666667	9697.766666666666	225.1990021167239
560.7050302113031	1586.5666666666666	9697.466666666667	224.4450764077918
561.4692415671633	1587.1	9701.6	223.8335475164161
562.2333804676643	1586.9333333333334	9702.133333333333	224.5854902177322
562.997446910641	1586.5	9733.566666666668	224.90149811944033
563.7614408939281	1586.4	9727.466666666667	224.35195644200329
564.5253624153604	1586.2666666666667	9753.066666666668	224.03275933490332
565.2892114727728	1586.9333333333334	9772.866666666667	223.4426941752069
566.0529880639999	1586.5666666666666	9804.5	224.03211916440037
566.8166921868768	1587.1666666666667	9817.366666666667	224.24340266560645
567.5803238392382	1586.3666666666666	9836.1	224.16302799319735
568.3438830189189	1586.5333333333333	9846.566666666668	223.240198930724
569.1073697237535	1586.8333333333333	9858.5	223.14870548258168
569.8707839515772	1586.2666666666667	9889.7	223.119827366586
570.6341257002246	1586.4	9897.6	223.2257945355877
571.3973949675305	1587.0	9910.6	224.08008010702042
572.1605917513298	1586.5666666666666	9912.866666666667	223.95296346883208
572.9237160494572	1586.1666666666667	9923.566666666668	223.06066140970995
573.6867678597476	1586.5333333333333	9949.333333333334	222.71340718766012
574.4497471800358	1586.0666666666666	9965.266666666666	222.64305142829505
575.2126540081566	1585.9	9950.533333333333	221.83548129151941
575.9754883419448	1586.0666666666666	9969.766666666666	224.04321719951886
576.7382501792351	1586.1666666666667	9998.233333333334	222.39462375723218
577.5009395178625	1587.3	10002.8	223.18684377202175
578.2635563556619	1586.4	10007.166666666666	221.85104181000995
579.0261006904677	1586.9333333333334	10016.833333333334	223.86607762816865
579.7885725201152	1586.8	10027.933333333332	223.12658229838453
580.5509718424388	1587.4	10049.9	222.3565429542383
581.3132986552736	1586.4333333333334	10066.4	222.20568833043458
582.0755529564542	1586.9666666666667	10095.433333333332	222.48838752675627
582.8377347438156	1586.4666666666667	10118.166666666666	222.0031847428762
583.5998440151925	1586.0333333333333	10126.6	222.0612448548433
584.3618807684197	1586.7	10160.5	222.35670895111866
585.123845001332	1586.1	10197.366666666667	223.39756852958106
585.8857367117644	1586.4333333333334	10223.633333333333	221.99012051884918
586.6475558975515	1585.8333333333333	10260.8	222.14477818504432
587.4093025565281	1586.2	10280.266666666666	221.8271038672687
588.1709766865292	1586.6333333333334	10335.833333333334	222.47132767238756
588.9325782853895	1586.2	10381.666666666666	221.7044827734611
589.6941073509438	1586.5666666666666	10433.966666666667	222.42235818200632
590.4555638810269	1586.9	10508.633333333333	222.37695942234103
591.2169478734736	1586.5666666666666	10579.966666666667	220.97824997953725
591.9782593261189	1586.6333333333334	10649.966666666667	220.7506929296397
592.7394982367973	1585.9666666666667	10718.6	220.28597693342917
593.5006646033439	1586.0	10822.033333333333	220.5617399879194
594.2617584235933	1586.6	10914.466666666667	220.4274126888102
595.0227796953804	1586.4666666666667	11017.266666666666	220.19000452347407
595.78372841654	1587.0	11123.566666666668	221.1818490974151
596.544604584907	1585.9666666666667	11239.8	221.3416952866045
597.3054081983161	1586.6666666666667	11358.7	221.0312819711151
598.0661392546021	1586.4666666666667	11477.2	220.4877467758332
598.8267977515999	1587.3666666666666	11592.7	220.51485079492943
599.5873836871442	1586.6	11740.6	221.11988219634696
600.34789705907	1585.9	11849.0	220.13082649244538
601.1083378652119	1586.3	11973.333333333334	219.7622797607322
601.8687061034049	1586.9666666666667	12120.966666666667	220.6113871756532
602.6290017714836	1587.2333333333333	12245.566666666668	219.85221830904328
603.3892248672829	1586.6666666666667	12399.633333333333	220.40168067308878
604.1493753886377	1587.0666666666666	12520.366666666667	219.00996764844544
604.9094533333828	1586.3	12670.0	219.4664285304951
605.6694586993528	1586.0666666666666	12806.633333333333	219.92249747385716
606.4293914843829	1586.3666666666666	12944.533333333333	219.53736555024636
607.1892516863076	1586.9333333333334	13065.4	219.05247280814092
607.9490393029618	1586.2333333333333	13215.233333333334	219.54152339258388
608.7087543321802	1586.1333333333334	13357.6	219.63136176652702
609.4683967717978	1586.9666666666667	13481.9	218.50025660952875
610.2279666196492	1586.3666666666666	13615.366666666667	219.29689221485538
610.9874638735695	1586.3333333333333	13769.5	220.93674620114842
611.7468885313933	1586.1333333333334	13890.666666666666	219.4388838148167
612.5062405909555	1586.7666666666667	14026.766666666666	219.51790924687262
613.2655200500909	1586.5666666666666	14158.466666666667	218.79690419265827
614.0247269066342	1586.2333333333333	14271.466666666667	219.10370962763304
614.7838611584203	1586.9	14383.2	218.37337914537258
615.5429228032841	1586.8666666666666	14510.733333333334	219.67293183012055
616.3019118390603	1586.9333333333334	14598.133333333333	219.84621245613837
617.0608282635836	1586.7666666666667	14694.366666666667	218.89122789297295
617.8196720746892	1586.3666666666666	14810.433333333332	220.10837266405457
618.5784432702114	1587.2333333333333	14874.266666666666	219.70515278034605
619.3371418479854	1585.7333333333333	14959.933333333332	219.13783187512075
620.0957678058459	1586.9	14993.766666666666	218.5706988717138
620.8543211416277	1586.8333333333333	15059.6	218.49105759060504
621.6128018531655	1587.0333333333333	15119.633333333333	218.79964017926343
622.3712099382943	1586.7	15177.2	218.90638420108567
623.1295453948488	1586.1666666666667	15234.466666666667	218.0406807543694
623.8878082206638	1587.0333333333333	15287.733333333334	218.08520923749117
624.6459984135743	1586.9666666666667	15348.1	217.81460321809516
625.4041159714149	1586.2	15422.766666666666	218.38763902609705
626.1621608920203	1586.6333333333334	15464.0	218.47263986624148
626.9201331732256	1585.8333333333333	15508.1	218.63690456114384
627.6780328128656	1586.4	15551.7	218.3769109943109
628.4358598087749	1586.9666666666667	15577.533333333333	218.46836459765544
629.1936141587885	1587.0333333333333	15612.066666666668	218.04736853634373
629.9512958607411	1586.4333333333334	15663.533333333333	218.37274868699123
630.7089049124675	1586.9	15674.233333333334	217.5862562399688
631.4664413118026	1586.2666666666667	15696.7	218.34191417564378
632.2239050565811	1586.3333333333333	15707.0	218.37698929023185
632.9812961446379	1586.3666666666666	15729.5	218.3662356853411
633.7386145738079	1586.3666666666666	15749.233333333334	217.24227451855492
634.4958603419257	1586.8	15755.3	217.60043787089714
635.2530334468262	1585.9666666666667	15715.266666666666	218.40180278282776
636.0101338863443	1586.6666666666667	15704.066666666668	217.6531740340358
636.7671616583146	1586.6333333333334	15695.1	216.99590479382334
637.5241167605723	1586.5	15687.633333333333	216.70584895308292
638.2809991909518	1586.2333333333333	15659.3	215.75434813685155
639.037808947288	1586.5666666666666	15663.266666666666	216.6736013576302
639.7945460274159	1586.2333333333333	15668.833333333334	217.5760086366327
640.5512104291702	1586.9666666666667	15651.433333333332	218.11376299799934
641.3078021503857	1585.5333333333333	15628.566666666668	217.74235604653174
642.0643211888971	1586.3666666666666	15560.4	217.56315026724076
642.8207675425394	1586.0333333333333	15522.666666666666	217.03056493745166
643.5771412091474	1586.9333333333334	15495.6	216.32772341349894
644.3334421865558	1586.5666666666666	15481.9	216.7358304906906
645.0896704725996	1586.7666666666667	15453.733333333334	216.8344640064156
645.8458260651132	1586.4	15430.166666666666	216.66488508608003
646.6019089619319	1586.5	15417.666666666666	215.24766840681355
647.3579191608902	1586.5	15411.433333333332	216.45442443428348
648.1138566598231	1586.0	15367.966666666667	215.04052616444824
648.8697214565653	1586.6666666666667	15374.366666666667	215.4831958462157
649.6255135489516	1586.5333333333333	15343.133333333333	215.7216622142841
650.3812329348169	1585.9333333333334	15334.666666666666	216.96300273807074
651.1368796119959	1586.4	15384.6	216.9880285005853
651.8924535783235	1586.2333333333333	15375.966666666667	216.14258682055714
652.6479548316345	1586.3	15350.5	216.2123500027866
653.4033833697637	1586.5666666666666	15334.933333333332	216.19723951171196
654.1587391905458	1586.3333333333333	15315.566666666668	216.32404249494655
654.9140222918159	1585.5666666666666	15338.8	216.421972328404
655.6692326714084	1586.1666666666667	15331.2	215.66773805535712
656.4243703271585	1586.3666666666666	15352.566666666668	215.61497363437772
657.1794352569008	1586.6	15371.2	216.3471297950519
657.9344274584702	1586.0666666666666	15404.7	216.04968071838718
658.6893469297014	1586.0	15425.866666666667	216.26534107691307
659.4441936684294	1586.0	15474.666666666666	216.69390457062775
660.1989676724888	1586.4333333333334	15518.7	216.41020760297636
660.9536689397146	1587.5333333333333	15540.0	216.11859225305835
661.7082974679414	1585.7666666666667	15582.1	216.5306377017383
662.4628532550042	1586.2333333333333	15583.166666666666	215.99617702053914
663.2173362987378	1586.7	15630.933333333332	216.0791555437451
663.9717465969768	1586.5666666666666	15670.466666666667	215.71339533469808
664.7260841475563	1586.3333333333333	15728.333333333334	215.6506203091185
665.480348948311	1586.5333333333333	15786.3	214.99071984013588
666.2345409970756	1586.5333333333333	15834.733333333334	214.66193695568353
666.988660291685	1586.7666666666667	15902.3	214.98900589756335
667.742706829974	1586.4333333333334	15972.266666666666	213.86051768553307
668.4966806097776	1586.9666666666667	16062.433333333332	213.69257444387083
669.2505816289303	1586.5333333333333	16155.266666666666	213.66758821251273
670.0044098852671	1586.5666666666666	16261.1	213.32020522540182
670.7581653766227	1586.1	16355.133333333333	214.25307687251342
671.511848100832	1586.1	16449.966666666667	214.27559608460072
672.2654580557298	1586.4666666666667	16552.4	214.87569258910486
673.0189952391509	1586.6333333333334	16678.666666666668	215.14249633127372
673.7724596489301	1586.9666666666667	16757.133333333335	214.5294716010428
674.5258512829022	1586.2666666666667	16864.866666666665	214.09952337545735
675.279170138902	1586.3	16944.866666666665	213.38456909737738
676.0324162147645	1586.5666666666666	17038.766666666666	213.35941039898557
676.7855895083242	1586.2333333333333	17164.5	213.92324456928796
677.5386900174161	1587.0333333333333	17260.6	212.99764798572744
678.2917177398749	1586.8666666666666	17387.8	213.96195066134786
679.0446726735356	1586.3	17513.6	213.7645689213058
679.797554816233	1586.5	17678.4	214.59609333593744
680.5503641658016	1587.1	17801.366666666665	214.71272988700647
681.3031007200765	1586.5666666666666	17915.766666666666	214.0723222940187
682.0557644768925	1587.5666666666666	18002.1	213.5871175738975
682.8083554340842	1586.3333333333333	18120.9	213.6574130956881
683.5608735894867	1586.6333333333334	18215.3	213.02433495933698
684.3133189409347	1586.6	18366.166666666668	213.45422480782412
685.0656914862628	1586.5	18520.0	213.48480177524698
685.8179912233061	1586.5666666666666	18655.233333333334	212.90602330415183
686.5702181498993	1586.8	18752.7	212.0141749171764
687.3223722638772	1586.4333333333334	18888.833333333332	212.43872127547917
688.0744535630747	1586.8	19021.0	212.91075152685286
688.8264620453265	1586.1666666666667	19110.433333333334	211.64599111898468
689.5783977084674	1586.5333333333333	19230.633333333335	211.91892565312853
690.3302605503324	1586.2666666666667	19373.666666666668	213.59535749859074
691.082050568756	1587.0333333333333	19473.266666666666	213.4023367197466
691.8337677615733	1586.7333333333333	19503.966666666667	211.77694075952797
692.585412126619	1586.7	19611.633333333335	211.98766943240025
693.3369836617278	1586.6	19684.9	212.30437070164857
694.0884823647348	1586.6666666666667	19776.1	211.63770982091364
694.8399082334745	1586.8333333333333	19840.133333333335	210.71935403278593
695.5912612657819	1587.3	19961.0	211.4488284326504
696.3425414594917	1586.5666666666666	20041.566666666666	212.5695341264421
697.0937488124388	1587.0666666666666	20138.4	213.41498181276077
697.8448833224579	1586.4333333333334	20160.0	211.8723760542985
698.5959449873841	1586.1	20238.766666666666	212.1251322081188
699.3469338050518	1586.6333333333334	20268.3	210.5214461769172
700.0978497732962	1585.9666666666667	20342.466666666667	212.62645425937268
700.8486928899517	1586.5333333333333	20342.433333333334	212.63271109191203
701.5994631528534	1586.7333333333333	20348.666666666668	211.34784883303917
702.3501605598362	1586.2	20396.833333333332	212.52263625113468
703.1007851087347	1586.2	20417.0	212.0111315415331
703.8513367973837	1586.2333333333333	20453.0	211.83143141017024
704.6018156236181	1586.5333333333333	20452.5	211.27848407957327
705.3522215852728	1586.2666666666667	20429.833333333332	211.52581224473923
706.1025546801824	1586.1666666666667	20439.1	212.89346818440688
706.8528149061818	1587.3666666666666	20423.266666666666	211.84699778848838
707.603002261106	1586.3666666666666	20402.266666666666	211.24168855083394
708.3531167427894	1586.5333333333333	20373.733333333334	211.3778487347106
709.1031583490673	1586.7333333333333	20281.366666666665	211.26843001589802
709.8531270777742	1586.5	20200.333333333332	210.72321274501337
710.6030229267449	1586.0	20192.933333333334	211.0779781152618
711.3528458938142	1586.8	20178.966666666667	211.4091784618581
712.1025959768172	1586.6333333333334	20130.633333333335	211.70257281545858
712.8522731735884	1586.0	20040.233333333334	210.90759402913676
713.6018774819628	1585.8666666666666	19954.866666666665	210.83031420255512
714.351408899775	1586.5666666666666	19848.133333333335	211.18534855945364
715.1008674248601	1586.7666666666667	19736.6	211.57959758862336
715.8502530550527	1585.8333333333333	19594.4	210.39881582293148
716.5995657881876	1586.4	19482.366666666665	210.96784319325127
717.3488056220998	1586.6333333333334	19394.6	210.38395357215228
718.097972554624	1586.5	19301.1	209.8688291705294
718.8470665835949	1586.9	19239.066666666666	210.50189113891352
719.5960877068475	1586.5	19169.8	210.26078173661068
720.3450359222164	1586.3666666666666	19133.866666666665	210.67489514041011
721.0939112275368	1586.9333333333334	19081.066666666666	210.07228278338786
721.842713620643	1586.4666666666667	19064.866666666665	210.46881354837615
722.5914430993702	1586.2333333333333	19022.033333333333	209.71168443760607
723.340099661553	1586.5333333333333	18997.6	210.1352721721391
724.0886833050263	1586.8666666666666	19003.166666666668	209.47337326320505
724.837194027625	1586.2	18968.766666666666	210.67601168708296
725.5856318271836	1586.5666666666666	18887.133333333335	209.2356755940754
726.3339967015373	1586.6333333333334	18836.733333333334	209.3862817916862
727.0822886485207	1586.9	18776.233333333334	209.5177263650746
727.8305076659686	1586.5	18735.633333333335	209.8317716094048
728.5786537517159	1586.6	18680.7	210.27491497849587
729.3267269035974	1585.4666666666667	18626.766666666666	209.99643469626997
730.0747271194479	1586.9333333333334	18610.766666666666	210.27497053412014
730.822654397102	1586.4666666666667	18618.466666666667	210.3163116412555
731.5705087343949	1586.8333333333333	18594.533333333333	210.38515385246328
732.3182901291611	1586.4333333333334	18582.266666666666	210.23680477035816
733.0659985792356	1586.5	18547.1	210.27920859070642
733.8136340824532	1587.1	18518.333333333332	209.5736897337262
734.5611966366486	1586.6333333333334	18497.333333333332	208.65758116683548
735.3086862396566	1586.0333333333333	18473.733333333334	209.08360122032755
736.056102889312	1587.0333333333333	18429.0	208.10016732953505
736.8034465834498	1586.1666666666667	18463.1	208.48766462110382
737.5507173199047	1586.7666666666667	18457.8	208.2152219063291
738.2979150965115	1586.3666666666666	18499.2	208.34712351462963
739.045039911105	1586.8	18475.7	209.00210180579737
739.79209176152	1586.6666666666667	18471.533333333333	208.8179369035702
740.5390706455914	1586.5666666666666	18446.866666666665	208.6045855119414
741.285976561154	1587.0	18453.466666666667	208.67318667986254
742.0328095060426	1586.2333333333333	18444.1	209.44506741680658
742.7795694780918	1586.1666666666667	18411.8	208.68620774904966
743.5262564751367	1585.9666666666667	18369.6	209.1323553337849
744.272870495012	1586.9666666666667	18343.6	208.63841070658845
745.0194115355524	1587.0666666666666	18272.5	208.0073994368604
745.765879594593	1585.9333333333334	18261.066666666666	208.3741878176686
746.5122746699683	1586.2333333333333	18270.666666666668	209.56981966089296
747.2585967595134	1586.4666666666667	18271.8	209.2180613000992
748.0048458610628	1586.6666666666667	18281.933333333334	209.2209760967679
748.7510219724516	1586.4333333333334	18289.9	209.22512174597495
749.4971250915144	1586.7	18336.966666666667	209.05899713873367
750.243155216086	1587.1666666666667	18339.366666666665	208.57238196693766
750.9891123440015	1587.1	18409.333333333332	209.32941495262358
751.7349964730954	1586.6	18483.1	208.44502344698125
752.4808076012027	1586.0	18487.633333333335	207.09523036132168
753.2265457261582	1585.9333333333334	18525.033333333333	208.07482475375025
753.9722108457964	1587.0333333333333	18606.033333333333	208.72156194790827
754.7178029579526	1586.1333333333334	18668.6	208.20860821596827
755.4633220604613	1586.4333333333334	18725.7	208.57576258211634
756.2087681511574	1586.0333333333333	18792.033333333333	208.04087760234643
756.9541412278757	1587.0	18826.6	208.6287692251896
757.699441288451	1587.2333333333333	18867.133333333335	208.05734097938696
758.4446683307182	1586.2333333333333	18891.533333333333	208.01675839567633
759.1898223525119	1586.0	18935.566666666666	207.57593159593233
759.9349033516671	1586.5333333333333	18975.4	207.75861879489048
760.6799113260186	1585.8	19038.733333333334	207.1838352907368
761.424846273401	1587.0333333333333	19108.7	206.73235147267806
762.1697081916495	1586.1	19160.066666666666	205.90408659455585
762.9144970785986	1586.2666666666667	19216.333333333332	206.30473361211924
763.6592129320832	1586.0666666666666	19293.7	206.95475388604004
764.4038557499381	1586.8	19365.166666666668	207.26385113823815
765.1484255299982	1586.8	19437.533333333333	207.23782723800542
765.8929222700982	1587.1333333333334	19462.466666666667	206.88813428302817
766.637345968073	1586.5666666666666	19530.033333333333	206.18767966858866
767.3816966217572	1586.9	19616.7	206.67595664546687
768.1259742289859	1586.4333333333334	19698.133333333335	207.57430337510922
768.8701787875938	1586.7	19756.266666666666	207.44249102296038
769.6143102954156	1587.1333333333334	19853.033333333333	207.8023219569863
770.3583687502863	1586.7666666666667	19950.366666666665	207.79139303745674
771.1023541500406	1587.0	20035.166666666668	206.95811999885703
771.8462664925133	1586.7666666666667	20087.066666666666	207.02256278622377
772.5901057755393	1586.6333333333334	20163.466666666667	205.86735732544366
773.3338719969533	1586.1666666666667	20257.033333333333	207.36341853835256
774.0775651545903	1586.1333333333334	20313.066666666666	206.34084642606797
774.8211852462848	1586.6333333333334	20391.633333333335	206.86891885337798
775.5647322698719	1586.1666666666667	20514.266666666666	206.63200063114675
776.3082062231862	1586.7666666666667	20610.6	205.3024574034249
777.0516071040627	1585.8666666666666	20717.233333333334	204.97209247322795
777.7949349103361	1586.1	20830.6	204.91552764160738
778.5381896398412	1586.0666666666666	20922.433333333334	204.52729824206278
779.281371290413	1586.4	20993.1	204.80635377960556
780.024479859886	1586.8	21080.266666666666	204.7805365510429
780.7675153460953	1585.9333333333334	21172.933333333334	205.63182523671662
781.5104777468754	1586.9	21302.466666666667	206.29163662310413
782.2533670600615	1586.5666666666666	21431.8	206.36099360761077
782.996183283488	1586.2333333333333	21549.433333333334	206.65322837675683
783.73892641499	1586.2333333333333	21669.433333333334	206.29365639644612
784.4815964524023	1587.0333333333333	21765.3	204.65925032619134
785.2241933935596	1586.0	21881.5	204.1070010566562
785.9667172362967	1586.6666666666667	21988.433333333334	204.5415298764616
786.7091679784486	1586.3	22083.866666666665	204.22211895312248
787.4515456178499	1586.2	22187.066666666666	204.41944132160683
788.1938501523355	1585.6666666666667	22266.233333333334	204.14532354587368
788.9360815797401	1586.5666666666666	22412.766666666666	204.7591190342097
789.6782398978987	1586.6666666666667	22509.333333333332	203.5037948947497
790.420325104646	1586.9333333333334	22608.4	203.9960429170282
791.1623371978169	1586.6	22685.733333333334	204.34261619881187
791.9042761752461	1586.3333333333333	22758.933333333334	204.51864730222005
792.6461420347684	1586.6666666666667	22902.133333333335	205.37687613596447
793.3879347742187	1586.9	23037.1	205.0390721412647
794.1296543914318	1586.4666666666667	23148.1	205.56360680167936
794.8713008842426	1586.8333333333333	23251.666666666668	205.3572487209586
795.6128742504857	1586.6333333333334	23348.066666666666	204.6438389830415
796.354374487996	1586.4333333333334	23439.3	203.26255636437847
797.0958015946084	1586.7666666666667	23526.9	203.1893183116044
797.8371555681575	1586.5	23666.266666666666	203.53671955457276
798.5784364064783	1587.1	23788.666666666668	204.0609111426809
799.3196441074057	1586.6666666666667	23887.166666666668	203.9396848069464
800.0607786687742	1586.4	23986.566666666666	204.87353678667637
800.8018400884189	1586.9	24143.966666666667	205.6588501152085
801.5428283641745	1585.6	24231.333333333332	204.93439430392786
802.2837434938757	1586.9666666666667	24335.633333333335	204.8684848705184
803.0245854753575	1586.9333333333334	24416.2	203.27033327306225
803.7653543064547	1586.1333333333334	24507.033333333333	202.5130506092398
804.5060499850019	1585.9333333333334	24600.8	202.71003022718247
805.2466725088342	1586.8666666666666	24701.833333333332	202.97377254213637
805.9872218757862	1586.4	24821.966666666667	203.01973377943037
806.7276980836928	1586.7	24966.3	203.63035333076243
807.4681011303886	1586.3333333333333	25058.066666666666	204.1041938253301
808.2084310137088	1586.6333333333334	25127.633333333335	204.39827411885443
808.948687731488	1586.2666666666667	25247.4	204.42575825256586
809.688871281561	1586.4666666666667	25315.233333333334	203.82077973798496
810.4289816617627	1586.0333333333333	25404.433333333334	203.35727395396395
811.1690188699278	1586.9666666666667	25501.266666666666	202.98546903286066
811.9089829038911	1586.1333333333334	25529.433333333334	202.20768975294018
812.6488737614875	1586.8333333333333	25659.233333333334	202.74190091827148
813.3886914405518	1586.5666666666666	25819.6	203.26763246881063
814.1284359389189	1586.6	25970.1	203.44570699625137
814.8681072544233	1586.6	26107.366666666665	204.283783964407
815.6077053849002	1586.9666666666667	26175.8	203.45697658644357
816.3472303281842	1586.8333333333333	26233.033333333333	203.35402084702008
817.0866820821101	1587.1333333333334	26293.1	204.040183478833
817.8260606445127	1586.6	26321.166666666668	203.2435428588688
818.5653660132269	1586.8333333333333	26403.8	203.5185193785899
819.3045981860876	1586.3	26449.133333333335	202.89211617035622
820.0437571609293	1585.8333333333333	26534.6	201.5525600701254
820.7828429355872	1586.4	26642.333333333332	202.65423826779715
821.5218555078957	1586.5333333333333	26701.833333333332	202.23613072480882
822.26079487569	1586.4666666666667	26772.2	201.89322055897435
822.9996610368046	1586.2666666666667	26828.6	203.08867840174722
823.7384539890745	1586.4333333333334	26899.033333333333	203.2663912534083
824.4771737303345	1586.3333333333333	27003.5	202.54074665366005
825.2158202584193	1586.4333333333334	27104.933333333334	202.08420630010016
825.9543935711638	1587.1333333333334	27153.466666666667	202.07977791571406
826.6928936664028	1586.1666666666667	27264.633333333335	202.47534401737497
827.4313205419711	1586.5333333333333	27366.533333333333	202.84603571167037
828.1696741957036	1587.0333333333333	27421.333333333332	203.2870797171621
828.907954625435	1586.2666666666667	27546.133333333335	203.4874009148464
829.646161829	1586.3	27673.366666666665	203.72194770745793
830.3842958042337	1586.4333333333334	27728.066666666666	204.03637125914966
831.1223565489707	1586.6333333333334	27733.533333333333	202.6240269465825
831.8603440610459	1587.0	27843.1	203.45786687575034
832.598258338294	1586.3666666666666	27855.666666666668	202.55278716961695
833.3360993785501	1586.4333333333334	27871.166666666668	201.76714781495036
834.0738671796487	1586.2333333333333	27980.2	201.70976448463833
834.8115617394246	1586.4	28138.9	201.7280190977774
835.5491830557129	1586.5333333333333	28270.366666666665	203.1955385810488
836.2867311263482	1586.0666666666666	28307.0	202.7365686580057
837.0242059491653	1586.3333333333333	28396.133333333335	202.30494639054882
837.7616075219992	1586.5333333333333	28491.533333333333	200.78031716785313
838.4989358426844	1586.2666666666667	28601.133333333335	200.86872880401938
839.2361909090561	1586.3666666666666	28669.533333333333	201.19926886932893
839.9733727189487	1586.7	28730.433333333334	201.1520497794307
840.7104812701973	1586.1333333333334	28842.433333333334	201.47044159324238
841.4475165606366	1586.1	28965.4	201.73821508030687
842.1844785881015	1586.7333333333333	29068.166666666668	200.58344298828604
842.9213673504267	1586.3333333333333	29167.433333333334	201.541618730621
843.6581828454471	1586.3333333333333	29196.933333333334	202.09855510818343
844.3949250709974	1586.5	29246.033333333333	201.25982647167152
845.1315940249126	1586.3	29328.566666666666	201.82877470994717
845.8681897050272	1586.3333333333333	29349.966666666667	200.24472334530017
846.6047121091764	1586.2333333333333	29465.133333333335	199.5121678337006
847.3411612351948	1585.4666666666667	29556.366666666665	199.12184126837528
848.0775370809172	1586.2333333333333	29645.333333333332	199.34295640605276
848.8138396441784	1585.9666666666667	29730.333333333332	199.92732619287654
849.5500689228132	1586.1	29774.366666666665	199.4938722787242
850.2862249146566	1586.0333333333333	29877.833333333332	200.2284036229865
851.0223076175432	1586.2333333333333	30021.633333333335	199.99655806398266
851.7583170293079	1586.5	30211.433333333334	199.5292435768607
852.4942531477856	1586.5666666666666	30328.233333333334	199.59703572201943
853.2301159708109	1586.7	30323.633333333335	199.19386119481825
853.9659054962187	1585.9666666666667	30381.033333333333	199.414564553269
854.7016217218439	1585.9	30451.4	199.29314258767673
855.4372646455213	1585.9	30593.733333333334	199.36783241291823
856.1728342650856	1586.4	30691.1	199.86185137227866
856.9083305783716	1586.7	30840.633333333335	200.7524148640884
857.6437535832143	1586.8666666666666	30973.1	201.0074087613771
858.3791032774483	1586.3666666666666	31048.333333333332	201.51680212925987
859.1143796589085	1586.2	30993.466666666667	200.12713460486512
859.8495827254299	1586.5666666666666	31195.5	200.2063391502774
860.5847124748469	1587.2	31239.033333333333	200.37641658900603
861.3197689049947	1586.4333333333334	31368.333333333332	200.15892674017698
862.0547520137079	1586.1666666666667	31532.233333333334	200.7489766028265
862.7896617988213	1587.2333333333333	31627.033333333333	200.45466409985616
863.5244982581698	1586.3	31681.7	199.6611923103205
864.2592613895882	1586.5	31685.866666666665	199.83499641518821
864.9939511909114	1586.2	31647.8	198.9644891841975
865.728567659974	1586.9333333333334	31682.533333333333	199.20497358235696
866.4631107946109	1586.3666666666666	31744.666666666668	199.3424478474702
867.197580592657	1586.2	31869.066666666666	199.41164301584095
867.931977051947	1586.5	31983.566666666666	199.7310532039315
868.6663001703158	1586.9333333333334	32020.133333333335	198.9905909633441
869.4005499455982	1585.9333333333334	32075.433333333334	197.86677645860917
870.1347263756289	1586.3333333333333	32097.6	198.04718453092858
870.8688294582428	1586.6	32203.566666666666	198.19550474969301
871.6028591912748	1586.3666666666666	32298.766666666666	197.5977435132155
872.3368155725594	1586.2666666666667	32439.233333333334	197.51899335468906
873.0706985999318	1586.3	32523.966666666667	197.55176976812388
873.8045082712266	1587.1333333333334	32595.633333333335	197.51745842273453
874.5382445842787	1585.9666666666667	32745.9	198.50025230817994
875.2719075369228	1586.2333333333333	32877.63333333333	199.471782089749
876.0054971269938	1586.1333333333334	33027.9	199.70121545815223
876.7390133523264	1586.4	33197.833333333336	199.68727760975068
877.4724562107556	1586.3666666666666	33412.26666666667	199.6746736395972
878.2058257001161	1587.0	33584.1	199.0718022626208
878.9391218182427	1586.2333333333333	33670.0	198.75793483906884
879.6723445629702	1586.6	33710.9	198.1796354381315
880.4054939321335	1586.4	33751.7	196.90954785997607
881.1385699235674	1586.8333333333333	33921.666666666664	196.2794234237212
881.8715725351066	1586.7333333333333	34121.2	196.09789099641807
882.604501764586	1587.0	34331.7	196.14536679207848
883.3373576098403	1586.4666666666667	34477.833333333336	196.11976005690957
884.0701400687044	1585.9333333333334	34605.833333333336	196.51441024420748
884.8028491390132	1586.4666666666667	34795.63333333333	196.9755224804869
885.5354848186014	1586.2333333333333	34930.86666666667	197.05556530641962
886.2680471053038	1586.7	35101.8	197.6786212155101
887.0005359969554	1586.0	35305.23333333333	197.91671342234272
887.7329514913906	1585.9666666666667	35446.2	197.37674309235766
888.4652935864447	1587.0333333333333	35669.166666666664	198.1541226598526
889.1975622799522	1586.2333333333333	35919.6	198.39226520065986
889.929757569748	1586.7	36111.433333333334	197.80720268242618
890.6618794536669	1586.2333333333333	36208.433333333334	198.22758174699857
891.3939279295437	1585.7	36305.0	198.06406101462701
892.1259029952132	1585.8	36420.5	196.9554392913255
892.8578046485103	1586.5666666666666	36569.7	196.51958130703795
893.5896328872698	1586.1333333333334	36672.333333333336	196.06223805042993
894.3213877093264	1586.2666666666667	36939.53333333333	196.42979482356574
895.0530691125149	1586.5	37228.96666666667	197.16806685386047
895.7846770946703	1586.0666666666666	37636.1	198.76198073761284
896.5162116536272	1586.3666666666666	37820.166666666664	197.82685904527472
897.2476727872206	1586.5333333333333	37921.13333333333	198.09433881905926
897.9790604932853	1585.3	38035.86666666667	197.96761150684094
898.7103747696559	1585.9666666666667	38179.0	198.56235717435092
899.4416156141674	1585.7333333333333	38395.86666666667	198.84700921697691
900.1727830246544	1586.1	38663.066666666666	198.7033804736722
900.9038769989521	1586.3333333333333	38909.03333333333	198.5393523061778
901.634897534895	1586.3333333333333	39132.666666666664	198.539567783976
902.365844630318	1586.4666666666667	39394.13333333333	199.21831853146622
903.0967182830558	1585.7666666666667	39559.7	199.1217624544458
903.8275184909435	1586.6333333333334	39727.8	199.08269516000314
904.5582452518156	1586.5666666666666	39911.1	199.64117091712106
905.288898563507	1586.4666666666667	39955.86666666667	199.11748425061782
906.0194784238527	1585.9	39974.86666666667	198.2934507783515
906.7499848306873	1586.6333333333334	40192.833333333336	198.3965477837732
907.4804177818455	1586.6666666666667	40428.73333333333	198.98732879457555
908.2107772751625	1586.8666666666666	40600.1	199.00934910656005
908.9410633084728	1586.2666666666667	40799.6	198.94530691010084
909.6712758796114	1586.1666666666667	40857.5	198.7859560334517
910.4014149864129	1586.3333333333333	40909.1	199.05385610162725
911.1314806267123	1586.4666666666667	41004.7	199.05385781443596
911.8614727983444	1586.5333333333333	41120.26666666667	198.92418057570057
912.5913914991438	1585.7666666666667	41267.8	198.29947767186073
913.3212367269456	1586.2666666666667	41476.13333333333	198.31291491454402
914.0510084795844	1586.2	41609.0	198.0748849176814
914.7807067548952	1586.7	41699.833333333336	198.30926927035242
915.5103315507125	1587.1666666666667	41797.666666666664	198.8855349146909
916.2398828648716	1586.0666666666666	41935.333333333336	198.96632128959334
916.9693606952068	1586.9	42042.2	198.70831820243717
917.6987650395532	1586.9	42258.3	199.42134495084443
918.4280958957455	1587.0666666666666	42422.73333333333	198.70176407961821
919.1573532616186	1587.0666666666666	42571.46666666667	198.561000730868
919.8865371350073	1586.8666666666666	42627.333333333336	199.2869670470559
920.6156475137464	1585.7666666666667	42665.5	199.33073471920324
921.3446843956707	1586.3333333333333	42713.6	199.35364674675043
922.0736477786149	1586.0	42766.13333333333	199.72163877696778
922.802537660414	1586.9666666666667	42753.666666666664	199.3283454767594
923.5313540389027	1585.9666666666667	42765.26666666667	198.92180559352676
924.2600969119159	1586.4333333333334	42725.066666666666	198.81462376205351
924.9887662772883	1587.0666666666666	42595.96666666667	198.04621933073474
925.7173621328548	1586.4333333333334	42554.36666666667	198.07970398312997
926.4458844764501	1586.6333333333334	42506.0	197.64150249144538
927.1743333059092	1586.9	42280.4	197.001219686431
927.9027086190666	1586.8333333333333	41983.23333333333	197.63642168751568
928.6310104137575	1586.2333333333333	41528.066666666666	198.34695707895244
929.3592386878165	1585.5666666666666	40952.1	198.27425892241118
930.0873934390784	1586.1666666666667	40190.86666666667	198.0902280213367
930.815474665378	1586.5	39425.8	197.1357095694042
931.5434823645503	1586.9333333333334	38519.46666666667	196.89292484275117
932.2714165344298	1586.3666666666666	37396.833333333336	196.16212818357846
932.9992771728516	1585.8666666666666	36335.666666666664	196.43690479401496
933.7270642776504	1586.2	35249.23333333333	195.84069779708085
934.4547778466609	1586.7	34182.5	195.84225799022323
935.1824178777181	1586.3333333333333	33323.53333333333	195.29873954246108
935.9099843686568	1585.9333333333334	32600.033333333333	195.02122881710983
936.6374773173115	1586.9333333333334	32125.7	195.15256951725047
937.3648967215174	1586.8666666666666	31785.066666666666	195.63531038833943
938.0922425791092	1586.5666666666666	31624.933333333334	195.35637183890847
938.8195148879216	1585.7	31690.0	195.1614598330811
939.5467136457895	1586.9666666666667	31865.233333333334	194.80929532121243
940.2738388505477	1585.7333333333333	32141.3	194.933997084732
941.000890500031	1586.5	32543.5	195.42565286107228
941.7278685920743	1587.0	33090.6	194.8797322321766
942.4547731245123	1586.1333333333334	33774.333333333336	195.227363471699
943.1816040951798	1585.9333333333334	34495.933333333334	195.7329035553671
943.9083615019116	1585.4666666666667	35217.066666666666	195.54165430941597
944.6350453425426	1587.1	36016.333333333336	196.05576338018182
945.3616556149077	1585.9	36766.13333333333	195.2532844130388
946.0881923168415	1586.3333333333333	37544.566666666666	195.1683328126159
946.8146554461789	1586.6666666666667	38321.7	194.98204153186327
947.5410450007547	1586.7333333333333	39150.5	194.39325370203807
948.2673609784038	1585.6333333333334	39898.066666666666	194.468599471085
948.9936033769609	1586.1333333333334	40676.13333333333	194.65640426020815
949.7197721942608	1585.4666666666667	41398.26666666667	194.64163808630525
950.4458674281384	1586.2333333333333	42096.833333333336	194.40028165185777
951.1718890764284	1586.9	42767.63333333333	193.89862324529605
951.8978371369658	1586.9333333333334	43446.933333333334	193.23089212253387
952.6237116075853	1586.1	44062.0	193.20501120030482
953.3495124861216	1586.2333333333333	44648.066666666666	192.9936024447755
954.0752397704097	1586.2666666666667	45199.63333333333	193.75190320705795
954.8008934582843	1586.9	45748.9	194.14559598235311
955.5264735475803	1586.9	46305.6	194.09124914124902
956.2519800361324	1586.0666666666666	46746.666666666664	193.3046981779856
956.9774129217755	1586.6	47275.8	193.48629662552375
957.7027722023442	1586.0333333333333	47751.86666666667	192.58707358308303
958.4280578756737	1586.7333333333333	48106.13333333333	192.70868357374525
959.1532699395985	1586.2666666666667	48293.26666666667	192.2090889226786
959.8784083919536	1586.8333333333333	48576.3	192.61093967671505
960.6034732305736	1587.0333333333333	48876.0	192.88407275546535
961.3284644532936	1586.4666666666667	49059.5	192.16423023755297
962.053382057948	1586.6333333333334	49385.4	192.36461695933937
962.7782260423721	1585.9333333333334	49707.166666666664	193.01542152360275
963.5029964044004	1586.5333333333333	49951.933333333334	192.63126057695408
964.2276931418677	1586.7333333333333	50210.46666666667	193.805456361713
964.952316252609	1586.1	50320.0	193.63342487950126
965.6768657344589	1586.4	50426.26666666667	194.25672346412372
966.4013415852523	1586.1666666666667	50339.63333333333	192.71237873311958
967.1257438028242	1586.3333333333333	50368.03333333333	192.57987412902636
967.8500723850091	1586.5666666666666	50446.53333333333	192.56464871033737
968.574327329642	1586.2666666666667	50563.03333333333	192.16375477855152
969.2985086345576	1585.7666666666667	50776.6	191.83442048585752
970.0226162975908	1586.6	50781.4	192.0484507891496
970.7466503165765	1586.4	50677.4	191.67502525278707
971.4706106893493	1586.2666666666667	50617.333333333336	192.14929847866622
972.1944974137441	1586.4666666666667	50365.7	192.01451084556894
972.9183104875957	1586.6	50074.6	192.39051551809214
973.6420499087391	1586.7333333333333	49761.566666666666	192.96388524174947
974.3657156750087	1586.8	49589.933333333334	192.7390808727837
975.0893077842397	1586.7333333333333	49395.7	192.91312693833498
975.8128262342667	1586.0333333333333	49370.9	193.91539037602485
976.5362710229247	1586.0666666666666	49254.3	193.06102195612206
977.2596421480483	1586.3	49082.23333333333	192.18669953344872
977.9829396074724	1586.1666666666667	48885.73333333333	192.0078652571674
978.7061633990318	1586.4666666666667	48634.96666666667	191.8309313000849
979.4293135205613	1586.1333333333334	48354.5	191.05926752488355
980.1523899698958	1586.2	48149.96666666667	190.47975647352274
980.87539274487	1586.6333333333334	48058.566666666666	190.8499865243759
981.5983218433189	1586.5333333333333	48148.63333333333	190.84568274100945
982.3211772630771	1586.5333333333333	48264.2	190.13979663615766
983.0439590019795	1586.4333333333334	48397.8	190.39183627711063
983.7666670578608	1586.6333333333334	48516.26666666667	190.396960347158
984.4893014285559	1586.3333333333333	48513.73333333333	189.83386999660206
985.2118621118997	1586.7333333333333	48460.5	190.14657275572296
985.9343491057269	1586.7333333333333	48417.333333333336	190.55202066250317
986.6567624078724	1586.9333333333334	48286.0	191.0476947932465
987.3791020161709	1586.6333333333334	48248.666666666664	191.02814269323787
988.1013679284573	1586.7666666666667	48220.166666666664	190.68932292728974
988.8235601425663	1587.0	48246.833333333336	190.6701639491753
989.5456786563328	1586.7666666666667	48356.333333333336	189.77476603218062
990.2677234675917	1586.2333333333333	48410.03333333333	189.44132270863986
990.9896945741776	1587.1	48346.23333333333	189.29567690774564
991.7115919739255	1586.4666666666667	48220.23333333333	189.5245876768052
992.4334156646702	1586.5	47896.7	188.4810956129496
993.1551656442463	1586.1666666666667	47404.666666666664	187.65755626636468
993.8768419104888	1586.4	46995.73333333333	187.84899817870328
994.5984444612325	1587.0666666666666	46710.833333333336	187.97817116791924
995.3199732943121	1587.4	46422.03333333333	188.2273570356657
996.0414284075626	1586.2333333333333	46152.03333333333	188.34236584961053
996.7628097988187	1587.0	45934.8	188.19948908237396
997.4841174659151	1585.9333333333334	45749.566666666666	188.31828870754586
998.2053514066869	1586.7	45449.0	188.50756998852756
998.9265116189687	1586.4	44943.03333333333	188.20140099857392
999.6475981005952	1586.4333333333334	44360.0	188.59379797227356
1000.3686108494015	1587.3333333333333	43849.23333333333	189.1441538940449
1001.0895498632223	1586.8333333333333	43468.03333333333	189.33838304296805
1001.8104151398923	1586.7	43052.833333333336	189.1878093334225
1002.5312066772464	1586.2	42641.53333333333	188.51298118029067
1003.2519244731194	1586.7333333333333	42384.96666666667	189.29578101805097
1003.9725685253462	1586.5666666666666	42053.4	188.66036933666726
1004.6931388317614	1587.4	41673.166666666664	188.31427271654894
1005.4136353902	1586.8666666666666	41212.36666666667	189.04431325960127
1006.1340581984969	1586.5	40650.03333333333	189.23904202838526
1006.8544072544867	1586.9666666666667	40008.2	189.66979877301037
1007.5746825560042	1586.3333333333333	39385.76666666667	189.54760078269518
1008.2948841008844	1587.0666666666666	38871.166666666664	189.21538751911652
1009.0150118869618	1586.3333333333333	38427.566666666666	188.8475982059696
1009.7350659120716	1587.3	38062.833333333336	187.4812011247556
1010.4550461740483	1586.1333333333334	37733.0	187.40339292105875
1011.174952670727	1586.4333333333334	37378.3	187.7669224715337
1011.8947853999423	1586.8	36933.46666666667	187.22591514261788
1012.614544359529	1586.5666666666666	36425.53333333333	188.06637434974317
1013.334229547322	1586.1333333333334	35766.13333333333	188.14220556546826
1014.0538409611561	1586.0	35068.96666666667	187.64164104242565
1014.7733785988661	1586.5666666666666	34396.46666666667	187.05273838958416
1015.4928424582868	1586.8333333333333	33895.03333333333	186.7179311475848
1016.2122325372529	1586.9666666666667	33379.46666666667	185.43357192808924
1016.9315488335994	1586.7	32981.63333333333	186.04451170684777
1017.6507913451611	1585.6	32617.333333333332	186.51415176663497
1018.3699600697728	1586.3666666666666	32260.966666666667	185.74312197192
1019.0890550052692	1586.5	31865.6	185.79288052487095
1019.8080761494851	1586.3666666666666	31392.366666666665	186.2587706850107
1020.5270235002555	1585.8666666666666	30791.266666666666	187.33707121109364
1021.2458970554151	1586.8666666666666	30054.566666666666	187.39902797169154
1021.9646968127987	1586.2333333333333	29389.933333333334	187.9623672209257
1022.6834227702411	1586.4666666666667	28851.8	187.89770904748468
1023.4020749255772	1586.5	28344.3	186.36070328622745
1024.1206532766416	1586.6333333333334	27950.633333333335	186.80627029389362
1024.8391578212693	1586.1	27630.4	187.51857529654424
1025.5575885572953	1585.9666666666667	27343.833333333332	188.08247633346744
1026.2759454825539	1585.9666666666667	26898.6	188.47582625832078
1026.9942285948803	1586.2333333333333	26330.4	188.9115411509878
1027.7124378921092	1586.0333333333333	25752.733333333334	188.11047885650763
1028.4305733720753	1586.7333333333333	25127.466666666667	187.48919940657575
1029.1486350326138	1586.6666666666667	24525.233333333334	186.977962468939
1029.866622871559	1586.5666666666666	24042.7	187.02277751316092
1030.584536886746	1586.6333333333334	23604.333333333332	186.16021307622714
1031.3023770760096	1586.7	23233.7	186.39323800739328
1032.0201434371845	1586.2333333333333	22937.1	186.6507338048362
1032.7378359681059	1586.2333333333333	22616.3	186.554594047611
1033.455454666608	1587.6666666666667	22234.9	186.57678668062556
1034.1729995305259	1586.5333333333333	21792.966666666667	187.25580874558594
1034.8904705576945	1586.3333333333333	21267.6	187.142888000196
1035.6078677459486	1586.7666666666667	20725.433333333334	187.46267859821904
1036.3251910931228	1586.8	20261.166666666668	188.34088762829086
1037.042440597052	1587.0333333333333	19797.966666666667	187.88990178109466
1037.7596162555712	1586.1333333333334	19386.533333333333	187.78135359574532
1038.4767180665153	1586.4666666666667	19031.333333333332	187.28572338686627
1039.1937460277186	1586.9666666666667	18716.0	186.3839880926433
1039.9107001370162	1586.2	18440.9	186.82858789587758
1040.627580392243	1586.7333333333333	18174.133333333335	187.11658607489963
1041.3443867912338	1586.3	17841.533333333333	188.1072745299496
1042.0611193318232	1587.0	17453.233333333334	188.3948293821329
1042.7777780118463	1586.8333333333333	16999.9	187.37544557232528
1043.4943628291376	1586.4666666666667	16540.733333333334	186.26561964778116
1044.2108737815322	1586.7	16121.6	186.59284105707172
1044.9273108668647	1586.4333333333334	15735.033333333333	186.35168204315963
1045.64367408297	1585.6333333333334	15391.7	185.92558620544037
1046.359963427683	1586.7666666666667	15130.7	185.40555225852367
1047.0761788988382	1586.6666666666667	14876.333333333334	185.00270193391341
1047.7923204942708	1586.8333333333333	14645.2	184.87364499161674
1048.5083882118154	1586.6333333333334	14389.266666666666	185.38404250443796
1049.224382049307	1587.1333333333334	14069.9	184.83008557683385
1049.9403020045802	1586.5	13747.566666666668	185.90116349057982
1050.6561480754697	1586.5333333333333	13387.866666666667	184.7790738198034
1051.3719202598106	1586.1666666666667	13082.1	186.11847297867536
1052.0876185554378	1586.4	12802.8	186.14410010989306
1052.8032429601856	1586.5	12556.133333333333	185.67960088982068
1053.5187934718892	1586.2666666666667	12370.366666666667	186.32101966989575
1054.2342700883835	1585.7666666666667	12208.366666666667	186.10172258464272
1054.949672807503	1586.0666666666666	12065.1	186.19311370731276
1055.6650016270826	1586.1333333333334	11889.433333333332	185.54244991153217
1056.3802565449573	1586.0333333333333	11680.466666666667	185.56353932850098
1057.0954375589617	1586.7333333333333	11464.2	185.79342521399465
1057.8105446669308	1586.5333333333333	11244.633333333333	186.4827778846131
1058.5255778666992	1586.4	11020.4	186.40963009825643
1059.240537156102	1586.1666666666667	10779.666666666666	185.59028491757962
1059.9554225329737	1586.8	10613.833333333334	186.24897323445435
1060.6702339951491	1586.9333333333334	10443.666666666666	186.38888814927597
1061.3849715404633	1586.8333333333333	10303.233333333334	186.9583949029262
1062.0996351667509	1586.7	10199.166666666666	186.24211403409063
1062.8142248718468	1586.6333333333334	10093.233333333334	187.4106287054543
1063.528740653586	1587.2333333333333	9931.666666666666	186.34115725597255
1064.2431825098029	1585.8	9764.233333333334	187.0197939356351
1064.9575504383324	1586.2666666666667	9560.433333333332	187.56799701518923
1065.6718444370097	1586.3	9371.033333333333	188.32518415900293
1066.386064503669	1586.8	9197.266666666666	188.8081589695598
1067.1002106361457	1586.4333333333334	9037.566666666668	188.17930428593112
1067.8142828322743	1586.1	8913.2	186.94821127709628
1068.5282810898898	1585.8666666666666	8836.1	189.1328433411325
1069.2422054068265	1586.7	8724.133333333333	186.72779181243058
1069.95605578092	1586.6666666666667	8631.7	188.18864929248002
1070.6698322100044	1586.2666666666667	8492.433333333332	187.18098114396625
1071.383534691915	1586.5333333333333	8322.133333333333	187.3816866724
1072.0971632244864	1586.6	8149.466666666666	187.67378738941798
1072.8107178055534	1586.6	8005.566666666667	187.49573319863302
1073.524198432951	1586.9	7871.1	188.2751701514603
1074.2376051045137	1586.6333333333334	7777.566666666667	188.66229902309485
1074.9509378180765	1586.0	7678.1	187.7559878885275
1075.6641965714741	1586.0666666666666	7588.333333333333	186.99092257063543
1076.3773813625414	1586.8666666666666	7502.866666666667	188.95036053828315
1077.0904921891133	1586.3666666666666	7390.666666666667	188.33490809607505
1077.8035290490245	1586.8	7265.033333333334	187.583289325017
1078.51649194011	1585.9666666666667	7136.333333333333	188.5704338442842
1079.2293808602042	1586.9	7017.766666666666	187.90308189793916
1079.9421958071423	1587.0	6890.233333333334	186.81396430673348
1080.6549367787588	1587.0	6803.466666666666	187.76644670704405
1081.367603772889	1586.3	6737.0	188.06778033515286
1082.080196787367	1586.1666666666667	6675.2	187.90207037064505
1082.7927158200282	1586.3333333333333	6595.566666666667	188.4628863658463
1083.5051608687072	1587.0	6488.6	188.48928134646184
1084.217531931239	1586.8666666666666	6372.2	188.36841579136725
1084.9298290054578	1587.2	6242.2	187.32353713563734
1085.6420520891993	1586.0333333333333	6142.366666666667	187.62221316690162
1086.3542011802977	1585.8	6060.833333333333	189.01771268518092
1087.0662762765878	1586.6	5991.466666666666	188.83400789088145
1087.7782773759047	1586.2333333333333	5944.866666666667	189.27066624438527
1088.4902044760831	1586.7333333333333	5866.9	189.0749925949208
1089.202057574958	1586.3333333333333	5772.233333333334	187.88040416429195
1089.9138366703637	1586.7333333333333	5687.133333333333	189.60766588690905
1090.6255417601355	1586.2333333333333	5603.866666666667	190.13986820352434
1091.337172842108	1585.7666666666667	5513.5	189.87859239160474
1092.048729914116	1586.5	5461.6	190.27342406648475
1092.7602129739944	1587.0333333333333	5414.933333333333	189.70134592387728
1093.471622019578	1586.5	5365.233333333334	188.96081895151232
1094.1829570487016	1585.9666666666667	5302.666666666667	189.75328906406213
1094.8942180592	1586.9	5219.033333333334	191.32346786088496
1095.605405048908	1586.5666666666666	5129.233333333334	189.69714726805952
1096.3165180156604	1586.5333333333333	5068.833333333333	191.12082029895765
1097.027556957292	1586.8666666666666	5025.466666666666	193.36716169062544
1097.7385218716379	1586.3666666666666	4993.9	192.1546734329931
1098.4494127565324	1587.0666666666666	4936.466666666666	191.74147972224793
1099.1602296098106	1585.8333333333333	4863.833333333333	193.25869654630517
1099.8709724293074	1586.7333333333333	4774.566666666667	192.85185072031692
1100.5816412128574	1586.0	4709.266666666666	193.6007857792928
1101.2922359582956	1586.2	4660.7	192.99240197446676
1102.0027566634565	1586.3666666666666	4619.633333333333	193.3111505187183
1102.7132033261753	1586.2666666666667	4575.466666666666	195.20428053812563
1103.4235759442865	1586.0333333333333	4496.666666666667	194.70810892015442
1104.1338745156252	1586.4	4431.7	195.50674227858394
1104.844099038026	1586.1333333333334	4377.066666666667	196.30650123334544
1105.5542495093239	1586.5333333333333	4338.533333333334	194.39905031871146
1106.2643259273534	1585.7666666666667	4293.3	197.08745000258276
1106.9743282899494	1586.8333333333333	4216.566666666667	196.3898121174844
1107.684256594947	1585.6	4138.733333333334	195.85503113353508
1108.394110840181	1586.2	4087.0333333333333	198.3204330262706
1109.1038910234856	1586.3	4041.766666666667	198.0779344708056
1109.8135971426964	1586.4	3983.4666666666667	198.12233883705017
1110.5232291956477	1586.9666666666667	3912.233333333333	202.75495975925617
1111.2327871801745	1587.0333333333333	3844.1666666666665	200.16923513832313
1111.9422710941117	1586.1	3794.5666666666666	200.49321445742743
1112.6516809352938	1586.7333333333333	3747.1666666666665	203.0398290275664
1113.3610167015559	1586.3666666666666	3686.766666666667	201.21293353194469
1114.0702783907325	1586.4333333333334	3628.4	203.56310667478556
1114.7794660006589	1586.9333333333334	3590.3333333333335	203.97837698248432
1115.4885795291696	1586.0	3559.633333333333	205.30251654037633
1116.1976189740992	1586.5666666666666	3516.2	207.30808455024336
1116.906584333283	1586.2666666666667	3466.6666666666665	207.7876508401391
1117.6154756045555	1587.0333333333333	3425.3	207.59256064292904
1118.3242927857516	1586.3666666666666	3388.4333333333334	207.49741374917676
1119.0330358747062	1586.2666666666667	3351.9333333333334	208.1693701111864
1119.741704869254	1586.0666666666666	3305.233333333333	208.52604264556894
1120.4502997672296	1586.1333333333334	3263.866666666667	210.5525472439478
1121.1588205664682	1585.6333333333334	1663.6	226.32797607153682
1121.8672672648045	1585.1666666666667	1663.4666666666667	222.89769609380141
1122.5756398600731	1585.5	1664.2333333333333	226.22222224913628
1123.2839383501089	1585.4333333333334	1662.5333333333333	210.66564346978103
