# Supplementary material for: Roblonski: A Material-Efficient Robo-Fluidic Toolbox for Rapid Photochemical Characterization
Source: ACS Cent Sci. 2026 Feb 6;12(3):333–44. doi: 10.1021/acscentsci.5c02027 (PMC13022720; doi:10.1021/acscentsci.5c02027)
Supplement: Supplementary file 2 [file oc5c02027_si_002.zip › BeerLambertStudy/Raw Data (Automataed)/BLEC Study (2025 Jun 12)/Perylene2/blec_Perylene2__13062025_aABS_i10_eEXP_s6_d380e-02_t250-0_m7_v175-0.csv]

name	C:/Users/cbe.mabolha.shared/Documents/Gilson Spectroscopy Project\BLEC Study (2025 Jun 12)\Perylene2\blec_Perylene2__13062025_aABS_i10_eEXP_s6_d380e-02_t250-0_m7_v175-0.csv
2025-06-13 00:44:19.589819
mix_iter=7	mix_disp=175.0
droplet_volume=50.0	working_volume=250.0
dilution_scheme=Fractional(value=0.3333333333333333)	n_dil=6
calibration=Calibration(y = f(x); f(x) = -0.244 + 0.9765x; s.t. y > 0.0; Set Feb 4	2025 from "Manuscript Figures Data.xlsx")
count	30
interval	0.1 (Sec)
integration_time	40000 (uSec)
NLC=False	DCC=False	WCAL=-5	Slit=S5
Conc_0=0.038	nFRAC=0.08779149519890263	nConc_(10;6)=0.0033360768175582996	aFRAC=0.0880555925122032	aConc_(10;6)=0.0033461125154637217
wavelength (nm)	dark reference (int)	light reference (int)	abs (mOD)
W	D	L	S
344.6678771972656	1602.2666666666667	1678.7	34.47809895847356
345.45221902608614	1589.0333333333333	1667.3	40.89357041150729
346.236489003635	1586.3333333333333	1664.1666666666667	45.44761221580986
347.02068712774695	1585.0333333333333	1662.0666666666666	43.03071714042274
347.8048133962569	1584.8333333333333	2398.866666666667	44.33515436943365
348.5888678069997	1585.9	2412.233333333333	44.97956821411959
349.3728503578101	1587.2333333333333	2427.5666666666666	45.81491793026662
350.15676104652283	1587.9666666666667	2435.3333333333335	43.14391292261988
350.94059987097285	1587.6666666666667	2444.366666666667	44.031699444165845
351.72436682899485	1586.7333333333333	2448.5333333333333	41.145825305360916
352.5080619184237	1585.9	2458.1	44.54938714435131
353.2916851370942	1585.8666666666666	2458.9	41.37444553780696
354.0752364828412	1585.5333333333333	2460.8	41.60940681859028
354.8587159534994	1585.4333333333334	2470.366666666667	46.63448220011925
355.6421235469038	1585.3	2473.8333333333335	44.968922890352474
356.42545926088906	1586.8	2472.733333333333	43.9854565978839
357.20872309329	1586.5666666666666	2473.3333333333335	43.45452417484762
357.9919150419415	1586.1666666666667	2468.9333333333334	42.17726520368869
358.77503510467835	1586.9666666666667	2462.2	44.2402886343397
359.5580832793353	1585.3	2454.266666666667	43.359612521729446
360.34105956374725	1585.9666666666667	2450.0666666666666	44.5622103267292
361.12396395574893	1586.1	2446.9333333333334	42.24950616088193
361.9067964531752	1585.7333333333333	2446.266666666667	43.025870497553804
362.6895570538609	1586.1333333333334	2447.5666666666666	43.16419094505111
363.47224575564076	1585.8333333333333	2445.2	44.503375582439745
364.2548625563497	1586.3	2440.1	43.60760652062795
365.0374074538224	1586.5333333333333	2441.6	43.72685439042317
365.8198804458938	1586.1666666666667	2437.5	45.1155736336235
366.6022815303986	1586.3	2435.5333333333333	44.32604947882088
367.3846107051717	1586.1666666666667	2435.5666666666666	42.489947029754624
368.1668679680479	1585.6333333333334	2436.0	43.67988823490931
368.9490533168619	1586.1	2441.8333333333335	44.04660401126975
369.7311667494487	1586.3333333333333	2449.0	43.91548305632532
370.5132082636429	1586.8333333333333	2457.733333333333	44.63784386163259
371.2951778572795	1586.3666666666666	2459.1666666666665	42.44552883307113
372.07707552819323	1586.5	2465.733333333333	46.66033861741765
372.8589012742189	1586.0	2469.8333333333335	43.98669230244775
373.6406550931913	1586.5	2479.9666666666667	45.48033453309697
374.4223369829453	1586.5666666666666	2486.6	44.15024264140655
375.2039469413157	1586.6	2490.9	44.35634176850763
375.9854849661373	1586.5	2483.1666666666665	42.29126368205797
376.7669510552448	1586.8333333333333	2485.1	42.81644928203498
377.5483452064732	1586.2333333333333	2492.9666666666667	43.33042794682107
378.3296674176572	1586.1	2508.366666666667	45.203229976616896
379.11091768663164	1586.5666666666666	2511.1	43.7855674814189
379.89209601123133	1586.3	2521.6	45.08901592390577
380.67320238929113	1586.5	2521.233333333333	42.99236689641282
381.45423681864577	1585.6666666666667	2524.4	46.834889489792566
382.23519929713007	1586.0333333333333	2531.9	43.67759879443713
383.01608982257886	1585.6333333333334	2545.8	43.84357796213259
383.796908392827	1587.0333333333333	2561.2	45.48513575565221
384.57765500570923	1586.1	2559.266666666667	44.08308024712337
385.3583296590604	1586.5333333333333	2549.4333333333334	45.528696089592216
386.1389323507153	1586.5	2556.3333333333335	45.417624844542644
386.91946307850884	1585.9	2567.633333333333	45.42665441622818
387.69992184027564	1586.3	2588.2	43.24901240060222
388.48030863385065	1586.2666666666667	2610.133333333333	44.66544628673997
389.2606234570687	1586.2333333333333	2591.9	40.76408266541559
390.04086630776453	1586.6333333333334	2585.633333333333	43.25295738478768
390.82103718377294	1587.0	2588.633333333333	43.676452636275116
391.6011360829288	1585.9333333333334	2593.5333333333333	42.7381087750093
392.3811630030669	1586.4	2629.4666666666667	45.9086412489584
393.161117942022	1585.6	2669.133333333333	44.37022277632137
393.941000897629	1585.7333333333333	2712.5333333333333	42.891995660809314
394.72081186772266	1586.0333333333333	2717.9333333333334	43.36675438394221
395.5005508501378	1585.8666666666666	2708.3	46.36983249469312
396.28021784270925	1586.1666666666667	2709.233333333333	45.42533853290188
397.0598128432718	1586.4666666666667	2720.233333333333	46.36370714166606
397.83933584966024	1586.6	2720.9	46.000045429813476
398.6187868597095	1586.6666666666667	2732.866666666667	44.431964264839095
399.3981658712542	1586.6333333333334	2751.7	46.169106160544
400.1774728821293	1586.0	2777.633333333333	45.79933719375017
400.9567078901696	1586.3	2804.3	46.56380825500211
401.7358708932098	1586.1	2800.8	44.645269070935974
402.5149618890848	1586.7	2788.1	46.451570788952814
403.2939808756294	1587.0	2794.133333333333	47.99651249901879
404.07292785067847	1586.4	2821.4666666666667	47.725899464017644
404.8518028120667	1586.3	2832.4	45.160249047448964
405.630605757629	1586.0	2840.4333333333334	47.25646106473382
406.4093366852001	1585.8666666666666	2832.4666666666667	48.231593565596015
407.1879955926149	1586.2666666666667	2837.733333333333	48.11079522101563
407.9665824777082	1586.8666666666666	2852.766666666667	48.96239513299188
408.74509733831474	1586.0333333333333	2871.766666666667	45.204884580001895
409.52354017226935	1587.1	2880.5666666666666	45.09393889315928
410.3019109774069	1586.0666666666666	2884.5	45.76616224114568
411.08020975156217	1586.2	2898.5333333333333	46.370762355284505
411.8584364925699	1586.5	2919.266666666667	44.60884806991261
412.6365911982651	1586.4666666666667	2945.9	44.97372852873921
413.4146738664823	1585.5333333333333	2968.366666666667	44.97304610288988
414.19268449505654	1586.3333333333333	3000.633333333333	47.31954892116208
414.97062308182257	1586.9333333333334	3036.6	45.8240695094339
415.74848962461516	1586.4	3082.0666666666666	46.3601542922908
416.52628412126916	1586.2666666666667	3149.5	45.68855599001911
417.3040065696194	1585.9333333333334	3224.3	45.089419780163134
418.0816569675006	1586.3666666666666	3217.366666666667	44.56582061835944
418.8592353127476	1586.6	3205.866666666667	44.65825138897792
419.63674160319533	1586.5333333333333	3214.9	44.97684400966665
420.4141758366785	1585.7333333333333	3252.8333333333335	46.47883073026949
421.1915380110319	1586.3666666666666	3267.366666666667	44.925810709639016
421.9688281240904	1585.9333333333334	3271.9	45.67258832662751
422.7460461736888	1586.3	3326.2	47.38113056121946
423.52319215766187	1586.7333333333333	3386.0333333333333	46.01771019335415
424.3002660738445	1585.9333333333334	3470.3	46.53410823157111
425.0772679200714	1586.1666666666667	3608.4333333333334	46.71460763116492
425.8541976941775	1586.7	3752.7	48.58115035340776
426.6310553939975	1586.4666666666667	3819.3	48.913406964916184
427.40784101736625	1586.5	3865.5666666666666	47.92111741569228
428.18455456211865	1586.6	4000.233333333333	49.06954260149649
428.96119602608934	1586.3333333333333	4193.033333333334	49.76772925159376
429.7377654071133	1586.8666666666666	4396.133333333333	48.40047751003719
430.5142627030252	1586.3	4527.466666666666	52.24535431582291
431.29068791166	1586.4	4675.1	51.71883683371128
432.06704103085235	1586.6333333333334	4809.7	53.510788180978416
432.8433220584372	1586.0333333333333	4896.7	51.789761112446584
433.6195309922492	1586.4666666666667	4958.966666666666	51.93231227262627
434.3956678301234	1586.1666666666667	5006.1	50.972658379531374
435.1717325698944	1587.0666666666666	5017.533333333334	49.92519067669717
435.9477252093971	1586.2	5032.833333333333	48.73157826321918
436.72364574646633	1586.4666666666667	5080.333333333333	48.80851653019563
437.49949417893686	1586.2333333333333	5145.766666666666	48.18364454826072
438.27527050464346	1585.8666666666666	5251.166666666667	49.09718160793363
439.0509747214211	1586.6	5418.8	48.76223119188407
439.8266068271044	1587.2	5682.666666666667	47.822764503299645
440.6021668195283	1586.7666666666667	6052.0	48.142607622000455
441.37765469652754	1586.3333333333333	6516.566666666667	47.90725633961914
442.1530704559369	1585.5	7016.266666666666	49.000027829817704
442.9284140955914	1585.9333333333334	7459.7	49.02493957661368
443.7036856133256	1586.4	7773.066666666667	48.933203929627176
444.47888500697445	1586.7333333333333	7944.233333333334	49.3230539121449
445.2540122743727	1586.1333333333334	7974.333333333333	48.94272999292791
446.0290674133552	1586.6666666666667	7927.733333333334	49.37402338671271
446.8040504217568	1585.6666666666667	7830.933333333333	48.21687743200426
447.5789612974122	1586.5333333333333	7758.2	48.450271378458226
448.35380003815635	1585.6333333333334	7699.8	48.27849644107108
449.1285666418239	1586.0	7677.4	49.73337302492665
449.90326110624983	1586.1333333333334	7672.6	48.83288124043334
450.67788342926883	1586.8333333333333	7679.233333333334	48.046733785073265
451.4524336087157	1586.3333333333333	7713.666666666667	48.20573929099388
452.22691164242536	1586.8	7752.166666666667	47.710481489276546
453.00131752823256	1586.8666666666666	7826.533333333334	49.147683750463386
453.7756512639721	1586.8333333333333	7901.133333333333	48.72281749184634
454.5499128474788	1586.4666666666667	7961.533333333334	48.482906922467805
455.32410227658755	1586.3	8002.633333333333	48.675251340065635
456.09821954913303	1586.3666666666666	8006.533333333334	48.46294549467682
456.8722646629501	1586.5	7988.466666666666	48.55814716383091
457.6462376158736	1586.6	7917.733333333334	47.280972528161335
458.4201384057383	1586.2333333333333	7819.266666666666	48.35851124085644
459.1939670303791	1586.6	7695.433333333333	48.38135512200009
459.96772348763074	1586.2333333333333	7558.166666666667	48.65231859809893
460.741407775328	1585.6333333333334	7405.033333333334	47.857137818231934
461.51501989130577	1586.9666666666667	7277.533333333334	47.88348704787267
462.2885598333988	1586.1333333333334	7158.2	47.834535081586885
463.0620275994419	1586.2333333333333	7071.833333333333	47.64465590623454
463.83542318726995	1586.3333333333333	6999.066666666667	47.77937485756908
464.6087465947177	1585.7	6952.433333333333	47.73351375065817
465.38199781962	1586.7	6934.766666666666	48.656873734789094
466.1551768598116	1586.7	6920.4	47.86425210288817
466.92828371312737	1585.6	6949.2	48.46252174937642
467.7013183774021	1586.2	6970.166666666667	47.17920993222327
468.4742808504707	1586.7	7015.8	47.767014837516754
469.24717113016777	1586.5	7079.433333333333	48.1100081947225
470.0199892143283	1586.3666666666666	7139.633333333333	47.374421013825454
470.792735100787	1586.2333333333333	7223.5	48.7098567221517
471.5654087873788	1586.3333333333333	7290.833333333333	47.17670638014915
472.33801027193834	1586.6666666666667	7354.933333333333	47.34203151791699
473.11053955230057	1586.7	7435.966666666666	48.07137160335475
473.88299662630027	1586.1666666666667	7498.733333333334	48.44901667368794
474.65538149177223	1586.3333333333333	7548.2	48.11489454095598
475.4276941465513	1586.1666666666667	7558.466666666666	46.56649213270242
476.1999345884722	1586.7666666666667	7588.066666666667	47.71607017471973
476.97210281536985	1586.7	7576.366666666667	48.0623453843122
477.74419882507897	1586.5	7562.166666666667	46.91648675035563
478.51622261543446	1586.0	7542.5	47.60172893339176
479.2881741842711	1586.6	7503.866666666667	47.28023744401246
480.06005352942367	1586.4	7458.066666666667	47.71510483755125
480.831860648727	1587.0666666666666	7412.666666666667	47.49547755136035
481.60359554001593	1585.8333333333333	7373.533333333334	48.16507343084331
482.37525820112523	1587.0333333333333	7324.866666666667	49.03428712026474
483.14684862988975	1586.2666666666667	7267.733333333334	47.66305309072832
483.91836682414424	1586.2666666666667	7214.6	47.20024510499265
484.68981278172356	1586.5	7176.933333333333	47.992222918111274
485.46118650046253	1586.7666666666667	7121.0	46.85839534404037
486.23248797819593	1586.8	7082.133333333333	47.728919470730425
487.0037172127586	1586.1333333333334	7040.766666666666	47.06314474064309
487.7748742019853	1586.8	7023.3	48.471686872107526
488.54595894371096	1585.7666666666667	6975.633333333333	47.41215048090922
489.31697143577026	1586.7333333333333	6940.966666666666	47.34146573482364
490.08791167599804	1586.2333333333333	6905.433333333333	46.56987738049341
490.8587796622292	1586.5	6870.233333333334	46.91218439155671
491.6295753922984	1586.2	6854.666666666667	47.59197847843525
492.4002988640406	1586.3333333333333	6819.233333333334	47.2456133092119
493.17095007529053	1586.7	6783.8	47.23227929307953
493.94152902388305	1586.2	6752.433333333333	47.52737109676722
494.71203570765294	1586.6333333333334	6714.7	46.714597164322335
495.482470124435	1586.7333333333333	6695.366666666667	47.12328933457155
496.25283227206404	1586.0333333333333	6676.533333333334	48.59317251709891
497.02312214837485	1586.2666666666667	6643.133333333333	47.03615205304754
497.7933397512024	1586.9666666666667	6620.866666666667	47.75372168844504
498.56348507838123	1586.4666666666667	6592.266666666666	45.89439738725776
499.3335581277464	1586.5333333333333	6584.766666666666	47.939385821329246
500.10355889713264	1586.3333333333333	6563.733333333334	46.96066566697319
500.8734873843747	1586.2	6562.2	47.26970347660694
501.6433435873074	1586.8	6557.766666666666	46.693965027982124
502.4131275037657	1587.0	6568.866666666667	47.00361976151748
503.1828391315842	1586.4666666666667	6573.8	47.00742701612208
503.95247846859786	1587.4	6600.0	47.21098910768112
504.72204551264144	1586.1	6621.366666666667	46.80397917043841
505.49154026154974	1586.4333333333334	6646.833333333333	46.663700270246565
506.2609627131576	1586.6666666666667	6702.7	47.467749512173924
507.03031286529983	1585.9666666666667	6755.3	46.7668261569211
507.7995907158112	1586.7	6804.633333333333	46.36581190770125
508.5687962625266	1586.2333333333333	6876.266666666666	47.637311488399185
509.33792950328075	1586.5333333333333	6947.433333333333	47.200991191579945
510.1069904359085	1586.8	7030.533333333334	47.21308310301736
510.8759790582447	1586.5666666666666	7121.8	47.61923411052878
511.6448953681241	1586.0666666666666	7194.966666666666	46.16863516627718
512.4137393633815	1586.0666666666666	7293.7	46.991055236088286
513.1825110418519	1586.5	7407.966666666666	47.4756311210017
513.9512104013698	1586.3333333333333	7514.466666666666	46.870294912588605
514.7198374397702	1586.1	7617.933333333333	46.51682499865103
515.4883921548881	1586.6	7711.933333333333	46.30403741545476
516.2568745445578	1586.4666666666667	7823.266666666666	47.850519935797934
517.0252846066146	1586.1666666666667	7927.866666666667	46.56963842089015
517.793622338893	1586.4666666666667	8028.633333333333	46.5859787120775
518.561887739228	1586.7	8136.566666666667	47.853384293848706
519.3300808054544	1586.6333333333334	8226.4	47.51178560428272
520.0982015354069	1586.1	8313.233333333334	46.92254176065826
520.8662499269203	1585.7	8413.566666666668	46.97099980395369
521.6342259778296	1586.7	8492.7	46.14896100192849
522.4021296859694	1587.4	8573.2	46.31413724029529
523.1699610491747	1586.3333333333333	8643.833333333334	46.92711979145155
523.9377200652801	1586.7	8712.4	46.774247828972086
524.7054067321207	1586.2	8774.233333333334	46.379805363796514
525.4730210475309	1586.7333333333333	8839.833333333334	46.611467192001754
526.2405630093459	1586.5	8895.433333333332	46.96340210162715
527.0080326154003	1586.3333333333333	8958.933333333332	47.18274729976728
527.7754298635291	1585.5333333333333	9002.9	47.34756457599376
528.5427547515668	1586.6666666666667	9053.633333333333	47.67481900893562
529.3100072773485	1586.5	9095.9	46.56748529730086
530.077187438709	1586.8333333333333	9139.2	46.11309863139993
530.8442952334829	1586.5	9183.4	46.21146696097981
531.6113306595051	1586.6666666666667	9222.5	46.80041239331175
532.3782937146104	1586.1666666666667	9255.466666666667	46.54701004827154
533.1451843966338	1586.6	9292.7	46.65324132748755
533.9120027034099	1586.6666666666667	9328.266666666666	46.94591642578823
534.6787486327736	1585.9333333333334	9371.5	46.74678428277389
535.4454221825597	1586.5666666666666	9400.333333333334	47.82858149172178
536.212023350603	1586.1	9412.5	46.28764996836841
536.9785521347383	1586.3	9468.1	47.28995611664406
537.7450085328004	1586.7333333333333	9477.933333333332	46.3641175645645
538.5113925426242	1586.6333333333334	9504.633333333333	47.17979702737804
539.2777041620444	1586.3333333333333	9532.1	46.877790296730026
540.0439433888959	1587.2	9551.6	46.219823301135165
540.8101102210134	1586.2666666666667	9559.433333333332	46.06121382396306
541.5762046562318	1586.7333333333333	9587.433333333332	46.59645561455167
542.3422266923859	1587.1	9595.1	45.78962957363318
543.1081763273105	1586.1333333333334	9611.3	46.2357835271962
543.8740535588404	1586.7666666666667	9633.9	45.91862744337153
544.6398583848105	1587.6666666666667	9643.8	45.990358060654046
545.4055908030555	1587.5333333333333	9656.133333333333	46.49212860073067
546.1712508114102	1586.7	9663.866666666667	46.64158182148387
546.9368384077096	1586.8333333333333	9662.333333333334	46.326529159739934
547.7023535897882	1586.5	9669.066666666668	46.361502652669024
548.4677963554811	1587.0333333333333	9671.333333333334	45.94475761508569
549.2331667026231	1586.5666666666666	9681.133333333333	46.689063369825774
549.9984646290487	1585.9	9683.233333333334	46.435400215408606
550.7636901325931	1587.1666666666667	9670.9	45.38913658555836
551.5288432110908	1586.9	9666.766666666666	46.555318562165205
552.2939238623768	1586.5666666666666	9658.566666666668	45.89899448772679
553.0589320842859	1586.8333333333333	9652.933333333332	46.02618512534066
553.8238678746528	1586.8333333333333	9653.733333333334	46.238896979580765
554.5887312313124	1586.5666666666666	9653.5	45.71601858949164
555.3535221520995	1586.5	9670.833333333334	47.00879065890917
556.1182406348488	1587.1333333333334	9668.833333333334	46.621940056459174
556.8828866773954	1586.9	9667.3	45.826769554274435
557.6474602775738	1585.9666666666667	9661.333333333334	45.018940525264505
558.411961433219	1586.4333333333334	9663.666666666666	45.65653845067204
559.1763901421657	1586.8333333333333	9675.533333333333	45.97211074782282
559.9407464022488	1587.0333333333333	9699.8	47.365837089895706
560.7050302113031	1586.9333333333334	9694.2	46.52439588801322
561.4692415671633	1587.6	9691.3	45.27721352558872
562.2333804676643	1586.2666666666667	9711.366666666667	46.15102836073144
562.997446910641	1586.7333333333333	9741.3	46.29493799859416
563.7614408939281	1586.3	9728.233333333334	45.66504360080775
564.5253624153604	1587.4666666666667	9752.266666666666	45.97148959644861
565.2892114727728	1586.4	9774.533333333333	45.750811564131695
566.0529880639999	1586.2	9796.266666666666	45.61410241496606
566.8166921868768	1586.4333333333334	9813.333333333334	45.22854851969039
567.5803238392382	1586.5333333333333	9839.433333333332	46.08368232437435
568.3438830189189	1586.2666666666667	9856.2	45.58286510210962
569.1073697237535	1587.2666666666667	9882.133333333333	46.66090941021444
569.8707839515772	1587.0666666666666	9878.3	45.62617251286234
570.6341257002246	1586.0666666666666	9889.366666666667	45.47494802998577
571.3973949675305	1586.1666666666667	9917.833333333334	46.51107167136815
572.1605917513298	1586.8666666666666	9912.1	46.29745483008439
572.9237160494572	1585.9666666666667	9929.9	46.226571527519205
573.6867678597476	1586.5333333333333	9945.7	45.787317189807155
574.4497471800358	1586.5	9959.366666666667	45.349260011981556
575.2126540081566	1586.1666666666667	9972.166666666666	46.15279395742417
575.9754883419448	1586.8	9968.766666666666	45.88435488414486
576.7382501792351	1586.7666666666667	9999.9	46.27707041641441
577.5009395178625	1586.3	10005.966666666667	45.64861107423132
578.2635563556619	1586.2	10017.333333333334	45.32958939053335
579.0261006904677	1587.3333333333333	10005.233333333334	44.89332863687848
579.7885725201152	1586.5	10023.9	45.745671099231224
580.5509718424388	1586.7	10047.966666666667	45.49750976709686
581.3132986552736	1586.8333333333333	10068.2	45.717476082654265
582.0755529564542	1585.9333333333334	10089.9	45.60260695315108
582.8377347438156	1586.4333333333334	10107.166666666666	45.206241158944614
583.5998440151925	1586.2333333333333	10137.833333333334	45.97234616967616
584.3618807684197	1586.8	10167.1	45.7951724762906
585.123845001332	1587.0333333333333	10185.2	44.40424603228044
585.8857367117644	1586.5666666666666	10227.6	45.770334858867265
586.6475558975515	1585.9333333333334	10246.933333333332	45.24150293675155
587.4093025565281	1586.2	10274.733333333334	46.00637502057187
588.1709766865292	1586.8333333333333	10319.9	45.672405521336735
588.9325782853895	1586.6	10388.9	46.36478159116445
589.6941073509438	1586.7666666666667	10427.1	45.06299739489883
590.4555638810269	1586.1333333333334	10494.3	44.68175708516298
591.2169478734736	1587.3333333333333	10575.633333333333	45.281910636292054
591.9782593261189	1586.8333333333333	10651.4	44.91772717504305
592.7394982367973	1586.7666666666667	10732.833333333334	46.075575893258
593.5006646033439	1586.7	10829.9	46.03844907582792
594.2617584235933	1586.7666666666667	10921.666666666666	45.71320910800661
595.0227796953804	1586.3333333333333	11016.366666666667	45.18968712073758
595.78372841654	1586.9333333333334	11123.333333333334	45.254809685511155
596.544604584907	1586.9333333333334	11240.3	45.32930727332277
597.3054081983161	1586.5666666666666	11369.233333333334	45.52407225007755
598.0661392546021	1586.7333333333333	11473.133333333333	45.209218935189405
598.8267977515999	1587.3333333333333	11603.3	46.18503996759127
599.5873836871442	1586.6	11733.466666666667	45.38892563075289
600.34789705907	1586.7666666666667	11851.466666666667	45.36575581329689
601.1083378652119	1586.5333333333333	11973.966666666667	44.49065082011395
601.8687061034049	1586.0	12109.3	45.276428947543536
602.6290017714836	1586.8666666666666	12245.1	44.90309050889905
603.3892248672829	1586.2333333333333	12389.066666666668	45.29095244971661
604.1493753886377	1586.8333333333333	12556.833333333334	45.854275157778204
604.9094533333828	1586.4333333333334	12672.733333333334	45.3414301226574
605.6694586993528	1586.9	12816.9	44.99473292258169
606.4293914843829	1586.4	12957.4	45.17790718446029
607.1892516863076	1586.5666666666666	13095.566666666668	45.17229052063465
607.9490393029618	1586.5333333333333	13231.6	45.38443169113439
608.7087543321802	1586.7	13364.066666666668	44.93594785871308
609.4683967717978	1586.0333333333333	13492.433333333332	45.43176299927144
610.2279666196492	1586.3666666666666	13632.866666666667	45.19905138801746
610.9874638735695	1586.1666666666667	13755.366666666667	44.79023393204888
611.7468885313933	1586.0666666666666	13898.3	45.64554456652446
612.5062405909555	1586.1333333333334	14021.8	45.26367143674287
613.2655200500909	1586.3666666666666	14149.566666666668	44.89464093671227
614.0247269066342	1586.8	14267.5	45.31743057112804
614.7838611584203	1586.4	14365.833333333334	44.47642815650269
615.5429228032841	1586.6333333333334	14488.366666666667	44.95882197199504
616.3019118390603	1585.9	14574.5	44.87813225370164
617.0608282635836	1587.1	14698.6	44.72148121736464
617.8196720746892	1586.2666666666667	14797.066666666668	45.23011909975411
618.5784432702114	1586.4333333333334	14869.3	45.24604139208758
619.3371418479854	1586.9333333333334	14962.933333333332	45.61080722619968
620.0957678058459	1586.7666666666667	15016.9	45.55225698127888
620.8543211416277	1586.6	15064.566666666668	45.03975973727782
621.6128018531655	1586.5333333333333	15132.9	44.889062514073146
622.3712099382943	1586.2	15179.8	44.09014622136901
623.1295453948488	1586.4666666666667	15214.0	43.899383186850386
623.8878082206638	1586.2666666666667	15311.466666666667	44.992191459377395
624.6459984135743	1586.7333333333333	15358.266666666666	44.82573585510343
625.4041159714149	1585.8333333333333	15419.566666666668	44.70625518051566
626.1621608920203	1587.1	15462.933333333332	44.62237157591796
626.9201331732256	1586.4	15513.9	44.86508674255475
627.6780328128656	1586.4666666666667	15562.033333333333	45.473647460818064
628.4358598087749	1586.4	15585.5	45.05452643662913
629.1936141587885	1586.2333333333333	15606.466666666667	44.57203060048876
629.9512958607411	1586.5333333333333	15627.333333333334	44.52612626880846
630.7089049124675	1586.3333333333333	15643.933333333332	44.693754789898925
631.4664413118026	1586.7333333333333	15678.066666666668	45.386667789406346
632.2239050565811	1585.9333333333334	15679.566666666668	44.49033603923546
632.9812961446379	1586.9333333333334	15716.766666666666	44.805150471397646
633.7386145738079	1586.4	15750.966666666667	44.69056326623269
634.4958603419257	1586.4	15728.066666666668	44.325570146926275
635.2530334468262	1585.8	15721.133333333333	44.44516934100626
636.0101338863443	1585.7	15683.433333333332	43.361020112127854
636.7671616583146	1585.8666666666666	15703.566666666668	44.09256580629834
637.5241167605723	1586.4	15686.633333333333	43.92053670915927
638.2809991909518	1586.7666666666667	15672.133333333333	44.29015040111128
639.037808947288	1586.5333333333333	15658.933333333332	43.924309394651374
639.7945460274159	1586.5333333333333	15676.5	44.43878789416243
640.5512104291702	1586.4666666666667	15653.6	44.3266573213136
641.3078021503857	1585.6333333333334	15623.533333333333	44.49925094120427
642.0643211888971	1586.5666666666666	15569.966666666667	44.39056749696442
642.8207675425394	1586.7	15510.033333333333	44.58303187808704
643.5771412091474	1586.8333333333333	15498.466666666667	44.85668540214327
644.3334421865558	1586.3	15472.933333333332	44.8458182527142
645.0896704725996	1585.6	15449.333333333334	44.492143396965204
645.8458260651132	1586.5333333333333	15428.6	44.63965724797426
646.6019089619319	1586.6	15411.766666666666	44.3641618913992
647.3579191608902	1587.1666666666667	15403.8	44.04267444113988
648.1138566598231	1585.9666666666667	15398.5	44.68443053184551
648.8697214565653	1585.9333333333334	15382.266666666666	44.235180089257526
649.6255135489516	1586.0	15362.166666666666	44.56176964537635
650.3812329348169	1585.5666666666666	15347.366666666667	44.54315604333878
651.1368796119959	1586.8666666666666	15383.0	44.82879159199898
651.8924535783235	1585.9666666666667	15391.233333333334	44.539538084966445
652.6479548316345	1586.7333333333333	15357.966666666667	43.92675648389689
653.4033833697637	1586.2333333333333	15333.766666666666	44.04024886990242
654.1587391905458	1586.9	15317.533333333333	44.301574680716776
654.9140222918159	1586.4666666666667	15333.9	44.577009826164065
655.6692326714084	1587.0666666666666	15327.666666666666	44.65640041795527
656.4243703271585	1586.1	15335.866666666667	44.096811060816115
657.1794352569008	1586.4333333333334	15362.033333333333	44.15517465952437
657.9344274584702	1586.0666666666666	15400.933333333332	44.09963428621977
658.6893469297014	1585.9666666666667	15447.133333333333	44.582979457372915
659.4441936684294	1586.7666666666667	15484.666666666666	44.70590730636515
660.1989676724888	1586.2333333333333	15527.833333333334	44.76778725898436
660.9536689397146	1586.9666666666667	15550.633333333333	45.010539339212926
661.7082974679414	1586.4666666666667	15589.433333333332	45.166435659443685
662.4628532550042	1586.7333333333333	15585.066666666668	45.05024332799426
663.2173362987378	1586.5	15609.066666666668	44.33092078658819
663.9717465969768	1586.5333333333333	15664.266666666666	44.762071184040124
664.7260841475563	1586.8666666666666	15725.333333333334	44.60042500793966
665.480348948311	1586.8	15777.033333333333	43.89942982498813
666.2345409970756	1586.6333333333334	15846.2	44.03875811650209
666.988660291685	1586.5666666666666	15893.9	43.928822829533075
667.742706829974	1586.6	15974.766666666666	44.90701920705772
668.4966806097776	1586.3333333333333	16068.433333333332	44.7598027662118
669.2505816289303	1586.9666666666667	16156.0	43.91971411789349
670.0044098852671	1586.7333333333333	16259.166666666666	44.5529342760241
670.7581653766227	1586.3	16351.866666666667	43.971679641603224
671.511848100832	1586.7	16437.133333333335	43.707310835928
672.2654580557298	1586.3	16555.9	44.550560638872106
673.0189952391509	1587.0333333333333	16669.366666666665	44.543403924067654
673.7724596489301	1586.2666666666667	16765.833333333332	44.34970260255601
674.5258512829022	1586.6333333333334	16862.233333333334	43.764766944630274
675.279170138902	1586.3	16955.066666666666	43.719001237954146
676.0324162147645	1586.8	17065.933333333334	43.5141805548926
676.7855895083242	1586.4666666666667	17181.5	43.64400807809183
677.5386900174161	1586.3	17284.533333333333	43.28930340238677
678.2917177398749	1585.8	17388.133333333335	43.98996982758649
679.0446726735356	1586.2	17534.333333333332	43.74660535152932
679.797554816233	1586.2666666666667	17695.8	44.293598822525674
680.5503641658016	1587.3333333333333	17827.633333333335	43.827562220781466
681.3031007200765	1586.2333333333333	17931.266666666666	43.677096640858466
682.0557644768925	1586.6666666666667	17989.033333333333	43.202484517672794
682.8083554340842	1586.7333333333333	18125.7	43.64064990801858
683.5608735894867	1586.3	18245.266666666666	44.79504051673061
684.3133189409347	1586.2666666666667	18366.066666666666	44.357903354545414
685.0656914862628	1586.8666666666666	18519.8	43.95940424336703
685.8179912233061	1586.3333333333333	18662.566666666666	43.4935813936531
686.5702181498993	1586.4	18742.666666666668	42.955937290835806
687.3223722638772	1586.4	18902.333333333332	44.220263796434914
688.0744535630747	1587.4666666666667	19028.833333333332	43.723116380263264
688.8264620453265	1585.6333333333334	19128.466666666667	43.7682595240083
689.5783977084674	1585.6	19237.0	43.15980586386884
690.3302605503324	1586.4333333333334	19379.333333333332	44.129078287321214
691.082050568756	1587.4666666666667	19471.466666666667	43.69287219400859
691.8337677615733	1587.0666666666666	19528.4	43.14391081927297
692.585412126619	1586.8333333333333	19613.3	42.73918690167942
693.3369836617278	1585.2	19657.966666666667	42.82123195151104
694.0884823647348	1586.7333333333333	19770.066666666666	42.95704865799351
694.8399082334745	1586.0333333333333	19866.633333333335	43.59412627704433
695.5912612657819	1586.7666666666667	19958.8	43.83204369732785
696.3425414594917	1586.2666666666667	20045.066666666666	44.429419737656936
697.0937488124388	1586.6	20104.966666666667	43.86711577595361
697.8448833224579	1586.2666666666667	20153.366666666665	43.69682918282886
698.5959449873841	1586.2666666666667	20224.266666666666	44.08902839755302
699.3469338050518	1586.2333333333333	20313.4	44.25399456114309
700.0978497732962	1586.5666666666666	20342.233333333334	44.00807119555338
700.8486928899517	1587.0	20347.5	43.716145113969034
701.5994631528534	1586.4	20343.7	42.97694560624523
702.3501605598362	1586.3666666666666	20400.466666666667	42.742083832872304
703.1007851087347	1586.2	20413.866666666665	42.85990414625895
703.8513367973837	1586.6666666666667	20451.766666666666	43.43237511293272
704.6018156236181	1586.7	20432.0	43.123061336403175
705.3522215852728	1586.8666666666666	20409.066666666666	43.352891043929105
706.1025546801824	1586.2666666666667	20437.266666666666	43.390159065957455
706.8528149061818	1586.2666666666667	20421.733333333334	42.75728097564058
707.603002261106	1586.1	20414.8	43.26494842693753
708.3531167427894	1586.5	20384.366666666665	42.7188402679573
709.1031583490673	1586.6	20306.066666666666	42.55533032311761
709.8531270777742	1586.6666666666667	20244.466666666667	42.37452471332489
710.6030229267449	1586.1333333333334	20216.8	42.59360349924585
711.3528458938142	1586.4333333333334	20184.033333333333	43.11911370531601
712.1025959768172	1586.3333333333333	20127.9	43.21818174773951
712.8522731735884	1586.4666666666667	20042.733333333334	42.41348229313499
713.6018774819628	1586.2	19955.133333333335	42.72013164043564
714.351408899775	1587.4333333333334	19847.033333333333	43.01965158558832
715.1008674248601	1587.5333333333333	19708.5	42.518246885977334
715.8502530550527	1586.7666666666667	19610.5	43.43251061907732
716.5995657881876	1586.9333333333334	19501.0	42.931863276011164
717.3488056220998	1586.3333333333333	19408.633333333335	43.12031802187412
718.097972554624	1587.0666666666666	19323.5	42.25266852630722
718.8470665835949	1586.7666666666667	19253.133333333335	43.42463759192026
719.5960877068475	1586.5333333333333	19182.766666666666	43.66764948924893
720.3450359222164	1586.9666666666667	19140.9	43.28972408592388
721.0939112275368	1586.5666666666666	19087.566666666666	42.67115245958904
721.842713620643	1586.9333333333334	19057.166666666668	43.1690994025177
722.5914430993702	1586.1	19009.633333333335	42.654179387605886
723.340099661553	1586.4666666666667	18981.233333333334	42.40702811803267
724.0886833050263	1585.8	18979.166666666668	42.72365447670623
724.837194027625	1586.8	18921.366666666665	42.3223354212449
725.5856318271836	1586.4	18872.366666666665	42.83443574960888
726.3339967015373	1586.6333333333334	18824.433333333334	42.35339826213323
727.0822886485207	1586.4	18769.8	42.89673491551874
727.8305076659686	1586.3	18719.5	42.888940156933515
728.5786537517159	1586.0	18672.733333333334	42.10604973070575
729.3267269035974	1586.9	18627.366666666665	41.984619997015834
730.0747271194479	1586.6333333333334	18608.333333333332	42.13067122576405
730.822654397102	1586.2666666666667	18639.766666666666	43.05935674282701
731.5705087343949	1586.3	18596.666666666668	42.87158251850883
732.3182901291611	1586.1	18577.533333333333	42.813651041199755
733.0659985792356	1587.1333333333334	18560.2	43.288055686396916
733.8136340824532	1586.5666666666666	18520.2	43.31566308484947
734.5611966366486	1587.2333333333333	18495.466666666667	42.57307576017448
735.3086862396566	1587.0	18480.2	43.355568221674666
736.056102889312	1586.4	18446.5	42.44413969151137
736.8034465834498	1585.9666666666667	18465.266666666666	43.02080288586864
737.5507173199047	1586.8666666666666	18475.433333333334	43.423964823959594
738.2979150965115	1586.9	18477.6	42.97892636157697
739.045039911105	1586.6	18484.066666666666	43.0223169774291
739.79209176152	1586.2666666666667	18459.466666666667	42.78618171504363
740.5390706455914	1587.7	18463.0	43.12151613964938
741.285976561154	1586.5	18436.9	43.03006818456205
742.0328095060426	1586.3333333333333	18431.633333333335	42.4122440976897
742.7795694780918	1586.5	18425.966666666667	43.158174468280244
743.5262564751367	1586.4	18365.6	43.140099904402
744.272870495012	1586.4333333333334	18339.8	43.8844354098951
745.0194115355524	1586.7666666666667	18297.8	43.36822509408451
745.765879594593	1586.6333333333334	18280.9	42.96960062249886
746.5122746699683	1586.0666666666666	18259.866666666665	42.53354397236044
747.2585967595134	1586.0	18262.866666666665	42.495649793507454
748.0048458610628	1586.2	18288.433333333334	43.24956452996957
748.7510219724516	1586.6666666666667	18320.233333333334	43.25329135829951
749.4971250915144	1586.9333333333334	18351.6	43.4093419487926
750.243155216086	1586.6	18332.266666666666	42.91781554351536
750.9891123440015	1587.0333333333333	18396.2	43.41506573915691
751.7349964730954	1587.2333333333333	18441.133333333335	42.9163651842009
752.4808076012027	1586.5666666666666	18476.3	42.81688974044319
753.2265457261582	1586.2666666666667	18510.9	42.91384867482976
753.9722108457964	1586.4666666666667	18607.566666666666	43.85248636081595
754.7178029579526	1586.6666666666667	18658.566666666666	43.67300531268299
755.4633220604613	1586.3666666666666	18710.3	43.76337471783001
756.2087681511574	1586.3	18773.833333333332	42.97329148405891
756.9541412278757	1586.5	18829.533333333333	43.4241156827515
757.699441288451	1586.6333333333334	18865.1	42.90761425729121
758.4446683307182	1587.0333333333333	18898.633333333335	42.358265678525555
759.1898223525119	1586.9333333333334	18934.666666666668	42.210418702603654
759.9349033516671	1585.6333333333334	18996.833333333332	42.63089280774456
760.6799113260186	1586.9	19057.8	42.80692900921192
761.424846273401	1586.5	19109.866666666665	42.38707219472773
762.1697081916495	1586.8333333333333	19147.1	42.323509808224856
762.9144970785986	1586.4333333333334	19224.733333333334	42.534029227534496
763.6592129320832	1586.7666666666667	19299.966666666667	42.13793973349798
764.4038557499381	1586.5333333333333	19374.566666666666	42.654247308198116
765.1484255299982	1586.1666666666667	19432.6	43.08947412703186
765.8929222700982	1586.5	19477.433333333334	42.212806244449325
766.637345968073	1585.5333333333333	19546.366666666665	42.5422757667873
767.3816966217572	1587.3	19628.266666666666	43.13977905477234
768.1259742289859	1586.8	19697.066666666666	43.484584148141266
768.8701787875938	1586.1	19778.966666666667	42.71735413081348
769.6143102954156	1585.8	19864.9	42.88573455971031
770.3583687502863	1587.0	19967.9	42.722189082309285
771.1023541500406	1586.1333333333334	20056.733333333334	42.60536132639967
771.8462664925133	1586.1	20106.333333333332	41.730961982756085
772.5901057755393	1586.3666666666666	20190.566666666666	42.37837053696446
773.3338719969533	1585.7666666666667	20276.733333333334	42.32372316199391
774.0775651545903	1585.9333333333334	20349.2	43.12274060675644
774.8211852462848	1586.5	20430.4	43.29614982363334
775.5647322698719	1586.5666666666666	20539.333333333332	42.980738593165775
776.3082062231862	1586.7666666666667	20639.466666666667	43.120436214064185
777.0516071040627	1587.0333333333333	20721.3	42.49899326605892
777.7949349103361	1586.5	20843.3	42.54070962420443
778.5381896398412	1587.0	20928.6	41.85990279953628
779.281371290413	1586.2333333333333	21009.066666666666	42.132536473412465
780.024479859886	1586.8	21089.933333333334	42.10495208174119
780.7675153460953	1586.6333333333334	21178.433333333334	41.688495735564786
781.5104777468754	1586.4666666666667	21319.466666666667	42.56335509391991
782.2533670600615	1586.9	21457.0	42.68875137825258
782.996183283488	1586.1666666666667	21578.766666666666	42.5968526813096
783.73892641499	1586.7	21677.1	42.12965769846867
784.4815964524023	1586.6666666666667	21766.933333333334	41.86395825629757
785.2241933935596	1586.5333333333333	21872.6	41.290150495313746
785.9667172362967	1586.8333333333333	21993.766666666666	41.59774739049657
786.7091679784486	1586.9	22097.9	41.96051230740698
787.4515456178499	1586.3666666666666	22171.433333333334	42.28469078956067
788.1938501523355	1586.0666666666666	22283.466666666667	42.483143008017436
788.9360815797401	1586.0	22429.633333333335	42.53996171192118
789.6782398978987	1587.0666666666666	22545.5	42.94745152252696
790.420325104646	1586.7	22602.6	42.35750480925586
791.1623371978169	1586.8333333333333	22674.5	42.48915777585243
791.9042761752461	1586.7333333333333	22793.133333333335	43.671183168935826
792.6461420347684	1586.8666666666666	22905.833333333332	43.35062920463001
793.3879347742187	1586.8666666666666	23036.466666666667	42.66411177954628
794.1296543914318	1586.4	23138.3	42.10857172708571
794.8713008842426	1586.7	23272.066666666666	42.35652218774592
795.6128742504857	1586.0	23382.133333333335	42.657723371796905
796.354374487996	1585.9666666666667	23464.233333333334	41.9381884442299
797.0958015946084	1587.0	23555.966666666667	41.35618078138381
797.8371555681575	1586.9333333333334	23683.333333333332	42.1407254870371
798.5784364064783	1587.0666666666666	23793.433333333334	42.251312423233664
799.3196441074057	1586.4333333333334	23909.433333333334	42.44192885760423
800.0607786687742	1586.6666666666667	24021.533333333333	42.566138745297486
800.8018400884189	1585.9666666666667	24129.5	42.80818384726855
801.5428283641745	1586.2333333333333	24255.166666666668	42.987138612864534
802.2837434938757	1585.9333333333334	24334.1	42.16026484819824
803.0245854753575	1586.5	24399.2	41.92739399521144
803.7653543064547	1586.1	24521.666666666668	42.5136554746929
804.5060499850019	1586.6333333333334	24611.866666666665	42.27668789003564
805.2466725088342	1586.7	24687.833333333332	42.25789417886956
805.9872218757862	1586.2333333333333	24823.133333333335	42.28354722555274
806.7276980836928	1587.7666666666667	24980.8	42.30022946090232
807.4681011303886	1586.7	25066.133333333335	41.48437732997235
808.2084310137088	1585.8666666666666	25126.733333333334	41.7010080877099
808.948687731488	1586.2333333333333	25258.333333333332	42.04348626927887
809.688871281561	1585.6666666666667	25340.7	42.138446989755536
810.4289816617627	1586.5	25436.9	42.36486413820042
811.1690188699278	1586.5	25510.5	41.571590431681905
811.9089829038911	1586.6	25539.1	41.33418482841139
812.6488737614875	1586.5666666666666	25654.933333333334	41.10497544984822
813.3886914405518	1586.7666666666667	25835.4	41.662255508517546
814.1284359389189	1586.5	25978.666666666668	41.15571031452576
814.8681072544233	1586.2	26088.8	40.35586332551356
815.6077053849002	1586.0	26181.833333333332	40.92319762881487
816.3472303281842	1586.6666666666667	26213.866666666665	40.68064898464283
817.0866820821101	1585.9	26288.533333333333	41.23618476252657
817.8260606445127	1586.3333333333333	26339.0	41.10760813594913
818.5653660132269	1586.4666666666667	26411.766666666666	41.43671402595473
819.3045981860876	1586.4333333333334	26447.933333333334	41.09104975698667
820.0437571609293	1586.3	26552.3	41.24339998408809
820.7828429355872	1586.5333333333333	26616.566666666666	41.02783262183024
821.5218555078957	1586.6333333333334	26655.7	40.42495285131307
822.26079487569	1586.5333333333333	26765.3	41.157882365781376
822.9996610368046	1586.4333333333334	26813.066666666666	41.3706496044967
823.7384539890745	1585.9333333333334	26881.566666666666	41.7402625413458
824.4771737303345	1586.4333333333334	27011.2	41.593610685186775
825.2158202584193	1585.8	27109.033333333333	40.91390181917341
825.9543935711638	1586.1333333333334	27185.866666666665	41.62448624332929
826.6928936664028	1586.5	27293.533333333333	42.241479971355865
827.4313205419711	1586.4	27351.233333333334	41.447246146632054
828.1696741957036	1586.7333333333333	27467.5	41.85753238990528
828.907954625435	1586.7333333333333	27570.0	42.03761499089027
829.646161829	1586.6333333333334	27689.4	42.47666312089333
830.3842958042337	1586.4666666666667	27743.566666666666	42.60736484776912
831.1223565489707	1586.5333333333333	27702.533333333333	41.52413306448254
831.8603440610459	1586.0666666666666	27774.466666666667	41.401253367652785
832.598258338294	1586.1	27837.433333333334	41.77407482982835
833.3360993785501	1585.9333333333334	27862.2	41.86045938487445
834.0738671796487	1586.5	27996.633333333335	41.961260372759085
834.8115617394246	1586.4333333333334	28099.133333333335	40.693904330943
835.5491830557129	1586.4	28252.5	40.89807783472356
836.2867311263482	1586.0	28334.0	41.65942486373166
837.0242059491653	1585.7666666666667	28423.566666666666	41.93296695416365
837.7616075219992	1586.3	28512.533333333333	41.816225336417915
838.4989358426844	1586.3333333333333	28613.166666666668	41.27100622900345
839.2361909090561	1585.7333333333333	28695.266666666666	41.15069052699168
839.9733727189487	1586.1333333333334	28754.466666666667	41.0812962299217
840.7104812701973	1587.2	28877.4	41.30293983555101
841.4475165606366	1586.6	28997.966666666667	41.85228677891399
842.1844785881015	1586.6333333333334	29098.333333333332	42.144107990950786
842.9213673504267	1586.5666666666666	29169.433333333334	42.300602698416874
843.6581828454471	1586.7333333333333	29206.433333333334	42.32166103327847
844.3949250709974	1586.5666666666666	29227.7	42.13712376068606
845.1315940249126	1586.2	29289.366666666665	41.83028573090046
845.8681897050272	1586.5666666666666	29330.2	40.83602614558006
846.6047121091764	1586.6333333333334	29491.233333333334	41.45634472037499
847.3411612351948	1586.3	29558.533333333333	41.02172254498686
848.0775370809172	1586.5666666666666	29626.433333333334	40.718891992344126
848.8138396441784	1586.5	29704.0	40.49647274223091
849.5500689228132	1586.1666666666667	29769.733333333334	40.121978636790836
850.2862249146566	1587.0666666666666	29886.6	41.00204057714191
851.0223076175432	1586.0333333333333	30057.166666666668	41.42202439311357
851.7583170293079	1586.0	30222.3	41.3220684855858
852.4942531477856	1586.4333333333334	30317.466666666667	41.67635144566353
853.2301159708109	1586.8	30316.233333333334	41.7348102265383
853.9659054962187	1586.7	30360.666666666668	41.08926465335372
854.7016217218439	1586.1666666666667	30487.333333333332	41.45089318991847
855.4372646455213	1586.0	30583.5	40.377336593149565
856.1728342650856	1586.2	30694.166666666668	40.78566158591643
856.9083305783716	1586.4	30832.533333333333	40.56140654214019
857.6437535832143	1586.2	30982.2	40.896269410415954
858.3791032774483	1586.5666666666666	31056.466666666667	40.73586796117939
859.1143796589085	1586.4666666666667	31042.7	41.2958297132159
859.8495827254299	1586.3333333333333	31215.3	40.95205200194629
860.5847124748469	1585.6	31273.9	40.854447227500245
861.3197689049947	1585.6	31403.2	41.77805279332611
862.0547520137079	1586.3333333333333	31543.8	41.34103045753107
862.7896617988213	1587.2	31653.566666666666	41.37987786537792
863.5244982581698	1586.6	31700.533333333333	41.25632524191383
864.2592613895882	1586.7	31706.3	41.17261087663037
864.9939511909114	1587.2666666666667	31662.666666666668	40.66166446509257
865.728567659974	1586.2666666666667	31735.266666666666	41.35014465761889
866.4631107946109	1586.9666666666667	31766.2	40.34129323394831
867.197580592657	1586.3666666666666	31872.833333333332	40.987256220096825
867.931977051947	1586.6666666666667	31968.533333333333	40.45150566031174
868.6663001703158	1586.6	32041.933333333334	41.735299059564454
869.4005499455982	1586.1333333333334	32086.166666666668	41.12341144162946
870.1347263756289	1586.4	32100.3	40.72535348198955
870.8688294582428	1586.1	32241.8	40.65701056785994
871.6028591912748	1586.7	32325.833333333332	40.25190436238631
872.3368155725594	1586.4	32444.533333333333	40.1124411327625
873.0706985999318	1586.6333333333334	32508.333333333332	40.3305931000153
873.8045082712266	1586.3	32580.566666666666	40.275211899307735
874.5382445842787	1586.1333333333334	32725.466666666667	40.01339934144867
875.2719075369228	1586.3	32877.1	40.90870606448285
876.0054971269938	1586.6666666666667	33030.9	40.858735652344016
876.7390133523264	1586.6666666666667	33191.8	40.88217673607914
877.4724562107556	1586.5666666666666	33408.46666666667	39.888545701628516
878.2058257001161	1586.7	33533.23333333333	39.644161367585646
878.9391218182427	1586.6666666666667	33683.066666666666	40.02816092317334
879.6723445629702	1586.1333333333334	33729.3	40.179539256455925
880.4054939321335	1585.7666666666667	33797.8	39.65456061142965
881.1385699235674	1585.8333333333333	33942.066666666666	39.3852868348712
881.8715725351066	1585.8333333333333	34113.53333333333	39.01852007613451
882.604501764586	1586.4333333333334	34357.566666666666	39.88612384730192
883.3373576098403	1586.6333333333334	34500.36666666667	39.777466037373465
884.0701400687044	1586.4	34628.13333333333	40.06465112382325
884.8028491390132	1586.7666666666667	34821.666666666664	40.26499452600628
885.5354848186014	1586.2	34950.6	39.775899861222655
886.2680471053038	1586.4	35099.833333333336	39.2293376700812
887.0005359969554	1586.2666666666667	35340.166666666664	39.12369721517159
887.7329514913906	1586.3666666666666	35481.8	39.09716145128266
888.4652935864447	1586.1666666666667	35729.96666666667	39.013910621918306
889.1975622799522	1586.3666666666666	35950.2	39.11525240155382
889.929757569748	1586.3	36110.5	38.664743193578836
890.6618794536669	1586.7666666666667	36241.76666666667	39.162181159834056
891.3939279295437	1586.0333333333333	36332.1	39.26634457304686
892.1259029952132	1585.9333333333334	36439.5	39.332823797446665
892.8578046485103	1586.1666666666667	36603.53333333333	39.14164846897418
893.5896328872698	1586.0333333333333	36718.933333333334	38.98759201830309
894.3213877093264	1586.6333333333334	36967.5	39.134105797021434
895.0530691125149	1586.0	37234.03333333333	39.14270726103169
895.7846770946703	1586.6666666666667	37605.6	39.96242348471115
896.5162116536272	1586.0	37798.63333333333	40.764871116950076
897.2476727872206	1586.1666666666667	37920.8	41.01267809453129
897.9790604932853	1585.9	38041.566666666666	41.1605638337445
898.7103747696559	1586.2333333333333	38219.86666666667	40.81063551967925
899.4416156141674	1586.3	38447.833333333336	41.49358818983817
900.1727830246544	1586.6333333333334	38676.46666666667	41.586750940489424
900.9038769989521	1586.7	38918.666666666664	42.4276925293536
901.634897534895	1586.0	39190.0	43.18155592964096
902.365844630318	1586.3333333333333	39420.63333333333	43.37181896841665
903.0967182830558	1586.4	39596.833333333336	43.39824750439723
903.8275184909435	1586.1666666666667	39715.9	43.184593709322534
904.5582452518156	1586.6333333333334	39909.03333333333	43.559824651421295
905.288898563507	1586.4666666666667	39974.86666666667	43.354362645561665
906.0194784238527	1586.1333333333334	39984.5	43.026463800257034
906.7499848306873	1586.2666666666667	40176.36666666667	42.61595721228551
907.4804177818455	1585.9333333333334	40376.166666666664	42.55043529985
908.2107772751625	1586.7333333333333	40601.566666666666	42.934946971278826
908.9410633084728	1586.4666666666667	40764.86666666667	42.771449770910785
909.6712758796114	1586.6666666666667	40861.9	43.08700596745823
910.4014149864129	1586.9666666666667	40946.833333333336	44.08250306794777
911.1314806267123	1585.9333333333334	41033.76666666667	44.43126151964947
911.8614727983444	1586.6	41100.36666666667	44.41326107027349
912.5913914991438	1586.5666666666666	41313.433333333334	45.56011142720664
913.3212367269456	1586.3	41513.0	45.85173038576878
914.0510084795844	1586.2	41618.5	45.788872279666236
914.7807067548952	1586.4	41724.1	46.26468891016553
915.5103315507125	1585.9333333333334	41798.13333333333	46.46663365306121
916.2398828648716	1586.8	41931.96666666667	47.00736829177817
916.9693606952068	1586.6	42104.1	47.09203075033877
917.6987650395532	1586.4666666666667	42272.63333333333	47.203092514713134
918.4280958957455	1586.0333333333333	42431.433333333334	47.362753283299526
919.1573532616186	1586.7	42624.666666666664	47.58788557868786
919.8865371350073	1586.5666666666666	42644.5	47.24921921938521
920.6156475137464	1586.2666666666667	42686.833333333336	46.97918343343084
921.3446843956707	1586.2666666666667	42719.26666666667	46.60376050594686
922.0736477786149	1586.2	42698.26666666667	46.47006647404205
922.802537660414	1587.3333333333333	42747.53333333333	46.67305910631219
923.5313540389027	1586.5666666666666	42741.76666666667	46.52240673344601
924.2600969119159	1587.1	42706.433333333334	46.28903551210807
924.9887662772883	1586.4333333333334	42594.86666666667	45.948826163493656
925.7173621328548	1586.4666666666667	42555.2	45.77822118102465
926.4458844764501	1586.8666666666666	42543.066666666666	45.79731583348889
927.1743333059092	1586.1	42284.833333333336	45.47492068050812
927.9027086190666	1586.5	41998.36666666667	45.88822203177732
928.6310104137575	1586.2333333333333	41545.8	46.030613481708045
929.3592386878165	1585.4666666666667	40965.433333333334	46.734430600940776
930.0873934390784	1586.2	40214.1	46.30136881817816
930.815474665378	1585.7666666666667	39459.73333333333	45.74394292017329
931.5434823645503	1586.4	38538.666666666664	44.99996214075739
932.2714165344298	1586.1666666666667	37468.433333333334	44.93578071730804
932.9992771728516	1586.1666666666667	36362.7	44.27873166694043
933.7270642776504	1586.0	35264.73333333333	43.93820968126738
934.4547778466609	1586.4	34216.2	44.301579417006764
935.1824178777181	1586.4333333333334	33350.5	44.19142251377835
935.9099843686568	1586.6	32604.566666666666	43.596859889314295
936.6374773173115	1586.6333333333334	32111.866666666665	43.88053298178655
937.3648967215174	1585.8666666666666	31788.166666666668	43.646232078570144
938.0922425791092	1585.7666666666667	31640.833333333332	43.724171443035466
938.8195148879216	1586.8333333333333	31696.966666666667	43.55659685216732
939.5467136457895	1586.2666666666667	31893.1	43.144319716458355
940.2738388505477	1585.8	32194.433333333334	42.3733743917784
941.000890500031	1586.7666666666667	32562.2	41.49785246847859
941.7278685920743	1586.0	33130.5	41.65402839012446
942.4547731245123	1586.4666666666667	33799.9	41.299356317111865
943.1816040951798	1585.8333333333333	34530.23333333333	41.725190951672246
943.9083615019116	1586.4333333333334	35240.933333333334	41.49916033104697
944.6350453425426	1586.7	36009.3	41.77505081102458
945.3616556149077	1586.2	36766.96666666667	40.75468837267042
946.0881923168415	1586.3333333333333	37537.166666666664	40.92708073981802
946.8146554461789	1586.1333333333334	38282.96666666667	40.38872894656485
947.5410450007547	1586.4	39108.86666666667	40.23395215660454
948.2673609784038	1586.7666666666667	39878.03333333333	40.469305261031685
948.9936033769609	1586.7	40682.566666666666	40.46131532038817
949.7197721942608	1585.7666666666667	41395.066666666666	39.88733091588194
950.4458674281384	1586.3666666666666	42134.86666666667	40.16254363219703
951.1718890764284	1585.9666666666667	42807.0	39.84941454064039
951.8978371369658	1586.5666666666666	43444.26666666667	40.13323300802245
952.6237116075853	1586.7333333333333	44046.96666666667	39.89899808903748
953.3495124861216	1586.7	44620.7	39.65903265934043
954.0752397704097	1586.8	45160.73333333333	39.386251120639805
954.8008934582843	1586.2333333333333	45719.53333333333	39.46746297361308
955.5264735475803	1586.3333333333333	46274.8	39.45759278306188
956.2519800361324	1585.9333333333334	46738.3	39.50510614682162
956.9774129217755	1585.9666666666667	47268.96666666667	39.45403963547209
957.7027722023442	1586.3666666666666	47728.833333333336	39.09308669784483
958.4280578756737	1586.2	48065.933333333334	39.117289080715466
959.1532699395985	1587.2333333333333	48286.333333333336	38.56748709128851
959.8784083919536	1585.7	48541.76666666667	38.42732030922149
960.6034732305736	1586.8333333333333	48833.9	38.73229355617892
961.3284644532936	1586.2666666666667	49064.5	38.61673114091203
962.053382057948	1586.0333333333333	49346.2	38.622163072518
962.7782260423721	1586.6666666666667	49600.6	38.55533639295411
963.5029964044004	1586.3	49911.53333333333	39.16030269170586
964.2276931418677	1586.6333333333334	50159.9	38.916212635672196
964.952316252609	1586.2666666666667	50356.73333333333	38.99833783118615
965.6768657344589	1586.1333333333334	50394.3	38.79782080911618
966.4013415852523	1586.6	50389.96666666667	38.40596041348485
967.1257438028242	1586.5333333333333	50406.5	38.069139951651955
967.8500723850091	1586.6666666666667	50492.03333333333	38.570596702056434
968.574327329642	1586.2333333333333	50625.566666666666	39.067860475560124
969.2985086345576	1586.3	50808.2	39.45573136298402
970.0226162975908	1585.7333333333333	50768.73333333333	38.8638006387951
970.7466503165765	1586.2666666666667	50651.5	38.84780475313795
971.4706106893493	1586.6666666666667	50610.53333333333	38.83333397654471
972.1944974137441	1586.8666666666666	50400.2	39.08547397334151
972.9183104875957	1586.2333333333333	50079.2	38.95424533526939
973.6420499087391	1586.6333333333334	49748.166666666664	38.87206065792872
974.3657156750087	1586.9333333333334	49561.1	38.63856039014262
975.0893077842397	1586.5333333333333	49394.566666666666	38.82204980048837
975.8128262342667	1586.5333333333333	49325.63333333333	39.05782605185563
976.5362710229247	1586.5	49210.8	38.97642319280151
977.2596421480483	1586.9333333333334	49063.96666666667	38.795421566186555
977.9829396074724	1586.7666666666667	48835.933333333334	37.826025155932676
978.7061633990318	1585.4333333333334	48571.4	37.59368792057345
979.4293135205613	1586.5666666666666	48294.86666666667	37.71156324432041
980.1523899698958	1586.5	48073.666666666664	37.65442131276358
980.87539274487	1586.2333333333333	48011.0	38.09689685718375
981.5983218433189	1586.6666666666667	48113.2	38.42534663624452
982.3211772630771	1586.6333333333334	48249.433333333334	38.348022854355385
983.0439590019795	1586.4333333333334	48415.833333333336	38.86111212852802
983.7666670578608	1586.5	48489.333333333336	38.55251982999335
984.4893014285559	1586.1333333333334	48524.2	38.52832517280339
985.2118621118997	1586.4	48475.833333333336	38.51242131299196
985.9343491057269	1586.0	48439.0	38.80549725561613
986.6567624078724	1586.3	48284.63333333333	38.26368430660902
987.3791020161709	1586.0	48236.566666666666	37.99971267809921
988.1013679284573	1586.0666666666666	48226.166666666664	37.50617229094338
988.8235601425663	1586.7	48206.566666666666	36.93450658726212
989.5456786563328	1586.7333333333333	48318.333333333336	37.1246764403533
990.2677234675917	1586.3666666666666	48347.26666666667	36.59422072698759
990.9896945741776	1585.9666666666667	48319.73333333333	37.0236929929394
991.7115919739255	1586.8333333333333	48190.7	37.576933351097466
992.4334156646702	1586.6333333333334	47850.933333333334	37.21827611049611
993.1551656442463	1586.8333333333333	47440.53333333333	37.49616815065876
993.8768419104888	1586.1333333333334	47060.53333333333	37.99107460763673
994.5984444612325	1586.3666666666666	46785.26666666667	37.69484426799311
995.3199732943121	1586.5333333333333	46456.46666666667	37.86218591869992
996.0414284075626	1586.5	46167.6	37.837183413640446
996.7628097988187	1586.2	45970.933333333334	37.8427066678949
997.4841174659151	1587.1	45755.066666666666	37.379381751539405
998.2053514066869	1586.4333333333334	45441.5	37.16182656967359
998.9265116189687	1586.3666666666666	44955.166666666664	37.49879824906982
999.6475981005952	1586.7333333333333	44371.5	37.3834916382448
1000.3686108494015	1586.6	43826.0	37.7266879229806
1001.0895498632223	1586.6333333333334	43452.166666666664	37.80446730089275
1001.8104151398923	1586.4666666666667	43065.53333333333	37.43132473362612
1002.5312066772464	1586.6666666666667	42671.8	37.14103408637849
1003.2519244731194	1586.5333333333333	42369.13333333333	37.28525109129664
1003.9725685253462	1586.2333333333333	42035.833333333336	37.04699683836999
1004.6931388317614	1587.0666666666666	41697.566666666666	37.77783200208607
1005.4136353902	1586.3666666666666	41219.433333333334	37.78431058007252
1006.1340581984969	1586.7333333333333	40654.46666666667	37.85836432672467
1006.8544072544867	1586.5666666666666	39975.933333333334	38.05957188051079
1007.5746825560042	1586.7666666666667	39348.3	37.74555633937118
1008.2948841008844	1586.0666666666666	38853.933333333334	38.647235016264766
1009.0150118869618	1585.9333333333334	38387.166666666664	38.27414293098128
1009.7350659120716	1586.7	38057.26666666667	38.27233443011993
1010.4550461740483	1586.2333333333333	37724.066666666666	38.64218418482381
1011.174952670727	1586.3666666666666	37371.1	38.603192488785766
1011.8947853999423	1586.9666666666667	36975.36666666667	38.81841675255527
1012.614544359529	1586.8	36391.8	38.5603826201052
1013.334229547322	1586.5333333333333	35774.933333333334	38.871279249544294
1014.0538409611561	1586.3666666666666	35071.73333333333	38.83427106951312
1014.7733785988661	1586.8333333333333	34407.2	38.835949783871236
1015.4928424582868	1586.4666666666667	33853.96666666667	38.54795579769198
1016.2122325372529	1586.7666666666667	33392.86666666667	38.971776815267575
1016.9315488335994	1585.8333333333333	32969.333333333336	38.9536722985468
1017.6507913451611	1586.7333333333333	32584.433333333334	38.82747399465167
1018.3699600697728	1586.5666666666666	32264.333333333332	39.076708495871046
1019.0890550052692	1586.6	31895.433333333334	39.68773591002523
1019.8080761494851	1586.9333333333334	31409.5	39.774980113885874
1020.5270235002555	1586.1333333333334	30814.5	39.74842164104105
1021.2458970554151	1587.0333333333333	30098.266666666666	39.560745610719344
1021.9646968127987	1586.3666666666666	29390.633333333335	39.09766470242828
1022.6834227702411	1586.5666666666666	28822.466666666667	38.49088259606785
1023.4020749255772	1585.6333333333334	28325.933333333334	38.41222750752204
1024.1206532766416	1586.3666666666666	27941.766666666666	38.6123622498749
1024.8391578212693	1586.1666666666667	27620.933333333334	38.44240484670904
1025.5575885572953	1586.5	27328.0	39.27840174221604
1026.2759454825539	1586.2666666666667	26878.466666666667	39.73888566950645
1026.9942285948803	1587.0333333333333	26323.066666666666	39.59073328819591
1027.7124378921092	1587.0333333333333	25709.833333333332	38.965946689136224
1028.4305733720753	1587.2	25109.5	39.57964467660166
1029.1486350326138	1586.5333333333333	24538.133333333335	39.31671867711643
1029.866622871559	1586.8	24026.566666666666	38.97998240449901
1030.584536886746	1586.1666666666667	23609.2	39.49026153026242
1031.3023770760096	1586.9	23233.833333333332	39.45708208621662
1032.0201434371845	1586.8666666666666	22951.0	40.101529242963615
1032.7378359681059	1586.6333333333334	22629.566666666666	39.625639580548025
1033.455454666608	1586.1666666666667	22259.366666666665	40.57583772446573
1034.1729995305259	1587.2	21808.566666666666	40.57275153028908
1034.8904705576945	1587.0666666666666	21269.533333333333	39.77319228194664
1035.6078677459486	1586.2666666666667	20727.2	39.03923436872609
1036.3251910931228	1586.6	20251.366666666665	39.00535458014347
1037.042440597052	1586.7333333333333	19792.066666666666	38.9226631782057
1037.7596162555712	1586.6	19394.333333333332	39.198847078713065
1038.4767180665153	1586.0333333333333	19011.166666666668	38.9521553818316
1039.1937460277186	1585.8666666666666	18713.233333333334	39.177178436979545
1039.9107001370162	1585.9666666666667	18430.0	39.0607569693815
1040.627580392243	1586.6666666666667	18165.333333333332	39.56813083933311
1041.3443867912338	1586.2666666666667	17828.3	38.9782884889094
1042.0611193318232	1586.8666666666666	17413.633333333335	38.40074913414762
1042.7777780118463	1585.8	16978.7	38.39404370983961
1043.4943628291376	1586.0666666666666	16524.8	38.68930772615578
1044.2108737815322	1586.0333333333333	16099.0	38.07874491264048
1044.9273108668647	1586.4333333333334	15728.233333333334	38.306472437805944
1045.64367408297	1586.9333333333334	15383.133333333333	37.90132859623178
1046.359963427683	1587.0	15118.033333333333	37.26298798887739
1047.0761788988382	1586.7666666666667	14865.633333333333	37.42934334487755
1047.7923204942708	1586.2666666666667	14646.766666666666	38.63430004110522
1048.5083882118154	1586.7333333333333	14391.133333333333	38.2537894071824
1049.224382049307	1585.9666666666667	14077.966666666667	38.47810312040641
1049.9403020045802	1586.3333333333333	13746.866666666667	38.20520103630774
1050.6561480754697	1586.8333333333333	13409.6	38.489181825836376
1051.3719202598106	1586.7	13090.666666666666	38.66539967012751
1052.0876185554378	1586.2	12810.966666666667	38.1321063248092
1052.8032429601856	1586.6333333333334	12553.866666666667	37.663181287323674
1053.5187934718892	1586.0666666666666	12354.166666666666	38.24014262699937
1054.2342700883835	1586.0	12200.733333333334	37.95398538628349
1054.949672807503	1586.4	12051.533333333333	38.28708861513696
1055.6650016270826	1586.6666666666667	11883.166666666666	37.499923457512054
1056.3802565449573	1586.9333333333334	11689.1	38.39175473763454
1057.0954375589617	1585.9333333333334	11485.933333333332	38.95302485303221
1057.8105446669308	1586.0333333333333	11248.933333333332	38.69780007438364
1058.5255778666992	1586.5666666666666	11020.833333333334	38.67386821941117
1059.240537156102	1586.9333333333334	10794.4	38.22157552584268
1059.9554225329737	1586.6	10596.066666666668	38.139863511549414
1060.6702339951491	1587.3333333333333	10439.833333333334	37.70606046773699
1061.3849715404633	1587.1333333333334	10309.833333333334	38.5573493746947
1062.0996351667509	1586.6	10204.166666666666	38.14805135753192
1062.8142248718468	1586.4	10079.933333333332	37.93392510004821
1063.528740653586	1586.6	9941.433333333332	38.73454610561459
1064.2431825098029	1586.4666666666667	9761.933333333332	38.411658084161196
1064.9575504383324	1586.1	9556.1	37.79846848460276
1065.6718444370097	1586.6333333333334	9361.533333333333	38.44056364500918
1066.386064503669	1586.6666666666667	9192.3	38.37433454886132
1067.1002106361457	1586.5333333333333	9040.3	38.42376168647571
1067.8142828322743	1586.2666666666667	8926.5	38.66600444976346
1068.5282810898898	1586.9333333333334	8828.033333333333	38.177490546891484
1069.2422054068265	1585.7	8726.1	38.18685208994229
1069.95605578092	1586.5	8624.966666666667	38.297815578492205
1070.6698322100044	1586.6333333333334	8490.566666666668	38.753036319323776
1071.383534691915	1586.8333333333333	8328.833333333334	38.32764958098328
1072.0971632244864	1587.8666666666666	8167.033333333334	38.57439703886366
1072.8107178055534	1586.4	8006.633333333333	39.329695576240866
1073.524198432951	1586.0666666666666	7882.6	38.681536683750224
1074.2376051045137	1586.3333333333333	7770.766666666666	38.68558503938627
1074.9509378180765	1585.9	7691.9	39.48596223353419
1075.6641965714741	1586.7333333333333	7597.9	38.446076871964536
1076.3773813625414	1585.9666666666667	7499.533333333334	38.65223209222797
1077.0904921891133	1587.0	7389.566666666667	38.57741993774827
1077.8035290490245	1586.0333333333333	7278.4	39.90520994387497
1078.51649194011	1585.5666666666666	7140.9	38.53020877722191
1079.2293808602042	1586.5333333333333	7019.766666666666	39.133272255531026
1079.9421958071423	1586.4	6899.433333333333	37.99197107170191
1080.6549367787588	1585.8333333333333	6807.433333333333	38.66351094305696
1081.367603772889	1586.6	6752.866666666667	39.58153588914991
1082.080196787367	1586.4	6666.833333333333	38.114816855731405
1082.7927158200282	1586.3666666666666	6600.6	38.5401135415604
1083.5051608687072	1587.0666666666666	6497.833333333333	38.08801064401627
1084.217531931239	1586.5333333333333	6372.7	37.88618559070699
1084.9298290054578	1586.3666666666666	6251.833333333333	39.48549177116939
1085.6420520891993	1586.5666666666666	6149.733333333334	39.244853615730825
1086.3542011802977	1586.3	6066.666666666667	39.33901890603938
1087.0662762765878	1586.0333333333333	5999.8	38.284697522209264
1087.7782773759047	1586.4666666666667	5942.2	38.72378587660017
1088.4902044760831	1586.4333333333334	5874.133333333333	39.411283108831
1089.202057574958	1586.4333333333334	5780.266666666666	38.325184220654805
1089.9138366703637	1586.3333333333333	5689.6	38.80518347031035
1090.6255417601355	1586.5666666666666	5603.9	39.99820759385391
1091.337172842108	1586.6	5519.566666666667	38.51428546299731
1092.048729914116	1585.7333333333333	5462.4	39.958485925190004
1092.7602129739944	1585.6333333333334	5421.0	39.94570125910808
1093.471622019578	1585.7666666666667	5373.733333333334	38.16429253016354
1094.1829570487016	1586.4333333333334	5298.933333333333	38.34937141242274
1094.8942180592	1586.0	5219.766666666666	38.661181893743155
1095.605405048908	1586.7666666666667	5129.333333333333	38.1300985572584
1096.3165180156604	1586.7666666666667	5077.0	40.01327525420857
1097.027556957292	1586.7333333333333	5027.466666666666	40.18264615407961
1097.7385218716379	1586.4	4993.533333333334	38.00260240776961
1098.4494127565324	1586.9666666666667	4947.9	39.128231402821456
1099.1602296098106	1585.9	4867.033333333334	38.90262417426746
1099.8709724293074	1586.0666666666666	4780.166666666667	38.94086954808125
1100.5816412128574	1586.7	4705.766666666666	38.36784208891953
1101.2922359582956	1585.6666666666667	4653.033333333334	38.09028558394935
1102.0027566634565	1585.8333333333333	4623.666666666667	39.10797884606566
1102.7132033261753	1586.3666666666666	4570.966666666666	39.22754039239303
1103.4235759442865	1586.6	4501.133333333333	39.268536018500875
1104.1338745156252	1586.0	4425.0	39.396374501703605
1104.844099038026	1586.7	4379.1	39.4942231317248
1105.5542495093239	1586.4333333333334	4344.7	39.845068988579705
1106.2643259273534	1586.6666666666667	4297.4	39.01470519439406
1106.9743282899494	1585.8	4215.7	37.27393791070931
1107.684256594947	1585.7333333333333	4137.866666666667	38.54828275688084
1108.394110840181	1586.2	4087.5	38.855311455430304
1109.1038910234856	1586.0	4040.6666666666665	39.49253398351108
1109.8135971426964	1585.7666666666667	3985.1666666666665	40.06856967412503
1110.5232291956477	1586.1333333333334	3917.266666666667	41.654828878379206
1111.2327871801745	1586.3666666666666	3841.4666666666667	39.21426375721616
1111.9422710941117	1586.0666666666666	3788.9333333333334	39.14443643218723
1112.6516809352938	1586.2	3748.6	39.36893272818994
1113.3610167015559	1586.0	3693.3333333333335	40.56774631614778
1114.0702783907325	1586.1666666666667	3631.3333333333335	39.212361212776685
1114.7794660006589	1586.3333333333333	3588.6666666666665	38.18440883412713
1115.4885795291696	1586.3333333333333	3555.5	40.137381228915025
1116.1976189740992	1587.1333333333334	3514.4333333333334	40.68869833139691
1116.906584333283	1586.0	3464.6	41.32102531450118
1117.6154756045555	1586.7333333333333	3425.9	40.45073542484831
1118.3242927857516	1586.3333333333333	3392.3	41.001684369557985
1119.0330358747062	1585.7	3352.766666666667	39.93280167116225
1119.741704869254	1586.3333333333333	3314.0333333333333	41.660897526508734
1120.4502997672296	1586.1666666666667	3266.8333333333335	39.69397697365737
1121.1588205664682	1585.6333333333334	1663.4666666666667	37.062103881399324
1121.8672672648045	1585.6	1664.4333333333334	46.47221068749994
1122.5756398600731	1586.0	1662.7	38.66451849695605
1123.2839383501089	1586.0333333333333	1663.9333333333334	44.99417678412709
