# Supplementary material for: Roblonski: A Material-Efficient Robo-Fluidic Toolbox for Rapid Photochemical Characterization
Source: ACS Cent Sci. 2026 Feb 6;12(3):333–44. doi: 10.1021/acscentsci.5c02027 (PMC13022720; doi:10.1021/acscentsci.5c02027)
Supplement: Supplementary file 2 [file oc5c02027_si_002.zip › BeerLambertStudy/Raw Data (Automataed)/BLEC Study (2025 Jun 12)/Perylene2/blec_Perylene2__13062025_aABS_i10_eREF_d380e-02_t-1_m0_v0.csv]

name	C:/Users/cbe.mabolha.shared/Documents/Gilson Spectroscopy Project\BLEC Study (2025 Jun 12)\Perylene2\blec_Perylene2__13062025_aABS_i10_eREF_d380e-02_t-1_m0_v0.csv
2025-06-13 00:00:49.723197
count	30
interval	0.1 (Sec)
integration_time	40000 (uSec)
NLC=False	DCC=False	WCAL=-5	Slit=S5
Conc_0=0.038	FRAC=0.0	Conc_(10;None)=0.0
wavelength (nm)	dark reference (int)	light reference (int)	abs (mOD)
W	D	L	S
344.6678771972656	1602.5	1678.4666666666667	34.69858969867366
345.45221902608614	1589.8333333333333	1667.3666666666666	46.671270412120215
346.236489003635	1586.6666666666667	1663.9333333333334	50.61420365442563
347.02068712774695	1584.5666666666666	1660.8333333333333	38.47934277816328
347.8048133962569	1585.5333333333333	2397.8333333333335	44.2768645031754
348.5888678069997	1585.9	2408.5666666666666	44.33251693900899
349.3728503578101	1586.7333333333333	2426.0333333333333	46.08533162021177
350.15676104652283	1587.0666666666666	2439.733333333333	44.57066125547507
350.94059987097285	1587.3333333333333	2447.8	45.00293620668215
351.72436682899485	1586.7666666666667	2450.6	42.94561223740127
352.5080619184237	1585.7333333333333	2458.266666666667	44.733723087507634
353.2916851370942	1586.1	2463.1	45.07940641277685
354.0752364828412	1585.9	2467.8333333333335	45.08683853722581
354.8587159534994	1585.2333333333333	2469.9333333333334	43.48894730728678
355.6421235469038	1586.2333333333333	2475.266666666667	46.3350303677199
356.42545926088906	1587.0	2475.1	43.31386820526735
357.20872309329	1586.3333333333333	2471.8333333333335	45.0587060464367
357.9919150419415	1586.2333333333333	2471.0333333333333	46.20492997802279
358.77503510467835	1585.9666666666667	2463.5333333333333	44.79262119113965
359.5580832793353	1586.1333333333334	2455.1666666666665	43.26408936052375
360.34105956374725	1586.5	2452.5	44.84832270623275
361.12396395574893	1586.2666666666667	2450.0333333333333	43.745406443052744
361.9067964531752	1586.0	2449.366666666667	46.557476757935454
362.6895570538609	1585.9333333333334	2447.0333333333333	43.90655878229412
363.47224575564076	1586.3666666666666	2448.766666666667	46.48176909460784
364.2548625563497	1586.9666666666667	2442.6	44.85795462088766
365.0374074538224	1586.5666666666666	2441.3	43.38903905470114
365.8198804458938	1585.6333333333334	2439.4	42.54212732452132
366.6022815303986	1586.1666666666667	2434.866666666667	44.128738920418776
367.3846107051717	1585.6333333333334	2437.633333333333	42.616072273415
368.1668679680479	1586.5	2439.8333333333335	43.70773038389002
368.9490533168619	1586.2	2445.733333333333	46.04577598104219
369.7311667494487	1586.2666666666667	2451.233333333333	44.607916618084765
370.5132082636429	1586.6333333333334	2458.5	45.48822011647397
371.2951778572795	1585.9333333333334	2461.1666666666665	44.4417876488972
372.07707552819323	1586.3333333333333	2466.0666666666666	45.479663741679815
372.8589012742189	1586.4666666666667	2470.5333333333333	41.67934008394082
373.6406550931913	1586.5	2477.3333333333335	42.904986169242704
374.4223369829453	1586.3666666666666	2485.8333333333335	44.66087243386207
375.2039469413157	1586.4333333333334	2494.4	44.27370718786602
375.9854849661373	1585.7666666666667	2484.5666666666666	43.287711531189906
376.7669510552448	1586.2	2491.6	41.84541106288604
377.5483452064732	1586.6333333333334	2496.2	44.2622138523281
378.3296674176572	1586.2	2515.1666666666665	48.19011067764302
379.11091768663164	1586.0666666666666	2513.9	44.29505794705911
379.89209601123133	1586.3	2523.633333333333	46.06648700338142
380.67320238929113	1586.7	2520.9666666666667	43.13471577478926
381.45423681864577	1586.0	2525.0	43.21260557521919
382.23519929713007	1586.5333333333333	2532.9666666666667	42.400318760665485
383.01608982257886	1586.3333333333333	2549.1666666666665	45.58211420631623
383.796908392827	1585.8666666666666	2557.9333333333334	42.605134591760205
384.57765500570923	1585.2666666666667	2561.3	46.06907336627028
385.3583296590604	1586.5	2549.2	42.708944543599884
386.1389323507153	1586.6333333333334	2554.366666666667	41.5527777286384
386.91946307850884	1586.3666666666666	2569.8333333333335	44.93396021142244
387.69992184027564	1586.4666666666667	2584.6	42.635967469304006
388.48030863385065	1585.9	2608.9666666666667	44.137970626346565
389.2606234570687	1586.0666666666666	2598.633333333333	43.67041227999062
390.04086630776453	1586.9666666666667	2583.766666666667	45.283332925909185
390.82103718377294	1586.9666666666667	2588.3	41.9829401112961
391.6011360829288	1585.9666666666667	2600.1666666666665	43.78584526153181
392.3811630030669	1586.7	2627.9	42.70020438865804
393.161117942022	1585.6	2670.0666666666666	42.515446354772585
393.941000897629	1586.2333333333333	2715.9666666666667	44.41835123093602
394.72081186772266	1585.8333333333333	2719.9666666666667	43.85551747409809
395.5005508501378	1585.8	2709.9	44.182045904959665
396.28021784270925	1586.3	2708.133333333333	44.190297521677465
397.0598128432718	1586.5666666666666	2720.5	45.70359044821391
397.83933584966024	1586.0333333333333	2721.8	44.282877005978925
398.6187868597095	1586.3	2739.3333333333335	46.02122834353697
399.3981658712542	1586.4	2755.633333333333	47.788618471603876
400.1774728821293	1586.1666666666667	2776.4	44.493058033109264
400.9567078901696	1585.8	2806.6	45.33080526494493
401.7358708932098	1586.3333333333333	2805.633333333333	44.981177212482045
402.5149618890848	1586.5	2790.633333333333	46.35367259398028
403.2939808756294	1586.9	2792.866666666667	43.922087360490515
404.07292785067847	1586.0	2824.9	45.03492350657679
404.8518028120667	1586.3333333333333	2838.2	46.4698979101781
405.630605757629	1586.1333333333334	2840.366666666667	46.60859179032617
406.4093366852001	1586.2666666666667	2830.266666666667	45.511889091039855
407.1879955926149	1585.7333333333333	2836.9333333333334	45.99409883779071
407.9665824777082	1586.4333333333334	2853.366666666667	46.19191083202704
408.74509733831474	1585.6	2873.5	45.461594765507634
409.52354017226935	1586.4666666666667	2886.7	46.05820610249323
410.3019109774069	1586.1666666666667	2888.4	44.56470688964978
411.08020975156217	1586.0666666666666	2904.266666666667	46.201879047530156
411.8584364925699	1586.8666666666666	2927.733333333333	45.28271022110811
412.6365911982651	1586.4	2946.4	44.06948683437873
413.4146738664823	1586.0	2970.5666666666666	45.57513662221493
414.19268449505654	1586.6333333333334	3002.233333333333	45.79385259332072
414.97062308182257	1586.9333333333334	3042.9333333333334	46.39871156025007
415.74848962461516	1586.7333333333333	3081.0666666666666	44.00649568220363
416.52628412126916	1586.8666666666666	3148.366666666667	43.51253866017909
417.3040065696194	1586.3333333333333	3228.266666666667	44.42917741230674
418.0816569675006	1586.3333333333333	3220.1	45.4396025966845
418.8592353127476	1586.7333333333333	3212.1666666666665	46.041593237534656
419.63674160319533	1586.0333333333333	3214.366666666667	42.0590847435157
420.4141758366785	1586.3	3258.866666666667	45.82769993037299
421.1915380110319	1586.0333333333333	3273.5666666666666	44.79015281050369
421.9688281240904	1586.1666666666667	3274.6666666666665	45.7146247972387
422.7460461736888	1586.1666666666667	3326.3333333333335	45.49413476688212
423.52319215766187	1586.5666666666666	3395.1	44.854805371955
424.3002660738445	1585.8666666666666	3477.733333333333	46.364970496178096
425.0772679200714	1585.8333333333333	3617.5666666666666	45.14673739140082
425.8541976941775	1585.9	3756.866666666667	44.78871636751958
426.6310553939975	1586.8	3822.1666666666665	46.70042784097462
427.40784101736625	1586.2	3874.633333333333	45.165365066341415
428.18455456211865	1586.9	3997.366666666667	47.22535340506352
428.96119602608934	1585.7333333333333	4190.266666666666	47.35624686267146
429.7377654071133	1586.4333333333334	4411.833333333333	48.78416017104986
430.5142627030252	1586.0333333333333	4534.333333333333	48.03903713368981
431.29068791166	1586.5666666666666	4681.866666666667	47.70589605762469
432.06704103085235	1586.5	4823.233333333334	50.9859515501161
432.8433220584372	1586.5333333333333	4915.533333333334	48.92902405289625
433.6195309922492	1586.1	4974.466666666666	49.05450570282366
434.3956678301234	1586.3	5016.066666666667	49.10339989098754
435.1717325698944	1585.9666666666667	5033.733333333334	48.78509031964946
435.9477252093971	1586.2666666666667	5050.5	48.63788563092665
436.72364574646633	1586.4	5098.2	48.62317876049947
437.49949417893686	1586.6333333333334	5167.7	49.11131362799144
438.27527050464346	1586.3	5259.333333333333	47.437535099754236
439.0509747214211	1586.3666666666666	5446.9	48.7652749306485
439.8266068271044	1586.4	5703.0	49.115912278356
440.6021668195283	1586.9	6068.166666666667	48.59951017148425
441.37765469652754	1586.0	6541.233333333334	50.435168079436245
442.1530704559369	1586.5	7039.066666666667	49.69373783265079
442.9284140955914	1586.6	7494.066666666667	50.214672713708445
443.7036856133256	1585.8666666666666	7807.5	50.07074648020939
444.47888500697445	1587.1	7965.166666666667	49.543714687800716
445.2540122743727	1586.3333333333333	8003.633333333333	49.850030799815315
446.0290674133552	1586.2666666666667	7954.7	49.903512646132285
446.8040504217568	1586.1666666666667	7862.5	49.00384599626391
447.5789612974122	1586.0666666666666	7782.333333333333	49.2086774771767
448.35380003815635	1586.1666666666667	7731.566666666667	49.798657202601355
449.1285666418239	1586.3	7699.666666666667	50.327760352763605
449.90326110624983	1586.4333333333334	7692.833333333333	48.83129559039468
450.67788342926883	1586.1	7707.6	48.005975464903216
451.4524336087157	1586.5	7734.966666666666	48.801760623142535
452.22691164242536	1586.6	7787.533333333334	48.57117640275343
453.00131752823256	1586.1	7861.1	49.317143095840564
453.7756512639721	1586.6333333333334	7919.766666666666	48.53628271678011
454.5499128474788	1586.6333333333334	7986.933333333333	49.153700578884965
455.32410227658755	1586.9333333333334	8024.3	48.657887999731614
456.09821954913303	1586.1333333333334	8046.866666666667	49.50008232655358
456.8722646629501	1587.1333333333334	8010.566666666667	48.439392099594144
457.6462376158736	1585.7333333333333	7951.966666666666	49.554606391704496
458.4201384057383	1585.9333333333334	7850.433333333333	49.07338591977246
459.1939670303791	1586.4666666666667	7728.033333333334	48.469571451925376
459.96772348763074	1586.5	7586.4	48.919808054244584
460.741407775328	1586.3	7446.2	49.1367036722731
461.51501989130577	1586.0666666666666	7298.733333333334	49.14666820660911
462.2885598333988	1586.5	7188.033333333334	48.76692115658116
463.0620275994419	1586.2333333333333	7095.333333333333	47.981278843371925
463.83542318726995	1586.2	7034.4	49.52146466656085
464.6087465947177	1586.1666666666667	6981.266666666666	48.31920101587928
465.38199781962	1586.2333333333333	6960.233333333334	48.008145884320186
466.1551768598116	1586.1333333333334	6950.3	48.559705845132086
466.92828371312737	1586.4333333333334	6968.766666666666	48.44345498608214
467.7013183774021	1587.3666666666666	7007.533333333334	48.697944683841186
468.4742808504707	1586.1333333333334	7050.133333333333	48.30249769692696
469.24717113016777	1586.8666666666666	7110.266666666666	48.763894570223265
470.0199892143283	1585.9666666666667	7177.0	48.620528403221535
470.792735100787	1585.8333333333333	7250.466666666666	48.766735506793026
471.5654087873788	1586.6	7314.366666666667	47.27011585705975
472.33801027193834	1586.7333333333333	7398.2	48.18776387938795
473.11053955230057	1586.5666666666666	7472.233333333334	48.53203657530335
473.88299662630027	1586.1666666666667	7525.433333333333	47.73956614382775
474.65538149177223	1586.6	7570.8	48.836356926083845
475.4276941465513	1587.1666666666667	7593.6	47.955488149666294
476.1999345884722	1586.2	7620.966666666666	49.12275091268047
476.97210281536985	1586.8	7608.1	49.080235088765484
477.74419882507897	1586.4666666666667	7593.5	48.642625408983434
478.51622261543446	1585.9666666666667	7563.233333333334	47.83778432879001
479.2881741842711	1586.2333333333333	7538.3	47.79122148677989
480.06005352942367	1586.2333333333333	7473.9	47.342194025407174
480.831860648727	1586.7	7438.266666666666	48.7704684281706
481.60359554001593	1586.0666666666666	7403.4	48.53412209157085
482.37525820112523	1586.7	7353.233333333334	48.47276328618353
483.14684862988975	1586.2666666666667	7293.133333333333	47.18431742247659
483.91836682414424	1586.1333333333334	7249.533333333334	48.020739377880375
484.68981278172356	1586.1333333333334	7197.566666666667	47.61520144134532
485.46118650046253	1586.4333333333334	7140.5	47.838372692731404
486.23248797819593	1586.9333333333334	7098.533333333334	46.897740666049245
487.0037172127586	1586.6666666666667	7058.4	47.40033065860336
487.7748742019853	1586.0333333333333	7032.966666666666	47.7352043437543
488.54595894371096	1585.8333333333333	6998.6	48.22114859310782
489.31697143577026	1586.8666666666666	6965.2	48.686266951724754
490.08791167599804	1585.8	6920.8	48.23987982240769
490.8587796622292	1586.1	6893.333333333333	47.02103463398316
491.6295753922984	1586.7666666666667	6887.6	48.66966002037731
492.4002988640406	1586.5333333333333	6847.666666666667	48.738190388527876
493.17095007529053	1586.3666666666666	6807.566666666667	47.88344338061631
493.94152902388305	1586.6	6778.166666666667	47.79878659735616
494.71203570765294	1586.0333333333333	6752.933333333333	48.581813920392904
495.482470124435	1587.1	6722.133333333333	48.24514961995228
496.25283227206404	1586.9	6685.466666666666	47.29438817542339
497.02312214837485	1586.3	6656.266666666666	47.27696606474586
497.7933397512024	1586.2	6643.1	48.531398713847224
498.56348507838123	1586.7333333333333	6615.4	47.414352834550535
499.3335581277464	1586.9666666666667	6596.733333333334	48.038912916655434
500.10355889713264	1586.3	6584.433333333333	47.3779761930347
500.8734873843747	1586.0666666666666	6583.266666666666	48.65244903732738
501.6433435873074	1586.2333333333333	6587.233333333334	48.30587151873293
502.4131275037657	1586.0666666666666	6588.233333333334	47.73152682463431
503.1828391315842	1586.6666666666667	6603.366666666667	47.968715220071374
503.95247846859786	1586.3333333333333	6615.766666666666	48.3419304415777
504.72204551264144	1586.6	6644.666666666667	47.58286251497353
505.49154026154974	1586.3666666666666	6664.333333333333	46.29980583984108
506.2609627131576	1586.4666666666667	6714.066666666667	47.89649704020871
507.03031286529983	1586.7666666666667	6760.3	48.178121475543584
507.7995907158112	1586.2	6822.333333333333	47.958251035608896
508.5687962625266	1586.5	6884.7	46.396721092784915
509.33792950328075	1586.9333333333334	6964.866666666667	46.92312037983611
510.1069904359085	1586.0333333333333	7056.633333333333	47.457932673428594
510.8759790582447	1586.9666666666667	7146.933333333333	47.87772962250912
511.6448953681241	1585.9666666666667	7237.5	48.396451748509534
512.4137393633815	1586.6	7321.4	47.78053094711781
513.1825110418519	1587.0	7415.566666666667	47.50318054748413
513.9512104013698	1587.1333333333334	7535.466666666666	47.399283984748664
514.7198374397702	1585.8666666666666	7637.833333333333	47.44341856505986
515.4883921548881	1586.5666666666666	7741.133333333333	48.02223634850798
516.2568745445578	1587.2	7856.5	47.95953738762589
517.0252846066146	1586.4666666666667	7960.166666666667	47.82396793277363
517.793622338893	1586.6333333333334	8059.766666666666	48.22851727212739
518.561887739228	1586.6333333333334	8148.8	46.97374639200593
519.3300808054544	1585.8333333333333	8237.5	46.764623660830296
520.0982015354069	1586.8333333333333	8340.866666666667	47.64514462797528
520.8662499269203	1586.2	8428.066666666668	47.12177962347853
521.6342259778296	1586.4333333333334	8515.933333333332	47.92511915196635
522.4021296859694	1586.7666666666667	8597.7	48.30054990644556
523.1699610491747	1586.6	8674.8	48.46497242269788
523.9377200652801	1586.5	8748.0	47.6606773247395
524.7054067321207	1587.0666666666666	8823.4	47.688953833766
525.4730210475309	1586.3333333333333	8882.033333333333	47.28340965854152
526.2405630093459	1586.5333333333333	8943.6	47.593072091235875
527.0080326154003	1587.0333333333333	9002.833333333334	48.20800330608858
527.7754298635291	1586.8	9052.166666666666	47.75704338018147
528.5427547515668	1587.1	9085.1	48.53801775247354
529.3100072773485	1586.8	9124.6	47.908668555517195
530.077187438709	1586.4333333333334	9160.766666666666	47.94180518634726
530.8442952334829	1586.3333333333333	9191.333333333334	46.650961514849854
531.6113306595051	1586.6	9235.666666666666	48.22864898170291
532.3782937146104	1586.4	9272.2	48.39742593723538
533.1451843966338	1586.6666666666667	9323.9	47.80441616198709
533.9120027034099	1586.7666666666667	9371.9	49.135468561267345
534.6787486327736	1587.5	9394.666666666666	47.86718660401519
535.4454221825597	1586.7666666666667	9423.133333333333	47.64980031797111
536.212023350603	1586.0666666666666	9466.866666666667	47.423307557845845
536.9785521347383	1586.1333333333334	9479.133333333333	47.540213054789696
537.7450085328004	1586.8	9510.066666666668	47.13445118759055
538.5113925426242	1586.2666666666667	9540.0	48.12559857639397
539.2777041620444	1587.2666666666667	9575.366666666667	47.635619887881404
540.0439433888959	1587.3666666666666	9591.1	47.337562015296875
540.8101102210134	1586.7	9607.8	47.19307251907649
541.5762046562318	1586.9666666666667	9618.4	46.83169297777471
542.3422266923859	1586.9	9621.333333333334	46.33384986079528
543.1081763273105	1586.5333333333333	9652.1	47.43652371385745
543.8740535588404	1587.0666666666666	9672.066666666668	47.89747096077909
544.6398583848105	1586.9	9683.266666666666	46.8234655485206
545.4055908030555	1586.6666666666667	9689.966666666667	46.832899784444685
546.1712508114102	1586.0	9687.066666666668	47.105378151277606
546.9368384077096	1586.4666666666667	9687.666666666666	47.076676720880876
547.7023535897882	1586.4666666666667	9684.466666666667	47.85610312832116
548.4677963554811	1586.6666666666667	9692.666666666666	46.91390901422827
549.2331667026231	1586.6	9711.4	47.23212494976562
549.9984646290487	1587.7666666666667	9711.4	46.99498431790342
550.7636901325931	1586.0	9711.9	47.58302884468883
551.5288432110908	1587.0333333333333	9710.666666666666	47.55928189587913
552.2939238623768	1586.4	9690.866666666667	46.79394881730499
553.0589320842859	1586.6666666666667	9688.933333333332	47.229460266596405
553.8238678746528	1587.1666666666667	9679.333333333334	47.07436341939846
554.5887312313124	1586.9666666666667	9669.533333333333	46.41531301704178
555.3535221520995	1586.1333333333334	9669.333333333334	46.421439605303696
556.1182406348488	1586.0666666666666	9674.4	46.95831382071718
556.8828866773954	1586.9333333333334	9696.566666666668	47.52654973007595
557.6474602775738	1586.1	9672.933333333332	45.778375912534024
558.411961433219	1586.6	9678.1	46.140327333692404
559.1763901421657	1586.4666666666667	9693.666666666666	46.65003309794635
559.9407464022488	1586.3	9697.3	46.71440157096
560.7050302113031	1586.5	9704.666666666666	46.72447749880519
561.4692415671633	1586.2	9718.433333333332	46.76403742904912
562.2333804676643	1586.9	9731.3	46.83479162768977
562.997446910641	1586.5333333333333	9744.266666666666	46.706542412678466
563.7614408939281	1587.1666666666667	9757.733333333334	46.56992412544664
564.5253624153604	1586.8333333333333	9792.633333333333	47.349339675582165
565.2892114727728	1586.8333333333333	9811.8	46.81893293414149
566.0529880639999	1586.8666666666666	9831.833333333334	46.32185791965524
566.8166921868768	1586.5333333333333	9854.233333333334	46.77989685202634
567.5803238392382	1586.7333333333333	9855.233333333334	45.320982880218516
568.3438830189189	1586.5333333333333	9883.833333333334	46.09706866403216
569.1073697237535	1586.9666666666667	9897.033333333333	46.56499969110226
569.8707839515772	1586.4	9916.566666666668	46.48122709512996
570.6341257002246	1586.2	9930.333333333334	46.40490880396251
571.3973949675305	1586.5	9946.333333333334	47.128635055397616
572.1605917513298	1586.9666666666667	9957.0	45.999504338459474
572.9237160494572	1586.5	9950.0	45.25293442575164
573.6867678597476	1586.9333333333334	9976.3	46.99764732482147
574.4497471800358	1586.8333333333333	9975.566666666668	46.870653738403746
575.2126540081566	1586.7	9983.233333333334	46.072540833134866
575.9754883419448	1587.1333333333334	10000.733333333334	46.349016645853695
576.7382501792351	1586.7333333333333	10004.766666666666	46.32325770615742
577.5009395178625	1586.4	10025.0	46.299547888625774
578.2635563556619	1586.9666666666667	10049.233333333334	46.429368576283274
579.0261006904677	1586.5333333333333	10061.366666666667	46.65901245985904
579.7885725201152	1587.2	10065.5	45.84116488099842
580.5509718424388	1586.4333333333334	10089.5	47.36611401803847
581.3132986552736	1586.9666666666667	10118.466666666667	46.76260896769051
582.0755529564542	1586.9666666666667	10130.433333333332	46.120254467087236
582.8377347438156	1586.4333333333334	10158.9	46.906587427700686
583.5998440151925	1586.4	10164.333333333334	45.96043007051343
584.3618807684197	1586.1	10193.766666666666	46.64789473090808
585.123845001332	1586.7666666666667	10223.733333333334	46.98296247579583
585.8857367117644	1586.8666666666666	10245.2	47.02259843450241
586.6475558975515	1586.4	10270.9	46.609387626212104
587.4093025565281	1586.0	10325.766666666666	46.14360156623532
588.1709766865292	1587.2666666666667	10366.833333333334	45.9027998257008
588.9325782853895	1586.6	10429.266666666666	46.44744662359569
589.6941073509438	1586.5666666666666	10490.3	47.284533402281546
590.4555638810269	1586.3	10536.633333333333	45.062554596157106
591.2169478734736	1586.5	10619.366666666667	45.80628495226669
591.9782593261189	1586.4	10720.666666666666	46.649799162486396
592.7394982367973	1587.1333333333334	10801.066666666668	46.76804274924547
593.5006646033439	1586.8	10882.566666666668	46.76173783218064
594.2617584235933	1586.4333333333334	10978.2	45.82206295480741
595.0227796953804	1586.9	11065.633333333333	45.80975990986436
595.78372841654	1586.9666666666667	11192.6	46.31731376998217
596.544604584907	1586.2666666666667	11299.233333333334	46.46701701345414
597.3054081983161	1586.5666666666666	11432.433333333332	46.47428642515878
598.0661392546021	1585.9333333333334	11520.766666666666	44.28422921119156
598.8267977515999	1587.2	11651.866666666667	45.36132680968921
599.5873836871442	1585.7666666666667	11796.9	46.359018349482156
600.34789705907	1586.4333333333334	11915.1	46.098676387523724
601.1083378652119	1586.9	12048.266666666666	46.198840760537735
601.8687061034049	1586.9666666666667	12167.366666666667	45.629503355194004
602.6290017714836	1586.6666666666667	12293.2	45.8016619530767
603.3892248672829	1586.7	12443.1	46.667857964229036
604.1493753886377	1586.8	12585.533333333333	46.52712273597983
604.9094533333828	1586.3666666666666	12714.433333333332	45.95961045187558
605.6694586993528	1587.1666666666667	12848.633333333333	46.014092667920515
606.4293914843829	1585.9666666666667	12986.533333333333	46.56428271507692
607.1892516863076	1586.9333333333334	13128.766666666666	46.86613901612596
607.9490393029618	1586.2666666666667	13295.733333333334	46.15961345542428
608.7087543321802	1586.4333333333334	13440.233333333334	46.25523252745104
609.4683967717978	1587.0	13558.966666666667	45.530623596627386
610.2279666196492	1586.7666666666667	13714.2	46.330445075072845
610.9874638735695	1586.6	13821.966666666667	46.32433441656336
611.7468885313933	1585.9	13941.833333333334	46.34135058395245
612.5062405909555	1586.4	14075.233333333334	46.73679114524524
613.2655200500909	1586.5	14200.0	46.05152816511287
614.0247269066342	1586.5	14309.8	45.918201960347645
614.7838611584203	1587.1666666666667	14420.1	46.35728722284687
615.5429228032841	1586.9666666666667	14526.166666666666	45.822634944429026
616.3019118390603	1586.8666666666666	14635.466666666667	45.98337953729483
617.0608282635836	1586.3333333333333	14760.4	46.01250142534561
617.8196720746892	1586.5	14855.866666666667	45.81919536601587
618.5784432702114	1586.6333333333334	14941.833333333334	46.60790523249599
619.3371418479854	1586.4666666666667	15034.166666666666	46.357037659614484
620.0957678058459	1586.2	15073.833333333334	44.92718099791941
620.8543211416277	1586.3333333333333	15153.8	46.464181902869065
621.6128018531655	1587.2666666666667	15206.033333333333	45.30973425220015
622.3712099382943	1586.7666666666667	15281.066666666668	46.124230184365224
623.1295453948488	1586.3666666666666	15342.766666666666	45.918646213794645
623.8878082206638	1586.4666666666667	15386.466666666667	45.975508420286815
624.6459984135743	1586.4666666666667	15437.833333333334	46.11170188302026
625.4041159714149	1586.2333333333333	15475.3	46.01675156011374
626.1621608920203	1586.2666666666667	15512.466666666667	45.684037768745746
626.9201331732256	1586.7666666666667	15538.8	45.17441101478045
627.6780328128656	1586.6333333333334	15574.533333333333	45.80153477062523
628.4358598087749	1586.8333333333333	15617.266666666666	46.360590041315334
629.1936141587885	1586.0	15669.2	46.0470052208988
629.9512958607411	1587.6	15693.6	46.15221145117255
630.7089049124675	1586.5	15725.333333333334	46.534628548983186
631.4664413118026	1586.3666666666666	15740.566666666668	46.34359181537012
632.2239050565811	1586.4	15719.866666666667	45.435079094642454
632.9812961446379	1586.2333333333333	15758.133333333333	46.310924217159986
633.7386145738079	1586.6333333333334	15783.666666666666	45.27952204388497
634.4958603419257	1586.0	15800.6	46.41339771728174
635.2530334468262	1586.6	15787.966666666667	45.56826829345561
636.0101338863443	1586.3333333333333	15785.966666666667	45.327362645624476
636.7671616583146	1587.1	15775.133333333333	45.89457658739295
637.5241167605723	1586.2333333333333	15778.333333333334	45.50674692387471
638.2809991909518	1586.1333333333334	15759.233333333334	45.84908624834717
639.037808947288	1585.9333333333334	15740.333333333334	45.88569476947457
639.7945460274159	1586.9	15710.933333333332	45.608214603411135
640.5512104291702	1586.0333333333333	15681.0	45.53284911540199
641.3078021503857	1586.4	15657.6	45.83797321872071
642.0643211888971	1586.8666666666666	15648.3	46.49444882107811
642.8207675425394	1586.1	15620.866666666667	46.011651096617655
643.5771412091474	1586.5666666666666	15588.166666666666	45.847335693587574
644.3334421865558	1586.6666666666667	15575.033333333333	45.56998517581802
645.0896704725996	1585.6666666666667	15539.533333333333	45.97702501281429
645.8458260651132	1586.6333333333334	15480.633333333333	45.033379002432056
646.6019089619319	1586.3666666666666	15467.466666666667	44.84961805512074
647.3579191608902	1586.5333333333333	15486.5	45.68702306349585
648.1138566598231	1586.2	15478.5	44.490470017219806
648.8697214565653	1586.7	15481.233333333334	44.77159962946553
649.6255135489516	1586.2333333333333	15469.8	45.334010759656486
650.3812329348169	1586.7333333333333	15436.633333333333	45.43161381283251
651.1368796119959	1586.6	15425.866666666667	44.654966043603395
651.8924535783235	1586.0333333333333	15430.7	44.98904739138322
652.6479548316345	1586.2666666666667	15390.7	44.38669634329785
653.4033833697637	1586.5333333333333	15401.533333333333	45.210608036114536
654.1587391905458	1586.5666666666666	15394.633333333333	45.48592141478802
654.9140222918159	1586.8	15402.066666666668	45.503982139831784
655.6692326714084	1586.0666666666666	15409.866666666667	45.70234076957456
656.4243703271585	1586.4	15405.433333333332	44.95962208388919
657.1794352569008	1586.1666666666667	15428.6	45.34250440053099
657.9344274584702	1586.8	15439.1	44.922362260195555
658.6893469297014	1586.2	15444.8	44.442378404016566
659.4441936684294	1586.0	15477.966666666667	43.96546463057194
660.1989676724888	1586.9666666666667	15549.266666666666	44.831210560612384
660.9536689397146	1586.3666666666666	15585.066666666668	44.545688068931014
661.7082974679414	1586.7333333333333	15601.8	44.09743199128991
662.4628532550042	1586.0333333333333	15647.8	44.35130945192101
663.2173362987378	1586.2333333333333	15713.833333333334	43.79814580021129
663.9717465969768	1586.2333333333333	15745.333333333334	44.18434657239892
664.7260841475563	1585.7666666666667	15795.9	44.48208703300989
665.480348948311	1587.1333333333334	15861.966666666667	44.43943838906293
666.2345409970756	1586.8666666666666	15912.3	44.560747880249515
666.988660291685	1586.4	15976.0	44.70600173651315
667.742706829974	1587.2333333333333	16048.533333333333	44.620120098959525
668.4966806097776	1586.6666666666667	16122.366666666667	44.91056249357947
669.2505816289303	1586.6	16231.4	44.669958329226944
670.0044098852671	1586.4333333333334	16328.133333333333	44.47393935026839
670.7581653766227	1586.5	16432.2	44.81037296300028
671.511848100832	1586.0333333333333	16519.5	45.15859988450648
672.2654580557298	1586.9333333333334	16603.0	45.47671671382271
673.0189952391509	1586.0	16666.866666666665	43.774343148286455
673.7724596489301	1586.6666666666667	16747.266666666666	43.92925665006019
674.5258512829022	1586.6333333333334	16878.966666666667	44.33668714529222
675.279170138902	1586.0333333333333	17032.8	43.967723250691186
676.0324162147645	1586.4666666666667	17130.333333333332	43.61286899197526
676.7855895083242	1586.2	17256.366666666665	44.091135460006875
677.5386900174161	1586.3666666666666	17392.4	44.397905904349926
678.2917177398749	1587.1	17511.766666666666	43.84560789555539
679.0446726735356	1586.7666666666667	17650.8	44.161245034887294
679.797554816233	1586.6	17796.666666666668	43.74366386468271
680.5503641658016	1586.6666666666667	17916.333333333332	44.66058427221151
681.3031007200765	1586.6	18004.9	44.6148054965512
682.0557644768925	1586.2	18065.4	44.501534574472075
682.8083554340842	1586.9	18170.933333333334	44.952147476280885
683.5608735894867	1586.5666666666666	18283.9	44.87501750435185
684.3133189409347	1585.9333333333334	18409.566666666666	44.789186765804885
685.0656914862628	1586.4	18516.166666666668	43.93967247139148
685.8179912233061	1587.1	18654.766666666666	44.24001465821338
686.5702181498993	1586.8666666666666	18807.3	45.02458913492829
687.3223722638772	1586.1666666666667	18943.1	44.82177286603809
688.0744535630747	1586.3	19069.266666666666	44.676964035204676
688.8264620453265	1586.8	19167.966666666667	44.86227090365042
689.5783977084674	1586.0666666666666	19269.866666666665	44.190009133840846
690.3302605503324	1586.4	19385.266666666666	43.63301665668148
691.082050568756	1586.2	19493.766666666666	43.90061812439713
691.8337677615733	1585.8	19610.866666666665	44.575642537682505
692.585412126619	1586.6333333333334	19728.333333333332	45.00618963354891
693.3369836617278	1586.8333333333333	19778.733333333334	44.908884936229356
694.0884823647348	1586.7333333333333	19850.433333333334	44.6025703123277
694.8399082334745	1586.3	19948.8	44.888960376181615
695.5912612657819	1586.2	20009.533333333333	45.117996484774366
696.3425414594917	1587.1	20036.4	43.90710511293359
697.0937488124388	1586.1666666666667	20130.8	44.55274401174254
697.8448833224579	1586.5666666666666	20213.166666666668	44.486653306864035
698.5959449873841	1587.0333333333333	20265.7	44.21019491690774
699.3469338050518	1586.0	20338.233333333334	43.744104676357274
700.0978497732962	1586.7	20362.666666666668	43.136353379415226
700.8486928899517	1587.0333333333333	20403.433333333334	43.07799072337712
701.5994631528534	1586.5	20439.233333333334	43.78326423951623
702.3501605598362	1586.3	20464.233333333334	44.33111469729603
703.1007851087347	1587.0333333333333	20445.2	43.74452123765596
703.8513367973837	1586.9333333333334	20456.2	44.01280888016115
704.6018156236181	1586.7333333333333	20488.7	44.39900371890788
705.3522215852728	1585.8	20471.6	44.24886258336315
706.1025546801824	1586.9333333333334	20459.466666666667	43.95640882475163
706.8528149061818	1586.7333333333333	20417.333333333332	44.016039710066956
707.603002261106	1586.4333333333334	20407.266666666666	44.08860391302561
708.3531167427894	1586.4666666666667	20392.633333333335	43.48449285931552
709.1031583490673	1586.6666666666667	20377.166666666668	44.4851752988627
709.8531270777742	1586.6	20301.8	43.66836120795616
710.6030229267449	1586.2333333333333	20268.833333333332	43.49065329033325
711.3528458938142	1586.3666666666666	20221.0	43.528542133239824
712.1025959768172	1586.3333333333333	20168.933333333334	44.14891096143501
712.8522731735884	1586.3	20114.3	45.22477670583007
713.6018774819628	1586.8333333333333	20004.3	43.83130519967067
714.351408899775	1586.3666666666666	19904.133333333335	43.722158594591995
715.1008674248601	1586.1666666666667	19847.466666666667	44.24168741643205
715.8502530550527	1586.8333333333333	19711.966666666667	43.631602144027624
716.5995657881876	1586.8	19617.833333333332	44.0559891444142
717.3488056220998	1586.7333333333333	19520.133333333335	44.26380572440001
718.097972554624	1586.5	19457.666666666668	43.83518966071961
718.8470665835949	1586.7	19373.6	43.644999567237065
719.5960877068475	1586.0666666666666	19281.833333333332	42.35015252234657
720.3450359222164	1586.7666666666667	19221.566666666666	42.91426671483189
721.0939112275368	1586.8333333333333	19165.766666666666	43.352367153478674
721.842713620643	1586.8	19113.4	43.256686194922914
722.5914430993702	1586.3666666666666	19067.166666666668	43.73932641802139
723.340099661553	1586.7333333333333	19038.433333333334	44.688637765101404
724.0886833050263	1586.6	19005.933333333334	44.122463808451435
724.837194027625	1586.4	18969.533333333333	43.91962562384361
725.5856318271836	1586.7666666666667	18940.433333333334	43.97687805429247
726.3339967015373	1585.5333333333333	18905.966666666667	44.13229668775383
727.0822886485207	1586.2333333333333	18859.733333333334	43.739168644105
727.8305076659686	1586.9	18848.133333333335	44.23220817089353
728.5786537517159	1586.6	18784.266666666666	43.59113565047715
729.3267269035974	1586.3666666666666	18729.333333333332	43.273555859846375
730.0747271194479	1586.5333333333333	18677.566666666666	43.057220068257756
730.822654397102	1587.0333333333333	18689.7	43.371436662749936
731.5705087343949	1586.8333333333333	18631.566666666666	43.13141273844243
732.3182901291611	1587.5666666666666	18560.566666666666	42.59901251934651
733.0659985792356	1586.2666666666667	18505.133333333335	42.66011195509334
733.8136340824532	1586.8333333333333	18492.066666666666	43.778457488964435
734.5611966366486	1585.9	18459.766666666666	43.20212041411238
735.3086862396566	1586.1666666666667	18453.033333333333	43.00201883590267
736.056102889312	1586.5333333333333	18465.133333333335	43.60262860587809
736.8034465834498	1586.8333333333333	18478.4	43.56268367359746
737.5507173199047	1586.6	18502.033333333333	43.42898537037767
738.2979150965115	1586.8666666666666	18533.833333333332	43.34023109421687
739.045039911105	1586.3666666666666	18520.2	43.261289357127865
739.79209176152	1586.0333333333333	18519.266666666666	43.61532975971436
740.5390706455914	1586.8	18520.9	43.69711070219431
741.285976561154	1586.6333333333334	18532.2	43.100524588308154
742.0328095060426	1586.4666666666667	18552.733333333334	44.0611320320432
742.7795694780918	1587.0	18529.766666666666	44.4074013328631
743.5262564751367	1586.6	18489.9	44.40558206416748
744.272870495012	1586.7333333333333	18460.266666666666	44.402535662992825
745.0194115355524	1586.4666666666667	18428.666666666668	44.37145797532961
745.765879594593	1586.4666666666667	18407.233333333334	43.73751191905943
746.5122746699683	1586.5	18393.566666666666	43.72929635737683
747.2585967595134	1586.9	18364.6	43.31476829570353
748.0048458610628	1586.8	18382.0	43.47399571967865
748.7510219724516	1586.5333333333333	18400.133333333335	43.71427623782309
749.4971250915144	1586.8666666666666	18439.833333333332	43.965052322200584
750.243155216086	1586.3666666666666	18440.266666666666	43.62141580669964
750.9891123440015	1586.7333333333333	18508.4	43.84254731589408
751.7349964730954	1586.9333333333334	18555.8	43.06280387845557
752.4808076012027	1586.5666666666666	18577.7	43.05522276611863
753.2265457261582	1586.6666666666667	18603.6	43.502544538509866
753.9722108457964	1586.3666666666666	18635.333333333332	42.794877336905266
754.7178029579526	1586.4	18716.633333333335	43.763265201952144
755.4633220604613	1586.3666666666666	18772.0	43.23410665672128
756.2087681511574	1587.1	18808.566666666666	44.30995222004728
756.9541412278757	1587.3	18831.033333333333	43.64034934220569
757.699441288451	1586.6666666666667	18899.666666666668	44.08930245460368
758.4446683307182	1586.1	18902.8	43.01845275448655
759.1898223525119	1586.9	18952.6	43.12373504349317
759.9349033516671	1586.4333333333334	19037.433333333334	43.31443634131239
760.6799113260186	1586.6333333333334	19111.1	43.33615012897463
761.424846273401	1585.9666666666667	19151.466666666667	43.00762521417172
762.1697081916495	1585.9666666666667	19209.7	42.87730750240241
762.9144970785986	1586.0333333333333	19296.533333333333	43.22505899930384
763.6592129320832	1585.7666666666667	19354.433333333334	43.29227887262862
764.4038557499381	1587.2666666666667	19439.766666666666	44.01890487763026
765.1484255299982	1586.3333333333333	19516.966666666667	44.18518009976717
765.8929222700982	1586.6333333333334	19571.766666666666	43.450485412197935
766.637345968073	1586.3	19639.166666666668	42.799156462658495
767.3816966217572	1586.6333333333334	19701.033333333333	42.523863564337844
768.1259742289859	1587.0333333333333	19771.066666666666	42.95003723864772
768.8701787875938	1586.7	19875.333333333332	43.622116806062664
769.6143102954156	1587.0333333333333	19943.766666666666	43.89055251771687
770.3583687502863	1586.6333333333334	20030.4	43.74037112965951
771.1023541500406	1586.6666666666667	20094.1	43.62446788554399
771.8462664925133	1587.0333333333333	20178.233333333334	43.879243523810835
772.5901057755393	1586.7	20269.933333333334	43.59103174796219
773.3338719969533	1586.6	20351.633333333335	43.77243734523331
774.0775651545903	1587.2333333333333	20442.0	43.91928978479777
774.8211852462848	1586.4	20487.033333333333	42.961604148996784
775.5647322698719	1585.9333333333334	20578.066666666666	43.31892802724908
776.3082062231862	1586.5333333333333	20663.666666666668	43.56459381260402
777.0516071040627	1586.5666666666666	20755.733333333334	43.166937585510595
777.7949349103361	1586.4	20831.733333333334	42.86446296612684
778.5381896398412	1586.7666666666667	20955.533333333333	43.00305514181743
779.281371290413	1586.5	21076.6	43.00948740441516
780.024479859886	1587.0333333333333	21166.733333333334	42.93484524696832
780.7675153460953	1586.8	21278.6	42.82971077710055
781.5104777468754	1586.7	21404.5	42.59357098200868
782.2533670600615	1587.0	21530.233333333334	42.01463254327181
782.996183283488	1586.9666666666667	21654.2	42.55214911813354
783.73892641499	1586.7666666666667	21759.366666666665	42.22694254968885
784.4815964524023	1587.4666666666667	21854.466666666667	42.069214350841506
785.2241933935596	1586.4	21944.566666666666	42.000665567674716
785.9667172362967	1587.1666666666667	22021.1	42.21959901796982
786.7091679784486	1586.6333333333334	22122.7	42.18786843515998
787.4515456178499	1586.2666666666667	22210.466666666667	42.45190554994021
788.1938501523355	1586.8	22320.866666666665	42.28492055256148
788.9360815797401	1586.6666666666667	22457.433333333334	43.04596157911665
789.6782398978987	1586.4333333333334	22560.233333333334	42.63941816340966
790.420325104646	1586.7333333333333	22663.333333333332	42.64441867250336
791.1623371978169	1586.6	22731.533333333333	42.55098142506639
791.9042761752461	1586.4	22827.4	42.521682697980374
792.6461420347684	1586.9333333333334	22970.5	42.740565101611764
793.3879347742187	1585.9	23090.433333333334	42.58376372059165
794.1296543914318	1586.1	23229.466666666667	43.18545952053214
794.8713008842426	1586.4	23360.066666666666	42.977679451679435
795.6128742504857	1586.2	23489.7	42.52406807614869
796.354374487996	1586.2666666666667	23587.733333333334	42.313579968528614
797.0958015946084	1586.6666666666667	23640.966666666667	41.91641563736139
797.8371555681575	1587.1	23748.9	41.09798796338006
798.5784364064783	1586.7	23890.5	42.096120555432925
799.3196441074057	1586.9	23983.733333333334	42.386894287271886
800.0607786687742	1587.3	24030.366666666665	42.09543460821659
800.8018400884189	1586.7666666666667	24150.2	43.03337577910817
801.5428283641745	1586.8	24285.333333333332	43.711103817914314
802.2837434938757	1586.9666666666667	24425.366666666665	43.32729954065647
803.0245854753575	1586.5333333333333	24565.8	43.750538217233924
803.7653543064547	1586.4333333333334	24681.566666666666	43.697084843216395
804.5060499850019	1586.5	24801.866666666665	42.999609603889894
805.2466725088342	1586.8666666666666	24890.733333333334	43.1194609001228
805.9872218757862	1586.9666666666667	24990.733333333334	43.09195530285085
806.7276980836928	1586.5	25074.533333333333	43.39371837645631
807.4681011303886	1586.3333333333333	25120.633333333335	42.43022076904445
808.2084310137088	1586.7	25196.333333333332	42.08733752691681
808.948687731488	1586.8666666666666	25340.933333333334	43.10832893511221
809.688871281561	1587.1333333333334	25387.333333333332	42.930507160091295
810.4289816617627	1586.7333333333333	25493.666666666668	42.53938530797987
811.1690188699278	1587.0333333333333	25629.166666666668	43.1577977580788
811.9089829038911	1586.9666666666667	25674.633333333335	43.55610496416964
812.6488737614875	1586.0666666666666	25725.066666666666	43.540885416938806
813.3886914405518	1586.8	25833.866666666665	43.230617695181884
814.1284359389189	1586.2666666666667	25984.133333333335	42.75918252629718
814.8681072544233	1585.7666666666667	26088.066666666666	42.74042899791315
815.6077053849002	1586.5	26160.7	42.944473577214616
816.3472303281842	1586.7	26219.066666666666	43.49739989629588
817.0866820821101	1586.6333333333334	26295.066666666666	43.54760309175595
817.8260606445127	1587.1	26377.533333333333	42.82022790293676
818.5653660132269	1587.0	26495.066666666666	43.03686015107341
819.3045981860876	1586.9333333333334	26542.633333333335	42.76484254537267
820.0437571609293	1586.9666666666667	26669.066666666666	43.4477413170602
820.7828429355872	1586.2	26750.4	43.65857680864321
821.5218555078957	1587.0666666666666	26787.3	42.629241974439786
822.26079487569	1587.0666666666666	26885.433333333334	42.75093462267149
822.9996610368046	1587.8333333333333	26935.566666666666	42.50406891557569
823.7384539890745	1586.4333333333334	26999.733333333334	42.34114864207802
824.4771737303345	1587.2333333333333	27094.933333333334	42.661556254549254
825.2158202584193	1586.3333333333333	27170.633333333335	42.42627939711738
825.9543935711638	1586.9	27240.233333333334	42.26904232831972
826.6928936664028	1586.0333333333333	27297.6	42.83972549236323
827.4313205419711	1586.8666666666666	27351.266666666666	42.51187247436387
828.1696741957036	1586.5333333333333	27435.933333333334	42.49780043797649
828.907954625435	1586.5	27567.833333333332	42.62626630202348
829.646161829	1586.3666666666666	27702.233333333334	42.40843946357057
830.3842958042337	1586.6	27797.233333333334	42.716386236402826
831.1223565489707	1586.1333333333334	27862.5	42.297927198071115
831.8603440610459	1587.0666666666666	27944.833333333332	43.00949422658436
832.598258338294	1586.6	28010.4	42.963051382911374
833.3360993785501	1586.6666666666667	28029.366666666665	42.96099286822259
834.0738671796487	1586.3666666666666	28090.966666666667	42.99481925299738
834.8115617394246	1586.5	28232.366666666665	42.82722349553852
835.5491830557129	1585.8333333333333	28382.566666666666	42.25402204533255
836.2867311263482	1586.5	28439.733333333334	42.51664494143969
837.0242059491653	1586.8666666666666	28546.6	42.825902974387596
837.7616075219992	1586.5	28637.2	42.38477528095725
838.4989358426844	1586.3666666666666	28730.0	41.81640823470366
839.2361909090561	1586.3333333333333	28801.3	41.36890849619529
839.9733727189487	1586.7333333333333	28900.6	41.95310274750984
840.7104812701973	1586.7333333333333	29011.066666666666	41.9646392487742
841.4475165606366	1586.6666666666667	29166.866666666665	42.63192463770883
842.1844785881015	1586.1666666666667	29301.2	42.43536380108506
842.9213673504267	1587.0333333333333	29375.6	42.2605705806803
843.6581828454471	1586.7	29367.0	42.281245595490496
844.3949250709974	1586.7	29408.266666666666	42.09497393329357
845.1315940249126	1586.2666666666667	29558.333333333332	42.168487659071815
845.8681897050272	1586.7666666666667	29678.033333333333	42.053283100977005
846.6047121091764	1586.5	29777.933333333334	42.415870037028164
847.3411612351948	1586.3333333333333	29854.666666666668	42.50471958075948
848.0775370809172	1586.9666666666667	29932.833333333332	42.78537149180555
848.8138396441784	1586.3	29977.633333333335	42.23599614431841
849.5500689228132	1586.4666666666667	30041.0	42.4874364694416
850.2862249146566	1586.3	30152.333333333332	42.506579608458175
851.0223076175432	1586.4666666666667	30326.466666666667	42.0243370634778
851.7583170293079	1585.8333333333333	30516.3	41.58853146440101
852.4942531477856	1586.8	30565.5	41.170839065475214
853.2301159708109	1586.0333333333333	30588.366666666665	40.92608194123892
853.9659054962187	1586.5666666666666	30656.7	41.11111628582959
854.7016217218439	1586.5333333333333	30662.4	40.7497425298728
855.4372646455213	1586.5	30752.933333333334	40.86514754344599
856.1728342650856	1586.5	30871.733333333334	41.26991167675847
856.9083305783716	1585.5	30978.866666666665	41.387415349319234
857.6437535832143	1586.6666666666667	31094.2	41.24371459673282
858.3791032774483	1586.4666666666667	31208.933333333334	41.59456493914648
859.1143796589085	1586.8666666666666	31174.1	42.1703108548738
859.8495827254299	1586.7666666666667	31261.166666666668	42.18698717858701
860.5847124748469	1586.7333333333333	31320.466666666667	42.13935859131114
861.3197689049947	1586.2666666666667	31419.7	41.55556345116109
862.0547520137079	1586.5	31583.8	41.697597819760205
862.7896617988213	1586.5666666666666	31645.766666666666	41.236097373818204
863.5244982581698	1586.4666666666667	31766.0	40.985628668894314
864.2592613895882	1586.3666666666666	31772.366666666665	40.60502478911461
864.9939511909114	1586.8333333333333	31767.033333333333	40.588977722446494
865.728567659974	1586.2333333333333	31835.633333333335	40.63089450723163
866.4631107946109	1586.7333333333333	31890.266666666666	40.41427920716964
867.197580592657	1586.6666666666667	31943.133333333335	40.24781648144362
867.931977051947	1585.9333333333334	32046.566666666666	40.458726491266184
868.6663001703158	1586.0	32080.133333333335	40.278263132387934
869.4005499455982	1587.1666666666667	32139.633333333335	40.443091583250556
870.1347263756289	1585.7333333333333	32195.633333333335	40.28572742477675
870.8688294582428	1586.8666666666666	32339.966666666667	40.46106991788577
871.6028591912748	1586.0	32424.266666666666	40.282676654678305
872.3368155725594	1586.8333333333333	32529.4	40.9658414213757
873.0706985999318	1586.8	32617.2	41.99024912289227
873.8045082712266	1586.0333333333333	32663.366666666665	41.575465298187616
874.5382445842787	1587.1	32768.86666666667	41.31497479532365
875.2719075369228	1586.3	32938.76666666667	40.98009150088502
876.0054971269938	1585.1666666666667	33100.13333333333	40.55879658670108
876.7390133523264	1586.1333333333334	33238.166666666664	40.747824346490766
877.4724562107556	1586.3333333333333	33474.53333333333	40.31646192826785
878.2058257001161	1586.4666666666667	33687.73333333333	40.4240154614946
878.9391218182427	1586.5666666666666	33820.1	40.08468550190928
879.6723445629702	1586.2333333333333	33949.76666666667	39.82091751473853
880.4054939321335	1586.2666666666667	34047.76666666667	40.23487149258402
881.1385699235674	1586.8333333333333	34251.2	40.61354939083786
881.8715725351066	1586.9666666666667	34436.433333333334	40.455948544135175
882.604501764586	1586.1	34689.76666666667	40.25568837914397
883.3373576098403	1586.8	34845.9	40.73980163879121
884.0701400687044	1586.5	34998.666666666664	40.150977634659895
884.8028491390132	1586.8333333333333	35154.2	40.387962125265965
885.5354848186014	1586.5666666666666	35176.666666666664	39.6830595226247
886.2680471053038	1586.6333333333334	35196.96666666667	38.74164322003217
887.0005359969554	1585.5666666666666	35303.26666666667	38.40197963447917
887.7329514913906	1586.9	35447.166666666664	37.82369799600283
888.4652935864447	1587.2	35677.2	37.48060233440083
889.1975622799522	1586.5666666666666	35934.8	37.93728588682116
889.929757569748	1586.7666666666667	36198.76666666667	38.58183141066047
890.6618794536669	1586.0	36369.8	38.79242246181978
891.3939279295437	1586.1666666666667	36509.36666666667	39.26753321736403
892.1259029952132	1586.3333333333333	36616.03333333333	39.47648505703009
892.8578046485103	1586.4	36776.1	39.44536903592494
893.5896328872698	1586.2333333333333	36942.86666666667	39.43917568839382
894.3213877093264	1586.5333333333333	37165.4	39.59347215650659
895.0530691125149	1586.2666666666667	37432.03333333333	40.0078965561446
895.7846770946703	1586.6666666666667	37640.666666666664	39.89706350244542
896.5162116536272	1585.8	37805.96666666667	40.1834591323593
897.2476727872206	1586.9	37980.86666666667	41.90479956860049
897.9790604932853	1586.5333333333333	38061.13333333333	40.89824065197708
898.7103747696559	1586.9	38223.9	40.75678944892925
899.4416156141674	1586.4	38421.46666666667	41.51536033746092
900.1727830246544	1585.8666666666666	38618.73333333333	41.169259935332725
900.9038769989521	1586.7	38824.566666666666	41.12514723603469
901.634897534895	1586.5	38993.86666666667	41.721833433939295
902.365844630318	1586.8333333333333	39185.2	42.646455311043255
903.0967182830558	1587.0333333333333	39270.73333333333	43.052880098314475
903.8275184909435	1586.8666666666666	39376.7	42.78118785658931
904.5582452518156	1586.8666666666666	39572.333333333336	42.92942800127761
905.288898563507	1586.0333333333333	39831.7	43.805392621175436
906.0194784238527	1587.4	40014.666666666664	44.209905395714586
906.7499848306873	1586.0333333333333	40234.53333333333	44.11313354544221
907.4804177818455	1586.7	40510.066666666666	44.7321539716574
908.2107772751625	1586.3333333333333	40704.166666666664	44.81010788954199
908.9410633084728	1586.8666666666666	40942.46666666667	45.88224640937068
909.6712758796114	1586.0	41061.73333333333	45.999510717655376
910.4014149864129	1586.6666666666667	41135.0	45.88399798172195
911.1314806267123	1586.0666666666666	41227.46666666667	46.141023969492494
911.8614727983444	1586.6	41412.066666666666	47.10111732346507
912.5913914991438	1586.5333333333333	41632.23333333333	47.47232870914402
913.3212367269456	1587.2666666666667	41845.333333333336	48.371103430043874
914.0510084795844	1586.7666666666667	42057.066666666666	48.55184080413349
914.7807067548952	1586.2	42145.933333333334	48.633756275706425
915.5103315507125	1586.7333333333333	42206.26666666667	49.15105462124366
916.2398828648716	1587.1	42286.8	48.7925838216689
916.9693606952068	1587.0333333333333	42433.9	48.750879875061514
917.6987650395532	1586.1333333333334	42573.0	49.12091818198252
918.4280958957455	1585.9	42601.76666666667	48.81234982383375
919.1573532616186	1586.3	42665.9	49.03627828991838
919.8865371350073	1587.2666666666667	42666.6	48.464534142551976
920.6156475137464	1586.4333333333334	42680.166666666664	48.27291340800974
921.3446843956707	1586.3333333333333	42657.46666666667	48.11707983805143
922.0736477786149	1586.8666666666666	42582.23333333333	48.026506298738234
922.802537660414	1586.9666666666667	42608.9	47.83323793653372
923.5313540389027	1586.9	42653.96666666667	47.11551527279991
924.2600969119159	1585.6333333333334	42695.63333333333	47.18796788276625
924.9887662772883	1586.2333333333333	42669.2	46.852436286497735
925.7173621328548	1586.4	42638.13333333333	47.095978228866244
926.4458844764501	1586.6666666666667	42550.86666666667	46.49490247019078
927.1743333059092	1586.5333333333333	42408.166666666664	46.521044418253204
927.9027086190666	1586.1	42194.2	46.61736932791182
928.6310104137575	1586.6333333333334	41780.9	46.703828356636386
929.3592386878165	1585.9	41241.1	46.522516137086214
930.0873934390784	1586.3333333333333	40508.3	47.09857014808041
930.815474665378	1585.8333333333333	39706.933333333334	46.70101171687971
931.5434823645503	1586.0666666666666	38774.933333333334	47.03938440624244
932.2714165344298	1586.9	37612.7	45.87787961263142
932.9992771728516	1586.2	36474.4	45.26095395097885
933.7270642776504	1586.0	35390.933333333334	44.65508932788532
934.4547778466609	1586.3666666666666	34337.86666666667	44.21393934061825
935.1824178777181	1586.6333333333334	33503.0	44.43149815275074
935.9099843686568	1586.0666666666666	32779.9	43.49634867104179
936.6374773173115	1586.4666666666667	32279.166666666668	43.726723659916075
937.3648967215174	1586.8666666666666	31931.266666666666	43.46607041754088
938.0922425791092	1586.5666666666666	31777.4	43.45958651746213
938.8195148879216	1586.4333333333334	31855.566666666666	43.33185225505057
939.5467136457895	1586.4	32033.133333333335	43.03725721912376
940.2738388505477	1586.2	32298.1	43.15098632711811
941.000890500031	1586.6666666666667	32684.533333333333	43.193061851026656
941.7278685920743	1586.9	33228.0	43.037015156086184
942.4547731245123	1585.9666666666667	33782.2	42.13377240505934
943.1816040951798	1586.4333333333334	34444.933333333334	41.72231282724533
943.9083615019116	1585.9666666666667	35178.23333333333	41.362218282040146
944.6350453425426	1586.9666666666667	35981.76666666667	41.374629283521266
945.3616556149077	1586.0666666666666	36839.5	41.48044787121328
946.0881923168415	1586.2333333333333	37617.36666666667	41.38838616498708
946.8146554461789	1586.6666666666667	38337.8	41.190225411031804
947.5410450007547	1587.0333333333333	39171.1	41.227899588485975
948.2673609784038	1586.7333333333333	39977.76666666667	40.986044207953455
948.9936033769609	1586.5666666666666	40818.73333333333	41.206087458405854
949.7197721942608	1586.4666666666667	41574.2	40.962235881499865
950.4458674281384	1586.5	42325.36666666667	40.96331704425287
951.1718890764284	1586.6333333333334	43049.3	40.673936800928075
951.8978371369658	1586.2	43659.36666666667	40.25832951700413
952.6237116075853	1586.8666666666666	44248.96666666667	40.23332204099193
953.3495124861216	1587.0	44777.36666666667	39.91234772398464
954.0752397704097	1586.4333333333334	45297.666666666664	40.016544108908434
954.8008934582843	1586.3666666666666	45814.63333333333	40.08569672799433
955.5264735475803	1585.8333333333333	46293.53333333333	39.767228891590165
956.2519800361324	1586.5666666666666	46738.333333333336	39.84675731091011
956.9774129217755	1585.6333333333334	47172.73333333333	39.860006871587125
957.7027722023442	1586.5	47659.4	40.278989465882304
958.4280578756737	1586.8333333333333	47987.4	39.87501593224251
959.1532699395985	1587.2	48242.63333333333	39.541905594154926
959.8784083919536	1586.8	48633.5	39.395144990764464
960.6034732305736	1586.1	48994.26666666667	38.8643930628827
961.3284644532936	1586.7333333333333	49298.166666666664	39.11970530096812
962.053382057948	1586.2333333333333	49559.2	39.06329505807526
962.7782260423721	1586.0666666666666	49801.566666666666	39.4672523533877
963.5029964044004	1586.9	49973.23333333333	39.28079272699833
964.2276931418677	1586.9666666666667	50143.9	39.090375195422865
964.952316252609	1586.8333333333333	50321.8	39.2468244157248
965.6768657344589	1586.6	50414.46666666667	39.087250047656454
966.4013415852523	1585.8666666666666	50392.933333333334	39.03750355795838
967.1257438028242	1586.9	50437.833333333336	39.48445374785404
967.8500723850091	1586.5333333333333	50493.166666666664	39.28570862392447
968.574327329642	1586.7333333333333	50482.0	38.82329656220509
969.2985086345576	1587.2666666666667	50552.6	38.90485447970389
970.0226162975908	1587.2666666666667	50582.4	38.87719183474861
970.7466503165765	1586.7333333333333	50569.933333333334	38.81858212134734
971.4706106893493	1586.5666666666666	50614.0	39.45497360885645
972.1944974137441	1586.2333333333333	50476.5	39.51573238035003
972.9183104875957	1586.1333333333334	50159.76666666667	39.50239619724453
973.6420499087391	1586.2666666666667	49835.86666666667	39.368077019105186
974.3657156750087	1586.5	49675.4	39.5552616930264
975.0893077842397	1586.2666666666667	49449.066666666666	39.397754998909576
975.8128262342667	1586.1	49307.0	39.379546922310695
976.5362710229247	1586.8333333333333	49256.4	39.91737657730348
977.2596421480483	1586.8666666666666	49156.76666666667	39.42176072424533
977.9829396074724	1586.6333333333334	49042.86666666667	38.86224562691662
978.7061633990318	1586.3333333333333	48898.566666666666	38.912701894021524
979.4293135205613	1587.0666666666666	48669.86666666667	38.1811800513431
980.1523899698958	1586.2666666666667	48513.6	38.6164317382252
980.87539274487	1586.4	48477.63333333333	37.84545416132864
981.5983218433189	1586.8333333333333	48495.166666666664	37.680223474502206
982.3211772630771	1586.5	48552.1	37.42387486126356
983.0439590019795	1586.3666666666666	48662.0	37.13385111619952
983.7666670578608	1586.2	48772.0	37.543805512191625
984.4893014285559	1586.7666666666667	48803.066666666666	38.02551525851257
985.2118621118997	1586.8666666666666	48726.26666666667	37.92007519118354
985.9343491057269	1586.0333333333333	48663.8	37.82800673367632
986.6567624078724	1586.9	48459.3	37.60463828653242
987.3791020161709	1586.2333333333333	48334.26666666667	37.47784742716705
988.1013679284573	1587.3333333333333	48318.53333333333	37.585841835314845
988.8235601425663	1586.1666666666667	48294.03333333333	37.951674580833526
989.5456786563328	1586.1	48339.63333333333	37.84367923583162
990.2677234675917	1586.8	48448.23333333333	38.7330038396859
990.9896945741776	1586.0	48366.86666666667	38.2972056299576
991.7115919739255	1587.5333333333333	48216.5	37.852435912651174
992.4334156646702	1586.8666666666666	47986.3	37.61175132881658
993.1551656442463	1586.1333333333334	47689.36666666667	37.69262976543681
993.8768419104888	1586.2666666666667	47337.36666666667	37.4132497108128
994.5984444612325	1586.1666666666667	47022.5	37.08708444797814
995.3199732943121	1586.6666666666667	46725.333333333336	36.943871129091974
996.0414284075626	1586.5	46430.13333333333	37.43263481804887
996.7628097988187	1587.5333333333333	46231.666666666664	37.72300556365576
997.4841174659151	1586.7	45984.1	37.87269406676399
998.2053514066869	1586.2333333333333	45699.3	37.944438674432746
998.9265116189687	1586.3666666666666	45248.46666666667	38.14995783335205
999.6475981005952	1586.8	44620.566666666666	37.925313005337806
1000.3686108494015	1587.0333333333333	44031.76666666667	38.08079827397252
1001.0895498632223	1586.8666666666666	43709.46666666667	38.277541851299034
1001.8104151398923	1586.6666666666667	43394.63333333333	38.67529648795106
1002.5312066772464	1586.2	43058.566666666666	38.69125591339432
1003.2519244731194	1586.6666666666667	42732.8	38.63211064459483
1003.9725685253462	1586.3333333333333	42445.03333333333	38.62665855318519
1004.6931388317614	1586.6333333333334	42082.0	39.04400835127207
1005.4136353902	1586.4	41534.933333333334	39.54205394397381
1006.1340581984969	1586.9666666666667	40899.3	38.97129188045528
1006.8544072544867	1586.2333333333333	40174.333333333336	38.4089288073233
1007.5746825560042	1586.8666666666666	39500.36666666667	38.21207710047392
1008.2948841008844	1587.1	38944.2	38.45965836186068
1009.0150118869618	1586.2666666666667	38451.4	38.19278884981544
1009.7350659120716	1586.8333333333333	38130.13333333333	38.76060177936464
1010.4550461740483	1587.0	37721.833333333336	38.44327318995521
1011.174952670727	1586.5333333333333	37357.2	39.08731529067371
1011.8947853999423	1586.0666666666666	36957.433333333334	39.608005581515236
1012.614544359529	1586.0333333333333	36439.8	39.57092725252186
1013.334229547322	1586.7333333333333	35852.433333333334	39.62988971172525
1014.0538409611561	1586.4333333333334	35171.63333333333	39.61970162276868
1014.7733785988661	1587.1	34571.76666666667	40.178190060087054
1015.4928424582868	1586.9333333333334	34038.6	40.122864170887986
1016.2122325372529	1586.6666666666667	33607.13333333333	40.109756314891975
1016.9315488335994	1586.3666666666666	33248.96666666667	40.82698106259261
1017.6507913451611	1586.4333333333334	32877.63333333333	40.42297003667143
1018.3699600697728	1586.0666666666666	32571.166666666668	40.81858597664613
1019.0890550052692	1586.2666666666667	32147.566666666666	40.7621449982908
1019.8080761494851	1586.6	31583.566666666666	40.30530599064893
1020.5270235002555	1586.8	30940.566666666666	40.45208941560172
1021.2458970554151	1586.9666666666667	30209.333333333332	40.899480471415046
1021.9646968127987	1586.8666666666666	29517.633333333335	40.13462836470025
1022.6834227702411	1586.7666666666667	28967.8	40.2359933587284
1023.4020749255772	1586.8666666666666	28492.3	40.102314257202146
1024.1206532766416	1586.8	28115.966666666667	40.557776570029326
1024.8391578212693	1586.8	27785.933333333334	40.43935790194304
1025.5575885572953	1586.1666666666667	27482.066666666666	40.93837877873583
1026.2759454825539	1586.9	27036.7	40.777708999760726
1026.9942285948803	1586.8333333333333	26440.2	40.2416089806065
1027.7124378921092	1587.0	25870.166666666668	40.324560861267706
1028.4305733720753	1586.5333333333333	25274.366666666665	40.53293530172758
1029.1486350326138	1586.6	24698.766666666666	40.20704410275767
1029.866622871559	1586.5	24185.533333333333	40.321740273682
1030.584536886746	1586.4333333333334	23754.466666666667	41.21222401854234
1031.3023770760096	1586.5	23380.1	40.60930686434215
1032.0201434371845	1586.4	23080.233333333334	41.14045858865507
1032.7378359681059	1587.2	22752.466666666667	40.98550144991436
1033.455454666608	1586.3666666666666	22352.133333333335	41.030188361115925
1034.1729995305259	1585.7666666666667	21899.1	40.97896984605281
1034.8904705576945	1586.9666666666667	21373.6	40.441219849493336
1035.6078677459486	1586.2333333333333	20833.733333333334	40.19950352640503
1036.3251910931228	1586.6333333333334	20352.6	40.74494239752995
1037.042440597052	1586.6	19860.833333333332	40.17198929986086
1037.7596162555712	1586.4	19445.033333333333	40.70542209136122
1038.4767180665153	1586.8666666666666	19085.0	40.68326245035102
1039.1937460277186	1586.5333333333333	18779.533333333333	40.349187869255616
1039.9107001370162	1586.7666666666667	18496.4	39.86584858687586
1040.627580392243	1586.7666666666667	18248.033333333333	40.64705275272995
1041.3443867912338	1586.8666666666666	17900.2	39.631484973506694
1042.0611193318232	1587.1	17508.866666666665	39.59115880957526
1042.7777780118463	1586.2333333333333	17079.933333333334	40.070357715994085
1043.4943628291376	1586.4666666666667	16607.5	39.898942639366325
1044.2108737815322	1586.8333333333333	16211.7	40.39319275920693
1044.9273108668647	1586.3333333333333	15854.5	40.39030191787584
1045.64367408297	1587.0333333333333	15501.966666666667	39.42670766474353
1046.359963427683	1586.4	15229.633333333333	39.32375158463321
1047.0761788988382	1586.6333333333334	14981.3	39.91046288095609
1047.7923204942708	1586.6	14743.733333333334	39.969172544074866
1048.5083882118154	1587.4	14474.1	39.638389725486014
1049.224382049307	1587.3333333333333	14159.966666666667	39.47553493373666
1049.9403020045802	1586.6333333333334	13812.6	39.4893145584331
1050.6561480754697	1586.6666666666667	13458.2	39.95589528740262
1051.3719202598106	1586.1666666666667	13142.066666666668	40.22282950130237
1052.0876185554378	1586.6333333333334	12851.5	40.338897379416466
1052.8032429601856	1586.0666666666666	12583.966666666667	39.34973736990394
1053.5187934718892	1586.4	12375.133333333333	39.541576744081695
1054.2342700883835	1586.3	12207.433333333332	39.89788142368718
1054.949672807503	1585.8333333333333	12087.633333333333	40.01611706902166
1055.6650016270826	1586.2	11908.733333333334	39.81838530818067
1056.3802565449573	1586.3666666666666	11694.1	39.47873852118682
1057.0954375589617	1586.5333333333333	11486.966666666667	39.98408844541192
1057.8105446669308	1586.2666666666667	11256.3	40.251640086138714
1058.5255778666992	1587.0	11035.066666666668	39.96669667900531
1059.240537156102	1586.7666666666667	10819.133333333333	39.68128120497608
1059.9554225329737	1587.3666666666666	10620.966666666667	39.61401486294308
1060.6702339951491	1586.6666666666667	10464.3	39.38703460626527
1061.3849715404633	1585.7	10334.633333333333	39.37209292487767
1062.0996351667509	1586.1666666666667	10220.766666666666	39.14503815319376
1062.8142248718468	1585.9666666666667	10107.6	38.996536075646965
1063.528740653586	1586.3666666666666	9965.666666666666	40.43851740372609
1064.2431825098029	1586.6666666666667	9790.1	39.62015099567197
1064.9575504383324	1586.2	9585.9	40.2806458657946
1065.6718444370097	1585.9333333333334	9364.566666666668	39.59601978873812
1066.386064503669	1586.0	9187.066666666668	39.51089928338279
1067.1002106361457	1586.2333333333333	9054.866666666667	40.52790010962819
1067.8142828322743	1586.3	8919.466666666667	38.72871606952201
1068.5282810898898	1586.7	8836.2	38.98671468542762
1069.2422054068265	1587.2333333333333	8738.133333333333	38.72762176342987
1069.95605578092	1586.7666666666667	8643.5	39.436942073722655
1070.6698322100044	1586.5666666666666	8506.766666666666	39.415311570357495
1071.383534691915	1586.3666666666666	8339.533333333333	38.97601566366206
1072.0971632244864	1586.9333333333334	8169.566666666667	38.73103743301093
1072.8107178055534	1586.3666666666666	8014.066666666667	38.74967615307326
1073.524198432951	1586.3333333333333	7881.1	38.40387004570635
1074.2376051045137	1586.8333333333333	7790.433333333333	39.51287506255037
1074.9509378180765	1586.6	7692.033333333334	38.392744643936034
1075.6641965714741	1586.2666666666667	7621.866666666667	39.69498024834203
1076.3773813625414	1586.6333333333334	7509.966666666666	39.411724086555374
1077.0904921891133	1587.2666666666667	7404.733333333334	40.02941383504221
1077.8035290490245	1586.3	7288.5	39.63839982645734
1078.51649194011	1586.8666666666666	7147.7	40.28042160218689
1079.2293808602042	1586.7	7018.166666666667	40.71569408099022
1079.9421958071423	1586.3666666666666	6898.566666666667	40.24664263220677
1080.6549367787588	1586.7333333333333	6809.266666666666	39.5176491403099
1081.367603772889	1586.7666666666667	6734.666666666667	40.00375561675605
1082.080196787367	1586.3333333333333	6673.4	39.38510779853143
1082.7927158200282	1587.6	6599.966666666666	38.9719514809461
1083.5051608687072	1585.8666666666666	6489.8	39.13084769894663
1084.217531931239	1586.5666666666666	6377.033333333334	39.13182615072259
1084.9298290054578	1586.3333333333333	6257.3	40.15011646959602
1085.6420520891993	1587.4666666666667	6152.133333333333	39.967885157164346
1086.3542011802977	1586.2333333333333	6073.866666666667	38.66893971179838
1087.0662762765878	1586.1333333333334	6007.166666666667	37.92581208339876
1087.7782773759047	1586.5333333333333	5949.966666666666	38.25720998756551
1088.4902044760831	1587.0	5882.066666666667	39.15237833888766
1089.202057574958	1586.4666666666667	5793.5	39.17751033676351
1089.9138366703637	1586.1666666666667	5696.733333333334	38.4982975288493
1090.6255417601355	1586.6333333333334	5620.766666666666	39.95357219570335
1091.337172842108	1586.6333333333334	5539.833333333333	40.11580567519347
1092.048729914116	1586.3333333333333	5483.3	40.196679432976715
1092.7602129739944	1586.5	5434.233333333334	39.69168046072853
1093.471622019578	1586.5666666666666	5388.4	39.801293765908504
1094.1829570487016	1586.7333333333333	5314.866666666667	39.28929744962479
1094.8942180592	1586.5	5230.466666666666	39.77839214599648
1095.605405048908	1586.5666666666666	5146.433333333333	39.234230603142066
1096.3165180156604	1586.7	5081.7	39.602043450138446
1097.027556957292	1585.6	5034.033333333334	39.6606950330922
1097.7385218716379	1586.2	5000.333333333333	39.68767464181224
1098.4494127565324	1586.9666666666667	4947.133333333333	38.56748800878114
1099.1602296098106	1587.0666666666666	4861.5	39.300380067796695
1099.8709724293074	1586.3666666666666	4777.833333333333	39.51070128754251
1100.5816412128574	1585.3666666666666	4707.7	39.3145168807712
1101.2922359582956	1586.4	4662.633333333333	38.99880933498214
1102.0027566634565	1586.1333333333334	4626.966666666666	39.5105815867016
1102.7132033261753	1586.4	4585.2	40.18605840298556
1103.4235759442865	1586.5	4498.3	37.829240021500624
1104.1338745156252	1586.2	4425.866666666667	38.65607850261752
1104.844099038026	1586.9666666666667	4375.2	38.82299809887345
1105.5542495093239	1585.4	4336.7	38.441979866079144
1106.2643259273534	1586.2666666666667	4293.666666666667	39.46296681849977
1106.9743282899494	1587.5333333333333	4223.066666666667	39.482647381910375
1107.684256594947	1586.1333333333334	4151.166666666667	40.595387033299474
1108.394110840181	1586.9	4090.9666666666667	40.28584286953064
1109.1038910234856	1586.4333333333334	4045.8	38.47994433569782
1109.8135971426964	1586.6	3995.5	40.98482609844013
1110.5232291956477	1587.0666666666666	3917.1666666666665	40.29502630494788
1111.2327871801745	1586.3666666666666	3852.233333333333	41.38821292431807
1111.9422710941117	1586.8333333333333	3799.1666666666665	38.47558041752585
1112.6516809352938	1587.5333333333333	3755.366666666667	39.426506779020066
1113.3610167015559	1586.9666666666667	3697.4333333333334	40.13581029983664
1114.0702783907325	1586.9	3636.4333333333334	39.31047751654802
1114.7794660006589	1586.5666666666666	3594.1	41.16199189193766
1115.4885795291696	1586.6333333333334	3553.9	38.71942714747142
1116.1976189740992	1586.6333333333334	3516.5666666666666	40.5481410724971
1116.906584333283	1586.7	3470.5666666666666	42.172588431555724
1117.6154756045555	1585.5333333333333	3428.1	41.26149818187539
1118.3242927857516	1586.7333333333333	3396.5333333333333	41.84325916608327
1119.0330358747062	1586.2333333333333	3354.1	40.812495935084144
1119.741704869254	1586.2333333333333	3310.9	40.169755238606385
1120.4502997672296	1585.8	3275.8333333333335	43.847715973416484
1121.1588205664682	1585.9	1663.2666666666667	41.1869071482614
1121.8672672648045	1586.3333333333333	1662.9666666666667	42.432911959503315
1122.5756398600731	1585.2666666666667	1663.1	43.387387849816825
1123.2839383501089	1586.5	1663.0666666666666	38.94170046110648
