# Supplementary material for: Roblonski: A Material-Efficient Robo-Fluidic Toolbox for Rapid Photochemical Characterization
Source: ACS Cent Sci. 2026 Feb 6;12(3):333–44. doi: 10.1021/acscentsci.5c02027 (PMC13022720; doi:10.1021/acscentsci.5c02027)
Supplement: Supplementary file 2 [file oc5c02027_si_002.zip › BeerLambertStudy/Raw Data (Automataed)/BLEC Study (2025 Jun 12)/Perylene2/Perylene2_abs_summary.csv]

Concentration	0.0	0.038	0.0	0.038	0.025346018872338765	0.016905807175709286	0.011276181782306518	0.007521218849006937	0.00501665670762947	0.0033461125154637217	0.0
Signal	-0.0	86.40018466744445	44.44084417057	44.92497006926216	30.61328163663851	19.499360009615543	11.454961710405179	8.451094217094784	34.64363602698401	2.650570920898403	0.0
Signal	376.7669510552448	383.01608982257886	379.11091768663164	383.796908392827	383.796908392827	383.01608982257886	384.57765500570923	385.3583296590604	385.3583296590604	384.57765500570923	0.0
Signal	-0.0	84.89809147058895	44.25424854736046	43.016452789850796	28.96551929126599	18.362552583178605	10.501530712255104	8.26354627774517	31.79499538384482	1.86336939344622	0.0
Signal	-0.0	120.05837978569342	45.78019327782249	80.25211460477087	53.031213085575814	33.78767313583754	20.128103433555452	12.71375083263522	33.010714405332976	3.0837590142437037	0.0
Signal	398.6187868597095	404.07292785067847	407.1879955926149	404.07292785067847	404.07292785067847	404.07292785067847	404.07292785067847	403.2939808756294	404.07292785067847	405.630605757629	0.0
Signal	-0.0	119.57068082499876	45.510433942403424	79.93154627938034	52.824230243828005	33.675115365428354	20.03955391694474	12.71375083263522	32.87824389914093	2.8947149755542654	0.0
Signal	-0.0	142.28591287662644	47.78233168876524	102.3839770901541	67.94625092370367	43.16269235097807	25.982593776910804	17.363987134951707	35.73698869079067	4.249579244624634	0.0
Signal	420.4141758366785	429.7377654071133	429.7377654071133	429.7377654071133	429.7377654071133	429.7377654071133	429.7377654071133	429.7377654071133	428.18455456211865	429.7377654071133	0.0
Signal	-0.0	121.69936068967759	45.72522222721136	81.38579197675905	54.40321436945068	34.60181116939536	21.121543557903337	14.088419387392861	35.335100439744366	3.4659033234519754	0.0
Signal	-0.0	143.94245538488138	48.894344373005495	103.8748783024424	68.86274593963793	43.727050144673996	26.30104906435794	17.528963059364557	35.769476310307795	4.350179345943474	0.0
Signal	425.0772679200714	431.29068791166	433.6195309922492	430.5142627030252	430.5142627030252	430.5142627030252	430.5142627030252	430.5142627030252	431.29068791166	431.29068791166	0.0
Signal	-0.0	142.28591287662644	47.78233168876524	102.3839770901541	67.94625092370367	43.16269235097807	25.982593776910804	17.363987134951707	35.73615797836112	4.249579244624634	0.0
Wavelength_nm	S-REF	S-CHK	S-REF	S-EXP0	S-EXP1	S-EXP2	S-EXP3	S-EXP4	S-EXP5	S-EXP6
350.15676104652283	-0.0	53.33505637224465	44.43090036289665	9.13933951734029	6.338626085902149	4.595040383371533	3.392017183304567	2.646411856354838	31.25246996254029	0.9162342617815682
350.94059987097285	-0.0	54.65052859400724	44.50027437103645	10.508700597908934	7.105994718136309	5.130235728371588	3.8326197825432544	3.2934844219093264	30.516571686620125	0.771514677073192
351.72436682899485	-0.0	55.72743002137742	44.543675363117174	11.602033802561131	7.7339686813673865	5.510936465612346	4.13885840279648	3.7449820196646755	29.999934094950277	0.6399074416539605
352.5080619184237	-0.0	56.61068981270752	44.57841065755284	12.465525966884925	8.231587854349407	5.776035233160442	4.332528000916135	4.036596953217533	29.58150282180614	0.5634906345603383
353.2916851370942	-0.0	57.32910788090271	44.61506824583647	13.166891974677803	8.626676376202887	5.963488488178861	4.448268737578012	4.20413648203634	29.199135412533536	0.5550792947130816
354.0752364828412	-0.0	57.891147798165456	44.65600775039404	13.767788769235416	8.955980902715993	6.109227489053524	4.515385249286545	4.275870690166229	28.846921421727785	0.5977487842256437
354.8587159534994	-0.0	58.29964063311067	44.697278047979545	14.31205997563665	9.258668454251307	6.24720482707265	4.5488043510006975	4.28051322001496	28.547491950626096	0.656141515320833
355.6421235469038	-0.0	58.57113489630905	44.73239313570776	14.8253845966155	9.570126090772852	6.406153274473766	4.5513764524363935	4.253634520131037	28.321204135169182	0.6950267774989172
356.42545926088906	-0.0	58.748141839940885	44.75525967565618	15.322543730251894	9.915271984298705	6.603241422523361	4.522511531227131	4.235646488320462	28.171997245846853	0.6960248163218452
357.20872309329	-0.0	58.89818664138834	44.76261784633917	15.812639163504102	10.302802565824592	6.837566062374108	4.4657467251959275	4.261276200542028	28.086927981155128	0.6624227619957281
357.9919150419415	-0.0	59.0973264555986	44.75597616780121	16.299560666892106	10.72293069342431	7.0869230916177415	4.392258052877217	4.3491406755803155	28.044495479116136	0.6108868972198778
358.77503510467835	-0.0	59.406919820958706	44.743282002531096	16.77893721801499	11.149566265552735	7.312301340053821	4.319497396074162	4.498073668202785	28.015002538691647	0.5575785603700396
359.5580832793353	-0.0	59.851453488309005	44.73424488896676	17.239028759596607	11.550477065868257	7.4739438970414085	4.270548338699342	4.691425380258451	27.978774389320705	0.5127405785204573
360.34105956374725	-0.0	60.41065238327636	44.73296403732057	17.67124673705632	11.901585152757349	7.552899362598623	4.273760313197862	4.907081993268328	27.943824527403194	0.4852544254172173
361.12396395574893	-0.0	61.02899930170213	44.73144609895095	18.084033475006528	12.199401488882813	7.566768150171633	4.360147447767723	5.128166824879592	27.958874957214334	0.4900611168693416
361.9067964531752	-0.0	61.63761257776339	44.71011692127618	18.50812206277255	12.464968988370615	7.568423883562168	4.55571021164085	5.348712100195328	28.104593180533186	0.5481248635887823
362.6895570538609	-0.0	62.178654100532896	44.647359392357615	18.98690176257908	12.734029797128962	7.626915290331709	4.869291596001418	5.5711159002731065	28.45790717047217	0.6753789021235121
363.47224575564076	-0.0	62.622575298095406	44.53368843026358	19.55351564831676	13.037254612846723	7.797726152718781	5.280885897052592	5.7961512617939945	29.04312178642226	0.8678902002297733
364.2548625563497	-0.0	62.97368840273302	44.38217302091797	20.208631394446144	13.378374826495417	8.097720477672588	5.7388569873148185	6.012035251223004	29.796280900468616	1.0947428934947183
365.0374074538224	-0.0	63.26459550344532	44.22745636656768	20.912323611027247	13.726593718338854	8.497247445854882	6.168687369293842	6.19145927487228	30.569719154772997	1.3059859333064878
365.8198804458938	-0.0	63.54502966097007	44.112633554073625	21.598673270299123	14.029338962313737	8.9326855560927	6.493072102072674	6.301751303153495	31.179892624785253	1.4531168502889216
366.6022815303986	-0.0	63.86827801369991	44.07037685966774	22.205975944560997	14.24238848178139	9.332986527716912	6.655534523095284	6.322559460575192	31.477788793648102	1.5103460571782819
367.3846107051717	-0.0	64.27795648121402	44.10685783514563	22.709593300909553	14.362164237446628	9.649553630908038	6.642502093937097	6.260525531604181	31.413804121274865	1.487749334590596
368.1668679680479	-0.0	64.79879001643218	44.19796900607315	23.13958252794201	14.441037212443817	9.873823860090297	6.491840332709707	6.149838563015173	31.060202440110004	1.4271533728399035
368.9490533168619	-0.0	65.43306782415192	44.298574046486266	23.573865021897554	14.576612831792836	10.037888586110356	6.285476486574481	6.039565196524343	30.585419709991157	1.3845691330511585
369.7311667494487	-0.0	66.16547117006175	44.36088861509403	24.1104215841613	14.877913332302214	10.19743352924879	6.123925673945649	5.974779702296182	30.190480586363606	1.4065731818363147
370.5132082636429	-0.0	66.97558888988391	44.35416228567573	24.83171585717423	15.424738878656697	10.406200395904023	6.091543414974311	5.98157206001062	30.03288451232595	1.5099137608237
371.2951778572795	-0.0	67.85384465344455	44.27562023991588	25.77945617243538	16.23991330355115	10.696775832837979	6.229126121212694	6.062263836321563	30.174435081940004	1.6739833624014793
372.07707552819323	-0.0	68.81219152011015	44.14949132423632	26.949687775846115	17.285802646509694	11.074378656485976	6.524322606213843	6.201278474062271	30.56887911906452	1.848779818395748
372.8589012742189	-0.0	69.88177835025813	44.01578335647142	28.305061651754592	18.48310227631383	11.527390015432324	6.925178593919284	6.375884826020197	31.088131651233226	1.97516247754168
373.6406550931913	-0.0	71.09777540501159	43.915254941031264	29.794405986742603	19.7401686176093	12.04226012071613	7.365759184092916	6.566781609818811	31.571854787245798	2.0092561132982425
374.4223369829453	-0.0	72.47958611643163	43.87771004333552	31.36650231391414	20.978938413332322	12.611258725098352	7.791506082123156	6.7628326325103245	31.876793191498706	1.9388571909018566
375.2039469413157	-0.0	74.01739548443214	43.915909233996814	32.976085384479866	22.149307779988696	13.229800945104031	8.172904146319105	6.959232745879397	31.91655678653828	1.7856698748335802
375.9854849661373	-0.0	75.6726372008439	44.02274300109886	34.584986142628985	23.23473705930911	13.891458658168865	8.506997262900079	7.154505135966872	31.69082098804543	1.596227813595327
376.7669510552448	-0.0	77.38996823378913	44.17128803493735	36.1647349519058	24.24823990565301	14.587977211588772	8.810191472840351	7.349304736976798	31.294743533205548	1.4262564094772827
377.5483452064732	-0.0	79.11120301252168	44.31912206857528	37.69764572648962	25.221261360463593	15.315127123450388	9.108112703885027	7.545720322418916	30.897559361815723	1.3256473134325546
378.3296674176572	-0.0	80.78153262615821	44.419781332053546	39.173682946760394	26.185636394796774	16.07392247215087	9.424455809650532	7.745183696897321	30.685309227848137	1.3264623784453207
379.11091768663164	-0.0	82.34581551218935	44.44084417057	40.57801565648981	27.151894226374623	16.858843530149535	9.770142281640567	7.942159620969349	30.77949121346856	1.4343415538578057
379.89209601123133	-0.0	83.74154996467672	44.37772280785285	41.87755938292638	28.096555261626534	17.641201470677537	10.137261239035837	8.121627689639332	31.184308007631188	1.6269972562055912
380.67320238929113	-0.0	84.89809147058895	44.25424854736046	43.016452789850796	28.96551929126599	18.362552583178605	10.501530712255104	8.26354627774517	31.79499538384482	1.86336939344622
381.45423681864577	-0.0	85.74875277533974	44.108330687736014	43.927948336508976	29.692933531922932	18.9485984529682	10.831956689234055	8.354006428044862	32.46498387610302	2.1000403702544546
382.23519929713007	-0.0	86.25054430941813	43.972376335631914	44.55734679435857	30.224103014154366	19.33682336669412	11.103001909782527	8.394819753028145	33.08301548782171	2.3064732538298713
383.01608982257886	-0.0	86.40018466744445	43.861014984949946	44.883552754872376	30.5306153816652	19.499360009615543	11.300572433870855	8.40323159896188	33.6087706550754	2.4701437012082863
383.796908392827	-0.0	86.23579008139055	43.77270959022111	44.92497006926216	30.61328163663851	19.448851114612978	11.41904544745141	8.403709631379144	34.04937486421616	2.587365455698638
384.57765500570923	-0.0	85.82443675419336	43.70099909411386	44.728911818019554	30.493501847452713	19.22650399262446	11.454961710405179	8.416271347012291	34.40564180529972	2.650570920898403
385.3583296590604	-0.0	85.24364249149079	43.64388509498107	44.353532006520325	30.20540830649785	18.886194408748572	11.40586629621334	8.451094217094784	34.64363602698401	2.643665982025631
386.1389323507153	-0.0	84.57001509261995	43.60486643946563	43.856313714200446	29.79266447684651	18.48335267936919	11.278963537297244	8.509168012195424	34.71411613169258	2.551884467183342
386.91946307850884	-0.0	83.87908075822533	43.586405721820555	43.296335391436266	29.311972671415646	18.072536191770546	11.101655064726678	8.585965100481879	34.60190777805383	2.3790807562812617
387.69992184027564	-0.0	83.2524141999645	43.58335169936735	42.74647620250601	28.836045032645814	17.70876740676303	10.925952090987593	8.674180359961198	34.36022281260975	2.1592008965738785
388.48030863385065	-0.0	82.78321156290293	43.58296138626446	42.30393595774412	28.449837431226705	17.44686118206863	10.817886488631594	8.763108106999354	34.09949610757761	1.9498051878503944
389.2606234570687	-0.0	82.57298289100342	43.57258529802664	42.08536219943504	28.238248362206726	17.336966858715925	10.836839489123236	8.838296153825596	33.934360917567204	1.8093714411105424
390.04086630776453	-0.0	82.71864505625115	43.54887578870645	42.20613716213789	28.270042055758722	17.418539344811194	11.014944559846953	8.884787226796426	33.92675454821372	1.7716954684267066
390.82103718377294	-0.0	83.29384790776304	43.52310896275342	42.75051200510904	28.58426665865847	17.713318306593287	11.345972861769027	8.894031934617303	34.05486561065629	1.8321129539890535
391.6011360829288	-0.0	84.33312358831633	43.51794636047909	43.75125511616872	29.186329556873304	18.222502425517767	11.789852646072497	8.871938299670902	34.22643261640377	1.954190694909336
392.3811630030669	-0.0	85.82591551264812	43.55813156208471	45.188017842672544	30.05455025827355	18.92693327415754	12.288693955285083	8.841352084304248	34.323017260895426	2.091197159136172
393.161117942022	-0.0	87.72079458512556	43.660543779089004	47.005878288067734	31.153122448083018	19.793042002147146	12.787355665998284	8.83536362312114	34.24899809157887	2.2071171486727863
393.941000897629	-0.0	89.93974483625314	43.828863301186885	49.14038757215119	32.44460579846953	20.780666574899044	13.24903507426049	8.883958464335457	33.962557733167614	2.2854261507462326
394.72081186772266	-0.0	92.39616212519674	44.053959964705406	51.53551244349212	33.89747373626209	21.851673950377204	13.66235560069191	9.002725787675999	33.480133271781	2.3240130177802456
395.5005508501378	-0.0	95.01256022188326	44.318126671820764	54.14798955930571	35.48773570661081	22.976282369204597	14.039464623569764	9.189451558172372	32.85928342976291	2.3250434049465625
396.28021784270925	-0.0	97.73213137221859	44.59843750522611	56.94293875333531	37.19995423492965	24.136810816434192	14.41186194695829	9.432602432308023	32.18129993002003	2.292160293830719
397.0598128432718	-0.0	100.52090488024601	44.86933584166907	59.88754642074759	39.026806515267566	25.327368135255632	14.82308647972561	9.72320399348473	31.538111625401143	2.2344908496521327
397.83933584966024	-0.0	103.35897677177886	45.105282170843324	62.945362150486986	40.964926571261735	26.5490974182123	15.319154775177907	10.062099241835782	31.02488091512214	2.172195288146561
398.6187868597095	-0.0	106.22379087732874	45.284959832167345	66.06776484898451	43.00302651340088	27.801607074089375	15.934061399915741	10.456713675502868	30.730184497116255	2.135002396187936
399.3981658712542	-0.0	109.0722083838288	45.39796141124314	69.1805404989594	45.10341655444038	29.070644300197685	16.672644435274293	10.908519463073588	30.712702509832553	2.1513080267966345
400.1774728821293	-0.0	111.82963759130327	45.449476512763475	72.1716535938792	47.18732705289487	30.318123002507605	17.49927354941738	11.399074776062257	30.97533460108363	2.2351731684282825
400.9567078901696	-0.0	114.38955820290037	45.459871036083776	74.8928408703213	49.13521383793948	31.480038774795908	18.34022217611139	11.884285876011532	31.451359130041737	2.379474418069556
401.7358708932098	-0.0	116.6227889956619	45.45776364909992	77.18124598444945	50.80614262061553	32.47589276530681	19.10044074268486	12.302012294661175	32.01748145265205	2.5587772577592958
402.5149618890848	-0.0	118.39223599884002	45.46968180062903	78.89312140152975	52.06765414259793	33.22730708088045	19.68853779818822	12.591232036307453	32.531057993873645	2.7399039391663536
403.2939808756294	-0.0	119.57068082499876	45.510433942403424	79.93154627938034	52.824230243828005	33.675115365428354	20.03955391694474	12.71375083263522	32.87824389914093	2.8947149755542654
404.07292785067847	-0.0	120.05837978569342	45.57884529278545	80.25211460477087	53.031213085575814	33.78767313583754	20.128103433555452	12.668574735109821	33.010714405332976	3.0067644311094313
404.8518028120667	-0.0	119.795966138809	45.65987063141624	79.84700980349618	52.6910597476669	33.557448255462496	19.968116078253125	12.489900982873934	32.9552554426796	3.070410484795225
405.630605757629	-0.0	118.76756483610097	45.73189141718792	78.72253055010178	51.8383732316421	32.992699979028856	19.600454881666693	12.230217612905335	32.793686046365565	3.0837590142437037
406.4093366852001	-0.0	116.99462187765158	45.77554879949466	76.8883364084671	50.5214190340462	32.11059513641505	19.0745167451461	11.937605014715174	32.62387472098462	3.0434709534608757
407.1879955926149	-0.0	114.52739509532444	45.78019327782249	74.36729893028235	48.79177231467984	30.937223811749043	18.43169534621463	11.638850972599094	32.52180433437297	2.946132082613694
407.9665824777082	-0.0	111.44517323073975	45.74573110581295	71.2190962748304	46.70553983476302	29.51335191951599	17.699145222854597	11.336906417775786	32.51989009375856	2.796205082713506
408.74509733831474	-0.0	107.86796399937654	45.68030116663351	67.56315391331798	44.33417251451794	27.90144920347553	16.894501705124206	11.020435128395086	32.60692840131904	2.6122540016038656
409.52354017226935	-0.0	103.96995274581928	45.59650073133916	63.58421668665389	41.775976485763465	26.18758387914486	16.03604658888227	10.676760049445278	32.74180089847741	2.4248392732571773
410.3019109774069	-0.0	99.97933774190278	45.50716352153083	59.51756423367246	39.16016977719102	24.477388219087835	15.150788342850362	10.30249480947058	32.87456843744417	2.2674236395749787
411.08020975156217	-0.0	96.1552216253842	45.42203712119187	55.61814264598429	36.63735087825287	22.883004190044673	14.276071264696078	9.907733270369839	32.9661555783924	2.165370874212144
411.8584364925699	-0.0	92.748495660557	45.34490877809377	52.12560131971674	34.36058740198822	21.50594875803572	13.456560916983392	9.515568398318592	33.00397215601848	2.1297057129710026
412.6365911982651	-0.0	89.962022921076	45.27269648832125	49.23382963270113	32.46256694140712	20.420330795572227	12.739798697173107	9.15686209302524	33.006638401407315	2.1559495398773976
413.4146738664823	-0.0	87.92454475975713	45.19760699419445	47.07172026825967	31.037106287943494	19.663046031735313	12.171900185742878	8.861749611157492	33.01478941783358	2.2264392059681697
414.19268449505654	-0.0	86.68416542668646	45.11244202303923	45.69557729781779	30.130201963520072	19.23402057663624	11.791452033883267	8.650421716929216	33.06999263126943	2.314437482376185
414.97062308182257	-0.0	86.21897152229184	45.016979192481436	45.09379311106744	29.740050600613365	19.105421249329957	11.621094419809744	8.527868340115802	33.19098648253086	2.3907017991876387
415.74848962461516	-0.0	86.45879352327555	44.92021911317183	45.203477033795565	29.82783825464449	19.237752690106113	11.660801442273012	8.4870980789267	33.36455749720673	2.4327922898040484
416.52628412126916	-0.0	87.31055779201142	44.83727498684402	45.93515007033242	30.335546791289758	19.595834064706892	11.88902690779252	8.518660584150908	33.555898445345406	2.433900104585618
417.3040065696194	-0.0	88.68145392589525	44.78284556758229	47.19997395834978	31.20620316527002	20.15956737052499	12.272015022803046	8.620288059236927	33.72957544001275	2.405288674818088
418.0816569675006	-0.0	90.49637376783008	44.76599841486644	48.93110867820721	32.39956032220265	20.92475431328935	12.777385132100946	8.799612062391418	33.8653054507497	2.3703866104226705
418.8592353127476	-0.0	92.70759456045654	44.789181866335376	51.09400027200598	33.89704953464563	21.893929312540813	13.383824285464662	9.069435912726874	33.95966058751432	2.3534077117519274
419.63674160319533	-0.0	95.29661986533986	44.84940100829142	53.68461131812333	35.6965386053156	23.065420273774087	14.08321205343919	9.44128507551956	34.023245696954746	2.369994774214689
420.4141758366785	-0.0	98.26609521760827	44.939849988150584	56.71507501905457	37.80008963380219	24.425895009451885	14.876652004192543	9.91970842697743	34.077242110450726	2.4253999416688643
421.1915380110319	-0.0	101.6201537622017	45.050586756377456	60.19008928876652	40.199589954038004	25.950324589122808	15.767067729850389	10.500056349924058	34.153051303260156	2.5194553009145437
421.9688281240904	-0.0	105.33611746042435	45.17091042194049	64.07907470444749	42.862075658834065	27.60407360240756	16.751459637231626	11.16635032645081	34.28297873570028	2.651181032743004
422.7460461736888	-0.0	109.33978899223565	45.29344404154682	68.2955257531498	45.71912353715724	29.34479297303352	17.81440668155289	11.891373488073398	34.48602614168263	2.8198417816127233
423.52319215766187	-0.0	113.5015842113622	45.41850450790668	72.69657355269233	48.669110722102765	31.12378579442865	18.925494524952008	12.640665483857937	34.75522746991476	3.021301701386996
424.3002660738445	-0.0	117.66519977394583	45.556490612534766	77.1104528337157	51.59600748671767	32.89016062328027	20.042435760211866	13.380753834700784	35.05500695543063	3.2433871225890343
425.0772679200714	-0.0	121.69936068967759	45.72522222721136	81.38579197675905	54.40321436945068	34.60181116939536	21.121543557903337	14.088419387392861	35.335100439744366	3.4659033234519754
425.8541976941775	-0.0	125.54537307369607	45.943723701111345	85.44029494670738	57.04517010668041	36.23837609053263	22.13083634449194	14.754828041862098	35.55069849844341	3.666387324904946
426.6310553939975	-0.0	129.22783816040715	46.22442836755811	89.27869968158177	59.53462223394551	37.80576294845894	23.059160417357447	15.382416873381345	35.6803823746271	3.8301145445539433
427.40784101736625	-0.0	132.80952031655355	46.567473324474484	92.95556742700418	61.912843368006314	39.320870817353494	23.913608211067256	15.974922678767783	35.732302897694495	3.9570880555323953
428.18455456211865	-0.0	136.3024872993428	46.95905809146755	96.48657456711601	64.18900383291788	40.77729619343707	24.70310587102655	16.52519186625279	35.73698869079067	4.060608316238046
428.96119602608934	-0.0	139.5724823341668	47.37416920478979	99.74300499058268	66.27455781158461	42.10757477000679	25.412971606322465	17.00561588746106	35.73054719518757	4.156657132278703
429.7377654071133	-0.0	142.28591287662644	47.78233168876524	102.3839770901541	67.94625092370367	43.16269235097807	25.982593776910804	17.363987134951707	35.73615797836112	4.249579244624634
430.5142627030252	-0.0	143.93420852165232	48.15308199087681	103.8748783024424	68.86274593963793	43.727050144673996	26.30104906435794	17.528963059364557	35.75560271439787	4.324396972307937
431.29068791166	-0.0	143.94245538488138	48.46108141305459	103.60259259726499	68.63729468122625	43.566305030512474	26.226464194386658	17.424598890773673	35.769476310307795	4.350179345943474
432.06704103085235	-0.0	141.83146767603037	48.68930089274018	101.05470540546767	66.94736520975206	42.493481907514244	25.626986644465894	16.991856426423723	35.747939440917605	4.293613954859623
432.8433220584372	-0.0	137.3762081382229	48.83168734229872	95.99465526459781	63.64198018195253	40.42833093248338	24.426591186750812	16.20902088445534	35.658802790404025	4.134655109099171
433.6195309922492	-0.0	130.7008678422364	48.894344373005495	88.5652824542781	58.807616018950746	37.42958279123716	22.637845327260266	15.103942850911608	35.471627142450274	3.8758370464428538
434.3956678301234	-0.0	122.27318041984196	48.89420268931583	79.28114734870367	52.76783252646955	33.69077799093383	20.36776794286898	13.752657394569624	35.15869236709963	3.5417928691780034
435.1717325698944	-0.0	112.80138409941394	48.85557035165306	68.91444677826819	46.014637454650604	29.50138506765027	17.794969430416366	12.264725895386924	34.6960207129753	3.170111902176515
435.9477252093971	-0.0	103.07389080300337	48.805498236328916	58.31885331729677	39.09687329064438	25.186294094652638	15.128635631003881	10.760738209755317	34.06687176364139	2.7980540780511163
436.72364574646633	-0.0	93.79796303596193	48.76987035340181	48.25226467796459	32.50466851076366	21.0413723311245	12.564225476405205	9.348213924837019	33.267862537498786	2.451232222153294
437.49949417893686	-0.0	85.48651116106433	48.77030804708038	39.25314266259664	26.586946979708834	17.284731988483756	10.25040531188278	8.103962420475249	32.31732869394841	2.1389849393266473
438.27527050464346	-0.0	78.41494361945348	48.82095082534447	31.595853757008378	21.52272740748282	14.036741121778448	8.273535035153607	7.066661296090828	31.265658324034888	1.8589428040838456
439.0509747214211	-0.0	72.64099286959406	48.925497611943854	25.319225018039802	17.341772276999656	11.32813918670221	6.659271713100672	6.2402732271670445	30.19909358540798	1.6066865475455785
439.8266068271044	-0.0	68.06340542097465	49.07504712756518	20.29959901089272	13.973543150942582	9.127566758809394	5.3852167234116735	5.604141761071084	29.23246418535126	1.384506934374464
440.6021668195283	-0.0	64.49187388481656	49.249284592478524	16.33333729452871	11.298842457700353	7.371913116589205	4.399032967843212	5.124482644493376	28.48456963603789	1.2026962120630031
441.37765469652754	-0.0	61.708420916319476	49.42142076318697	13.202686713496284	9.187619986419122	5.989261981702512	3.6364254767873945	4.7633482670568625	28.0444373453756	1.0739952560877626
442.1530704559369	-0.0	59.51092843026773	49.56567688139526	10.714806389258442	7.518994848333435	4.9104835200408985	3.036134799051929	4.484173696772984	27.941276999691524	1.0045144658811296
442.9284140955914	-0.0	57.736546765206384	49.66432515822872	8.71599956261953	6.188676917096828	4.072958498232559	2.5496816729791547	4.255374701256002	28.133818747226798	0.9885341915573704
443.7036856133256	-0.0	56.268061897297194	49.71118022101951	7.09151220781488	5.112161768328534	3.4213197616449875	2.145941140372088	4.053559679466424	28.52555156300997	1.0099215335026912
444.47888500697445	-0.0	55.02949876942414	49.710997979005555	5.7596492888923265	4.2264907734688535	2.9078778117780644	1.809973321686556	3.865676358798652	28.997582764612304	1.0487776782688059
445.2540122743727	-0.0	53.976464046705246	49.67511486557785	4.664845425020957	3.49147395574618	2.4940497277445317	1.5388833220432971	3.6890246342656496	29.44649921298003	1.0893531945926824
446.0290674133552	-0.0	53.08592881253881	49.61548955043452	3.771344449318093	2.887373189975655	2.1521066474866615	1.336618091371058	3.5286243521232663	29.81259419146474	1.1251230181905498
446.8040504217568	-0.0	52.347577243793225	49.54013319206685	3.055915189748262	2.4081176975415275	1.8660160329511797	1.2088920489339756	3.392146439369732	30.088526838530697	1.1584732665246804
447.5789612974122	-0.0	51.75598786272525	49.451707747826845	2.5000716368164078	2.051245960660573	1.62990840257347	1.1580867536399921	3.284910977389231	30.30787460203402	1.1962953152000608
448.35380003815635	-0.0	51.304303479338984	49.35044926746873	2.083946714406423	1.8084471482553113	1.4436243264916726	1.1783515955508221	3.206122660890486	30.517141049322476	1.2436116013559015
449.1285666418239	-0.0	50.97967480541438	49.238869569513575	1.783337399294716	1.661061442696571	1.3073904481049325	1.2529113977563213	3.1492527352553807	30.745676929224572	1.3000414570301686
449.90326110624983	-0.0	50.76242307187884	49.12546199212422	1.5706944241272538	1.5824227187459954	1.2176671438317825	1.3557764894128042	3.1056214123215042	30.98669184245074	1.3595045002417976
450.67788342926883	-0.0	50.62787897700255	49.023644371093496	1.4192126251694432	1.5450872722388311	1.1667318591313034	1.459489058847808	3.0699673340236586	31.20255119023244	1.4136512768343437
451.4524336087157	-0.0	50.55047778806306	48.946598380357436	1.3071785915262595	1.5282006905893795	1.144776485441355	1.543518212076755	3.043973455358909	31.348842928823302	1.4553728505605008
452.22691164242536	-0.0	50.50754719632974	48.901668236286945	1.2199837992208487	1.5199357849303965	1.1417231091330535	1.597603019281351	3.034854662126456	31.401428328019676	1.479931810135973
453.00131752823256	-0.0	50.48126021663023	48.887628530294094	1.148922179752546	1.5142392632225494	1.1481465406387628	1.618690265203746	3.0496661403686858	31.370295115721945	1.4844241404129903
453.7756512639721	-0.0	50.458691679761145	48.89649394577603	1.0880316410023596	1.5053925406563593	1.1554481170271416	1.60543822528426	3.0896195912419344	31.29254979771366	1.4669571070871612
454.5499128474788	-0.0	50.430698032086006	48.91756421546489	1.0324557589696042	1.4853134346400978	1.1573973869499241	1.5569737792731004	3.148017621250233	31.213649189295325	1.4276467647251252
455.32410227658755	-0.0	50.3915727503247	48.94089386135677	0.9797736743671308	1.4456929587833116	1.1523193901742275	1.4769270607907146	3.213681477921341	31.169573261655927	1.3706563165865617
456.09821954913303	-0.0	50.33964003531974	48.95931918244897	0.9319273809743649	1.3826388822992897	1.1434517491656493	1.3774983862117054	3.2759069325093577	31.17594645109014	1.3045327956367103
456.8722646629501	-0.0	50.277375744140855	48.96875498602961	0.8949089256092435	1.3000200916786895	1.136511256302306	1.277748691661749	3.3279939966044694	31.227992801290185	1.2398416722718864
457.6462376158736	-0.0	50.209875850119914	48.96770187273263	0.8746181748559465	1.20886371101588	1.135999093741134	1.1955360593485693	3.367123927175321	31.307501824100257	1.1849480965238826
458.4201384057383	-0.0	50.142087105179634	48.95647882833991	0.8713733857445618	1.123046031376795	1.1428192655461373	1.1388261642132633	3.392476598939716	31.39296098334313	1.142715977621208
459.1939670303791	-0.0	50.07669686966269	48.935969887238684	0.8782517553178124	1.0540379725612397	1.1548416629938245	1.1029248123888635	3.403686666862683	31.469730150847397	1.1111396417517199
459.96772348763074	-0.0	50.01435987316619	48.90660488512967	0.8843397359233904	1.0069030615209087	1.169619569736959	1.075397528035559	3.4004525966868115	31.535376018941918	1.087262844509901
460.741407775328	-0.0	49.95559686917525	48.867975963662005	0.8800315745612224	0.9792560084061819	1.186673210930607	1.0454660847940858	3.3830563492404977	31.598484828543263	1.071432749973063
461.51501989130577	-0.0	49.9018392598315	48.81977491447719	0.85927233595703	0.9627964848095161	1.2077790586286952	1.011420021677658	3.3527602431363803	31.67053277669939	1.068405931881692
462.2885598333988	-0.0	49.85474731601517	48.763143768859806	0.8185500726224504	0.9472617208738257	1.2353982966103985	0.9818191981079849	3.3123565953917833	31.756955083163803	1.08403470965996
463.0620275994419	-0.0	49.814427695605765	48.70163339884047	0.7553656710336512	0.9247070524113425	1.270529326280645	0.9701890288036381	3.266821039807134	31.85130907757093	1.120078630136021
463.83542318726995	-0.0	49.77857123275093	48.64093977468324	0.669822142995038	0.8926927705580496	1.310547470551036	0.9868773050401316	3.2233861149406664	31.93608863826404	1.1707225130108156
464.6087465947177	-0.0	49.74339422505112	48.587382559546256	0.5684392165886365	0.8547740163072817	1.348728124748611	1.0324616212806887	3.190076830065138	31.989306161406404	1.2233888500764891
465.38199781962	-0.0	49.705315837171995	48.54593805970856	0.4657000410855616	0.8191407587632114	1.3759132875383244	1.0958852944615458	3.1726397604691385	31.993810576743783	1.2638450471210874
466.1551768598116	-0.0	49.66223287973783	48.51791902754152	0.38127151704245676	0.7962416020596024	1.384936358503424	1.1588680814537824	3.172184192474795	31.94851304786289	1.2832442207075374
466.92828371312737	-0.0	49.61403169644441	48.50013306426225	0.3323885236631199	0.7966408426085465	1.3753523531048657	1.20318581404333	3.184725318686482	31.872898342818388	1.2824466694458323
467.7013183774021	-0.0	49.561821411494364	48.485405557551765	0.3272145193515499	0.828956359675324	1.3555904718246978	1.2183092329966456	3.2045621910200595	31.80436503163463	1.2715163574866324
468.4742808504707	-0.0	49.50735237898195	48.46553300749472	0.3620412429163835	0.8969370678862205	1.3396187863545919	1.204974568720914	3.227976674702745	31.784351063900857	1.264005996304654
469.24717113016777	-0.0	49.4526472857265	48.43502519374714	0.42388756570552744	0.996333536017012	1.3398734776726542	1.173507050890045	3.2555574889074492	31.84029063159315	1.2701881904000913
470.0199892143283	-0.0	49.400573025902546	48.394392972896085	0.4961594702983305	1.1129418111628837	1.3596373290805843	1.1378122759128786	3.2904419482551646	31.970021109089146	1.2917873315524986
470.792735100787	-0.0	49.354984983206116	48.35090464705431	0.5641661104667435	1.2236901517964114	1.3907406284602288	1.1084929980086429	3.3341414736273194	32.13786352759382	1.32125515895153
471.5654087873788	-0.0	49.320170988912004	48.31614351883566	0.6183504435303746	1.3022831264840349	1.4178446348254	1.0888555878026835	3.383102357656803	32.28514803531917	1.3446023958755902
472.33801027193834	-0.0	49.29914902431322	48.30102247261139	0.655353710245123	1.3279205084659509	1.4270378268782764	1.0756532752379826	3.4289757143245794	32.353441367804834	1.3468944753400223
473.11053955230057	-0.0	49.291814677551855	48.3107268827831	0.6772147966215627	1.2935025105602307	1.4135771263485424	1.063275641910593	3.4620339476465603	32.309973970038726	1.318091310393548
473.88299662630027	-0.0	49.294175371269404	48.34152396964644	0.6901668172478423	1.209379223662161	1.3842668662558992	1.0481464026309553	3.4765089812305234	32.165844543266246	1.258084869901225
474.65538149177223	-0.0	49.298976952563386	48.38128849264911	0.7025194013721219	1.1003545060009685	1.3536756105833092	1.0307833646720397	3.4733159751088536	31.9757256808403	1.1787168516967839
475.4276941465513	-0.0	49.29727514959199	48.41306430456711	0.7225317072386872	0.997241364054247	1.3369636033472077	1.0152315788481872	3.4600609236421604	31.81948069292565	1.1014937780500489
476.1999345884722	-0.0	49.279658733697666	48.42149332614642	0.7549588031429764	0.9257652454860121	1.3426235870442653	1.006690066225019	3.4476229681700303	31.767680312195836	1.0503054436160681
476.97210281536985	-0.0	49.237539510364044	48.39903673995117	0.7980545047611756	0.8979803309027474	1.3694045610533223	1.009587245195938	3.4459769213333544	31.84908460292894	1.0427371979207436
477.74419882507897	-0.0	49.165048730536796	48.34917819214966	0.8423639932360132	0.9098045999740876	1.4084675121300592	1.0264239247439377	3.460367656177482	32.03657436817366	1.0838925818290335
478.51622261543446	-0.0	49.06201923083172	48.28412318844501	0.8741747653289522	0.9462802592562767	1.4496185129324175	1.0585256519640396	3.4905841964197037	32.26276530214923	1.1660003863371955
479.2881741842711	-0.0	48.93671138950298	48.217747053481105	0.882762296970597	0.9916025131574173	1.4871954096813553	1.1072745469612926	3.532607668522118	32.457461381294365	1.2731694087934926
480.06005352942367	-0.0	48.806163581702	48.1579706492955	0.8673579268121472	1.0379288896041743	1.5223386642394274	1.1742994718015893	3.581990485517906	32.58473348785486	1.3879393211599051
480.831860648727	-0.0	48.6924967217528	48.10336569243482	0.838815138339811	1.087792788691857	1.5600737416397195	1.2597542805848718	3.636129553146148	32.65709293910493	1.4959053192341116
481.60359554001593	-0.0	48.6159268617998	48.04626755457396	0.814193051340169	1.1485429299751146	1.6029867895415038	1.3593444413622535	3.6942181036944675	32.71847163390544	1.5874772338387473
482.37525820112523	-0.0	48.58718620071701	47.97978897735568	0.8076098507931135	1.2239055693172887	1.646485082155607	1.4616380414254095	3.754973045198639	32.810814251698446	1.6573295841850566
483.14684862988975	-0.0	48.603791267461574	47.90390908791372	0.8232231375300927	1.3086256767338682	1.6788271129636385	1.5484759130106127	3.8143322376817963	32.94574014495058	1.7036072392373427
483.91836682414424	-0.0	48.65222423471846	47.82716034109319	0.8545447486566928	1.3888470535242163	1.686511826130804	1.5984680922041292	3.86426346357117	33.09676117798554	1.7266267425040311
484.68981278172356	-0.0	48.71476557608717	47.763713975061734	0.8889571209190095	1.446527435371486	1.6611651082698415	1.59265772352731	3.893280720582851	33.21159387037551	1.726728154504542
485.46118650046253	-0.0	48.77615829449043	47.72801009264648	0.9136923124409293	1.465180147734884	1.6038988603321869	1.5204894524379284	3.8891007269736377	33.23455118582146	1.7020390511561487
486.23248797819593	-0.0	48.82705139528294	47.729015816342375	0.9210298251478548	1.4355710088233096	1.5241378241198404	1.3850194237780045	3.8429388981665227	33.13029471856359	1.648689684178251
487.0037172127586	-0.0	48.86409252600919	47.76677196062986	0.9103217418491596	1.3600483755168753	1.434066327090477	1.2044159566993429	3.7540816255233054	32.89735482034513	1.564065703435169
487.7748742019853	-0.0	48.88861898544421	47.83210144871494	0.8877871064243976	1.2541993098988655	1.3427331733859091	1.0082877146421083	3.63193695434407	32.5685043600391	1.4515013840867041
488.54595894371096	-0.0	48.905994193577406	47.91011161571372	0.8631933624848216	1.143154276948671	1.2533398877966775	0.8287072312383117	3.4933423996187756	32.19684448476144	1.3229248410320622
489.31697143577026	-0.0	48.9243648020808	47.98559778290462	0.8448038426221203	1.0533826221052394	1.1656975915106287	0.6897055828539251	3.3563892412881913	31.835594109975005	1.1965538452580304
490.08791167599804	-0.0	48.95114442540532	48.04775200992455	0.8346843369270616	1.0032711678779336	1.080725605559124	0.6012577141840723	3.2346197989817256	31.522284227824287	1.0907803201822688
490.8587796622292	-0.0	48.98804252441233	48.0912407015332	0.8278093916584481	0.9983242785908004	1.004193455681687	0.5610204366933687	3.135524635961424	31.277465462822732	1.018326475679281
491.6295753922984	-0.0	49.02795986190094	48.114644620502354	0.8148989943858993	1.0322751086801247	0.9462468442864349	0.5612970177671457	3.062910516579713	31.112481789118817	0.9839327021009083
492.4002988640406	-0.0	49.05716768361999	48.1178083736789	0.7877488003851383	1.0921995920546053	0.917124722104532	0.5961637391675652	3.0197587454095256	31.03854539100226	0.985998653804252
493.17095007529053	-0.0	49.06183822820428	48.101105467679645	0.743114383866633	1.1632502595473184	0.9221030126497993	0.6629692863760468	3.0077524455079683	31.064944250361606	1.0190406201672602
493.94152902388305	-0.0	49.03492597818004	48.06640292991264	0.6843252596701745	1.2307960593103076	0.9585120441964747	0.7583826022566384	3.0246782795839238	31.189039421659544	1.0745934220841207
494.71203570765294	-0.0	48.97889394638878	48.018692559526	0.6204965808403813	1.2802994915109025	1.0164220302686147	0.8728139427157231	3.062376979698243	31.385513412466793	1.1406237916685527
495.482470124435	-0.0	48.903980821607256	47.96632900835089	0.5643381811682318	1.2975933247257387	1.0824146023039418	0.987999072633059	3.108110462170991	31.605837514194434	1.2017882195497123
496.25283227206404	-0.0	48.824042076331985	47.9195764466491	0.528579197864552	1.271108605915373	1.1435197467932596	1.079570373514727	3.148475372209944	31.78959217660875	1.242168974113298
497.02312214837485	-0.0	48.7522326919423	47.887707917431385	0.5213005224206668	1.1964289285352123	1.1900376959413066	1.124262232606263	3.17353143499939	31.884166441383798	1.2504666612238324
497.7933397512024	-0.0	48.69803407056999	47.875985723514596	0.5413404420465255	1.0806428679447464	1.2162622259208646	1.1082382042920145	3.178135801127887	31.86297673109783	1.2240222846188544
498.56348507838123	-0.0	48.66524072801863	47.88388204965752	0.5767791480805684	0.9427476360906368	1.2196316653006818	1.0325610083035954	3.161073415912682	31.733747069952045	1.169652741090843
499.3335581277464	-0.0	48.65129420526869	47.904972094915465	0.60944079135745	0.808456808664836	1.2002651159708009	0.9136740773395644	3.1240182329831825	31.53511319423771	1.100719032433787
500.10355889713264	-0.0	48.648515315517265	47.92854747660026	0.6232445090791217	0.7011885760308516	1.1624822556128152	0.7791038902591083	3.0721229255346287	31.324047259816126	1.0329025462962846
500.8734873843747	-0.0	48.646953106127015	47.94226120252524	0.6121430842967968	0.6346637419893852	1.1176250947434454	0.6603918451706647	3.015450250119919	31.16005989740512	0.9807455908608631
501.6433435873074	-0.0	48.63890779655536	47.935591278681784	0.5818606737142105	0.6108242017153245	1.0843758413735216	0.585787683864865	2.9682314888796384	31.08889564709264	0.9550221735018454
502.4131275037657	-0.0	48.62165889522302	47.903298037684884	0.5447247819753684	0.6231998337653764	1.083769251168718	0.573090666632531	2.944583887129525	31.12958419527652	0.9604503651896152
503.1828391315842	-0.0	48.59735903606948	47.84711263182758	0.5115615066969923	0.6627885979333996	1.1300675966819043	0.6249804146068811	2.9531015528938696	31.2705057772109	0.9949536438975244
503.95247846859786	-0.0	48.569625241981036	47.77501975099273	0.4871124757880807	0.722449500054708	1.2225956077020683	0.7278082131785624	2.994181344425485	31.47604834914685	1.0507815133397997
504.72204551264144	-0.0	48.54034975604589	47.69794473613281	0.47108866389572057	0.7978768762603252	1.344331123936925	0.8561837731080004	3.0613308917046993	31.702790019670715	1.1180376098566285
505.49154026154974	-0.0	48.50882156174279	47.62568871799928	0.4623962762469489	0.8856651524842931	1.4687085638321875	0.982057844028688	3.1449920681977943	31.916326952076787	1.188511242208115
506.2609627131576	-0.0	48.47432439073022	47.564649569300926	0.4620094376440562	0.9803850892386663	1.5697963359083715	1.0836516331287314	3.2338664749550503	32.09828357270706	1.2570881252424257
507.03031286529983	-0.0	48.43966037945711	47.518611379682746	0.471608756165665	1.0720351763122693	1.6294853519891817	1.1495528864367017	3.3136956246806477	32.239238434087326	1.319599905236828
507.7995907158112	-0.0	48.41249227734765	47.491084418764785	0.490115811465877	1.1465675319352258	1.6393994029295769	1.1765484384419338	3.3660002895763412	32.3262766505305	1.3690181909335308
508.5687962625266	-0.0	48.40295484022293	47.48595169527874	0.5126533349647033	1.1901231229856037	1.6000901069515052	1.165265952145262	3.3723202464638646	32.34013035827323	1.395250112089812
509.33792950328075	-0.0	48.419005931563014	47.50472842761675	0.5338440040802794	1.1963771253551698	1.5209410107943029	1.1181780326121995	3.323643620268548	32.26886472869484	1.3895195276503784
510.1069904359085	-0.0	48.46202985243786	47.543316651388174	0.5524443280356337	1.1705775758763366	1.4198154178352738	1.040767655528569	3.228141173802946	32.12430807627149	1.3506436234889065
510.8759790582447	-0.0	48.525598158583975	47.59143796561297	0.5731095478659682	1.127511486957495	1.3196387703680372	0.9436174609094721	3.1105637979666696	31.94549445226849	1.287642219396524
511.6448953681241	-0.0	48.59800398862382	47.636800621014224	0.6032419201574086	1.083177119902409	1.2411758317785058	0.8416034508416885	3.0016256759309172	31.78075209633144	1.216076789527122
512.4137393633815	-0.0	48.66742980787422	47.6709375631425	0.6466964506540478	1.046491640489272	1.1947334148872528	0.750367751568298	2.924481112986527	31.661575054790603	1.1507048618964362
513.1825110418519	-0.0	48.72673135980284	47.692091857691636	0.6993526791216453	1.0171237923951253	1.1771713823372423	0.6824116616548679	2.8872114018553816	31.59022112019551	1.1007513003108187
513.9512104013698	-0.0	48.77544901338307	47.70308569405663	0.7488322791543922	0.9903155452775891	1.1754259462507122	0.6457804910980514	2.8856062844869896	31.549295796369137	1.0703078936319912
514.7198374397702	-0.0	48.81707299742167	47.70629090604539	0.7790915546869357	0.9636711287861317	1.1750067302927079	0.645419760697088	2.911963393042342	31.523837770049028	1.0619342327672143
515.4883921548881	-0.0	48.853684928085364	47.70044402395597	0.7766676469590763	0.939814785610082	1.1675499864771908	0.6847825460241097	2.9618270024003905	31.515128273301144	1.0782771491834637
516.2568745445578	-0.0	48.881963081486674	47.6820666604144	0.7363457808153413	0.9235788483093472	1.153167394002196	0.7648328729441332	3.0335008029185246	31.53446200135602	1.1192473087994372
517.0252846066146	-0.0	48.89307553893403	47.65064673086595	0.6632936281934221	0.9160662992354958	1.136670774074318	0.8799718616619785	3.121332304379955	31.582192171332736	1.176570386028068
517.793622338893	-0.0	48.8771766903054	47.61285465064754	0.5712145509526749	0.9116554829314509	1.1215329863865477	1.0139565433219602	3.2094372146007615	31.63183087911051	1.2313352170845278
518.561887739228	-0.0	48.82931705143195	47.58223864250549	0.47659808372409174	0.9002034808858141	1.1061157267705397	1.1403102699494738	3.2723585032833	31.63274827517708	1.2583637646999222
519.3300808054544	-0.0	48.7532286693547	47.573549632580736	0.3924318872378052	0.8733441627924847	1.0852834723919713	1.228840101419955	3.2844002314289753	31.532800314668265	1.2368096235578818
520.0982015354069	-0.0	48.6614140499628	47.59486709685475	0.3242302089561804	0.8305171769945829	1.055818629420699	1.2568212637222018	3.2327325792218815	31.30770643211696	1.1612193415611216
520.8662499269203	-0.0	48.57111504346151	47.6425511345432	0.2699982780335901	0.7806793653147821	1.0210520860770558	1.2183862513324968	3.125918500423083	30.97820634184174	1.0464890245753509
521.6342259778296	-0.0	48.49846572283675	47.7023794915491	0.2237385119440063	0.7383411484427995	0.9908502366316014	1.1272231422104255	2.992049098185575	30.60470310459982	0.9227743875384817
522.4021296859694	-0.0	48.45240665080743	47.75677964200489	0.179365945828323	0.7162742664322863	0.9759482181727464	1.0106168406038663	2.8670258821659402	30.26034204354417	0.8225652689034746
523.1699610491747	-0.0	48.43181041998145	47.79346166029605	0.13344483887166803	0.7192266439914832	0.9815972887226607	0.8987804016476559	2.7796763410802185	29.999450503421713	0.7676498707990618
523.9377200652801	-0.0	48.426626865998514	47.810814000294165	0.08608924055350542	0.7416986703440216	1.0041629585578562	0.8141198155614688	2.741659876545995	29.837420207160335	0.7617764523604436
524.7054067321207	-0.0	48.42340601103534	47.816789232480524	0.04020182569649933	0.7706600179479821	1.0336606515392361	0.7651044041785582	2.745705959237597	29.75300986891054	0.7918504850841828
525.4730210475309	-0.0	48.41206744510336	47.82230590855873	0.0009816128122537293	0.791279206992499	1.0596736006535394	0.7471329358132266	2.7720107563160425	29.709808125906022	0.8355715085704247
526.2405630093459	-0.0	48.390253305179854	47.83419380926253	-0.025093921897358484	0.7928704894809044	1.076269379102662	0.7480742377539045	2.797603599863642	29.679435440654743	0.8704377563959937
527.0080326154003	-0.0	48.36303411718063	47.85186602553302	-0.03173152369986809	0.7723304944303422	1.083146439349271	0.7553145394649832	2.804861924382969	29.652697350673833	0.8807462850026369
527.7754298635291	-0.0	48.3389082231742	47.869812983334754	-0.015934037044132765	0.7341157851533495	1.0826065487313414	0.7597461224326096	2.7853581152437954	29.632392443005187	0.8607021446150043
528.5427547515668	-0.0	48.32511343896044	47.88340008603738	0.019105777452821826	0.68661839520108	1.0752940609090516	0.7558130819332476	2.7395023267518397	29.616117898846994	0.8138388566963997
529.3100072773485	-0.0	48.32539781934949	47.893317664505076	0.06329294719678558	0.6381846984056381	1.0581499179198772	0.7392843538870721	2.6735656428000354	29.585247291196453	0.7503243345342696
530.077187438709	-0.0	48.34034880371713	47.90512429135279	0.10303020778050609	0.5950358888011564	1.0266822933119428	0.707085928358751	2.5973262848894265	29.510637489092375	0.6833539828162927
530.8442952334829	-0.0	48.36852146778743	47.924166463394556	0.12749321528467306	0.562049475595181	0.9803042873704371	0.6603178368853335	2.523427157303189	29.372455965979583	0.6265226446191718
531.6113306595051	-0.0	48.40694520599273	47.94946395095366	0.13467306003641966	0.5445613181547841	0.9270006184188588	0.608069759486682	2.4673066332504945	29.18180030884909	0.592372036283173
532.3782937146104	-0.0	48.45004445207451	47.971664503214285	0.13191127532665092	0.5483364184594777	0.8826694097166481	0.5670270477544008	2.444857623056201	28.98540440236428	0.5906875244214049
533.1451843966338	-0.0	48.48877678826323	47.97678202193619	0.13113048279659267	0.5768171825724835	0.864856554477349	0.5548642564438424	2.466831178140211	28.84865925851571	0.6260138958013002
533.9120027034099	-0.0	48.5123323268852	47.95370135602843	0.14109444825113826	0.6271977912514473	0.8839543237044296	0.5805938396809722	2.5334138229755254	28.824105088247563	0.6948282648270379
534.6787486327736	-0.0	48.51247209076358	47.900225313555	0.1627011996582226	0.689308731179338	0.9377865265805312	0.6391672516347242	2.6328684189939153	28.926080198019207	0.784646172933833
535.4454221825597	-0.0	48.488043402911224	47.823944982270504	0.1896777537052543	0.7488430475241827	1.0125243985519532	0.7141291424261524	2.746160052175547	29.126820783323097	0.8770062879381442
536.212023350603	-0.0	48.44653599609544	47.73744231913396	0.2139269508732582	0.7941070555794596	1.0892842564527498	0.7864462567704393	2.8553827168002286	29.37722325442664	0.9537077979467341
536.9785521347383	-0.0	48.400658586985514	47.65127755210015	0.23149779735324216	0.8219597004102681	1.1521117126080611	0.8436870577297384	2.9507130137824547	29.63772458498758	1.0031686476940465
537.7450085328004	-0.0	48.36191474920265	47.56948487702529	0.24506177415490527	0.8384481383746945	1.192933545753796	0.8834514405937242	3.0317222121854073	29.898640659637522	1.0234560172755067
538.5113925426242	-0.0	48.33547717341041	47.49022624455695	0.26191733627288727	0.8530531508256303	1.2117088943293552	0.9109963026293855	3.103129335173776	30.176548903195567	1.0206397117537733
539.2777041620444	-0.0	48.31969793675228	47.41052421298427	0.28914661993983515	0.8702912557770262	1.2124446034528518	0.932823862774562	3.168057213459882	30.490460460491022	1.003975168464109
540.0439433888959	-0.0	48.31034170605482	47.33117389917008	0.32946674875385185	0.8848968030806219	1.1985940807543116	0.9513711457713043	3.2237181426172867	30.836736237531596	0.9812313366823844
540.8101102210134	-0.0	48.30541969641202	47.25809431063702	0.37994289210280385	0.8846099046520095	1.1713743482109606	0.9633720714513316	3.262115631357908	31.181122274500808	0.9568540199595574
541.5762046562318	-0.0	48.307041466651725	47.19929405771677	0.43449473932847127	0.8583331049936334	1.1325053295484722	0.9625283607135628	3.2750759272754806	31.47348943638613	0.9333680245477964
542.3422266923859	-0.0	48.31881995561427	47.16023097231912	0.4871138411706539	0.8036861768140895	1.0882678203011622	0.9440437058378279	3.2596869631952288	31.67221564420788	0.9137656749539929
543.1081763273105	-0.0	48.341720999169986	47.14094933005195	0.5339087976469017	0.7287275564626015	1.0508347932638813	0.9080865072334632	3.22069451877492	31.76132709086437	0.9020070932877005
543.8740535588404	-0.0	48.37140809023374	47.13711444342188	0.5727088448168018	0.646957059305258	1.0333359125679848	0.8598834833144906	3.1683163003314263	31.749113613249307	0.9008815170563622
544.6398583848105	-0.0	48.39887917466069	47.14330069438685	0.6016336625351713	0.5706496665588574	1.0418693528988783	0.8062189958056862	3.113849413389616	31.655034121525887	0.9089114207133093
545.4055908030555	-0.0	48.413243400552524	47.15541920020185	0.6191551372147543	0.5071495235224006	1.070441335954186	0.75215712175671	3.0661756626130554	31.498723567935656	0.9197266284275329
546.1712508114102	-0.0	48.40511032146785	47.17110929667555	0.6255488149369839	0.45970558578162724	1.1026088723579193	0.6998133127362891	3.0308270627057965	31.297727896511304	0.9248473243806927
546.9368384077096	-0.0	48.36961411192283	47.188408131572785	0.624374969242389	0.4305613769506351	1.1195310261112752	0.6499678981509547	3.0106032235218265	31.07191979220721	0.9177721611026186
547.7023535897882	-0.0	48.30859663860199	47.20469065892222	0.6220605948566345	0.42344388904488284	1.1089876858540961	0.6043232042522817	3.005959790936437	30.845987085219775	0.8970960254979374
548.4677963554811	-0.0	48.23090558922571	47.21644258203282	0.6258287750668927	0.44309540674453274	1.0709219524212443	0.5665406651141183	3.0149826692148594	30.64735492838068	0.8667427865224013
549.2331667026231	-0.0	48.150150630309646	47.219820911579696	0.6411023840525019	0.492511907766108	1.0172680322010024	0.5411762988438937	3.0331327753279353	30.501081080884518	0.8345777111033001
549.9984646290487	-0.0	48.07999162288707	47.21079677537459	0.6700593766100766	0.56994104410078	0.9677731032840171	0.5324683982878113	3.0551010132255882	30.428649677101617	0.8106826796595001
550.7636901325931	-0.0	48.02882006123279	47.18573359448605	0.7107850385151906	0.6672017946081255	0.9434700320090457	0.5438344311011747	3.076863861729848	30.447306334630355	0.8053219285774844
551.5288432110908	-0.0	47.99700114589954	47.142561659452895	0.7570033960996057	0.7707985315059318	0.9597417715734693	0.5782319787685424	3.0973956864503407	30.567575504428163	0.8259453562289067
552.2939238623768	-0.0	47.978047942675346	47.08219933091266	0.799037089473174	0.8657480597122316	1.0208371406135015	0.6387996094216675	3.11861252553701	30.788314024544263	0.8739666577680154
553.0589320842859	-0.0	47.96246991148504	47.0090759943162	0.8269934109451214	0.9407451695487268	1.1180870344751739	0.7286355326341791	3.143754696388079	31.092661222338364	0.942849249660199
553.8238678746528	-0.0	47.942520970673904	46.93001471480204	0.8347581971096929	0.9913772938474423	1.2323643596047944	0.8485679891452591	3.1754183942510323	31.449157512651112	1.019508886773984
554.5887312313124	-0.0	47.915332530325855	46.85186431227365	0.8227620044322137	1.0207234727492889	1.340566812190076	0.9939212573710066	3.213491399242038	31.819568315928535	1.0893782362583408
555.3535221520995	-0.0	47.883310986033926	46.77966951744467	0.7969970291281001	1.036592511461265	1.4235195603578106	1.1522036768723325	3.2540504133636077	32.16769428033504	1.142866326366324
556.1182406348488	-0.0	47.85207613739687	46.716659795350935	0.7650659388856411	1.047100791010763	1.4715298703026676	1.3038085235822336	3.289492606109633	32.464004741595346	1.1791044603527112
556.8828866773954	-0.0	47.82730496276549	46.66569618699972	0.7321188453260135	1.0565941915190535	1.4855332792148346	1.42653714967215	3.3101871649920938	32.68489085220938	1.204324123192741
557.6474602775738	-0.0	47.81193323133305	46.630318977225734	0.6992912466218186	1.0639040485744573	1.4736007486666836	1.501783690316124	3.307095962304693	32.81182879137634	1.2255954338357142
558.411961433219	-0.0	47.804895971005884	46.61390501634296	0.665245595916879	1.0640108562538302	1.445965636566342	1.5206230141900292	3.2749908860689416	32.83505548303012	1.244490338011616
559.1763901421657	-0.0	47.801684715571916	46.617449839093425	0.6287679279826222	1.0520437593527987	1.4110561113785636	1.4858830873670428	3.2145096060368488	32.75957678103143	1.2550911239498816
559.9407464022488	-0.0	47.79620483512582	46.637788038845336	0.5901119468517848	1.0274284455434852	1.3742360068758899	1.4105423118573057	3.132571580651465	32.608097078486054	1.2482158611212242
560.7050302113031	-0.0	47.7829525001548	46.6677539735269	0.5506756174430194	0.9958161826954068	1.338232509067673	1.3129252311488742	3.0409054386177274	32.41639134671598	1.217998169142568
561.4692415671633	-0.0	47.758477119068516	46.69812710220019	0.5121366472783606	0.9672333159097519	1.3037087114447488	1.2112980637598483	2.952963768141629	32.223719305866865	1.1665072341951443
562.2333804676643	-0.0	47.72188514539692	46.71966715954446	0.4768929960944561	0.952252419022912	1.2698238877692631	1.1199635032475754	2.8813939880405073	32.06537156091861	1.1039039754574063
562.997446910641	-0.0	47.67474819099504	46.724282814498764	0.4495635197736405	0.9583230794813318	1.2360897362399044	1.0478428552857508	2.8364712943379047	31.97071699221445	1.0449164398635773
563.7614408939281	-0.0	47.620951666986095	46.70609845603649	0.4373986153377132	0.9875444097205417	1.2046089830070557	0.9990763577393551	2.8247674843621056	31.961627780814297	1.0044498678952394
564.5253624153604	-0.0	47.56750327688183	46.66300388262884	0.44816587262475593	1.0364656077605332	1.1817745600001146	0.9742942056163386	2.8472191314622677	32.0472507847839	0.9936751149138914
565.2892114727728	-0.0	47.52469450033341	46.59854707062971	0.4860052304094964	1.0966363917098576	1.1766795764360438	0.971859592604666	2.897076385802251	32.21499244463894	1.017061128731953
566.0529880639999	-0.0	47.50466978919373	46.52283177844294	0.5474968650771501	1.1557142330335566	1.1962891504816753	0.9880456973832565	2.959413942972823	32.42538778130424	1.070660018234534
566.8166921868768	-0.0	47.51732008062248	46.45033407090715	0.6213653809087489	1.1998234764191409	1.2405452111149984	1.0173047164420836	3.014672624630272	32.62106838793014	1.1427331780953622
567.5803238392382	-0.0	47.56533548683291	46.39466880493232	0.6930406060504808	1.2182137871538004	1.300892574295915	1.053589368838729	3.0455543669000846	32.74922003110538	1.2180570148353311
568.3438830189189	-0.0	47.64099886480236	46.36286469891111	0.7518388379748657	1.2079882079782536	1.3633311426733101	1.0925240582262035	3.043703564640751	32.78590795375814	1.2839283971750888
569.1073697237535	-0.0	47.72703086923728	46.352903403245875	0.7960082670997792	1.176589812241211	1.413677337238056	1.13280157435468	3.0116321165526543	32.74374758324987	1.3344513374725295
569.8707839515772	-0.0	47.801997129857156	46.355953930747766	0.8324902122309936	1.1394370328077486	1.4415312156459237	1.17474623239044	2.9598373782902243	32.65906753219332	1.3702451218215828
570.6341257002246	-0.0	47.84774312182394	46.36199518120493	0.8711650043329655	1.1137224351734787	1.4415845728191385	1.2167702846664241	2.9013548285126163	32.566689093903676	1.3943476423733188
571.3973949675305	-0.0	47.85600308484806	46.36514615239903	0.9170206486533488	1.110890320637779	1.4125853789690481	1.2520329637701693	2.8479584262995274	32.48072563471817	1.4075357855101203
572.1605917513298	-0.0	47.83080388504324	46.36503327004246	0.9657741410828464	1.1322220852083191	1.3561150112921538	1.269074463083868	2.8092450742139974	32.39543595087346	1.4077147356657136
572.9237160494572	-0.0	47.78528739012422	46.36449833197825	1.0057969921188956	1.1690436927521262	1.276397147761486	1.2564620054150666	2.79271419192807	32.300327561418555	1.392604089787568
573.6867678597476	-0.0	47.734376044909865	46.36607833147676	1.0246567848909365	1.2065851424652365	1.1801130937662236	1.208702739446295	2.802548171385453	32.19502720377045	1.362441664451815
574.4497471800358	-0.0	47.68712376810408	46.370251547593334	1.0159409347001613	1.229271323280095	1.0757891846881407	1.1292589507435054	2.8365557255066207	32.091257494176716	1.3198309258438528
575.2126540081566	-0.0	47.64317958355618	46.37658469591986	0.9814550112751235	1.224304980963879	0.972328071595868	1.028572354142014	2.8833085794281104	32.000776144490914	1.2668391898357072
575.9754883419448	-0.0	47.5954268860538	46.38548526046109	0.9290472416005784	1.1841602724926261	0.8778211152034956	0.919534992234766	2.9232922876388656	31.923392262862336	1.20337963586924
576.7382501792351	-0.0	47.53728363535558	46.39886989942815	0.8680334531922256	1.1080254012893036	0.798839337279496	0.8133399486152939	2.9352329307349123	31.844121215167547	1.1289328994772134
577.5009395178625	-0.0	47.46942369980239	46.41892193726001	0.805862369449251	1.002849004058497	0.7401046761057373	0.7176730651717023	2.9056122503289004	31.741897403246185	1.045865265066226
578.2635563556619	-0.0	47.4014933340727	46.44596604501649	0.7472691090150576	0.8830617410314545	0.7044167819793117	0.6373379326950683	2.8365231841317	31.60288359462126	0.9615165708743305
579.0261006904677	-0.0	47.34763261323217	46.47749449220268	0.694755433419374	0.7674774927946686	0.6919798516472113	0.5748067227836557	2.7466059386748327	31.428640713473015	0.8858561563697478
579.7885725201152	-0.0	47.31843004432582	46.50883856450065	0.6490737055125422	0.6732794791516667	0.6995785452983512	0.5300596882445205	2.6636104801894263	31.236252837800663	0.8271074168572028
580.5509718424388	-0.0	47.31507272733244	46.535378576704005	0.6092484257322681	0.6098353006684931	0.7202690724117247	0.49951526740237995	2.612089113688448	31.05024802298155	0.7875288080324978
581.3132986552736	-0.0	47.32863410725875	46.554759931371755	0.5725181931805352	0.575494443457174	0.7442508773686569	0.4761109269845889	2.602421527261619	30.891419769705976	0.7629329008500392
582.0755529564542	-0.0	47.344918879391045	46.567834997608	0.5352848273052899	0.5599974839664768	0.7618435321016221	0.45186014238417016	2.627157374248462	30.76818037639518	0.7455415174375162
582.8377347438156	-0.0	47.35125620185732	46.57682754894871	0.49574757277159165	0.551535594059466	0.7686619165140556	0.42354184408196005	2.667252550244683	30.678562618320115	0.729361876765438
583.5998440151925	-0.0	47.34118564672257	46.58241154906088	0.4561360364661198	0.5440584655369705	0.7695080246221124	0.397046801576721	2.7035249029019752	30.618918835999665	0.7148130246926172
584.3618807684197	-0.0	47.314701971666906	46.58186620819609	0.4225990839668867	0.5398039541173816	0.7780276554204306	0.3867327317427609	2.7258590449946993	30.59257274423868	0.7091535067253361
585.123845001332	-0.0	47.27524510129429	46.56984876653938	0.40274936283120866	0.5464870727806925	0.8102930621736633	0.4084743233792949	2.7354181255163326	30.61098597925252	0.7221426045974582
585.8857367117644	-0.0	47.22619259958203	46.541877627493406	0.40137663776031474	0.5711367235268199	0.8752081078203702	0.4691843079445377	2.7388670654250262	30.683965911357717	0.7586015304499796
586.6475558975515	-0.0	47.16920214152655	46.49779054002069	0.41726984225290664	0.6148342529075066	0.9678739494080446	0.5600957708532803	2.7404061783843474	30.807268840029025	0.8131250853148799
587.4093025565281	-0.0	47.10533130476986	46.442734551913944	0.4431328255610225	0.6711425877850488	1.07078415181779	0.65853572508788	2.7374258211466724	30.95634682538801	0.8713953655349442
588.1709766865292	-0.0	47.037560777765734	46.38543646611106	0.4683713264249718	0.7275868829492325	1.162090724437256	0.7373428757572142	2.7225031165818265	31.09080731576762	0.9174732923996913
588.9325782853895	-0.0	46.97255631977183	46.33503784258779	0.4828390422009221	0.769644370327704	1.2256515560215604	0.7767493862399704	2.6894225085732586	31.166879965935863	0.9424795728722088
589.6941073509438	-0.0	46.92017972522969	46.29843245191195	0.4792810602193782	0.7855691278979791	1.25583528986364	0.7719238780259374	2.6385884354438502	31.152227268500837	0.948550064784861
590.4555638810269	-0.0	46.89017719438403	46.27808530939145	0.4546525441967404	0.7720665793389188	1.2563461300629086	0.733821506253868	2.5786630877752543	31.040335394491052	0.9463699388226274
591.2169478734736	-0.0	46.88780864776177	46.271087407286956	0.4100885008919519	0.7375074602449061	1.2350915932035846	0.6838123709766961	2.5240654434177046	30.857784855106274	0.9482988373434083
591.9782593261189	-0.0	46.91021661642553	46.26948392839624	0.35034929008681814	0.7010241330631075	1.199870098676648	0.6456300022947659	2.4904181023159566	30.66089601239949	0.9622234697547682
592.7394982367973	-0.0	46.945913250247116	46.262719255084406	0.28282589215218934	0.6859667150067068	1.157384954277859	0.6380147223250532	2.4903282619727705	30.51833489878544	0.9894780340516363
593.5006646033439	-0.0	46.97831685823684	46.24148527835329	0.21590265658036856	0.7106535102967442	1.1148820285233754	0.6702828085058314	2.5310702477258786	30.486009159697858	1.026953491756764
594.2617584235933	-0.0	46.99266619729582	46.200758499203076	0.1578952633994959	0.7816475494678343	1.0823782215860334	0.742255224483408	2.6143022368240096	30.58823234415513	1.0715260616110953
595.0227796953804	-0.0	46.98327332611211	46.14109393364198	0.11557596597825182	0.8920318130370148	1.0717768521951	0.8464043821879486	2.736464159811547	30.811397523500432	1.122234710826767
595.78372841654	-0.0	46.95675132027053	46.068246314462	0.09245031056730113	1.024419193005194	1.0926856221125831	0.9703012657914911	2.8889159661849177	31.110525300439775	1.1784518506941808
596.544604584907	-0.0	46.929333204843445	45.992269105379606	0.08630714842679765	1.1560467433653585	1.146178592835554	1.0978711387361741	3.0575152455252237	31.420759865812187	1.2354992617345886
597.3054081983161	-0.0	46.91909027354362	45.925925196511734	0.08835556807571265	1.263969326612667	1.2214512231116643	1.2105379974011043	3.222823917125133	31.671487570404537	1.2817331957492968
598.0661392546021	-0.0	46.93730514236097	45.881643741141986	0.08605207614954224	1.3295823856172078	1.2984424793838087	1.2895922449187296	3.362354671518972	31.802803076960032	1.3015317954403756
598.8267977515999	-0.0	46.98361732885135	45.867388296455346	0.0693867669076127	1.3422122204890528	1.355654177482009	1.320586330025236	3.4549452979267627	31.782293813673846	1.2831451499821895
599.5873836871442	-0.0	47.0462031584242	45.883824640690634	0.036327044862375146	1.3002970939028913	1.3781519965620035	1.297339734259026	3.485188470200491	31.613263092423836	1.2261879148273067
600.34789705907	-0.0	47.10647057656162	45.92476487266345	-0.005808219885352628	1.2103610255986865	1.3616637194242642	1.2236781898506024	3.4467980179748565	31.328975308457245	1.1429413341458812
601.1083378652119	-0.0	47.14504647871367	45.9806348216972	-0.04401217319896489	1.0847182108444855	1.31157544665529	1.1121853212781119	3.3439685542902637	30.975629215765366	1.052363724516134
601.8687061034049	-0.0	47.14707156032338	46.04248338071512	-0.06526135420857315	0.939541606882301	1.2393721037095773	0.981029508362461	3.191043925582619	30.594979514926877	0.970871701442455
602.6290017714836	-0.0	47.105982752523914	46.103882773842216	-0.06060899316668156	0.7928711004790401	1.1591752881686332	0.8507557517282507	3.0111002074535023	30.217217078294993	0.9060739561750424
603.3892248672829	-0.0	47.02572191128099	46.16065549461968	-0.026980229645999998	0.6618103511937079	1.0850597951195198	0.7406065958836194	2.8320625559316426	29.8632784998822	0.8565842534843142
604.1493753886377	-0.0	46.920467528029896	46.209698680020686	0.032530904518274895	0.5578593866788424	1.0284909105539768	0.6647277296629284	2.680188654319849	29.54999102631632	0.816671327525107
604.9094533333828	-0.0	46.811514281652386	46.248156440063454	0.10930794506845132	0.48360939412423676	0.9954067517766276	0.6287121817331212	2.5726676654748744	29.293011297445787	0.7819971977037383
605.6694586993528	-0.0	46.72090191128985	46.27341757784643	0.19097695060621334	0.4333207007251758	0.9845622358889017	0.6277853931454231	2.5129274218975226	29.106118966116014	0.7525832836157278
606.4293914843829	-0.0	46.66414249235517	46.28390056676916	0.2640698024490291	0.39802254633669065	0.9879032819088636	0.6480254959203151	2.491042830261236	28.998106222954505	0.7319158379110462
607.1892516863076	-0.0	46.64494106734414	46.28050737883166	0.3166897685904644	0.3714484386687431	0.9933049696199134	0.6704849200865795	2.488842812270626	28.966919058710914	0.7229356306916799
607.9490393029618	-0.0	46.654293851850326	46.26759775393177	0.3407591027627035	0.35291723450530554	0.9887444847485227	0.6772107340876516	2.4871448047313436	28.995159291169273	0.724463029981365
608.7087543321802	-0.0	46.673865512033125	46.252044792303565	0.33364462349315005	0.34592591854618604	0.9661876961750124	0.6573004955039892	2.472681198676831	29.052208606428394	0.7307046753830022
609.4683967717978	-0.0	46.68243316205278	46.24042119004163	0.2985382171940998	0.35432145573012264	0.9238606667669558	0.6107819071761824	2.442804006862289	29.103770088042637	0.7339710552518923
610.2279666196492	-0.0	46.66291747099361	46.2352912621719	0.2437981151328259	0.3798162175712463	0.8665390998982758	0.5489449808029505	2.4073710093136214	29.127638189293407	0.728850965869384
610.9874638735695	-0.0	46.60853522290867	46.23364804738644	0.18059536716790348	0.42157089527890435	0.8038307901720501	0.490208056335689	2.3859766554759005	29.12421993232033	0.7147400294527131
611.7468885313933	-0.0	46.52571662127967	46.228935476195595	0.11942911797798672	0.4771780412328184	0.7468197871540099	0.45254272595682465	2.3998488513897485	29.114583127046615	0.6951465026804513
612.5062405909555	-0.0	46.43209979881944	46.21493238146371	0.06802549518988599	0.543729248746935	0.7049799518348792	0.4460833772007291	2.4609319520855593	29.12878217407271	0.6757197822080485
613.2655200500909	-0.0	46.349677404280065	46.18960750683284	0.030756344349505582	0.6173593499251382	0.6837141278509193	0.46844945153211626	2.563446293180043	29.18848497236573	0.6617787109295179
614.0247269066342	-0.0	46.29620853620136	46.15598420115334	0.009818677677394305	0.6930190221893469	0.6838399935249413	0.5063551011899037	2.6839199426862024	29.29641334242163	0.6576299184416214
614.7838611584203	-0.0	46.27905948163937	46.12018412791889	0.0066251855867633935	0.7645870200709339	0.7023747233994229	0.5420155124616386	2.7904855015842926	29.435546076590526	0.6665546598360947
615.5429228032841	-0.0	46.2942699571741	46.08797256185607	0.02220802684396972	0.8258455145405605	0.7340608448214923	0.5614863599989377	2.8564680271308163	29.57812585541356	0.6905104002341957
616.3019118390603	-0.0	46.33063217591418	46.06188679609018	0.056378892237866296	0.8719036966836953	0.772745541437672	0.5604348404062733	2.8704763803946207	29.698568454455284	0.7291398943473055
617.0608282635836	-0.0	46.375733563806165	46.040400895078086	0.10575881098885276	0.9001851519409385	0.8126727470527513	0.5445173654549009	2.8374810658322644	29.783337521006473	0.7781196067466993
617.8196720746892	-0.0	46.42078250735818	46.01948926275017	0.16182448741358968	0.9108209961681126	0.8489704211981532	0.5244288806560817	2.7722060043594965	29.832781115042167	0.828026394002265
618.5784432702114	-0.0	46.46197130831338	45.99568291938705	0.21096432039959012	0.9064266542975972	0.8773018764875715	0.5093597828630294	2.6899765621813145	29.85452714707816	0.8652032295732823
619.3371418479854	-0.0	46.49893618671382	45.9687410342183	0.23760427122733319	0.8916201742284002	0.8931297195367236	0.5028505128660186	2.6009323172375716	29.85383392590461	0.8754295816984481
620.0957678058459	-0.0	46.531928672019895	45.94201723230418	0.2306605055482862	0.8722423699378652	0.8921540858507413	0.5036852595008696	2.510145624071207	29.82897022211972	0.8500953053559215
620.8543211416277	-0.0	46.55986603599615	45.920407189460654	0.18992349800075203	0.8542311152674742	0.8724889885255322	0.5102803933249476	2.420995249720839	29.774775522752805	0.7915267787753919
621.6128018531655	-0.0	46.5798842873177	45.906929560334746	0.12813692272305843	0.8424295296941366	0.8379489702339669	0.5248070783887187	2.3388728917885544	29.692625338136935	0.714428364613461
622.3712099382943	-0.0	46.588458244688425	45.90059485783229	0.06617121646553414	0.8392856585188753	0.7994033296772471	0.5534307588648133	2.272022187406762	29.597524690363315	0.6413500597653083
623.1295453948488	-0.0	46.582536142596894	45.89708080565789	0.023233059471650108	0.8439025562274267	0.7721294574578934	0.6020843583895044	2.2293785591737745	29.515306182157957	0.593637207009742
623.8878082206638	-0.0	46.560207049636766	45.89191599618462	0.007352624399587171	0.8516195772869111	0.7694772705291157	0.670742557745065	2.21662054528597	29.46905150509204	0.5827066739908133
624.6459984135743	-0.0	46.52109927214035	45.884055508510265	0.011827512344709135	0.8548625757271324	0.7957427335903446	0.7502770989156318	2.2327955291315575	29.46294215967535	0.6056368101330492
625.4041159714149	-0.0	46.466821229020304	45.87770170430065	0.019591770904092698	0.8449139895239313	0.8425238891702804	0.8237082273018359	2.269304422942767	29.473570948754087	0.6466703756396939
626.1621608920203	-0.0	46.40160939256262	45.880376711019736	0.013698927445112474	0.8150464400171344	0.8912495864497174	0.8721136495322455	2.3130608998650573	29.45895715324309	0.6842692402522133
626.9201331732256	-0.0	46.331996353844595	45.89862097456783	-0.01285131519429683	0.7632066124254564	0.9205980890557584	0.8818174620956043	2.351963216676559	29.379757447636052	0.6997087055616333
627.6780328128656	-0.0	46.26554071149667	45.93332494747551	-0.05289107019115846	0.6936322732827449	0.915040443756979	0.8501028918234894	2.3799513107979067	29.22298678675301	0.6845545032113094
628.4358598087749	-0.0	46.20866978415896	45.97773296861659	-0.0888183684187922	0.6160895864645326	0.8696851665642811	0.7864289393374193	2.39803357889145	29.013028777190783	0.6432912082362918
629.1936141587885	-0.0	46.1655537688572	46.01960124128219	-0.10198919500029291	0.5429774094299873	0.7896509362566775	0.7083342507895054	2.4105392927065523	28.80202623016001	0.5898322907861555
629.9512958607411	-0.0	46.137871450882386	46.04602675367732	-0.0817308065183795	0.48594607533942025	0.6854051390300953	0.6342488224766143	2.4199566474326772	28.64693539226451	0.5397524402258185
630.7089049124675	-0.0	46.12565429305159	46.04847648236545	-0.028976893419020655	0.45290478096069364	0.5678162458953864	0.5763568484350259	2.424122628348499	28.58514111598012	0.5023449077321303
631.4664413118026	-0.0	46.12788085680202	46.025616982560074	0.04613883044926581	0.44625577655650517	0.4454079678725691	0.5368657597367914	2.4176875031060376	28.62090773126357	0.4766489151110278
632.2239050565811	-0.0	46.142200183075374	45.982512935144605	0.13075054230242245	0.4630453863657351	0.3247377140762353	0.5095012692141765	2.396264019802601	28.72908622656317	0.45392279162746263
632.9812961446379	-0.0	46.164552914435966	45.927889867409434	0.214704871928582	0.49581471938282107	0.21190667543760355	0.48411863408507827	2.359249095085481	28.86831544487501	0.4237056411777118
633.7386145738079	-0.0	46.189430841721716	45.87076463545008	0.2922352730029161	0.5345801611792211	0.11369365235006512	0.45228612706394955	2.3101280846638517	28.997069552460943	0.3803230268447919
634.4958603419257	-0.0	46.21114577912954	45.81849105098378	0.3604099907006031	0.5689343881648696	0.03735287069464022	0.41060155713086033	2.25494723977107	29.084056132739192	0.3258529626150519
635.2530334468262	-0.0	46.225085993149804	45.776146951653864	0.41665200031881255	0.590106181079129	-0.010228786290070957	0.36111689772696565	2.2011904967712326	29.113332632494348	0.2688646012470599
636.0101338863443	-0.0	46.22852450158008	45.74675719471555	0.4577300389850123	0.592443456538021	-0.02329307347829257	0.3097456904618099	2.157771194051456	29.08551421920137	0.22038030277255416
636.7671616583146	-0.0	46.2203847939488	45.73152679606601	0.4804088202385941	0.5740121102590763	0.0030563058129473575	0.2638967129076093	2.134359694573533	29.015971279228268	0.18945541385739517
637.5241167605723	-0.0	46.20121380451311	45.73015575132482	0.48184112989609673	0.5362166047536405	0.07265755508547755	0.22995017091783865	2.1388823879186276	28.92758947316389	0.18017021436191527
638.2809991909518	-0.0	46.173299584892135	45.74119021355776	0.45919604491947297	0.48315137010608566	0.1871952055136461	0.21139740446654542	2.1734885628308973	28.839581778162625	0.1911856079365677
639.037808947288	-0.0	46.14072140078672	45.762043052852995	0.40930566179713423	0.42134916116573606	0.3440283966925648	0.20827394212905403	2.2322690441868716	28.758755857587715	0.21772552970935521
639.7945460274159	-0.0	46.10819804223811	45.78861703401512	0.33034399216674615	0.3597939762930693	0.5346673842553642	0.21857749497437595	2.3029223714996547	28.68001084406893	0.25463373066330774
640.5512104291702	-0.0	46.07901708917372	45.81440009924684	0.22580382414893307	0.31025270067615907	0.7452869473179504	0.24119752436052977	2.372552178864474	28.598052489306724	0.2993260748766602
641.3078021503857	-0.0	46.05339140376566	45.830209591339646	0.10792582409924023	0.28633704349704203	0.9596704385881694	0.2785790438490281	2.4342841152269585	28.521466107284937	0.3526741090461343
642.0643211888971	-0.0	46.02903717651029	45.82562417922108	-0.0026281369841782976	0.3005647890712524	1.1623944558629091	0.336627458172174	2.4901124680060676	28.477415409609762	0.4175331530274633
642.8207675425394	-0.0	46.00402211050426	45.79212487205504	-0.08184274148607074	0.3594468519711356	1.3407182160868558	0.4207401687388881	2.5480136439238876	28.501475113887096	0.4956128152074868
643.5771412091474	-0.0	45.97995148934592	45.72643278516422	-0.10975924853755004	0.4587413610965143	1.4846282846467176	0.5302354511711656	2.615015202401729	28.619369355153765	0.5852342294458381
644.3334421865558	-0.0	45.962918477066246	45.632183681862706	-0.07659521951160286	0.5821952648344819	1.5865567042747273	0.6547463141567533	2.6912370105599877	28.83287941037878	0.6812799452834
645.0896704725996	-0.0	45.96156596330514	45.51926181572117	0.014114132414277947	0.7052878602618904	1.64201116974845	0.7753683755224188	2.7682246368980543	29.118123592566207	0.7770826378865863
645.8458260651132	-0.0	45.983469118386225	45.40091114999709	0.1460869089787309	0.8031911028744148	1.6513169550884328	0.8706233989162797	2.8328687524733525	29.43686577817047	0.8669845313093205
646.6019089619319	-0.0	46.031770269923086	45.290200101915566	0.29322699707470434	0.8592152404537288	1.6205514444689797	0.9239417701535402	2.873202060104987	29.751855420950676	0.9474419024860836
647.3579191608902	-0.0	46.10363656768023	45.19680581339208	0.42483675347252614	0.8701284674142684	1.5601900751681015	0.9291536255388095	2.8829113635613624	30.03886674795919	1.016793544826605
648.1138566598231	-0.0	46.19005829875786	45.12526525676149	0.512849311063782	0.8456580781405592	1.481444820978048	0.8911910455190011	2.861953379071416	30.28933043445386	1.0739079921311898
648.8697214565653	-0.0	46.276872123199645	45.07527171103935	0.5393983915905238	0.8025637595850839	1.3921598403571522	0.8220857584650645	2.814331315798782	30.503634876487695	1.1169255160604834
649.6255135489516	-0.0	46.34664729819451	45.04395684452456	0.5016941931530923	0.7567194316206525	1.2948612344084154	0.7351359823623724	2.7456914443544065	30.6798475348522	1.142652445786382
650.3812329348169	-0.0	46.381811597410355	45.02889945132097	0.4122313277757428	0.7171062968166382	1.1882792234973607	0.6411577592464681	2.6625110600551523	30.805064479759807	1.1472089414332416
651.1368796119959	-0.0	46.36846862361417	45.02987840552973	0.2941208311988319	0.6847318039786714	1.0714930687652782	0.5485714033947389	2.573126332543339	30.85637792553618	1.1278985585367494
651.8924535783235	-0.0	46.29989952289583	45.04763258736417	0.17462310413978344	0.6563738506242984	0.9484752730707839	0.46638924954762473	2.488815705087511	30.814191687811814	1.0860581702289167
652.6479548316345	-0.0	46.17842220416304	45.080353073914736	0.07972920197937583	0.6295604760171969	0.830294544389865	0.40655163805706707	2.4226963852808865	30.68085062732132	1.029097348967582
653.4033833697637	-0.0	46.014962168636046	45.120291177981834	0.030968209767600285	0.6054553084553191	0.73356650047144	0.38297804069275543	2.386411084693229	30.49359299584779	0.970544473863086
654.1587391905458	-0.0	45.82701361606796	45.15350802509432	0.04326013952837826	0.5886991395194343	0.675684746469507	0.40750769374609064	2.3863430662826985	30.3215687496602	0.927543874851807
654.9140222918159	-0.0	45.63534130631865	45.1636938452809	0.12182745214864354	0.5855779718572052	0.6688415906714624	0.4850499947472713	2.421872925920262	30.245545147211516	0.9169756713514587
655.6692326714084	-0.0	45.460438642026425	45.138145267714634	0.25893174699650245	0.6025093120992437	0.7158130686716788	0.6115138541860219	2.4873602562727513	30.32949857766576	0.9516468130048352
656.4243703271585	-0.0	45.318928717461176	45.07262542220011	0.4332933061609552	0.6453375449594176	0.8096900404373102	0.7750815453240136	2.5762631507482823	30.597646705108815	1.0376474522553352
657.1794352569008	-0.0	45.22056625861207	44.97282050294019	0.6142050774010173	0.7179738300404566	0.9368285316802201	0.9595586975010733	2.6845593063620825	31.02646038550327	1.1726595845894963
657.9344274584702	-0.0	45.167169002690606	44.85181471111733	0.7708410430711794	0.8200820405251079	1.081397862885602	1.1477527423056202	2.8106644877084364	31.55494008050826	1.3455395398975938
658.6893469297014	-0.0	45.15385229745287	44.72508902315693	0.8824982340874428	0.945114960301531	1.2286051815312007	1.3236413877868145	2.9526272519897176	32.10687602926737	1.5379042842904767
659.4441936684294	-0.0	45.17219659061914	44.60595524973218	0.9445274155544965	1.0804365575414039	1.365831940608146	1.4737312581377395	3.104617079167454	32.613319314886354	1.7270865814684555
660.1989676724888	-0.0	45.21322222825863	44.50313925037841	0.9666928885513784	1.2102126205650237	1.482135774821181	1.5881191488727424	3.255546324908323	33.02585816756363	1.8904203881622266
660.9536689397146	-0.0	45.268863432508944	44.42132322490981	0.9647808431811598	1.318846434857491	1.5681323880970268	1.6615339067884918	3.390652523062805	33.316469534899596	2.009009293175076
661.7082974679414	-0.0	45.33118036870176	44.36323160995759	0.9508290408678945	1.393188008583941	1.617062062426875	1.6939560598145178	3.495005359156707	33.46922557603423	2.0703837368177105
662.4628532550042	-0.0	45.390436250213384	44.33121152644237	0.9278194873114955	1.4234709658395488	1.6266668785284963	1.6901297119566578	3.5574633609164295	33.473008809518575	2.0702824401665865
663.2173362987378	-0.0	45.43416345555469	44.32683398470904	0.8917844267447705	1.4045623487902503	1.6005803958345837	1.6583860321461898	3.573510322260873	33.32257532889784	2.0137752691462936
663.9717465969768	-0.0	45.448559303771454	44.34924632668468	0.8384565375205	1.3378950996527195	1.5479014916273144	1.6086831577260199	3.5460878926708546	33.025203557567096	1.9148844382008932
664.7260841475563	-0.0	45.422795221834576	44.393929796005764	0.7696579436595172	1.2330686742448975	1.4805085207840492	1.5507829935025157	3.484245826442667	32.606348924071426	1.793775243949355
665.480348948311	-0.0	45.35424771591766	44.4530310051304	0.6952517912604605	1.1067348530298489	1.4098745016638574	1.4928829852406835	3.4000432535819627	32.10910364735179	1.6714591820739386
666.2345409970756	-0.0	45.251482253482266	44.51737503694713	0.6299772718832912	0.9782891150754551	1.3445904220941856	1.440500454726056	3.3047596763812876	31.586430040623213	1.5636605450493946
666.988660291685	-0.0	45.132840782068065	44.578803057717	0.5870996375077553	0.863790921630077	1.2897154543996763	1.395676592216219	3.206592203031306	31.091319760360392	1.4769068577592108
667.742706829974	-0.0	45.02052856167288	44.63155936807715	0.5725801114072766	0.7714009765741991	1.2474765289527312	1.3567158457115838	3.110752436735126	30.669075594027134	1.4092696239089335
668.4966806097776	-0.0	44.933014449482066	44.67177049875334	0.58320013556677	0.701014430745154	1.2185301010100957	1.3192141822462773	3.0220259196706962	30.354976243520014	1.3554924584428605
669.2505816289303	-0.0	44.87959584650129	44.69575968169268	0.6097818176417462	0.6482829569280923	1.2034783463642071	1.2787201444276164	2.9472939630377653	30.175232357808596	1.3132031068496914
670.0044098852671	-0.0	44.85924912924219	44.69859817910331	0.6443372180383378	0.610398841480233	1.2040641558878207	1.234367826023636	2.894956181767654	30.147199564922175	1.2856914688227974
670.7581653766227	-0.0	44.86348837257196	44.6744800937841	0.686486548077653	0.5900619934036868	1.2236288182234887	1.1911674849934712	2.8712602900772026	30.275963613778742	1.2794394338195616
671.511848100832	-0.0	44.881478948040595	44.619491218486274	0.7445309239197897	0.5948197069548158	1.2657948228087506	1.1588425422504258	2.8756846337607698	30.546940706063083	1.2978038927993651
672.2654580557298	-0.0	44.90444499708369	44.535258092884035	0.8291525440398502	0.6321494603751532	1.3316535341923128	1.147266031860795	2.8995715620698377	30.920472372411922	1.3358751721712423
673.0189952391509	-0.0	44.927905052034	44.43096679984463	0.9437770834682695	0.7034953755990685	1.416461085020508	1.1610977855745332	2.929479423801922	31.335022284778233	1.3804295224244427
673.7724596489301	-0.0	44.95146656540775	44.32166239053907	1.0782808437546052	0.8011583576341721	1.5085990655277328	1.1973318576127383	2.9537256938093037	31.722656185636907	1.4157535758166944
674.5258512829022	-0.0	44.977458208553756	44.22363358438297	1.209908445457316	0.9097023060210105	1.5917331737107716	1.2469860208264905	2.967590294150355	32.02936485453702	1.4312867478396072
675.279170138902	-0.0	45.009745281486595	44.149462818281364	1.3109405831136485	1.010103229779837	1.6494752680637461	1.299435182328743	2.97404080097661	32.229369003462125	1.425795194750414
676.0324162147645	-0.0	45.05344255794371	44.10540504766712	1.3577933125506334	1.084421540804712	1.670325832181824	1.3460786310216264	2.9800760775836252	32.32508876085609	1.4057805307615183
676.7855895083242	-0.0	45.11402973110473	44.09206666149796	1.3366726305302805	1.1191379659470542	1.6502417061361854	1.3807843299770965	2.9915620656663364	32.33368944551626	1.3794201770079226
677.5386900174161	-0.0	45.19474095457751	44.106916844092225	1.2452798746026872	1.1075123357529861	1.592335024868781	1.3976535983050198	3.009380810693635	32.27003361462474	1.3505657829047237
678.2917177398749	-0.0	45.29272232537619	44.146532170442455	1.0919054316449532	1.051234576850348	1.504430878312867	1.3889953848737093	3.028433148027318	32.136467910109246	1.3170020128846218
679.0446726735356	-0.0	45.396650202365244	44.207158829541015	0.894293819762396	0.9609129538436179	1.3966162761509935	1.346286259800877	3.0392267757294675	31.92516810433608	1.2735568323453776
679.797554816233	-0.0	45.48825160326078	44.2834991242701	0.6780783433568089	0.8545262370087983	1.2799590963437737	1.2650348826830466	3.03159817443467	31.63139356413967	1.2182326201710367
680.5503641658016	-0.0	45.54802094369357	44.36735929058678	0.47312294479326056	0.7529298445837185	1.1662678603414918	1.1499506227441572	2.999012807271747	31.268014304078378	1.156270636993355
681.3031007200765	-0.0	45.56241740057547	44.448008368798995	0.30638127344724353	0.6735805535153716	1.0674556332924467	1.0160305116277542	2.9415211330582878	30.869981783536076	1.098602888781329
682.0557644768925	-0.0	45.52856035776104	44.51476571219837	0.19400224127509347	0.6251811970916918	0.993221182697468	0.8836033689979246	2.866074939448467	30.484143513712496	1.0552966281930196
682.8083554340842	-0.0	45.45421294238429	44.56073191773697	0.13691043996367824	0.605835448317599	0.9479333430423011	0.7700894716624376	2.7838002506740125	30.149780265248296	1.0287792970219627
683.5608735894867	-0.0	45.35392438769734	44.58522821348138	0.12285539244806643	0.6053880906994848	0.9290455947232488	0.6838960029363363	2.7057843868532174	29.882844014917595	1.012066223724048
684.3133189409347	-0.0	45.244039819268565	44.5932902392302	0.13461169366328818	0.6108510702056833	0.9282609522460419	0.624129176882434	2.6396273474631897	29.6742410190499	0.9937112517309856
685.0656914862628	-0.0	45.13955098172603	44.59183206561528	0.15936331963363415	0.6122229640247454	0.9353966541524059	0.5856143747808815	2.5886257399878403	29.50543095240201	0.9661030880760748
685.8179912233061	-0.0	45.05321470598071	44.58496986323028	0.19417559351624192	0.6061239117226194	0.9427985521320323	0.5649802027779884	2.5534053832738977	29.369387407412006	0.9308810991198158
686.5702181498993	-0.0	44.99571761420191	44.57184111817938	0.2444578976763907	0.5952766993788856	0.9472684016390502	0.5629639926961545	2.533920657228734	29.280322700392702	0.8972518447843711
687.3223722638772	-0.0	44.97477485358967	44.548823774925495	0.31723767562530014	0.58419526875862	0.9486409745232081	0.5817119469323799	2.5294073748772874	29.26235630131862	0.874473627843372
688.0744535630747	-0.0	44.9925570046296	44.51492756396512	0.4137042617710591	0.5738695522297803	0.9462559311814474	0.6190935232876811	2.5364425898422027	29.32295084051023	0.8634132847135234
688.8264620453265	-0.0	45.04345612073959	44.47608109220487	0.5260679933596606	0.5590937348690019	0.9367422722352003	0.6649240922922459	2.547091264429895	29.43168314266481	0.8535709418563115
689.5783977084674	-0.0	45.11397581525928	44.44494156435826	0.6393500604187636	0.530651666665598	0.914815554768559	0.7025468048120658	2.5498714442928616	29.5211349965808	0.8275248997930476
690.3302605503324	-0.0	45.18574857432168	44.43523869456728	0.7364439877210174	0.4812914367267709	0.8772694151305842	0.7159844027240396	2.534755217331032	29.515233422953088	0.7715136339749264
691.082050568756	-0.0	45.240473137786786	44.45420855474207	0.8033418929749772	0.4122790855086791	0.827020317396645	0.6988173394845489	2.499456359068347	29.36904355034818	0.6858733135714914
691.8337677615733	-0.0	45.264884981666164	44.49768762336032	0.8319062778856363	0.33633313979677837	0.7744323292647763	0.6592838016170219	2.4534546543003373	29.09650826882111	0.5892844485701048
692.585412126619	-0.0	45.25408100332503	44.55103482235991	0.8201551695101514	0.27555425531512867	0.7344856309317151	0.618210085931409	2.416131795598382	28.769294914407027	0.5131279845782188
693.3369836617278	-0.0	45.212594581015324	44.594927933150025	0.771282348845368	0.25452153433112557	0.7215980972979139	0.6007410982021781	2.4097258543210387	28.4884758699111	0.48872569885573114
694.0884823647348	-0.0	45.15288136386379	44.61232395160451	0.6930115202786951	0.29196224669185966	0.7449406233490024	0.6267483231162245	2.4502393764490265	28.345809323980404	0.5343488700422512
694.8399082334745	-0.0	45.091088350237044	44.59312902553979	0.5980696400551864	0.3938983716146751	0.8064796277309583	0.7043700626245553	2.5408590203545245	28.394311138246906	0.6487570777930074
695.5912612657819	-0.0	45.04162739231708	44.53498786895463	0.50479557900006	0.5517522590668165	0.9021872830274873	0.8292035777205626	2.6709009111174495	28.63962992075696	0.8139469809998019
696.3425414594917	-0.0	45.01237125450634	44.44172911653133	0.43554838336011414	0.7455560811669599	1.0243784201947435	0.9874423010553315	2.8201891520911104	29.049367342573873	1.0033882983523625
697.0937488124388	-0.0	45.00221615952568	44.321599413822725	0.4114513471412735	0.950208582687118	1.1628631138895145	1.1600001716812542	2.965997962845705	29.56979010921978	1.1898360283418867
697.8448833224579	-0.0	45.00239476025513	44.18661415951241	0.4441483658818086	1.1411002310440779	1.3040287198950722	1.3258085235161232	3.088667159231143	30.13848573624111	1.3492051816328612
698.5959449873841	-0.0	45.00071767681065	44.052486549736415	0.5286836734934752	1.2963291937269261	1.4289990906225185	1.4638049058825828	3.173262313619581	30.68900373652008	1.461108425568689
699.3469338050518	-0.0	44.98731500774785	43.937202286276076	0.6418951824129167	1.397272407624989	1.5146825757237536	1.5553073378774585	3.209145033811488	31.153221536096225	1.510030212393417
700.0978497732962	-0.0	44.95919180312887	43.85715795543969	0.749316209289681	1.4303393107513216	1.539778044858089	1.5876930888726548	3.190134448766166	31.470033225660103	1.489167830533134
700.8486928899517	-0.0	44.9214914891696	43.82180978906972	0.8176274459163011	1.3913012205027115	1.494337135133506	1.558478540530075	3.1170808332122206	31.60230543458522	1.4050850554279464
701.5994631528534	-0.0	44.8846640161215	43.83006249932416	0.8268760383795808	1.2891163324783932	1.386621605207587	1.4769676607149833	3.000259907385555	31.55189992344873	1.2780935879207007
702.3501605598362	-0.0	44.858521548731	43.87050637752885	0.7766204991745909	1.1451812914831834	1.2419641058788713	1.3617329124935083	2.858320502666615	31.362379087062635	1.1364099087216886
703.1007851087347	-0.0	44.84622291715712	43.925704234780596	0.6839613800286699	0.9867115582926047	1.0927845564636556	1.2345961176949487	2.712782404323015	31.10450035130779	1.006114627734192
703.8513367973837	-0.0	44.84165949618867	43.9781436512792	0.5755274223476334	0.8379943670251109	0.9654923580100743	1.11409996430951	2.5810098279559384	30.851320691858547	0.9026218541084248
704.6018156236181	-0.0	44.831997158840466	44.01498361883398	0.4776384534206741	0.7148012350482276	0.8718233336463825	1.011544415907153	2.4721411093218535	30.65586244770799	0.8281622225438241
705.3522215852728	-0.0	44.80454208860386	44.030366027883055	0.4083257407154406	0.6242834496177778	0.80896149131366	0.9305037975065886	2.3877593358224303	30.539467439343554	0.7752048850594448
706.1025546801824	-0.0	44.754265918643895	44.025002359058504	0.3740519359165049	0.5686288149832066	0.7670952417800407	0.8691513521450318	2.3256951720971912	30.494706561860085	0.7330927213921115
706.8528149061818	-0.0	44.68750046291711	44.00423593536014	0.37098703837470737	0.5479994208143566	0.738047921501618	0.823577550117335	2.2839609891073565	30.497286102928257	0.6940305569264211
707.603002261106	-0.0	44.61945906868424	43.9760926101075	0.38831072691954915	0.5599534524393448	0.718614625777235	0.7900465372478251	2.2624984833843627	30.517900805859966	0.6552441978947883
708.3531167427894	-0.0	44.567030912744606	43.949431358070925	0.4120877199595867	0.5968392416792554	0.7076252293318603	0.7657974645213486	2.262671120177046	30.529840903217604	0.6180644288415564
709.1031583490673	-0.0	44.540837625830825	43.93252567254592	0.4277119568282828	0.6442659106743278	0.700113697240397	0.7481390954158869	2.2851934191203256	30.51104928321064	0.5846667127488061
709.8531270777742	-0.0	44.540662176913855	43.93133549627502	0.42216110887721925	0.6831970300683352	0.6849939510723644	0.7332056109596579	2.327999248912775	30.44544441972542	0.5555931926236397
710.6030229267449	-0.0	44.556257903593334	43.947261305521636	0.38723245508300863	0.6962046362194911	0.6495297112061778	0.7157941078750767	2.385310096210084	30.328523470730374	0.5298629220397899
711.3528458938142	-0.0	44.572769112839694	43.975719288192806	0.32290715515314616	0.6737612975542007	0.587599138216703	0.6907238370929036	2.448528027787013	30.17321366580103	0.5075281182471798
712.1025959768172	-0.0	44.57793218445245	44.006880204873156	0.2390029598943002	0.6176275004671723	0.505313099305134	0.6548657076117976	2.508343044880668	30.009970462474058	0.4921664546154929
712.8522731735884	-0.0	44.56785114919255	44.02919352416845	0.15276332905183665	0.5388584342139922	0.41939988189237454	0.6084249851242944	2.5568710413027276	29.87635846373422	0.49059690179640825
713.6018774819628	-0.0	44.548787644975235	44.03372200891943	0.08328845469804946	0.4530022195182184	0.3494653920753663	0.5550993982238452	2.5888181958146603	29.801629401711722	0.5096710664028308
714.351408899775	-0.0	44.533911401199305	44.01641773377167	0.04570366306325013	0.37588857758279914	0.31046064697881803	0.5023637263636402	2.6025578556640028	29.798606425516255	0.5531567587577157
715.1008674248601	-0.0	44.53646446040548	43.97693870069268	0.048120357072960473	0.32198963588947294	0.31051086234335656	0.46217094364309474	2.601621061146666	29.868884225770387	0.621295644372502
715.8502530550527	-0.0	44.562467897510544	43.91607156694292	0.09221312843433793	0.30385111141877275	0.35277752854455	0.45010608964952326	2.595812967544589	30.01381854008818	0.7125268840571479
716.5995657881876	-0.0	44.606402772120475	43.83484637650078	0.17527383908213068	0.3296401047572459	0.43710117841360585	0.4807463735961548	2.599218598113758	30.237466077176464	0.8243195458412771
717.3488056220998	-0.0	44.65223256288359	43.736948514917955	0.2911703959417906	0.3983309433779354	0.5576866699914973	0.5594383388570279	2.6241147142923964	30.534418620435787	0.9504684730370911
718.097972554624	-0.0	44.679632526117274	43.632460693525935	0.4293205293362803	0.49565991889109284	0.6985033160605241	0.6750411271060557	2.673005722471885	30.870815779724836	1.0768358965177427
718.8470665835949	-0.0	44.67302605163913	43.539076748690924	0.5727101732105524	0.5950404797370865	0.832087321820417	0.7992011240517343	2.7343600183699763	31.176308827233527	1.1798052529885865
719.5960877068475	-0.0	44.62942945274373	43.47815487125162	0.6983373239798638	0.6653350961409856	0.9252318229988319	0.8948594552995388	2.7859016872027524	31.359672735521116	1.2316739423570553
720.3450359222164	-0.0	44.560981790602234	43.46661123341089	0.7820224867632675	0.6821277878537444	0.9505104186458624	0.9306389938327797	2.8046590596499854	31.344422004750697	1.2116466858246113
721.0939112275368	-0.0	44.49000606097295	43.50915469284235	0.8068092663463773	0.6367419929865363	0.8973550291649559	0.8933554502140311	2.7775198154264302	31.104571281833586	1.116236398192683
721.842713620643	-0.0	44.43856873479472	43.59527701278804	0.7706572403805367	0.5383111578318704	0.7768517088531084	0.7924563888213854	2.7061805336162763	30.67992178916475	0.9628008328568498
722.5914430993702	-0.0	44.41781792389543	43.702792634971445	0.6885540562199921	0.4086913346760994	0.6182211068238601	0.6547958136977172	2.604302721600874	30.162464944562316	0.7837415516690527
723.340099661553	-0.0	44.42332135228542	43.80591442788436	0.5867084799598814	0.27374839157032227	0.458946913739652	0.5130629640566013	2.489894623820618	29.662419107338565	0.6146960248693745
724.0886833050263	-0.0	44.438686184692756	43.883328918505356	0.49237553835153847	0.15590740670024417	0.3340692571789745	0.3945650762094104	2.378491605687678	29.27398619081842	0.48310832872907383
724.837194027625	-0.0	44.44512861732119	43.92282967690614	0.42466343209853363	0.07089329601200944	0.2679083653630414	0.314789723119965	2.2802206330802406	29.05540189832115	0.4020252384921008
725.5856318271836	-0.0	44.431301427968805	43.92108660293964	0.3911779231697565	0.02889989425417383	0.2712971953935792	0.2775118399780254	2.2006837396369434	29.028775035431664	0.37128848722427676
726.3339967015373	-0.0	44.39846457241356	43.880676487042926	0.3906598799383545	0.03712292090744995	0.3430352400974428	0.2793852944681561	2.143577973105039	29.190076238912525	0.3838228607656333
727.0822886485207	-0.0	44.359137212737004	43.80718539855884	0.41784081583278265	0.10041915986882799	0.4734468114102768	0.31569024772438325	2.1127457715162095	29.51807768959864	0.4322529514160962
727.8305076659686	-0.0	44.33099730339924	43.707910526584385	0.46728930726518314	0.21930754761753235	0.6477019760584568	0.3840682743964763	2.113255232155346	29.977374662743046	0.5128914304677181
728.5786537517159	-0.0	44.32931797046908	43.59208294798393	0.5341662956606399	0.38673853877589437	0.8479218704132947	0.4844371060508905	2.1506338493123778	30.51723558935643	0.6246186285538258
729.3267269035974	-0.0	44.361037093911875	43.47113246989486	0.6128296249251193	0.5866725724103077	1.0549047914424392	0.615343744424159	2.2286873835692944	31.072742425357518	0.7645987299022465
730.0747271194479	-0.0	44.42262508779047	43.357802438925724	0.6952293116337174	0.7966400503365492	1.2503996040516299	0.7693512000870228	2.3461399091923525	31.57179236741166	0.9238195713107231
730.822654397102	-0.0	44.50237463394481	43.26434636269703	0.770485202257646	0.9927622360365262	1.419390244879338	0.9305777249125242	2.4938439998345387	31.946121757394735	1.0856702256842894
731.5705087343949	-0.0	44.58597655800318	43.20011911737927	0.8266591130880556	1.1557929306618178	1.5518136750464322	1.0774121581709295	2.655059430788988	32.14452196322779	1.2293217504560872
732.3182901291611	-0.0	44.66268148133068	43.169563358131896	0.8541411416632911	1.275258081091792	1.6428850932392791	1.1900640610061615	2.809385499709194	32.14428133389552	1.3363039023624665
733.0659985792356	-0.0	44.72899972519352	43.171336697626614	0.8492767734642968	1.3506561369684178	1.6919159106623454	1.2585317513998504	2.938850150853959	31.957024206066848	1.39679615642752
733.8136340824532	-0.0	44.78780343660327	43.198808739900265	0.8163922004993367	1.3896353869602294	1.7009453121303153	1.286570723959798	3.0330706926823154	31.62700596798706	1.412738857964868
734.5611966366486	-0.0	44.8437235275243	43.242121448245406	0.7665545887608403	1.4035748560723178	1.6737817940226094	1.2887967075881832	3.0907188733209594	31.219935875127703	1.3958298025986835
735.3086862396566	-0.0	44.89802238715003	43.291231806401996	0.713516979420028	1.4021491613645978	1.6151591177586013	1.2825879555723176	3.11702217797761	30.804997889714997	1.3617103479702095
736.056102889312	-0.0	44.94653938939871	43.338736343646374	0.6686700014103693	1.389589406242962	1.5303688170992444	1.2796851376650409	3.1191926166976174	30.43649717161756	1.323362711917035
736.8034465834498	-0.0	44.98206082238484	43.381670718932746	0.6369212980934549	1.363726004152383	1.4249951058886765	1.281749633162697	3.102658665940851	30.141203392876065	1.2867314228876126
737.5507173199047	-0.0	44.99920627721588	43.42192466567144	0.6149048891884732	1.318716358316479	1.3050896858511365	1.2816540735924349	3.069891950982985	29.914188740055266	1.2502463214280368
738.2979150965115	-0.0	44.99825653152931	43.46525605912064	0.5927404914991001	1.249526324819655	1.177469063647898	1.2690588742903586	3.0218830542659276	29.72392062276751	1.207734997553473
739.045039911105	-0.0	44.98547786668054	43.519049145781906	0.5589984064476354	1.1562017906955546	1.0496951714414493	1.2370539984298574	2.960439698835849	29.525222191769842	1.153030576685012
739.79209176152	-0.0	44.97069664896971	43.58928795042055	0.5069288117562252	1.0455915699662057	0.9294055051296866	1.1863939088034243	2.8893758258675746	29.276218378310006	1.0839851343757303
740.5390706455914	-0.0	44.96404978727403	43.67731899446262	0.43920510686043457	0.9302958866533544	0.8233386074351188	1.1253322368829188	2.814378517807107	28.955636413115315	1.0044756206201626
741.285976561154	-0.0	44.97341017177187	43.77749658896089	0.3690787947602274	0.8250955174110786	0.7367716183552417	1.065712384706302	2.742443624066155	28.57524119684001	0.9237617293773184
742.0328095060426	-0.0	45.00220651045154	43.876987636079754	0.31751515693767374	0.742409350707554	0.6736227128495074	1.0177682668743202	2.6814053804230937	28.182569983329813	0.8535681632881449
742.7795694780918	-0.0	45.047150802742365	43.958556923055426	0.3075164156838852	0.6885516672997269	0.6367160966710799	0.9864374217725	2.63891346553973	27.850401143608764	0.8041507415643565
743.5262564751367	-0.0	45.09685267182694	44.00612282065199	0.3569008057177143	0.6621675849825763	0.6277657730114257	0.9710458446276107	2.6201026831556433	27.653303939194984	0.7811405937704237
744.272870495012	-0.0	45.13383092815042	44.01084711038083	0.4716121306446155	0.6556510528205663	0.6466142988334056	0.9680129826489647	2.6248097940417168	27.63923851958299	0.7846477601615405
745.0194115355524	-0.0	45.14061683072542	43.974736716455446	0.6419785181791369	0.6592525068385484	0.690489084451464	0.974523759332989	2.646279794973303	27.808920990612393	0.810900838724443
745.765879594593	-0.0	45.10784792073255	43.91002861538599	0.8440565670167217	0.6655284142846725	0.7534380693940363	0.9902355985274625	2.672942934826608	28.112856625136686	0.8545298526458041
746.5122746699683	-0.0	45.039885108116536	43.833930146504606	1.0468547990131185	0.6728059096577468	0.8273351259762762	1.0167774266981127	2.6933278324182623	28.4708609022843	0.9102161090808778
747.2585967595134	-0.0	44.954074724750654	43.76158467940348	1.2223345616676582	0.6860127324978436	0.9039106637839396	1.0553979061222307	2.701621394177046	28.80394134775389	0.9731689975931488
748.0048458610628	-0.0	44.87347109063096	43.70049406983537	1.3536607038800454	0.7150851812471757	0.9778780811113421	1.1058402335677755	2.701303706141559	29.06364348596597	1.0395095301209238
748.7510219724516	-0.0	44.81672548998544	43.64950855384865	1.4373859143867662	0.7713287428132034	1.049285664300612	1.1666688722800487	2.7048127555367927	29.24271963718516	1.1067854373308137
749.4971250915144	-0.0	44.7900878511649	43.60228571526575	1.4800165317280687	0.8633051390986424	1.123968545769749	1.2367567353789255	2.7287998968371383	29.36502795317523	1.1748038668786407
750.243155216086	-0.0	44.78552295312611	43.55336803357752	1.4917184656321112	0.9924371159500822	1.2102940444616053	1.3151271848869541	2.786119323569416	29.461164627133115	1.2448903643669595
750.9891123440015	-0.0	44.78535885092373	43.502956734054756	1.4813657595202798	1.1498541015294848	1.3133787341215424	1.3988955294635588	2.8781980928788187	29.546631885292328	1.3176631813216062
751.7349964730954	-0.0	44.77062447779812	43.457874441869095	1.4542719338872416	1.315416147683905	1.429433892472865	1.4804381558924007	2.991641676123706	29.613172552148598	1.3899880672586633
752.4808076012027	-0.0	44.728979895842066	43.42835987551188	1.412282078684349	1.4603953265395049	1.5434697211556028	1.5464771278448453	3.101734408411552	29.635832028324444	1.4531392882040208
753.2265457261582	-0.0	44.65826674091997	43.42240807768071	1.3550500414988562	1.5543174491880762	1.6332099911236782	1.5811627552153595	3.1817923047067396	29.590325192483817	1.494154506078253
753.9722108457964	-0.0	44.56486055795466	43.440823507732205	1.2815296173097082	1.5746978248285828	1.6776504921758146	1.5721095574879342	3.213618543275196	29.470654089851223	1.500175125719764
754.7178029579526	-0.0	44.45866168306378	43.475390108372025	1.1917061906137505	1.5157812749011441	1.6665621838420464	1.5165179698805247	3.1937521732827605	29.298075105155164	1.4644039502689807
755.4633220604613	-0.0	44.34794368802963	43.51119152615881	1.0885335636180002	1.392856124136685	1.6058732417793635	1.4239514286421056	3.1333267765415016	29.11653710296386	1.3903334593529735
756.2087681511574	-0.0	44.23689635266968	43.53200862806756	0.9796437920358869	1.2388609460161106	1.5157705076646764	1.3136662589599908	3.05273730680576	28.97616027382591	1.2918010701278178
756.9541412278757	-0.0	44.126367025133646	43.526582457568225	0.8771392048934956	1.094012281945858	1.4227194465807926	1.2076991438583562	2.974245312139125	28.911424155585507	1.1882123780569387
757.699441288451	-0.0	44.01684311927349	43.492769793148774	0.7950012008084215	0.9920568137624386	1.3490857173808237	1.122847769294495	2.9154417398242174	28.925664172540138	1.0975258584651968
758.4446683307182	-0.0	43.911344304117755	43.437937363849585	0.7437772615933227	0.9487335734521665	1.30526645027728	1.065074085749366	2.884989390206222	28.989939986428453	1.0301683926776661
759.1898223525119	-0.0	43.81704138340936	43.37580421735471	0.7250468108321542	0.9574519770524788	1.2873068015325941	1.0283281337936003	2.8808157662166067	29.05618199715775	0.9866071874228339
759.9349033516671	-0.0	43.7444007214593	43.321664906352396	0.7290287916137643	0.994167424042395	1.2801328129117593	0.9978140857009379	2.890943895331688	29.0767329416484	0.9591936942576638
760.6799113260186	-0.0	43.70455159118648	43.28792782033518	0.7379894160080269	1.0291132701498	1.265090146778583	0.9562158296595058	2.8972362332094477	29.021132941031283	0.9371089675656847
761.424846273401	-0.0	43.70561455682576	43.28094040095835	0.7348220815911048	1.0402615379032625	1.2282888459496277	0.8910698573963884	2.881518184842406	28.88494069488482	0.9122447043609228
762.1697081916495	-0.0	43.74939120475024	43.29899331783021	0.7129162824042865	1.0227830310319277	1.1671548664619849	0.8013868066219203	2.832774097935207	28.691572037213575	0.8838751229420012
762.9144970785986	-0.0	43.829456526209974	43.33219308888413	0.6809668084096145	0.9903105504840184	1.092419540900039	0.7006379502048432	2.7526620904137715	28.487552776075887	0.8599452839789805
763.6592129320832	-0.0	43.931626587370594	43.365203537999236	0.6589861030950459	0.9676484427267482	1.0241551878275033	0.6133800769752611	2.656267751271379	28.330398026219115	0.8539258521960562
764.4038557499381	-0.0	44.03690181668173	43.38334158122031	0.6665308996970722	0.978095574906952	0.9829163150371301	0.5651521447188088	2.5666118122087482	28.26828182956521	0.8776220424478254
765.1484255299982	-0.0	44.126057715369534	43.380040182814966	0.709735059897838	1.0309625123235406	0.9793911153562291	0.5692033840051494	2.504487279950851	28.316327529678574	0.9329015782985408
765.8929222700982	-0.0	44.18454338934546	43.36106010367999	0.7755248348100778	1.1155758070602744	1.0080700422762519	0.6176256996523009	2.4789942617599294	28.44402268636415	1.0070670271053501
766.637345968073	-0.0	44.20551157282346	43.34249926828204	0.8366258997661049	1.204255452816433	1.048212989821053	0.6822077334862726	2.4834022115983743	28.581946084786836	1.074887509832024
767.3816966217572	-0.0	44.18981344244604	43.34238086561633	0.8650140591077715	1.2635071503474435	1.0729088340268618	0.7266525278128739	2.4992185746920583	28.650974318444867	1.1082010084657838
768.1259742289859	-0.0	44.14327803428227	43.37118381186318	0.8453241253895882	1.2675710144751875	1.0609408032106842	0.7232257803375717	2.5056013884993718	28.59669835152596	1.0879522343746473
768.8701787875938	-0.0	44.07295436875758	43.426591926929255	0.781125588131161	1.2083312822667764	1.0054997316099659	0.6656154069374836	2.4888147368028584	28.41184705865365	1.0132674400454178
769.6143102954156	-0.0	43.98491534159301	43.49535464843099	0.6914310171572353	1.097193368836912	0.914979332259044	0.5710742113932312	2.4471681439011803	28.13467724932235	0.9025419659668543
770.3583687502863	-0.0	43.88473034944066	43.55986812130366	0.601290466924894	0.9595123610683345	0.8071257343339155	0.47196754662378027	2.3900843429186196	27.829038733138447	0.7869511878244211
771.1023541500406	-0.0	43.779584802776355	43.60512589511491	0.5316310356481964	0.8250010420736089	0.7011115015167917	0.40175815973680074	2.3330909663237662	27.55858517284264	0.6994513399625788
771.8462664925133	-0.0	43.67970455499559	43.62255289918919	0.49266161907693373	0.7186964324762712	0.6120859755166137	0.38253884764420576	2.2914500850099273	27.367708692829012	0.663973794294975
772.5901057755393	-0.0	43.59684307983132	43.61025404673192	0.4818343617512184	0.655266127717077	0.5495462312660493	0.41858350527071053	2.2748928725153093	27.27334659145589	0.6882425742278997
773.3338719969533	-0.0	43.54011348365489	43.5712120558605	0.4857965314148345	0.6375348590854699	0.5176067539814326	0.4969098987105056	2.284513355184089	27.266807124778012	0.7619660141837699
774.0775651545903	-0.0	43.51147591166378	43.511118659659665	0.485618223171393	0.657985509257017	0.5153919373111862	0.5930675851284306	2.312536407812054	27.322702675577517	0.8610749822034336
774.8211852462848	-0.0	43.50396252213982	43.436522221202814	0.4640532449000929	0.7022833898910008	0.5376272360515983	0.6802023804597752	2.3455201571128867	27.412364443782224	0.9567243194792567
775.5647322698719	-0.0	43.504244819257224	43.35344194566572	0.41274699523856384	0.753666253284635	0.576742003131784	0.7380355086579158	2.3702798303921426	27.517275576400436	1.025636015030372
776.3082062231862	-0.0	43.499254333163194	43.26635268757539	0.3368150599037847	0.7978996521552446	0.6269884671461696	0.7598672614024551	2.3807060480685536	27.637682556435095	1.0577512707229957
777.0516071040627	-0.0	43.48353695086928	43.17769289136443	0.25461562910493285	0.8275169988962077	0.6884657638202327	0.7550411180467549	2.382054515522398	27.792346062363436	1.058516036563887
777.7949349103361	-0.0	43.463142953887285	43.08780449848936	0.19241858138939705	0.8434584424322935	0.7672294602693555	0.7458691524420686	2.3898708778168682	28.01046047239916	1.0452783402915244
778.5381896398412	-0.0	43.45378910556947	42.99539527296373	0.17573397802757285	0.8528844029501315	0.8703725472073671	0.7596671056014372	2.4228857827748627	28.31888807334991	1.0398254867220302
779.281371290413	-0.0	43.47332196953623	42.89848847759062	0.22109356816758918	0.8640926666318123	0.9983777725254868	0.818601343204655	2.4930596802542127	28.729048208726766	1.059836727632927
780.024479859886	-0.0	43.53229047933162	42.79593609791962	0.3313176208025368	0.8814075529763983	1.140323226915406	0.9311904802420514	2.598121067115109	29.226899240631468	1.1120542667653694
780.7675153460953	-0.0	43.62728497564059	42.688846358796944	0.4964679008395123	0.9033044877906349	1.2755866721177966	1.0884992232136668	2.7214508637297428	29.770073149368272	1.1895860424444038
781.5104777468754	-0.0	43.740111540943126	42.581386918568555	0.6986333595911205	0.9246492461428986	1.3812818299537355	1.266670806007788	2.839239431021973	30.294579772573513	1.2746555169158142
782.2533670600615	-0.0	43.84344084836175	42.480296361410424	0.9171272246921944	0.9412125629758847	1.4415760545820717	1.4345131593378042	2.9311973917617067	30.730913097049722	1.3463519819058547
782.996183283488	-0.0	43.91031455082623	42.39344623510652	1.1313271916409775	0.9533927966948639	1.453333608485245	1.5634829462490742	2.9885101919704624	31.023296493538112	1.3900284901155615
783.73892641499	-0.0	43.923311239058414	42.32823550923333	1.3207080320215496	0.9669306407119791	1.4259865532463394	1.6360982311899903	3.015330018899242	31.143551606418583	1.4033535863252666
784.4815964524023	-0.0	43.87932323530536	42.29020375431051	1.4653955256791704	0.9905143409314476	1.3765176463171613	1.6502387445450353	3.0242568384525583	31.093965222500486	1.3964138294773818
785.2241933935596	-0.0	43.78852452173917	42.28197556826708	1.5494489426423854	1.0317580440053291	1.3227193173345455	1.617890039195089	3.0295440184107676	30.900814975643783	1.3858491522811534
785.9667172362967	-0.0	43.668747983262556	42.30246554538438	1.5665140144017187	1.0935026177271894	1.2778890986577238	1.5596858921617809	3.041864226102753	30.6037995146294	1.3869589087130407
786.7091679784486	-0.0	43.53901643738611	42.34650505151608	1.523787634705272	1.1720460824775714	1.2485990952323718	1.4977080766209596	3.0664847006368134	30.247959191426673	1.4081912645481083
787.4515456178499	-0.0	43.4153563180895	42.40544084416876	1.4402236066541647	1.2581127452813448	1.2356988864687608	1.4492521366381936	3.10397868910632	29.879409899082475	1.4500541580438266
788.1938501523355	-0.0	43.309797022065354	42.46901628249445	1.3382005615423367	1.3399274889085362	1.237077880205959	1.4234661797021388	3.1512809943426774	29.542105078897748	1.5075547993361127
788.9360815797401	-0.0	43.23119746536915	42.52811298911143	1.2330188453021478	1.406595259221767	1.250175380902732	1.4208867487635857	3.202202539328212	29.27229556351375	1.5729762577512076
789.6782398978987	-0.0	43.18573914564389	42.577204444836724	1.1265804148519791	1.4502669969215773	1.2726376311681662	1.4346571399772046	3.2475512270869515	29.090852947443352	1.6369883246491739
790.420325104646	-0.0	43.17623374941951	42.61493753152185	1.009752858760713	1.467040613406951	1.301383021219138	1.453256919936024	3.2768812543287282	28.998404407741077	1.6887095457435422
791.1623371978169	-0.0	43.20067251342418	42.642408610539505	0.8725550248664291	1.4571455485653502	1.33181827244902	1.4639676190473878	3.2819509747121387	28.97786020744192	1.7167699479824776
791.9042761752461	-0.0	43.250690373318385	42.65988425921066	0.7161085762146513	1.4254194659974573	1.3589814294002593	1.4572778850587866	3.2610924568980693	29.00534899471171	1.713104380864337
792.6461420347684	-0.0	43.311106269133525	42.66395830785662	0.5587683868851627	1.381927253616567	1.3809022087007463	1.4310587120326232	3.2219316427557914	29.064857707926535	1.6780134106909514
793.3879347742187	-0.0	43.36189307045346	42.64760836789043	0.43188357567438374	1.3411894118353231	1.4017791756123543	1.3923343523491027	3.180386633609892	29.156738686364065	1.6227235891999428
794.1296543914318	-0.0	43.38394791493256	42.60382614305267	0.3664615411214669	1.3189858381995165	1.4319218679587777	1.3554845467235594	3.155810300597693	29.293792273027606	1.5665548103626108
794.8713008842426	-0.0	43.36700670022229	42.53142442195221	0.37754467303803096	1.3274753160742137	1.4834208624642429	1.3366438623472874	3.1639753595043416	29.485833779246263	1.529127836721372
795.6128742504857	-0.0	43.31582542182221	42.43984429753456	0.4547308705625639	1.3702984162411056	1.5627426219506972	1.34687662414958	3.210609594708984	29.720897257875095	1.5215137055561314
796.354374487996	-0.0	43.25004517372271	42.34979770747684	0.5638592381891172	1.4400762817234138	1.664667888786468	1.386701939636275	3.2879913016112283	29.954200077035438	1.5410753777089425
797.0958015946084	-0.0	43.19643706991132	42.2883589566839	0.6591185419512868	1.519304455341775	1.770574185106959	1.4444691465849786	3.3760189316981055	30.113122434487167	1.5721032008460725
797.8371555681575	-0.0	43.177349834050105	42.280360972463455	0.6993671898144029	1.5844244301579522	1.8526605860677563	1.4989904967899221	3.447151419605696	30.116893289668297	1.5913609651923295
798.5784364064783	-0.0	43.20113835280375	42.33955240374239	0.6616465531344247	1.6118926069686594	1.8821856576603153	1.5254816471886414	3.4739472399405074	29.90343546875843	1.5761238532244235
799.3196441074057	-0.0	43.25885883135587	42.46353671093334	0.5465720535035103	1.5847307721026311	1.8383794264328301	1.5030246876386002	3.4367836718873903	29.45144728844582	1.5117872257401004
