# Supplementary material for: Roblonski: A Material-Efficient Robo-Fluidic Toolbox for Rapid Photochemical Characterization
Source: ACS Cent Sci. 2026 Feb 6;12(3):333–44. doi: 10.1021/acscentsci.5c02027 (PMC13022720; doi:10.1021/acscentsci.5c02027)
Supplement: Supplementary file 2 [file oc5c02027_si_002.zip › BeerLambertStudy/Raw Data (Automataed)/BLEC Study (2025 Jun 12)/Perylene3/blec_Perylene3__13062025_aABS_i11_eCHK_d380e-02_t-1_m0_v0.csv]

name	C:/Users/cbe.mabolha.shared/Documents/Gilson Spectroscopy Project\BLEC Study (2025 Jun 12)\Perylene3\blec_Perylene3__13062025_aABS_i11_eCHK_d380e-02_t-1_m0_v0.csv
2025-06-13 00:56:41.412459
count	30
interval	0.1 (Sec)
integration_time	40000 (uSec)
NLC=False	DCC=False	WCAL=-5	Slit=S5
Conc_0=0.038	FRAC=1.0	Conc_(11;None)=0.038
wavelength (nm)	dark reference (int)	light reference (int)	abs (mOD)
W	D	L	S
344.6678771972656	1602.1	1679.7333333333333	39.6062283474026
345.45221902608614	1589.3666666666666	1666.0666666666666	41.14739032995583
346.236489003635	1586.9	1663.0333333333333	36.476804839890455
347.02068712774695	1584.7666666666667	1662.1666666666667	40.141357383143934
347.8048133962569	1584.8333333333333	2394.9333333333334	50.88455521366642
348.5888678069997	1585.7	2414.233333333333	54.6699484842459
349.3728503578101	1586.0	2425.0	54.10007229024039
350.15676104652283	1586.7	2435.4	53.36492907558489
350.94059987097285	1587.1	2441.5333333333333	53.17553651050172
351.72436682899485	1586.4666666666667	2455.1	56.3499010837838
352.5080619184237	1585.7666666666667	2459.3	56.861765415608154
353.2916851370942	1585.3333333333333	2464.4333333333334	57.75441103345518
354.0752364828412	1585.1333333333334	2468.5666666666666	59.55147222254718
354.8587159534994	1585.5666666666666	2469.733333333333	55.480118024001875
355.6421235469038	1585.4666666666667	2470.366666666667	54.354390443691294
356.42545926088906	1586.5	2472.0333333333333	58.25826349681426
357.20872309329	1586.9666666666667	2475.5	61.52547589077774
357.9919150419415	1586.3666666666666	2470.733333333333	60.36730586340907
358.77503510467835	1586.5666666666666	2460.233333333333	58.821228272057496
359.5580832793353	1585.7333333333333	2454.1666666666665	59.43029778308827
360.34105956374725	1585.3666666666666	2451.366666666667	61.80085675593639
361.12396395574893	1585.7	2450.766666666667	63.0512227933904
361.9067964531752	1585.8666666666666	2446.4666666666667	62.470220516286176
362.6895570538609	1586.3333333333333	2448.1666666666665	63.38361941513991
363.47224575564076	1585.6	2445.0333333333333	61.473366420234825
364.2548625563497	1586.2	2441.2	61.113709169796564
365.0374074538224	1586.3	2442.8	62.94823390785039
365.8198804458938	1586.3	2440.2	64.05739636778094
366.6022815303986	1586.4333333333334	2437.733333333333	66.20486558059149
367.3846107051717	1585.9	2433.8333333333335	61.79871415449783
368.1668679680479	1586.1666666666667	2443.9	67.83376893389402
368.9490533168619	1586.2	2445.2	65.07456198109949
369.7311667494487	1586.3	2447.5333333333333	63.23668426684685
370.5132082636429	1586.7666666666667	2456.0666666666666	66.58612368862921
371.2951778572795	1586.3	2461.9	66.35750495010335
372.07707552819323	1586.1333333333334	2466.5333333333333	68.69326245282248
372.8589012742189	1586.3333333333333	2469.9666666666667	69.59247999622026
373.6406550931913	1585.8333333333333	2477.7	69.65780615664829
374.4223369829453	1586.2	2487.2	70.3070744294463
375.2039469413157	1586.2666666666667	2489.0666666666666	72.02474309470871
375.9854849661373	1586.1333333333334	2484.3333333333335	73.5319947401335
376.7669510552448	1586.6	2494.0	79.0855337647243
377.5483452064732	1586.2333333333333	2497.0666666666666	77.25602827180798
378.3296674176572	1585.9333333333334	2510.9333333333334	79.21880827580124
379.11091768663164	1586.1333333333334	2514.5666666666666	82.72892957868515
379.89209601123133	1586.1666666666667	2518.8	82.82557456869071
380.67320238929113	1585.8333333333333	2524.733333333333	84.88954177159306
381.45423681864577	1586.2666666666667	2526.633333333333	86.03635859860373
382.23519929713007	1585.8666666666666	2533.4333333333334	85.01657043566617
383.01608982257886	1586.2	2549.1666666666665	85.37986965891342
383.796908392827	1586.4666666666667	2557.3	85.3958356351006
384.57765500570923	1585.6666666666667	2562.1666666666665	84.18218945004568
385.3583296590604	1586.3333333333333	2547.766666666667	84.8525146003113
386.1389323507153	1586.4	2551.1	82.35310677738258
386.91946307850884	1586.8	2565.0	82.33600612047111
387.69992184027564	1586.3	2589.366666666667	84.99869801340373
388.48030863385065	1586.1666666666667	2612.266666666667	83.39174308333949
389.2606234570687	1586.2	2597.1	80.73923166886507
390.04086630776453	1586.5666666666666	2590.733333333333	82.91960787776321
390.82103718377294	1586.5	2587.366666666667	78.82846905229529
391.6011360829288	1585.8	2595.233333333333	79.85006057177517
392.3811630030669	1586.3666666666666	2626.5666666666666	84.62617331204032
393.161117942022	1586.1333333333334	2669.2	86.3563554773605
393.941000897629	1586.2	2713.233333333333	87.04885658368873
394.72081186772266	1586.3666666666666	2723.7	91.81679721786745
395.5005508501378	1586.6333333333334	2712.0666666666666	95.5198174249185
396.28021784270925	1585.6	2710.7	96.62703471934907
397.0598128432718	1585.8666666666666	2714.5	98.35862086718708
397.83933584966024	1586.4	2719.7	102.23080386063782
398.6187868597095	1586.8333333333333	2736.4666666666667	106.15601810171509
399.3981658712542	1586.0333333333333	2751.266666666667	109.12494694263829
400.1774728821293	1586.3333333333333	2773.4333333333334	110.47923919057688
400.9567078901696	1585.3666666666666	2802.5666666666666	113.93145920421385
401.7358708932098	1586.4333333333334	2804.266666666667	120.30774219853365
402.5149618890848	1586.2666666666667	2787.3	120.87971194509758
403.2939808756294	1586.2666666666667	2792.8333333333335	120.05112974093102
404.07292785067847	1586.7333333333333	2822.266666666667	123.27813150913927
404.8518028120667	1586.3666666666666	2832.0333333333333	120.30718409958294
405.630605757629	1586.8333333333333	2836.866666666667	118.66497187451294
406.4093366852001	1586.0333333333333	2828.1	117.565688141221
407.1879955926149	1586.0	2831.0666666666666	113.1627149212732
407.9665824777082	1586.3	2850.0666666666666	111.52051169097926
408.74509733831474	1585.6333333333334	2872.133333333333	109.62699209222966
409.52354017226935	1586.5666666666666	2878.366666666667	102.19789650489248
410.3019109774069	1586.2666666666667	2883.5666666666666	98.47787996021027
411.08020975156217	1585.5	2895.733333333333	92.80824826424505
411.8584364925699	1586.2333333333333	2921.9333333333334	88.25586649066726
412.6365911982651	1586.2333333333333	2944.366666666667	87.55422517524399
413.4146738664823	1586.2333333333333	2968.5333333333333	83.4816329457742
414.19268449505654	1586.4	3000.6	83.41516783217699
414.97062308182257	1586.5666666666666	3034.0666666666666	81.93222138054225
415.74848962461516	1586.2333333333333	3077.0666666666666	83.11224588240506
416.52628412126916	1586.7333333333333	3154.4	85.75392192877673
417.3040065696194	1586.3666666666666	3225.3	86.93823859461129
418.0816569675006	1586.1333333333334	3218.3333333333335	88.30175460042534
418.8592353127476	1586.1	3204.7	90.41198562952799
419.63674160319533	1586.0333333333333	3223.4666666666667	95.73354998151815
420.4141758366785	1585.6666666666667	3253.6666666666665	94.5622063765497
421.1915380110319	1586.2666666666667	3270.133333333333	98.32871094064201
421.9688281240904	1585.8666666666666	3274.366666666667	103.15989419647029
422.7460461736888	1585.8666666666666	3327.2	106.1312274387406
423.52319215766187	1586.0333333333333	3395.233333333333	112.40417597437218
424.3002660738445	1587.2333333333333	3471.266666666667	116.53512304654636
425.0772679200714	1586.3666666666666	3613.6666666666665	124.51287953358391
425.8541976941775	1586.3	3751.5	127.51377165286739
426.6310553939975	1585.8333333333333	3818.766666666667	129.87662165269893
427.40784101736625	1586.3	3869.4	128.3571177007978
428.18455456211865	1586.6666666666667	3998.233333333333	131.23724919309726
428.96119602608934	1586.4	4189.8	137.26757471468758
429.7377654071133	1586.9666666666667	4397.6	143.61768564716596
430.5142627030252	1586.3333333333333	4524.166666666667	151.68631284425555
431.29068791166	1586.5666666666666	4675.3	158.48811830218816
432.06704103085235	1586.1333333333334	4802.633333333333	158.61802665740186
432.8433220584372	1586.3666666666666	4898.066666666667	153.0369210958107
433.6195309922492	1585.7333333333333	4954.833333333333	141.48485851401531
434.3956678301234	1586.9333333333334	5001.233333333334	126.82394969053406
435.1717325698944	1585.3666666666666	5009.9	109.58372536093685
435.9477252093971	1586.2666666666667	5033.333333333333	95.79643411468246
436.72364574646633	1586.1	5088.966666666666	86.39041412379153
437.49949417893686	1586.1333333333334	5153.333333333333	76.95655605376413
438.27527050464346	1585.9	5242.633333333333	70.68215332665395
439.0509747214211	1586.3666666666666	5419.433333333333	66.96693269232242
439.8266068271044	1586.2	5676.4	63.477999211354565
440.6021668195283	1585.7	6051.733333333334	61.676405221346165
441.37765469652754	1586.5333333333333	6522.966666666666	59.641930148292374
442.1530704559369	1586.1333333333334	7026.033333333334	58.98265008647598
442.9284140955914	1586.4	7457.1	56.031769856429165
443.7036856133256	1586.4333333333334	7768.2	54.59393649403147
444.47888500697445	1585.9333333333334	7946.033333333334	53.87705568210164
445.2540122743727	1586.1666666666667	7980.866666666667	53.410605710903994
446.0290674133552	1586.2333333333333	7923.9	52.09005466657355
446.8040504217568	1586.6	7825.933333333333	50.842596730450026
447.5789612974122	1586.6333333333334	7748.733333333334	51.019514979926655
448.35380003815635	1586.8	7700.633333333333	51.06344219703814
449.1285666418239	1586.3	7667.233333333334	50.1526173874532
449.90326110624983	1586.4	7669.8	50.10168333125955
450.67788342926883	1585.7333333333333	7689.9	50.565362093568076
451.4524336087157	1585.3333333333333	7710.333333333333	49.73319455346336
452.22691164242536	1586.0	7764.2	50.509802109881605
453.00131752823256	1586.6333333333334	7835.1	50.44357967872268
453.7756512639721	1586.3666666666666	7895.166666666667	50.584108421176275
454.5499128474788	1586.4333333333334	7946.933333333333	49.757587058122205
455.32410227658755	1586.5	8018.3	50.87070534604547
456.09821954913303	1586.3	8019.566666666667	50.24156316181813
456.8722646629501	1586.7666666666667	7987.066666666667	50.378813073366075
457.6462376158736	1585.8	7919.966666666666	49.60773122129443
458.4201384057383	1586.3333333333333	7813.266666666666	49.64227651235713
459.1939670303791	1586.5666666666666	7694.966666666666	50.30728035852712
459.96772348763074	1586.0	7554.066666666667	50.09349938718143
460.741407775328	1586.1	7412.2	49.67814642410248
461.51501989130577	1586.1666666666667	7272.166666666667	49.50489738588278
462.2885598333988	1585.9666666666667	7149.333333333333	49.29015910361821
463.0620275994419	1586.4333333333334	7070.5	49.39143508198069
463.83542318726995	1586.2	6995.333333333333	48.626427443467556
464.6087465947177	1586.1	6950.6	48.23674440141907
465.38199781962	1586.2	6936.066666666667	49.23317626609036
466.1551768598116	1586.5333333333333	6927.933333333333	49.1367230421145
466.92828371312737	1586.1	6930.966666666666	48.75436122580645
467.7013183774021	1586.0333333333333	6981.0	50.30139932433806
468.4742808504707	1586.9	7026.6	50.296107455269215
469.24717113016777	1586.8333333333333	7072.333333333333	48.754326147547346
470.0199892143283	1586.0666666666666	7149.633333333333	50.184027383373135
470.792735100787	1585.9666666666667	7215.833333333333	49.566634912705695
471.5654087873788	1586.4666666666667	7283.9	47.632465276808276
472.33801027193834	1586.9333333333334	7364.633333333333	49.05478983446162
473.11053955230057	1586.2666666666667	7430.033333333334	48.63427913212427
473.88299662630027	1585.7	7491.733333333334	49.24635871069891
474.65538149177223	1585.8333333333333	7540.333333333333	49.68262716361065
475.4276941465513	1587.1666666666667	7582.433333333333	49.0436232301427
476.1999345884722	1585.8333333333333	7593.833333333333	50.40320166409776
476.97210281536985	1586.9	7588.666666666667	49.86038876142593
477.74419882507897	1586.2666666666667	7560.6	49.38030460984549
478.51622261543446	1586.8	7534.166666666667	48.36410430624649
479.2881741842711	1586.4666666666667	7494.566666666667	48.8495593178164
480.06005352942367	1586.5333333333333	7460.466666666666	49.89066982852021
480.831860648727	1586.1666666666667	7395.033333333334	48.82643556521524
481.60359554001593	1585.8	7360.566666666667	48.15871686879013
482.37525820112523	1586.9333333333334	7319.766666666666	49.34824089084282
483.14684862988975	1585.9333333333334	7265.566666666667	49.298063655302855
483.91836682414424	1586.1333333333334	7216.166666666667	48.732935829778775
484.68981278172356	1586.7666666666667	7184.1	49.028538645383776
485.46118650046253	1586.0	7130.0	49.1946269646379
486.23248797819593	1586.3666666666666	7086.6	49.71554046048427
487.0037172127586	1586.3333333333333	7035.0	48.80884259255694
487.7748742019853	1586.9	7018.2	50.15415306880073
488.54595894371096	1586.6333333333334	6974.733333333334	49.724178976753045
489.31697143577026	1586.2666666666667	6940.133333333333	48.728130578433145
490.08791167599804	1586.5	6909.566666666667	49.38296905994272
490.8587796622292	1586.4666666666667	6870.333333333333	49.00065038302441
491.6295753922984	1586.7333333333333	6839.633333333333	48.47687658783427
492.4002988640406	1586.4666666666667	6818.9	48.290846381415335
493.17095007529053	1586.0666666666666	6776.0	48.026491119724675
493.94152902388305	1586.8	6762.0	48.81227101833992
494.71203570765294	1586.2333333333333	6731.7	49.36299550332669
495.482470124435	1585.7666666666667	6700.733333333334	49.455939544446025
496.25283227206404	1586.6666666666667	6673.066666666667	48.08742462217065
497.02312214837485	1586.6666666666667	6648.566666666667	47.2959738933302
497.7933397512024	1585.9666666666667	6614.5	48.59893178779603
498.56348507838123	1586.2666666666667	6597.366666666667	48.61628091843854
499.3335581277464	1586.0	6579.9	47.98336902645575
500.10355889713264	1585.7333333333333	6579.6	48.33673865572931
500.8734873843747	1586.0333333333333	6559.133333333333	47.70150303530654
501.6433435873074	1586.3666666666666	6567.766666666666	48.308782333602515
502.4131275037657	1586.2333333333333	6560.833333333333	47.68630012992428
503.1828391315842	1585.8666666666666	6584.6	47.72415815039417
503.95247846859786	1586.2666666666667	6600.066666666667	48.76621776551147
504.72204551264144	1587.0333333333333	6624.633333333333	48.4228548755041
505.49154026154974	1586.4666666666667	6659.466666666666	49.0835802712869
506.2609627131576	1586.1666666666667	6692.033333333334	47.73216688218612
507.03031286529983	1586.4	6746.2	48.567828227835484
507.7995907158112	1586.0333333333333	6809.566666666667	48.38098119618777
508.5687962625266	1585.7666666666667	6870.366666666667	46.63863521978409
509.33792950328075	1586.1666666666667	6941.333333333333	47.94211519524701
510.1069904359085	1586.3	7029.333333333333	49.0498599051052
510.8759790582447	1586.4	7111.433333333333	48.16275163531214
511.6448953681241	1585.6	7221.2	49.04995578524797
512.4137393633815	1586.2	7309.666666666667	48.42312744791011
513.1825110418519	1586.5333333333333	7399.166666666667	48.818030085748525
513.9512104013698	1585.4	7488.466666666666	48.45747445483938
514.7198374397702	1586.9666666666667	7607.566666666667	48.95168667327783
515.4883921548881	1586.1666666666667	7696.3	46.79488410974142
516.2568745445578	1586.2	7808.733333333334	48.43183245191587
517.0252846066146	1586.7	7911.2	48.18418965144055
517.793622338893	1586.4	8009.7	46.921229721671516
518.561887739228	1586.0666666666666	8115.733333333334	48.72115965031051
519.3300808054544	1586.4666666666667	8207.9	47.62398591382472
520.0982015354069	1586.5333333333333	8301.1	47.859380670397606
520.8662499269203	1586.0	8401.0	48.88897996093294
521.6342259778296	1585.6333333333334	8499.133333333333	47.95587005731613
522.4021296859694	1586.9666666666667	8578.766666666666	47.81583095259985
523.1699610491747	1586.1	8654.0	47.94157686360295
523.9377200652801	1586.2333333333333	8730.4	48.74306613853874
524.7054067321207	1586.9	8781.066666666668	48.06315802927465
525.4730210475309	1586.2333333333333	8834.6	47.288937929676024
526.2405630093459	1586.6333333333334	8899.6	48.64646341984153
527.0080326154003	1586.3333333333333	8965.8	48.415242608921666
527.7754298635291	1586.1333333333334	9007.266666666666	47.94257216105646
528.5427547515668	1586.3333333333333	9055.3	48.720341070661426
529.3100072773485	1586.9666666666667	9085.4	47.98488540559957
530.077187438709	1586.0	9133.366666666667	48.36944794373212
530.8442952334829	1586.3333333333333	9162.433333333332	47.55247248537606
531.6113306595051	1586.4666666666667	9214.133333333333	49.416815344758525
532.3782937146104	1586.1666666666667	9244.233333333334	47.75915385206947
533.1451843966338	1586.2666666666667	9281.233333333334	48.03374732418041
533.9120027034099	1586.0666666666666	9329.466666666667	48.432485935926785
534.6787486327736	1586.9333333333334	9363.033333333333	49.14587058087462
535.4454221825597	1586.9	9398.733333333334	48.2985751301758
536.212023350603	1586.9	9428.733333333334	48.56537782207945
536.9785521347383	1586.8333333333333	9453.8	48.06606547269013
537.7450085328004	1586.2666666666667	9485.2	47.864512406538246
538.5113925426242	1586.7666666666667	9529.466666666667	48.644569387992945
539.2777041620444	1586.5333333333333	9559.6	48.814114345734886
540.0439433888959	1586.5	9557.366666666667	48.4018023387762
540.8101102210134	1586.4333333333334	9564.533333333333	47.654178524650106
541.5762046562318	1586.5	9580.966666666667	47.5935062222069
542.3422266923859	1586.8666666666666	9597.0	48.035798358513404
543.1081763273105	1586.3666666666666	9618.933333333332	47.47358999301998
543.8740535588404	1587.3	9637.366666666667	48.030894474718174
544.6398583848105	1586.6	9668.666666666666	48.526316334692105
545.4055908030555	1586.6666666666667	9663.733333333334	47.51310177852899
546.1712508114102	1586.2666666666667	9668.933333333332	47.864093434783065
546.9368384077096	1586.6	9670.366666666667	48.31932231915524
547.7023535897882	1586.6666666666667	9666.866666666667	48.03360033152255
548.4677963554811	1586.5666666666666	9650.8	46.15120504241547
549.2331667026231	1587.1666666666667	9665.6	47.32272515021408
549.9984646290487	1586.1666666666667	9658.433333333332	48.313962950722946
550.7636901325931	1586.7333333333333	9662.533333333333	47.795043655320086
551.5288432110908	1586.2	9654.1	47.89059768894505
552.2939238623768	1586.2333333333333	9660.833333333334	48.81646831335975
553.0589320842859	1586.7	9654.8	47.837255711972446
553.8238678746528	1586.4	9647.433333333332	46.97219098209693
554.5887312313124	1586.0666666666666	9667.533333333333	47.87160718022026
555.3535221520995	1586.6333333333334	9655.233333333334	48.17678426426417
556.1182406348488	1586.4333333333334	9641.0	47.870055944979875
556.8828866773954	1586.7	9656.8	47.82672555186906
557.6474602775738	1586.0333333333333	9648.3	47.278817688500475
558.411961433219	1586.1666666666667	9664.4	47.02631148812363
559.1763901421657	1586.5333333333333	9666.966666666667	47.57213313420432
559.9407464022488	1586.0666666666666	9678.866666666667	47.92656349136352
560.7050302113031	1585.9333333333334	9692.0	48.108906941450435
561.4692415671633	1587.1333333333334	9692.7	47.4660731953232
562.2333804676643	1586.7333333333333	9701.233333333334	47.66363798566041
562.997446910641	1586.8	9724.9	47.32511399072859
563.7614408939281	1586.1333333333334	9737.166666666666	47.263607497614665
564.5253624153604	1586.7333333333333	9754.933333333332	47.60341612998141
565.2892114727728	1586.4	9790.7	47.01032598991706
566.0529880639999	1586.2666666666667	9801.833333333334	46.708683951886115
566.8166921868768	1586.1666666666667	9828.9	48.10513026524873
567.5803238392382	1586.9666666666667	9832.6	47.40918693935897
568.3438830189189	1586.5333333333333	9849.9	47.737541782639504
569.1073697237535	1586.6666666666667	9863.633333333333	48.06081285070606
569.8707839515772	1585.6666666666667	9878.266666666666	47.44089877260423
570.6341257002246	1586.2	9905.3	48.145536182834924
571.3973949675305	1586.2	9919.7	48.622590922487504
572.1605917513298	1586.4	9932.033333333333	47.95850626905439
572.9237160494572	1586.9	9928.633333333333	47.571518719006626
573.6867678597476	1586.6333333333334	9936.866666666667	46.367204254233755
574.4497471800358	1586.1333333333334	9959.666666666666	47.00288532983784
575.2126540081566	1587.1666666666667	9959.333333333334	47.9677335862208
575.9754883419448	1586.0	9964.066666666668	47.93780774715348
576.7382501792351	1586.5	9973.5	47.681510801635866
577.5009395178625	1586.2333333333333	9997.9	47.14798794640167
578.2635563556619	1585.6333333333334	10018.933333333332	47.238374304091174
579.0261006904677	1586.2333333333333	10025.566666666668	46.69241360383822
579.7885725201152	1587.1	10028.233333333334	45.98545386485589
580.5509718424388	1586.3	10034.866666666667	45.765677283006276
581.3132986552736	1586.6333333333334	10056.2	47.30482276671546
582.0755529564542	1586.4666666666667	10086.9	47.332237698256414
582.8377347438156	1586.5333333333333	10117.5	47.113569877479655
583.5998440151925	1586.3	10129.433333333332	46.782186601025636
584.3618807684197	1585.8666666666666	10166.333333333334	48.000802262648996
585.123845001332	1585.9666666666667	10186.233333333334	47.3524052496202
585.8857367117644	1586.0666666666666	10223.4	46.700819075806635
586.6475558975515	1585.8666666666666	10258.6	46.41788080827331
587.4093025565281	1586.0666666666666	10299.766666666666	47.716570074689685
588.1709766865292	1586.9666666666667	10334.166666666666	47.35177306014998
588.9325782853895	1586.1	10384.466666666667	46.52765318792494
589.6941073509438	1586.4333333333334	10426.933333333332	45.88942181430399
590.4555638810269	1587.1333333333334	10511.266666666666	47.613611723481185
591.2169478734736	1586.9	10573.8	47.36108824646451
591.9782593261189	1586.6333333333334	10652.333333333334	46.483595374734634
592.7394982367973	1586.5666666666666	10765.333333333334	48.093946471782395
593.5006646033439	1586.4333333333334	10867.7	47.78156002902311
594.2617584235933	1586.7666666666667	10963.5	47.76710899843043
595.0227796953804	1586.4	11035.466666666667	47.179178158054604
595.78372841654	1586.3333333333333	11121.733333333334	46.32262219139952
596.544604584907	1586.3666666666666	11238.533333333333	45.94834252925399
597.3054081983161	1586.0666666666666	11362.766666666666	46.137541843568606
598.0661392546021	1586.1333333333334	11465.3	45.670392102543246
598.8267977515999	1586.6	11595.4	46.93643894394953
599.5873836871442	1586.4333333333334	11730.266666666666	47.39780989531152
600.34789705907	1587.0666666666666	11861.566666666668	47.328200248666455
601.1083378652119	1586.3333333333333	11973.0	47.038536681778666
601.8687061034049	1585.9	12107.5	47.66221333563262
602.6290017714836	1586.5	12251.533333333333	47.19703551149572
603.3892248672829	1586.8666666666666	12408.966666666667	46.60208871756442
604.1493753886377	1586.6	12565.833333333334	46.88307064163612
604.9094533333828	1586.8666666666666	12714.1	46.797072931040596
605.6694586993528	1586.4666666666667	12824.733333333334	46.17161088594657
606.4293914843829	1586.2333333333333	12951.766666666666	46.240923165480986
607.1892516863076	1586.6	13073.866666666667	45.94404317604498
607.9490393029618	1585.8666666666666	13197.833333333334	44.826383417966134
608.7087543321802	1586.3666666666666	13371.766666666666	46.56184254063171
609.4683967717978	1586.5666666666666	13520.933333333332	47.03423687427186
610.2279666196492	1587.0	13658.3	46.81958972988938
610.9874638735695	1586.8	13785.066666666668	46.2894872363705
611.7468885313933	1587.1666666666667	13892.0	46.10076838329917
612.5062405909555	1586.7666666666667	14019.9	45.97825512294473
613.2655200500909	1586.3666666666666	14137.6	45.75915657345708
614.0247269066342	1586.7333333333333	14262.7	46.18037871318696
614.7838611584203	1586.4666666666667	14365.666666666666	45.72023509782989
615.5429228032841	1585.8666666666666	14485.5	46.36404815675229
616.3019118390603	1586.1666666666667	14590.466666666667	46.53755956736369
617.0608282635836	1585.6	14702.466666666667	46.50174547354051
617.8196720746892	1586.6	14790.3	46.22175774166233
618.5784432702114	1587.0666666666666	14874.266666666666	46.82457931749232
619.3371418479854	1585.8666666666666	14935.666666666666	46.61211277400481
620.0957678058459	1586.2666666666667	15015.8	46.707611887489975
620.8543211416277	1585.7	15079.433333333332	46.2641617885993
621.6128018531655	1586.7	15161.3	46.47283047719129
622.3712099382943	1586.5	15207.8	46.69504961894821
623.1295453948488	1586.8	15258.266666666666	46.151338234553606
623.8878082206638	1586.3666666666666	15312.8	46.58758407044438
624.6459984135743	1585.9333333333334	15333.5	46.26592942118709
625.4041159714149	1586.5333333333333	15407.533333333333	46.73269135716748
626.1621608920203	1586.0333333333333	15471.966666666667	46.41269251512109
626.9201331732256	1586.9666666666667	15459.533333333333	44.86711067246169
627.6780328128656	1587.1666666666667	15537.966666666667	46.56255450400287
628.4358598087749	1586.7	15562.1	45.43971457337247
629.1936141587885	1586.3333333333333	15577.033333333333	45.7539265334346
629.9512958607411	1586.2666666666667	15624.666666666666	45.882169806876476
630.7089049124675	1586.1	15635.7	45.23597157591859
631.4664413118026	1586.5666666666666	15667.1	46.41072376751964
632.2239050565811	1585.7666666666667	15672.066666666668	46.80712558267644
632.9812961446379	1586.7	15678.066666666668	46.66923198580888
633.7386145738079	1585.8666666666666	15696.933333333332	46.99237117970001
634.4958603419257	1586.2333333333333	15691.633333333333	46.30268806157366
635.2530334468262	1585.5	15715.066666666668	46.326261796475826
636.0101338863443	1585.8666666666666	15707.333333333334	45.84475014515803
636.7671616583146	1586.5333333333333	15694.533333333333	46.22747911891272
637.5241167605723	1586.8	15689.133333333333	46.08952915687713
638.2809991909518	1586.6333333333334	15676.166666666666	46.56926002833124
639.037808947288	1585.1333333333334	15651.333333333334	46.83877578357189
639.7945460274159	1586.1	15641.133333333333	46.26465396049875
640.5512104291702	1586.6	15639.466666666667	45.53709557872886
641.3078021503857	1586.2	15637.233333333334	45.815762463656235
642.0643211888971	1585.3666666666666	15607.8	45.89596629260479
642.8207675425394	1586.4666666666667	15582.0	46.62538448601833
643.5771412091474	1586.2	15555.333333333334	46.32737934475155
644.3334421865558	1586.4	15531.133333333333	45.633855029326305
645.0896704725996	1586.1333333333334	15492.7	45.9394691666263
645.8458260651132	1586.6	15488.966666666667	45.88582036085291
646.6019089619319	1586.7333333333333	15474.733333333334	46.09233731578423
647.3579191608902	1586.1666666666667	15462.066666666668	45.40905811759989
648.1138566598231	1586.1666666666667	15411.8	45.52731128888861
648.8697214565653	1585.7	15388.466666666667	45.136456484764146
649.6255135489516	1586.0333333333333	15382.6	46.386698957674426
650.3812329348169	1586.9666666666667	15381.1	46.137330326790554
651.1368796119959	1586.2666666666667	15415.766666666666	46.80845169020078
651.8924535783235	1586.7333333333333	15408.433333333332	46.06704154432779
652.6479548316345	1586.7	15383.4	45.84832032722153
653.4033833697637	1586.2333333333333	15360.266666666666	45.31734547342856
654.1587391905458	1586.4	15336.633333333333	45.62099670982572
654.9140222918159	1586.1333333333334	15313.366666666667	45.66879761813445
655.6692326714084	1586.5	15327.5	44.9271708831723
656.4243703271585	1586.5	15340.233333333334	45.12618613071646
657.1794352569008	1586.1	15335.6	44.54778757335028
657.9344274584702	1586.2	15339.233333333334	45.39379315658724
658.6893469297014	1585.4	15366.066666666668	45.08453000649328
659.4441936684294	1586.1333333333334	15415.433333333332	45.44135636144186
660.1989676724888	1586.0666666666666	15445.466666666667	45.4672097850857
660.9536689397146	1586.2	15463.833333333334	44.41864228537572
661.7082974679414	1586.4	15525.7	45.11534174482233
662.4628532550042	1586.6333333333334	15573.3	45.588470153288085
663.2173362987378	1586.2333333333333	15644.233333333334	45.803260452314625
663.9717465969768	1586.2	15707.2	45.85204468189829
664.7260841475563	1585.5666666666666	15759.3	45.947959198933994
665.480348948311	1586.6	15811.1	44.929972765086106
666.2345409970756	1586.6333333333334	15867.733333333334	44.68622552954586
666.988660291685	1585.6333333333334	15934.3	44.72850349252005
667.742706829974	1586.4666666666667	16012.033333333333	45.30758491586298
668.4966806097776	1586.8333333333333	16098.566666666668	45.03629175226466
669.2505816289303	1586.4666666666667	16174.0	44.43675883714669
670.0044098852671	1586.1666666666667	16248.966666666667	44.38578574822221
670.7581653766227	1586.1	16361.166666666666	45.11652703721411
671.511848100832	1585.8666666666666	16455.0	45.2780984727581
672.2654580557298	1586.1666666666667	16509.633333333335	45.00430877314813
673.0189952391509	1585.7666666666667	16620.933333333334	44.612684428553614
673.7724596489301	1586.0	16743.133333333335	44.79772757597472
674.5258512829022	1586.4	16849.566666666666	44.45426336275373
675.279170138902	1586.6333333333334	16912.933333333334	44.51048027674417
676.0324162147645	1586.1666666666667	17043.2	45.27896256473102
676.7855895083242	1586.3333333333333	17179.8	45.26120025945605
677.5386900174161	1586.8333333333333	17318.566666666666	45.379142773909415
678.2917177398749	1586.7	17422.3	45.094915873358815
679.0446726735356	1587.0666666666666	17532.966666666667	45.38875748861745
679.797554816233	1586.5	17644.866666666665	45.40995439039764
680.5503641658016	1586.6666666666667	17781.066666666666	45.365138055495656
681.3031007200765	1586.2333333333333	17912.633333333335	45.298426988572864
682.0557644768925	1586.5333333333333	18010.833333333332	45.35917965522192
682.8083554340842	1586.5666666666666	18108.5	45.02910509067892
683.5608735894867	1585.8333333333333	18229.133333333335	44.44230407388095
684.3133189409347	1586.9666666666667	18373.433333333334	44.66803053969596
685.0656914862628	1586.8	18482.1	44.61284084866965
685.8179912233061	1586.9666666666667	18586.466666666667	44.67213357126857
686.5702181498993	1585.6666666666667	18730.5	44.994012479789404
687.3223722638772	1586.0	18852.6	44.139768405654365
688.0744535630747	1586.3333333333333	18982.666666666668	44.58296481066267
688.8264620453265	1586.2333333333333	19121.833333333332	44.71964166067564
689.5783977084674	1586.0	19255.533333333333	45.66137110004118
690.3302605503324	1586.1666666666667	19357.866666666665	45.44616084702628
691.082050568756	1586.6333333333334	19462.233333333334	44.93690250347698
691.8337677615733	1585.4666666666667	19565.733333333334	45.3409899563407
692.585412126619	1586.5	19641.666666666668	44.431660254627914
693.3369836617278	1586.7666666666667	19725.2	45.04483042872099
694.0884823647348	1586.2333333333333	19809.233333333334	44.16805748523633
694.8399082334745	1585.9666666666667	19894.1	44.16370507380133
695.5912612657819	1586.5	19967.433333333334	44.18447968102423
696.3425414594917	1586.8333333333333	20036.0	44.34694420174984
697.0937488124388	1586.8666666666666	20101.0	44.31646841238414
697.8448833224579	1586.2666666666667	20163.166666666668	44.76487910001706
698.5959449873841	1586.0666666666666	20186.4	44.78743980004569
699.3469338050518	1586.8333333333333	20243.1	45.171778620256006
700.0978497732962	1585.8333333333333	20304.5	44.55270373018342
700.8486928899517	1586.3333333333333	20330.766666666666	44.804906814672854
701.5994631528534	1586.7	20372.7	44.90723903789111
702.3501605598362	1586.0	20378.666666666668	44.86995523705516
703.1007851087347	1586.7	20379.0	44.94690702412481
703.8513367973837	1586.1333333333334	20405.733333333334	45.221245481571415
704.6018156236181	1586.6666666666667	20385.333333333332	45.272610755579585
705.3522215852728	1586.3333333333333	20350.1	44.224631609048494
706.1025546801824	1586.6666666666667	20380.233333333334	44.56799703377124
706.8528149061818	1586.5333333333333	20348.1	44.562551059133824
707.603002261106	1586.8	20299.933333333334	44.04399867145483
708.3531167427894	1586.0333333333333	20274.133333333335	43.854939494368836
709.1031583490673	1586.1	20239.5	44.35316627848139
709.8531270777742	1586.8333333333333	20194.833333333332	44.523137028111655
710.6030229267449	1586.4	20182.366666666665	45.14906352439539
711.3528458938142	1586.5666666666666	20118.5	44.1367386167042
712.1025959768172	1586.9666666666667	20088.466666666667	44.70983866757234
712.8522731735884	1586.4666666666667	20011.0	44.20141759002091
713.6018774819628	1586.7	19930.066666666666	45.391020567977854
714.351408899775	1586.6	19823.033333333333	43.9686413677888
715.1008674248601	1586.4333333333334	19736.833333333332	44.30018097446478
715.8502530550527	1586.3	19597.133333333335	44.48538746665428
716.5995657881876	1586.5333333333333	19496.466666666667	44.99943436812996
717.3488056220998	1586.1333333333334	19406.633333333335	45.070695557222216
718.097972554624	1586.4666666666667	19325.0	44.82396517890199
718.8470665835949	1586.2666666666667	19239.0	44.588914908912066
719.5960877068475	1586.7	19180.8	45.16337605786461
720.3450359222164	1586.5666666666666	19130.8	44.44685274729183
721.0939112275368	1585.9	19128.3	44.92737133989068
721.842713620643	1586.1666666666667	19095.366666666665	43.916181364828965
722.5914430993702	1585.9	19088.833333333332	45.07631994094207
723.340099661553	1586.5666666666666	19025.066666666666	44.531990305177324
724.0886833050263	1586.5333333333333	18984.733333333334	43.92195033230548
724.837194027625	1586.3333333333333	18959.7	43.876464498036285
725.5856318271836	1586.8	18921.333333333332	43.775723282180515
726.3339967015373	1586.5333333333333	18895.933333333334	44.242464264371414
727.0822886485207	1586.6	18845.566666666666	43.993209570982806
727.8305076659686	1586.0666666666666	18781.866666666665	43.47234010729036
728.5786537517159	1586.4666666666667	18755.4	44.034457402845405
729.3267269035974	1586.0333333333333	18684.2	43.79156065150693
730.0747271194479	1585.8666666666666	18622.733333333334	44.44091918594999
730.822654397102	1586.6333333333334	18553.933333333334	43.99598867778993
731.5705087343949	1586.2666666666667	18532.233333333334	43.86239248786278
732.3182901291611	1586.3	18492.033333333333	44.20445763416827
733.0659985792356	1585.9	18472.666666666668	44.45990808693806
733.8136340824532	1586.7	18410.633333333335	43.602303487235545
734.5611966366486	1586.5666666666666	18383.2	43.90088298097889
735.3086862396566	1586.2666666666667	18373.533333333333	44.488053574803565
736.056102889312	1586.2333333333333	18380.5	44.27567537673461
736.8034465834498	1586.2333333333333	18391.233333333334	44.06185586455551
737.5507173199047	1586.4333333333334	18413.633333333335	44.626614896625426
738.2979150965115	1587.0666666666666	18449.633333333335	44.744976197915875
739.045039911105	1587.1666666666667	18435.333333333332	44.6462082141995
739.79209176152	1586.6	18456.066666666666	44.6505578736507
740.5390706455914	1586.1333333333334	18461.233333333334	45.17710694190913
741.285976561154	1586.7	18474.5	45.30778062302605
742.0328095060426	1586.0666666666666	18421.0	44.768958650181375
742.7795694780918	1585.7666666666667	18371.733333333334	43.36666342757098
743.5262564751367	1587.0	18337.166666666668	44.6789871796078
744.272870495012	1586.4	18343.0	45.30195994621521
745.0194115355524	1586.6	18322.7	44.76936052828974
745.765879594593	1587.0	18299.833333333332	44.509566071962105
746.5122746699683	1585.9666666666667	18275.233333333334	44.13000061352726
747.2585967595134	1586.0	18274.266666666666	44.419033023536244
748.0048458610628	1586.9333333333334	18293.033333333333	44.439177292435254
748.7510219724516	1585.8666666666666	18327.233333333334	43.982599215442406
749.4971250915144	1586.5666666666666	18382.8	44.70563322965357
750.243155216086	1586.2333333333333	18426.733333333334	45.15092492495889
750.9891123440015	1586.8	18449.866666666665	44.45152522837812
751.7349964730954	1585.8333333333333	18493.766666666666	44.456313401062204
752.4808076012027	1586.8	18518.566666666666	44.573236231488394
753.2265457261582	1586.7333333333333	18561.066666666666	44.59633160888332
753.9722108457964	1586.0333333333333	18610.333333333332	44.104457096675034
754.7178029579526	1586.0	18651.466666666667	44.23850441512972
755.4633220604613	1586.4	18663.5	43.5418607964907
756.2087681511574	1586.1333333333334	18699.266666666666	44.26614482926568
756.9541412278757	1587.1	18742.333333333332	43.98928651939034
757.699441288451	1586.8666666666666	18815.9	43.74270675312459
758.4446683307182	1586.3	18881.566666666666	43.7479052208499
759.1898223525119	1586.5333333333333	18959.6	44.28399134904926
759.9349033516671	1586.8	19006.133333333335	44.22458785864073
760.6799113260186	1586.7333333333333	19081.5	43.90761601238571
761.424846273401	1586.5666666666666	19163.266666666666	43.97017079787154
762.1697081916495	1586.8666666666666	19231.1	44.08268999978213
762.9144970785986	1586.6333333333334	19275.8	43.773815925537704
763.6592129320832	1586.1666666666667	19319.166666666668	44.02121557209435
764.4038557499381	1586.2666666666667	19385.533333333333	44.17728851785112
765.1484255299982	1585.5333333333333	19393.266666666666	44.29829232124409
765.8929222700982	1586.3333333333333	19423.9	43.88795953519267
766.637345968073	1586.4666666666667	19513.7	44.00272464447137
767.3816966217572	1586.8666666666666	19604.966666666667	43.0411769721016
768.1259742289859	1586.6333333333334	19692.166666666668	42.885389781752046
768.8701787875938	1586.8	19793.466666666667	43.806766714324255
769.6143102954156	1586.2333333333333	19822.166666666668	43.099384937689706
770.3583687502863	1586.5333333333333	19941.6	43.771730816856255
771.1023541500406	1586.4	20024.366666666665	44.01630555449431
771.8462664925133	1586.0666666666666	20113.2	43.85046102830013
772.5901057755393	1586.8666666666666	20218.133333333335	43.918347709136285
773.3338719969533	1585.9	20305.0	43.285254969731334
774.0775651545903	1586.1666666666667	20369.8	42.58110542157925
774.8211852462848	1586.4	20450.966666666667	42.5973920520219
775.5647322698719	1585.9333333333334	20561.9	43.56347453959324
776.3082062231862	1586.4	20652.6	43.97886691002733
777.0516071040627	1586.7333333333333	20700.966666666667	42.74297046297108
777.7949349103361	1586.5	20813.1	43.54547315587009
778.5381896398412	1586.6	20865.366666666665	43.09802557558343
779.281371290413	1586.2333333333333	20987.5	43.590909914782415
780.024479859886	1586.2333333333333	21131.233333333334	43.522300593543974
780.7675153460953	1586.1666666666667	21270.366666666665	44.20555361906672
781.5104777468754	1585.6666666666667	21390.466666666667	44.15607449361486
782.2533670600615	1586.0	21502.266666666666	44.10757088417671
782.996183283488	1586.2666666666667	21569.5	44.325720469608115
783.73892641499	1586.6	21700.866666666665	44.47605614259663
784.4815964524023	1586.8333333333333	21829.2	44.20828549983321
785.2241933935596	1586.0333333333333	21931.166666666668	43.70881068973558
785.9667172362967	1586.2333333333333	22017.866666666665	43.36539203402617
786.7091679784486	1585.7333333333333	22095.0	43.09301589443124
787.4515456178499	1586.7666666666667	22185.3	43.25682986867252
788.1938501523355	1586.8333333333333	22251.4	42.83230908965595
788.9360815797401	1586.9333333333334	22351.333333333332	43.35562699399964
789.6782398978987	1586.4333333333334	22455.033333333333	42.997810043487895
790.420325104646	1586.4666666666667	22587.766666666666	43.009027850077196
791.1623371978169	1586.2666666666667	22759.366666666665	42.85660225970315
791.9042761752461	1586.3	22858.966666666667	42.63006705892832
792.6461420347684	1585.8333333333333	22979.3	43.835923039544454
793.3879347742187	1586.4333333333334	23084.0	43.91501371125887
794.1296543914318	1585.8666666666666	23143.166666666668	43.637711506489474
794.8713008842426	1586.4333333333334	23239.5	44.04400031633571
795.6128742504857	1586.4333333333334	23358.166666666668	42.79306989689177
796.354374487996	1586.1	23469.6	42.70574456458457
797.0958015946084	1587.0333333333333	23581.4	42.71264964677745
797.8371555681575	1586.5	23780.133333333335	43.89098310033879
798.5784364064783	1586.1333333333334	23873.833333333332	44.4977197860909
799.3196441074057	1586.5	23947.933333333334	44.32746962211987
800.0607786687742	1586.5333333333333	24037.8	43.82611447220034
800.8018400884189	1586.9	24131.766666666666	43.53318909111873
801.5428283641745	1585.5333333333333	24225.766666666666	43.55660104656515
802.2837434938757	1586.3333333333333	24344.766666666666	43.542266054863994
803.0245854753575	1586.2333333333333	24485.5	43.3046838236435
803.7653543064547	1586.3	24585.733333333334	43.78396956707662
804.5060499850019	1586.2666666666667	24627.8	42.433668605452674
805.2466725088342	1586.2	24747.766666666666	43.159146591039615
805.9872218757862	1586.6666666666667	24844.7	42.93868496545289
806.7276980836928	1586.7666666666667	24994.8	43.60372565981128
807.4681011303886	1586.3333333333333	25117.766666666666	43.40404887499108
808.2084310137088	1586.3	25209.533333333333	43.974008142378196
808.948687731488	1586.5666666666666	25299.1	43.5385099481136
809.688871281561	1586.0333333333333	25343.0	43.22057680357429
810.4289816617627	1586.3333333333333	25435.7	42.98825005082582
811.1690188699278	1586.0	25491.4	42.327910033286784
811.9089829038911	1586.2	25535.566666666666	42.508200534238426
812.6488737614875	1586.3666666666666	25625.366666666665	43.21626106186587
813.3886914405518	1586.8666666666666	25721.166666666668	42.986536001921785
814.1284359389189	1586.0666666666666	25871.2	43.1580558585804
814.8681072544233	1586.3	26019.1	42.70670745595106
815.6077053849002	1585.6333333333334	26142.933333333334	42.81156447556774
816.3472303281842	1586.7666666666667	26170.266666666666	42.81170405564156
817.0866820821101	1586.0	26243.633333333335	42.492539731837155
817.8260606445127	1586.1	26348.433333333334	42.81774474061236
818.5653660132269	1586.5	26428.633333333335	42.64364464836732
819.3045981860876	1585.9666666666667	26471.8	42.71962619153446
820.0437571609293	1586.8	26531.966666666667	43.45741649058213
820.7828429355872	1586.0	26546.033333333333	43.493656136369935
821.5218555078957	1586.2666666666667	26619.966666666667	42.87433374076247
822.26079487569	1586.9333333333334	26710.6	42.705369601503044
822.9996610368046	1586.4333333333334	26810.0	42.32580151176356
823.7384539890745	1585.7333333333333	26843.866666666665	42.33130078585617
824.4771737303345	1586.0333333333333	26908.866666666665	41.908472521532914
825.2158202584193	1585.9333333333334	27004.6	42.17294698408166
825.9543935711638	1586.5	27083.7	42.04844050968511
826.6928936664028	1586.4	27157.0	42.566287889161934
827.4313205419711	1586.7333333333333	27269.766666666666	43.03784979276719
828.1696741957036	1586.1666666666667	27342.566666666666	42.87053181047457
828.907954625435	1586.3333333333333	27464.366666666665	42.98354226651338
829.646161829	1585.3333333333333	27549.133333333335	42.887855050251424
830.3842958042337	1586.1	27672.166666666668	43.43342021193907
831.1223565489707	1586.4666666666667	27755.1	43.30276333269405
831.8603440610459	1585.9333333333334	27900.766666666666	43.55676371383523
832.598258338294	1585.6666666666667	27934.033333333333	43.04079042075048
833.3360993785501	1587.0333333333333	27962.3	42.16524191498283
834.0738671796487	1586.5	28040.8	41.88952218259846
834.8115617394246	1586.4	28123.7	41.753802215865036
835.5491830557129	1586.1333333333334	28267.366666666665	41.73360823522392
836.2867311263482	1586.0333333333333	28328.266666666666	42.6429619514483
837.0242059491653	1586.0333333333333	28446.066666666666	42.627201238071436
837.7616075219992	1586.4333333333334	28553.166666666668	42.284303898822394
838.4989358426844	1586.1666666666667	28576.433333333334	41.99559595411687
839.2361909090561	1586.5666666666666	28625.133333333335	42.25425026105055
839.9733727189487	1585.4	28690.566666666666	42.313570059601595
840.7104812701973	1585.5666666666666	28820.733333333334	42.33873340993184
841.4475165606366	1586.0333333333333	28927.833333333332	41.73379351931335
842.1844785881015	1586.5666666666666	29040.766666666666	41.833675486994544
842.9213673504267	1587.0	29127.566666666666	41.52127626412319
843.6581828454471	1586.9666666666667	29118.1	41.260303291740534
844.3949250709974	1586.9333333333334	29125.7	40.99634827073658
845.1315940249126	1585.7	29234.966666666667	41.2901287986775
845.8681897050272	1586.1333333333334	29343.1	41.42950773403202
846.6047121091764	1586.1	29520.466666666667	42.20426879416298
847.3411612351948	1586.9333333333334	29674.633333333335	42.62764393613931
848.0775370809172	1585.8666666666666	29743.166666666668	42.86693004250793
848.8138396441784	1586.3	29780.933333333334	42.790844874373064
849.5500689228132	1585.7666666666667	29845.766666666666	42.12937679161203
850.2862249146566	1586.4333333333334	29938.0	42.483431840319234
851.0223076175432	1586.1333333333334	30033.1	42.49257475460271
851.7583170293079	1586.2333333333333	30269.133333333335	42.40701916480583
852.4942531477856	1586.5	30428.166666666668	43.187423427525445
853.2301159708109	1586.1	30427.333333333332	43.14375449312014
853.9659054962187	1586.1666666666667	30432.033333333333	42.456366496545115
854.7016217218439	1586.2333333333333	30481.233333333334	42.405942493901804
855.4372646455213	1586.1333333333334	30634.466666666667	43.13960127833675
856.1728342650856	1586.5333333333333	30758.533333333333	42.83617925067238
856.9083305783716	1585.8666666666666	30871.466666666667	42.44077208779715
857.6437535832143	1586.4666666666667	30914.966666666667	41.92194691482676
858.3791032774483	1586.8	31008.966666666667	41.99588540477699
859.1143796589085	1585.5666666666666	30992.366666666665	41.63298597977689
859.8495827254299	1586.3333333333333	31153.7	41.497033615439655
860.5847124748469	1586.0666666666666	31286.333333333332	42.066235743782705
861.3197689049947	1586.0666666666666	31398.0	41.165583880800284
862.0547520137079	1585.7333333333333	31587.366666666665	41.81717515306535
862.7896617988213	1586.7333333333333	31689.633333333335	41.881313822019656
863.5244982581698	1586.0	31773.2	41.4904298711848
864.2592613895882	1586.5	31749.366666666665	41.54298158511932
864.9939511909114	1585.7333333333333	31674.6	41.26910192933634
865.728567659974	1586.5666666666666	31698.366666666665	41.530155568283504
866.4631107946109	1586.1333333333334	31782.4	42.224351630441475
867.197580592657	1586.5666666666666	31837.266666666666	41.992195926567966
867.931977051947	1586.1666666666667	31992.266666666666	40.98033637872479
868.6663001703158	1586.8333333333333	32009.7	41.2663198651271
869.4005499455982	1586.3666666666666	32061.566666666666	41.488745841812516
870.1347263756289	1586.1333333333334	32101.066666666666	41.88269131685737
870.8688294582428	1586.1333333333334	32193.233333333334	41.30533492000864
871.6028591912748	1585.9	32302.733333333334	41.11273592608232
872.3368155725594	1586.0333333333333	32418.233333333334	40.47081326769548
873.0706985999318	1586.2	32513.8	41.08334997607904
873.8045082712266	1585.7666666666667	32555.433333333334	41.928936859408154
874.5382445842787	1585.9333333333334	32613.533333333333	41.96185090490276
875.2719075369228	1586.1333333333334	32707.2	41.9806815549495
876.0054971269938	1585.7666666666667	32816.73333333333	41.39249974635743
876.7390133523264	1586.1	32985.433333333334	40.79691763754832
877.4724562107556	1585.8333333333333	33295.03333333333	40.831778627391415
878.2058257001161	1586.7666666666667	33495.4	40.31181004278947
878.9391218182427	1586.1	33618.26666666667	40.39884133941304
879.6723445629702	1586.2333333333333	33684.833333333336	39.913040756028636
880.4054939321335	1586.0666666666666	33770.13333333333	39.94009507684802
881.1385699235674	1585.7	33958.76666666667	39.7101370152628
881.8715725351066	1586.2666666666667	34187.46666666667	40.57707010365023
882.604501764586	1586.8	34468.1	40.9699724680871
883.3373576098403	1584.9666666666667	34664.2	40.81679525785675
884.0701400687044	1586.4	34767.3	40.89224398688134
884.8028491390132	1586.6333333333334	34926.8	40.223252317725326
885.5354848186014	1585.8	35046.166666666664	40.5076590085509
886.2680471053038	1586.7333333333333	35123.1	39.86413228556782
887.0005359969554	1585.9666666666667	35293.1	39.499297372667606
887.7329514913906	1586.7666666666667	35443.933333333334	39.72399078234498
888.4652935864447	1586.0	35738.76666666667	39.600854785991146
889.1975622799522	1586.1666666666667	36002.566666666666	39.69934775839292
889.929757569748	1586.0666666666666	36235.36666666667	40.01837755108822
890.6618794536669	1587.1333333333334	36325.166666666664	39.65327094874844
891.3939279295437	1586.2333333333333	36437.3	40.82357039968244
892.1259029952132	1586.2	36522.2	41.4095504057476
892.8578046485103	1585.4	36685.566666666666	40.91081788313465
893.5896328872698	1586.5333333333333	36840.9	41.02052689802762
894.3213877093264	1586.0666666666666	37006.73333333333	40.823532601239215
895.0530691125149	1586.1333333333334	37271.23333333333	41.18478693052492
895.7846770946703	1586.1	37583.8	41.4035031336935
896.5162116536272	1586.5	37736.1	41.51744648672298
897.2476727872206	1586.0	37856.86666666667	41.539546786943966
897.9790604932853	1586.4666666666667	38019.166666666664	41.760905231412934
898.7103747696559	1587.0	38178.96666666667	41.875014831629024
899.4416156141674	1585.6666666666667	38361.0	42.12623480757732
900.1727830246544	1586.8666666666666	38582.63333333333	42.242090742605974
900.9038769989521	1585.9666666666667	38844.76666666667	42.528507639081994
901.634897534895	1586.4	39001.066666666666	42.60268165147672
902.365844630318	1586.3333333333333	39141.23333333333	42.92719430250957
903.0967182830558	1586.7666666666667	39329.86666666667	43.54776170954002
903.8275184909435	1586.1666666666667	39487.86666666667	44.213729669667444
904.5582452518156	1586.5333333333333	39711.1	44.71128585778894
905.288898563507	1585.5666666666666	39872.23333333333	44.449110218976934
906.0194784238527	1586.6333333333334	39897.36666666667	44.38999244414332
906.7499848306873	1585.6666666666667	40079.0	44.733260850182326
907.4804177818455	1586.8	40332.566666666666	44.87318497649742
908.2107772751625	1587.0	40621.96666666667	45.90177881768258
908.9410633084728	1586.3	40816.4	46.01124176808957
909.6712758796114	1586.1333333333334	40880.933333333334	46.54274340025696
910.4014149864129	1585.5666666666666	40991.2	46.43361166255197
911.1314806267123	1586.5	41121.9	45.89006255033499
911.8614727983444	1586.4333333333334	41354.86666666667	46.77336172064684
912.5913914991438	1585.9	41567.46666666667	47.01181163928447
913.3212367269456	1586.6	41768.566666666666	47.562642599209504
914.0510084795844	1586.2666666666667	41889.13333333333	47.020249494178124
914.7807067548952	1586.2	42024.96666666667	47.58734339648127
915.5103315507125	1586.2333333333333	42067.933333333334	47.91359311533797
916.2398828648716	1586.4333333333334	42158.53333333333	48.298928694160416
916.9693606952068	1586.7666666666667	42267.6	48.08805970566902
917.6987650395532	1586.4333333333334	42409.46666666667	48.61835641851145
918.4280958957455	1585.9	42569.1	48.562301965011635
919.1573532616186	1586.9666666666667	42688.86666666667	48.69358943633208
919.8865371350073	1585.8666666666666	42692.666666666664	48.34563652501546
920.6156475137464	1587.0	42780.433333333334	48.999447946757826
921.3446843956707	1586.1	42736.4	48.67863339535901
922.0736477786149	1586.1333333333334	42696.36666666667	49.51153744955332
922.802537660414	1586.3666666666666	42696.73333333333	49.44309654956156
923.5313540389027	1586.5	42681.03333333333	48.72134862409513
924.2600969119159	1585.9	42649.3	48.73953730809754
924.9887662772883	1586.1666666666667	42582.066666666666	48.265318835541365
925.7173621328548	1586.3333333333333	42561.26666666667	48.36607514911115
926.4458844764501	1586.5333333333333	42490.46666666667	48.6048817274582
927.1743333059092	1586.3	42347.7	48.00104742450796
927.9027086190666	1586.0	42014.03333333333	47.11510343539823
928.6310104137575	1586.3	41565.96666666667	47.292268262484505
929.3592386878165	1585.5	41040.46666666667	47.51860355738641
930.0873934390784	1586.8	40342.166666666664	47.6537447144017
930.815474665378	1586.4333333333334	39511.7	47.133913022116495
931.5434823645503	1586.6666666666667	38618.3	47.14360777260275
932.2714165344298	1586.5333333333333	37462.166666666664	45.8808502421292
932.9992771728516	1585.6666666666667	36413.26666666667	45.6130492166184
933.7270642776504	1586.1666666666667	35334.76666666667	45.66417999615523
934.4547778466609	1586.4666666666667	34242.566666666666	44.673102758354226
935.1824178777181	1586.7	33378.9	44.48509305162268
935.9099843686568	1586.7333333333333	32686.4	44.62834410661232
936.6374773173115	1585.9666666666667	32193.933333333334	44.20793608548815
937.3648967215174	1586.0	31870.3	43.96442847298249
938.0922425791092	1585.8666666666666	31699.866666666665	43.52626906285435
938.8195148879216	1585.8666666666666	31704.066666666666	42.50095184737742
939.5467136457895	1585.9333333333334	31908.066666666666	42.53340864041866
940.2738388505477	1586.3	32159.7	42.18562022525933
941.000890500031	1586.2	32568.233333333334	41.759073444204105
941.7278685920743	1586.2666666666667	33144.0	41.67457453338204
942.4547731245123	1586.3	33825.8	42.14762048557562
943.1816040951798	1585.1333333333334	34512.76666666667	41.94404258487214
943.9083615019116	1585.6	35205.23333333333	41.544324512550716
944.6350453425426	1586.3666666666666	35984.8	41.509401756086426
945.3616556149077	1586.1	36779.9	42.14258103287832
946.0881923168415	1586.6333333333334	37527.3	42.146997178019625
946.8146554461789	1587.0333333333333	38180.8	41.678164582275095
947.5410450007547	1586.4	38916.433333333334	41.11670003528383
948.2673609784038	1585.4	39658.0	41.40131654729562
948.9936033769609	1586.1333333333334	40451.63333333333	41.25388537483238
949.7197721942608	1586.3666666666666	41211.3	40.79109851877187
950.4458674281384	1586.5	41967.3	40.75216124090234
951.1718890764284	1586.2666666666667	42711.2	40.24885033544918
951.8978371369658	1586.4333333333334	43355.2	39.903499133015856
952.6237116075853	1585.9	44008.166666666664	40.32303306282339
953.3495124861216	1586.0666666666666	44656.2	40.188680456450975
954.0752397704097	1585.7666666666667	45187.5	40.19867121087278
954.8008934582843	1586.3	45747.73333333333	40.253179170613684
955.5264735475803	1586.8333333333333	46273.7	39.22144339434893
956.2519800361324	1586.2333333333333	46783.76666666667	38.97929647877561
956.9774129217755	1587.2666666666667	47237.86666666667	39.29342459923066
957.7027722023442	1586.1	47645.9	38.84708969103519
958.4280578756737	1586.4666666666667	47944.73333333333	39.5223559116435
959.1532699395985	1586.1	48156.2	39.8071521799955
959.8784083919536	1586.3333333333333	48450.2	40.4102436942575
960.6034732305736	1586.2333333333333	48718.53333333333	40.16406049703922
961.3284644532936	1586.7333333333333	48918.86666666667	39.989791692968986
962.053382057948	1586.5	49199.13333333333	40.092066491694275
962.7782260423721	1586.1333333333334	49438.4	39.64639908296429
963.5029964044004	1586.3333333333333	49622.9	39.3238158587639
964.2276931418677	1586.0	49807.566666666666	39.2796289672091
964.952316252609	1586.4	49943.96666666667	39.19711551921582
965.6768657344589	1586.7	50038.433333333334	38.747784611683564
966.4013415852523	1586.5333333333333	50106.03333333333	38.92608464278429
967.1257438028242	1586.5333333333333	50146.86666666667	38.962272897583034
967.8500723850091	1586.6666666666667	50244.63333333333	39.943825684501
968.574327329642	1585.8333333333333	50318.5	39.81262406118194
969.2985086345576	1586.1333333333334	50416.53333333333	39.29927361819075
970.0226162975908	1586.6	50416.7	39.40988565693875
970.7466503165765	1586.2333333333333	50349.53333333333	39.58736101579325
971.4706106893493	1586.9666666666667	50374.1	40.33226027528902
972.1944974137441	1586.6333333333334	50199.4	40.12674304336582
972.9183104875957	1586.3333333333333	49963.26666666667	40.03662800275586
973.6420499087391	1586.5333333333333	49602.5	39.13687322980871
974.3657156750087	1586.1	49481.13333333333	39.61496224987572
975.0893077842397	1586.3	49293.73333333333	39.507486459576626
975.8128262342667	1586.1333333333334	49288.46666666667	39.39160340555069
976.5362710229247	1586.2666666666667	49255.833333333336	39.40797569309894
977.2596421480483	1586.0666666666666	49186.76666666667	39.42636335344116
977.9829396074724	1586.0	49110.8	39.91316346048928
978.7061633990318	1586.9333333333334	48895.1	39.81980046012805
979.4293135205613	1586.8333333333333	48581.2	39.39317093201789
980.1523899698958	1586.0666666666666	48359.833333333336	39.51785586100371
980.87539274487	1586.5	48223.03333333333	38.847618197499486
981.5983218433189	1586.5666666666666	48234.066666666666	38.81668468495249
982.3211772630771	1586.2666666666667	48254.03333333333	38.93882104793394
983.0439590019795	1586.4333333333334	48349.8	38.898544282060634
983.7666670578608	1586.2	48481.8	39.37253055945501
984.4893014285559	1586.2333333333333	48431.76666666667	38.63594944240379
985.2118621118997	1586.6	48335.53333333333	38.2048367436623
985.9343491057269	1586.2333333333333	48230.76666666667	38.28101061364116
986.6567624078724	1586.9	48070.566666666666	38.12124060301958
987.3791020161709	1586.0	48035.2	38.05792097019621
988.1013679284573	1585.7666666666667	48067.066666666666	38.498816861227986
988.8235601425663	1586.7333333333333	48099.8	38.703649047531414
989.5456786563328	1586.4	48163.7	38.588377962958084
990.2677234675917	1585.8	48265.1	38.95012652914473
990.9896945741776	1586.1	48222.166666666664	38.71192253798451
991.7115919739255	1585.9333333333334	48073.433333333334	38.554700328232265
992.4334156646702	1586.9	47755.066666666666	38.240864103005876
993.1551656442463	1586.9333333333334	47361.8	38.39164447328687
993.8768419104888	1586.9	46932.53333333333	37.79689042830354
994.5984444612325	1586.4	46686.26666666667	38.212237222024136
995.3199732943121	1586.5666666666666	46369.73333333333	38.59407102554386
996.0414284075626	1586.2666666666667	46088.666666666664	38.93737078395065
996.7628097988187	1587.0	45820.3	38.7345542954292
997.4841174659151	1586.5333333333333	45572.0	38.598351407043985
998.2053514066869	1586.2333333333333	45260.86666666667	38.69038023391107
998.9265116189687	1586.2666666666667	44792.833333333336	38.38899447475039
999.6475981005952	1586.5	44219.36666666667	38.529622204509664
1000.3686108494015	1586.9333333333334	43728.73333333333	38.77207379143712
1001.0895498632223	1586.6	43378.63333333333	38.652474377694695
1001.8104151398923	1585.7333333333333	43056.833333333336	38.51317626800916
1002.5312066772464	1586.0666666666666	42737.666666666664	38.95138786846697
1003.2519244731194	1586.7	42462.73333333333	38.94022346544549
1003.9725685253462	1586.7666666666667	42106.166666666664	39.28525210579682
1004.6931388317614	1585.9333333333334	41687.3	38.810761576652816
1005.4136353902	1586.1666666666667	41138.1	38.72436306284642
1006.1340581984969	1585.8333333333333	40603.566666666666	39.31987282432375
1006.8544072544867	1586.7333333333333	39918.76666666667	38.995693937274105
1007.5746825560042	1586.5	39349.76666666667	39.450239751642535
1008.2948841008844	1586.1333333333334	38820.7	39.676068668584094
1009.0150118869618	1586.7666666666667	38348.333333333336	40.056316446336844
1009.7350659120716	1585.9666666666667	37997.933333333334	40.1239307325015
1010.4550461740483	1586.2333333333333	37644.2	40.616158405988536
1011.174952670727	1586.2333333333333	37269.23333333333	40.92468204290135
1011.8947853999423	1586.7	36803.7	40.43316877013246
1012.614544359529	1586.2	36247.63333333333	40.30651556110278
1013.334229547322	1586.2333333333333	35650.3	40.84888378625664
1014.0538409611561	1586.5	35002.36666666667	40.90060743434841
1014.7733785988661	1586.1333333333334	34417.933333333334	41.2068293944333
1015.4928424582868	1586.9666666666667	33885.13333333333	40.38859296629348
1016.2122325372529	1586.0	33437.4	40.682109580567314
1016.9315488335994	1586.1666666666667	33051.73333333333	40.999040441807715
1017.6507913451611	1585.8666666666666	32696.4	40.514251086786416
1018.3699600697728	1586.5333333333333	32379.066666666666	41.23672414959008
1019.0890550052692	1586.7	31920.0	40.58698066154322
1019.8080761494851	1586.2333333333333	31353.466666666667	40.21504784840608
1020.5270235002555	1586.4666666666667	30683.633333333335	39.81562094271623
1021.2458970554151	1586.5333333333333	29962.966666666667	39.416649570379356
1021.9646968127987	1586.6666666666667	29311.4	39.65302694743914
1022.6834227702411	1586.0333333333333	28754.533333333333	39.79088637754913
1023.4020749255772	1586.5	28257.566666666666	39.69780545709931
1024.1206532766416	1586.2	27838.933333333334	40.00926353864698
1024.8391578212693	1586.2	27494.566666666666	40.26373238886924
1025.5575885572953	1586.9666666666667	27192.733333333334	39.69084091632167
1026.2759454825539	1587.0	26806.933333333334	39.85122348153238
1026.9942285948803	1586.2333333333333	26264.7	40.373777297842274
1027.7124378921092	1586.8333333333333	25700.233333333334	40.48572335204892
1028.4305733720753	1586.2	25111.333333333332	40.42076247791444
1029.1486350326138	1587.1333333333334	24569.266666666666	40.84388383254579
1029.866622871559	1585.7333333333333	24083.466666666667	40.9388940847229
1030.584536886746	1586.0333333333333	23623.666666666668	40.07766278308967
1031.3023770760096	1586.5333333333333	23248.633333333335	40.47589604999959
1032.0201434371845	1586.5	22902.733333333334	40.97142177277185
1032.7378359681059	1586.7666666666667	22537.366666666665	40.28135124379124
1033.455454666608	1586.3333333333333	22130.566666666666	40.829753380758994
1034.1729995305259	1586.9666666666667	21704.966666666667	40.912272450451226
1034.8904705576945	1586.5333333333333	21208.966666666667	40.741738526773645
1035.6078677459486	1586.8666666666666	20692.8	40.906138342675376
1036.3251910931228	1586.4333333333334	20190.233333333334	40.61391442004347
1037.042440597052	1586.0	19744.133333333335	40.578584454461705
1037.7596162555712	1585.7333333333333	19345.866666666665	40.63415343726979
1038.4767180665153	1586.7	19039.3	41.217535514773964
1039.1937460277186	1586.3	18743.533333333333	41.00911531416232
1039.9107001370162	1586.2333333333333	18483.2	40.736653077372004
1040.627580392243	1586.2333333333333	18212.233333333334	41.21683663614657
1041.3443867912338	1585.9666666666667	17858.633333333335	40.85577592130128
1042.0611193318232	1586.9666666666667	17450.466666666667	40.000518819321414
1042.7777780118463	1586.2333333333333	17039.033333333333	41.26801239349243
1043.4943628291376	1586.4666666666667	16569.733333333334	40.30632332881354
1044.2108737815322	1585.9	16147.533333333333	40.33480466207968
1044.9273108668647	1586.3	15802.2	40.17159231315925
1045.64367408297	1586.1	15466.5	40.296579354761974
1046.359963427683	1586.2666666666667	15189.633333333333	40.494485707120546
1047.0761788988382	1586.4	14933.6	40.31851715469882
1047.7923204942708	1587.0	14670.9	39.07140347354683
1048.5083882118154	1586.2333333333333	14387.8	38.97210218791747
1049.224382049307	1586.7666666666667	14090.7	39.47309339597109
1049.9403020045802	1586.5666666666666	13764.5	39.44667423515827
1050.6561480754697	1585.8333333333333	13445.833333333334	40.07155101903955
1051.3719202598106	1586.5333333333333	13120.133333333333	39.975292156046045
1052.0876185554378	1586.9	12827.333333333334	39.459358796826365
1052.8032429601856	1586.4666666666667	12576.966666666667	40.24220346840922
1053.5187934718892	1586.2	12364.366666666667	39.371819345919334
1054.2342700883835	1586.4333333333334	12220.366666666667	40.55544693362884
1054.949672807503	1585.9333333333334	12074.1	39.898083012997475
1055.6650016270826	1585.7	11896.533333333333	40.31686454201424
1056.3802565449573	1586.3	11702.533333333333	40.13093347235472
1057.0954375589617	1586.6333333333334	11471.266666666666	39.68983390167089
1057.8105446669308	1586.8666666666666	11237.433333333332	39.03335199386264
1058.5255778666992	1586.5	11020.866666666667	40.123410515738435
1059.240537156102	1586.3333333333333	10773.6	39.30359707124163
1059.9554225329737	1587.3333333333333	10593.866666666667	39.67351541874345
1060.6702339951491	1585.4666666666667	10436.166666666666	39.1454271833784
1061.3849715404633	1586.5666666666666	10303.8	39.594746727259526
1062.0996351667509	1586.1333333333334	10191.3	39.8601243015381
1062.8142248718468	1585.9666666666667	10084.866666666667	40.36746590331293
1063.528740653586	1586.5666666666666	9937.7	40.24663802586762
1064.2431825098029	1585.7666666666667	9748.366666666667	39.495451260960046
1064.9575504383324	1586.3666666666666	9544.766666666666	39.95295576601974
1065.6718444370097	1586.3	9355.9	39.46258426131725
1066.386064503669	1586.8	9167.866666666667	40.06375888894129
1067.1002106361457	1585.8666666666666	9035.6	40.64421855863722
1067.8142828322743	1586.0333333333333	8907.733333333334	39.35029977237441
1068.5282810898898	1585.8666666666666	8820.633333333333	40.62699264780185
1069.2422054068265	1585.8333333333333	8716.366666666667	39.848009084360044
1069.95605578092	1586.5333333333333	8620.1	40.35597355910515
1070.6698322100044	1586.2333333333333	8476.433333333332	39.97491902205247
1071.383534691915	1585.8333333333333	8320.866666666667	39.57999011983405
1072.0971632244864	1586.4	8152.366666666667	40.64590866415648
1072.8107178055534	1586.2666666666667	7990.5	39.67767779392894
1073.524198432951	1586.7333333333333	7862.133333333333	39.92661404831039
1074.2376051045137	1586.4333333333334	7758.7	39.555898767095556
1074.9509378180765	1586.0333333333333	7671.433333333333	39.86314026386977
1075.6641965714741	1586.1666666666667	7594.866666666667	40.10300107221731
1076.3773813625414	1586.6666666666667	7485.2	39.31107739163477
1077.0904921891133	1586.0	7386.466666666666	39.187065790637426
1077.8035290490245	1586.0333333333333	7273.866666666667	40.418724812197766
1078.51649194011	1586.4666666666667	7132.766666666666	40.1132659543615
1079.2293808602042	1586.0	7018.566666666667	40.800712790674865
1079.9421958071423	1586.0	6893.766666666666	40.49139213285054
1080.6549367787588	1586.2333333333333	6803.6	40.029964055816066
1081.367603772889	1586.3333333333333	6731.7	41.15500956113269
1082.080196787367	1585.7666666666667	6663.833333333333	39.48003435658877
1082.7927158200282	1585.8666666666666	6594.133333333333	39.56855808068761
1083.5051608687072	1586.6	6488.833333333333	39.361617328977516
1084.217531931239	1586.9333333333334	6363.066666666667	38.93966247604079
1084.9298290054578	1586.7	6253.166666666667	40.07499481724569
1085.6420520891993	1586.8	6146.933333333333	39.14014460117153
1086.3542011802977	1585.9	6070.5	39.05638953387909
1087.0662762765878	1586.8333333333333	6015.433333333333	40.59516175220975
1087.7782773759047	1587.0333333333333	5941.966666666666	38.600413581148224
1088.4902044760831	1585.9	5879.766666666666	39.82107314593797
1089.202057574958	1586.3333333333333	5783.1	38.28587805412133
1089.9138366703637	1585.8666666666666	5696.066666666667	40.02088776661337
1090.6255417601355	1586.7333333333333	5599.666666666667	38.58292737916973
1091.337172842108	1586.3333333333333	5518.666666666667	39.233400156749
1092.048729914116	1586.4	5463.633333333333	40.52993448906383
1092.7602129739944	1586.4333333333334	5417.0	39.153621384133864
1093.471622019578	1586.9666666666667	5366.2	38.40292540424844
1094.1829570487016	1586.0333333333333	5307.866666666667	39.69546803873051
1094.8942180592	1586.1	5217.633333333333	39.785584508065405
1095.605405048908	1586.0333333333333	5132.233333333334	38.4860725029751
1096.3165180156604	1586.6333333333334	5069.6	39.449366586463384
1097.027556957292	1586.5333333333333	5023.3	40.55483708019266
1097.7385218716379	1586.4333333333334	4975.0	38.210932821201865
1098.4494127565324	1586.5666666666666	4936.966666666666	39.62604239097825
1099.1602296098106	1586.7	4850.333333333333	38.98017020349177
1099.8709724293074	1586.6666666666667	4771.133333333333	40.38918654404653
1100.5816412128574	1586.3	4706.166666666667	40.61384770611337
1101.2922359582956	1586.5333333333333	4650.8	39.28228426917873
1102.0027566634565	1585.7333333333333	4621.9	39.50104875614095
1102.7132033261753	1586.2333333333333	4566.166666666667	39.19080627479386
1103.4235759442865	1586.0	4497.133333333333	39.071628364477746
1104.1338745156252	1585.6666666666667	4421.466666666666	38.794927714430905
1104.844099038026	1585.8	4375.633333333333	39.96442527469882
1105.5542495093239	1586.0666666666666	4343.266666666666	40.316107566191896
1106.2643259273534	1586.4333333333334	4287.2	39.229903498708396
1106.9743282899494	1586.1666666666667	4212.9	39.19871179507692
1107.684256594947	1585.7333333333333	4132.2	39.066965636496654
1108.394110840181	1586.1333333333334	4083.0	40.37577248189627
1109.1038910234856	1586.5	4039.0333333333333	40.29852998701786
1109.8135971426964	1586.0666666666666	3979.9333333333334	39.34385497796781
1110.5232291956477	1586.2666666666667	3909.7	39.9446084194237
1111.2327871801745	1586.8	3847.8	41.82700465930389
1111.9422710941117	1586.6	3800.0	41.727027370279586
1112.6516809352938	1586.6	3743.766666666667	40.189750044020776
1113.3610167015559	1586.4333333333334	3686.4	41.338228558787605
1114.0702783907325	1585.8333333333333	3633.366666666667	40.62200987296179
1114.7794660006589	1585.7333333333333	3590.3	40.567301588309086
1115.4885795291696	1586.9333333333334	3561.5333333333333	40.58478921800306
1116.1976189740992	1586.4333333333334	3508.5333333333333	40.8785814879775
1116.906584333283	1585.7666666666667	3460.733333333333	41.26916787580159
1117.6154756045555	1586.3666666666666	3426.6666666666665	41.56577981253052
1118.3242927857516	1586.6666666666667	3389.5666666666666	41.6135540445922
1119.0330358747062	1586.8333333333333	3349.0333333333333	42.07095248631797
1119.741704869254	1586.9	3308.866666666667	41.695440759040174
1120.4502997672296	1585.5666666666666	3270.9	42.410896557078175
1121.1588205664682	1585.3333333333333	1664.4333333333334	53.699307751995306
1121.8672672648045	1585.8	1664.1	50.11378843891922
1122.5756398600731	1585.6333333333334	1662.5333333333333	32.836809949565
1123.2839383501089	1585.5666666666666	1664.4	42.403848553088146
