# Supplementary material for: Roblonski: A Material-Efficient Robo-Fluidic Toolbox for Rapid Photochemical Characterization
Source: ACS Cent Sci. 2026 Feb 6;12(3):333–44. doi: 10.1021/acscentsci.5c02027 (PMC13022720; doi:10.1021/acscentsci.5c02027)
Supplement: Supplementary file 2 [file oc5c02027_si_002.zip › BeerLambertStudy/Raw Data (Automataed)/BLEC Study (2025 Jun 12)/Perylene3/blec_Perylene3__13062025_aABS_i11_eEXP_s0_d380e-02_t250-0_m7_v175-0.csv]

name	C:/Users/cbe.mabolha.shared/Documents/Gilson Spectroscopy Project\BLEC Study (2025 Jun 12)\Perylene3\blec_Perylene3__13062025_aABS_i11_eEXP_s0_d380e-02_t250-0_m7_v175-0.csv
2025-06-13 00:59:45.283403
mix_iter=7	mix_disp=175.0
droplet_volume=50.0	working_volume=250.0
dilution_scheme=Fractional(value=0.3333333333333333)	n_dil=6
calibration=Calibration(y = f(x); f(x) = -0.244 + 0.9765x; s.t. y > 0.0; Set Feb 4	2025 from "Manuscript Figures Data.xlsx")
count	30
interval	0.1 (Sec)
integration_time	40000 (uSec)
NLC=False	DCC=False	WCAL=-5	Slit=S5
Conc_0=0.038	nFRAC=1.0	nConc_(11;0)=0.038	aFRAC=1.0	aConc_(11;0)=0.038
wavelength (nm)	dark reference (int)	light reference (int)	abs (mOD)
W	D	L	S
344.6678771972656	1601.8666666666666	1681.1333333333334	46.40732811860445
345.45221902608614	1589.6666666666667	1667.8	43.007613180053646
346.236489003635	1586.3	1664.6	48.66372204368634
347.02068712774695	1584.6333333333334	1661.7666666666667	37.82268609916937
347.8048133962569	1584.6666666666667	2406.8333333333335	58.371936900887675
348.5888678069997	1586.0666666666666	2413.0333333333333	54.58179082088473
349.3728503578101	1586.4666666666667	2430.0333333333333	53.86599088042469
350.15676104652283	1587.8333333333333	2447.3	56.74250971501438
350.94059987097285	1587.2333333333333	2448.5333333333333	53.9790935800958
351.72436682899485	1586.4	2457.3333333333335	57.25172064223476
352.5080619184237	1585.4333333333334	2462.133333333333	56.39788426355369
353.2916851370942	1584.8666666666666	2468.3333333333335	57.44920747134856
354.0752364828412	1585.2333333333333	2472.733333333333	58.43724693453013
354.8587159534994	1585.6	2473.9333333333334	56.388567899130045
355.6421235469038	1586.4666666666667	2479.4333333333334	58.907713298418756
356.42545926088906	1586.8	2477.4	59.914255861486424
357.20872309329	1586.6333333333334	2476.4	60.01178950602578
357.9919150419415	1587.0	2472.5333333333333	61.82484438028314
358.77503510467835	1586.5	2468.1666666666665	64.47178178486561
359.5580832793353	1585.9333333333334	2460.5	62.44850681929507
360.34105956374725	1585.8	2457.5333333333333	62.66685198767337
361.12396395574893	1585.9333333333334	2452.0	62.046341604917885
361.9067964531752	1585.8333333333333	2451.0333333333333	64.28066676725241
362.6895570538609	1585.7666666666667	2451.633333333333	64.42120883723823
363.47224575564076	1586.8	2452.8333333333335	65.94221544030547
364.2548625563497	1586.2333333333333	2446.866666666667	65.82126031724569
365.0374074538224	1586.5333333333333	2445.0	64.5895419969949
365.8198804458938	1585.8333333333333	2444.1	64.97780734244333
366.6022815303986	1586.5333333333333	2443.8	66.88768988473674
367.3846107051717	1585.7333333333333	2444.2	66.0988376331928
368.1668679680479	1585.7333333333333	2444.1666666666665	64.25971573071472
368.9490533168619	1586.4	2447.6666666666665	66.08202047656641
369.7311667494487	1586.4666666666667	2455.6666666666665	65.12136263047772
370.5132082636429	1586.4666666666667	2461.1666666666665	67.3193294543633
371.2951778572795	1586.0333333333333	2472.4333333333334	70.5849170725985
372.07707552819323	1585.4333333333334	2464.766666666667	67.49315668152981
372.8589012742189	1586.2333333333333	2474.366666666667	70.51204490991718
373.6406550931913	1586.3666666666666	2483.9333333333334	75.50341638876638
374.4223369829453	1585.7333333333333	2493.866666666667	75.20787098280962
375.2039469413157	1586.7333333333333	2502.0666666666666	77.55844514740333
375.9854849661373	1585.5666666666666	2493.233333333333	78.83050712022929
376.7669510552448	1586.3	2497.5333333333333	81.24186474821809
377.5483452064732	1586.2	2503.766666666667	82.45307531691144
378.3296674176572	1586.3333333333333	2517.3	85.12133448356084
379.11091768663164	1586.1333333333334	2518.9	84.63805168877711
379.89209601123133	1586.1333333333334	2527.3	85.35596958247788
380.67320238929113	1586.3333333333333	2529.3333333333335	90.49085970365797
381.45423681864577	1586.2666666666667	2532.4	91.19472944884394
382.23519929713007	1586.2333333333333	2536.8333333333335	87.57679115782562
383.01608982257886	1586.1333333333334	2553.766666666667	90.08572477342933
383.796908392827	1586.3	2562.8	89.7241375238828
384.57765500570923	1585.2333333333333	2567.4	89.18569116272786
385.3583296590604	1586.0333333333333	2554.0666666666666	88.35485377929422
386.1389323507153	1586.2	2559.4	87.76214006065011
386.91946307850884	1585.7333333333333	2572.1	88.63831779229574
387.69992184027564	1585.6333333333334	2594.5	83.93670069600982
388.48030863385065	1585.8666666666666	2621.4333333333334	85.33356666240995
389.2606234570687	1585.5	2601.633333333333	83.51669573571456
390.04086630776453	1586.1	2592.7	84.09289503312145
390.82103718377294	1586.0	2596.266666666667	83.99961730697007
391.6011360829288	1586.4666666666667	2606.8333333333335	86.86179171034912
392.3811630030669	1586.6666666666667	2635.9333333333334	89.03829867789236
393.161117942022	1585.6666666666667	2672.8333333333335	87.13390116972741
393.941000897629	1586.3666666666666	2715.366666666667	92.00123779728452
394.72081186772266	1585.9	2726.4	97.6404803332696
395.5005508501378	1586.5	2713.633333333333	96.89716956864629
396.28021784270925	1585.8666666666666	2715.6	101.848983391896
397.0598128432718	1586.1666666666667	2723.766666666667	104.27978671878542
397.83933584966024	1585.9333333333334	2727.4666666666667	108.7171282559596
398.6187868597095	1586.0666666666666	2744.2	113.53979499264669
399.3981658712542	1585.3	2759.4666666666667	116.0183666341763
400.1774728821293	1585.7333333333333	2787.6666666666665	120.45735772993768
400.9567078901696	1585.9333333333334	2809.4	123.77284468150988
401.7358708932098	1585.7333333333333	2808.0666666666666	126.00594542850472
402.5149618890848	1586.4	2794.4666666666667	128.04145454682205
403.2939808756294	1586.5	2804.866666666667	130.79621963497533
404.07292785067847	1585.3333333333333	2831.6666666666665	131.4846217337207
404.8518028120667	1585.6666666666667	2842.5333333333333	128.52404869098507
405.630605757629	1586.5666666666666	2846.366666666667	126.05096554927123
406.4093366852001	1586.6333333333334	2841.8	127.06996854823544
407.1879955926149	1585.8333333333333	2842.5333333333333	123.81512587114611
407.9665824777082	1586.6	2857.266666666667	121.95648416818294
408.74509733831474	1586.3333333333333	2880.0333333333333	117.29647385034882
409.52354017226935	1586.3666666666666	2886.8333333333335	108.80428888708678
410.3019109774069	1586.3333333333333	2895.9333333333334	106.04774782478849
411.08020975156217	1585.9333333333334	2905.6666666666665	97.5769066192255
411.8584364925699	1586.7	2929.9333333333334	93.29582406698384
412.6365911982651	1586.2333333333333	2955.3	89.42246608920031
413.4146738664823	1586.7333333333333	2980.766666666667	87.95283912397966
414.19268449505654	1585.8666666666666	3009.866666666667	86.78660857098878
414.97062308182257	1586.2	3046.7	86.25021773772193
415.74848962461516	1586.8	3087.9666666666667	84.7267906429652
416.52628412126916	1586.3666666666666	3159.1666666666665	89.3165289441939
417.3040065696194	1586.2666666666667	3237.4	90.66654351794116
418.0816569675006	1586.5333333333333	3230.1666666666665	94.24509610246385
418.8592353127476	1586.4	3217.133333333333	95.58709532659486
419.63674160319533	1586.8333333333333	3231.6666666666665	98.06670755715
420.4141758366785	1585.8	3269.5333333333333	100.56438385582678
421.1915380110319	1586.6333333333334	3283.4666666666667	103.43199330999107
421.9688281240904	1585.6333333333334	3284.0333333333333	107.64932770014087
422.7460461736888	1585.9	3344.4333333333334	116.49290443395915
423.52319215766187	1586.5	3405.6666666666665	120.72833909946858
424.3002660738445	1586.2666666666667	3484.8333333333335	128.03787432547614
425.0772679200714	1585.8	3624.5	131.211253081036
425.8541976941775	1585.8	3771.266666666667	136.0942582014482
426.6310553939975	1586.2333333333333	3838.7	137.46158321255183
427.40784101736625	1586.3666666666666	3890.733333333333	137.9839936947746
428.18455456211865	1586.7333333333333	4018.6	142.32303764473386
428.96119602608934	1585.9	4209.766666666666	146.1567262354585
429.7377654071133	1586.5	4422.866666666667	154.24405769077217
430.5142627030252	1585.9666666666667	4542.566666666667	161.19788816580592
431.29068791166	1586.7	4695.466666666666	168.90984990366377
432.06704103085235	1586.4666666666667	4828.1	170.4916755963614
432.8433220584372	1586.0	4917.0	163.72644259509642
433.6195309922492	1585.9	4985.266666666666	151.5548696926567
434.3956678301234	1586.4333333333334	5031.733333333334	134.46142759974384
435.1717325698944	1586.3666666666666	5045.766666666666	117.05153001743881
435.9477252093971	1586.4	5060.9	100.6446202139026
436.72364574646633	1586.3	5110.233333333334	88.85837009147464
437.49949417893686	1586.4	5167.2	78.44930658314401
438.27527050464346	1586.1666666666667	5273.566666666667	73.36910246737895
439.0509747214211	1586.1333333333334	5445.133333333333	68.82150628680115
439.8266068271044	1586.0666666666666	5708.8	64.87126452615036
440.6021668195283	1586.7333333333333	6087.066666666667	62.70005529095865
441.37765469652754	1586.4333333333334	6553.866666666667	60.487480421165635
442.1530704559369	1585.4666666666667	7050.866666666667	58.95185482079576
442.9284140955914	1586.1666666666667	7503.233333333334	58.18491889604744
443.7036856133256	1586.5333333333333	7821.633333333333	55.54012403110333
444.47888500697445	1586.4	7978.133333333333	53.57532430622169
445.2540122743727	1586.5666666666666	8016.1	53.01630486160167
446.0290674133552	1585.9333333333334	7964.4	52.135229649735294
446.8040504217568	1586.2	7877.866666666667	52.51564053538313
447.5789612974122	1586.0666666666666	7804.466666666666	52.248650152019046
448.35380003815635	1586.2	7736.933333333333	50.78080976798261
449.1285666418239	1586.5	7709.033333333334	50.64623220291146
449.90326110624983	1586.4333333333334	7711.766666666666	50.573880304671256
450.67788342926883	1586.2	7722.7	49.36742519034294
451.4524336087157	1586.2333333333333	7754.433333333333	49.46687109331809
452.22691164242536	1586.8666666666666	7799.233333333334	49.44169282862266
453.00131752823256	1587.0	7863.0	49.75090687835555
453.7756512639721	1585.4	7940.866666666667	49.6460955454488
454.5499128474788	1586.4666666666667	7995.666666666667	49.590054923651486
455.32410227658755	1586.6666666666667	8050.433333333333	51.04951142177897
456.09821954913303	1586.3333333333333	8054.333333333333	50.62910623747647
456.8722646629501	1587.2666666666667	8028.2	50.42800314531164
457.6462376158736	1586.1666666666667	7968.166666666667	50.08120829075151
458.4201384057383	1586.6333333333334	7870.1	49.93115823668322
459.1939670303791	1585.8333333333333	7753.0	49.60719940472428
459.96772348763074	1586.5666666666666	7605.0	50.18364365679552
460.741407775328	1586.0666666666666	7470.633333333333	51.07995626071951
461.51501989130577	1586.0666666666666	7323.866666666667	50.508688201716964
462.2885598333988	1585.9333333333334	7208.733333333334	49.84626826927704
463.0620275994419	1586.3	7116.866666666667	48.9166912582123
463.83542318726995	1586.8666666666666	7046.966666666666	48.50497854077546
464.6087465947177	1586.3666666666666	7002.0	48.920556035791684
465.38199781962	1585.6333333333334	6971.033333333334	48.618668018860156
466.1551768598116	1586.1333333333334	6973.566666666667	48.78862412354278
466.92828371312737	1586.4333333333334	6984.533333333334	49.50034428116954
467.7013183774021	1586.2666666666667	7028.4	49.439823149419695
468.4742808504707	1586.2666666666667	7066.4	49.63919693130327
469.24717113016777	1586.3333333333333	7113.633333333333	48.56343005398027
470.0199892143283	1585.9333333333334	7182.8	48.50906380073228
470.792735100787	1586.4666666666667	7260.633333333333	48.94552763546847
471.5654087873788	1586.5333333333333	7335.833333333333	48.620872148654065
472.33801027193834	1586.0333333333333	7412.833333333333	49.4991563652356
473.11053955230057	1586.7	7488.666666666667	49.86791825110634
473.88299662630027	1585.8333333333333	7542.566666666667	49.908184774239146
474.65538149177223	1586.1333333333334	7578.333333333333	48.443117795343035
475.4276941465513	1586.7	7606.933333333333	48.43836974070489
476.1999345884722	1586.0666666666666	7629.1	49.13207828122023
476.97210281536985	1586.4666666666667	7627.366666666667	48.155986548579925
477.74419882507897	1585.5333333333333	7618.333333333333	48.93016259342459
478.51622261543446	1586.6	7587.1	49.695679866220814
479.2881741842711	1586.0	7555.166666666667	49.25168588969627
480.06005352942367	1586.4	7505.966666666666	49.91105183707382
480.831860648727	1585.2666666666667	7445.766666666666	48.954386419527474
481.60359554001593	1586.5333333333333	7411.666666666667	48.61265822512767
482.37525820112523	1586.1666666666667	7365.7	48.84487001524355
483.14684862988975	1585.8333333333333	7315.0	49.602570333301784
483.91836682414424	1586.7333333333333	7271.9	49.60391672232079
484.68981278172356	1585.5333333333333	7217.466666666666	48.73566695603843
485.46118650046253	1586.2333333333333	7168.333333333333	48.285305964375084
486.23248797819593	1586.1	7135.0	48.716465868587896
487.0037172127586	1586.4	7086.066666666667	48.603774868818135
487.7748742019853	1586.8	7055.833333333333	49.43735479092193
488.54595894371096	1585.6	7019.366666666667	48.524294113451944
489.31697143577026	1586.5	6991.766666666666	49.74906289466706
490.08791167599804	1586.0	6952.566666666667	49.077018615029324
490.8587796622292	1586.8666666666666	6910.166666666667	48.81735965846002
491.6295753922984	1586.3	6892.566666666667	48.641339802567224
492.4002988640406	1586.4333333333334	6853.833333333333	47.31092679461326
493.17095007529053	1586.2666666666667	6826.1	47.67262667399327
493.94152902388305	1586.6	6800.466666666666	47.75625204237224
494.71203570765294	1586.1333333333334	6781.0	48.63232116415827
495.482470124435	1586.5	6748.5	48.1540911408538
496.25283227206404	1586.7	6715.6	48.24939467887777
497.02312214837485	1586.9	6689.433333333333	48.74164841923362
497.7933397512024	1587.0666666666666	6657.5	47.594011034935534
498.56348507838123	1586.9333333333334	6639.733333333334	48.89359195557983
499.3335581277464	1586.0333333333333	6621.333333333333	49.05739743066449
500.10355889713264	1586.6666666666667	6603.133333333333	48.23542607245037
500.8734873843747	1586.5666666666666	6594.866666666667	46.84793391251068
501.6433435873074	1585.8666666666666	6600.0	48.73694597448613
502.4131275037657	1587.2666666666667	6612.8	49.13898657291124
503.1828391315842	1586.2333333333333	6612.166666666667	47.7115617766148
503.95247846859786	1586.1333333333334	6640.766666666666	47.95591675183901
504.72204551264144	1586.1333333333334	6669.433333333333	48.32528510543962
505.49154026154974	1586.2333333333333	6705.7	48.82412853665402
506.2609627131576	1586.2	6749.3	48.51617324105323
507.03031286529983	1586.2333333333333	6799.0	48.753825155923906
507.7995907158112	1586.2666666666667	6844.266666666666	47.70133175401614
508.5687962625266	1586.4333333333334	6902.733333333334	47.3673651926656
509.33792950328075	1587.0333333333333	6980.4	48.38663213409558
510.1069904359085	1586.4666666666667	7070.5	48.638192630365694
510.8759790582447	1586.7	7157.833333333333	49.249413452093094
511.6448953681241	1587.0333333333333	7243.833333333333	48.07140985402402
512.4137393633815	1585.7	7342.733333333334	48.67832836835811
513.1825110418519	1586.8666666666666	7449.366666666667	47.96215798696276
513.9512104013698	1585.9666666666667	7556.5	49.00897075676228
514.7198374397702	1586.1666666666667	7644.366666666667	47.86648521026062
515.4883921548881	1586.2333333333333	7759.933333333333	48.70086626719268
516.2568745445578	1586.2666666666667	7867.8	48.592173098489354
517.0252846066146	1586.3	7966.8	47.78528710670663
517.793622338893	1586.4	8060.7	47.87965456038202
518.561887739228	1587.0	8175.166666666667	49.121438073689305
519.3300808054544	1586.4	8259.8	47.873589408863275
520.0982015354069	1586.4	8356.166666666666	48.8398612739938
520.8662499269203	1586.1666666666667	8454.466666666667	48.44753238280516
521.6342259778296	1586.0	8560.233333333334	48.889935433985904
522.4021296859694	1586.4666666666667	8621.8	47.73966872504535
523.1699610491747	1586.7666666666667	8690.4	47.563876376638845
523.9377200652801	1586.9333333333334	8773.733333333334	49.4043465320666
524.7054067321207	1586.5333333333333	8827.133333333333	48.42524526181111
525.4730210475309	1586.6666666666667	8888.3	48.49575443294466
526.2405630093459	1586.2666666666667	8919.1	46.93153174252528
527.0080326154003	1587.0	9005.366666666667	48.46082268175655
527.7754298635291	1586.6333333333334	9057.266666666666	47.40147165442534
528.5427547515668	1586.6666666666667	9106.866666666667	48.58015701961034
529.3100072773485	1587.4	9154.533333333333	48.83267109842469
530.077187438709	1586.3	9194.733333333334	48.01422491475001
530.8442952334829	1586.8	9230.866666666667	47.097433806873426
531.6113306595051	1586.3	9264.633333333333	48.07849434385152
532.3782937146104	1586.0333333333333	9299.0	47.83559708290724
533.1451843966338	1586.5666666666666	9342.433333333332	47.46018705736856
533.9120027034099	1586.4333333333334	9381.9	47.78556531981916
534.6787486327736	1586.2666666666667	9402.266666666666	47.008469582442984
535.4454221825597	1586.2333333333333	9441.666666666666	46.86194927901908
536.212023350603	1586.9666666666667	9483.233333333334	47.5869301744847
536.9785521347383	1586.6333333333334	9511.333333333334	47.89986604423284
537.7450085328004	1586.6666666666667	9529.166666666666	48.2199877173936
538.5113925426242	1586.5333333333333	9551.366666666667	47.11368061586949
539.2777041620444	1585.5666666666666	9578.266666666666	46.563019488288575
540.0439433888959	1586.5333333333333	9612.033333333333	47.10341295000393
540.8101102210134	1585.8666666666666	9632.366666666667	47.31851581764058
541.5762046562318	1586.6	9659.0	48.37926743827811
542.3422266923859	1586.8666666666666	9668.266666666666	47.97604156121915
543.1081763273105	1586.3333333333333	9690.2	47.48058056848599
543.8740535588404	1586.5666666666666	9711.333333333334	47.15287767279866
544.6398583848105	1586.9	9714.033333333333	48.036736021599985
545.4055908030555	1585.7333333333333	9712.833333333334	47.25970912131838
546.1712508114102	1586.9	9713.266666666666	47.077548549600216
546.9368384077096	1586.8	9709.566666666668	46.97247803769427
547.7023535897882	1586.6666666666667	9729.5	48.02815992448285
548.4677963554811	1586.6333333333334	9720.433333333332	47.40911124155552
549.2331667026231	1586.3333333333333	9726.533333333333	47.881732432160156
549.9984646290487	1586.1	9701.2	47.37731069115809
550.7636901325931	1586.0666666666666	9705.566666666668	46.5774203688694
551.5288432110908	1586.9666666666667	9706.633333333333	48.404218263296315
552.2939238623768	1586.1333333333334	9686.1	47.835838095151736
553.0589320842859	1586.2	9700.9	48.25808864867916
553.8238678746528	1586.2666666666667	9693.833333333334	46.73528747223016
554.5887312313124	1586.3333333333333	9715.0	48.975031073815295
555.3535221520995	1586.5666666666666	9687.366666666667	47.49957475678437
556.1182406348488	1587.1	9688.766666666666	47.16941122435489
556.8828866773954	1586.1	9693.633333333333	47.232881983331886
557.6474602775738	1586.4333333333334	9702.1	47.447427896228966
558.411961433219	1586.2333333333333	9706.733333333334	46.734125455066845
559.1763901421657	1587.2666666666667	9732.266666666666	47.092549964028024
559.9407464022488	1586.0666666666666	9737.933333333332	47.27236344457368
560.7050302113031	1587.4	9741.3	47.160945649090365
561.4692415671633	1586.9666666666667	9741.133333333333	46.92585886093184
562.2333804676643	1587.1	9757.966666666667	47.112803021459335
562.997446910641	1586.4333333333334	9769.066666666668	48.1230132425478
563.7614408939281	1586.6666666666667	9776.266666666666	46.932022387303256
564.5253624153604	1586.6	9814.2	47.38553659556577
565.2892114727728	1585.8	9830.866666666667	47.314725307841236
566.0529880639999	1586.3333333333333	9850.6	47.50334863165338
566.8166921868768	1586.9333333333334	9886.366666666667	48.11418511563277
567.5803238392382	1585.9666666666667	9894.433333333332	47.98297144366459
568.3438830189189	1585.9666666666667	9897.966666666667	46.572954529615636
569.1073697237535	1586.6	9920.4	47.586428989495246
569.8707839515772	1586.2666666666667	9921.7	46.993684659028155
570.6341257002246	1586.9333333333334	9935.366666666667	47.06518637358096
571.3973949675305	1587.1	9961.633333333333	46.81593355038943
572.1605917513298	1586.2333333333333	9958.466666666667	45.7926504818805
572.9237160494572	1586.2	9975.566666666668	46.42503399498669
573.6867678597476	1586.4333333333334	9989.433333333332	46.443313609574986
574.4497471800358	1586.2666666666667	10003.966666666667	46.641011305511164
575.2126540081566	1586.5	10014.1	47.62468135228695
575.9754883419448	1587.0	10016.8	46.94710729596595
576.7382501792351	1586.1666666666667	10026.6	46.83688846142269
577.5009395178625	1586.6666666666667	10044.133333333333	46.535289696309306
578.2635563556619	1586.2333333333333	10049.3	47.12961482583972
579.0261006904677	1586.8666666666666	10057.166666666666	46.97473573748798
579.7885725201152	1586.7	10070.8	47.238243039861615
580.5509718424388	1586.6	10101.666666666666	47.895048207383674
581.3132986552736	1586.4666666666667	10124.766666666666	46.86680548513371
582.0755529564542	1586.2666666666667	10148.9	47.69120539032549
582.8377347438156	1586.5666666666666	10177.066666666668	47.03729763680825
583.5998440151925	1586.7333333333333	10189.733333333334	46.1428184950231
584.3618807684197	1586.3	10221.7	46.52335410673698
585.123845001332	1586.8666666666666	10245.666666666666	47.02737414659606
585.8857367117644	1586.4333333333334	10279.333333333334	47.35042131506287
586.6475558975515	1585.7333333333333	10295.066666666668	46.857769052030044
587.4093025565281	1586.0	10341.133333333333	46.2586018256312
588.1709766865292	1586.9666666666667	10399.466666666667	46.136394356756135
588.9325782853895	1586.3333333333333	10438.4	46.25529434410733
589.6941073509438	1585.9	10493.9	47.24973578024898
590.4555638810269	1586.7666666666667	10572.1	46.80957450070441
591.2169478734736	1586.1	10632.733333333334	46.4623309358227
591.9782593261189	1586.5666666666666	10699.8	47.16170857285937
592.7394982367973	1586.5333333333333	10801.166666666666	46.661074993643275
593.5006646033439	1586.4333333333334	10901.066666666668	46.85906299155662
594.2617584235933	1586.5333333333333	10995.366666666667	47.35115814540069
595.0227796953804	1586.9333333333334	11099.366666666667	46.483003413331176
595.78372841654	1586.9333333333334	11197.0	46.14731765575542
596.544604584907	1587.0333333333333	11304.366666666667	46.75345953056692
597.3054081983161	1586.5333333333333	11415.966666666667	46.21052135160412
598.0661392546021	1586.0333333333333	11532.9	45.63040586513111
598.8267977515999	1586.8	11642.3	45.59835750998202
599.5873836871442	1586.2	11761.933333333332	46.538752176873956
600.34789705907	1586.7333333333333	11892.466666666667	46.524197683090286
601.1083378652119	1586.8	12037.9	46.42241609797845
601.8687061034049	1585.5666666666666	12200.733333333334	47.12719104914634
602.6290017714836	1586.3	12325.9	46.70388579089679
603.3892248672829	1586.9	12472.933333333332	46.78251414891975
604.1493753886377	1586.4333333333334	12620.8	47.14877497274452
604.9094533333828	1587.4333333333334	12746.9	46.87541755759258
605.6694586993528	1586.8666666666666	12901.133333333333	47.34582085961523
606.4293914843829	1586.0666666666666	13040.733333333334	46.15788047671245
607.1892516863076	1586.6333333333334	13164.8	45.05995235387663
607.9490393029618	1586.2333333333333	13293.733333333334	45.47387201894927
608.7087543321802	1586.0333333333333	13457.266666666666	46.78888620285356
609.4683967717978	1586.5	13586.0	45.88954702160107
610.2279666196492	1586.6666666666667	13713.733333333334	46.41294657752418
610.9874638735695	1586.2	13849.6	46.33998014395352
611.7468885313933	1585.7333333333333	13992.533333333333	46.62387414217868
612.5062405909555	1586.2	14109.7	46.90403084514784
613.2655200500909	1586.1	14231.433333333332	46.6539095684205
614.0247269066342	1586.5	14360.1	47.00365403340094
614.7838611584203	1587.0666666666666	14481.266666666666	47.02225751952271
615.5429228032841	1585.9	14617.666666666666	47.1033454245382
616.3019118390603	1585.8	14696.866666666667	46.4128638488452
617.0608282635836	1586.8666666666666	14788.433333333332	46.51026989169603
617.8196720746892	1586.0333333333333	14867.333333333334	46.06170426268945
618.5784432702114	1585.8666666666666	14965.933333333332	46.274486525368985
619.3371418479854	1586.0333333333333	15053.033333333333	46.10161397649866
620.0957678058459	1587.1	15135.7	46.84419284705788
620.8543211416277	1586.3	15175.666666666666	45.98232286224423
621.6128018531655	1586.5666666666666	15242.833333333334	46.6313887609183
622.3712099382943	1586.4	15273.833333333334	46.330996615445784
623.1295453948488	1585.6666666666667	15297.833333333334	45.728751922882005
623.8878082206638	1585.9666666666667	15362.933333333332	45.85101954523287
624.6459984135743	1586.3333333333333	15384.566666666668	44.94375953191722
625.4041159714149	1585.8333333333333	15447.066666666668	45.31362118587649
626.1621608920203	1586.1333333333334	15506.833333333334	45.707692567215915
626.9201331732256	1586.1666666666667	15549.766666666666	45.42264070654343
627.6780328128656	1586.7	15596.7	45.07604982448445
628.4358598087749	1586.6666666666667	15655.766666666666	45.59826025476431
629.1936141587885	1586.0	15694.3	46.19106183249053
629.9512958607411	1586.6	15704.966666666667	46.63894536777344
630.7089049124675	1585.8666666666666	15735.3	46.167725592095735
631.4664413118026	1586.1	15754.833333333334	45.9287192268222
632.2239050565811	1586.6333333333334	15766.2	45.89511234940237
632.9812961446379	1586.0666666666666	15804.633333333333	46.116589678167045
633.7386145738079	1587.0	15833.966666666667	46.070452220301014
634.4958603419257	1586.7	15853.033333333333	46.20984484730811
635.2530334468262	1586.0333333333333	15822.166666666666	45.87343070317433
636.0101338863443	1586.3333333333333	15822.133333333333	46.05430278846077
636.7671616583146	1585.7333333333333	15833.3	46.870153306026126
637.5241167605723	1586.0	15804.833333333334	46.09529846858674
638.2809991909518	1586.5333333333333	15766.433333333332	45.31679208149807
639.037808947288	1586.7	15757.5	45.11959070845923
639.7945460274159	1586.5	15758.9	45.50084047412003
640.5512104291702	1586.4333333333334	15760.633333333333	45.647882041171414
641.3078021503857	1585.8	15713.3	44.99703059203472
642.0643211888971	1586.7666666666667	15687.6	45.363553503739695
642.8207675425394	1585.7333333333333	15657.833333333334	45.81201701733341
643.5771412091474	1586.0333333333333	15637.233333333334	45.304867076646865
644.3334421865558	1586.5666666666666	15625.333333333334	46.17554839530796
645.0896704725996	1586.1333333333334	15618.4	46.54363633739204
645.8458260651132	1586.4	15583.7	45.623175835312864
646.6019089619319	1586.7333333333333	15554.033333333333	46.98234866410963
647.3579191608902	1586.6666666666667	15491.266666666666	45.494049152170504
648.1138566598231	1585.7333333333333	15490.533333333333	46.43427904718718
648.8697214565653	1586.2666666666667	15497.9	46.58625367553632
649.6255135489516	1585.9	15459.6	46.68819917279066
650.3812329348169	1586.5666666666666	15408.4	45.4521169477787
651.1368796119959	1585.8333333333333	15428.8	44.92295946196536
651.8924535783235	1586.3666666666666	15425.4	44.6163430448936
652.6479548316345	1586.2666666666667	15419.433333333332	45.711563032813366
653.4033833697637	1586.5	15417.733333333334	45.5566961702947
654.1587391905458	1585.6666666666667	15408.5	45.53354511648969
654.9140222918159	1586.0666666666666	15440.3	46.04354288404187
655.6692326714084	1586.7	15440.4	45.987325195336645
656.4243703271585	1586.5333333333333	15450.566666666668	45.34222336589628
657.1794352569008	1586.4333333333334	15459.666666666666	44.52133287410456
657.9344274584702	1586.5	15468.633333333333	45.29264438735799
658.6893469297014	1585.9666666666667	15466.933333333332	44.51832303564982
659.4441936684294	1586.2666666666667	15510.5	44.72633228495044
660.1989676724888	1585.7	15552.6	45.780869685560816
660.9536689397146	1586.4666666666667	15579.466666666667	45.461020272580974
661.7082974679414	1586.4666666666667	15611.633333333333	45.50468029861331
662.4628532550042	1586.3666666666666	15636.333333333334	43.807744310303036
663.2173362987378	1586.4	15744.7	45.070818084716464
663.9717465969768	1586.5333333333333	15786.7	45.32330501354777
664.7260841475563	1585.6666666666667	15821.9	44.754541078360525
665.480348948311	1585.8666666666666	15872.7	45.09317829343532
666.2345409970756	1586.3333333333333	15964.133333333333	45.136587935394786
666.988660291685	1586.3	16048.666666666666	45.833015209597576
667.742706829974	1586.6333333333334	16145.966666666667	45.55756990447588
668.4966806097776	1586.4	16199.933333333332	44.70474608420588
669.2505816289303	1585.8666666666666	16297.7	45.08069637260485
670.0044098852671	1585.7	16395.4	45.27433133308531
670.7581653766227	1585.8666666666666	16486.6	46.003464788358514
671.511848100832	1586.4	16571.033333333333	46.21082261167174
672.2654580557298	1586.1333333333334	16650.533333333333	45.580067113470776
673.0189952391509	1586.4333333333334	16723.833333333332	45.10108837529367
673.7724596489301	1586.5333333333333	16827.133333333335	45.55194662934595
674.5258512829022	1586.8666666666666	16929.833333333332	44.69062615334552
675.279170138902	1586.4666666666667	17062.1	44.69353981095819
676.0324162147645	1586.0	17181.8	44.82160663192719
676.7855895083242	1586.1666666666667	17317.766666666666	45.269232248791596
677.5386900174161	1586.3666666666666	17433.133333333335	45.08372747783346
678.2917177398749	1586.6666666666667	17506.733333333334	44.412564733439204
679.0446726735356	1586.7666666666667	17631.466666666667	45.174320891933355
679.797554816233	1586.5666666666666	17729.533333333333	44.356908604814734
680.5503641658016	1586.3333333333333	17884.733333333334	44.98523317966964
681.3031007200765	1587.1666666666667	17995.6	45.15180140651327
682.0557644768925	1586.2666666666667	18085.633333333335	44.03720845316507
682.8083554340842	1586.8666666666666	18227.766666666666	44.472182227023495
683.5608735894867	1586.4333333333334	18338.933333333334	44.228260278054705
684.3133189409347	1586.5666666666666	18479.5	44.94813711376701
685.0656914862628	1586.4333333333334	18606.6	45.742842466861774
685.8179912233061	1586.4333333333334	18686.066666666666	44.511115911754096
686.5702181498993	1586.4666666666667	18853.5	45.07604297334291
687.3223722638772	1586.1	18992.933333333334	44.77770555249217
688.0744535630747	1586.4666666666667	19119.466666666667	44.744016574372864
688.8264620453265	1585.7666666666667	19239.7	44.79022241253512
689.5783977084674	1586.7333333333333	19334.633333333335	45.01432363883787
690.3302605503324	1586.2333333333333	19419.066666666666	44.113128558314386
691.082050568756	1586.2333333333333	19538.833333333332	44.333623101824834
691.8337677615733	1586.5333333333333	19642.2	44.59647806277502
692.585412126619	1586.0666666666666	19756.4	45.307140484537776
693.3369836617278	1586.2666666666667	19842.9	44.93369899669285
694.0884823647348	1586.4	19931.1	44.931348864938435
694.8399082334745	1586.3	20022.766666666666	44.49044263421237
695.5912612657819	1586.5	20103.666666666668	45.28303130120223
696.3425414594917	1586.0666666666666	20175.3	45.71794884604953
697.0937488124388	1586.7666666666667	20213.4	45.62202110408809
697.8448833224579	1586.1333333333334	20257.733333333334	44.74919405973424
698.5959449873841	1586.3	20306.633333333335	44.8219435614341
699.3469338050518	1585.9666666666667	20350.066666666666	44.36904272553281
700.0978497732962	1586.8	20367.533333333333	44.50185025129945
700.8486928899517	1587.3	20386.6	45.03518164700009
701.5994631528534	1586.1666666666667	20400.566666666666	45.01843497327974
702.3501605598362	1586.5333333333333	20448.966666666667	45.345550870213565
703.1007851087347	1585.7333333333333	20454.6	44.62978555624593
703.8513367973837	1586.6	20482.166666666668	44.57865401700381
704.6018156236181	1585.9666666666667	20460.966666666667	44.21776941672916
705.3522215852728	1586.3333333333333	20486.266666666666	44.55932023853362
706.1025546801824	1586.4333333333334	20460.7	44.08712216528696
706.8528149061818	1586.3	20451.666666666668	44.29931867103821
707.603002261106	1587.2666666666667	20430.566666666666	44.655247731495464
708.3531167427894	1586.3333333333333	20420.6	44.27929625876064
709.1031583490673	1586.3	20379.233333333334	43.967377562247734
709.8531270777742	1586.3	20357.4	44.55068088043268
710.6030229267449	1586.4	20302.9	43.30695974662962
711.3528458938142	1586.3	20253.933333333334	43.37905210078679
712.1025959768172	1586.1666666666667	20200.4	43.810929718901654
712.8522731735884	1585.8666666666666	20122.166666666668	44.204471365125954
713.6018774819628	1586.3333333333333	20057.933333333334	44.68356154263053
714.351408899775	1586.6333333333334	19972.733333333334	43.87514826384072
715.1008674248601	1585.9666666666667	19883.5	44.08816684500932
715.8502530550527	1586.7333333333333	19755.566666666666	43.9935637605889
716.5995657881876	1586.3666666666666	19668.6	44.56207505261953
717.3488056220998	1586.2333333333333	19597.433333333334	45.20896589283426
718.097972554624	1586.4	19482.766666666666	43.99128986885798
718.8470665835949	1586.5333333333333	19373.166666666668	42.784397172978515
719.5960877068475	1586.1666666666667	19306.0	42.48609747912728
720.3450359222164	1587.0666666666666	19271.533333333333	43.47560324772208
721.0939112275368	1585.7	19223.1	44.0289001379908
721.842713620643	1586.5666666666666	19191.2	43.77759144015665
722.5914430993702	1585.9	19109.8	44.357491732727695
723.340099661553	1586.8	19081.933333333334	44.99285764498015
724.0886833050263	1586.1	19088.133333333335	45.29720613448532
724.837194027625	1587.0	19028.5	44.94438896252171
725.5856318271836	1586.0	18981.933333333334	44.20520796499934
726.3339967015373	1586.0333333333333	18947.833333333332	44.14899166833946
727.0822886485207	1586.6	18902.8	44.17882182019414
727.8305076659686	1586.1333333333334	18819.133333333335	44.18014188970558
728.5786537517159	1586.9	18773.766666666666	43.78295742341831
729.3267269035974	1586.0333333333333	18714.133333333335	43.644688324780454
730.0747271194479	1586.3666666666666	18693.833333333332	44.270336746421286
730.822654397102	1586.6333333333334	18692.5	44.254079979343544
731.5705087343949	1586.7333333333333	18646.4	43.88241217266367
732.3182901291611	1586.0	18637.166666666668	44.72811677355415
733.0659985792356	1585.7666666666667	18597.166666666668	44.58735360525982
733.8136340824532	1586.2666666666667	18556.166666666668	43.87562933696163
734.5611966366486	1586.3666666666666	18554.9	44.119149219538734
735.3086862396566	1586.0	18532.466666666667	44.0519684675321
736.056102889312	1586.7333333333333	18516.033333333333	43.36511700914168
736.8034465834498	1585.4333333333334	18560.033333333333	44.09877681764434
737.5507173199047	1586.8	18530.433333333334	43.31238019893409
738.2979150965115	1586.6	18591.333333333332	43.58525359589413
739.045039911105	1587.0666666666666	18609.4	43.03893760188869
739.79209176152	1586.7333333333333	18590.366666666665	43.57315966990993
740.5390706455914	1586.5666666666666	18604.866666666665	43.526138348099515
741.285976561154	1587.0333333333333	18618.733333333334	44.20096080101464
742.0328095060426	1586.3	18583.1	44.56067909349821
742.7795694780918	1586.8333333333333	18516.333333333332	43.74553793857501
743.5262564751367	1585.7333333333333	18480.666666666668	43.42190626507323
744.272870495012	1586.3333333333333	18500.066666666666	44.92786921365957
745.0194115355524	1586.6	18465.533333333333	44.820026186082
745.765879594593	1586.8666666666666	18423.266666666666	44.74388098276458
746.5122746699683	1587.1	18386.766666666666	44.90045409009179
747.2585967595134	1586.7333333333333	18395.0	45.40087917635515
748.0048458610628	1586.5666666666666	18403.8	44.26063356253257
748.7510219724516	1586.2333333333333	18415.5	44.708553495851525
749.4971250915144	1586.0666666666666	18437.866666666665	44.925585265201676
750.243155216086	1586.2	18432.6	44.6606632064502
750.9891123440015	1586.8333333333333	18473.766666666666	44.66177240402523
751.7349964730954	1585.8333333333333	18530.733333333334	44.04869084842207
752.4808076012027	1586.0333333333333	18560.533333333333	44.59492539710137
753.2265457261582	1586.2666666666667	18601.533333333333	43.98409167433907
753.9722108457964	1586.2666666666667	18656.933333333334	43.85265828225108
754.7178029579526	1586.2333333333333	18720.066666666666	43.80779316797773
755.4633220604613	1586.8666666666666	18777.9	43.82209047052526
756.2087681511574	1586.1666666666667	18836.8	44.89315091025018
756.9541412278757	1586.6333333333334	18870.6	44.867882311074375
757.699441288451	1586.7666666666667	18872.166666666668	44.19029264529702
758.4446683307182	1585.7666666666667	18916.233333333334	44.454121822155415
759.1898223525119	1586.1	18985.9	43.809091614945686
759.9349033516671	1586.4333333333334	19064.033333333333	43.83203864364
760.6799113260186	1586.0333333333333	19122.333333333332	43.81554898030844
761.424846273401	1586.4666666666667	19222.566666666666	44.22403748488392
762.1697081916495	1586.3666666666666	19293.1	44.9831255753805
762.9144970785986	1586.3	19337.5	44.96751620820776
763.6592129320832	1586.7666666666667	19365.5	44.42217134560431
764.4038557499381	1585.7333333333333	19399.3	44.051807544253904
765.1484255299982	1586.1	19466.066666666666	43.853688530167815
765.8929222700982	1586.4666666666667	19558.266666666666	44.249866759732974
766.637345968073	1586.1333333333334	19643.966666666667	44.243633471334824
767.3816966217572	1586.6333333333334	19738.3	43.9076237611325
768.1259742289859	1586.5	19840.733333333334	43.87000247024886
768.8701787875938	1586.5666666666666	19933.466666666667	43.59328822656638
769.6143102954156	1586.4	20005.466666666667	44.15866913159319
770.3583687502863	1586.9666666666667	20066.266666666666	43.9031688735823
771.1023541500406	1586.4666666666667	20134.166666666668	44.71192601761293
771.8462664925133	1586.1666666666667	20196.366666666665	44.152325516060394
772.5901057755393	1586.0	20324.666666666668	44.57881280541921
773.3338719969533	1586.3666666666666	20411.6	43.916922583311155
774.0775651545903	1586.0333333333333	20483.7	44.19332099363067
774.8211852462848	1585.9666666666667	20558.0	44.014387252710335
775.5647322698719	1586.5666666666666	20657.533333333333	43.646553447255606
776.3082062231862	1586.4333333333334	20740.0	43.86144182106757
777.0516071040627	1586.2666666666667	20832.666666666668	44.4388585502746
777.7949349103361	1585.5666666666666	20928.533333333333	44.09264461355327
778.5381896398412	1586.8666666666666	21002.5	43.763097608515686
779.281371290413	1585.7666666666667	21094.066666666666	43.453391251095574
780.024479859886	1586.2	21213.533333333333	43.976235167656434
780.7675153460953	1586.5	21332.933333333334	44.0305238606347
781.5104777468754	1586.7333333333333	21428.2	43.87481222052818
782.2533670600615	1586.5666666666666	21592.833333333332	44.87254874747954
782.996183283488	1586.7666666666667	21665.333333333332	44.12255848354076
783.73892641499	1586.3666666666666	21784.733333333334	44.25570427567949
784.4815964524023	1586.8666666666666	21888.1	43.548832309297666
785.2241933935596	1586.0666666666666	22011.3	43.13930430090727
785.9667172362967	1586.5	22113.1	42.3769954513499
786.7091679784486	1585.8	22196.1	42.18077974333618
787.4515456178499	1585.9	22268.1	43.11383574638975
788.1938501523355	1586.7	22378.8	43.45876798913386
788.9360815797401	1586.3333333333333	22474.733333333334	43.325430683164946
789.6782398978987	1586.4333333333334	22590.1	43.757193303056255
790.420325104646	1586.6	22700.833333333332	42.575148372550174
791.1623371978169	1586.4666666666667	22853.233333333334	43.674757630204375
791.9042761752461	1586.5666666666666	22977.533333333333	44.18357778065393
792.6461420347684	1587.0333333333333	23067.466666666667	43.430189334926325
793.3879347742187	1587.1333333333334	23186.766666666666	43.41144471233164
794.1296543914318	1586.2666666666667	23254.1	43.437563770792046
794.8713008842426	1586.6666666666667	23368.666666666668	43.56245743481111
795.6128742504857	1585.8	23485.9	43.55650704207306
796.354374487996	1585.9666666666667	23593.333333333332	43.52444983170962
797.0958015946084	1587.1	23669.9	42.79764559543113
797.8371555681575	1586.7	23801.7	43.09245674749906
798.5784364064783	1586.1666666666667	23899.466666666667	43.27622228034826
799.3196441074057	1586.5	24025.233333333334	43.84402178427486
800.0607786687742	1587.0333333333333	24130.433333333334	43.064359925950505
800.8018400884189	1586.5666666666666	24284.766666666666	43.53971626287157
801.5428283641745	1586.0333333333333	24383.1	43.44290067749325
802.2837434938757	1586.3333333333333	24493.166666666668	43.47470779445251
803.0245854753575	1586.5	24599.466666666667	43.721398207266326
803.7653543064547	1585.8	24684.666666666668	43.491488953456226
804.5060499850019	1586.4666666666667	24751.733333333334	42.95868481557158
805.2466725088342	1586.5	24854.833333333332	43.310346835050865
805.9872218757862	1587.0	24979.733333333334	43.721319528957
806.7276980836928	1586.6333333333334	25113.1	43.25934899943939
807.4681011303886	1585.8333333333333	25178.666666666668	43.55380227453934
808.2084310137088	1586.0666666666666	25233.6	43.19216890800745
808.948687731488	1586.6666666666667	25376.966666666667	43.87730124567488
809.688871281561	1586.4333333333334	25446.966666666667	43.69311082287626
810.4289816617627	1586.5	25526.5	43.85284152030927
811.1690188699278	1586.2	25661.533333333333	44.261498457219396
811.9089829038911	1586.4666666666667	25658.666666666668	43.832942583710725
812.6488737614875	1586.2333333333333	25736.3	43.337054376338806
813.3886914405518	1586.2666666666667	25844.066666666666	42.869170191513
814.1284359389189	1586.0333333333333	25958.133333333335	41.67152836817707
814.8681072544233	1586.0666666666666	26084.933333333334	42.10951136998119
815.6077053849002	1586.5666666666666	26159.4	42.959991529427796
816.3472303281842	1586.8666666666666	26179.966666666667	42.63242176476629
817.0866820821101	1586.0666666666666	26242.4	43.088394679557645
817.8260606445127	1586.2	26342.966666666667	42.7530087730173
818.5653660132269	1586.5	26459.9	43.04529035167259
819.3045981860876	1586.9333333333334	26544.1	43.04648722292152
820.0437571609293	1586.6666666666667	26629.366666666665	42.406649987786075
820.7828429355872	1586.4333333333334	26742.0	42.128827512390956
821.5218555078957	1586.4666666666667	26814.366666666665	41.669013988595374
822.26079487569	1586.7666666666667	26889.833333333332	42.62013579993473
822.9996610368046	1586.1333333333334	26942.666666666668	42.67623221182137
823.7384539890745	1585.6333333333334	27044.266666666666	42.744823614725824
824.4771737303345	1586.1666666666667	27178.633333333335	42.51435370424629
825.2158202584193	1586.1	27288.266666666666	42.68775641282702
825.9543935711638	1586.9666666666667	27395.933333333334	42.74039490254203
826.6928936664028	1585.9	27445.033333333333	43.021511621568145
827.4313205419711	1586.2	27506.033333333333	42.73747866542683
828.1696741957036	1586.5	27498.9	41.54254632840509
828.907954625435	1586.5333333333333	27675.933333333334	42.70273284191453
829.646161829	1586.4666666666667	27774.933333333334	42.55618765180725
830.3842958042337	1585.8666666666666	27879.7	43.2325483336041
831.1223565489707	1586.2666666666667	27919.2	42.699586890852764
831.8603440610459	1586.5333333333333	27990.066666666666	41.832791711379926
832.598258338294	1585.9333333333334	28041.033333333333	42.374777266169
833.3360993785501	1586.8333333333333	28145.066666666666	42.85542723306331
834.0738671796487	1586.3666666666666	28297.066666666666	43.00272472701246
834.8115617394246	1585.9333333333334	28406.033333333333	42.991161034061896
835.5491830557129	1586.4333333333334	28500.433333333334	43.37287706152156
836.2867311263482	1586.4333333333334	28512.766666666666	42.57444954124403
837.0242059491653	1586.1	28608.3	42.63912325630767
837.7616075219992	1586.6	28712.233333333334	42.50127710977002
838.4989358426844	1585.3333333333333	28744.7	42.13325443389727
839.2361909090561	1586.0333333333333	28794.066666666666	42.5737747145186
839.9733727189487	1586.2333333333333	28870.166666666668	42.26276271149212
840.7104812701973	1586.1	28991.4	41.996403613024775
841.4475165606366	1586.0	29095.7	42.22271412100138
842.1844785881015	1586.6	29160.833333333332	41.829232298810844
842.9213673504267	1585.9	29240.966666666667	41.26032082010137
843.6581828454471	1586.5333333333333	29279.566666666666	41.0239905895649
844.3949250709974	1586.4	29311.0	41.980923187101354
845.1315940249126	1585.8	29397.3	42.021513701643826
845.8681897050272	1585.9	29488.566666666666	41.21284724055363
846.6047121091764	1586.4	29616.4	41.55266348526788
847.3411612351948	1586.8333333333333	29787.2	41.87796338111764
848.0775370809172	1586.0333333333333	29856.433333333334	42.19040634163569
848.8138396441784	1586.5	29958.9	43.02209985301466
849.5500689228132	1586.0	30011.4	42.58711042450211
850.2862249146566	1585.6	30122.9	43.04922742063095
851.0223076175432	1586.3333333333333	30247.266666666666	42.578192985518605
851.7583170293079	1585.3666666666666	30451.633333333335	42.66766714207527
852.4942531477856	1586.2666666666667	30561.566666666666	42.29958253715501
853.2301159708109	1586.1333333333334	30608.633333333335	42.341694590562724
853.9659054962187	1586.2	30611.133333333335	41.539794465631175
854.7016217218439	1586.7	30707.266666666666	41.472679501147276
855.4372646455213	1586.3666666666666	30871.9	42.474124008845735
856.1728342650856	1586.3333333333333	30980.633333333335	42.266704635248956
856.9083305783716	1586.3333333333333	31068.966666666667	41.77245662370303
857.6437535832143	1586.3333333333333	31118.366666666665	41.88045883349393
858.3791032774483	1585.9666666666667	31223.8	41.6149361269893
859.1143796589085	1585.7666666666667	31250.333333333332	41.73618189512751
859.8495827254299	1587.0333333333333	31375.8	41.867592795542215
860.5847124748469	1586.2	31353.2	41.77603099265035
861.3197689049947	1586.6333333333334	31460.566666666666	41.80206225920368
862.0547520137079	1586.2666666666667	31607.8	41.27658612093295
862.7896617988213	1586.7666666666667	31781.733333333334	41.2914885081893
863.5244982581698	1586.2666666666667	31882.966666666667	41.452417234191735
864.2592613895882	1586.0	31895.2	41.64733482413772
864.9939511909114	1586.7333333333333	31912.833333333332	41.77378601198747
865.728567659974	1586.7666666666667	31952.966666666667	41.24907011586024
866.4631107946109	1586.4	31978.833333333332	41.43803306091014
867.197580592657	1585.8333333333333	32015.0	41.89764746994933
867.931977051947	1586.1	32114.1	41.85238408374538
868.6663001703158	1586.1666666666667	32137.733333333334	41.956775998297125
869.4005499455982	1586.9666666666667	32162.9	41.509929689594294
870.1347263756289	1586.5666666666666	32153.066666666666	41.08116405843354
870.8688294582428	1586.4	32287.366666666665	42.26863669522934
871.6028591912748	1586.0	32452.333333333332	42.65802774114645
872.3368155725594	1586.1666666666667	32620.066666666666	42.477282427591554
873.0706985999318	1586.3	32693.6	42.55725765583241
873.8045082712266	1586.2666666666667	32747.833333333332	41.896283601277844
874.5382445842787	1585.9	32897.566666666666	42.31648785991118
875.2719075369228	1586.0333333333333	33050.433333333334	42.13323429798513
876.0054971269938	1585.9666666666667	33164.03333333333	41.680723514519165
876.7390133523264	1585.2	33338.0	40.74895880693876
877.4724562107556	1587.0	33548.066666666666	40.484085124697366
878.2058257001161	1586.8	33774.46666666667	41.384499740328394
878.9391218182427	1586.3333333333333	33918.9	40.93846982628201
879.6723445629702	1585.9	34041.1	41.1179191081465
880.4054939321335	1586.3	34158.933333333334	41.29616417314591
881.1385699235674	1586.9333333333334	34369.566666666666	41.67150624370587
881.8715725351066	1586.2	34521.03333333333	40.767832060920014
882.604501764586	1585.6666666666667	34729.933333333334	40.279732737962206
883.3373576098403	1586.0	34921.96666666667	40.78774798381386
884.0701400687044	1585.9	35065.7	40.656293332081404
884.8028491390132	1586.9	35180.4	40.07139402223686
885.5354848186014	1586.0333333333333	35233.5	40.01444966911691
886.2680471053038	1586.0	35318.433333333334	40.15782881971826
887.0005359969554	1586.4333333333334	35469.53333333333	39.78110922248062
887.7329514913906	1586.8666666666666	35608.833333333336	40.314605827502625
888.4652935864447	1586.9666666666667	35802.53333333333	40.50365478609225
889.1975622799522	1586.3333333333333	36021.933333333334	40.31550407190876
889.929757569748	1586.6	36260.3	40.055261635979136
890.6618794536669	1586.8333333333333	36455.833333333336	40.53939943863953
891.3939279295437	1586.2666666666667	36572.36666666667	40.64021984276592
892.1259029952132	1585.8	36656.833333333336	40.07055539070103
892.8578046485103	1586.2666666666667	36880.3	41.13943925803064
893.5896328872698	1585.8666666666666	37024.566666666666	41.46908018330607
894.3213877093264	1586.7666666666667	37176.53333333333	40.897209184421186
895.0530691125149	1585.9666666666667	37433.833333333336	41.10763360031887
895.7846770946703	1586.2	37712.5	41.73519421159098
896.5162116536272	1586.0	37915.0	42.64412863406488
897.2476727872206	1586.4666666666667	38018.833333333336	42.60379331769941
897.9790604932853	1586.3	38141.46666666667	42.00040286728132
898.7103747696559	1585.8	38289.5	41.70647658855868
899.4416156141674	1586.7	38489.26666666667	41.93182905207427
900.1727830246544	1586.4333333333334	38741.46666666667	42.24988456050184
900.9038769989521	1585.6666666666667	39021.26666666667	43.39010997378608
901.634897534895	1586.5	39256.23333333333	43.618287730068104
902.365844630318	1586.7333333333333	39430.666666666664	43.88508994350936
903.0967182830558	1586.2333333333333	39537.53333333333	44.69205540128285
903.8275184909435	1586.8666666666666	39664.8	44.86380405138351
904.5582452518156	1586.7333333333333	39806.5	45.220264852015525
905.288898563507	1586.4	39981.76666666667	45.28096756004186
906.0194784238527	1586.3	40050.5	44.927109234233264
906.7499848306873	1586.7	40316.26666666667	45.29602981430057
907.4804177818455	1586.3	40584.96666666667	46.06776339703888
908.2107772751625	1586.0333333333333	40815.833333333336	46.084234933657235
908.9410633084728	1585.7	41045.63333333333	45.725778246113556
909.6712758796114	1585.8333333333333	41136.8	45.49976628493901
910.4014149864129	1586.6	41264.46666666667	45.83143985628606
911.1314806267123	1586.5666666666666	41457.63333333333	46.7210497941692
911.8614727983444	1586.5	41641.3	46.92345934794162
912.5913914991438	1586.3333333333333	41811.36666666667	48.082537681313696
913.3212367269456	1586.2333333333333	41895.2	47.66594719866449
914.0510084795844	1586.9666666666667	42124.46666666667	48.605262950607546
914.7807067548952	1586.5	42294.7	48.30141628806962
915.5103315507125	1586.6333333333334	42355.066666666666	48.1957848875296
916.2398828648716	1586.3	42444.666666666664	48.3500543250443
916.9693606952068	1586.0	42513.5	47.85987732151604
917.6987650395532	1586.6	42675.36666666667	48.626510365518136
918.4280958957455	1586.8	42765.566666666666	48.52743462010425
919.1573532616186	1586.3666666666666	42936.7	48.65227613775392
919.8865371350073	1585.9333333333334	43013.23333333333	48.65278211748743
920.6156475137464	1586.9	43060.6	49.53936720701317
921.3446843956707	1586.1666666666667	43028.63333333333	49.12612058434505
922.0736477786149	1586.0333333333333	42922.9	49.14644614593192
922.802537660414	1586.6333333333334	42824.933333333334	49.137556659780095
923.5313540389027	1586.2333333333333	42794.73333333333	48.7438179510192
924.2600969119159	1585.8666666666666	42719.933333333334	47.63964014629684
924.9887662772883	1586.0666666666666	42660.46666666667	47.60147794949594
925.7173621328548	1587.0	42660.066666666666	46.67986983643085
926.4458844764501	1586.6666666666667	42609.03333333333	46.73645803318512
927.1743333059092	1586.2333333333333	42424.1	46.806224749518776
927.9027086190666	1586.8666666666666	42167.8	46.98367977688471
928.6310104137575	1586.0	41736.63333333333	46.892756053523385
929.3592386878165	1586.3333333333333	41183.96666666667	46.857723497701855
930.0873934390784	1586.9666666666667	40524.23333333333	46.688872146582355
930.815474665378	1586.1	39750.03333333333	45.83555395515731
931.5434823645503	1586.1	38864.3	46.816955392764676
932.2714165344298	1586.6	37713.23333333333	46.42635340194047
932.9992771728516	1586.1333333333334	36587.3	45.87308416653849
933.7270642776504	1586.5333333333333	35450.933333333334	45.00994264073616
934.4547778466609	1586.3	34365.8	44.58996274288844
935.1824178777181	1585.7	33486.933333333334	44.30341065742843
935.9099843686568	1586.2666666666667	32790.73333333333	44.29478329547761
936.6374773173115	1586.4	32279.866666666665	43.98019298753615
937.3648967215174	1586.0333333333333	31989.633333333335	43.7718618377352
938.0922425791092	1586.3	31850.5	43.572955187225496
938.8195148879216	1587.0	31951.1	43.37160599153931
939.5467136457895	1586.1666666666667	32147.733333333334	43.207264633219744
940.2738388505477	1586.1333333333334	32442.066666666666	43.00038462813455
941.000890500031	1586.2	32825.3	42.83177401144406
941.7278685920743	1586.1333333333334	33437.4	43.21880162551026
942.4547731245123	1587.0666666666666	34062.03333333333	42.10079397798847
943.1816040951798	1586.2	34767.6	41.265178339293804
943.9083615019116	1586.9666666666667	35508.03333333333	41.138319580949535
944.6350453425426	1586.1333333333334	36259.433333333334	40.79580433565566
945.3616556149077	1586.7333333333333	37074.13333333333	40.85014689889658
946.0881923168415	1586.1	37860.23333333333	41.54703896978334
946.8146554461789	1586.2666666666667	38646.933333333334	42.08607367236174
947.5410450007547	1586.1333333333334	39419.26666666667	41.423297463716416
948.2673609784038	1585.7	40127.1	41.84868799299108
948.9936033769609	1585.8	40893.63333333333	41.755744842594176
949.7197721942608	1585.2333333333333	41648.2	42.06787372619928
950.4458674281384	1585.9666666666667	42331.933333333334	42.10323467054729
951.1718890764284	1586.3333333333333	43013.23333333333	41.60205403503129
951.8978371369658	1586.2666666666667	43699.46666666667	41.80724121283489
952.6237116075853	1586.6	44241.63333333333	40.95577699263157
953.3495124861216	1586.7666666666667	44784.76666666667	40.76214701334021
954.0752397704097	1586.3333333333333	45332.666666666664	40.54384820439368
954.8008934582843	1586.1666666666667	45846.0	40.29613031827767
955.5264735475803	1586.3	46386.96666666667	40.76803773493036
956.2519800361324	1586.2666666666667	46851.96666666667	40.8361864056411
956.9774129217755	1586.6333333333334	47315.86666666667	41.11972971765843
957.7027722023442	1586.3666666666666	47739.96666666667	40.55802615062875
958.4280578756737	1586.1	48079.53333333333	40.15757211274828
959.1532699395985	1586.1666666666667	48315.76666666667	40.117562980608014
959.8784083919536	1586.0333333333333	48615.86666666667	39.822009938192124
960.6034732305736	1585.0333333333333	48957.333333333336	39.85344148953279
961.3284644532936	1586.4666666666667	49284.666666666664	39.742589663583935
962.053382057948	1586.7	49638.166666666664	40.03064090629935
962.7782260423721	1586.3	49930.166666666664	39.9405460874748
963.5029964044004	1586.3	50166.7	39.78392894487218
964.2276931418677	1586.3333333333333	50367.6	39.19809668822071
964.952316252609	1586.3	50509.333333333336	38.97597445082764
965.6768657344589	1586.0	50539.36666666667	38.80484780675392
966.4013415852523	1586.1333333333334	50597.13333333333	39.356268493168336
967.1257438028242	1586.4333333333334	50561.46666666667	39.09921674809075
967.8500723850091	1587.1333333333334	50598.066666666666	39.34791647263211
968.574327329642	1586.1666666666667	50700.066666666666	39.85403125313865
969.2985086345576	1586.2	50884.333333333336	39.8786162090934
970.0226162975908	1586.2	50881.03333333333	39.75652667017257
970.7466503165765	1585.9666666666667	50825.23333333333	39.94080045742376
971.4706106893493	1586.6	50808.2	39.77689298950623
972.1944974137441	1586.9	50656.76666666667	39.684562074874094
972.9183104875957	1586.3	50329.8	39.736309846196356
973.6420499087391	1586.5333333333333	49977.7	39.384765536602295
974.3657156750087	1587.0	49790.7	39.43954491947229
975.0893077842397	1586.7333333333333	49682.4	39.96306422728763
975.8128262342667	1586.4	49593.933333333334	39.31899633412756
976.5362710229247	1586.4333333333334	49460.333333333336	39.456404119014415
977.2596421480483	1586.4666666666667	49394.8	40.07455945496237
977.9829396074724	1585.9333333333334	49206.4	39.254474056889464
978.7061633990318	1585.9666666666667	48993.36666666667	39.12160022244652
979.4293135205613	1586.1666666666667	48710.166666666664	39.031312715431945
980.1523899698958	1586.8333333333333	48498.23333333333	38.67265044872717
980.87539274487	1586.3333333333333	48457.3	39.11088460827638
981.5983218433189	1586.4	48480.1	39.544926306923415
982.3211772630771	1585.5333333333333	48534.5	39.50396018098072
983.0439590019795	1586.6666666666667	48569.833333333336	39.515701479152675
983.7666670578608	1586.3333333333333	48601.26666666667	39.661116700897225
984.4893014285559	1586.1333333333334	48558.3	39.126916850092776
985.2118621118997	1586.7333333333333	48485.76666666667	39.63421892602206
985.9343491057269	1586.1333333333334	48457.0	39.39901315171674
986.6567624078724	1586.5	48345.73333333333	39.003397201058704
987.3791020161709	1587.0333333333333	48278.166666666664	38.64417674517742
988.1013679284573	1586.4333333333334	48195.833333333336	38.1158217012267
988.8235601425663	1586.4	48230.8	38.29773422080136
989.5456786563328	1586.5666666666666	48308.2	38.357104816480806
990.2677234675917	1586.9666666666667	48364.3	38.20863911797737
990.9896945741776	1586.2	48315.433333333334	37.964306534061045
991.7115919739255	1586.2666666666667	48158.933333333334	38.28029987262587
992.4334156646702	1586.1333333333334	47891.066666666666	38.48714823987271
993.1551656442463	1586.6333333333334	47541.1	38.71805599518122
993.8768419104888	1585.8666666666666	47169.566666666666	38.196438788579655
994.5984444612325	1586.1333333333334	46867.7	38.27713260579833
995.3199732943121	1586.7	46531.0	37.90145637594209
996.0414284075626	1586.0666666666666	46256.5	37.85924402302727
996.7628097988187	1587.1	46034.066666666666	37.748619770861694
997.4841174659151	1586.5666666666666	45816.26666666667	37.620687256672156
998.2053514066869	1586.6333333333334	45553.6	38.00290097277661
998.9265116189687	1586.3	45099.6	37.75762172967679
999.6475981005952	1586.3	44539.566666666666	37.92602906680915
1000.3686108494015	1586.8666666666666	44015.933333333334	37.99307644455109
1001.0895498632223	1586.5	43684.333333333336	38.25301203576949
1001.8104151398923	1586.3666666666666	43402.166666666664	38.531882511749814
1002.5312066772464	1586.9333333333334	43040.26666666667	38.54684724440191
1003.2519244731194	1587.1333333333334	42731.933333333334	38.65764885048401
1003.9725685253462	1586.1333333333334	42393.73333333333	39.01320479223045
1004.6931388317614	1586.4	42042.73333333333	39.18210168408614
1005.4136353902	1586.5	41571.4	38.90091430992732
1006.1340581984969	1585.9333333333334	41051.9	39.17253426363704
1006.8544072544867	1586.5333333333333	40386.23333333333	38.42184766663388
1007.5746825560042	1586.6333333333334	39758.13333333333	38.75620450908631
1008.2948841008844	1586.4666666666667	39195.433333333334	38.63113002844132
1009.0150118869618	1585.8333333333333	38630.63333333333	38.82017367900642
1009.7350659120716	1586.6666666666667	38263.4	39.04517957687976
1010.4550461740483	1586.2333333333333	37934.03333333333	39.20794640827382
1011.174952670727	1586.5	37610.566666666666	39.47296892786476
1011.8947853999423	1586.1	37202.86666666667	39.541794147704366
1012.614544359529	1587.1333333333334	36739.63333333333	40.40876964550754
1013.334229547322	1585.8666666666666	36089.066666666666	40.1107808371671
1014.0538409611561	1585.7333333333333	35369.86666666667	39.9529592921165
1014.7733785988661	1586.0666666666666	34675.7	40.3187001768036
1015.4928424582868	1586.0	34083.666666666664	40.113688264108845
1016.2122325372529	1586.7333333333333	33628.566666666666	40.8295661183406
1016.9315488335994	1586.8	33194.5	40.43961579986478
1017.6507913451611	1587.1	32832.2	40.69608637321267
1018.3699600697728	1586.3333333333333	32460.2	39.923417782421836
1019.0890550052692	1586.4333333333334	32004.2	39.982773043409495
1019.8080761494851	1586.5333333333333	31489.633333333335	40.42993228225714
1020.5270235002555	1586.9	30826.666666666668	40.02091381779433
1021.2458970554151	1586.6	30092.5	39.790509086119535
1021.9646968127987	1586.2	29464.133333333335	40.36132038858627
1022.6834227702411	1585.7666666666667	28951.133333333335	40.07502411584004
1023.4020749255772	1586.6333333333334	28472.833333333332	39.773455377887636
1024.1206532766416	1586.4	28092.733333333334	40.0298829321551
1024.8391578212693	1586.5333333333333	27775.3	39.95040650440834
1025.5575885572953	1586.7	27468.433333333334	40.080128447833495
1026.2759454825539	1586.4333333333334	27044.5	40.43790796100646
1026.9942285948803	1586.6333333333334	26471.233333333334	40.06235501816099
1027.7124378921092	1586.3333333333333	25883.833333333332	40.38266653476902
1028.4305733720753	1587.3333333333333	25302.566666666666	40.568959438471836
1029.1486350326138	1586.8	24736.4	40.76766522511634
1029.866622871559	1586.5666666666666	24252.133333333335	41.13198247731023
1030.584536886746	1586.4333333333334	23815.066666666666	41.34358339483294
1031.3023770760096	1586.9666666666667	23414.066666666666	40.4100221874987
1032.0201434371845	1585.8333333333333	23067.166666666668	40.12139712147885
1032.7378359681059	1586.9333333333334	22741.0	40.87590869743598
1033.455454666608	1586.1333333333334	22340.566666666666	39.92891308541124
1034.1729995305259	1585.8666666666666	21893.766666666666	39.60916659954202
1034.8904705576945	1586.2333333333333	21377.166666666668	39.90646929157398
1035.6078677459486	1586.4666666666667	20856.766666666666	39.87372240156243
1036.3251910931228	1586.4	20344.5	39.678321766694104
1037.042440597052	1587.2333333333333	19904.7	39.75210040941843
1037.7596162555712	1586.4333333333334	19476.766666666666	39.901826187328744
1038.4767180665153	1586.0666666666666	19121.833333333332	40.345265353206685
1039.1937460277186	1586.3666666666666	18813.066666666666	40.31442527237353
1039.9107001370162	1586.3	18529.233333333334	40.15007850848488
1040.627580392243	1586.4333333333334	18245.533333333333	39.68605708932191
1041.3443867912338	1586.4333333333334	17931.866666666665	40.14119380606899
1042.0611193318232	1586.7333333333333	17528.066666666666	40.208219494295655
1042.7777780118463	1585.9333333333334	17086.8	39.80010937520068
1043.4943628291376	1586.1333333333334	16654.2	40.49771860746823
1044.2108737815322	1585.9666666666667	16218.9	39.66582267362777
1044.9273108668647	1587.0333333333333	15864.4	40.0460238498345
1045.64367408297	1586.0666666666666	15521.533333333333	40.03405831366285
1046.359963427683	1585.9333333333334	15240.033333333333	39.62189968328585
1047.0761788988382	1586.3333333333333	14960.733333333334	39.17467119375984
1047.7923204942708	1587.1333333333334	14701.533333333333	38.93769451322601
1048.5083882118154	1585.8666666666666	14430.533333333333	38.946243002040234
1049.224382049307	1586.3333333333333	14124.966666666667	38.970853834370544
1049.9403020045802	1586.3666666666666	13808.533333333333	39.81750926437731
1050.6561480754697	1586.7	13451.566666666668	39.552874332993596
1051.3719202598106	1586.6333333333334	13138.966666666667	39.16621590200714
1052.0876185554378	1586.7	12862.5	39.81500144192903
1052.8032429601856	1586.5	12609.4	39.364163744089616
1053.5187934718892	1586.5666666666666	12413.633333333333	39.399425089673066
1054.2342700883835	1586.6333333333334	12268.333333333334	39.66842687678068
1054.949672807503	1586.0666666666666	12126.9	39.531366013975536
1055.6650016270826	1586.0	11945.3	39.16849802918022
1056.3802565449573	1586.2666666666667	11730.4	39.032158167259574
1057.0954375589617	1586.0	11507.366666666667	39.21167673426083
1057.8105446669308	1586.4666666666667	11293.066666666668	39.78539187308833
1058.5255778666992	1586.4666666666667	11060.9	39.9456828275916
1059.240537156102	1586.1	10830.1	39.601544245414516
1059.9554225329737	1586.1666666666667	10624.633333333333	38.400240281070566
1060.6702339951491	1586.1666666666667	10487.733333333334	39.59853836784723
1061.3849715404633	1586.3666666666666	10348.166666666666	38.05991127929313
1062.0996351667509	1585.8333333333333	10243.433333333332	39.57256403077216
1062.8142248718468	1585.9666666666667	10111.233333333334	38.00874806133344
1063.528740653586	1586.6666666666667	9969.766666666666	38.31494566306177
1064.2431825098029	1585.8	9797.2	38.116597866096406
1064.9575504383324	1586.3333333333333	9601.533333333333	39.160098263943524
1065.6718444370097	1586.6666666666667	9402.933333333332	38.61437048152536
1066.386064503669	1585.9333333333334	9218.4	38.57726835056101
1067.1002106361457	1585.8666666666666	9071.9	39.068686732525244
1067.8142828322743	1586.2666666666667	8972.566666666668	39.590958649659164
1068.5282810898898	1586.3	8867.033333333333	39.514600990887935
1069.2422054068265	1586.2333333333333	8766.9	38.760276877461784
1069.95605578092	1586.3333333333333	8671.833333333334	39.69674310705061
1070.6698322100044	1585.4666666666667	8539.533333333333	40.57221853904225
1071.383534691915	1587.2333333333333	8375.033333333333	40.555546473727595
1072.0971632244864	1586.2	8190.866666666667	38.71091648980106
1072.8107178055534	1586.2333333333333	8046.666666666667	39.27716120232581
1073.524198432951	1586.2	7908.2	38.463552448911535
1074.2376051045137	1586.3666666666666	7806.6	39.771940946737566
1074.9509378180765	1586.6333333333334	7710.666666666667	38.57300273121292
1075.6641965714741	1586.9	7621.6	38.339124101891876
1076.3773813625414	1586.5	7517.9	39.94924436991313
1077.0904921891133	1586.1666666666667	7420.433333333333	39.90868519773998
1077.8035290490245	1585.7333333333333	7287.9	38.87165664332938
1078.51649194011	1585.9	7156.633333333333	38.78807091272606
1079.2293808602042	1586.4333333333334	7038.966666666666	38.60223575134001
1079.9421958071423	1586.2666666666667	6916.8	38.18474965024339
1080.6549367787588	1586.1	6829.5	38.1245161623727
1081.367603772889	1585.7333333333333	6765.833333333333	38.83781505494575
1082.080196787367	1586.3333333333333	6705.0	39.068780853456566
1082.7927158200282	1586.4333333333334	6622.633333333333	38.85132920333943
1083.5051608687072	1586.4333333333334	6522.333333333333	39.16413240159916
1084.217531931239	1586.5333333333333	6401.4	38.30983915260216
1084.9298290054578	1586.9333333333334	6264.533333333334	37.812194952659134
1085.6420520891993	1586.0333333333333	6184.433333333333	40.40308863496039
1086.3542011802977	1586.1666666666667	6088.633333333333	39.474859188766814
1087.0662762765878	1586.4	6032.433333333333	39.92830868283287
1087.7782773759047	1586.7333333333333	5979.066666666667	40.664253820193025
1088.4902044760831	1586.5666666666666	5896.533333333334	39.860402174946735
1089.202057574958	1586.2666666666667	5804.733333333334	38.63482925346133
1089.9138366703637	1585.0	5719.1	39.99355084276883
1090.6255417601355	1586.3333333333333	5626.633333333333	40.59726658492653
1091.337172842108	1586.6666666666667	5539.533333333334	39.48918397851974
1092.048729914116	1585.5333333333333	5486.9	41.123006951049234
1092.7602129739944	1586.2666666666667	5440.9	39.58848939080042
1093.471622019578	1585.8666666666666	5395.633333333333	39.468916246160866
1094.1829570487016	1585.4666666666667	5325.4	39.82513951606454
1094.8942180592	1586.0666666666666	5235.6	40.00617073711899
1095.605405048908	1585.5333333333333	5159.766666666666	40.21849087324017
1096.3165180156604	1586.4666666666667	5084.7	38.89336669187043
1097.027556957292	1585.4666666666667	5045.6	39.19964813927025
1097.7385218716379	1586.0	5002.133333333333	38.16163699988132
1098.4494127565324	1586.8333333333333	4953.466666666666	40.08102159259376
1099.1602296098106	1586.5	4873.9	39.64444588704192
1099.8709724293074	1586.2666666666667	4793.433333333333	39.94122099436845
1100.5816412128574	1586.7	4716.766666666666	38.990192736463804
1101.2922359582956	1585.9666666666667	4675.4	40.097120057478065
1102.0027566634565	1586.0333333333333	4642.566666666667	40.26880941611943
1102.7132033261753	1585.7	4586.733333333334	38.93947231552737
1103.4235759442865	1586.4333333333334	4513.5	39.953885283085086
1104.1338745156252	1586.8666666666666	4446.366666666667	40.765882509461655
1104.844099038026	1585.9666666666667	4394.066666666667	39.776943160474744
1105.5542495093239	1586.2666666666667	4357.1	40.10829092727953
1106.2643259273534	1586.1666666666667	4305.4	38.741586741868474
1106.9743282899494	1586.9666666666667	4225.666666666667	39.39700251412279
1107.684256594947	1586.4333333333334	4147.666666666667	40.205661057619594
1108.394110840181	1586.2333333333333	4092.1	40.29355178442461
1109.1038910234856	1585.6333333333334	4051.9666666666667	39.95290444631605
1109.8135971426964	1586.3666666666666	3994.633333333333	40.11838666038376
1110.5232291956477	1586.1666666666667	3918.2	40.68930579824688
1111.2327871801745	1586.1333333333334	3852.0666666666666	41.372880483229025
1111.9422710941117	1586.1666666666667	3808.733333333333	39.95105805016757
1112.6516809352938	1586.6666666666667	3764.1666666666665	41.76115239562527
1113.3610167015559	1586.3333333333333	3705.5666666666666	40.50897038274936
1114.0702783907325	1586.6333333333334	3643.8333333333335	39.565511078078984
1114.7794660006589	1586.1666666666667	3607.1	41.02536500107424
1115.4885795291696	1586.0333333333333	3569.366666666667	39.5971818558567
1116.1976189740992	1585.5333333333333	3526.866666666667	41.347199965708015
1116.906584333283	1586.4	3477.9666666666667	40.59519211139479
1117.6154756045555	1586.9333333333334	3440.8	42.14063145823506
1118.3242927857516	1586.2333333333333	3404.866666666667	40.96464339253434
1119.0330358747062	1586.0666666666666	3365.9333333333334	42.12531458673745
1119.741704869254	1587.0333333333333	3321.6	42.46227363265929
1120.4502997672296	1587.0666666666666	3284.5	41.295471659463644
1121.1588205664682	1585.2666666666667	1665.2	44.19072647352836
1121.8672672648045	1585.5	1663.6666666666667	41.15199160167429
1122.5756398600731	1586.1	1664.3333333333333	51.19878550807938
1123.2839383501089	1585.4333333333334	1664.3666666666666	42.347421023363786
