# Supplementary material for: Roblonski: A Material-Efficient Robo-Fluidic Toolbox for Rapid Photochemical Characterization
Source: ACS Cent Sci. 2026 Feb 6;12(3):333–44. doi: 10.1021/acscentsci.5c02027 (PMC13022720; doi:10.1021/acscentsci.5c02027)
Supplement: Supplementary file 2 [file oc5c02027_si_002.zip › BeerLambertStudy/Raw Data (Automataed)/BLEC Study (2025 Jun 12)/Perylene3/blec_Perylene3__13062025_aABS_i11_eEXP_s1_d380e-02_t250-0_m7_v175-0.csv]

name	C:/Users/cbe.mabolha.shared/Documents/Gilson Spectroscopy Project\BLEC Study (2025 Jun 12)\Perylene3\blec_Perylene3__13062025_aABS_i11_eEXP_s1_d380e-02_t250-0_m7_v175-0.csv
2025-06-13 01:05:44.312926
mix_iter=7	mix_disp=175.0
droplet_volume=50.0	working_volume=250.0
dilution_scheme=Fractional(value=0.3333333333333333)	n_dil=6
calibration=Calibration(y = f(x); f(x) = -0.244 + 0.9765x; s.t. y > 0.0; Set Feb 4	2025 from "Manuscript Figures Data.xlsx")
count	30
interval	0.1 (Sec)
integration_time	40000 (uSec)
NLC=False	DCC=False	WCAL=-5	Slit=S5
Conc_0=0.038	nFRAC=0.6666666666666667	nConc_(11;1)=0.025333333333333336	aFRAC=0.6670004966404939	aConc_(11;1)=0.025346018872338765
wavelength (nm)	dark reference (int)	light reference (int)	abs (mOD)
W	D	L	S
344.6678771972656	1602.3	1680.7333333333333	45.90106915660999
345.45221902608614	1589.0	1665.4666666666667	27.146139068499075
346.236489003635	1586.1	1663.3333333333333	37.56709940364436
347.02068712774695	1585.1666666666667	1663.0	48.55639057190654
347.8048133962569	1585.2	2397.366666666667	50.68710627964518
348.5888678069997	1586.5666666666666	2412.3	49.72603678589422
349.3728503578101	1586.8666666666666	2426.766666666667	50.17118229549562
350.15676104652283	1587.4666666666667	2439.4333333333334	52.30311856023232
350.94059987097285	1587.3666666666666	2446.0	51.70081556045611
351.72436682899485	1586.9666666666667	2452.6	51.33233808357058
352.5080619184237	1585.4666666666667	2462.0	50.82233579580165
353.2916851370942	1585.7	2465.233333333333	53.924450833401416
354.0752364828412	1585.8	2468.9333333333334	54.00591928595979
354.8587159534994	1585.1333333333334	2468.733333333333	51.570503411643685
355.6421235469038	1585.6666666666667	2471.1666666666665	49.524826458582766
356.42545926088906	1586.7	2472.3333333333335	50.83797761513025
357.20872309329	1586.5666666666666	2469.7	53.06024854204462
357.9919150419415	1586.0	2472.6666666666665	55.88855146582069
358.77503510467835	1585.2333333333333	2460.5666666666666	52.498338466730544
359.5580832793353	1585.3666666666666	2455.866666666667	56.94077379014659
360.34105956374725	1585.2333333333333	2455.5333333333333	57.239321478670654
361.12396395574893	1585.6333333333334	2448.4333333333334	53.898174803848995
361.9067964531752	1585.5	2448.866666666667	58.32502890578441
362.6895570538609	1586.1	2447.8	58.1767853198758
363.47224575564076	1586.7	2447.3	56.58603495381854
364.2548625563497	1586.1666666666667	2444.4	57.11811230555216
365.0374074538224	1585.6666666666667	2446.1	57.576336898427876
365.8198804458938	1586.0	2434.633333333333	54.45092592671615
366.6022815303986	1585.0666666666666	2440.9333333333334	58.872388334161734
367.3846107051717	1586.2	2439.2	56.06152032141044
368.1668679680479	1586.6666666666667	2435.4	53.98030747704819
368.9490533168619	1586.1	2446.366666666667	58.28052114182031
369.7311667494487	1586.1333333333334	2453.5	58.57172055213478
370.5132082636429	1586.4666666666667	2462.4	60.61108267423474
371.2951778572795	1586.0333333333333	2461.633333333333	56.699557340356975
372.07707552819323	1586.5666666666666	2462.733333333333	59.73976552853913
372.8589012742189	1585.5333333333333	2472.2	60.68722802412875
373.6406550931913	1586.4	2480.4666666666667	60.408914169072915
374.4223369829453	1586.0333333333333	2487.8	63.09238299026468
375.2039469413157	1586.6333333333334	2492.3	63.16964624697145
375.9854849661373	1585.2	2485.4666666666667	63.76387885858459
376.7669510552448	1586.6333333333334	2488.266666666667	64.66483772915575
377.5483452064732	1586.5333333333333	2497.0666666666666	66.20018323047657
378.3296674176572	1586.4666666666667	2512.733333333333	70.66934028959889
379.11091768663164	1586.2333333333333	2514.133333333333	70.05736871973868
379.89209601123133	1586.4333333333334	2518.6	70.98778341024591
380.67320238929113	1585.8	2522.2	71.34928299149985
381.45423681864577	1586.1333333333334	2523.4	72.90043623244037
382.23519929713007	1585.6666666666667	2535.6	75.67209548603026
383.01608982257886	1586.2333333333333	2546.3333333333335	71.3187533814225
383.796908392827	1586.8	2562.866666666667	75.1363244577781
384.57765500570923	1585.8666666666666	2562.9666666666667	74.6095433481656
385.3583296590604	1585.2333333333333	2552.866666666667	72.62139626922787
386.1389323507153	1586.6	2555.6	72.08642928302417
386.91946307850884	1586.2666666666667	2567.4666666666667	70.7477380373138
387.69992184027564	1586.7	2587.1666666666665	68.77865688730186
388.48030863385065	1586.0666666666666	2612.766666666667	69.88244178600408
389.2606234570687	1586.6666666666667	2599.6666666666665	68.91143490689849
390.04086630776453	1586.5666666666666	2588.7	69.70502160179547
390.82103718377294	1586.5	2591.8	68.28566633503193
391.6011360829288	1586.8333333333333	2597.0666666666666	68.99840686501491
392.3811630030669	1586.6333333333334	2628.0	70.6931178847811
393.161117942022	1585.8	2668.866666666667	73.13917839369566
393.941000897629	1586.5	2713.0333333333333	74.5693706997185
394.72081186772266	1585.8666666666666	2720.233333333333	77.13653292816454
395.5005508501378	1586.3666666666666	2708.866666666667	78.57037495063261
396.28021784270925	1586.2333333333333	2707.5333333333333	81.86196478415272
397.0598128432718	1586.7	2717.133333333333	82.35593684525718
397.83933584966024	1585.5333333333333	2717.9666666666667	82.82960354378254
398.6187868597095	1585.9666666666667	2737.2	89.51647380617096
399.3981658712542	1586.3	2751.7	90.92067029818438
400.1774728821293	1586.0333333333333	2775.2	91.13566000613483
400.9567078901696	1585.4333333333334	2802.1	94.49243934030169
401.7358708932098	1585.9	2798.4333333333334	98.47685011685452
402.5149618890848	1586.3	2784.266666666667	95.42017123768919
403.2939808756294	1586.0	2790.633333333333	96.82289606499099
404.07292785067847	1585.8333333333333	2822.4666666666667	100.36539434695258
404.8518028120667	1586.1666666666667	2830.3	98.36984735598344
405.630605757629	1586.2	2838.9	97.19612379374169
406.4093366852001	1587.1333333333334	2828.4333333333334	97.33589775943267
407.1879955926149	1586.0333333333333	2835.866666666667	96.05662563142428
407.9665824777082	1586.0333333333333	2850.9	94.21165495847724
408.74509733831474	1586.5666666666666	2870.366666666667	89.00720835075141
409.52354017226935	1586.7333333333333	2883.366666666667	87.14273266962923
410.3019109774069	1586.2333333333333	2887.6666666666665	84.38922109570349
411.08020975156217	1586.0666666666666	2897.3	80.37303016163149
411.8584364925699	1586.2	2927.4333333333334	76.05595300876541
412.6365911982651	1586.0	2940.5666666666666	71.03960721059775
413.4146738664823	1586.5333333333333	2971.3	74.2561282087594
414.19268449505654	1585.7666666666667	2999.4333333333334	72.03523040505122
414.97062308182257	1586.2333333333333	3038.1666666666665	71.05405013708032
415.74848962461516	1586.1	3080.733333333333	72.19244618798159
416.52628412126916	1586.3	3148.766666666667	72.74359350060887
417.3040065696194	1585.9	3221.5	75.27965889175222
418.0816569675006	1585.8	3223.3	75.52079400445774
418.8592353127476	1585.2333333333333	3207.0	76.7369573358465
419.63674160319533	1586.6666666666667	3219.2	78.70620816099566
420.4141758366785	1585.8	3258.2	79.40982756446589
421.1915380110319	1586.2666666666667	3271.5333333333333	81.38933223941272
421.9688281240904	1586.2333333333333	3273.266666666667	85.18290823923374
422.7460461736888	1586.7	3324.4333333333334	88.63371467963924
423.52319215766187	1585.6333333333334	3388.9666666666667	93.08369317721024
424.3002660738445	1585.7666666666667	3473.6666666666665	97.33771648029679
425.0772679200714	1585.7666666666667	3611.0666666666666	101.22182668476819
425.8541976941775	1586.4666666666667	3747.9666666666667	103.46409345132108
426.6310553939975	1586.6333333333334	3811.1	104.41953911420032
427.40784101736625	1585.9	3864.733333333333	104.18879475385297
428.18455456211865	1586.5333333333333	3995.7	107.48574630391461
428.96119602608934	1586.5	4181.166666666667	110.33849027695389
429.7377654071133	1586.3	4398.533333333334	116.81493612485453
430.5142627030252	1586.6333333333334	4521.766666666666	121.78379139124011
431.29068791166	1586.3	4666.9	126.649492663922
432.06704103085235	1585.8666666666666	4807.333333333333	127.99322311991158
432.8433220584372	1586.2333333333333	4893.366666666667	123.8108459737416
433.6195309922492	1586.2666666666667	4955.1	114.8622012555933
434.3956678301234	1586.3	4998.2	103.5401023374894
435.1717325698944	1585.2333333333333	5017.2	93.07897078652543
435.9477252093971	1585.5	5036.766666666666	81.56693081816917
436.72364574646633	1585.8666666666666	5089.0	74.0902843858909
437.49949417893686	1585.8333333333333	5154.133333333333	67.43119131751044
438.27527050464346	1586.6666666666667	5250.633333333333	63.975913790369916
439.0509747214211	1586.3	5432.266666666666	61.46280781451284
439.8266068271044	1586.2333333333333	5679.933333333333	57.84900362453938
440.6021668195283	1585.9	6046.833333333333	56.29849312303288
441.37765469652754	1586.8	6513.6	55.63928498040892
442.1530704559369	1586.4333333333334	7001.9	53.25504250294147
442.9284140955914	1586.3333333333333	7460.133333333333	52.645853129209854
443.7036856133256	1586.4666666666667	7779.233333333334	51.86960195077217
444.47888500697445	1586.2666666666667	7947.533333333334	51.95146682616378
445.2540122743727	1586.5333333333333	7984.4	50.53637271117921
446.0290674133552	1586.8333333333333	7935.733333333334	51.14482698890097
446.8040504217568	1586.6333333333334	7836.133333333333	49.496545953448624
447.5789612974122	1586.3666666666666	7742.9	48.481624011711375
448.35380003815635	1586.9	7694.533333333334	48.43115661733278
449.1285666418239	1586.0666666666666	7665.433333333333	48.634818050589836
449.90326110624983	1585.8	7674.366666666667	49.701906220850745
450.67788342926883	1586.8	7688.6	49.32717110007991
451.4524336087157	1585.7666666666667	7726.0	49.41224163071221
452.22691164242536	1585.5666666666666	7774.266666666666	49.235707230381564
453.00131752823256	1585.5333333333333	7832.5	47.96225398578747
453.7756512639721	1585.7333333333333	7903.066666666667	48.68524350139664
454.5499128474788	1586.4666666666667	7961.033333333334	48.53771742306904
455.32410227658755	1586.2	8010.433333333333	48.41789544400708
456.09821954913303	1586.8333333333333	8021.733333333334	49.5845155837365
456.8722646629501	1585.9	7995.366666666667	48.856795407749146
457.6462376158736	1586.5	7933.533333333334	48.92134286599584
458.4201384057383	1586.0	7847.266666666666	49.21931743094567
459.1939670303791	1586.1666666666667	7709.566666666667	48.73808689449995
459.96772348763074	1585.9	7569.1	47.97404260655571
460.741407775328	1585.9666666666667	7427.233333333334	49.01128151236639
461.51501989130577	1586.1666666666667	7276.9	47.67754503368194
462.2885598333988	1586.4	7184.566666666667	48.850045216209075
463.0620275994419	1586.4333333333334	7100.033333333334	48.52961233648027
463.83542318726995	1586.4333333333334	7019.766666666666	47.474968697395035
464.6087465947177	1585.8666666666666	6969.6	47.8503299598714
465.38199781962	1586.3333333333333	6947.566666666667	48.11094265742444
466.1551768598116	1586.4666666666667	6939.033333333334	46.91388745484852
466.92828371312737	1586.0333333333333	6947.3	47.43243903132429
467.7013183774021	1586.2666666666667	6984.566666666667	47.142546913907275
468.4742808504707	1586.0666666666666	7026.033333333334	47.987025012013824
469.24717113016777	1586.9666666666667	7089.7	47.50843824604057
470.0199892143283	1586.4	7161.933333333333	48.59802249441261
470.792735100787	1586.2333333333333	7229.633333333333	47.905596247393234
471.5654087873788	1586.4333333333334	7304.033333333334	48.09934505755233
472.33801027193834	1586.4	7372.2	48.039246811383954
473.11053955230057	1586.7333333333333	7449.966666666666	48.04405756275744
473.88299662630027	1586.0333333333333	7500.2	46.73088674902094
474.65538149177223	1586.6	7574.966666666666	49.065557682766496
475.4276941465513	1586.8	7597.866666666667	47.58307119525249
476.1999345884722	1586.1333333333334	7606.633333333333	48.11900456294289
476.97210281536985	1586.5666666666666	7608.066666666667	47.77496229357354
477.74419882507897	1585.9666666666667	7582.6	48.21096573786872
478.51622261543446	1586.5	7560.933333333333	48.45465086870786
479.2881741842711	1586.2333333333333	7510.066666666667	46.631337850442065
480.06005352942367	1586.0333333333333	7474.766666666666	48.77751574537502
480.831860648727	1585.9	7425.366666666667	48.54186067401094
481.60359554001593	1586.2	7368.066666666667	45.402656157978726
482.37525820112523	1586.4666666666667	7336.333333333333	47.73250034330725
483.14684862988975	1586.4666666666667	7278.9	47.22281304725814
483.91836682414424	1587.0666666666666	7235.766666666666	47.343337956781724
484.68981278172356	1586.6	7188.133333333333	48.77848730677051
485.46118650046253	1586.7333333333333	7124.2	46.63444930921282
486.23248797819593	1586.5	7088.633333333333	46.48778688484576
487.0037172127586	1586.0333333333333	7058.833333333333	47.07501792707736
487.7748742019853	1586.6666666666667	7029.966666666666	48.2590010700683
488.54595894371096	1586.7333333333333	6989.566666666667	47.910825238413146
489.31697143577026	1586.5666666666666	6955.633333333333	47.39271060863856
490.08791167599804	1586.4666666666667	6929.7	47.34171123907796
490.8587796622292	1586.5666666666666	6897.533333333334	47.39938485598053
491.6295753922984	1586.2	6861.266666666666	46.321357282493665
492.4002988640406	1586.8	6828.733333333334	47.81581457831566
493.17095007529053	1586.6666666666667	6803.166666666667	47.715282259586765
493.94152902388305	1586.9333333333334	6767.233333333334	46.97668207528804
494.71203570765294	1586.2666666666667	6742.766666666666	47.713046529578655
495.482470124435	1586.3	6699.833333333333	46.66246982980843
496.25283227206404	1587.4333333333334	6677.533333333334	47.22528425837774
497.02312214837485	1586.6666666666667	6650.766666666666	46.9715706383929
497.7933397512024	1586.1666666666667	6627.966666666666	47.2006364597961
498.56348507838123	1586.9666666666667	6599.566666666667	47.217428490007144
499.3335581277464	1586.6	6586.6	47.966742638215365
500.10355889713264	1586.2666666666667	6571.4	46.05637560843362
500.8734873843747	1586.1	6558.733333333334	46.615857438060516
501.6433435873074	1586.6	6557.8	47.02576756086641
502.4131275037657	1586.6666666666667	6560.8	46.199442232485154
503.1828391315842	1585.9	6576.4	46.15895451239288
503.95247846859786	1586.5333333333333	6604.7	47.30039874783964
504.72204551264144	1587.1	6633.966666666666	47.256108388035585
505.49154026154974	1586.3666666666666	6666.566666666667	46.21176259785258
506.2609627131576	1586.1333333333334	6703.866666666667	47.10099431377153
507.03031286529983	1586.4666666666667	6754.2	47.35656160363974
507.7995907158112	1586.7	6816.933333333333	47.65082057347278
508.5687962625266	1586.2333333333333	6887.1	48.1960971191423
509.33792950328075	1586.2333333333333	6955.166666666667	47.00318802529257
510.1069904359085	1586.6	7033.7	45.96926826638097
510.8759790582447	1586.5333333333333	7114.033333333334	46.09954929201561
511.6448953681241	1586.5	7207.533333333334	45.90889400597873
512.4137393633815	1586.2333333333333	7304.2	46.351733799222075
513.1825110418519	1586.2666666666667	7400.966666666666	46.61837394728043
513.9512104013698	1586.2333333333333	7518.1	46.958772055736034
514.7198374397702	1586.1333333333334	7641.9	48.5466121839962
515.4883921548881	1585.1666666666667	7732.5	47.122872077071236
516.2568745445578	1586.4666666666667	7832.333333333333	46.475046556591415
517.0252846066146	1586.8333333333333	7941.933333333333	46.433042750971495
517.793622338893	1586.0333333333333	8047.6	46.8898688144755
518.561887739228	1586.4666666666667	8149.6	46.38191500209533
519.3300808054544	1586.8333333333333	8231.1	47.178934823810536
520.0982015354069	1586.4333333333334	8318.866666666667	46.89790766208666
520.8662499269203	1586.3666666666666	8413.9	47.734815125468714
521.6342259778296	1586.6333333333334	8504.466666666667	47.07668799640925
522.4021296859694	1586.9666666666667	8562.866666666667	46.415832013614086
523.1699610491747	1586.8333333333333	8665.8	47.739064393523755
523.9377200652801	1586.2666666666667	8717.733333333334	46.402137874623726
524.7054067321207	1586.7333333333333	8786.433333333332	46.51305596862079
525.4730210475309	1586.4	8851.3	46.80667513707808
526.2405630093459	1586.5666666666666	8916.1	47.215796481218824
527.0080326154003	1586.5333333333333	8981.633333333333	47.84558247224247
527.7754298635291	1586.9	9023.4	46.7633574664579
528.5427547515668	1586.2333333333333	9064.933333333332	47.35608706508301
529.3100072773485	1586.5666666666666	9107.766666666666	46.603924800635994
530.077187438709	1586.8333333333333	9150.9	47.235367333624
530.8442952334829	1586.6666666666667	9182.633333333333	46.77108200897858
531.6113306595051	1586.0333333333333	9223.133333333333	46.44401032241336
532.3782937146104	1585.8333333333333	9270.233333333334	47.32981420216392
533.1451843966338	1586.7333333333333	9309.433333333332	46.12401291752821
533.9120027034099	1586.2	9344.466666666667	46.69395886980078
534.6787486327736	1585.8	9380.933333333332	46.48774521151366
535.4454221825597	1586.1333333333334	9414.633333333333	46.51941360567565
536.212023350603	1586.4333333333334	9442.866666666667	45.55218845890296
536.9785521347383	1586.9666666666667	9492.966666666667	46.822854515907906
537.7450085328004	1586.6666666666667	9515.033333333333	46.717966043364015
538.5113925426242	1585.9	9539.9	47.30727414704544
539.2777041620444	1586.2	9554.566666666668	47.18071574647244
540.0439433888959	1586.7666666666667	9577.033333333333	46.88466180275303
540.8101102210134	1586.0	9597.666666666666	46.62769360965715
541.5762046562318	1586.8333333333333	9618.833333333334	46.18225198817898
542.3422266923859	1586.5	9636.9	47.043730280401725
543.1081763273105	1586.7333333333333	9635.666666666666	46.10575127481532
543.8740535588404	1587.0	9646.133333333333	46.1940069997344
544.6398583848105	1586.6666666666667	9657.0	46.19419893987178
545.4055908030555	1586.4333333333334	9669.133333333333	46.231181800908104
546.1712508114102	1586.9333333333334	9687.533333333333	46.765783330992505
546.9368384077096	1586.7	9689.366666666667	47.76114806969196
547.7023535897882	1586.2	9685.833333333334	46.77366685224706
548.4677963554811	1587.1666666666667	9691.166666666666	47.3920848342004
549.2331667026231	1586.9333333333334	9676.433333333332	46.78969001711273
549.9984646290487	1586.2333333333333	9661.866666666667	46.21803776877508
550.7636901325931	1585.9	9664.166666666666	46.10448618538345
551.5288432110908	1585.9666666666667	9666.4	46.52993608677762
552.2939238623768	1586.1	9665.433333333332	47.00357631766694
553.0589320842859	1587.1666666666667	9667.4	46.18031300572479
553.8238678746528	1586.5666666666666	9654.566666666668	46.286136411177786
554.5887312313124	1586.3666666666666	9658.233333333334	46.77177357429314
555.3535221520995	1586.9666666666667	9648.433333333332	46.29975028861824
556.1182406348488	1586.7333333333333	9651.433333333332	46.068543251575875
556.8828866773954	1586.6333333333334	9668.766666666666	46.46378594380177
557.6474602775738	1586.4666666666667	9689.766666666666	47.211147879944846
558.411961433219	1586.5	9681.166666666666	46.05565916501303
559.1763901421657	1585.5666666666666	9671.9	45.74356668985495
559.9407464022488	1586.6	9676.366666666667	45.951792109547185
560.7050302113031	1586.3333333333333	9688.133333333333	46.29506124739885
561.4692415671633	1586.3333333333333	9719.2	46.920792247860824
562.2333804676643	1586.5	9718.733333333334	45.85897017779637
562.997446910641	1586.7333333333333	9731.033333333333	45.96511253055941
563.7614408939281	1587.7	9762.3	46.44514785562591
564.5253624153604	1586.2666666666667	9776.9	45.98751552135157
565.2892114727728	1586.2	9808.2	46.71715388597853
566.0529880639999	1587.0666666666666	9818.5	45.952357278357134
566.8166921868768	1586.8	9845.633333333333	46.864167682942046
567.5803238392382	1586.6333333333334	9847.033333333333	46.32216763798931
568.3438830189189	1586.0	9868.466666666667	46.553684439745176
569.1073697237535	1586.0333333333333	9881.266666666666	47.13699570763212
569.8707839515772	1586.7	9887.566666666668	45.983102921855746
570.6341257002246	1586.2	9880.733333333334	45.448100204095994
571.3973949675305	1586.3333333333333	9905.833333333334	45.012800932028966
572.1605917513298	1586.2666666666667	9934.566666666668	46.66805713535349
572.9237160494572	1586.5333333333333	9955.166666666666	46.30966367536794
573.6867678597476	1586.0666666666666	9980.366666666667	46.51907258246432
574.4497471800358	1586.4	9975.7	46.17394054874248
575.2126540081566	1585.9333333333334	9992.566666666668	46.286092951013266
575.9754883419448	1586.2666666666667	9988.433333333332	46.19323164363924
576.7382501792351	1587.0333333333333	10009.966666666667	46.3235020058086
577.5009395178625	1586.6666666666667	10003.833333333334	45.24087966810281
578.2635563556619	1586.6666666666667	10016.766666666666	45.0839021281384
579.0261006904677	1586.2333333333333	10044.533333333333	45.40791232121993
579.7885725201152	1585.8666666666666	10042.8	45.38904173608574
580.5509718424388	1586.9333333333334	10055.266666666666	45.40813654720421
581.3132986552736	1586.6333333333334	10075.933333333332	45.04205949679335
582.0755529564542	1586.8333333333333	10093.3	45.94586625474524
582.8377347438156	1586.8333333333333	10101.533333333333	45.38908663397062
583.5998440151925	1586.7	10132.766666666666	45.503098378866945
584.3618807684197	1586.0	10167.566666666668	46.08619095295127
585.123845001332	1586.1	10205.833333333334	45.47916290048163
585.8857367117644	1585.7	10237.9	45.44416567076623
586.6475558975515	1586.5333333333333	10269.933333333332	45.631176424624265
587.4093025565281	1586.4	10300.866666666667	45.48366327957974
588.1709766865292	1586.7	10354.2	45.738227537811404
588.9325782853895	1586.6333333333334	10399.166666666666	45.88965798381146
589.6941073509438	1586.2333333333333	10447.066666666668	45.40456012860573
590.4555638810269	1586.3	10519.733333333334	45.07328543351818
591.2169478734736	1586.3	10600.0	45.83048289475139
591.9782593261189	1586.4333333333334	10677.0	45.59880307174676
592.7394982367973	1586.9	10766.533333333333	45.664806609006874
593.5006646033439	1586.7	10848.0	46.16948004113091
594.2617584235933	1586.1666666666667	10933.533333333333	44.66941406260194
595.0227796953804	1586.6666666666667	11050.333333333334	45.58416020992136
595.78372841654	1586.3333333333333	11159.133333333333	45.6812125646146
596.544604584907	1585.4	11255.233333333334	45.321062532635736
597.3054081983161	1586.3666666666666	11378.466666666667	45.481120730990966
598.0661392546021	1586.5333333333333	11496.3	45.63366230913753
598.8267977515999	1586.8	11618.1	45.910008209573675
599.5873836871442	1586.8333333333333	11744.266666666666	46.15625750491586
600.34789705907	1586.6333333333334	11863.133333333333	46.1466219501573
601.1083378652119	1586.0333333333333	11993.433333333332	45.446640581488275
601.8687061034049	1587.1	12133.966666666667	44.9505500196847
602.6290017714836	1586.5	12286.066666666668	45.24861090344946
603.3892248672829	1587.4666666666667	12425.733333333334	45.197162368153066
604.1493753886377	1586.1666666666667	12599.4	45.79298249964276
604.9094533333828	1586.4666666666667	12712.233333333334	44.839980955685114
605.6694586993528	1586.8666666666666	12854.4	46.04223759878419
606.4293914843829	1586.4666666666667	12999.8	46.157920540736036
607.1892516863076	1586.4	13112.633333333333	44.857342863228304
607.9490393029618	1586.8	13251.433333333332	44.95444178466608
608.7087543321802	1586.5333333333333	13401.1	45.56189377392363
609.4683967717978	1586.1666666666667	13531.266666666666	45.06146501984627
610.2279666196492	1586.0666666666666	13667.433333333332	45.31157160819299
610.9874638735695	1586.6	13797.7	44.699322529802416
611.7468885313933	1585.7666666666667	13937.4	45.67298240993134
612.5062405909555	1586.4666666666667	14042.466666666667	45.150982585060746
613.2655200500909	1586.1	14162.866666666667	45.0746877949637
614.0247269066342	1586.8	14257.233333333334	45.13043485507358
614.7838611584203	1586.7333333333333	14379.0	44.97006726393666
615.5429228032841	1586.1333333333334	14512.666666666666	45.34506386474959
616.3019118390603	1586.5333333333333	14621.433333333332	45.15855314581634
617.0608282635836	1586.2333333333333	14735.633333333333	45.488214788294414
617.8196720746892	1586.1333333333334	14818.5	45.26533866242668
618.5784432702114	1586.0	14902.4	45.617154373428995
619.3371418479854	1586.3	14968.6	44.82109267828617
620.0957678058459	1586.0333333333333	15062.333333333334	45.37106344185322
620.8543211416277	1585.6333333333334	15151.366666666667	46.57497423369155
621.6128018531655	1585.7333333333333	15209.2	46.26855414378709
622.3712099382943	1586.6333333333334	15245.133333333333	45.78634403074477
623.1295453948488	1586.6666666666667	15281.733333333334	45.65391120840231
623.8878082206638	1587.1333333333334	15324.8	45.211039593192055
624.6459984135743	1586.4333333333334	15391.6	45.49599490152125
625.4041159714149	1586.6	15444.366666666667	45.243248154311175
626.1621608920203	1586.3333333333333	15463.633333333333	44.59775239740157
626.9201331732256	1586.5333333333333	15492.466666666667	44.68447506770763
627.6780328128656	1586.4666666666667	15552.8	45.36724074848515
628.4358598087749	1586.4666666666667	15578.6	45.16196033876374
629.1936141587885	1586.1666666666667	15613.833333333334	45.674938802039776
629.9512958607411	1586.6666666666667	15635.766666666666	45.38978609549149
630.7089049124675	1585.8	15677.466666666667	45.66276026083033
631.4664413118026	1585.9666666666667	15710.766666666666	45.74678619981467
632.2239050565811	1586.5666666666666	15718.133333333333	44.9174925302007
632.9812961446379	1586.2666666666667	15723.733333333334	44.692265975746245
633.7386145738079	1585.7333333333333	15733.833333333334	44.9994987733171
634.4958603419257	1586.0333333333333	15746.1	45.15336387360683
635.2530334468262	1586.2333333333333	15728.266666666666	45.34015596184865
636.0101338863443	1586.5	15763.733333333334	45.58427716031046
636.7671616583146	1586.4666666666667	15732.566666666668	44.94037165269736
637.5241167605723	1585.6333333333334	15721.6	45.35725638576627
638.2809991909518	1586.2	15726.1	44.855546632284096
639.037808947288	1586.5	15707.633333333333	44.207250582163816
639.7945460274159	1586.7666666666667	15702.6	45.423176253498674
640.5512104291702	1586.0333333333333	15672.033333333333	44.77541504374584
641.3078021503857	1586.4	15645.633333333333	45.43646412421769
642.0643211888971	1586.5	15624.766666666666	45.406102736536
642.8207675425394	1586.9666666666667	15574.4	45.26868799586929
643.5771412091474	1586.9	15523.733333333334	44.175172790886755
644.3334421865558	1586.7	15524.433333333332	44.529922372981886
645.0896704725996	1586.3333333333333	15493.933333333332	44.00444933722455
645.8458260651132	1586.6333333333334	15509.633333333333	44.01075686858516
646.6019089619319	1586.2666666666667	15490.1	44.36396041265714
647.3579191608902	1586.4333333333334	15468.433333333332	44.42587808805365
648.1138566598231	1586.1333333333334	15433.033333333333	44.83068593850863
648.8697214565653	1585.9333333333334	15425.6	44.93656495251354
649.6255135489516	1585.1	15394.4	44.61063639619204
650.3812329348169	1586.5333333333333	15371.533333333333	44.62712165098004
651.1368796119959	1586.2	15408.266666666666	44.38739831577031
651.8924535783235	1586.7	15394.533333333333	44.57612550029133
652.6479548316345	1586.8	15367.233333333334	44.368023364988254
653.4033833697637	1586.6666666666667	15355.5	44.37826670870789
654.1587391905458	1586.7333333333333	15338.066666666668	43.94705944406293
654.9140222918159	1586.8	15356.2	44.49397012982153
655.6692326714084	1586.6	15367.333333333334	45.00389502040691
656.4243703271585	1586.0	15353.966666666667	43.984262947220564
657.1794352569008	1586.3333333333333	15384.233333333334	44.49948213610677
657.9344274584702	1586.2333333333333	15397.933333333332	43.92816608056569
658.6893469297014	1586.0	15409.533333333333	44.18413948538581
659.4441936684294	1586.4666666666667	15424.3	44.36080059163733
660.1989676724888	1586.9	15455.033333333333	44.40096082863221
660.9536689397146	1585.9666666666667	15458.3	43.91663185138604
661.7082974679414	1586.0666666666666	15511.666666666666	44.1562908872757
662.4628532550042	1585.8666666666666	15580.033333333333	45.29165630063279
663.2173362987378	1586.3666666666666	15654.566666666668	44.492950661112225
663.9717465969768	1586.0666666666666	15739.266666666666	44.571932000202274
664.7260841475563	1586.0666666666666	15769.433333333332	44.15675083370397
665.480348948311	1586.1666666666667	15824.833333333334	44.18107776769826
666.2345409970756	1586.1666666666667	15901.766666666666	44.57841568469618
666.988660291685	1586.5333333333333	15963.766666666666	44.546756412425225
667.742706829974	1586.2333333333333	16027.766666666666	44.76000380990465
668.4966806097776	1587.0	16084.833333333334	43.59993762091348
669.2505816289303	1586.0666666666666	16205.766666666666	43.69386539915121
670.0044098852671	1586.9	16278.4	43.82228278140309
670.7581653766227	1586.1	16396.666666666668	44.367729336686104
671.511848100832	1587.0	16486.0	44.20026176105273
672.2654580557298	1586.1666666666667	16565.366666666665	44.01217721634213
673.0189952391509	1586.4666666666667	16649.3	44.34221640238932
673.7724596489301	1586.2333333333333	16748.133333333335	43.97389086320579
674.5258512829022	1586.7333333333333	16887.733333333334	44.06514653502097
675.279170138902	1585.8333333333333	17010.0	44.48760219740668
676.0324162147645	1586.5333333333333	17123.1	44.6183975877947
676.7855895083242	1585.8666666666666	17242.7	43.96385815989936
677.5386900174161	1586.6666666666667	17362.8	43.644569764544116
678.2917177398749	1586.1333333333334	17480.366666666665	44.50270330461804
679.0446726735356	1586.2666666666667	17609.766666666666	43.94083714802042
679.797554816233	1587.0333333333333	17709.9	43.48521140762425
680.5503641658016	1586.9333333333334	17811.733333333334	44.23699546302542
681.3031007200765	1586.4333333333334	17945.7	44.48037989515193
682.0557644768925	1587.1666666666667	18044.066666666666	44.09742508102253
682.8083554340842	1586.5	18164.733333333334	43.77524647606878
683.5608735894867	1586.5666666666666	18320.933333333334	44.49238454735689
684.3133189409347	1586.1666666666667	18434.866666666665	44.00053876822139
685.0656914862628	1586.0	18531.366666666665	43.88576446420211
685.8179912233061	1586.9	18641.1	44.00616754078194
686.5702181498993	1586.6	18774.833333333332	44.35444822020528
687.3223722638772	1586.6	18878.633333333335	44.295731758703425
688.0744535630747	1585.8	19023.733333333334	44.5463918563986
688.8264620453265	1586.6666666666667	19155.766666666666	45.02541188195858
689.5783977084674	1586.0	19266.6	44.40243704253334
690.3302605503324	1586.2666666666667	19389.7	43.87574696734838
691.082050568756	1586.5333333333333	19497.933333333334	44.36848554132318
691.8337677615733	1586.2	19588.8	43.83736216654976
692.585412126619	1586.4	19673.733333333334	43.669118574288184
693.3369836617278	1586.4666666666667	19741.466666666667	44.12415932419746
694.0884823647348	1586.4	19819.5	44.12472664498674
694.8399082334745	1586.2666666666667	19956.2	44.111132401318336
695.5912612657819	1586.6	20054.0	43.81673129040232
696.3425414594917	1586.2	20102.866666666665	44.19927880364276
697.0937488124388	1586.6333333333334	20118.6	43.962880025515375
697.8448833224579	1586.5	20176.733333333334	44.33934686152992
698.5959449873841	1586.0666666666666	20237.2	44.51790394602129
699.3469338050518	1586.5666666666666	20317.8	44.74049186819006
700.0978497732962	1586.2	20329.766666666666	44.25428156276136
700.8486928899517	1585.9333333333334	20346.233333333334	44.257158026307
701.5994631528534	1586.7	20348.233333333334	44.36005077781861
702.3501605598362	1586.7333333333333	20375.7	44.757962134541046
703.1007851087347	1586.1333333333334	20383.166666666668	44.26929499531892
703.8513367973837	1586.5666666666666	20406.8	44.36687298233523
704.6018156236181	1585.9	20400.233333333334	44.07056993238997
705.3522215852728	1586.3333333333333	20387.7	43.7541229293459
706.1025546801824	1586.2	20395.133333333335	43.62325960044752
706.8528149061818	1586.0666666666666	20380.866666666665	43.831549075821535
707.603002261106	1586.4666666666667	20361.2	44.27939839529171
708.3531167427894	1586.5	20335.966666666667	43.84398481352252
709.1031583490673	1586.5	20300.966666666667	43.522206958144345
709.8531270777742	1586.5	20251.833333333332	43.500392223521544
710.6030229267449	1586.5666666666666	20199.433333333334	43.346547958364326
711.3528458938142	1586.8333333333333	20165.533333333333	44.2311300841679
712.1025959768172	1586.6	20091.133333333335	43.342845605322104
712.8522731735884	1586.6333333333334	20039.466666666667	44.395013674627414
713.6018774819628	1586.4	19940.9	43.60918072067089
714.351408899775	1586.1333333333334	19866.266666666666	43.02656457080856
715.1008674248601	1586.3333333333333	19782.533333333333	43.94154207960998
715.8502530550527	1586.0	19682.866666666665	43.40704920345361
716.5995657881876	1586.8333333333333	19599.566666666666	43.95011791015665
717.3488056220998	1586.9	19513.9	42.82622328311368
718.097972554624	1586.5	19441.233333333334	42.07664038837489
718.8470665835949	1586.7	19388.833333333332	42.24663979599914
719.5960877068475	1586.8	19304.8	42.79537073336851
720.3450359222164	1586.3666666666666	19224.4	43.23862034242187
721.0939112275368	1586.3333333333333	19190.1	43.740749214236835
721.842713620643	1587.2666666666667	19160.5	43.91549386819921
722.5914430993702	1586.2666666666667	19107.0	43.29108600808302
723.340099661553	1585.9	19071.833333333332	43.21979202686418
724.0886833050263	1586.5	19032.833333333332	43.26244715372549
724.837194027625	1586.5666666666666	18971.133333333335	43.19961158330838
725.5856318271836	1586.9333333333334	18925.933333333334	43.19632152595983
726.3339967015373	1586.5333333333333	18868.866666666665	42.449320093396224
727.0822886485207	1586.5333333333333	18830.6	43.39725741173421
727.8305076659686	1586.3	18754.666666666668	42.43385910212699
728.5786537517159	1585.9	18724.9	43.87612157233954
729.3267269035974	1586.8	18677.1	43.579526602256855
730.0747271194479	1586.3	18659.133333333335	42.989376584695755
730.822654397102	1585.9666666666667	18646.4	42.92479536983748
731.5705087343949	1586.2666666666667	18581.5	42.62032436632558
732.3182901291611	1587.0	18546.933333333334	42.70318253081081
733.0659985792356	1586.2	18520.0	42.91679849951125
733.8136340824532	1585.9333333333334	18479.266666666666	43.04473703053382
734.5611966366486	1586.9666666666667	18453.633333333335	42.483566754543425
735.3086862396566	1586.6	18452.966666666667	42.882077470550215
736.056102889312	1586.2333333333333	18460.9	42.95365923236543
736.8034465834498	1586.8666666666666	18486.733333333334	42.80503399415208
737.5507173199047	1586.2333333333333	18492.966666666667	42.56193329714056
738.2979150965115	1586.4333333333334	18493.966666666667	43.09655168231012
739.045039911105	1585.7	18503.3	43.66813781827337
739.79209176152	1586.1666666666667	18527.1	43.88650470851339
740.5390706455914	1586.5333333333333	18549.6	43.39315982819923
741.285976561154	1586.6333333333334	18525.0	42.854639728823
742.0328095060426	1586.7	18508.266666666666	42.93713343780057
742.7795694780918	1586.4333333333334	18466.466666666667	43.03493596212732
743.5262564751367	1586.5333333333333	18419.3	43.022377141268166
744.272870495012	1586.7	18401.3	43.7601015500711
745.0194115355524	1586.6333333333334	18348.766666666666	44.00457695570881
745.765879594593	1586.0	18305.6	43.71334878027857
746.5122746699683	1586.1333333333334	18308.133333333335	43.67707074955713
747.2585967595134	1586.8	18337.8	44.229558880183795
748.0048458610628	1586.3666666666666	18358.766666666666	43.94089315479381
748.7510219724516	1586.1666666666667	18370.766666666666	43.671649795811604
749.4971250915144	1586.7	18399.066666666666	44.51064715465697
750.243155216086	1586.8333333333333	18401.8	43.430714308632716
750.9891123440015	1586.5	18461.466666666667	43.39725039122541
751.7349964730954	1586.4	18499.7	43.704426760640494
752.4808076012027	1585.9333333333334	18535.4	43.757443284976304
753.2265457261582	1587.2666666666667	18567.966666666667	44.10946862052671
753.9722108457964	1586.6333333333334	18623.366666666665	42.50281973084535
754.7178029579526	1586.0	18673.833333333332	43.54306164718957
755.4633220604613	1585.9666666666667	18699.866666666665	43.33028339748615
756.2087681511574	1586.8666666666666	18726.633333333335	43.284850734216825
756.9541412278757	1587.1666666666667	18779.766666666666	43.90731306165181
757.699441288451	1585.8333333333333	18837.233333333334	43.44740956650614
758.4446683307182	1585.5333333333333	18877.7	43.61914330035167
759.1898223525119	1587.0666666666666	18953.933333333334	43.84855843697689
759.9349033516671	1586.6333333333334	19022.766666666666	44.29004752839289
760.6799113260186	1586.3333333333333	19089.266666666666	43.93547310815185
761.424846273401	1586.5333333333333	19137.0	43.02813658886837
762.1697081916495	1586.1666666666667	19189.7	43.35771804593574
762.9144970785986	1586.7	19228.733333333334	42.178103834795316
763.6592129320832	1586.4333333333334	19304.366666666665	43.1960641482866
764.4038557499381	1586.2666666666667	19367.766666666666	43.07958140520692
765.1484255299982	1585.9666666666667	19442.166666666668	43.38710315583961
765.8929222700982	1586.4333333333334	19517.866666666665	43.327705732024164
766.637345968073	1586.1666666666667	19585.966666666667	42.853661624788025
767.3816966217572	1586.5666666666666	19673.833333333332	43.02015913175315
768.1259742289859	1586.3666666666666	19761.866666666665	43.51059260950688
768.8701787875938	1586.2	19830.733333333334	42.69179034589839
769.6143102954156	1586.6	19886.033333333333	42.33827424373431
770.3583687502863	1586.4	19967.533333333333	42.17363537683626
771.1023541500406	1586.3	20047.3	41.97602552259761
771.8462664925133	1585.8666666666666	20143.066666666666	42.924067041454755
772.5901057755393	1586.2	20265.433333333334	42.47555228879157
773.3338719969533	1586.5333333333333	20371.466666666667	43.17258322545391
774.0775651545903	1586.5333333333333	20425.033333333333	43.04862468051346
774.8211852462848	1586.2333333333333	20491.0	43.32554231852179
775.5647322698719	1586.3333333333333	20568.2	43.671496939986206
776.3082062231862	1585.9333333333334	20627.1	43.162170887990115
777.0516071040627	1586.6666666666667	20728.366666666665	43.104262824032915
777.7949349103361	1586.5	20813.666666666668	42.52904406522493
778.5381896398412	1586.0333333333333	20909.166666666668	42.84183951060312
779.281371290413	1586.1	21005.266666666666	43.098918579765936
780.024479859886	1586.0333333333333	21069.766666666666	42.02945998562816
780.7675153460953	1586.2333333333333	21158.9	42.1181997519295
781.5104777468754	1586.9666666666667	21290.233333333334	42.16262433041723
782.2533670600615	1586.3	21395.333333333332	41.958475116035885
782.996183283488	1586.4666666666667	21569.966666666667	42.74670965995038
783.73892641499	1586.5666666666666	21653.866666666665	42.23385418948282
784.4815964524023	1586.5333333333333	21744.566666666666	41.05198505099461
785.2241933935596	1586.7333333333333	21871.066666666666	40.75890218433736
785.9667172362967	1586.4666666666667	22012.133333333335	41.075993966535414
786.7091679784486	1586.4	22136.433333333334	41.327950975433644
787.4515456178499	1586.7333333333333	22197.133333333335	41.16545209265292
788.1938501523355	1585.2333333333333	22334.666666666668	41.786285707610325
788.9360815797401	1586.9333333333334	22431.333333333332	41.61324562041365
789.6782398978987	1586.3333333333333	22543.6	41.641845382774555
790.420325104646	1586.2666666666667	22670.233333333334	42.42279238675527
791.1623371978169	1586.2333333333333	22768.6	41.907880304893766
791.9042761752461	1586.3	22862.633333333335	42.54279512968522
792.6461420347684	1586.4	22949.033333333333	42.2509688279444
793.3879347742187	1587.2	23055.133333333335	41.93680601063771
794.1296543914318	1586.2	23159.166666666668	41.81410599604987
794.8713008842426	1586.1666666666667	23278.6	42.24860580235017
795.6128742504857	1586.2	23409.766666666666	41.76803340215403
796.354374487996	1585.8333333333333	23501.066666666666	41.63266943245921
797.0958015946084	1586.0333333333333	23624.966666666667	41.91671526409032
797.8371555681575	1586.4333333333334	23769.4	42.149963105604286
798.5784364064783	1586.1	23866.2	42.4425186970768
799.3196441074057	1585.8666666666666	23958.733333333334	42.38465300237873
800.0607786687742	1586.2	24048.533333333333	42.10793562264128
800.8018400884189	1586.1	24196.2	42.49848692422982
801.5428283641745	1586.3333333333333	24335.866666666665	42.84884685839176
802.2837434938757	1585.9	24437.9	42.68610259762631
803.0245854753575	1586.5	24509.066666666666	41.49336405956079
803.7653543064547	1586.4	24579.966666666667	41.17616073520735
804.5060499850019	1586.8333333333333	24694.266666666666	41.529656588065485
805.2466725088342	1586.6	24822.233333333334	41.553144868167585
805.9872218757862	1586.9	24949.5	41.94774455187991
806.7276980836928	1586.2333333333333	25046.333333333332	41.227033930356654
807.4681011303886	1586.0666666666666	25123.333333333332	41.20089491719031
808.2084310137088	1585.7666666666667	25155.733333333334	41.282083280815435
808.948687731488	1586.5333333333333	25258.466666666667	41.834997125091334
809.688871281561	1586.3	25357.633333333335	42.26783106074506
810.4289816617627	1585.8666666666666	25424.3	42.43206439677032
811.1690188699278	1586.5333333333333	25551.633333333335	42.7640827232452
811.9089829038911	1586.6	25558.1	42.42768018456909
812.6488737614875	1586.1	25684.3	41.923392744478406
813.3886914405518	1586.4	25864.066666666666	41.3226269623313
814.1284359389189	1586.2666666666667	26023.733333333334	41.71103309715686
814.8681072544233	1586.7	26128.3	42.15535529728805
815.6077053849002	1586.3	26169.266666666666	41.85579375618524
816.3472303281842	1585.9333333333334	26167.466666666667	41.9387777282575
817.0866820821101	1585.2333333333333	26242.133333333335	41.76607584045562
817.8260606445127	1586.5666666666666	26320.1	41.67278193169121
818.5653660132269	1586.4	26396.133333333335	41.566719763993106
819.3045981860876	1586.5333333333333	26444.233333333334	41.41976640207033
820.0437571609293	1586.3	26515.3	41.34210839114205
820.7828429355872	1586.3	26565.766666666666	40.705494579463455
821.5218555078957	1586.6666666666667	26619.433333333334	40.50480203978169
822.26079487569	1586.2333333333333	26764.566666666666	41.48365303119391
822.9996610368046	1586.0	26851.833333333332	41.62795172723373
823.7384539890745	1586.0333333333333	26907.633333333335	41.52356812930653
824.4771737303345	1585.3666666666666	27012.5	42.008284562331816
825.2158202584193	1586.4	27142.433333333334	42.82802951424182
825.9543935711638	1586.3	27226.8	42.220321772365175
826.6928936664028	1585.8666666666666	27356.133333333335	42.21373013032073
827.4313205419711	1586.6666666666667	27447.333333333332	42.790819841159696
828.1696741957036	1586.5	27530.566666666666	42.261727895891475
828.907954625435	1586.8	27683.7	42.3197241076668
829.646161829	1586.0333333333333	27761.366666666665	42.201178748180496
830.3842958042337	1586.3333333333333	27813.733333333334	42.16307664357559
831.1223565489707	1585.9333333333334	27831.466666666667	41.60101131339215
831.8603440610459	1586.5	27960.133333333335	42.41786683640582
832.598258338294	1586.3666666666666	28027.566666666666	41.75938930065028
833.3360993785501	1586.0666666666666	28108.2	41.588408048446986
834.0738671796487	1586.1	28189.666666666668	41.390780617413206
834.8115617394246	1586.6333333333334	28253.733333333334	41.135717326394264
835.5491830557129	1585.9333333333334	28383.7	41.78873324981344
836.2867311263482	1586.0666666666666	28459.9	41.92318104240131
837.0242059491653	1586.3333333333333	28541.0	41.21269734354872
837.7616075219992	1586.5	28598.0	41.667654662743125
838.4989358426844	1586.5333333333333	28632.633333333335	41.77609487955192
839.2361909090561	1586.0	28636.5	41.08427203061163
839.9733727189487	1586.3333333333333	28629.333333333332	41.23099705469806
840.7104812701973	1586.1333333333334	28726.733333333334	41.39279183592935
841.4475165606366	1586.8666666666666	28866.533333333333	41.901364172480044
842.1844785881015	1586.5	29039.8	42.20223192873042
842.9213673504267	1586.5666666666666	29163.766666666666	42.56383784492516
843.6581828454471	1586.2	29200.766666666666	42.35535293511928
844.3949250709974	1585.9333333333334	29250.8	42.3938795048518
845.1315940249126	1586.0333333333333	29335.833333333332	41.76683782281616
845.8681897050272	1586.0666666666666	29449.5	42.39730758482288
846.6047121091764	1586.7	29598.966666666667	42.570963154281884
847.3411612351948	1585.6333333333334	29736.133333333335	42.78416676639253
848.0775370809172	1586.8	29778.666666666668	42.28328529577955
848.8138396441784	1586.6333333333334	29808.4	41.88868753615404
849.5500689228132	1586.2	29864.2	41.5645755692438
850.2862249146566	1586.7	29977.6	41.186480099260145
851.0223076175432	1586.4666666666667	30110.066666666666	41.66206224155952
851.7583170293079	1586.2666666666667	30318.7	41.47406256825814
852.4942531477856	1586.5333333333333	30434.066666666666	41.6355873537421
853.2301159708109	1586.2	30414.933333333334	41.14649830458599
853.9659054962187	1585.7333333333333	30471.1	40.96164224705873
854.7016217218439	1586.3333333333333	30579.033333333333	40.649641777501465
855.4372646455213	1586.1666666666667	30718.1	40.468388898310465
856.1728342650856	1586.5666666666666	30851.266666666666	40.49967872748952
856.9083305783716	1585.9666666666667	30968.3	39.444566234185835
857.6437535832143	1586.1666666666667	31025.233333333334	39.61057842955662
858.3791032774483	1586.6333333333334	31095.9	40.02642901103342
859.1143796589085	1586.2333333333333	31101.233333333334	41.06291432911734
859.8495827254299	1586.3	31182.7	40.66024423106927
860.5847124748469	1585.7666666666667	31178.9	40.45549140817583
861.3197689049947	1586.1666666666667	31307.4	40.460401278393746
862.0547520137079	1586.3666666666666	31492.833333333332	40.88921730351766
862.7896617988213	1586.1	31630.066666666666	40.81529090243866
863.5244982581698	1585.8666666666666	31768.0	41.35685771543152
864.2592613895882	1586.1333333333334	31729.8	41.18776299886977
864.9939511909114	1586.0333333333333	31748.833333333332	40.750034679135275
865.728567659974	1586.3	31826.2	40.53126731363788
866.4631107946109	1586.2	31924.033333333333	40.49051975100653
867.197580592657	1586.2	32025.366666666665	40.61446585852549
867.931977051947	1586.1666666666667	32112.6	40.604191503274826
868.6663001703158	1586.1666666666667	32122.2	40.42791703096391
869.4005499455982	1586.9666666666667	32187.7	41.212906059346196
870.1347263756289	1586.1333333333334	32216.966666666667	41.7647424367268
870.8688294582428	1585.7333333333333	32363.633333333335	41.755667238473976
871.6028591912748	1586.7	32477.133333333335	40.90136016316545
872.3368155725594	1586.2	32542.033333333333	40.485177897096925
873.0706985999318	1586.7333333333333	32563.4	40.40945114869294
873.8045082712266	1586.1666666666667	32611.2	39.93554055535266
874.5382445842787	1586.1333333333334	32705.033333333333	39.679901250625235
875.2719075369228	1585.8333333333333	32864.73333333333	40.19688024404038
876.0054971269938	1586.0	33009.066666666666	40.67606511075563
876.7390133523264	1586.5333333333333	33218.6	40.92361630253682
877.4724562107556	1586.1333333333334	33532.36666666667	41.262559551243164
878.2058257001161	1585.6666666666667	33773.03333333333	41.45120244267769
878.9391218182427	1586.1333333333334	33924.933333333334	41.24856558544671
879.6723445629702	1585.8	33952.9	40.478109282732134
880.4054939321335	1586.1666666666667	34004.13333333333	40.009846632325555
881.1385699235674	1586.7	34194.13333333333	40.19767382815053
881.8715725351066	1585.9666666666667	34337.066666666666	39.56196525889086
882.604501764586	1585.6	34511.1	39.898958702144554
883.3373576098403	1586.6666666666667	34712.3	39.9957352289176
884.0701400687044	1585.9333333333334	34889.433333333334	40.055095952163974
884.8028491390132	1586.1666666666667	35027.76666666667	39.68117440336819
885.5354848186014	1585.9666666666667	35109.066666666666	39.09604593266154
886.2680471053038	1585.8333333333333	35228.833333333336	38.35903984621131
887.0005359969554	1586.5	35473.833333333336	39.02888374350444
887.7329514913906	1586.5666666666666	35589.833333333336	38.67275058830567
888.4652935864447	1585.8333333333333	35737.7	38.901799727077936
889.1975622799522	1586.5	35920.6	39.4618024683237
889.929757569748	1586.6666666666667	36131.86666666667	39.16540755020702
890.6618794536669	1586.4666666666667	36311.3	39.6868684254637
891.3939279295437	1586.9	36436.46666666667	39.657833726566665
892.1259029952132	1586.0	36566.0	39.518434388717495
892.8578046485103	1586.1333333333334	36725.73333333333	40.089396148718755
893.5896328872698	1585.9666666666667	36775.13333333333	39.91026357063919
894.3213877093264	1585.8666666666666	36958.0	39.29606917014812
895.0530691125149	1586.9333333333334	37228.3	39.89997617099007
895.7846770946703	1586.0	37545.333333333336	40.40499389348303
896.5162116536272	1586.0	37722.86666666667	40.50034132625304
897.2476727872206	1585.8	37908.23333333333	41.117371026359166
897.9790604932853	1586.6333333333334	38063.433333333334	41.70966039203328
898.7103747696559	1586.1	38178.666666666664	41.00907078833267
899.4416156141674	1586.1333333333334	38410.76666666667	41.70941910170644
900.1727830246544	1586.4666666666667	38619.566666666666	41.56413153313966
900.9038769989521	1586.2333333333333	38872.433333333334	42.07798755838991
901.634897534895	1586.5333333333333	39116.36666666667	42.44832877459103
902.365844630318	1587.0	39308.4	42.53418389386152
903.0967182830558	1585.5333333333333	39405.066666666666	42.68971087565336
903.8275184909435	1586.3333333333333	39533.0	42.92839872133876
904.5582452518156	1586.1333333333334	39721.1	43.90434686522275
905.288898563507	1586.4666666666667	39901.73333333333	43.89135364955326
906.0194784238527	1586.6333333333334	39995.433333333334	44.25857299817821
906.7499848306873	1586.3666666666666	40210.433333333334	44.287332320552466
907.4804177818455	1586.5333333333333	40393.7	44.49452836352858
908.2107772751625	1586.7	40590.96666666667	44.530796439682156
908.9410633084728	1586.4	40864.23333333333	44.70854934240225
909.6712758796114	1586.5333333333333	41000.066666666666	45.417424853572115
910.4014149864129	1585.4666666666667	41162.26666666667	46.25507651008654
911.1314806267123	1586.7333333333333	41314.166666666664	46.42310243367451
911.8614727983444	1586.1	41534.03333333333	46.879186904891085
912.5913914991438	1586.1666666666667	41740.666666666664	47.058308615426064
913.3212367269456	1586.5	41860.2	46.70023870825686
914.0510084795844	1586.5333333333333	41973.8	46.688923812843555
914.7807067548952	1586.6333333333334	42081.63333333333	47.197772970085886
915.5103315507125	1585.8	42135.933333333334	47.106910742803635
916.2398828648716	1586.0333333333333	42286.53333333333	47.26603052580561
916.9693606952068	1587.3333333333333	42441.9	47.43333139023081
917.6987650395532	1586.4666666666667	42582.73333333333	48.03327966015041
918.4280958957455	1586.2666666666667	42692.1	48.001748269814605
919.1573532616186	1586.7333333333333	42791.36666666667	48.32278385379856
919.8865371350073	1586.1333333333334	42838.23333333333	48.781169684837906
920.6156475137464	1586.4333333333334	42811.5	47.977317826366516
921.3446843956707	1586.1	42733.63333333333	47.684410589995025
922.0736477786149	1586.8	42633.53333333333	47.315142116890634
922.802537660414	1585.9	42583.7	46.96781088251363
923.5313540389027	1586.6333333333334	42643.933333333334	47.04600898803275
924.2600969119159	1585.7666666666667	42681.23333333333	47.28139665969754
924.9887662772883	1586.2	42656.73333333333	46.68173218298299
925.7173621328548	1585.9	42625.7	46.051777512549144
926.4458844764501	1585.8666666666666	42576.86666666667	45.89132051386987
927.1743333059092	1587.0	42428.23333333333	45.94314783221986
927.9027086190666	1586.7666666666667	42115.53333333333	46.286335014820814
928.6310104137575	1585.7666666666667	41640.3	46.18513964236334
929.3592386878165	1585.8333333333333	41051.8	46.44645626137207
930.0873934390784	1586.6666666666667	40362.166666666664	46.37331733690777
930.815474665378	1586.6333333333334	39603.63333333333	46.38074029483985
931.5434823645503	1585.8333333333333	38699.066666666666	46.34050515770636
932.2714165344298	1586.8	37586.7	46.109850841582436
932.9992771728516	1586.2333333333333	36480.3	44.83138373452567
933.7270642776504	1586.3333333333333	35393.1	45.003872137275714
934.4547778466609	1586.4	34313.8	44.515225633685255
935.1824178777181	1586.7666666666667	33440.666666666664	44.28162646838171
935.9099843686568	1586.4666666666667	32728.366666666665	43.936651915280855
936.6374773173115	1586.3	32216.7	43.238821717538514
937.3648967215174	1586.2333333333333	31918.4	43.155983871149196
938.0922425791092	1585.8	31762.133333333335	42.99982323532423
938.8195148879216	1586.7666666666667	31793.466666666667	41.689632499005256
939.5467136457895	1586.3	31983.733333333334	41.701303252753654
940.2738388505477	1586.4333333333334	32299.066666666666	41.711813889985656
941.000890500031	1586.4666666666667	32737.866666666665	41.28107526719882
941.7278685920743	1586.3333333333333	33346.46666666667	41.21144864045441
942.4547731245123	1586.4	34001.833333333336	40.32222863649596
943.1816040951798	1586.3666666666666	34738.23333333333	40.51638367893945
943.9083615019116	1586.6	35451.933333333334	40.35849475390866
944.6350453425426	1586.8666666666666	36201.333333333336	40.928708233768944
945.3616556149077	1586.2333333333333	36922.9	40.88568298143013
946.0881923168415	1587.1666666666667	37699.566666666666	40.882633490770544
946.8146554461789	1586.3666666666666	38400.13333333333	40.88205448462152
947.5410450007547	1587.1	39175.933333333334	40.71665860558203
948.2673609784038	1586.6	39926.3	40.56742777387656
948.9936033769609	1585.6333333333334	40727.03333333333	40.42944186192426
949.7197721942608	1586.4	41445.3	39.85923348621749
950.4458674281384	1585.8666666666666	42149.6	39.373932507806366
951.1718890764284	1586.4666666666667	42907.86666666667	39.73461858284624
951.8978371369658	1586.6666666666667	43598.13333333333	40.232574152911916
952.6237116075853	1586.7333333333333	44232.73333333333	40.184440893220035
953.3495124861216	1586.1333333333334	44804.566666666666	39.83306410014159
954.0752397704097	1586.4333333333334	45260.7	39.23422242276809
954.8008934582843	1586.1	45766.933333333334	39.0116652374244
955.5264735475803	1586.4	46254.2	38.61684585162338
956.2519800361324	1586.4666666666667	46792.03333333333	39.34948900551551
956.9774129217755	1586.0	47279.7	39.731380244955865
957.7027722023442	1585.6333333333334	47709.4	39.61344353514231
958.4280578756737	1586.6333333333334	47935.03333333333	39.48840322458906
959.1532699395985	1586.1666666666667	48085.13333333333	39.638251471406136
959.8784083919536	1586.4666666666667	48392.96666666667	39.315870890999385
960.6034732305736	1585.7	48739.73333333333	39.61866739115576
961.3284644532936	1586.3333333333333	49049.53333333333	39.631475436594535
962.053382057948	1586.2333333333333	49392.566666666666	39.263459942958534
962.7782260423721	1585.7666666666667	49733.933333333334	39.5500637140552
963.5029964044004	1586.5666666666666	49943.0	39.231170578264496
964.2276931418677	1586.0333333333333	50107.76666666667	39.0531279185472
964.952316252609	1585.9666666666667	50175.9	38.883674898415194
965.6768657344589	1586.0	50128.9	39.014103614852495
966.4013415852523	1585.5	50164.86666666667	39.490988223713885
967.1257438028242	1586.5333333333333	50164.566666666666	39.17141597854915
967.8500723850091	1586.2333333333333	50191.8	39.39597390295286
968.574327329642	1586.7333333333333	50272.566666666666	39.473852434373775
969.2985086345576	1587.0	50441.166666666664	39.51839051866646
970.0226162975908	1586.2333333333333	50463.4	39.67542191018224
970.7466503165765	1586.1666666666667	50385.833333333336	39.55095035853824
971.4706106893493	1586.4333333333334	50431.6	39.35043287402257
972.1944974137441	1585.8666666666666	50312.6	39.30287272670682
972.9183104875957	1586.4666666666667	50027.166666666664	39.23301823503151
973.6420499087391	1586.2333333333333	49764.166666666664	38.890751422143545
974.3657156750087	1585.9333333333334	49560.23333333333	38.58139088446935
975.0893077842397	1585.9	49349.1	38.69911128608599
975.8128262342667	1586.6	49284.36666666667	38.758290865707735
976.5362710229247	1586.6333333333334	49195.1	38.4062695891275
977.2596421480483	1586.2666666666667	49183.7	38.595374905714564
977.9829396074724	1586.3	49157.9	38.88678986108973
978.7061633990318	1585.9666666666667	49087.9	39.304954184409205
979.4293135205613	1586.4333333333334	48865.8	39.15875043263171
980.1523899698958	1586.6666666666667	48549.46666666667	38.50272833483727
980.87539274487	1586.9	48426.76666666667	38.54423143134966
981.5983218433189	1586.7333333333333	48418.8	37.93825442801573
982.3211772630771	1586.3666666666666	48444.46666666667	38.10674829917465
983.0439590019795	1585.8333333333333	48433.23333333333	37.36452041956421
983.7666670578608	1587.0	48540.26666666667	37.98598458968238
984.4893014285559	1586.4333333333334	48523.333333333336	37.79251434675057
985.2118621118997	1587.1666666666667	48436.73333333333	37.40616008372048
985.9343491057269	1586.0	48406.96666666667	37.76953218805979
986.6567624078724	1586.4	48275.0	37.12828718312858
987.3791020161709	1586.1	48206.0	37.10186346461485
988.1013679284573	1586.2333333333333	48182.2	37.76079819056754
988.8235601425663	1586.6666666666667	48188.76666666667	38.16276101869801
989.5456786563328	1586.3666666666666	48274.433333333334	38.47638544286055
990.2677234675917	1586.6666666666667	48283.333333333336	38.130722379151656
990.9896945741776	1586.3666666666666	48234.566666666666	37.746075538456424
991.7115919739255	1586.8333333333333	48059.833333333336	37.44836289234597
992.4334156646702	1586.5	47746.86666666667	36.82828597911307
993.1551656442463	1586.7333333333333	47379.5	36.48452872538414
993.8768419104888	1586.8333333333333	47042.76666666667	36.007553566488724
994.5984444612325	1586.7333333333333	46779.833333333336	36.186603110621405
995.3199732943121	1586.8666666666666	46449.5	35.957494833628566
996.0414284075626	1586.6	46181.566666666666	36.257367957404284
996.7628097988187	1587.0666666666666	45975.933333333334	35.96471149738742
997.4841174659151	1586.4666666666667	45716.26666666667	35.8064016286644
998.2053514066869	1586.3333333333333	45425.166666666664	35.99571679742589
998.9265116189687	1586.0333333333333	44955.63333333333	36.47963795966485
999.6475981005952	1586.2666666666667	44365.53333333333	37.00805202771349
1000.3686108494015	1586.7666666666667	43841.066666666666	37.43560444446255
1001.0895498632223	1586.3333333333333	43483.5	37.19908857913017
1001.8104151398923	1586.0666666666666	43146.1	37.34036869198581
1002.5312066772464	1585.9666666666667	42803.3	37.291768557252816
1003.2519244731194	1586.1	42560.9	37.807446902997484
1003.9725685253462	1586.0	42299.86666666667	37.679318774480535
1004.6931388317614	1586.6	41938.066666666666	37.688119770598384
1005.4136353902	1586.4666666666667	41454.833333333336	38.23802275827553
1006.1340581984969	1586.1333333333334	40903.36666666667	38.52098618917573
1006.8544072544867	1587.1666666666667	40281.73333333333	38.919165014684154
1007.5746825560042	1586.0333333333333	39659.8	39.16392535169213
1008.2948841008844	1586.6	39023.433333333334	38.0172257057885
1009.0150118869618	1586.3333333333333	38482.13333333333	38.168175762551556
1009.7350659120716	1586.2333333333333	38080.2	38.092056160208045
1010.4550461740483	1586.2666666666667	37715.13333333333	37.80116460032403
1011.174952670727	1586.4666666666667	37412.73333333333	38.308291224419925
1011.8947853999423	1586.1	37031.566666666666	38.002177664440346
1012.614544359529	1586.2666666666667	36507.36666666667	38.338939713175
1013.334229547322	1585.8666666666666	35887.13333333333	38.36206877150219
1014.0538409611561	1586.4666666666667	35200.666666666664	37.97723343984369
1014.7733785988661	1586.1	34571.566666666666	38.62642210178732
1015.4928424582868	1586.4333333333334	34051.73333333333	39.42987779169162
1016.2122325372529	1586.1666666666667	33594.933333333334	39.426258170142304
1016.9315488335994	1587.2333333333333	33208.23333333333	39.8122205883185
1017.6507913451611	1585.8	32811.666666666664	39.79918669088785
1018.3699600697728	1585.7333333333333	32421.766666666666	39.34926488306829
1019.0890550052692	1586.1333333333334	31959.466666666667	39.102198829749454
1019.8080761494851	1585.6	31439.733333333334	40.02222308198571
1020.5270235002555	1586.6	30768.9	39.966939804008
1021.2458970554151	1586.4333333333334	30034.866666666665	39.823935533892914
1021.9646968127987	1586.3666666666666	29381.866666666665	39.957696448189644
1022.6834227702411	1586.4	28839.2	39.212363363775616
1023.4020749255772	1586.3666666666666	28377.833333333332	39.85264213620165
1024.1206532766416	1586.0333333333333	27948.266666666666	38.813210646729814
1024.8391578212693	1586.8	27623.9	39.4446860459234
1025.5575885572953	1586.9	27272.266666666666	38.90938302866592
1026.2759454825539	1585.8	26857.466666666667	38.99245138090574
1026.9942285948803	1586.7	26282.766666666666	38.69169246858143
1027.7124378921092	1586.3333333333333	25712.066666666666	39.18355377828424
1028.4305733720753	1586.5666666666666	25105.4	38.97192800435735
1029.1486350326138	1586.5	24573.433333333334	38.890337351977564
1029.866622871559	1586.7666666666667	24104.9	39.19183884931487
1030.584536886746	1586.2	23698.666666666668	39.3797140857529
1031.3023770760096	1586.6666666666667	23306.133333333335	38.66804679849723
1032.0201434371845	1586.8666666666666	23003.9	39.16552805082841
1032.7378359681059	1587.1333333333334	22683.0	39.98101810515137
1033.455454666608	1585.7333333333333	22280.1	39.28541288130343
1034.1729995305259	1586.4	21830.7	39.596097472935824
1034.8904705576945	1586.6666666666667	21311.133333333335	39.94674692413508
1035.6078677459486	1586.7666666666667	20743.566666666666	39.4371530280807
1036.3251910931228	1585.9333333333334	20254.233333333334	39.88332302026274
1037.042440597052	1586.8666666666666	19807.766666666666	40.197577533459906
1037.7596162555712	1586.3	19388.133333333335	40.040080818893514
1038.4767180665153	1586.4333333333334	19059.066666666666	39.844617731515996
1039.1937460277186	1586.1666666666667	18768.166666666668	39.9529865939679
1039.9107001370162	1586.0	18461.933333333334	39.0520135509077
1040.627580392243	1586.4333333333334	18194.966666666667	39.118641534668335
1041.3443867912338	1586.3	17863.833333333332	39.04111997282748
1042.0611193318232	1587.4333333333334	17460.533333333333	38.894582315659626
1042.7777780118463	1585.9333333333334	17054.233333333334	39.839657268300215
1043.4943628291376	1585.9666666666667	16581.733333333334	38.67998626777704
1044.2108737815322	1586.6	16175.8	39.09491284173019
1044.9273108668647	1585.3	15821.7	39.25309302664026
1045.64367408297	1586.4666666666667	15490.1	39.39526342780832
1046.359963427683	1586.8666666666666	15207.566666666668	38.97542940197572
1047.0761788988382	1586.7333333333333	14930.2	38.77477961899332
1047.7923204942708	1586.3	14692.5	38.96801537482412
1048.5083882118154	1585.7333333333333	14435.733333333334	38.7346843365449
1049.224382049307	1586.5666666666666	14125.433333333332	39.08250927663712
1049.9403020045802	1586.4	13808.8	39.15775559133274
1050.6561480754697	1586.9666666666667	13443.433333333332	38.79915144190282
1051.3719202598106	1585.6333333333334	13098.433333333332	38.237350490602054
1052.0876185554378	1586.2666666666667	12840.4	38.95718013735242
1052.8032429601856	1586.8	12586.133333333333	39.318434367101105
1053.5187934718892	1586.6333333333334	12394.566666666668	39.35217490260743
1054.2342700883835	1586.4	12230.5	39.5037487614077
1054.949672807503	1585.9	12082.166666666666	39.29777140319396
1055.6650016270826	1586.1333333333334	11914.0	38.97729153362815
1056.3802565449573	1586.8666666666666	11713.633333333333	39.79413205679689
1057.0954375589617	1585.5666666666666	11490.266666666666	39.27593443158659
1057.8105446669308	1586.3666666666666	11260.666666666666	38.836614180587645
1058.5255778666992	1587.0333333333333	11017.433333333332	38.18563207240665
1059.240537156102	1585.8666666666666	10795.4	38.41863587694402
1059.9554225329737	1586.2333333333333	10607.466666666667	38.20175193763676
1060.6702339951491	1586.2333333333333	10456.666666666666	39.32222322862804
1061.3849715404633	1586.1666666666667	10325.566666666668	39.174064822443896
1062.0996351667509	1586.0	10205.866666666667	38.91003631879015
1062.8142248718468	1586.3666666666666	10098.166666666666	37.85257582443289
1063.528740653586	1585.9333333333334	9954.633333333333	39.12147756281105
1064.2431825098029	1586.2666666666667	9766.9	38.597056842886026
1064.9575504383324	1585.8666666666666	9568.9	38.72611406740232
1065.6718444370097	1586.8333333333333	9371.5	38.24795962441069
1066.386064503669	1586.5333333333333	9201.766666666666	38.90345241529609
1067.1002106361457	1586.8333333333333	9053.7	38.609609392421696
1067.8142828322743	1586.9333333333334	8935.733333333334	38.78037876043219
1068.5282810898898	1586.4	8840.6	39.00394769103019
1069.2422054068265	1586.6333333333334	8742.7	38.82445070513853
1069.95605578092	1586.2333333333333	8642.5	38.02660918672098
1070.6698322100044	1586.7	8494.466666666667	38.05060018497928
1071.383534691915	1586.5333333333333	8338.7	38.630399555377444
1072.0971632244864	1585.8666666666666	8156.966666666666	38.69857348735783
1072.8107178055534	1586.3333333333333	8008.3	39.520993307128236
1073.524198432951	1586.3	7890.966666666666	39.15671629352261
1074.2376051045137	1587.1333333333334	7785.533333333334	39.28416697246003
1074.9509378180765	1586.4666666666667	7697.366666666667	39.343873324088364
1075.6641965714741	1585.9	7611.466666666666	38.943518363963726
1076.3773813625414	1586.4333333333334	7505.566666666667	38.66233537236324
1077.0904921891133	1586.0666666666666	7399.166666666667	38.17246628728411
1077.8035290490245	1585.4	7281.933333333333	38.378538259680845
1078.51649194011	1586.5333333333333	7153.5	37.40457690591253
1079.2293808602042	1586.3333333333333	7029.166666666667	38.61604204302672
1079.9421958071423	1587.0	6908.3	37.97186089670048
1080.6549367787588	1586.0666666666666	6820.3	38.281895437607545
1081.367603772889	1586.3333333333333	6746.333333333333	37.58966957263236
1082.080196787367	1585.8666666666666	6691.333333333333	38.6503722755134
1082.7927158200282	1586.4333333333334	6609.133333333333	38.52572215416121
1083.5051608687072	1585.9	6501.3	38.446089701151635
1084.217531931239	1585.6666666666667	6389.866666666667	37.89540911702447
1084.9298290054578	1586.2	6259.866666666667	38.704684295271804
1085.6420520891993	1586.4	6154.433333333333	37.84704883792113
1086.3542011802977	1586.7333333333333	6080.233333333334	38.73235750342227
1087.0662762765878	1586.5	6018.633333333333	38.550563608355915
1087.7782773759047	1585.9666666666667	5960.666666666667	37.77502372072059
1088.4902044760831	1585.9666666666667	5881.8	38.40078028808025
1089.202057574958	1586.2333333333333	5789.566666666667	38.663603902688365
1089.9138366703637	1586.5333333333333	5699.133333333333	38.39763328024342
1090.6255417601355	1585.5	5620.3	38.70934491926689
1091.337172842108	1586.8	5527.933333333333	39.6645919083043
1092.048729914116	1586.1	5469.233333333334	37.68351060413172
1092.7602129739944	1586.4333333333334	5425.533333333334	38.36587701557246
1093.471622019578	1586.3	5378.233333333334	37.551927659965
1094.1829570487016	1586.2666666666667	5315.8	39.21862857878042
1094.8942180592	1586.2333333333333	5227.1	38.29997262159463
1095.605405048908	1586.7333333333333	5145.6	38.96980546032561
1096.3165180156604	1586.7	5087.166666666667	39.99504048569093
1097.027556957292	1586.2333333333333	5039.833333333333	39.54806490030648
1097.7385218716379	1586.8666666666666	5005.1	39.753841694906306
1098.4494127565324	1586.2333333333333	4943.266666666666	37.682334873141436
1099.1602296098106	1586.2333333333333	4861.6	37.921577214970206
1099.8709724293074	1586.2666666666667	4784.9	38.62582380464454
1100.5816412128574	1586.3333333333333	4711.666666666667	38.515125969033114
1101.2922359582956	1586.2	4665.933333333333	38.25887182521026
1102.0027566634565	1586.4666666666667	4629.9	39.09513790280687
1102.7132033261753	1586.5	4582.233333333334	39.63581225987482
1103.4235759442865	1586.9	4500.333333333333	38.37121323290712
1104.1338745156252	1586.7	4439.366666666667	40.2776794574336
1104.844099038026	1586.4333333333334	4379.7	37.753697286965355
1105.5542495093239	1586.8333333333333	4346.633333333333	39.14400838573503
1106.2643259273534	1586.5	4303.266666666666	39.89846314398645
1106.9743282899494	1586.1	4227.2	39.10755245434906
1107.684256594947	1586.0	4154.6	40.22704707558263
1108.394110840181	1586.8666666666666	4090.5	39.96336960996062
1109.1038910234856	1586.2666666666667	4042.9666666666667	38.07310855872524
1109.8135971426964	1586.4333333333334	3992.9	39.97830311262107
1110.5232291956477	1586.6333333333334	3915.0	40.251420330633266
1111.2327871801745	1586.0	3849.366666666667	40.7963483970854
1111.9422710941117	1585.8333333333333	3799.3333333333335	39.534702419889456
1112.6516809352938	1586.0666666666666	3760.2	41.38935591732226
1113.3610167015559	1586.4	3696.8333333333335	40.02363453330714
1114.0702783907325	1586.7	3645.9	41.091196439485344
1114.7794660006589	1585.6333333333334	3598.0666666666666	39.49415447869323
1115.4885795291696	1586.8666666666666	3558.233333333333	39.33408377475385
1116.1976189740992	1587.0	3514.7	39.96293803106651
1116.906584333283	1585.5666666666666	3473.733333333333	40.97503717199122
1117.6154756045555	1586.4333333333334	3429.6	38.87879712289644
1118.3242927857516	1586.2333333333333	3401.233333333333	41.99848766927429
1119.0330358747062	1586.0666666666666	3358.4	39.23597001131573
1119.741704869254	1586.0	3310.133333333333	39.52933282342427
1120.4502997672296	1586.2666666666667	3280.4333333333334	42.23517433628222
1121.1588205664682	1585.3333333333333	1664.3333333333333	39.491089575571394
1121.8672672648045	1585.5	1664.2666666666667	40.82331124490606
1122.5756398600731	1585.0333333333333	1664.7	43.14064451360562
1123.2839383501089	1585.0333333333333	1663.8	50.417986150666835
