# Supplementary material for: Roblonski: A Material-Efficient Robo-Fluidic Toolbox for Rapid Photochemical Characterization
Source: ACS Cent Sci. 2026 Feb 6;12(3):333–44. doi: 10.1021/acscentsci.5c02027 (PMC13022720; doi:10.1021/acscentsci.5c02027)
Supplement: Supplementary file 2 [file oc5c02027_si_002.zip › BeerLambertStudy/Raw Data (Automataed)/BLEC Study (2025 Jun 12)/Perylene3/blec_Perylene3__13062025_aABS_i11_eEXP_s2_d380e-02_t250-0_m7_v175-0.csv]

name	C:/Users/cbe.mabolha.shared/Documents/Gilson Spectroscopy Project\BLEC Study (2025 Jun 12)\Perylene3\blec_Perylene3__13062025_aABS_i11_eEXP_s2_d380e-02_t250-0_m7_v175-0.csv
2025-06-13 01:11:43.412276
mix_iter=7	mix_disp=175.0
droplet_volume=50.0	working_volume=250.0
dilution_scheme=Fractional(value=0.3333333333333333)	n_dil=6
calibration=Calibration(y = f(x); f(x) = -0.244 + 0.9765x; s.t. y > 0.0; Set Feb 4	2025 from "Manuscript Figures Data.xlsx")
count	30
interval	0.1 (Sec)
integration_time	40000 (uSec)
NLC=False	DCC=False	WCAL=-5	Slit=S5
Conc_0=0.038	nFRAC=0.4444444444444446	nConc_(11;2)=0.016888888888888894	aFRAC=0.4448896625186654	aConc_(11;2)=0.016905807175709286
wavelength (nm)	dark reference (int)	light reference (int)	abs (mOD)
W	D	L	S
344.6678771972656	1602.2666666666667	1679.9333333333334	43.07346572832722
345.45221902608614	1589.4666666666667	1667.0666666666666	32.93153563095816
346.236489003635	1586.2666666666667	1664.3333333333333	48.19561242465419
347.02068712774695	1585.1666666666667	1662.1333333333334	36.269420507745366
347.8048133962569	1585.4	2399.3	47.585442846031036
348.5888678069997	1586.0666666666666	2411.2	47.17505112678026
349.3728503578101	1586.8666666666666	2427.8	48.02427046095524
350.15676104652283	1587.6333333333334	2437.5333333333333	48.782873175119846
350.94059987097285	1586.7333333333333	2445.266666666667	47.51091347660036
351.72436682899485	1586.7	2453.1	46.96219169904563
352.5080619184237	1586.1	2460.766666666667	48.96916909519466
353.2916851370942	1585.3333333333333	2460.9333333333334	48.61795107006132
354.0752364828412	1585.4333333333334	2467.8333333333335	48.900522362643514
354.8587159534994	1585.5666666666666	2467.4	47.28323980227604
355.6421235469038	1587.1	2472.6666666666665	46.78130083967772
356.42545926088906	1585.8333333333333	2474.1666666666665	49.41231716570969
357.20872309329	1586.7333333333333	2476.133333333333	52.31378735760836
357.9919150419415	1585.8	2470.4666666666667	51.33870024291693
358.77503510467835	1585.9333333333334	2464.866666666667	53.51628564416955
359.5580832793353	1586.1666666666667	2455.766666666667	49.36454352915047
360.34105956374725	1586.4	2450.2	51.6178357624986
361.12396395574893	1585.9	2452.0	53.26368033615432
361.9067964531752	1585.9333333333334	2443.3	51.05966585922587
362.6895570538609	1586.2333333333333	2443.4333333333334	47.758643148399045
363.47224575564076	1586.3333333333333	2450.0	52.85506807723242
364.2548625563497	1586.7	2442.3	49.23426587181073
365.0374074538224	1586.1	2440.266666666667	47.38945150160447
365.8198804458938	1586.1	2442.6	52.73361251080825
366.6022815303986	1586.4333333333334	2440.133333333333	54.70259855238658
367.3846107051717	1585.5333333333333	2438.5666666666666	50.76237407298238
368.1668679680479	1585.9666666666667	2440.5333333333333	52.707443429919785
368.9490533168619	1586.0	2442.5333333333333	49.61301540491612
369.7311667494487	1586.4333333333334	2450.0	53.12672532365673
370.5132082636429	1586.1333333333334	2457.3	52.48394937837092
371.2951778572795	1585.5666666666666	2464.9333333333334	53.59995595420224
372.07707552819323	1586.1	2466.9333333333334	55.162626467199935
372.8589012742189	1586.2	2467.7	54.50330006518885
373.6406550931913	1586.0333333333333	2476.1	53.85267246232704
374.4223369829453	1585.9	2491.4333333333334	58.58157085112975
375.2039469413157	1586.0666666666666	2495.7	57.22644600983965
375.9854849661373	1586.6666666666667	2486.133333333333	55.369576045296675
376.7669510552448	1586.4	2494.0333333333333	61.43933673020374
377.5483452064732	1585.9	2499.866666666667	60.32657031897471
378.3296674176572	1586.0666666666666	2514.266666666667	59.639362910457685
379.11091768663164	1586.1	2516.4	61.15791419113275
379.89209601123133	1586.1	2521.5	60.79999560648424
380.67320238929113	1586.5666666666666	2520.7	60.1402979709064
381.45423681864577	1585.6	2529.6666666666665	63.38347392443147
382.23519929713007	1586.2	2533.733333333333	62.4453433695676
383.01608982257886	1586.7	2551.0666666666666	63.23238907926819
383.796908392827	1585.9666666666667	2562.133333333333	65.14129644234328
384.57765500570923	1586.5333333333333	2562.866666666667	65.31883090005462
385.3583296590604	1586.4333333333334	2546.9	59.42834550084736
386.1389323507153	1586.3333333333333	2560.0666666666666	63.45473514221152
386.91946307850884	1586.0	2569.8333333333335	60.397035787008946
387.69992184027564	1586.0	2589.7	60.87167370098366
388.48030863385065	1586.7666666666667	2612.0666666666666	58.963227512694786
389.2606234570687	1585.8666666666666	2594.5666666666666	57.62101344929421
390.04086630776453	1586.5666666666666	2587.733333333333	60.139335578046186
390.82103718377294	1586.6	2591.633333333333	61.017005819587645
391.6011360829288	1586.3333333333333	2597.4666666666667	58.045127981071175
392.3811630030669	1586.6	2628.2	61.372432182182955
393.161117942022	1586.6	2668.3	63.1558953622196
393.941000897629	1586.2333333333333	2714.2	62.9057819299271
394.72081186772266	1586.1	2722.4666666666667	63.11226149955411
395.5005508501378	1586.0666666666666	2707.9666666666667	65.3818324004142
396.28021784270925	1585.6	2708.9333333333334	66.11636762741057
397.0598128432718	1585.8	2719.1	66.27668537499538
397.83933584966024	1586.1	2719.5	70.18605422987031
398.6187868597095	1585.3333333333333	2734.133333333333	71.00231335692307
399.3981658712542	1585.6666666666667	2752.3	72.36795827202839
400.1774728821293	1586.0666666666666	2773.4333333333334	72.40438669187645
400.9567078901696	1586.1333333333334	2806.233333333333	76.56224851568713
401.7358708932098	1586.3	2801.9333333333334	77.11170794290234
402.5149618890848	1585.6333333333334	2785.0666666666666	77.32892275849959
403.2939808756294	1586.9666666666667	2791.6666666666665	77.8206890363496
404.07292785067847	1586.2333333333333	2823.5666666666666	80.8457954801302
404.8518028120667	1587.2333333333333	2833.733333333333	79.57861648088371
405.630605757629	1585.7666666666667	2838.4	78.04323395518749
406.4093366852001	1585.8666666666666	2831.9666666666667	79.41133215080653
407.1879955926149	1585.2333333333333	2836.0	78.01845089842668
407.9665824777082	1586.3666666666666	2853.766666666667	76.28511911357249
408.74509733831474	1586.2333333333333	2874.5333333333333	73.24177458885084
409.52354017226935	1585.8	2883.266666666667	72.46750103045595
410.3019109774069	1586.7	2883.366666666667	68.759196137131
411.08020975156217	1586.6666666666667	2898.2	65.26494159780803
411.8584364925699	1586.6	2927.0666666666666	63.484957573093496
412.6365911982651	1586.3333333333333	2943.733333333333	60.678644027526055
413.4146738664823	1586.1333333333334	2973.0	63.167234415335436
414.19268449505654	1586.1666666666667	3003.4666666666667	63.26661475837309
414.97062308182257	1586.2666666666667	3040.733333333333	61.059787085811095
415.74848962461516	1585.9	3081.7	61.71037988891757
416.52628412126916	1586.5333333333333	3151.9333333333334	61.56568672995487
417.3040065696194	1585.6	3225.0333333333333	62.93586516553679
418.0816569675006	1585.8333333333333	3219.6	65.28708788583963
418.8592353127476	1586.0	3205.133333333333	64.16911596178365
419.63674160319533	1586.1666666666667	3219.9333333333334	64.48457244608373
420.4141758366785	1586.2666666666667	3257.6666666666665	66.61201541943221
421.1915380110319	1586.3	3272.7	68.64836991134938
421.9688281240904	1585.5666666666666	3272.9333333333334	70.60984124168563
422.7460461736888	1585.7333333333333	3325.8333333333335	73.46372842172728
423.52319215766187	1586.4666666666667	3398.5666666666666	77.84597772942433
424.3002660738445	1585.8333333333333	3475.6	78.63157298921399
425.0772679200714	1586.8333333333333	3614.5	81.12753887366287
425.8541976941775	1586.5666666666666	3752.5	83.0509286800159
426.6310553939975	1585.8666666666666	3818.633333333333	83.16093612717032
427.40784101736625	1586.5333333333333	3865.6	82.9220854685997
428.18455456211865	1586.7	3994.8333333333335	84.08049242372019
428.96119602608934	1586.3333333333333	4195.433333333333	87.9072750801204
429.7377654071133	1586.3333333333333	4400.633333333333	90.75669571895045
430.5142627030252	1586.6	4533.6	96.1983161870058
431.29068791166	1585.5333333333333	4672.666666666667	98.0086968893166
432.06704103085235	1586.9333333333334	4805.9	97.36109602912245
432.8433220584372	1586.3	4897.1	94.91527403499028
433.6195309922492	1586.4333333333334	4964.033333333334	91.43392458195908
434.3956678301234	1585.9	5007.1	83.63171379256764
435.1717325698944	1586.2333333333333	5023.366666666667	74.43281500568041
435.9477252093971	1586.0666666666666	5044.066666666667	70.46288685581072
436.72364574646633	1586.5666666666666	5096.033333333334	64.40568761940936
437.49949417893686	1586.0333333333333	5158.233333333334	59.74734488968654
438.27527050464346	1585.9	5248.2	56.98739446109974
439.0509747214211	1586.2	5416.6	54.327428448661955
439.8266068271044	1586.1	5679.6	52.92258447250688
440.6021668195283	1586.7666666666667	6056.2	53.55642613918248
441.37765469652754	1586.0	6520.333333333333	52.5152205954367
442.1530704559369	1586.3666666666666	7018.666666666667	52.387454485475
442.9284140955914	1586.8666666666666	7467.7	52.45390748631005
443.7036856133256	1585.6666666666667	7787.733333333334	51.660786643776035
444.47888500697445	1586.9	7959.933333333333	51.43513487711544
445.2540122743727	1585.9333333333334	7988.0	49.81340286091763
446.0290674133552	1586.4	7937.333333333333	48.45353819412053
446.8040504217568	1586.0333333333333	7849.433333333333	48.57042231616421
447.5789612974122	1586.7	7768.866666666667	49.87352399903749
448.35380003815635	1586.5	7705.633333333333	48.71052970245347
449.1285666418239	1586.1333333333334	7671.3	48.63632386879428
449.90326110624983	1585.7	7678.866666666667	48.65910612064576
450.67788342926883	1587.1	7703.8	48.754867021558404
451.4524336087157	1586.4	7727.966666666666	48.469571451925205
452.22691164242536	1586.3666666666666	7780.866666666667	48.56443803917728
453.00131752823256	1586.0	7840.5	48.690158552743505
453.7756512639721	1586.5666666666666	7898.366666666667	47.707820275867874
454.5499128474788	1586.1	7961.9	47.55898163182625
455.32410227658755	1585.8	8013.933333333333	48.638641356577935
456.09821954913303	1586.8333333333333	8025.533333333334	49.085030358909655
456.8722646629501	1585.9333333333334	7987.966666666666	48.42108211457257
457.6462376158736	1586.1333333333334	7938.7	49.029284585755654
458.4201384057383	1586.3333333333333	7843.6	47.736734996042706
459.1939670303791	1586.4	7714.866666666667	48.22534568493073
459.96772348763074	1585.9333333333334	7565.7	48.75277919658559
460.741407775328	1585.4	7429.6	48.28981741888383
461.51501989130577	1586.3	7290.466666666666	48.67880455577274
462.2885598333988	1585.8333333333333	7179.233333333334	47.95952890470377
463.0620275994419	1586.4333333333334	7088.566666666667	47.942671826604744
463.83542318726995	1586.4333333333334	7027.533333333334	48.232067457101415
464.6087465947177	1585.9	6978.7	48.48204471081522
465.38199781962	1586.6333333333334	6944.3	46.9209129130969
466.1551768598116	1586.3666666666666	6947.533333333334	47.89745069853535
466.92828371312737	1585.8333333333333	6961.566666666667	48.34681807957907
467.7013183774021	1586.1333333333334	6967.566666666667	46.14234237760814
468.4742808504707	1586.7666666666667	7031.233333333334	47.75212916439872
469.24717113016777	1586.4666666666667	7087.833333333333	47.468070757987824
470.0199892143283	1586.2	7149.533333333334	46.36797292976254
470.792735100787	1586.3	7234.433333333333	47.69434744052836
471.5654087873788	1585.7	7308.4	47.55134597366039
472.33801027193834	1585.7333333333333	7375.433333333333	48.13351043509261
473.11053955230057	1585.6	7455.233333333334	48.14845809270905
473.88299662630027	1586.3	7512.366666666667	47.192453497840425
474.65538149177223	1586.4333333333334	7562.033333333334	47.21672889923279
475.4276941465513	1586.3	7604.133333333333	48.800515529319576
476.1999345884722	1586.3333333333333	7616.1	47.684294868252735
476.97210281536985	1586.7	7611.266666666666	48.4337490756479
477.74419882507897	1586.0666666666666	7583.366666666667	47.62309379224532
478.51622261543446	1586.2666666666667	7549.266666666666	47.1813860236838
479.2881741842711	1586.6333333333334	7534.133333333333	48.806669212601626
480.06005352942367	1586.3666666666666	7471.1	47.80356157369926
480.831860648727	1586.4666666666667	7410.933333333333	46.16253330688942
481.60359554001593	1585.1333333333334	7379.566666666667	46.32887647483832
482.37525820112523	1586.7	7340.4	47.49674985380099
483.14684862988975	1586.7	7286.766666666666	46.802282492238064
483.91836682414424	1585.8666666666666	7232.933333333333	47.95000031280255
484.68981278172356	1585.9666666666667	7176.8	47.25179711405507
485.46118650046253	1587.0666666666666	7129.566666666667	46.328131188908564
486.23248797819593	1586.3	7099.7	47.78340681364361
487.0037172127586	1586.1333333333334	7064.9	47.45097198535619
487.7748742019853	1585.8666666666666	7028.5	47.87900243953147
488.54595894371096	1586.5	6990.666666666667	46.49477591421973
489.31697143577026	1587.1333333333334	6959.9	47.00379917518356
490.08791167599804	1586.8333333333333	6946.766666666666	47.67392864584894
490.8587796622292	1586.4666666666667	6907.0	47.3275466338479
491.6295753922984	1586.5	6867.633333333333	46.96711567995779
492.4002988640406	1586.1333333333334	6832.266666666666	46.26245816015107
493.17095007529053	1585.7666666666667	6792.766666666666	46.394313299611824
493.94152902388305	1586.6	6773.633333333333	47.0024634728052
494.71203570765294	1586.5666666666666	6737.933333333333	47.396440541211305
495.482470124435	1586.2666666666667	6707.333333333333	46.59945083777444
496.25283227206404	1586.5333333333333	6683.266666666666	47.302859889534
497.02312214837485	1586.0	6656.433333333333	47.399723616200305
497.7933397512024	1585.7333333333333	6634.733333333334	46.98255459188426
498.56348507838123	1585.6666666666667	6606.866666666667	46.99705691747386
499.3335581277464	1585.8666666666666	6595.866666666667	48.281903974921654
500.10355889713264	1585.6	6580.366666666667	47.4472797875902
500.8734873843747	1586.8666666666666	6572.433333333333	47.67913138061231
501.6433435873074	1586.8333333333333	6559.166666666667	47.02093599026062
502.4131275037657	1586.4	6562.0	46.385749106815034
503.1828391315842	1586.3333333333333	6579.566666666667	45.45575437213825
503.95247846859786	1586.7333333333333	6610.933333333333	46.290547315488254
504.72204551264144	1586.5666666666666	6641.533333333334	47.147389109962255
505.49154026154974	1586.5333333333333	6676.033333333334	47.01557981866671
506.2609627131576	1586.2333333333333	6707.633333333333	47.021276508697646
507.03031286529983	1586.6333333333334	6761.1	47.07626379668525
507.7995907158112	1585.7	6825.733333333334	47.83414310323717
508.5687962625266	1585.9	6882.966666666666	47.661953609335505
509.33792950328075	1587.0	6951.4	46.37801680468284
510.1069904359085	1586.3333333333333	7043.466666666666	46.59125804969839
510.8759790582447	1586.7	7133.4	47.18048962554807
511.6448953681241	1585.9666666666667	7213.266666666666	46.52163663000757
512.4137393633815	1586.4333333333334	7310.6	46.980160540622855
513.1825110418519	1586.5333333333333	7404.0	46.34017889319734
513.9512104013698	1586.5333333333333	7512.4	46.77221997859425
514.7198374397702	1586.5333333333333	7630.266666666666	46.46014423891242
515.4883921548881	1586.4333333333334	7726.566666666667	45.819318626668434
516.2568745445578	1586.5	7837.033333333334	46.50286523465885
517.0252846066146	1586.0666666666666	7945.533333333334	46.50326144910418
517.793622338893	1586.2666666666667	8053.733333333334	47.21885617636777
518.561887739228	1586.5333333333333	8164.866666666667	48.04482400273288
519.3300808054544	1587.0666666666666	8238.266666666666	46.5354470944051
520.0982015354069	1586.2666666666667	8330.6	47.71518045661865
520.8662499269203	1586.1666666666667	8403.3	46.297205966256016
521.6342259778296	1586.4666666666667	8501.133333333333	46.57009832119887
522.4021296859694	1586.4	8574.633333333333	46.02526353590369
523.1699610491747	1586.9333333333334	8654.766666666666	46.8683629822384
523.9377200652801	1585.7666666666667	8725.6	47.0175340071924
524.7054067321207	1586.0333333333333	8793.0	46.77887643638267
525.4730210475309	1586.4333333333334	8855.466666666667	46.33741219909091
526.2405630093459	1586.6333333333334	8923.166666666666	46.82520955429128
527.0080326154003	1586.3	8985.533333333333	47.86756787106044
527.7754298635291	1586.9	9030.133333333333	47.63579971871153
528.5427547515668	1586.2	9076.9	47.34921097957291
529.3100072773485	1587.3333333333333	9108.533333333333	45.88026464047795
530.077187438709	1586.5	9153.666666666666	46.00945054461193
530.8442952334829	1586.6	9198.9	46.3518684594666
531.6113306595051	1586.7	9232.8	46.85426273040217
532.3782937146104	1586.6666666666667	9281.866666666667	46.78586168047087
533.1451843966338	1586.2666666666667	9307.866666666667	46.05381058106964
533.9120027034099	1586.3333333333333	9345.2	46.191816813214544
534.6787486327736	1586.0333333333333	9378.633333333333	45.89002826936092
535.4454221825597	1585.9666666666667	9413.733333333334	45.86785067461318
536.212023350603	1586.1333333333334	9454.666666666666	46.030274610442554
536.9785521347383	1586.7	9487.666666666666	46.04076610168219
537.7450085328004	1586.7666666666667	9514.2	46.39649541127202
538.5113925426242	1586.5333333333333	9534.933333333332	45.78744198800762
539.2777041620444	1586.6333333333334	9565.833333333334	46.70476939755417
540.0439433888959	1585.6666666666667	9579.733333333334	46.64130528520251
540.8101102210134	1586.7333333333333	9599.1	46.919188303393646
541.5762046562318	1586.5666666666666	9618.666666666666	45.96520852202277
542.3422266923859	1586.4	9636.433333333332	46.73747732272593
543.1081763273105	1586.7333333333333	9644.266666666666	47.26008129273027
543.8740535588404	1586.4333333333334	9655.6	46.17530628432995
544.6398583848105	1586.5	9659.866666666667	45.34706100186521
545.4055908030555	1587.1333333333334	9677.533333333333	46.355940152722106
546.1712508114102	1586.4333333333334	9679.5	45.72728159104299
546.9368384077096	1586.6	9697.833333333334	47.448950596924504
547.7023535897882	1586.6	9695.2	46.820463363548484
548.4677963554811	1586.9	9693.366666666667	47.22551083185837
549.2331667026231	1586.3666666666666	9686.3	46.11945711703735
549.9984646290487	1586.0333333333333	9664.4	45.154401650173746
550.7636901325931	1586.9333333333334	9670.433333333332	45.438236445219815
551.5288432110908	1586.5333333333333	9675.066666666668	47.126620541126925
552.2939238623768	1586.8666666666666	9652.633333333333	46.219799254534756
553.0589320842859	1586.7	9664.5	46.38239832599573
553.8238678746528	1587.1666666666667	9657.5	46.75318796129722
554.5887312313124	1586.5666666666666	9663.333333333334	46.40262204285172
555.3535221520995	1586.7333333333333	9652.266666666666	45.35961337266064
556.1182406348488	1586.1333333333334	9660.7	45.31806640683739
556.8828866773954	1586.6666666666667	9671.466666666667	45.48023810184499
557.6474602775738	1585.7	9690.4	45.92204909498598
558.411961433219	1586.1666666666667	9691.633333333333	46.21336193525034
559.1763901421657	1586.4	9676.2	46.10478724603874
559.9407464022488	1586.2666666666667	9696.333333333334	46.91491927337087
560.7050302113031	1586.5	9697.766666666666	46.19834612974237
561.4692415671633	1586.4666666666667	9722.7	46.98354884782813
562.2333804676643	1587.0	9723.266666666666	45.58394915324684
562.997446910641	1586.7	9754.4	46.72334358914241
563.7614408939281	1587.0333333333333	9761.666666666666	45.60226913947702
564.5253624153604	1586.8666666666666	9781.7	45.18766540892424
565.2892114727728	1585.7	9805.7	45.642054094930316
566.0529880639999	1586.7	9822.166666666666	45.66882726834705
566.8166921868768	1586.8333333333333	9855.1	46.99496190335366
567.5803238392382	1586.1666666666667	9851.966666666667	47.16788054956896
568.3438830189189	1586.4	9861.133333333333	46.30951068715697
569.1073697237535	1587.0333333333333	9881.566666666668	45.63417324974597
569.8707839515772	1587.2	9890.666666666666	45.905900871015824
570.6341257002246	1586.7666666666667	9898.1	45.30293140511055
571.3973949675305	1586.3	9919.633333333333	44.96490298353377
572.1605917513298	1586.6	9955.366666666667	46.40511909932359
572.9237160494572	1586.6333333333334	9959.2	45.00946184412514
573.6867678597476	1585.7666666666667	9981.366666666667	46.09328290882646
574.4497471800358	1586.8	9992.0	45.88074994408354
575.2126540081566	1586.1666666666667	9992.066666666668	45.60309576289155
575.9754883419448	1586.6333333333334	9996.333333333334	45.38066683210175
576.7382501792351	1586.3	10014.133333333333	45.514217986054
577.5009395178625	1586.9666666666667	10020.366666666667	45.44823746072229
578.2635563556619	1585.6666666666667	10038.266666666666	46.07387814552928
579.0261006904677	1587.0333333333333	10043.3	45.427024848083484
579.7885725201152	1586.6	10065.766666666666	45.46639860693021
580.5509718424388	1586.3	10057.433333333332	45.09834818808306
581.3132986552736	1586.7	10080.566666666668	45.36642472439842
582.0755529564542	1586.4	10105.266666666666	45.98866282399398
582.8377347438156	1586.9	10111.333333333334	45.69277379720896
583.5998440151925	1586.9666666666667	10144.4	45.97690114771888
584.3618807684197	1587.4	10164.0	45.34920961652927
585.123845001332	1587.0333333333333	10215.2	45.33917002030524
585.8857367117644	1586.4333333333334	10248.233333333334	45.41519430160656
586.6475558975515	1585.8666666666666	10270.9	45.757305357271036
587.4093025565281	1586.2333333333333	10312.2	45.45362903539111
588.1709766865292	1586.4666666666667	10357.866666666667	45.27876631979839
588.9325782853895	1585.9333333333334	10400.233333333334	45.963932790436665
589.6941073509438	1586.5	10466.033333333333	45.85423366808946
590.4555638810269	1586.5	10534.166666666666	45.29573410581905
591.2169478734736	1586.3666666666666	10605.1	44.419781851678195
591.9782593261189	1585.9333333333334	10689.2	45.24573124312497
592.7394982367973	1585.9666666666667	10781.633333333333	46.163492676748454
593.5006646033439	1586.5	10856.666666666666	44.434732248844284
594.2617584235933	1586.7333333333333	10946.033333333333	44.96095856680914
595.0227796953804	1586.6	11064.533333333333	45.549136924871576
595.78372841654	1586.6333333333334	11172.666666666666	45.604655297398686
596.544604584907	1585.5666666666666	11268.6	45.93510392026513
597.3054081983161	1586.5333333333333	11371.133333333333	45.07120838350361
598.0661392546021	1585.8333333333333	11505.733333333334	46.09537753934637
598.8267977515999	1586.8333333333333	11627.666666666666	45.61413909211599
599.5873836871442	1586.6	11742.6	45.752739213838744
600.34789705907	1586.0333333333333	11880.233333333334	45.934717448220624
601.1083378652119	1586.3666666666666	12008.166666666666	45.563991618117086
601.8687061034049	1586.1666666666667	12138.566666666668	45.225532332688644
602.6290017714836	1586.4666666666667	12285.066666666668	45.52481637061369
603.3892248672829	1585.8	12436.9	44.8774303073128
604.1493753886377	1586.1	12583.0	45.2755114604197
604.9094533333828	1586.5666666666666	12711.733333333334	44.61174560486618
605.6694586993528	1585.9333333333334	12854.366666666667	45.01257932571625
606.4293914843829	1586.4	12983.2	44.7700977344101
607.1892516863076	1586.3666666666666	13130.133333333333	45.19729081165068
607.9490393029618	1586.6666666666667	13272.133333333333	44.95381124342132
608.7087543321802	1586.1	13401.533333333333	45.109561484269264
609.4683967717978	1586.9666666666667	13535.266666666666	44.788086884647214
610.2279666196492	1586.5	13670.466666666667	44.536061012107325
610.9874638735695	1585.7666666666667	13810.133333333333	44.49601233937212
611.7468885313933	1586.8666666666666	13952.133333333333	45.45216547929004
612.5062405909555	1586.0666666666666	14057.2	44.82804072520203
613.2655200500909	1586.3333333333333	14170.166666666666	44.571001866663316
614.0247269066342	1587.1333333333334	14290.8	45.208320853373415
614.7838611584203	1586.2	14401.3	45.39076263145106
615.5429228032841	1586.1666666666667	14530.366666666667	45.253768010622814
616.3019118390603	1586.0	14631.8	44.59709840820621
617.0608282635836	1586.8333333333333	14750.666666666666	45.07925107253779
617.8196720746892	1586.1333333333334	14836.366666666667	45.70323085745824
618.5784432702114	1586.3	14911.433333333332	45.03816266112344
619.3371418479854	1586.3333333333333	14985.6	45.12795750569403
620.0957678058459	1586.5333333333333	15069.266666666666	45.762024006868295
620.8543211416277	1586.5	15129.433333333332	45.416990892848105
621.6128018531655	1585.8666666666666	15208.266666666666	46.27001278492303
622.3712099382943	1587.0666666666666	15264.533333333333	45.81935364336047
623.1295453948488	1586.1666666666667	15294.266666666666	45.50727804672287
623.8878082206638	1586.6	15349.166666666666	46.03141473098863
624.6459984135743	1586.1333333333334	15387.6	45.030389799017435
625.4041159714149	1586.4333333333334	15444.833333333334	44.4592542756916
626.1621608920203	1586.2666666666667	15469.033333333333	44.26161437736544
626.9201331732256	1587.0333333333333	15500.166666666666	44.96812925408774
627.6780328128656	1586.5666666666666	15564.633333333333	45.19721645357831
628.4358598087749	1586.9666666666667	15592.1	44.68679589599517
629.1936141587885	1585.7333333333333	15606.7	44.532966673148515
629.9512958607411	1586.2	15642.066666666668	44.599112822538274
630.7089049124675	1586.8	15687.566666666668	45.01403772875494
631.4664413118026	1586.7	15713.533333333333	44.612987054413956
632.2239050565811	1586.1	15734.266666666666	44.673677716357936
632.9812961446379	1586.6	15741.0	44.745914892693506
633.7386145738079	1586.3666666666666	15751.066666666668	44.47268075477871
634.4958603419257	1585.9333333333334	15748.633333333333	44.56196626776702
635.2530334468262	1586.6	15742.6	44.63064163394882
636.0101338863443	1585.7666666666667	15755.433333333332	45.013456730676275
636.7671616583146	1586.3333333333333	15745.566666666668	44.86357886099552
637.5241167605723	1586.0	15740.866666666667	44.627604666511594
638.2809991909518	1586.8333333333333	15738.0	44.52993572064939
639.037808947288	1586.2333333333333	15734.033333333333	44.76790282763305
639.7945460274159	1586.1666666666667	15723.6	45.513737394302574
640.5512104291702	1586.5666666666666	15697.6	44.69516251641381
641.3078021503857	1586.3333333333333	15682.1	45.16189145449917
642.0643211888971	1586.3	15627.433333333332	44.43706378869193
642.8207675425394	1586.0666666666666	15586.333333333334	43.96110605585111
643.5771412091474	1586.1666666666667	15551.266666666666	44.34388779638097
644.3334421865558	1585.8	15528.7	43.83093553775116
645.0896704725996	1585.9333333333334	15521.733333333334	44.611248051439304
645.8458260651132	1587.1	15515.433333333332	43.82168196805478
646.6019089619319	1586.2	15513.8	44.951195594898124
647.3579191608902	1586.0333333333333	15470.966666666667	44.53149887934985
648.1138566598231	1586.7333333333333	15452.7	44.88150555065373
648.8697214565653	1586.6666666666667	15421.3	43.909426393711556
649.6255135489516	1586.4666666666667	15425.166666666666	44.478384534809514
650.3812329348169	1586.6666666666667	15403.1	44.87441800046854
651.1368796119959	1586.0333333333333	15422.233333333334	44.82776588725288
651.8924535783235	1586.2666666666667	15402.4	44.46202092234956
652.6479548316345	1586.8333333333333	15369.7	44.46448385680314
653.4033833697637	1586.3333333333333	15379.366666666667	44.8184592309162
654.1587391905458	1586.2333333333333	15361.4	44.69095824366032
654.9140222918159	1586.7	15350.766666666666	43.70185022284089
655.6692326714084	1585.7	15370.5	44.92351761864052
656.4243703271585	1586.4	15377.433333333332	44.56701152532971
657.1794352569008	1585.9333333333334	15403.266666666666	44.30013685951539
657.9344274584702	1586.8666666666666	15426.2	44.00253335300176
658.6893469297014	1586.2	15401.5	43.86858926217418
659.4441936684294	1585.6666666666667	15438.566666666668	43.982623520249895
660.1989676724888	1586.5333333333333	15458.333333333334	44.02695889045432
660.9536689397146	1586.3666666666666	15468.366666666667	44.06677617372755
661.7082974679414	1585.6333333333334	15513.933333333332	43.93447810616823
662.4628532550042	1586.9333333333334	15571.266666666666	44.634035290543395
663.2173362987378	1586.4	15659.766666666666	44.0600067438439
663.9717465969768	1586.3666666666666	15735.733333333334	43.8109989864735
664.7260841475563	1586.4	15777.833333333334	44.05355363375516
665.480348948311	1585.9333333333334	15834.0	44.28876345681278
666.2345409970756	1586.8333333333333	15903.133333333333	44.567156384424095
666.988660291685	1586.0	15986.7	44.527118396045246
667.742706829974	1586.0666666666666	16044.9	43.92634141327421
668.4966806097776	1586.4	16102.266666666666	43.59037253039586
669.2505816289303	1586.5333333333333	16219.366666666667	44.3686267759403
670.0044098852671	1586.5333333333333	16313.866666666667	44.177790166922236
670.7581653766227	1586.0666666666666	16420.966666666667	45.109907696666575
671.511848100832	1586.6	16494.866666666665	44.023017772741
672.2654580557298	1586.2	16555.733333333334	44.03352726091089
673.0189952391509	1586.1666666666667	16662.466666666667	43.71076924193117
673.7724596489301	1586.7333333333333	16764.2	43.42648876836839
674.5258512829022	1585.9666666666667	16896.866666666665	43.995398140170096
675.279170138902	1585.8666666666666	17007.133333333335	44.46105271794789
676.0324162147645	1585.8666666666666	17139.6	44.30672094018685
676.7855895083242	1586.8666666666666	17263.133333333335	43.8186493798547
677.5386900174161	1586.2666666666667	17371.7	43.38335758377562
678.2917177398749	1586.4666666666667	17488.366666666665	43.99426473541769
679.0446726735356	1586.7333333333333	17617.566666666666	43.46032310309177
679.797554816233	1586.4666666666667	17737.033333333333	44.09278594199731
680.5503641658016	1587.1	17839.6	44.00186508835788
681.3031007200765	1586.4	17959.5	44.0932509345374
682.0557644768925	1586.0333333333333	18054.333333333332	43.57619072218067
682.8083554340842	1587.0666666666666	18188.4	43.3198177046679
683.5608735894867	1586.1	18327.3	43.643498797394884
684.3133189409347	1586.5333333333333	18439.333333333332	43.2608038299689
685.0656914862628	1586.5	18549.0	43.68054438938485
685.8179912233061	1585.9666666666667	18657.133333333335	43.336592624007
686.5702181498993	1586.4333333333334	18780.8	44.00317867925057
687.3223722638772	1586.2	18893.233333333334	44.03864417041662
688.0744535630747	1586.4333333333334	19035.966666666667	44.16514612627219
688.8264620453265	1586.0666666666666	19174.5	44.640196220029146
689.5783977084674	1585.9666666666667	19279.533333333333	44.145312805396856
690.3302605503324	1585.5333333333333	19397.5	44.091054666599824
691.082050568756	1586.2666666666667	19502.333333333332	43.670467989062196
691.8337677615733	1585.7666666666667	19605.6	44.150615026122665
692.585412126619	1586.9666666666667	19694.466666666667	43.645360214519194
693.3369836617278	1586.3	19758.5	43.30849303146701
694.0884823647348	1586.5333333333333	19835.966666666667	43.931292620762356
694.8399082334745	1586.4333333333334	19954.133333333335	43.29573576596867
695.5912612657819	1586.2666666666667	20064.166666666668	43.63804540800944
696.3425414594917	1586.8666666666666	20103.333333333332	43.21328150290545
697.0937488124388	1586.8333333333333	20140.666666666668	44.093996586320294
697.8448833224579	1585.6666666666667	20199.266666666666	44.76157469321531
698.5959449873841	1586.7666666666667	20271.966666666667	45.06884775415262
699.3469338050518	1586.4	20322.8	44.01551034829547
700.0978497732962	1586.1333333333334	20350.2	43.725320306647596
700.8486928899517	1586.3333333333333	20366.633333333335	44.248510794377296
701.5994631528534	1586.4333333333334	20357.233333333334	44.163643343217174
702.3501605598362	1586.8	20361.166666666668	43.89454310559126
703.1007851087347	1585.8666666666666	20376.533333333333	43.835728385001275
703.8513367973837	1586.7333333333333	20417.433333333334	44.30855739127661
704.6018156236181	1586.4	20418.566666666666	43.83867845350854
705.3522215852728	1585.7333333333333	20403.466666666667	43.40026771789726
706.1025546801824	1586.4	20399.566666666666	43.16055775144039
706.8528149061818	1586.8	20371.9	42.87436941774808
707.603002261106	1586.4	20354.666666666668	43.150700404157014
708.3531167427894	1585.9333333333334	20334.6	43.14525450623493
709.1031583490673	1587.1	20299.666666666668	42.76385170357859
709.8531270777742	1586.8666666666666	20281.666666666668	43.72534460205915
710.6030229267449	1586.3666666666666	20205.9	42.516599095786255
711.3528458938142	1586.4333333333334	20190.833333333332	43.69845541237365
712.1025959768172	1586.5333333333333	20115.0	43.50241691999978
712.8522731735884	1586.4666666666667	20029.833333333332	43.63200375378544
713.6018774819628	1586.8333333333333	19946.1	43.24521569410069
714.351408899775	1586.5333333333333	19874.5	43.09896977485475
715.1008674248601	1586.3333333333333	19802.2	42.41000256922509
715.8502530550527	1586.8666666666666	19696.366666666665	43.20916661738352
716.5995657881876	1585.7666666666667	19605.533333333333	43.455884360118844
717.3488056220998	1586.0333333333333	19530.033333333333	43.0952946507837
718.097972554624	1586.7666666666667	19435.566666666666	42.12886084662564
718.8470665835949	1586.5666666666666	19368.2	42.0331412943881
719.5960877068475	1586.3	19331.3	42.73684607129349
720.3450359222164	1586.5666666666666	19256.933333333334	42.68155871128086
721.0939112275368	1587.0333333333333	19218.966666666667	43.12466492421774
721.842713620643	1586.1666666666667	19170.366666666665	43.22683887300625
722.5914430993702	1586.6666666666667	19117.866666666665	42.79161848805199
723.340099661553	1586.0	19078.766666666666	42.587268226127456
724.0886833050263	1585.5	19040.4	43.091723933522545
724.837194027625	1586.1666666666667	18991.0	43.666980318874465
725.5856318271836	1587.0333333333333	18928.4	43.058285388659066
726.3339967015373	1586.1	18894.733333333334	42.76717961275404
727.0822886485207	1587.1	18845.066666666666	42.423486198777155
727.8305076659686	1586.4	18753.833333333332	42.1620753433139
728.5786537517159	1585.9666666666667	18708.0	42.21426203905875
729.3267269035974	1586.5333333333333	18692.533333333333	42.76166898732638
730.0747271194479	1586.3333333333333	18684.233333333334	42.65870944691598
730.822654397102	1586.5333333333333	18658.466666666667	42.91031645752052
731.5705087343949	1586.7	18588.433333333334	42.69431911012867
732.3182901291611	1585.9333333333334	18559.633333333335	42.28306294133787
733.0659985792356	1586.0333333333333	18505.4	42.506841842316014
733.8136340824532	1586.3333333333333	18475.0	42.34226844795413
734.5611966366486	1586.6	18478.233333333334	42.88655354925396
735.3086862396566	1585.8666666666666	18466.733333333334	42.835793553109326
736.056102889312	1586.2333333333333	18463.166666666668	42.08863449121077
736.8034465834498	1586.2666666666667	18488.5	42.8696299236364
737.5507173199047	1587.0333333333333	18489.4	43.0697313437323
738.2979150965115	1586.7	18505.533333333333	43.373474255202716
739.045039911105	1586.5	18538.833333333332	44.63078757499984
739.79209176152	1586.3	18536.033333333333	43.63393580616124
740.5390706455914	1586.0666666666666	18552.433333333334	42.92910919423523
741.285976561154	1586.8	18550.933333333334	43.1169001940243
742.0328095060426	1586.5666666666666	18509.266666666666	42.71791134512956
742.7795694780918	1585.8333333333333	18489.5	43.192990039940184
743.5262564751367	1586.5333333333333	18447.033333333333	43.32445389523089
744.272870495012	1586.2	18392.8	43.182218522322856
745.0194115355524	1586.5	18340.933333333334	43.55756447906024
745.765879594593	1585.7	18309.833333333332	43.34206662963484
746.5122746699683	1586.4666666666667	18310.333333333332	43.69395804107337
747.2585967595134	1586.1	18348.366666666665	43.80355196407164
748.0048458610628	1587.3666666666666	18384.633333333335	43.92297948080077
748.7510219724516	1586.0	18405.166666666668	43.799960402760824
749.4971250915144	1585.9	18406.2	43.883493762593886
750.243155216086	1585.8666666666666	18407.5	43.212935879938456
750.9891123440015	1587.0666666666666	18459.333333333332	43.41213953172939
751.7349964730954	1587.1	18508.666666666668	43.29993757807924
752.4808076012027	1586.5666666666666	18546.366666666665	43.70579476971318
753.2265457261582	1586.4333333333334	18577.666666666668	42.604551178573146
753.9722108457964	1586.5666666666666	18647.2	43.00670229876131
754.7178029579526	1586.0333333333333	18672.466666666667	42.993630785014474
755.4633220604613	1586.0333333333333	18708.066666666666	43.23204581457756
756.2087681511574	1586.8333333333333	18739.466666666667	43.566894353914755
756.9541412278757	1586.7	18796.133333333335	43.58582413123762
757.699441288451	1586.0333333333333	18823.833333333332	42.728524282742754
758.4446683307182	1586.2333333333333	18871.366666666665	42.91980376326439
759.1898223525119	1586.9333333333334	18947.866666666665	42.878399575359225
759.9349033516671	1585.7333333333333	19013.166666666668	42.866886165773195
760.6799113260186	1587.1333333333334	19072.466666666667	42.96992118558427
761.424846273401	1586.4333333333334	19144.266666666666	43.13116131091886
762.1697081916495	1586.7	19210.1	42.834641672714696
762.9144970785986	1586.7333333333333	19258.633333333335	43.462848214697345
763.6592129320832	1585.8333333333333	19295.533333333333	42.680249604329894
764.4038557499381	1586.3666666666666	19374.366666666665	42.59687448561221
765.1484255299982	1586.3666666666666	19449.8	42.1926355124262
765.8929222700982	1586.3333333333333	19520.866666666665	42.367485365299
766.637345968073	1586.1	19611.266666666666	41.937626747787334
767.3816966217572	1586.9	19681.066666666666	41.93362482723107
768.1259742289859	1586.7333333333333	19776.733333333334	43.23491717922114
768.8701787875938	1586.7	19859.866666666665	42.8986216720222
769.6143102954156	1586.3	19907.733333333334	42.456487169888746
770.3583687502863	1586.4	19986.9	41.571706307447
771.1023541500406	1586.8666666666666	20059.733333333334	42.32852306905251
771.8462664925133	1586.2	20147.733333333334	42.22792258413314
772.5901057755393	1586.2333333333333	20275.933333333334	42.84961393605343
773.3338719969533	1585.9666666666667	20370.233333333334	42.177705729149956
774.0775651545903	1586.6333333333334	20452.4	42.43883285718995
774.8211852462848	1586.7	20522.466666666667	42.86010538993815
775.5647322698719	1586.2	20570.766666666666	42.55084803661712
776.3082062231862	1586.5666666666666	20663.766666666666	43.001892810161955
777.0516071040627	1585.7333333333333	20727.633333333335	41.7262535459602
777.7949349103361	1586.3666666666666	20845.2	42.30392513700825
778.5381896398412	1586.4333333333334	20948.033333333333	42.031907272438275
779.281371290413	1585.7333333333333	21003.366666666665	41.40647773421216
780.024479859886	1586.4	21111.0	42.29737821314382
780.7675153460953	1586.7666666666667	21191.166666666668	42.34852660754843
781.5104777468754	1586.7	21298.033333333333	41.75946461911987
782.2533670600615	1586.8666666666666	21419.033333333333	42.21589912351379
782.996183283488	1586.0	21559.866666666665	42.33910715431613
783.73892641499	1586.4	21675.166666666668	42.06100300896038
784.4815964524023	1586.6333333333334	21763.233333333334	41.270298830252294
785.2241933935596	1585.9666666666667	21907.1	40.928813760383626
785.9667172362967	1587.0	22032.066666666666	41.30213279414541
786.7091679784486	1586.1666666666667	22139.733333333334	41.147788429405395
787.4515456178499	1586.4666666666667	22227.4	41.45791544513274
788.1938501523355	1586.2	22348.566666666666	41.00045213299833
788.9360815797401	1586.7666666666667	22479.233333333334	42.11855448870721
789.6782398978987	1585.8	22532.566666666666	41.24785302686471
790.420325104646	1586.0666666666666	22694.833333333332	42.33414829511741
791.1623371978169	1586.4333333333334	22794.066666666666	42.080273300348935
791.9042761752461	1586.9333333333334	22885.4	42.47536194613048
792.6461420347684	1586.9333333333334	22984.133333333335	41.79772729055165
793.3879347742187	1585.7	23077.466666666667	40.915108256711314
794.1296543914318	1587.0333333333333	23161.266666666666	41.16111495227341
794.8713008842426	1585.9666666666667	23314.5	41.907729765893485
795.6128742504857	1586.6	23484.366666666665	42.370286614765355
796.354374487996	1585.8666666666666	23532.066666666666	41.68354966827957
797.0958015946084	1585.8	23653.833333333332	42.0812365083067
797.8371555681575	1585.8	23783.566666666666	41.91283279732322
798.5784364064783	1586.2	23888.366666666665	42.00639445561056
799.3196441074057	1586.0333333333333	23964.8	41.90816997351551
800.0607786687742	1586.6666666666667	24099.566666666666	42.18716834044177
800.8018400884189	1586.6333333333334	24243.8	42.722876753117696
801.5428283641745	1586.1	24350.566666666666	42.197238540924566
802.2837434938757	1586.4333333333334	24441.033333333333	42.12788031055035
803.0245854753575	1585.7	24530.3	41.684841835493195
803.7653543064547	1586.5	24606.7	41.12550186676649
804.5060499850019	1586.1333333333334	24732.233333333334	41.569032321481274
805.2466725088342	1586.0	24832.566666666666	41.395612029064914
805.9872218757862	1586.5	24960.333333333332	41.73358291024626
806.7276980836928	1586.5666666666666	25081.633333333335	41.84468138536348
807.4681011303886	1586.2	25169.5	42.16915574574356
808.2084310137088	1586.7666666666667	25180.533333333333	41.19859424554202
808.948687731488	1586.3	25257.3	41.70745216501684
809.688871281561	1586.3	25346.7	41.87744656656533
810.4289816617627	1586.6	25455.366666666665	42.04054963554293
811.1690188699278	1585.7666666666667	25548.3	42.337120562067334
811.9089829038911	1586.0333333333333	25600.533333333333	42.41301464435456
812.6488737614875	1586.4333333333334	25703.3	41.95146992433051
813.3886914405518	1586.0	25912.8	41.77459924342849
814.1284359389189	1586.1	26032.566666666666	41.683834657456515
814.8681072544233	1586.4666666666667	26119.733333333334	41.52452806385096
815.6077053849002	1586.0333333333333	26201.133333333335	41.80232319303232
816.3472303281842	1586.6	26208.6	42.09697219134278
817.0866820821101	1585.9	26247.333333333332	41.55578687483136
817.8260606445127	1586.2333333333333	26325.166666666668	41.40631983429996
818.5653660132269	1586.6	26394.966666666667	41.259076820465964
819.3045981860876	1587.1	26461.6	41.15873368254761
820.0437571609293	1586.3666666666666	26530.3	40.887426831427696
820.7828429355872	1585.9333333333334	26593.1	41.030275500705855
821.5218555078957	1586.2	26630.4	40.47082763176906
822.26079487569	1586.4666666666667	26760.1	41.16921478462864
822.9996610368046	1586.9666666666667	26843.0	41.20099571834694
823.7384539890745	1586.2	26924.566666666666	42.00483576196923
824.4771737303345	1586.0666666666666	27018.966666666667	41.8823048616636
825.2158202584193	1587.0	27115.6	42.23281636037666
825.9543935711638	1586.6	27239.033333333333	42.43671126861469
826.6928936664028	1586.9	27346.0	41.60162891562148
827.4313205419711	1586.0333333333333	27455.866666666665	42.12821633154961
828.1696741957036	1587.1333333333334	27520.666666666668	41.29026481605258
828.907954625435	1586.7666666666667	27672.266666666666	41.50852134616697
829.646161829	1585.9666666666667	27748.433333333334	41.63245397240962
830.3842958042337	1586.2	27799.866666666665	42.252006504463395
831.1223565489707	1586.4666666666667	27822.833333333332	41.65573916617755
831.8603440610459	1586.3	27915.166666666668	40.90305996061345
832.598258338294	1586.5333333333333	28006.4	41.45948409342465
833.3360993785501	1586.1	28092.366666666665	41.620545428773205
834.0738671796487	1586.0666666666666	28181.933333333334	40.76733864865053
834.8115617394246	1586.1333333333334	28261.0	40.93824791470731
835.5491830557129	1585.5333333333333	28376.833333333332	41.30045845678275
836.2867311263482	1586.4333333333334	28454.166666666668	41.055200787627676
837.0242059491653	1585.8333333333333	28510.933333333334	40.77148999997076
837.7616075219992	1586.1	28605.266666666666	41.80978022429349
838.4989358426844	1586.2666666666667	28616.8	41.305129862255704
839.2361909090561	1586.5333333333333	28684.033333333333	41.490087455610706
839.9733727189487	1587.0	28665.466666666667	41.073264850359124
840.7104812701973	1587.2666666666667	28753.933333333334	40.70922274614314
841.4475165606366	1586.3	28872.3	41.14159719988246
842.1844785881015	1586.4666666666667	29089.533333333333	41.879682138623565
842.9213673504267	1586.3333333333333	29215.666666666668	41.87724549364791
843.6581828454471	1586.3333333333333	29220.366666666665	41.4747824486912
844.3949250709974	1586.1	29279.733333333334	41.43576081105864
845.1315940249126	1586.4	29345.9	41.63785771472677
845.8681897050272	1586.3	29464.266666666666	41.65219518372817
846.6047121091764	1586.2	29618.666666666668	41.648852598046865
847.3411612351948	1585.5333333333333	29710.666666666668	41.472576576049995
848.0775370809172	1586.4333333333334	29804.0	41.8116229500846
848.8138396441784	1586.3	29869.533333333333	41.59649637387017
849.5500689228132	1586.5333333333333	29918.6	41.131255796940174
850.2862249146566	1586.8	30018.266666666666	41.200413780450624
851.0223076175432	1586.5	30142.166666666668	41.42163334293624
851.7583170293079	1586.7	30316.0	41.04659846134237
852.4942531477856	1586.8	30438.633333333335	41.50649756227333
853.2301159708109	1586.3333333333333	30422.466666666667	41.23919279798423
853.9659054962187	1586.0333333333333	30478.266666666666	40.530981281333325
854.7016217218439	1585.6	30588.7	40.95456524702024
855.4372646455213	1586.2666666666667	30734.533333333333	40.39065894651353
856.1728342650856	1586.1666666666667	30881.3	40.166578248532005
856.9083305783716	1585.8	31003.333333333332	39.86905152518808
857.6437535832143	1586.5	31086.066666666666	40.65735209614299
858.3791032774483	1586.1333333333334	31137.933333333334	40.16646563997995
859.1143796589085	1586.3333333333333	31145.133333333335	40.59346002079099
859.8495827254299	1586.4333333333334	31237.8	40.80535948613947
860.5847124748469	1585.7666666666667	31262.9	41.12735466606927
861.3197689049947	1586.1666666666667	31384.666666666668	40.41123925066884
862.0547520137079	1586.1	31554.5	40.80327119043426
862.7896617988213	1586.6	31642.933333333334	40.523175487557936
863.5244982581698	1586.5	31699.0	39.74062076032307
864.2592613895882	1586.2666666666667	31686.8	40.45975489997581
864.9939511909114	1586.1666666666667	31711.233333333334	40.1911095773576
865.728567659974	1585.9666666666667	31808.0	39.941000849281764
866.4631107946109	1585.9333333333334	31909.766666666666	40.50906500472204
867.197580592657	1586.4	32036.1	40.813293664198085
867.931977051947	1586.5333333333333	32097.333333333332	40.052240879986115
868.6663001703158	1586.6333333333334	32113.633333333335	40.482617274294945
869.4005499455982	1586.1	32140.366666666665	40.42915396366589
870.1347263756289	1586.1666666666667	32172.4	40.40045618155285
870.8688294582428	1586.3333333333333	32332.7	41.243173523390006
871.6028591912748	1586.4666666666667	32493.433333333334	41.577316497546924
872.3368155725594	1586.3666666666666	32557.933333333334	40.28152699454773
873.0706985999318	1586.4333333333334	32592.266666666666	40.48286586246143
873.8045082712266	1585.8	32622.333333333332	39.613346016095804
874.5382445842787	1587.0	32749.1	39.95069000171239
875.2719075369228	1586.0666666666666	32906.666666666664	40.04196515016786
876.0054971269938	1586.1333333333334	33013.86666666667	40.63887771438857
876.7390133523264	1586.0666666666666	33268.1	41.21954307202037
877.4724562107556	1586.6666666666667	33568.86666666667	41.58134199453475
878.2058257001161	1586.3666666666666	33813.86666666667	41.584849042265226
878.9391218182427	1586.1333333333334	33914.86666666667	40.84761915584746
879.6723445629702	1585.9333333333334	33945.96666666667	40.17958345811474
880.4054939321335	1586.6333333333334	34034.03333333333	40.59302455357818
881.1385699235674	1586.6666666666667	34189.433333333334	40.39419765733633
881.8715725351066	1586.2	34354.8	40.01092421443623
882.604501764586	1586.1666666666667	34542.2	40.14827054317632
883.3373576098403	1586.1666666666667	34743.933333333334	40.0207184845949
884.0701400687044	1586.0	34906.13333333333	39.7155414984394
884.8028491390132	1586.5333333333333	35064.73333333333	39.598328197522854
885.5354848186014	1586.3	35127.566666666666	39.06349983970767
886.2680471053038	1586.3	35261.3	39.11283558657654
887.0005359969554	1585.7333333333333	35473.933333333334	38.19675181504242
887.7329514913906	1586.7666666666667	35545.26666666667	38.18485114286657
888.4652935864447	1586.2	35675.8	37.66025537361666
889.1975622799522	1586.3	35847.03333333333	38.38182600401078
889.929757569748	1586.3	36078.6	38.575986377914035
890.6618794536669	1586.9	36296.73333333333	39.267243086723596
891.3939279295437	1586.2	36432.1	39.199541914321955
892.1259029952132	1585.5666666666666	36606.166666666664	39.440596363379704
892.8578046485103	1586.3666666666666	36764.26666666667	39.749093558938156
893.5896328872698	1586.3666666666666	36827.066666666666	39.288023286707066
894.3213877093264	1586.5	36999.86666666667	39.248183830704804
895.0530691125149	1585.8666666666666	37262.36666666667	39.71296262376963
895.7846770946703	1586.4	37580.03333333333	40.02007139079408
896.5162116536272	1586.3666666666666	37730.03333333333	40.13900720739683
897.2476727872206	1586.2666666666667	37916.9	41.03974884537952
897.9790604932853	1586.3333333333333	38102.26666666667	41.582027914516544
898.7103747696559	1586.7	38241.9	41.711357966416195
899.4416156141674	1586.1333333333334	38474.63333333333	42.23182332174059
900.1727830246544	1586.5333333333333	38705.1	42.40526857912063
900.9038769989521	1586.1666666666667	38922.9	42.37241392837814
901.634897534895	1585.9666666666667	39214.566666666666	43.23134092707404
902.365844630318	1586.7	39329.76666666667	42.48907461961938
903.0967182830558	1586.0333333333333	39459.433333333334	42.46571598348647
903.8275184909435	1586.5333333333333	39581.0	43.4574318382114
904.5582452518156	1586.3	39756.7	43.80650220910239
905.288898563507	1586.3666666666666	39924.6	44.03206411696276
906.0194784238527	1586.2666666666667	40031.2	44.17934872887245
906.7499848306873	1586.3333333333333	40201.933333333334	43.83491697900769
907.4804177818455	1587.3333333333333	40381.5	43.90125391145396
908.2107772751625	1586.0666666666666	40581.333333333336	43.60068868859438
908.9410633084728	1586.3666666666666	40862.666666666664	44.169807049666744
909.6712758796114	1585.9	41004.26666666667	44.75356408771626
910.4014149864129	1585.4333333333334	41172.53333333333	46.14191628976272
911.1314806267123	1586.0333333333333	41308.63333333333	46.13026960037138
911.8614727983444	1585.9	41515.1	46.32763806596555
912.5913914991438	1586.7	41723.7	46.885869631884695
913.3212367269456	1586.1	41884.566666666666	46.93120796990965
914.0510084795844	1586.0666666666666	41991.86666666667	46.305044521796326
914.7807067548952	1586.5333333333333	42090.73333333333	46.65925048131659
915.5103315507125	1585.6333333333334	42165.1	46.79272620601888
916.2398828648716	1586.7333333333333	42293.96666666667	46.963663591143316
916.9693606952068	1586.5	42438.23333333333	47.247911566731894
917.6987650395532	1586.3333333333333	42577.1	47.35464750394215
918.4280958957455	1585.6666666666667	42678.26666666667	47.28056041636161
919.1573532616186	1586.3666666666666	42782.13333333333	47.918427661310226
919.8865371350073	1586.2	42811.066666666666	47.909722725642304
920.6156475137464	1586.4666666666667	42799.53333333333	47.70893894126234
921.3446843956707	1586.3333333333333	42744.5	46.81376285022394
922.0736477786149	1585.8666666666666	42677.63333333333	46.944667479849684
922.802537660414	1586.8	42659.933333333334	46.87527424175469
923.5313540389027	1586.0333333333333	42720.333333333336	47.1863760219176
924.2600969119159	1586.6333333333334	42686.76666666667	46.4917558695212
924.9887662772883	1586.5	42656.0	45.65900107369095
925.7173621328548	1585.9	42619.0	45.652329656945184
926.4458844764501	1586.0333333333333	42607.4	45.93001500737831
927.1743333059092	1586.3333333333333	42468.53333333333	46.32615761856259
927.9027086190666	1586.5666666666666	42180.23333333333	46.42448422947394
928.6310104137575	1586.2	41730.5	46.60338604867123
929.3592386878165	1586.6666666666667	41101.13333333333	46.413605812985054
930.0873934390784	1586.5	40366.1	45.8309956977137
930.815474665378	1585.8666666666666	39605.23333333333	46.06089780377308
931.5434823645503	1586.7666666666667	38709.9	45.88688941260827
932.2714165344298	1586.2666666666667	37576.066666666666	45.12268607909604
932.9992771728516	1586.1333333333334	36512.46666666667	45.015273797569776
933.7270642776504	1586.5	35425.96666666667	44.96991455021467
934.4547778466609	1585.9333333333334	34328.53333333333	44.51109894050958
935.1824178777181	1586.3	33451.8	43.54388816595849
935.9099843686568	1586.0333333333333	32732.533333333333	43.610070778513865
936.6374773173115	1586.3333333333333	32257.433333333334	43.49401416361645
937.3648967215174	1585.9666666666667	31937.933333333334	42.889414169247424
938.0922425791092	1585.9333333333334	31803.5	42.421758959461
938.8195148879216	1586.5	31848.566666666666	42.15745947658521
939.5467136457895	1586.7666666666667	32024.433333333334	41.627748052922556
940.2738388505477	1585.7666666666667	32361.733333333334	42.29421497546796
941.000890500031	1585.7666666666667	32790.7	41.324123715090025
941.7278685920743	1586.0666666666666	33377.76666666667	41.03838204484313
942.4547731245123	1585.9333333333334	34054.63333333333	40.933380595560436
943.1816040951798	1586.1333333333334	34763.03333333333	40.65776522339296
943.9083615019116	1586.9333333333334	35455.3	40.036335458269924
944.6350453425426	1586.2666666666667	36179.73333333333	40.2760835704077
945.3616556149077	1586.5666666666666	36886.333333333336	39.817066606961234
946.0881923168415	1586.0333333333333	37685.23333333333	40.358005125087274
946.8146554461789	1586.1333333333334	38406.46666666667	40.28043021289497
947.5410450007547	1586.3333333333333	39161.8	39.971269881522296
948.2673609784038	1586.2333333333333	39947.6	40.029158521337614
948.9936033769609	1586.8666666666666	40765.666666666664	40.214662379986535
949.7197721942608	1586.3	41500.36666666667	40.18728676909154
950.4458674281384	1586.7333333333333	42213.066666666666	39.47976414606109
951.1718890764284	1585.4666666666667	42974.9	39.80842479784461
951.8978371369658	1586.4666666666667	43640.26666666667	39.93004292712494
952.6237116075853	1586.2	44285.3	39.97890808260723
953.3495124861216	1585.8333333333333	44847.9	39.766054245647105
954.0752397704097	1587.6	45326.96666666667	39.071343211622455
954.8008934582843	1586.1	45802.36666666667	38.46353272012081
955.5264735475803	1586.3333333333333	46318.23333333333	38.447937806406976
956.2519800361324	1586.4333333333334	46885.066666666666	39.74474379915738
956.9774129217755	1586.4666666666667	47363.46666666667	40.051185238584985
957.7027722023442	1586.5	47776.433333333334	39.64501637133896
958.4280578756737	1586.1666666666667	48025.833333333336	39.49592395881276
959.1532699395985	1586.3333333333333	48146.933333333334	39.2871063864049
959.8784083919536	1586.4	48468.26666666667	39.43295401088723
960.6034732305736	1586.9	48799.23333333333	39.73709545909604
961.3284644532936	1586.6666666666667	49085.36666666667	39.64987893665662
962.053382057948	1586.3	49420.96666666667	39.40047051591986
962.7782260423721	1586.7666666666667	49729.5	39.69671952969715
963.5029964044004	1586.6	49969.76666666667	39.635394209130666
964.2276931418677	1586.1	50111.53333333333	39.34027442316579
964.952316252609	1586.7666666666667	50196.4	38.89454890597439
965.6768657344589	1586.6666666666667	50194.46666666667	39.59369842186855
966.4013415852523	1586.1333333333334	50192.13333333333	39.10252912941352
967.1257438028242	1586.4333333333334	50187.4	39.00932442022252
967.8500723850091	1586.6	50244.73333333333	39.47326603962379
968.574327329642	1586.5	50384.26666666667	39.61365740036197
969.2985086345576	1586.6666666666667	50503.333333333336	39.38613730776385
970.0226162975908	1586.9333333333334	50468.3	39.15655514070081
970.7466503165765	1587.0	50429.166666666664	39.110949638032146
971.4706106893493	1586.3	50487.13333333333	39.16065327861592
972.1944974137441	1586.4	50394.5	39.01911643115258
972.9183104875957	1586.5666666666666	50106.5	39.114385679937634
973.6420499087391	1586.6	49799.9	38.31911513092299
974.3657156750087	1586.6666666666667	49568.2	37.823834901082336
975.0893077842397	1586.7333333333333	49348.63333333333	37.677228389895355
975.8128262342667	1586.5	49259.0	37.64473018749966
976.5362710229247	1586.1666666666667	49193.8	37.85023802378331
977.2596421480483	1586.5	49156.3	38.12914645515886
977.9829396074724	1587.0	49142.6	38.284647813010984
978.7061633990318	1586.4666666666667	49097.9	38.94864131712939
979.4293135205613	1586.9333333333334	48863.76666666667	38.704778469567344
980.1523899698958	1585.8666666666666	48565.1	38.0188633472401
980.87539274487	1586.7333333333333	48424.23333333333	37.86350493831161
981.5983218433189	1586.3	48410.9	37.761411513728035
982.3211772630771	1586.2333333333333	48455.23333333333	37.84635172173523
983.0439590019795	1586.2333333333333	48473.46666666667	37.50838952811387
983.7666670578608	1586.5	48559.53333333333	37.91479585806531
984.4893014285559	1586.4666666666667	48546.0	37.57175707541313
985.2118621118997	1586.4333333333334	48465.833333333336	37.57587602680435
985.9343491057269	1585.6	48374.13333333333	36.96397121230367
986.6567624078724	1586.6333333333334	48271.566666666666	37.03913085948553
987.3791020161709	1586.2333333333333	48207.666666666664	36.975810439715154
988.1013679284573	1586.6	48171.76666666667	37.284444879694554
988.8235601425663	1586.6666666666667	48193.53333333333	37.96982457498783
989.5456786563328	1586.2	48248.8	38.260434371817915
990.2677234675917	1586.4	48301.9	37.95500159891954
990.9896945741776	1586.0	48219.73333333333	37.412032170633
991.7115919739255	1586.8666666666666	48060.8	37.67955068247524
992.4334156646702	1586.4333333333334	47770.5	37.29432912540063
993.1551656442463	1586.1666666666667	47394.03333333333	36.7845294543653
993.8768419104888	1586.4333333333334	47041.7	36.42247414566382
994.5984444612325	1586.5	46782.53333333333	36.194598053689745
995.3199732943121	1586.2666666666667	46502.5	36.266490535323996
996.0414284075626	1586.2333333333333	46203.7	36.198446897944784
996.7628097988187	1586.1666666666667	46003.13333333333	36.3997176956395
997.4841174659151	1586.8666666666666	45779.26666666667	36.269232042155096
998.2053514066869	1586.4666666666667	45479.3	36.48801364393223
998.9265116189687	1586.1666666666667	44965.46666666667	36.3963663824671
999.6475981005952	1586.7333333333333	44385.63333333333	36.53385912111288
1000.3686108494015	1586.8333333333333	43866.86666666667	36.68468197969524
1001.0895498632223	1586.3333333333333	43496.433333333334	36.82074393310494
1001.8104151398923	1585.8	43145.46666666667	36.72846230313879
1002.5312066772464	1586.0666666666666	42847.8	37.02133443630241
1003.2519244731194	1585.7666666666667	42576.76666666667	37.46332375244323
1003.9725685253462	1586.0666666666666	42325.2	37.63359313383132
1004.6931388317614	1585.6333333333334	41963.666666666664	37.83781180387653
1005.4136353902	1586.3	41445.46666666667	37.802461414388915
1006.1340581984969	1586.6	40912.3	38.439914495695874
1006.8544072544867	1586.7333333333333	40333.76666666667	39.3014476959129
1007.5746825560042	1586.5	39683.833333333336	38.175767249790816
1008.2948841008844	1586.3666666666666	39067.5	38.13174233570547
1009.0150118869618	1586.4333333333334	38536.066666666666	38.30257237362475
1009.7350659120716	1586.8	38137.4	38.257829546138304
1010.4550461740483	1586.2333333333333	37762.833333333336	37.9206342667025
1011.174952670727	1586.7333333333333	37474.333333333336	38.71542547194204
1011.8947853999423	1585.9	37030.1	37.71571789773387
1012.614544359529	1586.3666666666666	36491.76666666667	37.987452891679176
1013.334229547322	1586.4333333333334	35849.36666666667	37.98895437797391
1014.0538409611561	1586.4	35208.9	38.72603864188085
1014.7733785988661	1586.2	34596.23333333333	38.81114201511559
1015.4928424582868	1586.1666666666667	34043.2	38.69764876262934
1016.2122325372529	1586.8	33579.7	38.7481184090679
1016.9315488335994	1586.5666666666666	33181.26666666667	39.27828378974761
1017.6507913451611	1586.3	32809.6	39.21255054759505
1018.3699600697728	1586.0666666666666	32442.033333333333	39.502978384726994
1019.0890550052692	1586.4666666666667	31985.666666666668	39.431220308072604
1019.8080761494851	1586.7333333333333	31445.2	39.45987563305899
1020.5270235002555	1586.5666666666666	30799.166666666668	39.34749181124039
1021.2458970554151	1586.5666666666666	30037.933333333334	39.37985438028365
1021.9646968127987	1586.6333333333334	29395.233333333334	39.53409982599507
1022.6834227702411	1586.2	28859.833333333332	39.60470015367005
1023.4020749255772	1586.5666666666666	28374.533333333333	39.308146914246535
1024.1206532766416	1586.1	27981.733333333334	39.34388310407409
1024.8391578212693	1586.9	27661.866666666665	39.54158938677761
1025.5575885572953	1585.9666666666667	27313.366666666665	38.92349951415798
1026.2759454825539	1586.3	26894.833333333332	39.527172542592595
1026.9942285948803	1586.0	26319.633333333335	38.93421682664295
1027.7124378921092	1586.2666666666667	25729.033333333333	38.56314244248695
1028.4305733720753	1586.6333333333334	25166.6	39.00187575723898
1029.1486350326138	1586.1666666666667	24614.166666666668	38.888599202713124
1029.866622871559	1586.7666666666667	24139.466666666667	39.2912680747375
1030.584536886746	1586.1333333333334	23731.766666666666	39.41818517609008
1031.3023770760096	1586.3666666666666	23346.033333333333	38.9526832661768
1032.0201434371845	1585.9	23034.466666666667	39.35792735702835
1032.7378359681059	1586.8666666666666	22710.666666666668	39.56591583107149
1033.455454666608	1586.3666666666666	22291.0	38.73266718124562
1034.1729995305259	1586.8333333333333	21842.7	38.63869330830962
1034.8904705576945	1586.0333333333333	21308.833333333332	38.927080528751695
1035.6078677459486	1586.6333333333334	20772.0	39.55996210414896
1036.3251910931228	1586.9	20280.366666666665	39.716761055355995
1037.042440597052	1586.9	19812.433333333334	39.76275282074829
1037.7596162555712	1586.0666666666666	19403.8	39.805815813505085
1038.4767180665153	1586.2666666666667	19045.733333333334	39.252133860086374
1039.1937460277186	1585.6333333333334	18775.0	39.43307277456744
1039.9107001370162	1586.2333333333333	18488.9	39.1551296675174
1040.627580392243	1586.1666666666667	18228.566666666666	39.24095677917726
1041.3443867912338	1586.9666666666667	17870.833333333332	38.716058239011616
1042.0611193318232	1587.1333333333334	17483.7	39.04868104581259
1042.7777780118463	1585.3	17044.1	39.15965101163143
1043.4943628291376	1586.2	16587.533333333333	39.136756856086166
1044.2108737815322	1586.4	16190.533333333333	39.04983057098758
1044.9273108668647	1586.6666666666667	15842.733333333334	39.268668562289626
1045.64367408297	1586.5333333333333	15472.866666666667	38.03560853237073
1046.359963427683	1586.7333333333333	15211.333333333334	38.80339484185269
1047.0761788988382	1586.2333333333333	14952.566666666668	38.60358609943314
1047.7923204942708	1586.4666666666667	14709.5	38.713069125632764
1048.5083882118154	1586.7	14441.033333333333	38.92052958837521
1049.224382049307	1586.7333333333333	14151.7	39.51715491699846
1049.9403020045802	1586.0333333333333	13797.533333333333	38.531845595634735
1050.6561480754697	1586.3666666666666	13460.0	38.99648371650905
1051.3719202598106	1585.9666666666667	13138.0	39.581648116583615
1052.0876185554378	1587.2333333333333	12837.733333333334	39.23081653407937
1052.8032429601856	1586.6333333333334	12580.333333333334	38.7834031595446
1053.5187934718892	1587.5	12402.333333333334	39.767218554825526
1054.2342700883835	1586.6	12235.333333333334	39.30564135163197
1054.949672807503	1586.2666666666667	12081.733333333334	39.02618276337004
1055.6650016270826	1586.3	11926.333333333334	38.79304276122324
1056.3802565449573	1586.6	11707.966666666667	38.08447151558218
1057.0954375589617	1586.5	11474.433333333332	38.760982991074265
1057.8105446669308	1586.6	11248.3	38.183893101897944
1058.5255778666992	1587.1666666666667	11024.833333333334	38.247022004812415
1059.240537156102	1586.0666666666666	10799.4	38.604664952408854
1059.9554225329737	1586.3666666666666	10610.833333333334	38.70797488087054
1060.6702339951491	1586.4666666666667	10451.833333333334	38.57411426075521
1061.3849715404633	1586.8	10309.133333333333	37.812400913969185
1062.0996351667509	1586.3	10199.633333333333	38.08324280137493
1062.8142248718468	1586.1333333333334	10096.733333333334	38.261075738527445
1063.528740653586	1586.4	9927.2	37.30790167230719
1064.2431825098029	1585.6	9772.166666666666	38.021237877291085
1064.9575504383324	1586.0333333333333	9566.866666666667	37.85370149556531
1065.6718444370097	1586.0666666666666	9380.566666666668	38.302991255898164
1066.386064503669	1586.5666666666666	9204.533333333333	38.80156902451939
1067.1002106361457	1586.6666666666667	9052.333333333334	38.29195417354131
1067.8142828322743	1586.3	8953.266666666666	38.81571109348873
1068.5282810898898	1586.8666666666666	8855.4	39.59495019950916
1069.2422054068265	1586.0333333333333	8746.533333333333	38.562831947983035
1069.95605578092	1586.2666666666667	8644.566666666668	38.9272314759922
1070.6698322100044	1586.3	8516.933333333332	39.73528148566155
1071.383534691915	1586.8	8336.8	38.6269584434421
1072.0971632244864	1586.2666666666667	8172.633333333333	39.17928811493456
1072.8107178055534	1585.8	8002.633333333333	37.71698953218571
1073.524198432951	1586.6666666666667	7892.766666666666	38.95651956279573
1074.2376051045137	1586.6333333333334	7780.233333333334	38.559288137302275
1074.9509378180765	1586.7333333333333	7700.2	38.839486259893434
1075.6641965714741	1586.1666666666667	7614.1	38.959044691946275
1076.3773813625414	1586.2666666666667	7511.066666666667	38.735844080962266
1077.0904921891133	1586.1	7417.7	39.4164650697389
1077.8035290490245	1586.4333333333334	7286.7	37.92525986270962
1078.51649194011	1585.9333333333334	7158.6	38.771154754903755
1079.2293808602042	1586.2	7028.866666666667	37.88529218184667
1079.9421958071423	1587.2666666666667	6913.433333333333	38.2204422360768
1080.6549367787588	1586.4666666666667	6814.7	37.125788205364536
1081.367603772889	1586.8333333333333	6755.333333333333	39.06382512867464
1082.080196787367	1586.4	6685.366666666667	37.5302794911138
1082.7927158200282	1586.1666666666667	6608.333333333333	38.43866181877984
1083.5051608687072	1586.5	6512.5	38.167028255009726
1084.217531931239	1586.0666666666666	6385.6	37.82530557449146
1084.9298290054578	1586.4333333333334	6251.633333333333	36.69314625597752
1085.6420520891993	1586.6666666666667	6157.566666666667	37.82224858908272
1086.3542011802977	1586.0	6074.266666666666	37.8460355648468
1087.0662762765878	1586.0666666666666	6018.6	38.95042066556623
1087.7782773759047	1586.9	5959.266666666666	38.41055290757911
1088.4902044760831	1586.3333333333333	5880.966666666666	38.8467577437061
1089.202057574958	1586.6333333333334	5793.566666666667	37.62592111516871
1089.9138366703637	1586.2333333333333	5701.4	38.26885112514825
1090.6255417601355	1586.2666666666667	5608.666666666667	38.24030245537604
1091.337172842108	1586.9	5537.433333333333	39.128478612536554
1092.048729914116	1586.6333333333334	5464.533333333334	37.919917038262504
1092.7602129739944	1586.1333333333334	5424.866666666667	37.22188522286288
1093.471622019578	1586.1666666666667	5384.333333333333	37.82009303416113
1094.1829570487016	1586.4666666666667	5314.866666666667	37.441369166388554
1094.8942180592	1586.4666666666667	5232.533333333334	38.65498011881754
1095.605405048908	1586.1	5153.633333333333	40.021678110075186
1096.3165180156604	1586.6333333333334	5078.033333333334	38.46984633008983
1097.027556957292	1586.5	5040.5	39.02023909811223
1097.7385218716379	1586.9666666666667	4997.733333333334	36.83617089353935
1098.4494127565324	1586.6666666666667	4946.466666666666	36.514263711645135
1099.1602296098106	1586.1	4867.9	38.34953896849867
1099.8709724293074	1586.2	4783.633333333333	38.14638330943275
1100.5816412128574	1586.3666666666666	4715.4	38.32093492589762
1101.2922359582956	1586.1666666666667	4666.033333333334	38.868421313239764
1102.0027566634565	1585.7666666666667	4632.133333333333	39.4406601790579
1102.7132033261753	1585.5333333333333	4574.266666666666	37.63623169822617
1103.4235759442865	1586.9	4507.2	39.64878159159136
1104.1338745156252	1586.2333333333333	4436.233333333334	39.45412182593646
1104.844099038026	1586.2333333333333	4383.533333333334	39.09891092622194
1105.5542495093239	1586.1333333333334	4350.166666666667	39.1959033340526
1106.2643259273534	1586.5666666666666	4296.666666666667	37.72300887420283
1106.9743282899494	1586.5666666666666	4224.366666666667	38.9846142151164
1107.684256594947	1585.9	4143.833333333333	38.64243243634361
1108.394110840181	1586.3666666666666	4088.9333333333334	38.08262603205528
1109.1038910234856	1586.9	4044.233333333333	37.11855968283182
1109.8135971426964	1586.0666666666666	3990.733333333333	39.238004951524914
1110.5232291956477	1586.7333333333333	3921.9666666666667	39.51592129756581
1111.2327871801745	1586.3666666666666	3856.0	41.62491864920755
1111.9422710941117	1585.7666666666667	3809.5	40.464701669117055
1112.6516809352938	1586.1333333333334	3757.733333333333	40.82442384173599
1113.3610167015559	1586.1	3696.5	39.107603609988374
1114.0702783907325	1586.3666666666666	3639.9333333333334	39.16023753747422
1114.7794660006589	1585.7	3596.866666666667	39.00017657542098
1115.4885795291696	1585.8	3566.633333333333	39.56144252519477
1116.1976189740992	1586.4666666666667	3518.2	39.35012480793214
1116.906584333283	1586.1	3472.133333333333	40.054584729464054
1117.6154756045555	1586.6333333333334	3431.7	40.89239552514581
1118.3242927857516	1585.5333333333333	3395.5666666666666	39.01980135642359
1119.0330358747062	1586.0333333333333	3357.266666666667	39.261472333373064
1119.741704869254	1586.8333333333333	3315.4666666666667	41.94156323354537
1120.4502997672296	1585.5	3279.3	40.43991389473497
1121.1588205664682	1585.3666666666666	1664.5333333333333	40.00516167158396
1121.8672672648045	1585.1333333333334	1663.2666666666667	38.327889716120275
1122.5756398600731	1584.8666666666666	1663.9333333333334	39.456232402924094
1123.2839383501089	1585.3	1662.7333333333333	32.601935303484474
