# Supplementary material for: Roblonski: A Material-Efficient Robo-Fluidic Toolbox for Rapid Photochemical Characterization
Source: ACS Cent Sci. 2026 Feb 6;12(3):333–44. doi: 10.1021/acscentsci.5c02027 (PMC13022720; doi:10.1021/acscentsci.5c02027)
Supplement: Supplementary file 2 [file oc5c02027_si_002.zip › BeerLambertStudy/Raw Data (Automataed)/BLEC Study (2025 Jun 12)/Perylene3/blec_Perylene3__13062025_aABS_i11_eEXP_s3_d380e-02_t250-0_m7_v175-0.csv]

name	C:/Users/cbe.mabolha.shared/Documents/Gilson Spectroscopy Project\BLEC Study (2025 Jun 12)\Perylene3\blec_Perylene3__13062025_aABS_i11_eEXP_s3_d380e-02_t250-0_m7_v175-0.csv
2025-06-13 01:17:42.374721
mix_iter=7	mix_disp=175.0
droplet_volume=50.0	working_volume=250.0
dilution_scheme=Fractional(value=0.3333333333333333)	n_dil=6
calibration=Calibration(y = f(x); f(x) = -0.244 + 0.9765x; s.t. y > 0.0; Set Feb 4	2025 from "Manuscript Figures Data.xlsx")
count	30
interval	0.1 (Sec)
integration_time	40000 (uSec)
NLC=False	DCC=False	WCAL=-5	Slit=S5
Conc_0=0.038	nFRAC=0.29629629629629634	nConc_(11;3)=0.01125925925925926	aFRAC=0.29674162585017155	aConc_(11;3)=0.011276181782306518
wavelength (nm)	dark reference (int)	light reference (int)	abs (mOD)
W	D	L	S
344.6678771972656	1602.6333333333334	1678.9666666666667	39.27380214465227
345.45221902608614	1589.1333333333334	1667.2	39.57918986358486
346.236489003635	1586.2333333333333	1664.6666666666667	44.87654761069967
347.02068712774695	1585.4333333333334	1663.2	47.5607059760804
347.8048133962569	1585.2	2400.4333333333334	44.659888542540735
348.5888678069997	1585.2	2412.3	45.67387460203172
349.3728503578101	1586.6666666666667	2429.3	48.55537852991527
350.15676104652283	1587.1	2437.133333333333	44.31985029207418
350.94059987097285	1586.6	2449.4	48.349095500498436
351.72436682899485	1586.8666666666666	2453.9333333333334	46.03213264457647
352.5080619184237	1585.7	2459.0333333333333	44.5436060704987
353.2916851370942	1585.1666666666667	2460.3333333333335	44.50032748281135
354.0752364828412	1585.3333333333333	2465.3333333333335	45.903742281842966
354.8587159534994	1585.3333333333333	2467.9333333333334	46.545505259801075
355.6421235469038	1586.0333333333333	2473.633333333333	44.584777475732984
356.42545926088906	1586.7	2475.4333333333334	47.91296466538394
357.20872309329	1587.3	2472.1666666666665	46.565338354339175
357.9919150419415	1586.3666666666666	2470.8	47.026961618027535
358.77503510467835	1586.1333333333334	2465.6666666666665	48.16721795905823
359.5580832793353	1585.0666666666666	2453.9	47.715049938814076
360.34105956374725	1585.2666666666667	2451.233333333333	47.37835878729721
361.12396395574893	1584.6666666666667	2450.233333333333	48.50345576621734
361.9067964531752	1585.2666666666667	2447.5666666666666	47.74115862459105
362.6895570538609	1585.7	2446.0666666666666	46.33556591771194
363.47224575564076	1586.6	2447.233333333333	48.722430366633624
364.2548625563497	1585.7333333333333	2440.5	46.71261157811098
365.0374074538224	1586.2	2445.6	46.82189242299575
365.8198804458938	1586.5666666666666	2436.866666666667	48.016349283238334
366.6022815303986	1586.3666666666666	2440.0	49.46840474484901
367.3846107051717	1586.0	2437.366666666667	47.668003473199306
368.1668679680479	1585.9666666666667	2440.866666666667	50.359487287934456
368.9490533168619	1585.8666666666666	2445.5333333333333	49.64798321225016
369.7311667494487	1585.7666666666667	2448.2	46.49855504424359
370.5132082636429	1586.6333333333334	2459.766666666667	48.46660782232566
371.2951778572795	1586.2666666666667	2459.266666666667	47.123081541392224
372.07707552819323	1586.4666666666667	2462.9666666666667	48.89772579050559
372.8589012742189	1586.3666666666666	2468.7	49.106469092130304
373.6406550931913	1586.0333333333333	2476.7	48.22055177228375
374.4223369829453	1586.2333333333333	2490.5	51.41875508696285
375.2039469413157	1586.2333333333333	2491.366666666667	50.30567949622006
375.9854849661373	1586.9333333333334	2490.0333333333333	53.678531469199235
376.7669510552448	1586.5	2491.766666666667	53.75893071764816
377.5483452064732	1586.0333333333333	2497.766666666667	51.740405385318276
378.3296674176572	1585.8333333333333	2509.0666666666666	52.89455368181129
379.11091768663164	1586.1	2512.233333333333	51.25609083301768
379.89209601123133	1585.8666666666666	2519.266666666667	52.38727410608873
380.67320238929113	1585.4666666666667	2525.9	54.47672106767124
381.45423681864577	1585.9	2526.133333333333	52.45163481282589
382.23519929713007	1586.4333333333334	2531.6	53.19823368795917
383.01608982257886	1585.7666666666667	2548.3	54.013884197453976
383.796908392827	1587.2333333333333	2561.9	54.57654802574479
384.57765500570923	1585.7	2559.266666666667	54.62539644554096
385.3583296590604	1585.8666666666666	2549.9333333333334	50.16446431962612
386.1389323507153	1586.2333333333333	2557.4666666666667	53.364122152293035
386.91946307850884	1586.5	2565.8333333333335	52.577623345002095
387.69992184027564	1585.4333333333334	2586.8333333333335	52.45553717192292
388.48030863385065	1586.0666666666666	2610.633333333333	52.47031743346713
389.2606234570687	1585.5333333333333	2595.1	52.295792977632075
390.04086630776453	1585.5	2586.3	53.502182724740514
390.82103718377294	1585.5666666666666	2589.8333333333335	52.003840042514774
391.6011360829288	1585.8333333333333	2596.9	50.26392453006385
392.3811630030669	1586.0	2630.366666666667	53.07137417879817
393.161117942022	1586.2666666666667	2670.133333333333	54.41198146837639
393.941000897629	1585.9333333333334	2716.4666666666667	57.282763302095226
394.72081186772266	1586.3	2718.5	54.98122163040493
395.5005508501378	1586.4	2709.733333333333	57.322335475200674
396.28021784270925	1586.2666666666667	2710.8	57.638993534208055
397.0598128432718	1586.5	2717.5333333333333	57.51862933174363
397.83933584966024	1585.8333333333333	2724.266666666667	60.29238467004596
398.6187868597095	1586.5333333333333	2732.266666666667	58.36032678168124
399.3981658712542	1585.6666666666667	2752.4333333333334	60.14730309533168
400.1774728821293	1586.0666666666666	2777.4	63.196068744790836
400.9567078901696	1585.7	2805.366666666667	62.70063321209095
401.7358708932098	1586.1333333333334	2798.266666666667	62.01655384772262
402.5149618890848	1586.3	2789.366666666667	65.23746307674263
403.2939808756294	1586.4333333333334	2795.7	64.2932954993215
404.07292785067847	1585.9333333333334	2824.4333333333334	64.55525028762494
404.8518028120667	1586.1333333333334	2836.766666666667	66.0313754652708
405.630605757629	1586.5	2838.5	64.73049158067431
406.4093366852001	1585.8	2829.7	63.700319780077315
407.1879955926149	1586.5666666666666	2835.1666666666665	63.536072374698314
407.9665824777082	1586.3	2847.3	60.50845899837048
408.74509733831474	1586.7	2872.5333333333333	61.37781950352777
409.52354017226935	1586.6	2881.4	60.278774684429024
410.3019109774069	1586.6333333333334	2884.0666666666666	56.23099783341576
411.08020975156217	1586.5333333333333	2898.5	57.42641929363879
411.8584364925699	1585.7333333333333	2925.366666666667	56.13569187697102
412.6365911982651	1586.0666666666666	2944.366666666667	53.609419546552985
413.4146738664823	1586.0	2968.5	52.82459023410428
414.19268449505654	1586.3333333333333	3001.8	54.95193725271967
414.97062308182257	1586.0666666666666	3037.1666666666665	53.504536973075545
415.74848962461516	1586.0	3079.633333333333	54.010177114698486
416.52628412126916	1586.2666666666667	3150.3	54.44035592989372
417.3040065696194	1585.9666666666667	3220.3	54.475781445345305
418.0816569675006	1586.2333333333333	3218.5	54.19745960726508
418.8592353127476	1585.9666666666667	3202.1	55.64885986521747
419.63674160319533	1586.7	3225.0666666666666	57.56929065043363
420.4141758366785	1586.3333333333333	3256.5333333333333	59.08046393223435
421.1915380110319	1585.8	3271.8	58.762943699249504
421.9688281240904	1587.0333333333333	3273.6666666666665	59.01453460169631
422.7460461736888	1586.3666666666666	3326.733333333333	62.297017659304814
423.52319215766187	1586.3666666666666	3391.0666666666666	60.66214594409763
424.3002660738445	1585.9333333333334	3473.0333333333333	64.14051407782057
425.0772679200714	1587.2	3608.0	65.2320758902425
425.8541976941775	1586.2	3753.6666666666665	66.6263165018884
426.6310553939975	1585.8666666666666	3819.7	69.84025460531443
427.40784101736625	1585.6	3863.0666666666666	67.4174179318397
428.18455456211865	1585.3666666666666	3993.5	68.43216243125075
428.96119602608934	1585.6666666666667	4188.8	69.37173176042383
429.7377654071133	1585.6666666666667	4401.4	73.00240015361452
430.5142627030252	1586.0	4525.666666666667	76.61625996676906
431.29068791166	1586.3666666666666	4672.166666666667	77.44517823853455
432.06704103085235	1585.8	4810.2	78.46528564806813
432.8433220584372	1585.8666666666666	4897.5	76.88882346769039
433.6195309922492	1586.0666666666666	4969.7	74.90939420616404
434.3956678301234	1586.3	5012.0	70.46848249861911
435.1717325698944	1586.9	5028.366666666667	64.89955818660974
435.9477252093971	1585.8666666666666	5044.3	61.29515311836985
436.72364574646633	1586.2666666666667	5085.633333333333	56.99256218684227
437.49949417893686	1586.1666666666667	5158.233333333334	54.27823684061867
438.27527050464346	1586.8333333333333	5248.066666666667	52.89477991444716
439.0509747214211	1586.6333333333334	5418.0	51.60664155998043
439.8266068271044	1585.8666666666666	5675.533333333334	50.97247393406139
440.6021668195283	1586.0666666666666	6048.333333333333	50.19653658086981
441.37765469652754	1585.9	6524.1	51.486845546206595
442.1530704559369	1586.0333333333333	7019.6	50.493948516905505
442.9284140955914	1586.1666666666667	7467.7	50.18966635042837
443.7036856133256	1586.4333333333334	7777.666666666667	49.7279609658714
444.47888500697445	1586.3	7958.533333333334	50.017252266235445
445.2540122743727	1585.8	7983.566666666667	48.796904713474255
446.0290674133552	1586.5	7938.766666666666	48.6109708667285
446.8040504217568	1586.0333333333333	7846.933333333333	48.746126929021884
447.5789612974122	1586.5333333333333	7760.633333333333	49.60338278014443
448.35380003815635	1586.4666666666667	7702.5	48.96445193706501
449.1285666418239	1585.9333333333334	7678.0	48.78537428730395
449.90326110624983	1585.8333333333333	7668.333333333333	48.4113736574899
450.67788342926883	1585.8333333333333	7703.3	48.91522675794609
451.4524336087157	1585.7	7734.3	48.34512235140679
452.22691164242536	1586.3	7774.4	48.400468200818345
453.00131752823256	1586.1	7826.666666666667	47.80445007841436
453.7756512639721	1585.4666666666667	7907.833333333333	48.37539743583677
454.5499128474788	1586.4	7964.266666666666	48.820898474527475
455.32410227658755	1585.9666666666667	8007.766666666666	47.3574604852394
456.09821954913303	1586.6333333333334	8013.266666666666	47.764662119680104
456.8722646629501	1586.5	7992.466666666666	48.437631899167016
457.6462376158736	1586.5	7935.3	48.21079946490403
458.4201384057383	1585.0666666666666	7826.2	47.49183221991001
459.1939670303791	1585.9333333333334	7710.4	47.66736198880401
459.96772348763074	1586.5	7571.366666666667	47.89779235003345
460.741407775328	1585.9	7424.633333333333	47.407485276616896
461.51501989130577	1586.5666666666666	7284.766666666666	47.7788082257399
462.2885598333988	1586.5666666666666	7174.866666666667	47.27153860637279
463.0620275994419	1586.3333333333333	7092.1	48.4174461114905
463.83542318726995	1586.4666666666667	7020.266666666666	47.85717554023219
464.6087465947177	1586.3666666666666	6971.4	48.12934417200615
465.38199781962	1586.6333333333334	6946.9	47.78534338216284
466.1551768598116	1586.5666666666666	6938.133333333333	47.18541918806623
466.92828371312737	1586.2	6953.5	48.00825149275858
467.7013183774021	1587.2666666666667	6980.166666666667	47.24927276987908
468.4742808504707	1586.6	7019.1	46.71639308120438
469.24717113016777	1586.7333333333333	7091.5	47.765748643898974
470.0199892143283	1586.1333333333334	7160.5	47.558614492145225
470.792735100787	1586.0666666666666	7236.7	48.364512113315136
471.5654087873788	1586.0333333333333	7311.866666666667	48.38782317203159
472.33801027193834	1585.9666666666667	7370.466666666666	47.51427270064192
473.11053955230057	1587.1666666666667	7447.433333333333	47.31435655938901
473.88299662630027	1586.4333333333334	7515.433333333333	46.92018094640284
474.65538149177223	1585.6333333333334	7559.933333333333	47.45186435172753
475.4276941465513	1585.5333333333333	7591.133333333333	47.1744938231094
476.1999345884722	1586.1	7602.5	47.93867135012534
476.97210281536985	1586.3666666666666	7604.0	48.135183173755095
477.74419882507897	1586.4	7581.766666666666	48.03021076502794
478.51622261543446	1585.7666666666667	7557.9	48.14657765865098
479.2881741842711	1586.0	7514.933333333333	47.86568865676071
480.06005352942367	1586.0666666666666	7470.633333333333	47.239615922149625
480.831860648727	1586.0	7416.4	46.842506380249766
481.60359554001593	1586.0333333333333	7388.233333333334	47.95977289520286
482.37525820112523	1586.4666666666667	7336.466666666666	47.3493206517324
483.14684862988975	1586.4	7295.266666666666	47.014241109665946
483.91836682414424	1586.0666666666666	7238.7	47.59991786421267
484.68981278172356	1586.9	7192.533333333334	47.26684883190446
485.46118650046253	1586.6333333333334	7119.033333333334	46.2136126173488
486.23248797819593	1585.9	7089.8	46.72385664532032
487.0037172127586	1586.6	7054.433333333333	47.41833653297554
487.7748742019853	1586.8333333333333	7023.566666666667	47.416866671020614
488.54595894371096	1586.3	6983.933333333333	46.37807302904159
489.31697143577026	1586.8333333333333	6942.833333333333	45.646387467495934
490.08791167599804	1586.6	6933.066666666667	46.99153417000993
490.8587796622292	1586.0333333333333	6909.333333333333	47.920606249311746
491.6295753922984	1586.3666666666666	6861.866666666667	46.7052373273999
492.4002988640406	1586.2	6825.633333333333	47.457594476325106
493.17095007529053	1586.0	6797.333333333333	46.66897523922044
493.94152902388305	1586.1333333333334	6771.9	46.79378179491855
494.71203570765294	1585.8333333333333	6735.166666666667	46.69248309209531
495.482470124435	1586.2333333333333	6716.433333333333	48.44778584247165
496.25283227206404	1586.4666666666667	6684.1	47.16422696263179
497.02312214837485	1585.8333333333333	6660.5	46.60779197598575
497.7933397512024	1586.4	6624.3	46.59896811179288
498.56348507838123	1586.9333333333334	6599.3	46.61804953107869
499.3335581277464	1586.4666666666667	6585.633333333333	46.37408552073961
500.10355889713264	1586.8666666666666	6572.366666666667	46.84775192028675
500.8734873843747	1586.1	6563.2	46.09922600399773
501.6433435873074	1586.1666666666667	6572.5	47.71674628098191
502.4131275037657	1586.5666666666666	6569.2	47.39112751509168
503.1828391315842	1587.1	6583.566666666667	47.38498041437624
503.95247846859786	1585.8666666666666	6607.466666666666	47.581349605508485
504.72204551264144	1586.1333333333334	6639.1	47.11600647064494
505.49154026154974	1586.3333333333333	6666.833333333333	46.04727834300615
506.2609627131576	1586.2333333333333	6713.866666666667	47.370034741303364
507.03031286529983	1585.8	6746.566666666667	46.36787338535058
507.7995907158112	1585.8	6815.666666666667	46.59609328207643
508.5687962625266	1585.9333333333334	6883.1	46.57964838288285
509.33792950328075	1587.2	6957.166666666667	46.45027040938084
510.1069904359085	1586.6	7045.9	47.88139216786876
510.8759790582447	1586.8	7126.833333333333	46.17839837794953
511.6448953681241	1586.8	7215.866666666667	46.77251191220145
512.4137393633815	1586.3333333333333	7313.4	46.833951701983366
513.1825110418519	1586.5	7422.233333333334	48.1560112166449
513.9512104013698	1586.7	7517.166666666667	46.646937855863285
514.7198374397702	1586.0	7617.7	46.02131134652886
515.4883921548881	1587.1	7730.366666666667	45.8601404701098
516.2568745445578	1586.4	7839.9	47.46747844595756
517.0252846066146	1586.1	7954.3	47.54794728709783
517.793622338893	1586.3666666666666	8044.0	46.72027324125285
518.561887739228	1586.1666666666667	8147.066666666667	46.789140225693046
519.3300808054544	1586.5666666666666	8226.633333333333	46.5595648288508
520.0982015354069	1586.2	8321.266666666666	47.01983844108152
520.8662499269203	1586.4666666666667	8417.4	46.88498315086859
521.6342259778296	1586.6	8502.0	47.16651766417912
522.4021296859694	1586.2666666666667	8576.333333333334	46.823756665081675
523.1699610491747	1585.7333333333333	8653.666666666666	46.95208993253848
523.9377200652801	1586.4666666666667	8721.233333333334	46.79510015243154
524.7054067321207	1586.3333333333333	8794.466666666667	47.243086346501144
525.4730210475309	1586.5666666666666	8852.1	46.32106580978275
526.2405630093459	1586.6333333333334	8921.333333333334	47.24007248230674
527.0080326154003	1586.3	8978.233333333334	46.897478115394904
527.7754298635291	1586.1666666666667	9039.766666666666	47.53111121710384
528.5427547515668	1586.6333333333334	9065.266666666666	47.02637366917944
529.3100072773485	1586.9333333333334	9118.266666666666	46.93159828028914
530.077187438709	1586.5	9150.933333333332	47.11561464072244
530.8442952334829	1586.6	9194.033333333333	46.73903545396876
531.6113306595051	1586.6	9230.366666666667	45.86419302145848
532.3782937146104	1586.2666666666667	9272.866666666667	46.4008135906224
533.1451843966338	1586.6333333333334	9309.633333333333	46.06376092364717
533.9120027034099	1586.6666666666667	9347.5	45.87253422173749
534.6787486327736	1586.3333333333333	9370.466666666667	46.09981804280134
535.4454221825597	1586.4666666666667	9424.4	46.64124414832197
536.212023350603	1586.1333333333334	9460.533333333333	46.99057470923422
536.9785521347383	1586.2333333333333	9501.766666666666	46.47622131070343
537.7450085328004	1586.5333333333333	9509.866666666667	46.2043374152616
538.5113925426242	1586.5	9523.866666666667	45.16595635838175
539.2777041620444	1587.2	9550.9	46.282750814147846
540.0439433888959	1586.1333333333334	9570.933333333332	46.256555031938404
540.8101102210134	1587.5666666666666	9594.666666666666	46.14878788680508
541.5762046562318	1586.4666666666667	9613.666666666666	46.0088410118454
542.3422266923859	1587.0	9628.066666666668	45.9331571748122
543.1081763273105	1586.1	9636.333333333334	46.08389905901238
543.8740535588404	1586.1666666666667	9660.4	46.9570177067879
544.6398583848105	1585.9666666666667	9658.166666666666	45.32410861445936
545.4055908030555	1587.4666666666667	9681.633333333333	46.03082084970445
546.1712508114102	1585.9	9688.566666666668	46.88851041246436
546.9368384077096	1586.5	9687.066666666668	46.67245354081632
547.7023535897882	1587.1333333333334	9696.233333333334	47.76493522650107
548.4677963554811	1586.9	9688.633333333333	46.03513475006105
549.2331667026231	1586.1666666666667	9674.933333333332	45.38718014634398
549.9984646290487	1586.0333333333333	9670.233333333334	45.78813273223069
550.7636901325931	1586.5666666666666	9668.133333333333	45.30055233252508
551.5288432110908	1586.0	9668.133333333333	45.957749837173445
552.2939238623768	1586.0333333333333	9662.966666666667	46.459453744096265
553.0589320842859	1586.4333333333334	9659.366666666667	46.13063896285428
553.8238678746528	1586.3	9657.6	45.97895389956315
554.5887312313124	1586.6666666666667	9646.1	45.415745285384645
555.3535221520995	1586.0	9654.666666666666	45.45059822779826
556.1182406348488	1586.6333333333334	9658.966666666667	45.84716709404279
556.8828866773954	1587.0	9662.433333333332	45.76884420391434
557.6474602775738	1586.9666666666667	9680.7	46.35768359812698
558.411961433219	1585.9333333333334	9671.6	45.22666657812493
559.1763901421657	1587.0666666666666	9670.2	45.70296952381303
559.9407464022488	1586.5333333333333	9678.433333333332	45.38652903928538
560.7050302113031	1587.0	9697.5	46.20295390835315
561.4692415671633	1586.9666666666667	9721.466666666667	46.25112679236631
562.2333804676643	1586.4666666666667	9716.166666666666	45.90966736278073
562.997446910641	1587.3	9735.533333333333	45.13473121285282
563.7614408939281	1587.3333333333333	9764.866666666667	45.87827945010593
564.5253624153604	1587.0333333333333	9784.766666666666	46.012249144346846
565.2892114727728	1586.7	9801.7	45.06882040573807
566.0529880639999	1586.4333333333334	9821.566666666668	45.10872691605493
566.8166921868768	1586.2333333333333	9854.4	46.1827709814086
567.5803238392382	1586.2333333333333	9849.733333333334	46.255108702857385
568.3438830189189	1586.6	9859.666666666666	45.63657451154225
569.1073697237535	1586.6333333333334	9879.6	45.619995178319364
569.8707839515772	1585.9666666666667	9889.066666666668	45.57291215650302
570.6341257002246	1586.0666666666666	9884.766666666666	44.71383334321727
571.3973949675305	1586.5666666666666	9929.3	45.6607145950531
572.1605917513298	1586.4333333333334	9945.8	45.870839938412246
572.9237160494572	1586.6666666666667	9970.2	46.39571516098701
573.6867678597476	1586.9	9983.133333333333	46.13371278351581
574.4497471800358	1585.6666666666667	9988.366666666667	46.1997190499095
575.2126540081566	1586.6333333333334	9996.933333333332	45.96045778992412
575.9754883419448	1586.3666666666666	9991.333333333334	45.604609077252704
576.7382501792351	1586.6333333333334	10007.133333333333	45.46246229367749
577.5009395178625	1586.8666666666666	10015.433333333332	45.0944502250709
578.2635563556619	1586.5666666666666	10018.933333333332	43.85774734580762
579.0261006904677	1586.4666666666667	10031.6	45.01835578170208
579.7885725201152	1586.3666666666666	10049.566666666668	45.41438155030311
580.5509718424388	1587.1666666666667	10054.933333333332	45.005348956421095
581.3132986552736	1586.5	10085.866666666667	45.475411675724125
582.0755529564542	1586.5666666666666	10106.133333333333	45.522120182874346
582.8377347438156	1587.0333333333333	10124.333333333334	45.98005777022776
583.5998440151925	1587.1	10138.033333333333	46.11541923448015
584.3618807684197	1586.3333333333333	10180.5	45.88009872155454
585.123845001332	1586.8333333333333	10223.8	45.361178951606554
585.8857367117644	1586.3666666666666	10244.566666666668	45.097367989201324
586.6475558975515	1586.1666666666667	10260.1	44.76688566669069
587.4093025565281	1586.2333333333333	10297.766666666666	43.654738321124846
588.1709766865292	1586.6	10353.366666666667	45.15738587487271
588.9325782853895	1586.3333333333333	10407.1	46.06705483063123
589.6941073509438	1586.2333333333333	10454.666666666666	45.23671708700122
590.4555638810269	1586.4666666666667	10532.766666666666	45.26351573265278
591.2169478734736	1586.4333333333334	10599.7	44.29516420881079
591.9782593261189	1586.7666666666667	10681.166666666666	44.65665258092912
592.7394982367973	1587.1	10777.6	45.23013319181568
593.5006646033439	1586.4	10861.466666666667	45.90631189827682
594.2617584235933	1587.0	10950.833333333334	45.667316611988866
595.0227796953804	1586.7666666666667	11054.066666666668	45.25674306888202
595.78372841654	1586.0666666666666	11169.633333333333	45.59689814980479
596.544604584907	1586.3	11260.133333333333	45.2016629391746
597.3054081983161	1586.6666666666667	11367.133333333333	44.67603183142005
598.0661392546021	1586.6333333333334	11500.866666666667	45.40605589895485
598.8267977515999	1586.4666666666667	11633.5	46.27154536589891
599.5873836871442	1586.7	11752.6	45.94945973446345
600.34789705907	1586.5	11871.266666666666	45.411523682322894
601.1083378652119	1586.4333333333334	12013.733333333334	45.19034457496022
601.8687061034049	1586.8333333333333	12118.266666666666	44.369382206665925
602.6290017714836	1586.0333333333333	12276.266666666666	44.65343416659362
603.3892248672829	1586.3666666666666	12413.933333333332	44.34301959940672
604.1493753886377	1586.9666666666667	12580.6	45.40224457516603
604.9094533333828	1586.0	12706.1	45.31466017093319
605.6694586993528	1586.3666666666666	12843.3	44.94834685525676
606.4293914843829	1586.6666666666667	12993.133333333333	45.39184816210996
607.1892516863076	1586.4	13123.533333333333	44.8474794799275
607.9490393029618	1585.7666666666667	13250.0	44.58595660002885
608.7087543321802	1586.5333333333333	13400.966666666667	44.783363858985716
609.4683967717978	1586.7	13528.466666666667	44.96311202768988
610.2279666196492	1586.1	13665.033333333333	44.75750392715945
610.9874638735695	1585.6	13807.966666666667	44.154765392095165
611.7468885313933	1586.4	13934.133333333333	44.24356779725145
612.5062405909555	1586.0	14048.033333333333	44.38363058712678
613.2655200500909	1586.4	14172.933333333332	45.118218701775845
614.0247269066342	1586.8333333333333	14289.5	45.56632616558051
614.7838611584203	1586.5333333333333	14401.566666666668	45.42236533333576
615.5429228032841	1586.6	14527.3	45.089159628911986
616.3019118390603	1586.5333333333333	14646.766666666666	45.096993459445265
617.0608282635836	1586.4	14733.566666666668	44.77555452301716
617.8196720746892	1586.2666666666667	14831.066666666668	44.72353588008046
618.5784432702114	1585.1333333333334	14923.233333333334	44.788632565130854
619.3371418479854	1586.0333333333333	14989.766666666666	45.10132605621401
620.0957678058459	1585.9666666666667	15066.933333333332	45.04230171780835
620.8543211416277	1586.4	15155.966666666667	45.979567456971395
621.6128018531655	1586.2666666666667	15221.833333333334	45.55381550103951
622.3712099382943	1586.6333333333334	15251.4	45.45354853528864
623.1295453948488	1586.2	15299.933333333332	45.88512196752569
623.8878082206638	1586.0666666666666	15336.5	45.012628941475455
624.6459984135743	1585.8333333333333	15385.833333333334	44.68880561924949
625.4041159714149	1586.9333333333334	15432.033333333333	44.61776940684763
626.1621608920203	1586.7	15483.566666666668	44.230487311754175
626.9201331732256	1586.2666666666667	15512.1	44.72898570218487
627.6780328128656	1585.9	15560.2	44.919306735856864
628.4358598087749	1586.4333333333334	15609.1	45.07208381850207
629.1936141587885	1585.5333333333333	15621.566666666668	45.211088481708735
629.9512958607411	1586.6	15632.0	44.652392537350465
630.7089049124675	1586.7	15664.433333333332	44.89090659675073
631.4664413118026	1586.6333333333334	15690.566666666668	44.8804501319026
632.2239050565811	1587.1666666666667	15723.533333333333	44.51322167334407
632.9812961446379	1586.6333333333334	15730.366666666667	44.472933362354205
633.7386145738079	1586.5333333333333	15753.5	44.98395988193756
634.4958603419257	1586.6333333333334	15743.133333333333	44.53719571106428
635.2530334468262	1586.7666666666667	15746.3	44.37764870213596
636.0101338863443	1586.5666666666666	15740.733333333334	44.155266165332435
636.7671616583146	1586.3666666666666	15733.133333333333	44.0277989719691
637.5241167605723	1586.6333333333334	15743.966666666667	45.35320621096419
638.2809991909518	1586.3333333333333	15734.5	44.660069192818305
639.037808947288	1586.1666666666667	15723.1	44.59644147272708
639.7945460274159	1586.3	15701.633333333333	44.376288202345236
640.5512104291702	1585.9666666666667	15670.833333333334	44.958138309150925
641.3078021503857	1586.6333333333334	15650.466666666667	44.31480879806302
642.0643211888971	1585.8333333333333	15609.7	43.938080446716114
642.8207675425394	1586.4333333333334	15575.466666666667	44.92914014094536
643.5771412091474	1587.0333333333333	15540.266666666666	44.129709844175046
644.3334421865558	1586.5666666666666	15514.433333333332	43.60712852809658
645.0896704725996	1586.6333333333334	15526.733333333334	44.071165535682695
645.8458260651132	1586.1333333333334	15516.133333333333	43.94723382128807
646.6019089619319	1586.6666666666667	15511.066666666668	44.53105238318155
647.3579191608902	1585.7666666666667	15468.566666666668	44.623056018315
648.1138566598231	1586.0333333333333	15435.033333333333	44.17036321425022
648.8697214565653	1586.6	15431.9	43.91547451853937
649.6255135489516	1586.0666666666666	15390.533333333333	43.883932491285286
650.3812329348169	1586.4333333333334	15372.933333333332	43.760580950722364
651.1368796119959	1586.5666666666666	15399.4	44.380331578175245
651.8924535783235	1586.2333333333333	15390.733333333334	43.55561347459712
652.6479548316345	1586.8333333333333	15356.733333333334	43.40461122519757
653.4033833697637	1586.3333333333333	15358.166666666666	44.15624998600755
654.1587391905458	1586.1666666666667	15329.566666666668	43.9201430703596
654.9140222918159	1586.1333333333334	15350.7	44.010827205123405
655.6692326714084	1586.2333333333333	15358.433333333332	44.52520447735309
656.4243703271585	1586.1333333333334	15378.566666666668	44.27972737665203
657.1794352569008	1586.3666666666666	15396.2	43.87642496057208
657.9344274584702	1585.9333333333334	15416.366666666667	44.04971094709228
658.6893469297014	1586.0	15416.966666666667	44.32255077461383
659.4441936684294	1586.3666666666666	15439.833333333334	44.670455876156645
660.1989676724888	1586.6333333333334	15459.4	43.88517087557587
660.9536689397146	1585.8333333333333	15483.933333333332	44.55631823529809
661.7082974679414	1586.3333333333333	15532.766666666666	44.07537647406808
662.4628532550042	1585.8	15587.2	44.07292681523712
663.2173362987378	1585.8333333333333	15677.466666666667	44.40252928570088
663.9717465969768	1586.5333333333333	15749.3	44.517576198893146
664.7260841475563	1586.4333333333334	15789.233333333334	44.16875391016885
665.480348948311	1585.3333333333333	15836.466666666667	43.650397114720086
666.2345409970756	1585.3666666666666	15912.033333333333	44.095665269658355
666.988660291685	1586.3666666666666	15983.066666666668	45.15112548832326
667.742706829974	1585.7333333333333	16039.7	44.38541171390912
668.4966806097776	1586.4666666666667	16114.0	44.174195978876085
669.2505816289303	1586.4	16222.066666666668	44.36725194448133
670.0044098852671	1586.8333333333333	16301.666666666666	44.495141360214106
670.7581653766227	1586.7333333333333	16386.833333333332	43.887525863163994
671.511848100832	1586.5333333333333	16469.633333333335	43.9732681071838
672.2654580557298	1586.4333333333334	16570.666666666668	44.61179598718035
673.0189952391509	1586.6333333333334	16646.466666666667	43.56972517438471
673.7724596489301	1586.5	16751.366666666665	43.72723425777947
674.5258512829022	1586.9333333333334	16882.733333333334	43.7353620668185
675.279170138902	1585.9	17012.966666666667	43.63755047531433
676.0324162147645	1586.9	17138.3	43.91495304698753
676.7855895083242	1586.2	17262.166666666668	43.35090548159762
677.5386900174161	1586.7666666666667	17390.2	43.94417524259727
678.2917177398749	1586.6666666666667	17500.1	44.479422228544315
679.0446726735356	1586.7	17632.766666666666	43.98761127890534
679.797554816233	1587.3666666666666	17731.9	43.907698787668174
680.5503641658016	1586.8333333333333	17821.933333333334	43.47949154523312
681.3031007200765	1585.6666666666667	17949.333333333332	44.478566612371026
682.0557644768925	1586.6666666666667	18062.966666666667	44.11960507930313
682.8083554340842	1586.0333333333333	18186.4	44.099775435418806
683.5608735894867	1586.5666666666666	18319.466666666667	43.748553602235035
684.3133189409347	1585.5333333333333	18451.2	43.69475035337322
685.0656914862628	1586.6	18546.9	43.31854853214862
685.8179912233061	1586.7666666666667	18653.366666666665	43.243825473749396
686.5702181498993	1585.5666666666666	18783.233333333334	44.20579698593488
687.3223722638772	1586.8666666666666	18889.9	43.415542057968814
688.0744535630747	1586.1666666666667	19017.833333333332	43.65228372983503
688.8264620453265	1586.7666666666667	19166.9	44.35950026429464
689.5783977084674	1586.7	19255.3	43.19074338526615
690.3302605503324	1586.6666666666667	19404.533333333333	44.012744987540536
691.082050568756	1586.2666666666667	19513.2	43.83731515299397
691.8337677615733	1586.2333333333333	19582.966666666667	43.52772130033671
692.585412126619	1586.2666666666667	19670.6	43.13180360752022
693.3369836617278	1586.0333333333333	19735.8	42.62066923272935
694.0884823647348	1586.4333333333334	19833.266666666666	43.616710794967474
694.8399082334745	1586.3666666666666	19951.933333333334	44.173654088425096
695.5912612657819	1586.7666666666667	20026.1	43.532679272469416
696.3425414594917	1587.0	20096.8	43.28407914434187
697.0937488124388	1586.4	20122.8	43.611473021129086
697.8448833224579	1585.8333333333333	20186.1	43.70695010658232
698.5959449873841	1585.9666666666667	20262.333333333332	44.37128751873202
699.3469338050518	1586.3	20338.866666666665	43.93201282938763
700.0978497732962	1586.7666666666667	20330.0	43.58001778365308
700.8486928899517	1586.1333333333334	20359.833333333332	43.83646913600337
701.5994631528534	1585.4	20366.333333333332	44.270838047767384
702.3501605598362	1586.3	20386.733333333334	44.54829524415682
703.1007851087347	1586.5666666666666	20374.366666666665	43.83594722368113
703.8513367973837	1586.9666666666667	20394.733333333334	43.643127390180226
704.6018156236181	1585.7666666666667	20402.4	42.916041064472026
705.3522215852728	1586.0666666666666	20404.7	43.360681802853215
706.1025546801824	1586.5333333333333	20383.333333333332	42.79192418118339
706.8528149061818	1586.1666666666667	20362.666666666668	43.382921753317966
707.603002261106	1586.5	20345.633333333335	43.66402616083027
708.3531167427894	1586.2333333333333	20309.033333333333	43.22586431165271
709.1031583490673	1586.4666666666667	20295.1	43.245749843695165
709.8531270777742	1585.7666666666667	20232.333333333332	42.74729550410596
710.6030229267449	1586.4	20189.433333333334	42.55879359444204
711.3528458938142	1585.9333333333334	20142.4	42.50751838783664
712.1025959768172	1586.6333333333334	20089.733333333334	42.908295993847275
712.8522731735884	1586.4333333333334	19991.4	42.65481130619873
713.6018774819628	1586.4	19938.066666666666	42.643134487888425
714.351408899775	1587.3	19881.966666666667	43.01946599783563
715.1008674248601	1586.6	19789.833333333332	42.421630335403805
715.8502530550527	1586.7666666666667	19690.6	43.14124682789016
716.5995657881876	1586.8	19600.566666666666	43.10087014541069
717.3488056220998	1587.0666666666666	19545.266666666666	43.55734668475615
718.097972554624	1586.6333333333334	19452.1	42.50113764227657
718.8470665835949	1586.1333333333334	19400.666666666668	42.54187037744269
719.5960877068475	1586.2333333333333	19317.866666666665	42.743675525296894
720.3450359222164	1586.6333333333334	19236.133333333335	42.746352047388655
721.0939112275368	1586.2	19204.333333333332	42.855354506779186
721.842713620643	1586.0333333333333	19165.2	42.99611804805292
722.5914430993702	1586.6	19103.533333333333	43.09009252294079
723.340099661553	1586.2333333333333	19080.066666666666	42.775351333008715
724.0886833050263	1586.6	19049.433333333334	43.87837686730494
724.837194027625	1586.5666666666666	18984.533333333333	42.99831696215228
725.5856318271836	1586.6666666666667	18918.033333333333	42.78104325391466
726.3339967015373	1586.6333333333334	18879.0	42.49729857448604
727.0822886485207	1586.3666666666666	18818.433333333334	41.762902449286514
727.8305076659686	1586.6666666666667	18750.133333333335	41.82482954456354
728.5786537517159	1586.6666666666667	18701.4	42.605294118357726
729.3267269035974	1586.3666666666666	18679.766666666666	42.50329524933982
730.0747271194479	1586.6	18677.333333333332	42.86444643982485
730.822654397102	1586.0333333333333	18656.866666666665	42.96471117771445
731.5705087343949	1586.3666666666666	18591.066666666666	42.03139102711693
732.3182901291611	1586.6333333333334	18577.6	43.2815191909196
733.0659985792356	1586.2333333333333	18513.233333333334	43.141727385072215
733.8136340824532	1587.2666666666667	18478.0	42.837872894282434
734.5611966366486	1586.9	18450.9	41.68576455081112
735.3086862396566	1586.4666666666667	18450.5	41.656387062114284
736.056102889312	1586.2	18461.266666666666	42.023586162968876
736.8034465834498	1586.3333333333333	18459.366666666665	41.85314193525747
737.5507173199047	1586.5	18487.833333333332	42.998730867102076
738.2979150965115	1586.7333333333333	18506.066666666666	43.25395748326584
739.045039911105	1586.0333333333333	18517.966666666667	43.0576995149789
739.79209176152	1586.2333333333333	18504.633333333335	42.54053511921393
740.5390706455914	1586.7	18537.033333333333	42.86054706880779
741.285976561154	1587.4666666666667	18521.133333333335	42.54078463236997
742.0328095060426	1586.3	18514.233333333334	43.182675398826056
742.7795694780918	1586.1333333333334	18479.166666666668	43.33234579365794
743.5262564751367	1586.5333333333333	18436.3	43.27658622948788
744.272870495012	1586.7666666666667	18405.633333333335	43.79221391275157
745.0194115355524	1586.0333333333333	18328.2	43.356986260731134
745.765879594593	1586.0666666666666	18306.4	43.73526940899738
746.5122746699683	1586.2333333333333	18302.233333333334	43.244640056810105
747.2585967595134	1586.8666666666666	18322.266666666666	43.6871502401939
748.0048458610628	1586.6	18354.066666666666	43.33589000073974
748.7510219724516	1586.2333333333333	18381.633333333335	43.70215417141993
749.4971250915144	1586.3	18393.933333333334	43.51157197808571
750.243155216086	1586.5333333333333	18412.8	43.738646411999085
750.9891123440015	1586.8	18434.666666666668	42.91829141409952
751.7349964730954	1587.0666666666666	18479.2	42.98266212686501
752.4808076012027	1585.9666666666667	18550.366666666665	43.69238335053984
753.2265457261582	1586.4	18573.5	42.53836473125223
753.9722108457964	1586.8666666666666	18643.766666666666	42.964123703249726
754.7178029579526	1586.6666666666667	18685.966666666667	42.51122967054992
755.4633220604613	1586.5	18701.733333333334	42.75795956594186
756.2087681511574	1587.1	18724.9	43.2583445855637
756.9541412278757	1586.5666666666666	18766.9	42.683472148045134
757.699441288451	1586.7666666666667	18829.333333333332	42.72074344588104
758.4446683307182	1586.3333333333333	18873.9	43.03271320442436
759.1898223525119	1586.8	18939.566666666666	42.81674002816698
759.9349033516671	1586.3666666666666	18998.833333333332	43.53562335739027
760.6799113260186	1586.8666666666666	19040.633333333335	42.59576317305718
761.424846273401	1586.1333333333334	19110.733333333334	42.6153306645944
762.1697081916495	1586.5666666666666	19181.366666666665	42.58915912642629
762.9144970785986	1586.6333333333334	19235.466666666667	42.36355293660151
763.6592129320832	1586.5333333333333	19298.966666666667	42.570548150310245
764.4038557499381	1586.4666666666667	19372.566666666666	43.086743260922276
765.1484255299982	1586.1333333333334	19419.466666666667	42.35422962664472
765.8929222700982	1586.5666666666666	19509.866666666665	42.695584990721166
766.637345968073	1586.6	19624.133333333335	42.317755138813105
767.3816966217572	1586.5333333333333	19692.7	42.25063170564076
768.1259742289859	1586.4333333333334	19779.5	43.0453413450974
768.8701787875938	1586.9666666666667	19845.6	42.12304439773177
769.6143102954156	1586.1666666666667	19899.366666666665	42.115798743094615
770.3583687502863	1586.1666666666667	19987.9	42.66095079412507
771.1023541500406	1586.4666666666667	20054.7	42.356096103309945
771.8462664925133	1586.5	20133.266666666666	42.07314585890121
772.5901057755393	1586.2666666666667	20249.366666666665	42.62791703924359
773.3338719969533	1586.7666666666667	20347.633333333335	42.158973944822456
774.0775651545903	1586.3333333333333	20427.933333333334	42.103044941920054
774.8211852462848	1585.9333333333334	20485.966666666667	41.938537720790315
775.5647322698719	1586.5	20578.0	42.83896575786634
776.3082062231862	1586.7	20652.433333333334	42.95447091078712
777.0516071040627	1585.7333333333333	20725.766666666666	42.275405133248036
777.7949349103361	1586.7	20819.2	42.38385396477206
778.5381896398412	1585.5666666666666	20941.466666666667	42.38614836298581
779.281371290413	1586.2666666666667	21010.566666666666	42.26060701993772
780.024479859886	1586.2333333333333	21107.5	42.45376512147183
780.7675153460953	1586.4	21187.066666666666	42.69422292094676
781.5104777468754	1586.5333333333333	21291.833333333332	42.5857028786928
782.2533670600615	1586.3666666666666	21414.866666666665	43.02786378518723
782.996183283488	1586.3666666666666	21538.566666666666	42.13869147516663
783.73892641499	1587.3	21665.166666666668	41.943603003556184
784.4815964524023	1586.2333333333333	21779.6	41.067266007313606
785.2241933935596	1586.5666666666666	21874.266666666666	40.20352645584004
785.9667172362967	1586.3333333333333	22052.7	42.076079301944034
786.7091679784486	1585.8333333333333	22153.833333333332	41.74157561097688
787.4515456178499	1586.4666666666667	22196.233333333334	40.634254530861774
788.1938501523355	1586.5666666666666	22338.866666666665	40.56154170848641
788.9360815797401	1586.5333333333333	22471.1	41.592571062642634
789.6782398978987	1586.4666666666667	22579.9	41.67888284031256
790.420325104646	1586.9666666666667	22692.6	42.127569052436876
791.1623371978169	1586.2333333333333	22797.133333333335	41.862978866575475
791.9042761752461	1586.7333333333333	22873.133333333335	42.4226645435096
792.6461420347684	1586.8	22953.6	41.21006355733863
793.3879347742187	1587.0	23078.166666666668	41.76238026478375
794.1296543914318	1586.8666666666666	23164.9	41.77868537657566
794.8713008842426	1585.9	23262.933333333334	41.32423840491603
795.6128742504857	1585.8333333333333	23430.866666666665	41.55500824359161
796.354374487996	1586.2666666666667	23514.3	41.54395909104312
797.0958015946084	1587.1666666666667	23636.666666666668	41.70406460778051
797.8371555681575	1586.9	23801.4	42.738834899767404
798.5784364064783	1586.2666666666667	23913.2	43.087303316187004
799.3196441074057	1586.2666666666667	23982.233333333334	42.24539639885996
800.0607786687742	1586.4666666666667	24095.4	43.02573549264904
800.8018400884189	1586.3	24239.7	43.16773319562691
801.5428283641745	1586.1	24372.9	43.20376117164567
802.2837434938757	1586.0666666666666	24442.333333333332	42.57222779372439
803.0245854753575	1586.2666666666667	24522.466666666667	41.656402030729204
803.7653543064547	1586.5	24608.933333333334	41.370237614570215
804.5060499850019	1586.8	24729.966666666667	41.05859906798272
805.2466725088342	1586.9666666666667	24822.8	41.018346784540114
805.9872218757862	1586.0	24963.5	41.86648286942228
806.7276980836928	1586.9333333333334	25080.6	41.29940452448121
807.4681011303886	1586.4	25165.833333333332	41.40784987237323
808.2084310137088	1585.9666666666667	25198.1	41.43468420179693
808.948687731488	1586.5666666666666	25282.3	41.21750518448793
809.688871281561	1586.1333333333334	25360.8	41.81754235010559
810.4289816617627	1585.8666666666666	25452.466666666667	42.251084959941636
811.1690188699278	1586.0333333333333	25562.133333333335	42.266701950072786
811.9089829038911	1586.1333333333334	25556.5	41.384894499248944
812.6488737614875	1586.1666666666667	25718.166666666668	41.73757735757379
813.3886914405518	1585.7333333333333	25919.133333333335	41.624528765917354
814.1284359389189	1586.4333333333334	26044.066666666666	41.44240763731996
814.8681072544233	1586.0	26093.766666666666	41.239133012589264
815.6077053849002	1585.9333333333334	26163.5	41.09880869999333
816.3472303281842	1586.7666666666667	26180.733333333334	41.367139833170434
817.0866820821101	1586.2333333333333	26225.4	41.03689952642824
817.8260606445127	1586.8333333333333	26328.466666666667	41.24970874381696
818.5653660132269	1587.0666666666666	26398.266666666666	41.46270667973224
819.3045981860876	1585.7333333333333	26450.866666666665	41.554741673613634
820.0437571609293	1586.4	26495.866666666665	40.544607642994215
820.7828429355872	1585.8	26554.066666666666	40.02345612321484
821.5218555078957	1585.8666666666666	26625.5	40.082107117483915
822.26079487569	1586.7	26752.533333333333	40.57586016083356
822.9996610368046	1586.6333333333334	26840.7	40.798648237693456
823.7384539890745	1586.2666666666667	26931.633333333335	41.77565129218489
824.4771737303345	1586.6	27022.066666666666	42.221468407010256
825.2158202584193	1586.8333333333333	27121.333333333332	42.42193280357161
825.9543935711638	1586.6666666666667	27230.7	42.01392819418951
826.6928936664028	1586.0333333333333	27358.533333333333	41.932648470396295
827.4313205419711	1586.6333333333334	27438.733333333334	41.665197592454206
828.1696741957036	1586.9666666666667	27545.0	41.795522639167494
828.907954625435	1586.5666666666666	27687.766666666666	41.621474415454415
829.646161829	1586.2	27732.233333333334	41.17265391188052
830.3842958042337	1586.2666666666667	27764.133333333335	40.924432119112275
831.1223565489707	1586.4666666666667	27784.666666666668	41.049008718620705
831.8603440610459	1586.8	27874.166666666668	40.88121988360046
832.598258338294	1586.7666666666667	27974.9	41.28972547954474
833.3360993785501	1586.0	28078.366666666665	41.67534112481116
834.0738671796487	1586.6666666666667	28194.3	41.17413181182439
834.8115617394246	1586.0333333333333	28259.566666666666	40.952918014575
835.5491830557129	1586.5333333333333	28350.466666666667	40.860175910340004
836.2867311263482	1585.6666666666667	28397.3	40.664171150963774
837.0242059491653	1586.1333333333334	28504.5	40.881438425887545
837.7616075219992	1586.0333333333333	28557.133333333335	41.38941105328357
838.4989358426844	1586.0	28580.233333333334	40.87232222547573
839.2361909090561	1585.8666666666666	28603.366666666665	40.82364354730935
839.9733727189487	1586.3666666666666	28629.666666666668	40.82926487129089
840.7104812701973	1586.1	28727.366666666665	40.58281688142605
841.4475165606366	1586.8666666666666	28894.3	41.619693021736055
842.1844785881015	1585.9666666666667	29072.066666666666	41.903921869280666
842.9213673504267	1586.9	29183.333333333332	41.89153050694933
843.6581828454471	1586.0	29234.533333333333	41.3753546903839
844.3949250709974	1586.8	29260.7	41.5870638671235
845.1315940249126	1586.2666666666667	29375.066666666666	41.7890459133852
845.8681897050272	1586.4333333333334	29463.066666666666	41.398293691406
846.6047121091764	1585.8666666666666	29594.8	41.412584429192364
847.3411612351948	1586.6	29709.366666666665	41.502857827463714
848.0775370809172	1585.7	29797.0	41.85414480622156
848.8138396441784	1586.3333333333333	29828.4	41.15040218002792
849.5500689228132	1586.1	29864.666666666668	40.897782966859054
850.2862249146566	1586.2	29977.666666666668	41.35775919947183
851.0223076175432	1586.1	30081.033333333333	41.424845096107624
851.7583170293079	1585.6	30322.933333333334	41.478281019685916
852.4942531477856	1586.7	30394.833333333332	40.78195757146903
853.2301159708109	1586.8	30395.4	40.75863440976278
853.9659054962187	1586.3	30458.966666666667	40.40786818817743
854.7016217218439	1586.3666666666666	30576.4	40.54938514396082
855.4372646455213	1586.0	30748.7	40.517365045270424
856.1728342650856	1585.9333333333334	30879.8	40.233451084469216
856.9083305783716	1586.2	31013.133333333335	39.98676584382559
857.6437535832143	1586.9333333333334	31092.966666666667	40.12141730531587
858.3791032774483	1586.3333333333333	31179.466666666667	40.51563310683652
859.1143796589085	1586.4	31177.366666666665	41.206185750880564
859.8495827254299	1586.6	31218.033333333333	40.767593822610806
860.5847124748469	1586.4666666666667	31234.266666666666	40.3617795005642
861.3197689049947	1585.8333333333333	31367.4	40.084938710800685
862.0547520137079	1585.8666666666666	31549.9	39.91138127157199
862.7896617988213	1585.8333333333333	31634.0	40.23387526583891
863.5244982581698	1586.0333333333333	31731.833333333332	40.53207969416151
864.2592613895882	1586.3666666666666	31692.933333333334	40.45970175305909
864.9939511909114	1586.2666666666667	31742.466666666667	40.300362164397804
865.728567659974	1585.8666666666666	31858.266666666666	40.999346545698344
866.4631107946109	1586.2	31921.4	40.14336318828494
867.197580592657	1586.6333333333334	32010.266666666666	40.320204529831656
867.931977051947	1586.4333333333334	32106.8	39.927275822613545
868.6663001703158	1586.2	32131.5	40.174817757402096
869.4005499455982	1586.8666666666666	32171.733333333334	40.93408926390808
870.1347263756289	1585.8666666666666	32176.433333333334	40.561205761827495
870.8688294582428	1586.2	32338.666666666668	40.85275015097572
871.6028591912748	1586.5666666666666	32467.866666666665	40.92640741074159
872.3368155725594	1585.8	32557.1	40.43731003894274
873.0706985999318	1585.8666666666666	32549.166666666668	39.45230692456243
873.8045082712266	1585.7	32592.6	39.94976627847459
874.5382445842787	1586.7	32711.633333333335	39.42527263018099
875.2719075369228	1585.9333333333334	32880.433333333334	39.79548511960777
876.0054971269938	1587.1666666666667	33025.5	40.77420489303008
876.7390133523264	1586.4666666666667	33274.166666666664	41.035530733215104
877.4724562107556	1586.6333333333334	33541.933333333334	41.070976872725275
878.2058257001161	1586.4333333333334	33776.7	40.94441467151698
878.9391218182427	1585.7333333333333	33869.53333333333	39.960306932150125
879.6723445629702	1585.9333333333334	33930.166666666664	40.144670553021896
880.4054939321335	1586.4666666666667	33988.166666666664	39.49915897183391
881.1385699235674	1586.1333333333334	34162.36666666667	39.73127903419734
881.8715725351066	1586.0666666666666	34326.066666666666	40.08778457350418
882.604501764586	1585.7666666666667	34539.566666666666	40.0427192765216
883.3373576098403	1586.0333333333333	34710.63333333333	40.14945192821279
884.0701400687044	1586.6333333333334	34867.066666666666	39.58357228637554
884.8028491390132	1585.8	34995.86666666667	39.5025164333985
885.5354848186014	1585.9666666666667	35097.4	39.023321465678144
886.2680471053038	1585.8666666666666	35273.9	39.08289562058321
887.0005359969554	1586.4666666666667	35475.63333333333	39.218324454580284
887.7329514913906	1586.8333333333333	35584.4	38.77496443188455
888.4652935864447	1586.2	35714.86666666667	38.32720977372705
889.1975622799522	1586.5666666666666	35890.86666666667	38.12487320147029
889.929757569748	1586.0333333333333	36173.86666666667	39.14695143780662
890.6618794536669	1586.1666666666667	36340.933333333334	39.20271593494366
891.3939279295437	1586.2666666666667	36476.3	39.17807664811048
892.1259029952132	1586.5	36652.833333333336	39.86661366222902
892.8578046485103	1586.3333333333333	36769.36666666667	39.68080169682526
893.5896328872698	1586.2666666666667	36833.2	39.52495067946568
894.3213877093264	1586.3	36990.53333333333	39.38367215333344
895.0530691125149	1586.7	37284.8	40.10656194787732
895.7846770946703	1586.1666666666667	37576.86666666667	40.49965127055723
896.5162116536272	1586.6666666666667	37783.63333333333	40.71352465235119
897.2476727872206	1586.6	37946.4	40.87134825069614
897.9790604932853	1586.6333333333334	38091.433333333334	41.0601747537924
898.7103747696559	1586.5	38242.96666666667	41.25752404110501
899.4416156141674	1586.3333333333333	38489.6	41.76339279000531
900.1727830246544	1585.7666666666667	38686.03333333333	41.74025729287364
900.9038769989521	1586.2	38938.6	41.87675221356684
901.634897534895	1586.2	39155.433333333334	42.143760793883466
902.365844630318	1587.1	39343.0	42.55297656767525
903.0967182830558	1586.2666666666667	39438.933333333334	42.06565560706989
903.8275184909435	1586.2333333333333	39574.9	43.03122639213563
904.5582452518156	1586.5666666666666	39756.13333333333	43.55964255626609
905.288898563507	1585.3	39928.96666666667	43.83417559944585
906.0194784238527	1586.4	40006.166666666664	43.766998521743076
906.7499848306873	1586.7	40235.4	43.75647390952417
907.4804177818455	1586.4333333333334	40421.433333333334	43.896396576466906
908.2107772751625	1586.8	40620.1	43.944034757231094
908.9410633084728	1585.8333333333333	40884.5	43.47346841413274
909.6712758796114	1586.2666666666667	41038.53333333333	44.47437573509041
910.4014149864129	1585.6666666666667	41199.166666666664	45.656193409445336
911.1314806267123	1586.3333333333333	41349.26666666667	46.09345462952093
911.8614727983444	1587.0666666666666	41539.26666666667	45.971890713470586
912.5913914991438	1586.4	41761.1	46.75673626373796
913.3212367269456	1586.0666666666666	41891.5	46.282075017071726
914.0510084795844	1586.5666666666666	42054.36666666667	46.63624457694245
914.7807067548952	1586.3	42121.833333333336	47.02771579289077
915.5103315507125	1586.4	42173.26666666667	46.98238746529986
916.2398828648716	1585.4	42296.36666666667	46.51560173860399
916.9693606952068	1586.3	42426.53333333333	46.95104147300677
917.6987650395532	1586.0666666666666	42556.8	47.2975486890103
918.4280958957455	1586.6666666666667	42684.3	47.26344595325643
919.1573532616186	1586.8333333333333	42769.96666666667	47.679681215688284
919.8865371350073	1585.4666666666667	42782.9	47.558280851362355
920.6156475137464	1586.6666666666667	42827.066666666666	47.59325648931434
921.3446843956707	1585.9333333333334	42766.0	47.104730251972526
922.0736477786149	1586.2666666666667	42684.3	47.11021104394211
922.802537660414	1586.0333333333333	42654.46666666667	46.46725419901837
923.5313540389027	1585.9333333333334	42714.53333333333	46.93909302185118
924.2600969119159	1586.0	42749.63333333333	46.899650106020346
924.9887662772883	1585.9	42728.666666666664	46.78798006015827
925.7173621328548	1586.5666666666666	42628.2	45.3133212350954
926.4458844764501	1586.1	42590.2	45.109030455361186
927.1743333059092	1587.0	42412.26666666667	45.40114945260482
927.9027086190666	1586.3666666666666	42184.1	46.16727943830056
928.6310104137575	1586.8	41747.066666666666	46.46065127530452
929.3592386878165	1586.5333333333333	41103.73333333333	46.28957010942838
930.0873934390784	1586.1333333333334	40371.0	46.68721596496895
930.815474665378	1585.7	39588.2	45.58504589392567
931.5434823645503	1585.8666666666666	38656.566666666666	45.531444051136695
932.2714165344298	1586.4333333333334	37572.166666666664	45.39460330308135
932.9992771728516	1586.1	36504.433333333334	45.02844001114025
933.7270642776504	1587.2	35417.73333333333	44.72289216621069
934.4547778466609	1586.1333333333334	34330.63333333333	44.73081266808074
935.1824178777181	1585.9	33484.566666666666	44.67570473021664
935.9099843686568	1585.8666666666666	32762.633333333335	44.007226630272804
936.6374773173115	1586.1666666666667	32248.666666666668	43.25120395879417
937.3648967215174	1586.1	31977.433333333334	43.11710570614616
938.0922425791092	1586.2333333333333	31824.866666666665	42.756124029238
938.8195148879216	1585.8	31875.833333333332	42.41368909836275
939.5467136457895	1586.7666666666667	32033.233333333334	42.23304092369793
940.2738388505477	1586.3	32316.866666666665	42.13139749952327
941.000890500031	1586.3	32757.633333333335	41.139002067523315
941.7278685920743	1586.4333333333334	33351.833333333336	40.72750830771372
942.4547731245123	1586.1666666666667	34018.066666666666	40.56533173812419
943.1816040951798	1586.2	34728.5	40.16052470683197
943.9083615019116	1586.2666666666667	35426.76666666667	40.2106975471423
944.6350453425426	1586.4	36163.96666666667	39.96762282840634
945.3616556149077	1586.2666666666667	36927.4	40.049812693952354
946.0881923168415	1585.8333333333333	37694.166666666664	40.45466861561747
946.8146554461789	1586.1666666666667	38427.2	40.28301406490876
947.5410450007547	1585.7333333333333	39202.3	40.276689325888796
948.2673609784038	1586.0	39972.8	40.49455711662049
948.9936033769609	1586.1333333333334	40750.333333333336	40.43276814422519
949.7197721942608	1586.0	41478.63333333333	40.41616864227922
950.4458674281384	1585.5666666666666	42188.0	40.0049959107472
951.1718890764284	1586.0333333333333	42921.0	40.016178495475856
951.8978371369658	1586.0666666666666	43610.933333333334	40.15036066872746
952.6237116075853	1587.0333333333333	44246.53333333333	39.88459024473124
953.3495124861216	1586.7333333333333	44807.36666666667	39.259717442317346
954.0752397704097	1586.0333333333333	45310.63333333333	39.43269831018661
954.8008934582843	1586.7333333333333	45801.5	39.041589860984594
955.5264735475803	1586.0333333333333	46271.46666666667	38.42709237598183
956.2519800361324	1586.4666666666667	46806.8	39.02457305123997
956.9774129217755	1585.8666666666666	47280.96666666667	39.47467453213322
957.7027722023442	1585.9666666666667	47694.96666666667	39.227232582517935
958.4280578756737	1586.5333333333333	47945.46666666667	39.19867229353072
959.1532699395985	1586.3333333333333	48087.0	39.19970531840973
959.8784083919536	1585.9333333333334	48396.73333333333	39.341207562489814
960.6034732305736	1586.8	48757.333333333336	39.692923057823386
961.3284644532936	1586.6333333333334	49039.0	39.711143134592355
962.053382057948	1587.0	49381.03333333333	39.445154711664365
962.7782260423721	1586.1	49705.03333333333	39.63652080244273
963.5029964044004	1586.0333333333333	49942.76666666667	39.29809345815224
964.2276931418677	1586.5333333333333	50096.46666666667	38.81890763816556
964.952316252609	1586.8	50162.63333333333	38.094733486209606
965.6768657344589	1586.6666666666667	50125.4	38.205926177802326
966.4013415852523	1586.4	50103.9	38.42905058055621
967.1257438028242	1586.9	50135.566666666666	38.569422777375976
967.8500723850091	1586.9	50182.96666666667	38.78504874882676
968.574327329642	1587.0333333333333	50263.73333333333	38.74873866186688
969.2985086345576	1586.7333333333333	50406.833333333336	38.580767738849595
970.0226162975908	1586.4333333333334	50411.13333333333	38.68164451365242
970.7466503165765	1586.6333333333334	50346.23333333333	38.5558752775814
971.4706106893493	1586.6666666666667	50433.76666666667	38.8163512750073
972.1944974137441	1586.0333333333333	50336.333333333336	38.4623266750218
972.9183104875957	1586.2666666666667	50076.0	38.31214851357066
973.6420499087391	1586.4	49796.666666666664	37.93446591046885
974.3657156750087	1586.0666666666666	49599.166666666664	37.8018001696178
975.0893077842397	1586.3	49397.73333333333	37.92811115659278
975.8128262342667	1585.8	49291.36666666667	37.55956807805774
976.5362710229247	1586.5666666666666	49217.23333333333	37.37839121232263
977.2596421480483	1586.6666666666667	49173.46666666667	37.76765372126271
977.9829396074724	1586.0	49163.23333333333	38.22856930476429
978.7061633990318	1585.6	49094.73333333333	38.687386060799
979.4293135205613	1587.1	48870.9	38.71856148645934
980.1523899698958	1586.7333333333333	48577.23333333333	37.943100764493046
980.87539274487	1586.5	48453.666666666664	37.9742955937949
981.5983218433189	1586.6666666666667	48454.0	37.985616240188726
982.3211772630771	1586.4666666666667	48464.333333333336	38.1917767194518
983.0439590019795	1586.0333333333333	48493.666666666664	37.45098119984227
983.7666670578608	1586.7333333333333	48530.066666666666	37.23001974395193
984.4893014285559	1586.6666666666667	48565.333333333336	37.71976481637843
985.2118621118997	1586.3333333333333	48485.9	37.50178904576663
985.9343491057269	1585.6333333333334	48431.53333333333	36.97964510635422
986.6567624078724	1586.3333333333333	48273.86666666667	36.449145553401856
987.3791020161709	1586.1	48231.1	36.84954140570041
988.1013679284573	1586.3	48155.76666666667	36.893309430586456
988.8235601425663	1586.1666666666667	48140.0	36.90861009943474
989.5456786563328	1587.3	48289.666666666664	37.89173786623212
990.2677234675917	1586.3666666666666	48350.8	37.494154848784916
990.9896945741776	1585.6666666666667	48279.73333333333	37.43116079148722
991.7115919739255	1586.3333333333333	48147.63333333333	37.482307182250246
992.4334156646702	1586.8333333333333	47800.03333333333	36.741390771880845
993.1551656442463	1586.3	47439.166666666664	36.66989996359672
993.8768419104888	1586.8666666666666	47100.1	36.57369430339747
994.5984444612325	1587.1666666666667	46826.53333333333	36.487569078551026
995.3199732943121	1586.7	46531.13333333333	36.42871806153053
996.0414284075626	1586.5333333333333	46233.53333333333	36.41811585939606
996.7628097988187	1585.7	46007.9	36.36866765745605
997.4841174659151	1586.8666666666666	45783.666666666664	36.156877874079846
998.2053514066869	1586.1	45479.5	36.243663482375034
998.9265116189687	1586.6333333333334	44972.36666666667	36.48762411887025
999.6475981005952	1586.5666666666666	44378.53333333333	36.32407581186641
1000.3686108494015	1586.6333333333334	43838.666666666664	36.57696517120213
1001.0895498632223	1586.5	43488.63333333333	36.71111156008011
1001.8104151398923	1585.7	43189.566666666666	37.09610337411619
1002.5312066772464	1585.9666666666667	42844.96666666667	36.83785552612234
1003.2519244731194	1586.3666666666666	42594.86666666667	37.1342813547781
1003.9725685253462	1586.7	42337.13333333333	37.511136759600774
1004.6931388317614	1586.1	41993.23333333333	38.01732481096401
1005.4136353902	1587.0666666666666	41503.7	37.92168041896939
1006.1340581984969	1586.5666666666666	40950.1	38.6617069037359
1006.8544072544867	1587.3333333333333	40327.6	38.7432420973621
1007.5746825560042	1586.0666666666666	39721.03333333333	38.64065843280301
1008.2948841008844	1586.1666666666667	39087.26666666667	38.39466190061245
1009.0150118869618	1586.5	38516.7	38.26927112281657
1009.7350659120716	1585.9666666666667	38125.1	37.93517637534929
1010.4550461740483	1586.3333333333333	37776.7	38.106393628420335
1011.174952670727	1586.2	37455.86666666667	38.42603342656572
1011.8947853999423	1586.3	37037.566666666666	38.01662789208468
1012.614544359529	1586.4333333333334	36511.0	38.33813044276992
1013.334229547322	1586.0333333333333	35902.3	38.803270775684254
1014.0538409611561	1586.4666666666667	35223.23333333333	38.454394385326644
1014.7733785988661	1586.5	34526.566666666666	38.387224725145074
1015.4928424582868	1586.4333333333334	33996.1	38.47999038869938
1016.2122325372529	1586.2	33554.7	38.58401583258119
1016.9315488335994	1586.7	33155.23333333333	39.16679855184056
1017.6507913451611	1586.4	32758.733333333334	38.45992882833661
1018.3699600697728	1586.8	32383.4	38.28035898000704
1019.0890550052692	1586.3	31990.5	39.58139594330233
1019.8080761494851	1586.0333333333333	31437.166666666668	39.42806915615871
1020.5270235002555	1586.5	30785.266666666666	39.32412262201371
1021.2458970554151	1586.6	30053.033333333333	39.51285183542273
1021.9646968127987	1586.3666666666666	29422.366666666665	39.432420590173884
1022.6834227702411	1586.4	28852.133333333335	38.79445744021077
1023.4020749255772	1587.0333333333333	28409.933333333334	39.765877416699034
1024.1206532766416	1586.2333333333333	28008.4	39.6661539357305
1024.8391578212693	1586.3	27673.366666666665	39.51327142274686
1025.5575885572953	1586.3333333333333	27342.933333333334	39.55340049894396
1026.2759454825539	1586.0666666666666	26899.1	38.839472858742695
1026.9942285948803	1586.8	26378.766666666666	39.85357937897249
1027.7124378921092	1586.1333333333334	25781.333333333332	39.5171172946669
1028.4305733720753	1586.7	25179.4	39.35052418373243
1029.1486350326138	1586.6	24620.833333333332	39.15948787613676
1029.866622871559	1585.5	24161.733333333334	39.15857257248799
1030.584536886746	1586.5333333333333	23730.133333333335	39.30816500147002
1031.3023770760096	1586.6	23359.1	38.81958924088693
1032.0201434371845	1585.9666666666667	23027.5	39.13421346203199
1032.7378359681059	1587.0666666666666	22684.133333333335	39.15559373976143
1033.455454666608	1586.1333333333334	22282.433333333334	38.833875247169956
1034.1729995305259	1586.2666666666667	21834.7	38.72777640035689
1034.8904705576945	1587.1	21309.466666666667	38.83565789984004
1035.6078677459486	1586.8	20784.4	39.653348347709596
1036.3251910931228	1586.3	20286.133333333335	39.79591985648801
1037.042440597052	1587.1666666666667	19815.666666666668	39.23584927668094
1037.7596162555712	1585.9666666666667	19419.733333333334	39.44820571413031
1038.4767180665153	1586.5666666666666	19083.933333333334	39.94796928186161
1039.1937460277186	1586.3333333333333	18766.466666666667	39.10751459945615
1039.9107001370162	1586.5	18500.566666666666	39.23710704539477
1040.627580392243	1586.3666666666666	18231.633333333335	39.101585516951985
1041.3443867912338	1586.5666666666666	17894.6	38.967640814005996
1042.0611193318232	1586.2666666666667	17502.133333333335	39.20913842404187
1042.7777780118463	1586.5	17048.533333333333	38.81207678222863
1043.4943628291376	1586.1	16604.966666666667	39.06680110959898
1044.2108737815322	1586.9	16205.033333333333	39.00203386166457
1044.9273108668647	1586.1666666666667	15852.366666666667	39.000743492936586
1045.64367408297	1586.0666666666666	15496.066666666668	38.62724830305252
1046.359963427683	1585.9666666666667	15214.666666666666	39.096752504797934
1047.0761788988382	1586.0333333333333	14954.566666666668	38.49872123449124
1047.7923204942708	1586.4	14714.666666666666	38.33062334118849
1048.5083882118154	1586.5	14436.1	38.23000645801138
1049.224382049307	1586.4	14140.5	38.90801231302803
1049.9403020045802	1586.5333333333333	13807.666666666666	38.95982325002155
1050.6561480754697	1586.1	13462.8	39.103301802861495
1051.3719202598106	1585.6	13138.0	39.09056019785169
1052.0876185554378	1586.8333333333333	12847.5	38.61866939441579
1052.8032429601856	1586.2333333333333	12587.5	38.52680547398746
1053.5187934718892	1586.2333333333333	12392.666666666666	38.661772449711385
1054.2342700883835	1586.6	12231.2	38.863287640853386
1054.949672807503	1586.3666666666666	12084.233333333334	38.89165050257896
1055.6650016270826	1586.2	11917.766666666666	38.55824079428756
1056.3802565449573	1586.3666666666666	11700.5	39.01706149866434
1057.0954375589617	1586.1666666666667	11471.233333333334	38.212668303115024
1057.8105446669308	1586.5666666666666	11244.8	38.31443916427845
1058.5255778666992	1586.5	11019.333333333334	38.23901689799477
1059.240537156102	1586.5666666666666	10804.233333333334	38.02477344518361
1059.9554225329737	1585.5666666666666	10613.366666666667	38.290030968604
1060.6702339951491	1585.9333333333334	10442.466666666667	38.22684246217077
1061.3849715404633	1585.4	10309.366666666667	38.156347388903875
1062.0996351667509	1586.6333333333334	10194.866666666667	37.76914531005075
1062.8142248718468	1586.7333333333333	10084.4	36.991705671711784
1063.528740653586	1586.0	9932.933333333332	38.01124511853731
1064.2431825098029	1586.8	9767.7	38.32699752259069
1064.9575504383324	1586.6666666666667	9562.533333333333	37.5853244527309
1065.6718444370097	1586.7333333333333	9385.1	38.70504433329618
1066.386064503669	1586.4	9201.5	38.04216230241856
1067.1002106361457	1585.6666666666667	9059.466666666667	38.993614203214904
1067.8142828322743	1586.2333333333333	8938.1	37.47362080641385
1068.5282810898898	1586.5	8846.0	39.301484632630725
1069.2422054068265	1586.0666666666666	8748.533333333333	38.838995389752334
1069.95605578092	1586.2	8659.0	39.60094872059777
1070.6698322100044	1586.3666666666666	8496.766666666666	36.86170768591998
1071.383534691915	1586.5666666666666	8335.566666666668	38.69156139553582
1072.0971632244864	1586.3666666666666	8147.866666666667	37.560571989238596
1072.8107178055534	1586.5666666666666	8013.466666666666	38.81629388217826
1073.524198432951	1586.1333333333334	7881.2	38.233667655056664
1074.2376051045137	1586.6333333333334	7781.1	38.98292268620937
1074.9509378180765	1586.7666666666667	7688.133333333333	38.92006796880788
1075.6641965714741	1585.8	7602.733333333334	38.06599070479094
1076.3773813625414	1586.7333333333333	7511.0	37.981425225304854
1077.0904921891133	1585.8333333333333	7403.166666666667	37.80937436728345
1077.8035290490245	1586.4666666666667	7283.333333333333	37.67999887525486
1078.51649194011	1586.8	7154.666666666667	37.87744289174558
1079.2293808602042	1586.1	7039.1	39.40324801258941
1079.9421958071423	1586.2	6913.2	38.55559190814508
1080.6549367787588	1586.5666666666666	6825.066666666667	39.207032017606586
1081.367603772889	1586.5333333333333	6746.533333333334	37.71817354865827
1082.080196787367	1585.8666666666666	6686.3	38.00819645625927
1082.7927158200282	1586.3333333333333	6606.433333333333	37.404149809202046
1083.5051608687072	1587.0666666666666	6505.9	37.650258509323024
1084.217531931239	1586.4666666666667	6384.266666666666	38.18867677830223
1084.9298290054578	1586.8666666666666	6258.666666666667	37.92886992012686
1085.6420520891993	1586.1666666666667	6154.233333333334	38.10961900180502
1086.3542011802977	1587.0333333333333	6077.333333333333	38.10960865160645
1087.0662762765878	1586.3333333333333	6018.3	39.059257795281134
1087.7782773759047	1587.4	5966.133333333333	39.32107926401832
1088.4902044760831	1586.1	5888.6	39.1220969281906
1089.202057574958	1586.8666666666666	5790.866666666667	37.901271945502764
1089.9138366703637	1585.4333333333334	5706.133333333333	39.91407683277753
1090.6255417601355	1586.0333333333333	5616.933333333333	38.736739336118724
1091.337172842108	1587.0333333333333	5540.833333333333	40.00904792235838
1092.048729914116	1586.7666666666667	5468.1	37.22200547545522
1092.7602129739944	1586.3666666666666	5427.766666666666	38.14020553638017
1093.471622019578	1586.4666666666667	5372.466666666666	37.62591080712925
1094.1829570487016	1586.2666666666667	5314.233333333334	37.98806256413956
1094.8942180592	1586.0666666666666	5228.433333333333	38.48754613457154
1095.605405048908	1586.2333333333333	5140.8	37.87113232884707
1096.3165180156604	1585.9	5079.4	38.62680042188855
1097.027556957292	1586.2333333333333	5031.933333333333	37.095896023500856
1097.7385218716379	1586.0666666666666	5007.566666666667	38.713834450041226
1098.4494127565324	1585.9333333333334	4947.3	38.39780236437375
1099.1602296098106	1586.5	4863.166666666667	37.65523652310047
1099.8709724293074	1586.1333333333334	4782.1	38.34770985075302
1100.5816412128574	1586.5	4704.866666666667	38.189252024819446
1101.2922359582956	1585.9333333333334	4660.633333333333	38.319206071549026
1102.0027566634565	1586.3666666666666	4623.433333333333	37.255029517749264
1102.7132033261753	1586.4666666666667	4576.633333333333	38.828056262327436
1103.4235759442865	1586.6333333333334	4507.4	39.7779224483784
1104.1338745156252	1587.0666666666666	4428.566666666667	37.48993111771129
1104.844099038026	1586.1	4384.666666666667	39.69209202789606
1105.5542495093239	1586.2666666666667	4354.666666666667	40.41488282887005
1106.2643259273534	1586.3333333333333	4300.3	38.71525212106343
1106.9743282899494	1587.0	4219.766666666666	37.525208700062834
1107.684256594947	1586.1	4146.866666666667	38.63479263389084
1108.394110840181	1585.8666666666666	4091.0	39.197701977656315
1109.1038910234856	1586.4	4046.233333333333	38.08666566133803
1109.8135971426964	1586.4	3993.9333333333334	39.06409358075032
1110.5232291956477	1586.4	3910.9	38.31030949767001
1111.2327871801745	1586.2666666666667	3852.5666666666666	40.57965153643327
1111.9422710941117	1586.3333333333333	3803.6666666666665	39.978245603433336
1112.6516809352938	1586.3	3748.9	37.88715670508692
1113.3610167015559	1585.9666666666667	3695.0666666666666	39.3882776627239
1114.0702783907325	1587.1666666666667	3644.1666666666665	40.17897745801497
1114.7794660006589	1585.9	3601.4	41.62330708295154
1115.4885795291696	1586.4333333333334	3561.1666666666665	38.822775376810526
1116.1976189740992	1586.3	3521.8333333333335	40.096957122943074
1116.906584333283	1587.2333333333333	3473.0333333333333	39.32799655876799
1117.6154756045555	1585.9333333333334	3433.4	40.742013197034204
1118.3242927857516	1585.9666666666667	3405.4	41.820960731806814
1119.0330358747062	1585.7666666666667	3361.5	40.95430753485453
1119.741704869254	1586.4666666666667	3316.9333333333334	40.72645393579012
1120.4502997672296	1585.4666666666667	3279.733333333333	40.50327061637411
1121.1588205664682	1585.5333333333333	1664.1	39.11388356236093
1121.8672672648045	1586.0	1663.6	43.3184403697501
1122.5756398600731	1584.7333333333333	1662.1	36.68428500648894
1123.2839383501089	1585.5333333333333	1663.9333333333334	39.80759977416927
