# Supplementary material for: Roblonski: A Material-Efficient Robo-Fluidic Toolbox for Rapid Photochemical Characterization
Source: ACS Cent Sci. 2026 Feb 6;12(3):333–44. doi: 10.1021/acscentsci.5c02027 (PMC13022720; doi:10.1021/acscentsci.5c02027)
Supplement: Supplementary file 2 [file oc5c02027_si_002.zip › BeerLambertStudy/Raw Data (Automataed)/BLEC Study (2025 Jun 12)/Perylene3/blec_Perylene3__13062025_aABS_i11_eEXP_s4_d380e-02_t250-0_m7_v175-0.csv]

name	C:/Users/cbe.mabolha.shared/Documents/Gilson Spectroscopy Project\BLEC Study (2025 Jun 12)\Perylene3\blec_Perylene3__13062025_aABS_i11_eEXP_s4_d380e-02_t250-0_m7_v175-0.csv
2025-06-13 01:23:41.483177
mix_iter=7	mix_disp=175.0
droplet_volume=50.0	working_volume=250.0
dilution_scheme=Fractional(value=0.3333333333333333)	n_dil=6
calibration=Calibration(y = f(x); f(x) = -0.244 + 0.9765x; s.t. y > 0.0; Set Feb 4	2025 from "Manuscript Figures Data.xlsx")
count	30
interval	0.1 (Sec)
integration_time	40000 (uSec)
NLC=False	DCC=False	WCAL=-5	Slit=S5
Conc_0=0.038	nFRAC=0.1975308641975309	nConc_(11;4)=0.007506172839506174	aFRAC=0.19792681181597205	aConc_(11;4)=0.007521218849006937
wavelength (nm)	dark reference (int)	light reference (int)	abs (mOD)
W	D	L	S
344.6678771972656	1602.0333333333333	1679.1666666666667	44.217068504676895
345.45221902608614	1589.7333333333333	1666.3666666666666	37.46239152979226
346.236489003635	1586.8666666666666	1664.9333333333334	43.455934025550015
347.02068712774695	1585.2	1662.6666666666667	39.08161130886211
347.8048133962569	1585.4333333333334	2398.733333333333	43.39262754221272
348.5888678069997	1585.5	2413.1	45.97522491129911
349.3728503578101	1586.6333333333334	2429.1	47.0692301954902
350.15676104652283	1587.6333333333334	2439.4666666666667	45.89913450110535
350.94059987097285	1587.4666666666667	2445.8	46.09493772753838
351.72436682899485	1586.2333333333333	2452.4333333333334	43.320582003373964
352.5080619184237	1586.5	2458.0666666666666	44.822815891028256
353.2916851370942	1584.9666666666667	2459.7	42.58423416453109
354.0752364828412	1585.1666666666667	2466.5333333333333	45.40905452551219
354.8587159534994	1585.7666666666667	2471.0	45.72660210003262
355.6421235469038	1585.9	2475.366666666667	49.25448123987262
356.42545926088906	1586.6666666666667	2477.0333333333333	47.00399543123913
357.20872309329	1586.4666666666667	2475.5	46.09957659025124
357.9919150419415	1587.0	2470.3	45.65006426162367
358.77503510467835	1585.9333333333334	2460.4666666666667	44.99302975502748
359.5580832793353	1585.9666666666667	2455.4666666666667	45.34145979612428
360.34105956374725	1585.4666666666667	2454.6666666666665	46.30189333891046
361.12396395574893	1586.1333333333334	2447.6666666666665	44.55306869929727
361.9067964531752	1586.0	2448.9666666666667	46.412218638223116
362.6895570538609	1586.4	2448.0333333333333	44.30568182121517
363.47224575564076	1585.8333333333333	2446.4	45.68833881072145
364.2548625563497	1586.5666666666666	2445.266666666667	48.42369778778534
365.0374074538224	1586.1333333333334	2442.5333333333333	45.99796786295379
365.8198804458938	1586.6	2440.3333333333335	45.58419019344973
366.6022815303986	1586.1	2438.8333333333335	45.18820577574626
367.3846107051717	1586.5333333333333	2439.0	46.6754813523375
368.1668679680479	1585.9333333333334	2437.1666666666665	44.49894675803812
368.9490533168619	1586.1333333333334	2445.0333333333333	47.58350190132273
369.7311667494487	1586.1333333333334	2450.9	45.231418812549556
370.5132082636429	1586.5333333333333	2458.133333333333	44.47126990672546
371.2951778572795	1585.7333333333333	2464.1	46.232040277080316
372.07707552819323	1586.1333333333334	2462.133333333333	47.24735302318601
372.8589012742189	1586.2666666666667	2469.8333333333335	46.3823577769605
373.6406550931913	1586.2333333333333	2481.233333333333	46.909227316644
374.4223369829453	1585.9666666666667	2489.4666666666667	47.10369888642979
375.2039469413157	1586.1333333333334	2492.0	47.06277393438642
375.9854849661373	1586.1666666666667	2489.633333333333	47.26629502383707
376.7669510552448	1587.1666666666667	2490.0	44.48550302762566
377.5483452064732	1585.9333333333334	2498.0666666666666	48.439137227900744
378.3296674176572	1587.2333333333333	2512.9666666666667	47.26829953515333
379.11091768663164	1585.9333333333334	2514.4666666666667	49.365223802352865
379.89209601123133	1586.4666666666667	2526.9333333333334	51.41428013350131
380.67320238929113	1585.5	2523.1	47.87620576519043
381.45423681864577	1585.3333333333333	2524.9	47.323327041106914
382.23519929713007	1586.5333333333333	2534.1	50.90242484075563
383.01608982257886	1586.9	2546.5333333333333	48.567423017401524
383.796908392827	1586.8333333333333	2561.0	50.81458041585926
384.57765500570923	1585.9666666666667	2560.5333333333333	49.958396365903106
385.3583296590604	1586.2666666666667	2550.2	48.522939104218416
386.1389323507153	1585.4666666666667	2554.633333333333	46.71285157754145
386.91946307850884	1585.9	2568.5	47.63095859974697
387.69992184027564	1586.0	2588.233333333333	48.192538903141816
388.48030863385065	1586.2	2613.4333333333334	50.754586271774805
389.2606234570687	1585.7333333333333	2600.266666666667	48.56327916002004
390.04086630776453	1586.8	2587.633333333333	46.714804362949224
390.82103718377294	1586.3666666666666	2592.1	48.72315259101511
391.6011360829288	1586.1666666666667	2603.233333333333	49.215745306032396
392.3811630030669	1585.7333333333333	2631.0666666666666	48.31934312618873
393.161117942022	1585.6666666666667	2669.5	49.790602801386655
393.941000897629	1586.6	2716.0666666666666	50.41936289415329
394.72081186772266	1585.5333333333333	2719.3333333333335	49.55625388801536
395.5005508501378	1586.5	2709.3	50.89634570703743
396.28021784270925	1586.1	2712.5333333333333	51.879246144525254
397.0598128432718	1586.1333333333334	2722.1	53.64629404320958
397.83933584966024	1585.9333333333334	2717.9	50.94795001416868
398.6187868597095	1585.9	2735.0666666666666	50.64891957094404
399.3981658712542	1585.8666666666666	2753.7	53.02836645892289
400.1774728821293	1586.7333333333333	2776.766666666667	54.63186169974242
400.9567078901696	1585.9666666666667	2807.1	55.70489220665041
401.7358708932098	1586.3333333333333	2808.266666666667	57.12289445479792
402.5149618890848	1586.5333333333333	2787.9666666666667	55.939807991036076
403.2939808756294	1586.8666666666666	2797.133333333333	55.694610216968414
404.07292785067847	1585.6333333333334	2825.9666666666667	56.98936082271934
404.8518028120667	1586.4	2832.6	54.37934699792791
405.630605757629	1586.6666666666667	2840.1	54.25449936763214
406.4093366852001	1586.1	2827.0	52.8576600465524
407.1879955926149	1586.6666666666667	2836.1666666666665	55.25146200157218
407.9665824777082	1585.9333333333334	2851.1	52.839249778348844
408.74509733831474	1585.9	2875.4	53.49109854194402
409.52354017226935	1586.1666666666667	2883.633333333333	52.348018746819896
410.3019109774069	1586.4	2883.233333333333	51.29347753441741
411.08020975156217	1586.5	2899.3	51.45035842789874
411.8584364925699	1586.5	2925.733333333333	50.31289365687497
412.6365911982651	1586.1333333333334	2945.4666666666667	50.851772778058276
413.4146738664823	1585.7666666666667	2967.8	49.778575027497965
414.19268449505654	1585.9666666666667	3002.1	50.860000714560066
414.97062308182257	1586.0666666666666	3039.133333333333	49.56885174859261
415.74848962461516	1586.7666666666667	3078.9	48.630099437848834
416.52628412126916	1586.2	3152.1	49.92008769797251
417.3040065696194	1586.5	3224.9333333333334	50.32387491388869
418.0816569675006	1586.1333333333334	3218.6	50.64845565619083
418.8592353127476	1586.6	3210.9333333333334	51.14806633970786
419.63674160319533	1585.5666666666666	3225.2	51.42631075581749
420.4141758366785	1586.8	3258.9	52.47265643023918
421.1915380110319	1585.7666666666667	3275.633333333333	53.6569055569936
421.9688281240904	1586.4	3270.8	51.55234811788112
422.7460461736888	1585.6666666666667	3327.0333333333333	52.93730678777701
423.52319215766187	1586.4	3392.9	53.986526346285025
424.3002660738445	1586.0333333333333	3479.4666666666667	57.438537970275185
425.0772679200714	1585.8666666666666	3612.266666666667	56.077514201538655
425.8541976941775	1585.8333333333333	3759.233333333333	57.221885700665595
426.6310553939975	1586.2666666666667	3817.1666666666665	56.89667517593596
427.40784101736625	1586.1333333333334	3876.2	58.31897801129127
428.18455456211865	1586.3666666666666	3997.8	58.56263231380855
428.96119602608934	1585.7666666666667	4196.9	61.02007426802147
429.7377654071133	1586.3333333333333	4405.9	61.20540503129383
430.5142627030252	1586.1666666666667	4530.1	63.08094376073148
431.29068791166	1586.4666666666667	4680.6	63.65923011280243
432.06704103085235	1586.0	4815.066666666667	65.80880728911904
432.8433220584372	1586.1666666666667	4908.4	64.46722713007436
433.6195309922492	1585.8666666666666	4969.666666666667	61.72260137220601
434.3956678301234	1585.9	5008.6	60.1962938965143
435.1717325698944	1585.9	5030.233333333334	57.32358642481379
435.9477252093971	1586.1666666666667	5049.8	55.36024259179731
436.72364574646633	1586.2333333333333	5093.8	53.43881630812782
437.49949417893686	1586.2	5158.3	51.002093750264144
438.27527050464346	1586.4333333333334	5246.2	50.813464250642205
439.0509747214211	1586.3	5432.1	51.05795641937492
439.8266068271044	1587.1666666666667	5674.1	48.114279298452146
440.6021668195283	1586.3	6055.566666666667	48.87532964794873
441.37765469652754	1586.2333333333333	6513.966666666666	48.819610613500785
442.1530704559369	1586.5666666666666	7022.0	50.2901196824701
442.9284140955914	1586.8	7460.133333333333	49.42353546507557
443.7036856133256	1586.3	7787.366666666667	50.299220629506515
444.47888500697445	1586.1666666666667	7948.033333333334	49.42996974658149
445.2540122743727	1586.6666666666667	7985.966666666666	48.14715271995933
446.0290674133552	1585.4333333333334	7937.333333333333	48.4482852998212
446.8040504217568	1585.7333333333333	7855.0	48.72378308284336
447.5789612974122	1586.1	7755.866666666667	48.95953093670646
448.35380003815635	1586.6666666666667	7709.066666666667	48.81265097352901
449.1285666418239	1585.9	7684.6	49.61974345953728
449.90326110624983	1586.5333333333333	7679.5	48.61561884573704
450.67788342926883	1586.2666666666667	7702.1	49.37171874340125
451.4524336087157	1586.7	7730.866666666667	48.73773116642801
452.22691164242536	1586.7	7775.533333333334	48.58009619041992
453.00131752823256	1586.1	7836.266666666666	48.171724206955766
453.7756512639721	1586.0666666666666	7911.6	49.26910675766664
454.5499128474788	1586.0666666666666	7957.966666666666	48.043753814218874
455.32410227658755	1585.3666666666666	7998.8	48.04000247961707
456.09821954913303	1586.5	8018.166666666667	48.32851237235825
456.8722646629501	1585.7666666666667	7990.733333333334	48.40520347185472
457.6462376158736	1586.5	7942.266666666666	49.24289578567719
458.4201384057383	1586.8	7830.133333333333	48.432227381501406
459.1939670303791	1586.1	7701.8	47.68674893043662
459.96772348763074	1586.2333333333333	7574.966666666666	48.70257647824197
460.741407775328	1586.5	7439.266666666666	49.76281843124088
461.51501989130577	1586.1333333333334	7300.733333333334	49.00710523902891
462.2885598333988	1585.9333333333334	7170.633333333333	47.82432680733013
463.0620275994419	1586.2666666666667	7095.5	49.326191302707635
463.83542318726995	1587.0666666666666	7023.5	48.15683746880528
464.6087465947177	1586.5333333333333	6972.666666666667	49.04776135193692
465.38199781962	1586.6333333333334	6944.933333333333	48.43167772229704
466.1551768598116	1586.3666666666666	6944.633333333333	47.29477944347806
466.92828371312737	1586.8	6948.366666666667	46.62326806231414
467.7013183774021	1586.1333333333334	6982.5	48.25323914768955
468.4742808504707	1586.4	7026.166666666667	47.47501155146731
469.24717113016777	1586.8666666666666	7108.5	49.602545128526835
470.0199892143283	1586.1333333333334	7157.733333333334	47.44443715179783
470.792735100787	1586.2666666666667	7227.833333333333	48.04815140540238
471.5654087873788	1586.1666666666667	7310.533333333334	48.14657628666189
472.33801027193834	1586.5333333333333	7374.2	48.34146442762232
473.11053955230057	1586.3333333333333	7448.666666666667	47.98566232612036
473.88299662630027	1586.8666666666666	7511.8	47.50171518406011
474.65538149177223	1586.7333333333333	7562.766666666666	47.33465690807226
475.4276941465513	1586.2666666666667	7587.333333333333	47.74226423717431
476.1999345884722	1586.4	7610.033333333334	48.68088524146176
476.97210281536985	1586.2666666666667	7609.6	48.729157836731446
477.74419882507897	1586.5	7589.033333333334	48.81882390072418
478.51622261543446	1586.1	7551.733333333334	48.017716405640364
479.2881741842711	1585.5	7525.633333333333	47.32708461085805
480.06005352942367	1586.2666666666667	7465.3	47.38544284591588
480.831860648727	1586.2666666666667	7423.966666666666	47.43571391004842
481.60359554001593	1586.5	7383.9	47.2438424638265
482.37525820112523	1586.5333333333333	7353.966666666666	48.36935480722583
483.14684862988975	1586.4666666666667	7289.1	47.918094445270505
483.91836682414424	1585.9666666666667	7232.466666666666	47.800507468194205
484.68981278172356	1585.5333333333333	7183.733333333334	47.14864124258845
485.46118650046253	1587.1666666666667	7125.366666666667	46.325375541475196
486.23248797819593	1585.7666666666667	7086.3	46.068743163054734
487.0037172127586	1586.7	7057.5	47.34985213060109
487.7748742019853	1586.2333333333333	7026.8	47.01967459568251
488.54595894371096	1586.3	6993.9	47.80042490162685
489.31697143577026	1586.8	6971.6	47.67225986887816
490.08791167599804	1586.5	6932.466666666666	47.69677759077904
490.8587796622292	1587.2	6895.8	46.043009024694065
491.6295753922984	1586.7333333333333	6859.866666666667	47.01177990598473
492.4002988640406	1586.4	6834.433333333333	47.66778061255693
493.17095007529053	1585.9666666666667	6795.033333333334	45.929828540023415
493.94152902388305	1586.5666666666666	6770.933333333333	46.98754752038409
494.71203570765294	1586.7	6750.733333333334	48.0995903089428
495.482470124435	1586.2666666666667	6707.866666666667	47.05083591822166
496.25283227206404	1586.7666666666667	6696.0	48.62964167135289
497.02312214837485	1586.3666666666666	6661.3	47.70220359278792
497.7933397512024	1586.1333333333334	6639.2	47.5686896539537
498.56348507838123	1586.9666666666667	6606.666666666667	47.10188022954147
499.3335581277464	1586.9666666666667	6581.4	46.307592111810216
500.10355889713264	1586.3666666666666	6573.2	46.43052645587586
500.8734873843747	1586.5666666666666	6563.166666666667	46.3435464036653
501.6433435873074	1586.1666666666667	6559.733333333334	47.77799398299925
502.4131275037657	1586.0	6567.666666666667	47.559685906236446
503.1828391315842	1585.7333333333333	6585.166666666667	47.222894030542
503.95247846859786	1587.1	6604.733333333334	47.862632437211786
504.72204551264144	1586.7333333333333	6633.566666666667	47.26603271294067
505.49154026154974	1586.0333333333333	6676.9	47.88085274492573
506.2609627131576	1586.1	6716.3	47.95591035118319
507.03031286529983	1586.3666666666666	6757.1	47.408713488027914
507.7995907158112	1586.2666666666667	6821.033333333334	48.08577622322024
508.5687962625266	1586.1	6891.9	48.40789053921274
509.33792950328075	1586.3666666666666	6963.533333333334	47.29627101193422
510.1069904359085	1586.3333333333333	7046.066666666667	47.309324993120136
510.8759790582447	1587.0333333333333	7137.1	47.80493234149432
511.6448953681241	1586.0333333333333	7228.0	47.05690117495265
512.4137393633815	1586.1333333333334	7309.033333333334	46.57981709423456
513.1825110418519	1586.6	7404.7	47.035806609646414
513.9512104013698	1586.1333333333334	7511.833333333333	47.02671731813611
514.7198374397702	1586.1	7624.033333333334	46.51258796370483
515.4883921548881	1586.4	7733.533333333334	46.48448455302622
516.2568745445578	1586.4	7835.833333333333	46.06568737641537
517.0252846066146	1586.2666666666667	7950.633333333333	47.56044816472166
517.793622338893	1586.4666666666667	8039.633333333333	46.624524142649044
518.561887739228	1586.2666666666667	8140.166666666667	45.80731491580612
519.3300808054544	1586.1	8235.333333333334	47.190249197568846
520.0982015354069	1586.6	8319.533333333333	46.61168100410544
520.8662499269203	1586.7333333333333	8417.066666666668	47.283811513728196
521.6342259778296	1586.5	8501.566666666668	46.676798249606755
522.4021296859694	1587.1	8580.133333333333	47.06801758598587
523.1699610491747	1585.7333333333333	8649.666666666666	46.106475914999365
523.9377200652801	1586.2	8738.666666666666	47.67234728824454
524.7054067321207	1585.8	8788.3	46.92369466226366
525.4730210475309	1586.3	8846.866666666667	46.04846861573132
526.2405630093459	1586.4666666666667	8923.233333333334	46.71376257915817
527.0080326154003	1586.4333333333334	8993.833333333334	48.0212796680778
527.7754298635291	1587.3	9019.433333333332	46.72945912186887
528.5427547515668	1586.4	9075.6	47.84669090038291
529.3100072773485	1586.6	9108.066666666668	46.602180593186475
530.077187438709	1586.1	9151.233333333334	46.40561422829018
530.8442952334829	1586.5666666666666	9198.0	47.149614228403856
531.6113306595051	1586.0	9242.166666666666	47.505817603395286
532.3782937146104	1586.4	9283.033333333333	46.757809651003065
533.1451843966338	1586.3333333333333	9316.8	46.62310224114817
533.9120027034099	1586.0	9339.1	46.29038041025072
534.6787486327736	1586.9666666666667	9380.933333333332	46.45374637832508
535.4454221825597	1586.7666666666667	9426.133333333333	46.67953130660171
536.212023350603	1587.0333333333333	9464.2	47.06120476053757
536.9785521347383	1587.1	9504.433333333332	47.24514687536897
537.7450085328004	1586.1333333333334	9528.433333333332	47.348383363793666
538.5113925426242	1586.5	9538.9	46.22659581094929
539.2777041620444	1587.1	9560.733333333334	47.17815504290469
540.0439433888959	1586.8666666666666	9579.2	46.87387762920627
540.8101102210134	1586.8666666666666	9601.533333333333	46.731950433371686
541.5762046562318	1587.2666666666667	9620.666666666666	46.17376027661206
542.3422266923859	1586.5	9632.4	46.13209332846602
543.1081763273105	1586.2666666666667	9642.5	46.64148059766388
543.8740535588404	1586.9	9646.433333333332	46.20956826932826
544.6398583848105	1586.7333333333333	9653.466666666667	45.46208182249138
545.4055908030555	1586.5333333333333	9682.133333333333	46.68078071588956
546.1712508114102	1587.2666666666667	9692.4	46.93114574531903
546.9368384077096	1586.5333333333333	9685.033333333333	46.08433814268604
547.7023535897882	1586.2	9696.0	46.846949387678855
548.4677963554811	1586.8333333333333	9686.066666666668	46.45771835656786
549.2331667026231	1586.5	9683.666666666666	46.09234401984085
549.9984646290487	1586.3666666666666	9670.266666666666	46.28170931816156
550.7636901325931	1586.8333333333333	9673.233333333334	46.58934938043217
551.5288432110908	1587.6	9658.733333333334	46.02581809633209
552.2939238623768	1586.2333333333333	9674.666666666666	47.25892077403223
553.0589320842859	1586.9	9656.266666666666	45.94470541033933
553.8238678746528	1586.8333333333333	9659.5	46.25391260815661
554.5887312313124	1587.4666666666667	9660.4	46.01698610585351
555.3535221520995	1586.5333333333333	9663.433333333332	46.48957767318672
556.1182406348488	1586.2	9657.8	45.33960492814899
556.8828866773954	1586.3333333333333	9680.366666666667	46.095258022397346
557.6474602775738	1587.0333333333333	9691.466666666667	46.829963733254914
558.411961433219	1586.0	9671.666666666666	45.73560858868482
559.1763901421657	1586.5333333333333	9679.466666666667	46.90023474372197
559.9407464022488	1586.7	9687.1	46.57398400072542
560.7050302113031	1587.1333333333334	9696.766666666666	46.75451997091694
561.4692415671633	1585.8333333333333	9718.466666666667	46.22668784137235
562.2333804676643	1586.9666666666667	9739.433333333332	47.07272229333038
562.997446910641	1586.5666666666666	9745.333333333334	46.2480787522288
563.7614408939281	1586.1	9777.0	46.703679339960885
564.5253624153604	1586.2666666666667	9792.533333333333	46.4267870537571
565.2892114727728	1586.5333333333333	9807.866666666667	45.90033803696834
566.0529880639999	1587.0333333333333	9830.133333333333	46.84319875705259
566.8166921868768	1586.6666666666667	9856.0	46.85008526877556
567.5803238392382	1586.2333333333333	9855.166666666666	46.61657535463564
568.3438830189189	1586.5	9865.266666666666	45.953186682737496
569.1073697237535	1586.7333333333333	9882.2	45.74895900684562
569.8707839515772	1587.1	9892.833333333334	46.12521510725958
570.6341257002246	1585.9333333333334	9899.2	45.738529377641726
571.3973949675305	1586.3666666666666	9933.666666666666	45.79237008386688
572.1605917513298	1586.2333333333333	9957.033333333333	46.6068808119245
572.9237160494572	1586.3	9950.833333333334	45.91212712627958
573.6867678597476	1586.8	9969.766666666666	45.924647549328974
574.4497471800358	1586.2666666666667	9978.9	46.427077381060705
575.2126540081566	1586.4666666666667	9997.433333333332	46.875951836321136
575.9754883419448	1586.2666666666667	9984.766666666666	45.81399324589374
576.7382501792351	1586.4666666666667	9994.933333333332	45.49855426540445
577.5009395178625	1586.8	10013.9	45.35436501640449
578.2635563556619	1586.2333333333333	10036.966666666667	45.51544772414032
579.0261006904677	1586.7333333333333	10050.966666666667	46.00137355148367
579.7885725201152	1586.9333333333334	10048.9	45.341592368298144
580.5509718424388	1586.5666666666666	10077.133333333333	46.019572494898924
581.3132986552736	1586.1666666666667	10075.2	45.160850572695814
582.0755529564542	1586.7333333333333	10101.633333333333	46.28920267633708
582.8377347438156	1586.8	10127.1	46.13829685940726
583.5998440151925	1586.9	10144.633333333333	46.06547564107522
584.3618807684197	1586.1666666666667	10176.133333333333	45.76891315136635
585.123845001332	1587.0666666666666	10216.966666666667	45.96498845457442
585.8857367117644	1586.7	10258.766666666666	46.256348178599715
586.6475558975515	1586.2666666666667	10269.033333333333	45.1349352111801
587.4093025565281	1585.8333333333333	10314.566666666668	45.70000018192064
588.1709766865292	1586.5	10368.366666666667	45.96707764785208
588.9325782853895	1586.0333333333333	10404.933333333332	46.174091576369875
589.6941073509438	1587.0	10461.533333333333	45.48280434061336
590.4555638810269	1586.0333333333333	10534.3	44.97123415106786
591.2169478734736	1586.7333333333333	10615.266666666666	45.56227416787381
591.9782593261189	1586.2	10696.233333333334	44.938832097263465
592.7394982367973	1587.1333333333334	10784.8	45.44456615195063
593.5006646033439	1586.2	10860.6	45.493603906512114
594.2617584235933	1586.8	10957.633333333333	46.09834838082924
595.0227796953804	1586.8333333333333	11069.9	45.60452213587775
595.78372841654	1586.3333333333333	11178.866666666667	46.24974931204711
596.544604584907	1586.0	11261.7	45.49972727289087
597.3054081983161	1586.5333333333333	11368.166666666666	44.985470570491096
598.0661392546021	1586.4	11501.233333333334	45.66583944618484
598.8267977515999	1586.3333333333333	11612.6	45.34250015506564
599.5873836871442	1586.2666666666667	11747.8	45.65841053892138
600.34789705907	1586.1666666666667	11872.8	45.7169931922868
601.1083378652119	1586.8333333333333	12002.033333333333	45.491013101365155
601.8687061034049	1586.7333333333333	12147.2	44.94125028150684
602.6290017714836	1585.7333333333333	12279.5	45.37365189162274
603.3892248672829	1586.0	12430.1	44.80581475040472
604.1493753886377	1586.0	12584.133333333333	45.18105571833858
604.9094533333828	1586.1333333333334	12721.433333333332	45.67530608313058
605.6694586993528	1587.0666666666666	12852.3	45.16434160260668
606.4293914843829	1586.9666666666667	12988.266666666666	45.102103315398296
607.1892516863076	1586.6333333333334	13144.6	45.42514561666712
607.9490393029618	1586.3666666666666	13257.8	44.88283349898542
608.7087543321802	1586.4666666666667	13412.933333333332	45.59512695864698
609.4683967717978	1586.4333333333334	13550.4	45.170496283323644
610.2279666196492	1586.3333333333333	13688.933333333332	45.433588577127914
610.9874638735695	1586.0666666666666	13817.533333333333	44.84659136383255
611.7468885313933	1587.1333333333334	13939.4	45.49218557665499
612.5062405909555	1586.4	14059.866666666667	44.96978321123196
613.2655200500909	1586.9333333333334	14181.133333333333	44.94902628313016
614.0247269066342	1586.3333333333333	14276.1	44.61780723464915
614.7838611584203	1586.3666666666666	14391.666666666666	44.839108768132164
615.5429228032841	1586.9666666666667	14528.7	45.90392613890914
616.3019118390603	1586.8666666666666	14635.2	45.36689306605964
617.0608282635836	1586.4333333333334	14751.266666666666	45.2647681267675
617.8196720746892	1586.1666666666667	14831.166666666666	45.227113409906885
618.5784432702114	1586.6	14904.266666666666	45.02015547996984
619.3371418479854	1586.2333333333333	14985.4	44.8383218085658
620.0957678058459	1586.6333333333334	15068.933333333332	45.52860568939149
620.8543211416277	1586.4666666666667	15148.333333333334	45.8576042761304
621.6128018531655	1586.4666666666667	15214.333333333334	45.80045563202257
622.3712099382943	1586.5333333333333	15269.633333333333	46.05700291349939
623.1295453948488	1586.1666666666667	15298.4	45.420138375793464
623.8878082206638	1586.5666666666666	15339.366666666667	44.751182304189285
624.6459984135743	1586.1666666666667	15401.366666666667	45.35413296963335
625.4041159714149	1586.4	15454.566666666668	44.5916685979793
626.1621608920203	1586.0666666666666	15481.5	44.76970000465088
626.9201331732256	1586.6333333333334	15507.7	44.813135643458466
627.6780328128656	1585.8333333333333	15564.933333333332	45.11670908474585
628.4358598087749	1586.0333333333333	15602.8	44.87671941919082
629.1936141587885	1586.7666666666667	15604.866666666667	44.43043607742248
629.9512958607411	1586.3	15632.933333333332	44.52834972144481
630.7089049124675	1586.7	15663.233333333334	44.1964269358631
631.4664413118026	1587.4666666666667	15693.266666666666	44.997113889851576
632.2239050565811	1586.3333333333333	15726.466666666667	44.80822703219693
632.9812961446379	1586.3333333333333	15731.5	44.767605356174535
633.7386145738079	1586.0333333333333	15739.633333333333	44.41536326539815
634.4958603419257	1586.3	15742.566666666668	45.252382833571154
635.2530334468262	1586.1666666666667	15731.466666666667	44.667333219944204
636.0101338863443	1586.0	15745.266666666666	44.49631450966695
636.7671616583146	1586.0	15746.966666666667	45.219536301359526
637.5241167605723	1586.3666666666666	15723.8	44.7332378517784
638.2809991909518	1586.1666666666667	15740.666666666666	44.44977609710015
639.037808947288	1586.3	15737.8	45.09590934078216
639.7945460274159	1585.7333333333333	15714.066666666668	44.89877933638076
640.5512104291702	1586.7333333333333	15695.466666666667	44.74036966431507
641.3078021503857	1586.5333333333333	15691.966666666667	45.08145366237242
642.0643211888971	1586.2	15650.3	44.71649382091311
642.8207675425394	1586.2	15586.6	44.32007750648999
643.5771412091474	1586.8666666666666	15541.166666666666	43.92753697162345
644.3334421865558	1586.4666666666667	15510.266666666666	43.98163332388958
645.0896704725996	1586.1	15513.7	43.826409299988526
645.8458260651132	1586.8333333333333	15530.866666666667	44.86199956894774
646.6019089619319	1586.1666666666667	15493.433333333332	44.649967160444014
647.3579191608902	1587.0333333333333	15455.5	44.43452468050232
648.1138566598231	1586.7333333333333	15436.4	43.99805654624129
648.8697214565653	1585.5666666666666	15424.133333333333	44.46608793940241
649.6255135489516	1585.7333333333333	15399.266666666666	44.64850115620841
650.3812329348169	1586.1333333333334	15392.633333333333	44.70383546822738
651.1368796119959	1586.8	15419.5	44.828111064826764
651.8924535783235	1586.5666666666666	15408.633333333333	45.10955075488679
652.6479548316345	1586.2666666666667	15352.8	43.60408038929564
653.4033833697637	1586.0333333333333	15356.7	44.50014249958136
654.1587391905458	1586.2666666666667	15344.0	44.45443184380557
654.9140222918159	1586.4	15359.166666666666	44.73411345360806
655.6692326714084	1586.9666666666667	15344.1	43.82744419810246
656.4243703271585	1586.5	15367.033333333333	44.40840863539075
657.1794352569008	1586.7333333333333	15394.233333333334	44.45993450070527
657.9344274584702	1586.7	15421.833333333334	44.32703798103019
658.6893469297014	1586.3	15407.033333333333	43.6882505457771
659.4441936684294	1586.2666666666667	15444.3	44.63758614999978
660.1989676724888	1585.9	15459.333333333334	44.0850214887019
660.9536689397146	1586.5	15474.266666666666	44.31178678664824
661.7082974679414	1586.0666666666666	15521.1	44.21108295018865
662.4628532550042	1586.5	15586.966666666667	44.90539190635564
663.2173362987378	1586.8	15686.9	44.79768080067405
663.9717465969768	1585.9666666666667	15744.166666666666	44.28353286271952
664.7260841475563	1586.6666666666667	15799.4	44.617976335989916
665.480348948311	1586.1	15832.133333333333	43.7927047649262
666.2345409970756	1586.6333333333334	15908.8	44.45834406317824
666.988660291685	1586.0666666666666	15979.133333333333	45.35290223580203
667.742706829974	1586.3666666666666	16051.066666666668	44.91639808378205
668.4966806097776	1586.3666666666666	16114.7	44.10765985276194
669.2505816289303	1586.5666666666666	16223.2	44.72032874652942
670.0044098852671	1585.7333333333333	16303.3	44.643387212436274
670.7581653766227	1585.8666666666666	16398.033333333333	44.56514844773751
671.511848100832	1586.7666666666667	16451.666666666668	43.36544798011055
672.2654580557298	1586.6333333333334	16551.466666666667	44.102688048622376
673.0189952391509	1586.4333333333334	16664.0	44.058500794385935
673.7724596489301	1586.3333333333333	16762.966666666667	44.06302401811186
674.5258512829022	1586.4	16883.5	43.94082442461554
675.279170138902	1586.2666666666667	17036.0	44.72883675155307
676.0324162147645	1586.4333333333334	17144.833333333332	44.92377128754717
676.7855895083242	1585.7	17276.066666666666	44.411403917011185
677.5386900174161	1586.3666666666666	17393.6	44.380156048309786
678.2917177398749	1586.2666666666667	17505.8	44.195608293228894
679.0446726735356	1585.8666666666666	17632.466666666667	43.943147406529114
679.797554816233	1586.6333333333334	17748.2	44.73884194000181
680.5503641658016	1587.1666666666667	17840.733333333334	44.57678869570219
681.3031007200765	1586.2333333333333	17962.833333333332	44.43374599849757
682.0557644768925	1586.4666666666667	18055.133333333335	44.25012809038835
682.8083554340842	1586.5333333333333	18190.333333333332	44.168352881186934
683.5608735894867	1586.5666666666666	18329.2	44.24899711225635
684.3133189409347	1586.4666666666667	18444.333333333332	43.37806619753666
685.0656914862628	1586.4	18551.866666666665	44.16910557496534
685.8179912233061	1586.1333333333334	18676.3	44.13744520559461
686.5702181498993	1586.4	18780.1	43.73112659562229
687.3223722638772	1586.6333333333334	18894.066666666666	44.08200861912033
688.0744535630747	1586.1333333333334	19037.7	44.683480848074424
688.8264620453265	1586.7333333333333	19156.433333333334	44.77070131995533
689.5783977084674	1585.5666666666666	19276.866666666665	44.1086936475718
690.3302605503324	1586.8333333333333	19410.633333333335	44.04766117454468
691.082050568756	1586.7333333333333	19517.1	44.76725676488458
691.8337677615733	1586.2333333333333	19600.466666666667	44.146380101111475
692.585412126619	1586.7666666666667	19683.566666666666	44.08402973991144
693.3369836617278	1587.1333333333334	19733.533333333333	43.622797054214516
694.0884823647348	1587.0666666666666	19832.366666666665	43.282949574277275
694.8399082334745	1586.5	19960.1	44.23880969585861
695.5912612657819	1586.6333333333334	20075.233333333334	44.89722256747736
696.3425414594917	1586.7	20135.866666666665	44.49372008659053
697.0937488124388	1586.6	20145.066666666666	44.27325943540066
697.8448833224579	1585.8	20196.366666666665	44.38655450883652
698.5959449873841	1586.1666666666667	20270.1	44.50943232154522
699.3469338050518	1586.5666666666666	20329.733333333334	43.997932307084795
700.0978497732962	1586.0	20349.133333333335	44.295402616499
700.8486928899517	1586.6	20365.566666666666	44.62242905370345
701.5994631528534	1586.8	20364.666666666668	44.97048156798302
702.3501605598362	1585.9666666666667	20372.4	44.58069562428133
703.1007851087347	1586.4333333333334	20370.9	44.30559455960108
703.8513367973837	1586.4	20403.8	44.098773747533265
704.6018156236181	1586.5	20425.266666666666	44.114175767339084
705.3522215852728	1585.8	20420.633333333335	43.651087686255494
706.1025546801824	1586.5333333333333	20400.7	43.030688833050796
706.8528149061818	1585.9	20377.8	43.22553026658989
707.603002261106	1586.7	20347.9	43.063826093674315
708.3531167427894	1586.1666666666667	20332.7	42.80598605179301
709.1031583490673	1585.7	20309.366666666665	43.219490199467614
709.8531270777742	1585.7	20259.7	42.63255929633145
710.6030229267449	1586.4333333333334	20208.4	42.47732784704559
711.3528458938142	1586.1333333333334	20170.5	43.330380770670395
712.1025959768172	1586.1333333333334	20122.1	43.22673419924019
712.8522731735884	1586.2666666666667	20034.433333333334	43.65303235047959
713.6018774819628	1586.3666666666666	19940.766666666666	43.557111901209545
714.351408899775	1586.4333333333334	19853.966666666667	42.90290397096053
715.1008674248601	1586.5	19814.9	43.476101737307275
715.8502530550527	1586.9	19726.7	44.201952386465415
716.5995657881876	1587.0666666666666	19605.133333333335	43.1832275750676
717.3488056220998	1586.3666666666666	19525.3	42.75442921543953
718.097972554624	1586.0333333333333	19441.333333333332	42.36206489457232
718.8470665835949	1586.7	19377.9	42.87882200905173
719.5960877068475	1586.1	19311.3	42.73925107807769
720.3450359222164	1587.1666666666667	19258.933333333334	42.96007553563111
721.0939112275368	1586.3666666666666	19205.366666666665	42.56938797561208
721.842713620643	1586.9666666666667	19148.633333333335	42.66995383390633
722.5914430993702	1586.2666666666667	19105.9	42.93896404474527
723.340099661553	1586.2666666666667	19063.2	42.90476081141371
724.0886833050263	1586.1666666666667	19050.566666666666	43.498415296593265
724.837194027625	1586.7	18997.166666666668	43.5785711358175
725.5856318271836	1586.9666666666667	18949.1	43.32739338455256
726.3339967015373	1586.4666666666667	18890.066666666666	42.17043084446315
727.0822886485207	1586.4	18830.2	42.093660536413886
727.8305076659686	1586.6666666666667	18755.5	42.12780440472952
728.5786537517159	1586.2	18720.166666666668	42.40317696669188
729.3267269035974	1586.4666666666667	18687.333333333332	42.78730280183032
730.0747271194479	1587.1	18701.366666666665	42.931342364276254
730.822654397102	1586.3666666666666	18663.133333333335	43.15870106204384
731.5705087343949	1586.3666666666666	18630.666666666668	42.92437299313243
732.3182901291611	1586.1	18585.7	42.93678276177119
733.0659985792356	1586.4666666666667	18531.566666666666	43.24520114979766
733.8136340824532	1586.5	18498.266666666666	43.755929898001966
734.5611966366486	1586.4666666666667	18477.833333333332	42.9430820308903
735.3086862396566	1585.7333333333333	18465.9	42.621910386972516
736.056102889312	1585.9333333333334	18473.8	42.669577646454954
736.8034465834498	1586.5	18515.2	43.732580817101564
737.5507173199047	1586.9666666666667	18513.566666666666	43.38656781392962
738.2979150965115	1586.3	18533.966666666667	43.35722553225639
739.045039911105	1586.0	18536.733333333334	43.49149532874678
739.79209176152	1586.5	18535.633333333335	43.26929210401889
740.5390706455914	1586.2	18550.6	43.43106732730004
741.285976561154	1585.9333333333334	18549.4	43.181831689401534
742.0328095060426	1586.1666666666667	18524.0	43.32514362081195
742.7795694780918	1586.0333333333333	18482.933333333334	43.15345166679735
743.5262564751367	1586.4	18436.766666666666	43.518012803220294
744.272870495012	1587.0	18425.5	43.62155825107287
745.0194115355524	1586.1333333333334	18334.966666666667	43.12305476005642
745.765879594593	1586.2	18294.533333333333	43.0654996381696
746.5122746699683	1586.7666666666667	18307.266666666666	43.47635682958544
747.2585967595134	1586.6	18334.1	43.78490991171794
748.0048458610628	1586.3666666666666	18350.733333333334	43.223155888635276
748.7510219724516	1586.5333333333333	18373.4	43.94111953698261
749.4971250915144	1586.2	18395.1	44.33428289830542
750.243155216086	1587.0	18399.833333333332	43.7944626725618
750.9891123440015	1587.1	18423.0	43.249470709438
751.7349964730954	1586.2666666666667	18496.233333333334	43.83090283423842
752.4808076012027	1586.5666666666666	18518.166666666668	43.21156376777651
753.2265457261582	1586.4666666666667	18561.533333333333	42.65565314063702
753.9722108457964	1586.5	18649.133333333335	43.511288226405355
754.7178029579526	1586.6666666666667	18691.733333333334	43.04344822274238
755.4633220604613	1586.7666666666667	18728.533333333333	43.65570681718059
756.2087681511574	1586.7666666666667	18773.733333333334	43.812502787238934
756.9541412278757	1586.6333333333334	18797.7	43.21060104716163
757.699441288451	1586.7	18869.666666666668	43.03365500808539
758.4446683307182	1586.4333333333334	18901.6	43.38539563868732
759.1898223525119	1586.2666666666667	18967.5	43.72198960094467
759.9349033516671	1586.5	19013.6	43.26585000446113
760.6799113260186	1586.1333333333334	19076.3	42.62678854486293
761.424846273401	1586.6333333333334	19132.933333333334	42.408016106830225
762.1697081916495	1586.3	19185.8	42.67066895975871
762.9144970785986	1586.4	19272.066666666666	43.187607377142626
763.6592129320832	1586.0	19319.066666666666	43.098703833858956
764.4038557499381	1586.0666666666666	19369.833333333332	42.88058780396803
765.1484255299982	1586.2333333333333	19451.7	43.150386260236075
765.8929222700982	1586.9	19538.666666666668	43.106862319879646
766.637345968073	1586.5333333333333	19615.233333333334	42.31209333048959
767.3816966217572	1586.6333333333334	19690.733333333334	42.31739519177324
768.1259742289859	1586.7333333333333	19775.266666666666	42.97665054716553
768.8701787875938	1586.6333333333334	19879.1	43.06947128798173
769.6143102954156	1586.2666666666667	19932.033333333333	43.208941276729426
770.3583687502863	1586.5666666666666	20001.566666666666	42.481258479591084
771.1023541500406	1587.0333333333333	20059.033333333333	42.378991948660776
771.8462664925133	1587.0666666666666	20143.2	42.08006889479504
772.5901057755393	1585.8666666666666	20271.9	42.665246923234996
773.3338719969533	1586.7	20363.166666666668	42.41622411992221
774.0775651545903	1587.1333333333334	20453.866666666665	43.06308727420705
774.8211852462848	1586.4	20513.333333333332	42.36560716149996
775.5647322698719	1587.0333333333333	20577.5	42.55209284788522
776.3082062231862	1587.0	20641.7	42.542161445929175
777.0516071040627	1586.7666666666667	20734.166666666668	41.89931041105202
777.7949349103361	1586.0333333333333	20850.7	42.23083698658118
778.5381896398412	1586.6	20952.566666666666	42.267418500766524
779.281371290413	1586.0	21021.466666666667	42.35169317491469
780.024479859886	1586.7333333333333	21087.966666666667	41.88684284660816
780.7675153460953	1586.0666666666666	21171.466666666667	41.714185090896756
781.5104777468754	1586.2333333333333	21294.833333333332	41.985558471249924
782.2533670600615	1586.0666666666666	21429.833333333332	42.5760500989202
782.996183283488	1586.9666666666667	21573.866666666665	42.592838731468134
783.73892641499	1586.5333333333333	21695.533333333333	42.350560713274454
784.4815964524023	1586.9333333333334	21798.166666666668	41.435591206385254
785.2241933935596	1586.6333333333334	21911.8	40.63629982229067
785.9667172362967	1586.3666666666666	22034.8	41.095730590168316
786.7091679784486	1585.9333333333334	22143.966666666667	41.28707153502705
787.4515456178499	1586.3	22233.9	41.55109746315725
788.1938501523355	1586.3	22358.1	41.74059235436685
788.9360815797401	1586.4	22459.5	41.41508731469025
789.6782398978987	1586.7	22577.6	41.87094840238444
790.420325104646	1585.7666666666667	22696.8	41.60956733690283
791.1623371978169	1586.0	22809.8	41.85204091167283
791.9042761752461	1586.6	22901.066666666666	42.52200812179655
792.6461420347684	1586.0666666666666	22995.566666666666	42.254440468119014
793.3879347742187	1586.9666666666667	23094.466666666667	41.37356982349643
794.1296543914318	1586.5333333333333	23184.6	41.77342991015329
794.8713008842426	1586.8666666666666	23316.366666666665	42.15163193827572
795.6128742504857	1585.9333333333334	23456.633333333335	42.30496334297095
796.354374487996	1586.5	23533.633333333335	42.100822596780375
797.0958015946084	1587.0333333333333	23642.966666666667	42.4527412047938
797.8371555681575	1586.5333333333333	23811.7	43.21129402905721
798.5784364064783	1587.1666666666667	23875.4	42.908496302564984
799.3196441074057	1586.3333333333333	23972.233333333334	42.6454253184534
800.0607786687742	1586.6666666666667	24093.266666666666	42.93739771482749
800.8018400884189	1587.0666666666666	24223.366666666665	42.56247975308941
801.5428283641745	1585.9333333333334	24332.0	42.06407414579036
802.2837434938757	1586.1	24429.6	41.772452052412945
803.0245854753575	1586.6	24496.033333333333	41.1986086905756
803.7653543064547	1586.2	24596.333333333332	41.58656495506715
804.5060499850019	1586.3666666666666	24703.1	41.14157533955062
805.2466725088342	1586.4	24829.033333333333	41.35980035817118
805.9872218757862	1586.8333333333333	24968.633333333335	42.020693892069325
806.7276980836928	1586.7333333333333	25104.433333333334	42.203144466705275
807.4681011303886	1586.0333333333333	25136.333333333332	41.65844187323057
808.2084310137088	1586.1666666666667	25170.366666666665	41.34843090211798
808.948687731488	1586.5333333333333	25266.333333333332	41.6050565392628
809.688871281561	1586.5	25342.533333333333	41.96874957026053
810.4289816617627	1586.6333333333334	25461.233333333334	42.78991062703197
811.1690188699278	1586.8666666666666	25568.2	42.56051787678146
811.9089829038911	1586.0333333333333	25597.033333333333	42.06200922459254
812.6488737614875	1586.6666666666667	25727.833333333332	41.960634190768864
813.3886914405518	1586.0666666666666	25937.766666666666	42.32898161204451
814.1284359389189	1586.3333333333333	26056.266666666666	42.049683561767225
814.8681072544233	1586.2666666666667	26152.666666666668	42.0139355358965
815.6077053849002	1586.1333333333334	26211.5	41.85717338679743
816.3472303281842	1586.3	26208.166666666668	41.519113299733206
817.0866820821101	1586.4	26244.7	41.244882669454675
817.8260606445127	1585.4	26354.633333333335	41.57694420806192
818.5653660132269	1585.7666666666667	26413.666666666668	41.70421625443806
819.3045981860876	1586.3	26485.733333333334	41.95869602759967
820.0437571609293	1586.5	26552.233333333334	41.79767007057194
820.7828429355872	1586.3333333333333	26584.0	40.73293938733747
821.5218555078957	1586.8	26650.766666666666	40.94546313908112
822.26079487569	1586.4666666666667	26761.066666666666	41.148590421787084
822.9996610368046	1586.7333333333333	26837.766666666666	41.37852481518462
823.7384539890745	1586.0666666666666	26901.466666666667	41.86723250083427
824.4771737303345	1585.9333333333334	26986.366666666665	41.933486865723694
825.2158202584193	1586.0	27099.033333333333	41.913544070124395
825.9543935711638	1586.6	27219.666666666668	42.40998853100336
826.6928936664028	1586.3	27330.233333333334	41.89293719637166
827.4313205419711	1586.5333333333333	27443.133333333335	42.219961134752545
828.1696741957036	1586.2	27541.333333333332	42.23050862276774
828.907954625435	1586.5333333333333	27682.966666666667	42.00387310147576
829.646161829	1586.7	27723.033333333333	41.17650286989939
830.3842958042337	1586.9	27791.5	41.59929180357036
831.1223565489707	1586.8	27841.766666666666	42.23750481241263
831.8603440610459	1586.6666666666667	27908.5	41.29359006288542
832.598258338294	1586.3	28004.4	41.589617550443414
833.3360993785501	1585.9333333333334	28099.166666666668	41.617480921486035
834.0738671796487	1586.4	28201.9	41.56100406176776
834.8115617394246	1586.0666666666666	28274.033333333333	41.48675354508306
835.5491830557129	1586.1333333333334	28369.733333333334	41.07163992860588
836.2867311263482	1586.3	28433.266666666666	41.81164720578812
837.0242059491653	1586.0666666666666	28492.133333333335	41.00568558760541
837.7616075219992	1586.7	28545.433333333334	41.56412516436863
838.4989358426844	1586.1333333333334	28565.933333333334	41.62867797681876
839.2361909090561	1586.4666666666667	28619.266666666666	41.53419139769239
839.9733727189487	1586.6666666666667	28631.733333333334	41.098812903961644
840.7104812701973	1587.1	28728.066666666666	40.98462691292395
841.4475165606366	1586.6666666666667	28881.266666666666	41.42604727889339
842.1844785881015	1586.0333333333333	29084.7	41.9568720007222
842.9213673504267	1586.7	29209.0	41.51575817508158
843.6581828454471	1586.5333333333333	29240.833333333332	41.31218134174258
844.3949250709974	1586.7333333333333	29256.333333333332	41.20882248486487
845.1315940249126	1586.1333333333334	29339.333333333332	41.0413631755487
845.8681897050272	1586.1	29464.433333333334	40.96688189763138
846.6047121091764	1586.4666666666667	29578.5	40.64189464752285
847.3411612351948	1586.7	29728.266666666666	41.20105590037532
848.0775370809172	1586.3333333333333	29798.0	40.866985529922246
848.8138396441784	1586.5	29825.533333333333	40.78097169889117
849.5500689228132	1586.4	29941.333333333332	41.260371930208635
850.2862249146566	1586.7666666666667	30020.1	41.07723618509347
851.0223076175432	1586.7333333333333	30171.233333333334	41.39172291341695
851.7583170293079	1586.1333333333334	30334.866666666665	41.10107539680761
852.4942531477856	1585.6666666666667	30435.3	41.09703027638831
853.2301159708109	1585.9666666666667	30447.466666666667	41.264047771997916
853.9659054962187	1586.6	30453.966666666667	40.39197698551589
854.7016217218439	1586.2666666666667	30560.2	40.33773242927269
855.4372646455213	1586.6333333333334	30707.666666666668	40.25022967210078
856.1728342650856	1586.3	30866.733333333334	40.45516296085333
856.9083305783716	1586.6	30984.266666666666	39.91184635019378
857.6437535832143	1585.7333333333333	31064.1	40.39525235412075
858.3791032774483	1586.6333333333334	31131.833333333332	39.86371015861895
859.1143796589085	1586.4666666666667	31164.7	40.8208199586872
859.8495827254299	1586.2333333333333	31229.133333333335	40.74730543191673
860.5847124748469	1586.6333333333334	31268.566666666666	40.849704270291895
861.3197689049947	1586.6	31387.1	40.39933352962771
862.0547520137079	1586.1	31551.9	41.035772530519345
862.7896617988213	1586.0666666666666	31649.5	40.91454715857132
863.5244982581698	1585.9666666666667	31700.166666666668	40.48694527336836
864.2592613895882	1586.0333333333333	31703.666666666668	40.60558941949701
864.9939511909114	1585.8666666666666	31728.5	40.4922559623048
865.728567659974	1586.1	31831.2	40.881416915196176
866.4631107946109	1586.0333333333333	31922.366666666665	40.7147800044387
867.197580592657	1586.0333333333333	31993.666666666668	40.1946162285952
867.931977051947	1586.4	32078.733333333334	39.799710808345544
868.6663001703158	1586.1	32117.6	40.1693980361908
869.4005499455982	1585.9333333333334	32136.6	39.710787621653076
870.1347263756289	1586.3	32187.1	40.514788378006386
870.8688294582428	1585.8333333333333	32349.266666666666	41.09500774924957
871.6028591912748	1586.7	32474.9	40.959565628123435
872.3368155725594	1586.1	32573.733333333334	40.24170409070991
873.0706985999318	1586.2666666666667	32593.233333333334	40.014175794430955
873.8045082712266	1586.9333333333334	32609.333333333332	39.47123341746763
874.5382445842787	1586.3666666666666	32728.1	39.50329506120361
875.2719075369228	1585.7333333333333	32902.53333333333	40.28283308680995
876.0054971269938	1586.4	33015.833333333336	40.6350561156657
876.7390133523264	1586.2333333333333	33257.933333333334	41.267829005968416
877.4724562107556	1586.3666666666666	33552.066666666666	41.30642094125927
878.2058257001161	1586.4666666666667	33754.1	40.79662122118104
878.9391218182427	1586.1666666666667	33880.26666666667	40.84036418665059
879.6723445629702	1586.1333333333334	33955.066666666666	40.12238806833614
880.4054939321335	1586.1333333333334	34044.066666666666	40.527801704157724
881.1385699235674	1586.7333333333333	34215.1	40.56796176754577
881.8715725351066	1585.8333333333333	34343.73333333333	40.13608376802097
882.604501764586	1586.0666666666666	34507.76666666667	39.86473863978492
883.3373576098403	1586.0	34707.833333333336	39.53162323290269
884.0701400687044	1585.9333333333334	34891.666666666664	39.80830786034577
884.8028491390132	1586.0333333333333	35024.9	39.326586467205246
885.5354848186014	1585.8	35116.0	39.12895700199961
886.2680471053038	1586.5666666666666	35242.4	38.7602224851112
887.0005359969554	1586.1666666666667	35480.96666666667	38.919907904762205
887.7329514913906	1586.6333333333334	35564.26666666667	38.98375068341444
888.4652935864447	1586.0333333333333	35701.8	38.7866219193014
889.1975622799522	1586.3666666666666	35850.23333333333	38.89769408762486
889.929757569748	1586.1	36110.333333333336	39.237110542177824
890.6618794536669	1585.9666666666667	36269.7	39.58383618016524
891.3939279295437	1586.0	36453.433333333334	39.914110650478484
892.1259029952132	1585.8333333333333	36609.566666666666	40.217474821550624
892.8578046485103	1586.7	36765.63333333333	39.86378046677323
893.5896328872698	1586.0	36832.0	39.6992778259836
894.3213877093264	1586.3333333333333	37003.066666666666	39.28812689139139
895.0530691125149	1585.9666666666667	37321.46666666667	40.08569182236219
895.7846770946703	1586.6333333333334	37623.166666666664	40.72795103416502
896.5162116536272	1585.9666666666667	37787.6	40.88680573081331
897.2476727872206	1586.4666666666667	37961.0	41.1330384231444
897.9790604932853	1586.4666666666667	38100.8	41.43431548259705
898.7103747696559	1585.8333333333333	38234.76666666667	41.448028773334585
899.4416156141674	1586.5	38474.63333333333	42.45420490379352
900.1727830246544	1586.3333333333333	38694.833333333336	42.34767601305086
900.9038769989521	1586.2666666666667	38945.8	42.74826586799036
901.634897534895	1586.6	39178.6	42.62855516752205
902.365844630318	1586.3333333333333	39335.666666666664	42.43683975846167
903.0967182830558	1586.5333333333333	39474.7	43.235217202366854
903.8275184909435	1586.3333333333333	39599.53333333333	43.54645682396406
904.5582452518156	1586.6	39781.26666666667	44.137894237584355
905.288898563507	1586.3	39943.433333333334	44.24861740888782
906.0194784238527	1586.7333333333333	40035.433333333334	44.09060191808872
906.7499848306873	1586.6666666666667	40202.6	43.803832336529084
907.4804177818455	1586.8	40414.166666666664	44.21372934946281
908.2107772751625	1586.3	40623.166666666664	44.6699808135301
908.9410633084728	1586.2666666666667	40871.13333333333	44.431034005134435
909.6712758796114	1585.5	41017.23333333333	45.24740110624979
910.4014149864129	1586.2333333333333	41137.23333333333	45.853479916088
911.1314806267123	1586.2666666666667	41323.63333333333	46.209016934317845
911.8614727983444	1586.6	41507.53333333333	46.29903149043725
912.5913914991438	1586.5	41699.36666666667	46.46397304742858
913.3212367269456	1585.7	41862.166666666664	46.694850825090754
914.0510084795844	1586.5333333333333	42018.4	46.65807483023644
914.7807067548952	1587.0	42114.4	47.21167216953949
915.5103315507125	1585.7666666666667	42173.03333333333	47.22558832934827
916.2398828648716	1586.0333333333333	42315.73333333333	47.25400958290643
916.9693606952068	1586.2333333333333	42466.333333333336	47.496038322242555
917.6987650395532	1586.3	42595.86666666667	47.704263654478304
918.4280958957455	1586.1	42717.23333333333	48.0931828700823
919.1573532616186	1586.6	42861.03333333333	48.304555784942266
919.8865371350073	1586.0666666666666	42908.13333333333	48.71806308930876
920.6156475137464	1585.9333333333334	42897.833333333336	48.03936962205636
921.3446843956707	1586.2333333333333	42855.13333333333	48.24946550680379
922.0736477786149	1586.5666666666666	42753.26666666667	47.87959178546988
922.802537660414	1586.5	42701.23333333333	47.07548040495702
923.5313540389027	1586.8333333333333	42759.26666666667	47.275053735504166
924.2600969119159	1586.7333333333333	42766.86666666667	46.63746696499828
924.9887662772883	1586.3333333333333	42713.3	45.98638666912231
925.7173621328548	1586.8333333333333	42642.53333333333	45.258213435232435
926.4458844764501	1586.2	42613.5	45.13852328504241
927.1743333059092	1586.1	42462.3	45.42290429772721
927.9027086190666	1586.4333333333334	42201.26666666667	46.18760174654868
928.6310104137575	1586.5666666666666	41766.6	46.52875623406541
929.3592386878165	1586.2666666666667	41141.13333333333	47.058847310449295
930.0873934390784	1586.0666666666666	40427.8	47.091665939600226
930.815474665378	1586.1	39653.23333333333	46.77853841015059
931.5434823645503	1586.0666666666666	38722.066666666666	46.68799899239429
932.2714165344298	1585.5	37602.7	45.99398055794707
932.9992771728516	1586.1	36516.066666666666	45.314768746981564
933.7270642776504	1586.0333333333333	35468.3	45.77467618263793
934.4547778466609	1585.8	34355.7	45.12343675384626
935.1824178777181	1586.6	33479.933333333334	45.2972750150071
935.9099843686568	1585.9666666666667	32750.9	44.30918587344732
936.6374773173115	1586.0666666666666	32251.566666666666	43.60256803733777
937.3648967215174	1585.9666666666667	31977.3	42.916725328856856
938.0922425791092	1585.9	31800.0	42.28425450837783
938.8195148879216	1586.2333333333333	31842.2	42.18114858471648
939.5467136457895	1585.9666666666667	32049.833333333332	42.02078560642555
940.2738388505477	1586.1666666666667	32325.5	41.21060956094994
941.000890500031	1586.1	32768.7	41.23264168573266
941.7278685920743	1586.7666666666667	33363.6	40.63760153503549
942.4547731245123	1586.2	34024.833333333336	40.654018019381425
943.1816040951798	1586.5	34723.76666666667	40.709225082126046
943.9083615019116	1586.1666666666667	35467.46666666667	40.642021691174975
944.6350453425426	1586.4	36149.566666666666	40.64180765062597
945.3616556149077	1586.1666666666667	36894.03333333333	40.12037101729466
946.0881923168415	1586.1	37672.73333333333	40.67484284281837
946.8146554461789	1585.7	38435.2	40.96048561262895
947.5410450007547	1586.8	39197.13333333333	40.1333647716443
948.2673609784038	1585.8	39975.166666666664	40.33196564889712
948.9936033769609	1586.8	40762.63333333333	40.17245295248484
949.7197721942608	1586.2333333333333	41494.5	40.15918652055394
950.4458674281384	1586.8666666666666	42199.26666666667	39.51931992998912
951.1718890764284	1585.9333333333334	42930.166666666664	39.453888732254384
951.8978371369658	1586.4333333333334	43617.46666666667	39.81187122645931
952.6237116075853	1586.8333333333333	44249.0	40.02595347228177
953.3495124861216	1586.2	44809.86666666667	39.63643586782281
954.0752397704097	1586.8333333333333	45267.53333333333	39.03342447354567
954.8008934582843	1586.5333333333333	45790.23333333333	39.3661667572119
955.5264735475803	1586.0333333333333	46318.63333333333	39.44412974170732
956.2519800361324	1585.6	46833.433333333334	40.17804657069034
956.9774129217755	1585.7666666666667	47334.3	40.53144145490811
957.7027722023442	1586.3	47702.166666666664	39.98179487518926
958.4280578756737	1586.4333333333334	47952.26666666667	39.62572995022522
959.1532699395985	1586.6	48076.5	39.16319900631945
959.8784083919536	1585.8333333333333	48420.433333333334	39.550109598900704
960.6034732305736	1586.5333333333333	48749.76666666667	39.09271404585571
961.3284644532936	1586.9	49040.73333333333	38.91501539549581
962.053382057948	1586.4666666666667	49418.76666666667	39.25340957432224
962.7782260423721	1586.6333333333334	49758.066666666666	39.205965754377985
963.5029964044004	1586.6	50017.86666666667	39.55357905875037
964.2276931418677	1586.1666666666667	50143.666666666664	38.68428267691593
964.952316252609	1587.1333333333334	50207.03333333333	38.36004464859469
965.6768657344589	1586.4333333333334	50179.9	38.69471885285093
966.4013415852523	1586.2	50151.3	38.24804302863518
967.1257438028242	1586.7333333333333	50237.73333333333	39.03896569817882
967.8500723850091	1586.4666666666667	50251.4	38.46461998233767
968.574327329642	1586.1	50341.96666666667	38.64820525295827
969.2985086345576	1586.2	50490.26666666667	38.80854394048172
970.0226162975908	1586.2333333333333	50473.36666666667	38.86956049859068
970.7466503165765	1587.0	50372.03333333333	38.57831083193861
971.4706106893493	1586.3666666666666	50446.933333333334	38.684658928678864
972.1944974137441	1586.8666666666666	50339.86666666667	38.444851449459556
972.9183104875957	1585.6333333333334	50105.23333333333	38.87770490457684
973.6420499087391	1586.7666666666667	49855.1	39.147234780402286
974.3657156750087	1586.2666666666667	49589.2	38.091557485560216
975.0893077842397	1587.0	49357.0	38.14111829989565
975.8128262342667	1586.3666666666666	49281.5	38.13311127974097
976.5362710229247	1586.9333333333334	49218.13333333333	38.17765319099467
977.2596421480483	1586.5	49140.8	38.11421869636306
977.9829396074724	1586.4333333333334	49153.36666666667	38.47225728439739
978.7061633990318	1586.4333333333334	49057.6	39.00522467366959
979.4293135205613	1586.5	48839.166666666664	38.713425274089374
980.1523899698958	1586.3333333333333	48551.5	38.277450370261725
980.87539274487	1587.0	48442.3	38.063258325041
981.5983218433189	1586.5333333333333	48442.7	37.94955667939973
982.3211772630771	1586.5	48451.333333333336	37.52408380225537
983.0439590019795	1586.4333333333334	48521.86666666667	37.21539226667129
983.7666670578608	1586.7666666666667	48589.833333333336	37.617016246992094
984.4893014285559	1586.3	48585.4	38.21996972482906
985.2118621118997	1587.5333333333333	48509.53333333333	37.98650901726349
985.9343491057269	1586.3333333333333	48455.23333333333	37.68942434904882
986.6567624078724	1586.5	48317.3	37.15267272934666
987.3791020161709	1586.4	48265.13333333333	37.659396793011965
988.1013679284573	1586.8666666666666	48221.2	37.75746301936026
988.8235601425663	1586.9	48247.13333333333	38.48716377548037
989.5456786563328	1586.8666666666666	48327.9	38.37666058121092
990.2677234675917	1586.9666666666667	48375.76666666667	38.31103073841016
990.9896945741776	1586.8	48257.2	37.96049409894317
991.7115919739255	1586.1	48124.3	37.75615460760739
992.4334156646702	1586.3	47783.333333333336	37.161175444846904
993.1551656442463	1586.1666666666667	47429.933333333334	36.56858582781052
993.8768419104888	1586.4	47079.96666666667	36.47008188393603
994.5984444612325	1586.1	46796.4	36.50612119468856
995.3199732943121	1586.4333333333334	46506.666666666664	36.243504117985935
996.0414284075626	1585.9666666666667	46222.96666666667	36.20660291944127
996.7628097988187	1586.4	45982.6	35.68018856350828
997.4841174659151	1586.1	45764.36666666667	36.05732001389589
998.2053514066869	1586.4666666666667	45475.03333333333	36.491355390689726
998.9265116189687	1585.7333333333333	44983.7	36.6311129753419
999.6475981005952	1586.6333333333334	44413.23333333333	36.57024513845199
1000.3686108494015	1586.0666666666666	43844.066666666666	36.991780488783824
1001.0895498632223	1586.2	43485.46666666667	36.81638848509865
1001.8104151398923	1586.4	43173.933333333334	36.95588958042051
1002.5312066772464	1586.4333333333334	42839.1	37.20947862526469
1003.2519244731194	1586.8666666666666	42627.53333333333	37.69096044131537
1003.9725685253462	1586.6666666666667	42305.9	37.53534321796127
1004.6931388317614	1586.7	41958.7	37.75100969025082
1005.4136353902	1585.6	41486.73333333333	38.01705860949594
1006.1340581984969	1586.2666666666667	40927.86666666667	38.55836450884888
1006.8544072544867	1586.4666666666667	40314.8	38.465658574020146
1007.5746825560042	1585.5666666666666	39690.3	38.19912998988406
1008.2948841008844	1587.2333333333333	39087.2	37.99921427280685
1009.0150118869618	1586.4333333333334	38545.86666666667	37.69987093138948
1009.7350659120716	1586.4666666666667	38165.76666666667	37.98148088561716
1010.4550461740483	1586.8	37808.4	38.121354447687864
1011.174952670727	1586.6666666666667	37476.36666666667	37.543863430778345
1011.8947853999423	1586.3666666666666	37053.53333333333	37.694655813633396
1012.614544359529	1586.6333333333334	36507.9	38.116477740401415
1013.334229547322	1586.3666666666666	35904.666666666664	38.31221389040419
1014.0538409611561	1586.2666666666667	35236.666666666664	38.103583269404275
1014.7733785988661	1586.2333333333333	34571.23333333333	38.515236913003186
1015.4928424582868	1586.0333333333333	34021.666666666664	38.36586634822571
1016.2122325372529	1586.0666666666666	33566.46666666667	38.49826442592661
1016.9315488335994	1586.6	33169.333333333336	39.2085673098754
1017.6507913451611	1586.7	32761.166666666668	38.11078421736115
1018.3699600697728	1585.4	32415.066666666666	39.00421010730029
1019.0890550052692	1586.2666666666667	31953.3	38.57946080129922
1019.8080761494851	1586.6666666666667	31450.566666666666	39.2872983847266
1020.5270235002555	1586.5333333333333	30777.966666666667	39.11246189435851
1021.2458970554151	1586.8	30072.266666666666	39.5414307119755
1021.9646968127987	1586.3666666666666	29398.566666666666	39.20675131314682
1022.6834227702411	1587.0	28876.933333333334	39.64734444000684
1023.4020749255772	1585.8	28404.433333333334	39.25933172948132
1024.1206532766416	1586.1333333333334	28014.5	39.92355264527054
1024.8391578212693	1586.5	27664.833333333332	39.344760278289556
1025.5575885572953	1585.8666666666666	27349.066666666666	39.86356979276507
1026.2759454825539	1586.2333333333333	26906.333333333332	39.224071918301185
1026.9942285948803	1586.1666666666667	26335.6	39.114900252113735
1027.7124378921092	1586.5333333333333	25783.9	40.05498861428423
1028.4305733720753	1586.7333333333333	25182.7	40.004252163253675
1029.1486350326138	1587.2333333333333	24630.966666666667	40.01586905904991
1029.866622871559	1586.1	24164.0	40.248022802464035
1030.584536886746	1586.2666666666667	23725.733333333334	39.974912321280335
1031.3023770760096	1587.1333333333334	23356.866666666665	39.506641339006265
1032.0201434371845	1586.0	23032.0	39.591287353462164
1032.7378359681059	1585.9	22707.833333333332	39.6116211291607
1033.455454666608	1585.9	22322.4	39.935233223770815
1034.1729995305259	1586.8	21871.833333333332	39.74193466002197
1034.8904705576945	1586.9333333333334	21326.933333333334	39.57147492586102
1035.6078677459486	1586.5333333333333	20790.7	39.13566824356687
1036.3251910931228	1586.3333333333333	20301.8	40.01463380265398
1037.042440597052	1587.0	19849.966666666667	40.05537388079421
1037.7596162555712	1585.9333333333334	19422.733333333334	39.63408807324575
1038.4767180665153	1585.5333333333333	19093.7	39.67114455236817
1039.1937460277186	1586.2666666666667	18782.5	39.71905237716567
1039.9107001370162	1586.0666666666666	18506.7	39.85746146766353
1040.627580392243	1586.7333333333333	18219.166666666668	38.78755633368265
1041.3443867912338	1585.9	17898.9	39.41752688237009
1042.0611193318232	1586.8333333333333	17479.933333333334	38.73980062316056
1042.7777780118463	1586.2333333333333	17032.633333333335	38.04935327701734
1043.4943628291376	1586.8333333333333	16605.966666666667	39.19897417817652
1044.2108737815322	1586.2666666666667	16205.9	39.3890725786485
1044.9273108668647	1586.9333333333334	15851.4	39.42779467348676
1045.64367408297	1586.0333333333333	15503.566666666668	39.06150198490387
1046.359963427683	1586.3333333333333	15230.533333333333	38.66389853122977
1047.0761788988382	1586.4333333333334	14973.366666666667	39.542374629457946
1047.7923204942708	1586.9333333333334	14739.0	39.52211679861483
1048.5083882118154	1586.1	14460.333333333334	39.456873020290644
1049.224382049307	1586.8333333333333	14151.733333333334	39.244891744846456
1049.9403020045802	1587.0	13811.766666666666	38.83244251744858
1050.6561480754697	1586.3333333333333	13482.366666666667	39.684334411445036
1051.3719202598106	1586.6	13123.1	38.55411837208054
1052.0876185554378	1587.2666666666667	12853.366666666667	39.05164205297315
1052.8032429601856	1586.3666666666666	12598.2	39.23718635058934
1053.5187934718892	1587.1666666666667	12397.7	38.905595756629594
1054.2342700883835	1586.0333333333333	12250.6	39.8437637690899
1054.949672807503	1586.1333333333334	12085.566666666668	38.876532056562155
1055.6650016270826	1586.1666666666667	11912.0	38.68176736883795
1056.3802565449573	1586.6333333333334	11713.933333333332	39.03905020157517
1057.0954375589617	1586.2666666666667	11485.033333333333	38.34904196543063
1057.8105446669308	1587.0666666666666	11254.966666666667	38.614672603485914
1058.5255778666992	1587.0333333333333	11028.5	38.33977893004133
1059.240537156102	1586.8	10804.266666666666	38.52305634084556
1059.9554225329737	1585.9333333333334	10608.433333333332	38.53967230294323
1060.6702339951491	1586.1333333333334	10453.9	38.91837212113307
1061.3849715404633	1586.5	10325.0	38.772358589304055
1062.0996351667509	1585.9333333333334	10210.6	38.962653412923146
1062.8142248718468	1586.1	10099.0	38.70549806800084
1063.528740653586	1586.4666666666667	9946.6	37.87861389699966
1064.2431825098029	1586.1666666666667	9784.866666666667	38.745502688493396
1064.9575504383324	1586.0666666666666	9576.5	38.419334985791
1065.6718444370097	1586.1	9384.3	38.68155703108106
1066.386064503669	1586.5666666666666	9205.433333333332	37.767487747470184
1067.1002106361457	1586.1	9067.433333333332	38.71131066082769
1067.8142828322743	1586.3	8946.6	39.196769660516054
1068.5282810898898	1586.4333333333334	8858.2	39.51546166693757
1069.2422054068265	1586.6333333333334	8756.766666666666	38.998707237529715
1069.95605578092	1586.4333333333334	8657.2	39.126436010070464
1070.6698322100044	1586.1333333333334	8514.533333333333	39.034894551372936
1071.383534691915	1586.4333333333334	8340.066666666668	39.48700464258882
1072.0971632244864	1587.1	8177.3	39.04487348380706
1072.8107178055534	1586.0	8015.6	38.84356061679305
1073.524198432951	1586.0333333333333	7895.266666666666	39.428459985253824
1074.2376051045137	1586.0	7781.733333333334	38.57859950421718
1074.9509378180765	1585.9333333333334	7703.366666666667	39.18074532317936
1075.6641965714741	1586.3333333333333	7621.9	38.899627728758006
1076.3773813625414	1586.8	7520.166666666667	38.813394134340484
1077.0904921891133	1586.1	7413.966666666666	38.10934251919598
1077.8035290490245	1586.3	7292.033333333334	38.84623801100024
1078.51649194011	1586.5	7155.866666666667	38.32647742128182
1079.2293808602042	1586.4	7032.1	38.89995651599529
1079.9421958071423	1586.3666666666666	6917.066666666667	38.82446997411993
1080.6549367787588	1586.2333333333333	6824.7	37.97501128699429
1081.367603772889	1586.3666666666666	6744.533333333334	37.63729045405709
1082.080196787367	1587.1	6688.133333333333	37.89202942816217
1082.7927158200282	1586.1	6600.166666666667	37.18058035704046
1083.5051608687072	1586.4333333333334	6513.8	38.46722905943389
1084.217531931239	1586.2666666666667	6376.733333333334	37.55071726535915
1084.9298290054578	1586.2333333333333	6264.433333333333	37.861146007006575
1085.6420520891993	1586.3	6157.233333333334	38.15724955385093
1086.3542011802977	1586.0	6076.833333333333	38.372418021589446
1087.0662762765878	1586.2333333333333	6016.833333333333	38.660937580265994
1087.7782773759047	1585.9666666666667	5958.2	37.64560923945614
1088.4902044760831	1586.1	5884.4	38.443969428314965
1089.202057574958	1585.8333333333333	5797.766666666666	38.674965192236755
1089.9138366703637	1585.9666666666667	5703.333333333333	37.90204522546228
1090.6255417601355	1585.6333333333334	5618.333333333333	38.93848335150299
1091.337172842108	1585.6666666666667	5531.766666666666	38.57668075048518
1092.048729914116	1586.4333333333334	5467.033333333334	37.72548652268997
1092.7602129739944	1585.7666666666667	5427.733333333334	38.237183044375236
1093.471622019578	1587.0666666666666	5384.1	38.143969151135714
1094.1829570487016	1585.7666666666667	5312.2	38.53048650203482
1094.8942180592	1586.1	5226.433333333333	38.5534819286177
1095.605405048908	1586.9666666666667	5146.566666666667	38.21912459456388
1096.3165180156604	1586.1	5082.0	37.834867141796984
1097.027556957292	1585.5666666666666	5034.066666666667	38.043945042162534
1097.7385218716379	1585.8333333333333	5001.366666666667	37.678375811578405
1098.4494127565324	1586.0666666666666	4954.066666666667	38.051223881104484
1099.1602296098106	1585.9666666666667	4869.133333333333	38.342482171476874
1099.8709724293074	1586.3333333333333	4782.8	38.77698536006218
1100.5816412128574	1585.9333333333334	4710.3	38.37065481694726
1101.2922359582956	1586.0	4668.1	38.72083874182877
1102.0027566634565	1586.1	4633.066666666667	38.61128221041463
1102.7132033261753	1585.7666666666667	4579.033333333334	37.74547555233025
1103.4235759442865	1586.1333333333334	4507.266666666666	39.49037048481224
1104.1338745156252	1586.8333333333333	4436.633333333333	38.81775109077515
1104.844099038026	1586.7666666666667	4377.833333333333	38.08477647429853
1105.5542495093239	1586.3333333333333	4349.1	38.8420948515681
1106.2643259273534	1586.3333333333333	4294.566666666667	38.05347997500232
1106.9743282899494	1586.2333333333333	4225.233333333334	38.45632170703533
1107.684256594947	1586.5	4143.633333333333	37.75253646705199
1108.394110840181	1585.7666666666667	4081.5666666666666	37.108871621818345
1109.1038910234856	1586.5	4046.766666666667	39.443540728871724
1109.8135971426964	1585.9	3988.733333333333	38.97266880717848
1110.5232291956477	1586.9333333333334	3922.266666666667	39.84016107309647
1111.2327871801745	1586.6666666666667	3850.0	39.60418858327021
1111.9422710941117	1586.6	3806.233333333333	40.47860902157289
1112.6516809352938	1586.6	3758.6666666666665	39.879074136625206
1113.3610167015559	1585.9	3695.633333333333	40.51937564324024
1114.0702783907325	1585.7333333333333	3640.4333333333334	38.65987950685026
1114.7794660006589	1585.7333333333333	3594.8	38.29455597238427
1115.4885795291696	1585.6333333333334	3560.766666666667	37.90984557923573
1116.1976189740992	1586.9666666666667	3517.8333333333335	40.19849297021827
1116.906584333283	1586.2333333333333	3475.5333333333333	39.738472717413394
1117.6154756045555	1585.7	3436.133333333333	40.647764530539646
1118.3242927857516	1586.2	3394.0666666666666	39.07749448082263
1119.0330358747062	1586.2333333333333	3359.633333333333	40.858329457233474
1119.741704869254	1585.9666666666667	3313.733333333333	38.763872489014396
1120.4502997672296	1586.6333333333334	3270.4	39.08091507565122
1121.1588205664682	1585.8	1664.2	43.465693781090465
1121.8672672648045	1585.8	1663.2666666666667	36.634875361774206
1122.5756398600731	1585.1	1663.0	35.211437895476074
1123.2839383501089	1585.0666666666666	1664.1	37.07312493709264
