# Supplementary material for: Roblonski: A Material-Efficient Robo-Fluidic Toolbox for Rapid Photochemical Characterization
Source: ACS Cent Sci. 2026 Feb 6;12(3):333–44. doi: 10.1021/acscentsci.5c02027 (PMC13022720; doi:10.1021/acscentsci.5c02027)
Supplement: Supplementary file 2 [file oc5c02027_si_002.zip › BeerLambertStudy/Raw Data (Automataed)/BLEC Study (2025 Jun 12)/Perylene3/blec_Perylene3__13062025_aABS_i11_eEXP_s5_d380e-02_t250-0_m7_v175-0.csv]

name	C:/Users/cbe.mabolha.shared/Documents/Gilson Spectroscopy Project\BLEC Study (2025 Jun 12)\Perylene3\blec_Perylene3__13062025_aABS_i11_eEXP_s5_d380e-02_t250-0_m7_v175-0.csv
2025-06-13 01:29:40.385970
mix_iter=7	mix_disp=175.0
droplet_volume=50.0	working_volume=250.0
dilution_scheme=Fractional(value=0.3333333333333333)	n_dil=6
calibration=Calibration(y = f(x); f(x) = -0.244 + 0.9765x; s.t. y > 0.0; Set Feb 4	2025 from "Manuscript Figures Data.xlsx")
count	30
interval	0.1 (Sec)
integration_time	40000 (uSec)
NLC=False	DCC=False	WCAL=-5	Slit=S5
Conc_0=0.038	nFRAC=0.13168724279835395	nConc_(11;5)=0.00500411522633745	aFRAC=0.1320172817797229	aConc_(11;5)=0.00501665670762947
wavelength (nm)	dark reference (int)	light reference (int)	abs (mOD)
W	D	L	S
344.6678771972656	1601.7666666666667	1680.1666666666667	47.566710863592505
345.45221902608614	1589.3333333333333	1667.6	43.3391581892455
346.236489003635	1586.3333333333333	1663.8	42.57158811019301
347.02068712774695	1584.7333333333333	1662.3	45.61235598441598
347.8048133962569	1584.8	2400.233333333333	44.31399944344415
348.5888678069997	1585.6666666666667	2413.633333333333	44.76977584154745
349.3728503578101	1586.8	2427.3	44.62030567569779
350.15676104652283	1587.2666666666667	2440.4	46.01398076493105
350.94059987097285	1587.3333333333333	2446.6666666666665	43.647493226873245
351.72436682899485	1587.7	2453.2	45.93408026202536
352.5080619184237	1585.7666666666667	2457.0	43.03913243683987
353.2916851370942	1585.0333333333333	2463.5333333333333	44.1583486039973
354.0752364828412	1585.5666666666666	2465.5666666666666	45.739212558025045
354.8587159534994	1585.1333333333334	2469.4	43.49326715857362
355.6421235469038	1586.1	2472.9666666666667	43.90062350297556
356.42545926088906	1586.5333333333333	2479.5333333333333	45.5594004819424
357.20872309329	1586.1666666666667	2475.9666666666667	44.757173545901104
357.9919150419415	1587.0	2467.5666666666666	42.88635538125482
358.77503510467835	1586.5	2463.3	43.2624004550767
359.5580832793353	1585.8333333333333	2457.633333333333	45.30753615121383
360.34105956374725	1585.8666666666666	2451.6	45.19674873725741
361.12396395574893	1585.7666666666667	2444.6666666666665	41.01362038605518
361.9067964531752	1586.5333333333333	2448.3333333333335	46.36637666782038
362.6895570538609	1586.3333333333333	2446.9	43.618889854686756
363.47224575564076	1586.2333333333333	2448.5333333333333	46.11392013414069
364.2548625563497	1586.6	2447.366666666667	49.4865229522638
365.0374074538224	1586.3	2441.2	42.70702128180263
365.8198804458938	1586.3	2440.1	43.81386429282457
366.6022815303986	1586.0333333333333	2439.5333333333333	44.97608884765807
367.3846107051717	1586.0666666666666	2440.5666666666666	48.20204634968281
368.1668679680479	1586.3666666666666	2441.3333333333335	44.78216194459129
368.9490533168619	1586.6666666666667	2443.866666666667	44.977585560829716
369.7311667494487	1586.1333333333334	2452.6	46.679236334643456
370.5132082636429	1586.3666666666666	2454.8333333333335	39.99141726377663
371.2951778572795	1585.9333333333334	2468.6666666666665	48.27574004988538
372.07707552819323	1585.9	2470.266666666667	48.85870104584789
372.8589012742189	1586.3	2469.233333333333	43.526103913457774
373.6406550931913	1586.5666666666666	2480.4333333333334	45.18922580153496
374.4223369829453	1586.5	2491.1	46.91838271536806
375.2039469413157	1586.1666666666667	2494.4666666666667	45.63531643627639
375.9854849661373	1586.7	2487.633333333333	45.29710956616936
376.7669510552448	1586.7666666666667	2489.633333333333	44.7858544167035
377.5483452064732	1586.8666666666666	2493.1	45.177476892148384
378.3296674176572	1585.5	2514.4666666666667	47.181376895463764
379.11091768663164	1586.1666666666667	2518.4	46.95485870752192
379.89209601123133	1585.6333333333334	2522.5	46.176614175600776
380.67320238929113	1586.1666666666667	2524.8	46.428048899294666
381.45423681864577	1585.7666666666667	2526.0666666666666	46.51253091879159
382.23519929713007	1586.2333333333333	2536.4333333333334	47.57937331690168
383.01608982257886	1586.7	2549.4666666666667	45.83602074630697
383.796908392827	1586.5666666666666	2562.633333333333	46.430370568812116
384.57765500570923	1585.8	2562.9666666666667	46.16096842281454
385.3583296590604	1586.1666666666667	2552.733333333333	44.88137535632218
386.1389323507153	1586.1333333333334	2561.133333333333	48.77044751462054
386.91946307850884	1586.1333333333334	2569.4	46.80899207705837
387.69992184027564	1586.5333333333333	2590.366666666667	46.77618023700095
388.48030863385065	1585.8333333333333	2614.7	47.4554974933387
389.2606234570687	1586.0333333333333	2601.9666666666667	47.47397771963951
390.04086630776453	1586.4	2588.4	46.62521209190205
390.82103718377294	1586.4333333333334	2592.5666666666666	45.99096244913989
391.6011360829288	1585.5666666666666	2599.4333333333334	44.11698032502617
392.3811630030669	1586.2	2630.0666666666666	46.19532786146541
393.161117942022	1586.4666666666667	2673.1666666666665	45.32697525744175
393.941000897629	1586.1333333333334	2710.366666666667	45.89057080091868
394.72081186772266	1586.0666666666666	2723.6	47.12275224276311
395.5005508501378	1586.4333333333334	2711.8333333333335	49.57319800897334
396.28021784270925	1585.9666666666667	2706.8333333333335	44.87439910082392
397.0598128432718	1586.0333333333333	2719.366666666667	47.87735776299035
397.83933584966024	1585.9666666666667	2725.2	50.73179980878163
398.6187868597095	1586.1333333333334	2737.4333333333334	48.16860549204591
399.3981658712542	1586.0333333333333	2753.9	49.22000598094103
400.1774728821293	1586.2333333333333	2781.3333333333335	47.97988234008143
400.9567078901696	1585.8666666666666	2807.133333333333	50.52769145347835
401.7358708932098	1585.7666666666667	2802.5333333333333	49.09763664624596
402.5149618890848	1586.6	2791.5666666666666	49.714725534147455
403.2939808756294	1585.7666666666667	2791.7	48.55684476087406
404.07292785067847	1586.1333333333334	2824.766666666667	49.00442835824638
404.8518028120667	1585.8666666666666	2838.4	49.917599292018394
405.630605757629	1587.3	2843.4666666666667	50.76087178202063
406.4093366852001	1586.3	2834.4	51.39616592188
407.1879955926149	1586.1333333333334	2834.1666666666665	47.00816226709254
407.9665824777082	1586.0333333333333	2852.9	49.08914525810948
408.74509733831474	1585.9333333333334	2873.766666666667	49.186998729259585
409.52354017226935	1586.2	2881.3333333333335	47.183108979859774
410.3019109774069	1586.0333333333333	2884.4	46.83539884333823
411.08020975156217	1586.6	2900.266666666667	46.90998633325642
411.8584364925699	1586.8666666666666	2929.0	48.46967591660548
412.6365911982651	1586.4666666666667	2944.633333333333	46.41528366718489
413.4146738664823	1586.5333333333333	2972.4	48.183033793269004
414.19268449505654	1586.0333333333333	3000.8333333333335	47.16498771433945
414.97062308182257	1586.7666666666667	3040.2	48.329287817940745
415.74848962461516	1585.8666666666666	3080.2	44.961685275083646
416.52628412126916	1586.2	3153.0333333333333	46.584684143016545
417.3040065696194	1586.4333333333334	3227.366666666667	46.416707638608074
418.0816569675006	1586.3333333333333	3221.6	46.43869679830733
418.8592353127476	1586.4	3216.4	49.6630249690407
419.63674160319533	1586.0666666666666	3217.633333333333	46.58936766216914
420.4141758366785	1586.7	3258.4	47.03813140425836
421.1915380110319	1586.5	3278.5	49.84544769031438
421.9688281240904	1585.7666666666667	3272.0	47.33715675548639
422.7460461736888	1586.3666666666666	3327.4666666666667	49.71751606247054
423.52319215766187	1586.6666666666667	3393.133333333333	48.35276443909116
424.3002660738445	1586.5	3475.0333333333333	51.38446463382938
425.0772679200714	1586.3	3620.9666666666667	51.270824039587566
425.8541976941775	1586.1666666666667	3751.9666666666667	49.43892240322925
426.6310553939975	1586.1666666666667	3818.2	50.84536714509226
427.40784101736625	1586.0	3874.233333333333	51.711986101235304
428.18455456211865	1586.0666666666666	3997.866666666667	52.36744646900583
428.96119602608934	1585.9666666666667	4192.066666666667	54.27582864335035
429.7377654071133	1586.2666666666667	4408.6	55.74820592828528
430.5142627030252	1586.2666666666667	4534.8	54.760773971944886
431.29068791166	1586.8333333333333	4683.066666666667	56.397854102865296
432.06704103085235	1586.4666666666667	4812.7	56.18356343716505
432.8433220584372	1586.9	4902.833333333333	55.987096670752365
433.6195309922492	1586.6333333333334	4968.4	55.81727817835077
434.3956678301234	1586.5333333333333	5014.966666666666	54.76771766560152
435.1717325698944	1586.3	5030.966666666666	54.283142987454134
435.9477252093971	1585.8666666666666	5044.166666666667	51.48857983795431
436.72364574646633	1586.1666666666667	5093.666666666667	51.32125835340347
437.49949417893686	1585.2333333333333	5165.033333333334	49.95918032538161
438.27527050464346	1585.9	5253.533333333334	49.48413812235235
439.0509747214211	1586.0333333333333	5429.2	48.2359960982899
439.8266068271044	1586.0666666666666	5688.6	48.63068487532878
440.6021668195283	1586.4666666666667	6059.466666666666	49.38298168515721
441.37765469652754	1586.1666666666667	6523.966666666666	49.203246812148684
442.1530704559369	1586.3666666666666	7023.7	49.62631076660598
442.9284140955914	1586.7333333333333	7474.3	50.159985748894044
443.7036856133256	1586.4	7791.066666666667	49.39164450652123
444.47888500697445	1586.1333333333334	7960.666666666667	49.25217965878077
445.2540122743727	1586.2666666666667	7987.3	48.95530593958066
446.0290674133552	1586.2	7948.0	49.104260945637115
446.8040504217568	1587.0333333333333	7848.733333333334	49.288217910361595
447.5789612974122	1586.0333333333333	7756.233333333334	48.60937754890859
448.35380003815635	1586.7333333333333	7698.8	48.857590521618775
449.1285666418239	1586.7666666666667	7676.466666666666	48.42789235278581
449.90326110624983	1586.1666666666667	7670.066666666667	47.99811557407076
450.67788342926883	1586.1	7700.9	49.19756838461311
451.4524336087157	1586.3333333333333	7738.133333333333	49.27695106852082
452.22691164242536	1586.9333333333334	7786.533333333334	49.63330270478035
453.00131752823256	1586.8	7852.566666666667	48.9387378526735
453.7756512639721	1586.4	7901.4	47.50321569249221
454.5499128474788	1586.4	7954.933333333333	48.31444075743686
455.32410227658755	1586.3666666666666	8015.466666666666	49.63695305579456
456.09821954913303	1586.7666666666667	8016.666666666667	47.90238937185522
456.8722646629501	1586.2	8001.933333333333	49.67821167397229
457.6462376158736	1586.5333333333333	7937.633333333333	49.06679026309696
458.4201384057383	1586.2	7837.733333333334	48.367615848469896
459.1939670303791	1586.6	7713.033333333334	48.40866201626261
459.96772348763074	1586.8666666666666	7575.833333333333	48.092587220745585
460.741407775328	1586.5666666666666	7436.833333333333	49.26395181195336
461.51501989130577	1585.9666666666667	7295.366666666667	48.83299228109257
462.2885598333988	1585.8333333333333	7180.633333333333	48.10868347429086
463.0620275994419	1586.6333333333334	7079.766666666666	47.71088546795374
463.83542318726995	1586.3	7019.433333333333	47.64032150434564
464.6087465947177	1586.4333333333334	6974.4	47.71761181694881
465.38199781962	1586.5333333333333	6950.9	48.32547545794621
466.1551768598116	1585.7666666666667	6952.4	49.12167872857698
466.92828371312737	1586.7666666666667	6955.166666666667	48.0942363418698
467.7013183774021	1587.5333333333333	6989.733333333334	48.671485698014976
468.4742808504707	1586.2	7030.266666666666	47.45911771576962
469.24717113016777	1585.7333333333333	7098.066666666667	48.723528457957606
470.0199892143283	1586.1666666666667	7170.433333333333	49.007780551612264
470.792735100787	1586.1	7243.866666666667	48.34577110295954
471.5654087873788	1585.9	7317.8	48.675357996422235
472.33801027193834	1586.3333333333333	7377.933333333333	48.55544365905053
473.11053955230057	1587.4	7454.266666666666	47.626936977469285
473.88299662630027	1586.9666666666667	7514.166666666667	48.33887425958109
474.65538149177223	1585.9666666666667	7564.866666666667	47.01109049056567
475.4276941465513	1586.0666666666666	7607.3	48.43792312633697
476.1999345884722	1586.0666666666666	7611.2	48.28121871980786
476.97210281536985	1586.3333333333333	7614.833333333333	48.63661518303726
477.74419882507897	1586.1666666666667	7589.066666666667	48.330214717839695
478.51622261543446	1586.1333333333334	7558.7	48.505904025559076
479.2881741842711	1586.2	7533.9	48.535394650045994
480.06005352942367	1586.1666666666667	7469.4	47.17685909689989
480.831860648727	1586.4666666666667	7436.6	48.7305119114419
481.60359554001593	1586.0	7390.566666666667	47.84998608975886
482.37525820112523	1586.5666666666666	7344.566666666667	47.78751614147182
483.14684862988975	1585.9666666666667	7300.966666666666	48.08569892468423
483.91836682414424	1586.1333333333334	7240.733333333334	47.47103005334824
484.68981278172356	1587.0333333333333	7190.8	47.44482038746366
485.46118650046253	1586.6666666666667	7128.833333333333	46.68867242007646
486.23248797819593	1586.3666666666666	7099.7	48.07136187542377
487.0037172127586	1586.3	7060.5	47.74363185317332
487.7748742019853	1586.0	7034.166666666667	48.064978901101256
488.54595894371096	1585.9666666666667	6985.233333333334	46.69154990383895
489.31697143577026	1586.6	6950.9	46.34589948928096
490.08791167599804	1585.9333333333334	6931.2	47.02681909491934
490.8587796622292	1585.9666666666667	6902.866666666667	47.67154603457297
491.6295753922984	1586.0333333333333	6867.7	47.60084074218738
492.4002988640406	1586.7	6834.566666666667	47.84181508991707
493.17095007529053	1586.2333333333333	6814.633333333333	48.30858851024446
493.94152902388305	1586.0	6779.266666666666	47.701348637252494
494.71203570765294	1585.9666666666667	6735.5	46.534081828102174
495.482470124435	1586.2	6714.666666666667	47.298946281238315
496.25283227206404	1586.2333333333333	6679.433333333333	45.92300803848219
497.02312214837485	1586.8666666666666	6659.866666666667	47.13257999295701
497.7933397512024	1586.8333333333333	6634.433333333333	46.97714269898573
498.56348507838123	1586.4	6603.333333333333	47.10037151087136
499.3335581277464	1586.6666666666667	6594.266666666666	48.43564019027658
500.10355889713264	1586.2666666666667	6586.433333333333	47.90039133446811
500.8734873843747	1586.5666666666666	6568.2	46.94766208636396
501.6433435873074	1585.7666666666667	6568.2	46.33154552157787
502.4131275037657	1586.9	6566.933333333333	47.20657502596987
503.1828391315842	1586.1666666666667	6590.033333333334	46.78864282487701
503.95247846859786	1586.3333333333333	6611.733333333334	47.34732209666144
504.72204551264144	1586.8	6637.966666666666	47.255149970987105
505.49154026154974	1586.3666666666666	6666.533333333334	46.399126072618216
506.2609627131576	1586.8333333333333	6710.766666666666	46.160120811212316
507.03031286529983	1586.3666666666666	6758.4	47.268149854029765
507.7995907158112	1587.0666666666666	6823.766666666666	47.25254519771144
508.5687962625266	1586.1333333333334	6893.566666666667	48.15132003436384
509.33792950328075	1586.3666666666666	6964.4	47.52239324758959
510.1069904359085	1586.4666666666667	7046.933333333333	46.68225077915457
510.8759790582447	1586.4	7133.033333333334	47.14617635038358
511.6448953681241	1586.5666666666666	7226.6	47.466015853466004
512.4137393633815	1586.1666666666667	7324.533333333334	47.93503099582406
513.1825110418519	1586.1	7414.833333333333	47.1832306892735
513.9512104013698	1586.1333333333334	7520.4	47.53706788196461
514.7198374397702	1586.3666666666666	7626.333333333333	46.3067007338807
515.4883921548881	1586.3	7743.133333333333	47.748886814803576
516.2568745445578	1586.8666666666666	7834.0	46.9037481734224
517.0252846066146	1586.3666666666666	7939.433333333333	46.43858432037184
517.793622338893	1586.3	8047.1	47.322797834451386
518.561887739228	1586.4	8153.9	47.60687878628997
519.3300808054544	1586.2333333333333	8236.7	47.292641009118405
520.0982015354069	1586.8	8321.566666666668	47.35272980091776
520.8662499269203	1585.7666666666667	8408.566666666668	45.88858921855143
521.6342259778296	1586.4666666666667	8491.5	46.26537617996853
522.4021296859694	1586.7333333333333	8589.233333333334	47.56326271101305
523.1699610491747	1586.1	8657.133333333333	46.617978380705274
523.9377200652801	1586.5333333333333	8726.2	47.02321212512565
524.7054067321207	1587.0333333333333	8790.133333333333	46.70690971033987
525.4730210475309	1586.2333333333333	8858.4	46.741774815525226
526.2405630093459	1586.7666666666667	8918.0	47.470676465513776
527.0080326154003	1586.0666666666666	8992.8	47.89925200938702
527.7754298635291	1586.5333333333333	9034.866666666667	47.913737314493936
528.5427547515668	1586.4666666666667	9071.633333333333	48.09642388624088
529.3100072773485	1586.8	9110.666666666666	46.967922391927104
530.077187438709	1586.7666666666667	9151.266666666666	46.94669895438072
530.8442952334829	1585.6666666666667	9204.6	47.42472300763895
531.6113306595051	1586.6	9243.8	47.52013427578581
532.3782937146104	1586.9333333333334	9278.433333333332	46.6398553909202
533.1451843966338	1585.9666666666667	9321.6	46.904927095789574
533.9120027034099	1586.4	9360.333333333334	47.54513552392478
534.6787486327736	1586.5333333333333	9388.8	45.858932041437676
535.4454221825597	1586.9	9428.3	47.42180969054458
536.212023350603	1586.5666666666666	9451.8	46.7019091227783
536.9785521347383	1586.9333333333334	9490.4	46.95093051324928
537.7450085328004	1586.1666666666667	9524.2	47.18819622275323
538.5113925426242	1585.6	9539.333333333334	46.63160670957837
539.2777041620444	1586.5333333333333	9557.433333333332	45.762131900241855
540.0439433888959	1586.4666666666667	9585.4	46.67985947433446
540.8101102210134	1586.6333333333334	9589.166666666666	45.65177815837696
541.5762046562318	1586.6666666666667	9622.766666666666	46.51214495887766
542.3422266923859	1586.7666666666667	9642.1	46.60496489706446
543.1081763273105	1586.4	9648.7	46.80637573818807
543.8740535588404	1586.6	9652.833333333334	46.43861517100017
544.6398583848105	1586.9333333333334	9658.033333333333	45.856549514313414
545.4055908030555	1585.8666666666666	9670.4	46.465170372348766
546.1712508114102	1586.8	9678.366666666667	45.9708413841758
546.9368384077096	1586.9666666666667	9678.566666666668	45.89904937374257
547.7023535897882	1586.8666666666666	9690.866666666667	47.069451380702034
548.4677963554811	1587.1666666666667	9705.466666666667	47.29593630160203
549.2331667026231	1585.8333333333333	9687.1	47.13800929645521
549.9984646290487	1586.2666666666667	9678.966666666667	46.96344498764494
550.7636901325931	1586.5666666666666	9663.3	45.60974486635443
551.5288432110908	1586.4333333333334	9676.4	46.838660820137235
552.2939238623768	1585.8666666666666	9660.566666666668	47.000097106951564
553.0589320842859	1586.3333333333333	9669.166666666666	46.40771783444359
553.8238678746528	1586.6666666666667	9650.766666666666	45.776839004946495
554.5887312313124	1586.2666666666667	9651.533333333333	45.785811282647714
555.3535221520995	1586.8333333333333	9664.833333333334	46.38517455764342
556.1182406348488	1586.7333333333333	9658.566666666668	45.74055268979504
556.8828866773954	1586.3666666666666	9688.2	47.090712540474335
557.6474602775738	1586.8	9680.433333333332	45.84712984536766
558.411961433219	1586.1	9676.7	46.3407951624065
559.1763901421657	1586.1	9667.166666666666	45.57599920401451
559.9407464022488	1585.8	9682.966666666667	46.33097283066342
560.7050302113031	1586.3666666666666	9702.033333333333	46.85689046499286
561.4692415671633	1586.5666666666666	9719.366666666667	46.94102984808026
562.2333804676643	1586.7333333333333	9720.8	45.48033586021179
562.997446910641	1586.4333333333334	9743.166666666666	45.666394266619946
563.7614408939281	1585.9333333333334	9773.333333333334	46.421640621079305
564.5253624153604	1586.6333333333334	9789.4	45.60397754879303
565.2892114727728	1586.3666666666666	9803.233333333334	45.66040661000215
566.0529880639999	1586.6666666666667	9830.366666666667	46.802435323962925
566.8166921868768	1586.2333333333333	9847.466666666667	46.89273647570969
567.5803238392382	1586.4666666666667	9856.966666666667	46.36179043032705
568.3438830189189	1586.9666666666667	9868.4	46.15914847350437
569.1073697237535	1587.3666666666666	9889.166666666666	46.282102720280065
569.8707839515772	1586.6	9894.066666666668	46.09568406738802
570.6341257002246	1586.3333333333333	9901.233333333334	45.87996020597905
571.3973949675305	1586.6	9936.366666666667	46.17514194773668
572.1605917513298	1587.3	9948.533333333333	46.09678141286863
572.9237160494572	1586.6	9966.066666666668	46.45408534764374
573.6867678597476	1586.4666666666667	9993.233333333334	47.04650365287032
574.4497471800358	1586.9	9978.466666666667	45.809822437521625
575.2126540081566	1586.0666666666666	10001.0	45.55530299776593
575.9754883419448	1585.9666666666667	9993.633333333333	46.23220678990314
576.7382501792351	1586.4	10013.3	46.354007684939496
577.5009395178625	1586.5333333333333	10003.933333333332	45.167035558972955
578.2635563556619	1586.2	10036.466666666667	44.9496407018994
579.0261006904677	1586.9666666666667	10038.0	45.16767319293103
579.7885725201152	1586.1666666666667	10049.433333333332	45.4367937757554
580.5509718424388	1586.5666666666666	10074.5	45.7332347145442
581.3132986552736	1586.4	10091.4	46.101832385541755
582.0755529564542	1586.7333333333333	10117.933333333332	45.90533343784755
582.8377347438156	1586.6666666666667	10132.166666666666	46.11621205250826
583.5998440151925	1586.2666666666667	10154.866666666667	45.50451761535919
584.3618807684197	1586.9	10180.8	45.37826781805692
585.123845001332	1586.3333333333333	10219.633333333333	45.80984773654825
585.8857367117644	1585.7333333333333	10245.766666666666	45.43052888658999
586.6475558975515	1585.9	10271.1	45.06613435248141
587.4093025565281	1586.5666666666666	10329.166666666666	46.30279321987163
588.1709766865292	1585.8333333333333	10366.0	45.73642344431246
588.9325782853895	1586.3333333333333	10414.566666666668	46.761292570941215
589.6941073509438	1587.0333333333333	10468.8	46.33323034456211
590.4555638810269	1586.2333333333333	10559.333333333334	45.468443953849885
591.2169478734736	1586.3666666666666	10608.033333333333	45.34226692851987
591.9782593261189	1586.7666666666667	10685.433333333332	45.49769589871448
592.7394982367973	1586.2666666666667	10784.9	45.51816944354211
593.5006646033439	1586.7666666666667	10876.633333333333	46.621305948270255
594.2617584235933	1585.8	10943.533333333333	44.884824397877466
595.0227796953804	1586.2666666666667	11052.0	45.14753584027747
595.78372841654	1586.1666666666667	11168.566666666668	46.30472184620098
596.544604584907	1585.6333333333334	11270.866666666667	46.106891783572145
597.3054081983161	1586.7333333333333	11386.566666666668	45.87157954275531
598.0661392546021	1586.0666666666666	11504.466666666667	44.932489024825124
598.8267977515999	1586.8333333333333	11613.466666666667	44.88262564178091
599.5873836871442	1586.7	11751.366666666667	45.689450946658766
600.34789705907	1586.5	11874.566666666668	45.533660776680115
601.1083378652119	1585.8666666666666	12001.333333333334	45.29690499924249
601.8687061034049	1586.1333333333334	12139.7	45.47759855643993
602.6290017714836	1587.1333333333334	12281.3	46.09378467194177
603.3892248672829	1586.0333333333333	12430.7	45.046129894018684
604.1493753886377	1585.9	12585.9	46.04419028497593
604.9094533333828	1586.2	12722.8	45.83866977252938
605.6694586993528	1586.8	12839.633333333333	44.93135961040283
606.4293914843829	1586.6666666666667	12992.1	45.31868870240346
607.1892516863076	1586.5333333333333	13127.133333333333	45.357940210975734
607.9490393029618	1586.3	13263.333333333334	45.314027957688424
608.7087543321802	1586.2333333333333	13400.666666666666	44.61087899120833
609.4683967717978	1586.4666666666667	13535.466666666667	45.134676322117016
610.2279666196492	1585.8666666666666	13686.4	45.322237049795
610.9874638735695	1586.8	13826.8	44.463685096611684
611.7468885313933	1586.2	13944.633333333333	45.0054621433613
612.5062405909555	1585.8333333333333	14058.966666666667	44.69952728692568
613.2655200500909	1586.4666666666667	14185.766666666666	45.56233360559681
614.0247269066342	1586.6333333333334	14269.366666666667	45.03619728922487
614.7838611584203	1586.6	14405.3	45.818854905874055
615.5429228032841	1586.4666666666667	14516.3	44.97508470325663
616.3019118390603	1586.4	14640.5	45.24483736261129
617.0608282635836	1586.7	14751.666666666666	45.50599439058707
617.8196720746892	1585.8333333333333	14858.433333333332	45.9650163431799
618.5784432702114	1586.4	14913.9	44.857471761469384
619.3371418479854	1586.5333333333333	15010.666666666666	45.562944232617355
620.0957678058459	1586.1666666666667	15071.033333333333	45.84863135696307
620.8543211416277	1586.1333333333334	15145.5	45.39689759248708
621.6128018531655	1586.4333333333334	15224.366666666667	45.6480532932585
622.3712099382943	1586.4333333333334	15283.5	45.90524736681884
623.1295453948488	1586.3666666666666	15317.2	45.777991414571694
623.8878082206638	1586.7333333333333	15343.666666666666	44.39187786311701
624.6459984135743	1586.2	15402.766666666666	45.28078743357865
625.4041159714149	1586.3333333333333	15458.666666666666	45.31015373830449
626.1621608920203	1586.4333333333334	15500.066666666668	45.177651808564995
626.9201331732256	1586.4	15528.866666666667	45.85279401243089
627.6780328128656	1586.6	15569.3	44.698047306734765
628.4358598087749	1586.5666666666666	15623.533333333333	44.79611277618689
629.1936141587885	1586.7666666666667	15629.766666666666	45.27554082105306
629.9512958607411	1586.5666666666666	15644.266666666666	44.916052201087844
630.7089049124675	1586.4333333333334	15658.066666666668	44.34591332232567
631.4664413118026	1586.4	15705.733333333334	44.84479844652749
632.2239050565811	1586.6	15728.133333333333	45.41344105897796
632.9812961446379	1586.3	15749.566666666668	44.757198164943084
633.7386145738079	1586.3666666666666	15753.833333333334	44.906361265448915
634.4958603419257	1586.0	15749.733333333334	44.226842447609776
635.2530334468262	1586.6666666666667	15739.4	44.64829284933696
636.0101338863443	1586.1333333333334	15741.4	44.34529194697947
636.7671616583146	1586.0333333333333	15744.533333333333	45.03725466760032
637.5241167605723	1586.0666666666666	15756.233333333334	45.96356553365106
638.2809991909518	1586.6666666666667	15751.166666666666	45.4912777000487
639.037808947288	1586.4	15741.166666666666	44.69708042939581
639.7945460274159	1586.7666666666667	15715.733333333334	44.85916652269393
640.5512104291702	1586.4666666666667	15701.066666666668	44.83334822508308
641.3078021503857	1586.1666666666667	15680.033333333333	44.52483824698773
642.0643211888971	1586.3666666666666	15639.533333333333	44.659510095121185
642.8207675425394	1587.0666666666666	15586.2	44.13766986289755
643.5771412091474	1586.7666666666667	15554.833333333334	44.1997019874401
644.3334421865558	1585.6333333333334	15535.0	44.00704621476954
645.0896704725996	1585.8	15536.833333333334	44.499015320387315
645.8458260651132	1587.0	15519.2	44.63029746134517
646.6019089619319	1586.5666666666666	15501.666666666666	44.56354745579395
647.3579191608902	1586.5333333333333	15463.1	44.94256386536434
648.1138566598231	1586.9333333333334	15439.933333333332	44.6743572559525
648.8697214565653	1586.0333333333333	15426.7	44.94358401936015
649.6255135489516	1585.6333333333334	15404.666666666666	45.353663361207566
650.3812329348169	1586.7333333333333	15375.633333333333	45.56307576469182
651.1368796119959	1586.9333333333334	15406.366666666667	44.88506381311153
651.8924535783235	1586.2	15397.9	44.98826112246593
652.6479548316345	1586.3333333333333	15386.7	44.82593592466946
653.4033833697637	1585.9333333333334	15373.1	44.4917571856135
654.1587391905458	1586.5333333333333	15358.8	44.54943512746961
654.9140222918159	1586.7666666666667	15354.566666666668	44.23971452303828
655.6692326714084	1586.4	15370.233333333334	45.2857174848621
656.4243703271585	1586.4666666666667	15381.666666666666	43.93236866155535
657.1794352569008	1586.7	15405.033333333333	44.60314236370929
657.9344274584702	1585.9	15430.133333333333	44.46777415384652
658.6893469297014	1586.8	15406.466666666667	44.256303945920834
659.4441936684294	1586.6	15446.933333333332	44.03986329083131
660.1989676724888	1586.4666666666667	15464.7	44.451284722281876
660.9536689397146	1586.1	15476.933333333332	44.259942824705874
661.7082974679414	1586.2	15546.7	44.43967208552028
662.4628532550042	1586.4	15601.966666666667	44.60253960983579
663.2173362987378	1586.6333333333334	15686.133333333333	45.15270725181268
663.9717465969768	1586.2	15729.866666666667	43.66769960130368
664.7260841475563	1586.6666666666667	15770.933333333332	44.387737803035066
665.480348948311	1585.9	15829.666666666666	44.31634544704836
666.2345409970756	1586.0333333333333	15907.666666666666	44.626965857008486
666.988660291685	1586.6	15973.733333333334	44.353973206285666
667.742706829974	1586.6	16042.433333333332	44.2640385178792
668.4966806097776	1585.9	16122.666666666666	44.08844335848185
669.2505816289303	1586.3333333333333	16221.766666666666	44.232171836347185
670.0044098852671	1585.8666666666666	16307.533333333333	44.11295835444934
670.7581653766227	1586.8666666666666	16400.8	44.73391891242212
671.511848100832	1586.8333333333333	16501.433333333334	44.793544240211716
672.2654580557298	1586.5333333333333	16572.033333333333	44.60461307611817
673.0189952391509	1586.5666666666666	16659.2	44.24273390801873
673.7724596489301	1586.8333333333333	16759.766666666666	44.06166123683556
674.5258512829022	1586.4666666666667	16884.166666666668	43.97461265382397
675.279170138902	1586.2	17012.433333333334	44.38568955809512
676.0324162147645	1586.6333333333334	17163.033333333333	44.89587593382003
676.7855895083242	1586.3666666666666	17277.0	43.7050094842142
677.5386900174161	1586.1666666666667	17410.1	44.31666083310053
678.2917177398749	1586.7666666666667	17505.366666666665	44.08860529821038
679.0446726735356	1586.0	17645.6	44.054341794091066
679.797554816233	1586.4666666666667	17749.633333333335	44.09923627500456
680.5503641658016	1586.3666666666666	17861.7	44.688473850917816
681.3031007200765	1586.4	17965.7	44.59054104304464
682.0557644768925	1586.6666666666667	18082.166666666668	44.90169730029345
682.8083554340842	1585.5333333333333	18208.866666666665	44.224594574755805
683.5608735894867	1585.7666666666667	18340.8	44.152349620214714
684.3133189409347	1585.7	18465.533333333333	43.9350654729166
685.0656914862628	1586.4	18555.466666666667	43.94868789287714
685.8179912233061	1586.4333333333334	18672.6	44.30779758907726
686.5702181498993	1586.3333333333333	18790.233333333334	43.97379297791589
687.3223722638772	1586.3333333333333	18908.133333333335	44.07035293010131
688.0744535630747	1586.7333333333333	19061.233333333334	43.8658812742372
688.8264620453265	1585.8666666666666	19176.9	44.578529495674935
689.5783977084674	1586.4	19299.233333333334	44.67864960477107
690.3302605503324	1586.7666666666667	19425.866666666665	44.819595079560095
691.082050568756	1586.2666666666667	19531.166666666668	44.13302274617752
691.8337677615733	1586.5	19591.533333333333	43.97345672406989
692.585412126619	1586.7666666666667	19694.133333333335	43.80307924568271
693.3369836617278	1586.7666666666667	19749.066666666666	43.64872104283942
694.0884823647348	1586.2333333333333	19865.5	44.28974030960667
694.8399082334745	1586.2333333333333	19959.7	44.28102442986156
695.5912612657819	1586.8333333333333	20058.033333333333	44.1142422036822
696.3425414594917	1586.1	20115.666666666668	44.361534406148095
697.0937488124388	1585.6	20119.066666666666	43.721517554971854
697.8448833224579	1586.1	20196.2	44.30846710629078
698.5959449873841	1586.2333333333333	20262.933333333334	44.225393776914785
699.3469338050518	1586.5666666666666	20322.833333333332	43.28025791044256
700.0978497732962	1586.6333333333334	20358.666666666668	43.95745273287037
700.8486928899517	1586.6333333333334	20386.333333333332	44.461399158557136
701.5994631528534	1586.3333333333333	20387.4	44.97606339949726
702.3501605598362	1586.3666666666666	20392.9	44.81718053267689
703.1007851087347	1586.1666666666667	20387.8	44.19310318567654
703.8513367973837	1586.2666666666667	20413.166666666668	43.86774455105238
704.6018156236181	1587.0333333333333	20439.166666666668	43.963980459920165
705.3522215852728	1585.4	20424.233333333334	43.10976958621121
706.1025546801824	1586.9333333333334	20400.7	43.576591495024765
706.8528149061818	1586.1333333333334	20358.5	43.240451960604545
707.603002261106	1586.8666666666666	20350.866666666665	43.127785131876884
708.3531167427894	1586.5	20343.0	43.611590661472846
709.1031583490673	1586.8	20321.2	43.53072930573572
709.8531270777742	1585.8333333333333	20264.733333333334	43.24450288945704
710.6030229267449	1586.3	20211.833333333332	42.4799249489707
711.3528458938142	1586.7333333333333	20164.4	43.48890758584953
712.1025959768172	1586.5333333333333	20108.066666666666	43.85490064973093
712.8522731735884	1586.1	20026.933333333334	44.07165846840293
713.6018774819628	1586.4333333333334	19941.866666666665	43.07091281901839
714.351408899775	1585.9	19884.833333333332	43.471231591592414
715.1008674248601	1586.7333333333333	19791.6	43.13455709859378
715.8502530550527	1586.5333333333333	19705.8	43.92217908434203
716.5995657881876	1586.6666666666667	19623.466666666667	43.673576795696874
717.3488056220998	1586.7	19536.866666666665	43.463741250594325
718.097972554624	1585.9333333333334	19449.2	42.21984245908559
718.8470665835949	1586.3666666666666	19376.133333333335	42.86448938254015
719.5960877068475	1586.7	19312.633333333335	42.94290109914876
720.3450359222164	1586.1333333333334	19245.166666666668	42.92838153174285
721.0939112275368	1585.7666666666667	19208.866666666665	43.6412167514808
721.842713620643	1586.3666666666666	19158.6	43.457152078428074
722.5914430993702	1586.2666666666667	19095.3	42.69801363928784
723.340099661553	1586.7	19070.1	42.86340529225344
724.0886833050263	1586.3666666666666	19025.166666666668	43.323371539401045
724.837194027625	1586.6	19001.633333333335	43.60606875572004
725.5856318271836	1586.8666666666666	18937.4	43.17995576744367
726.3339967015373	1586.5333333333333	18884.366666666665	42.749989190863985
727.0822886485207	1586.6	18815.366666666665	42.06002053981092
727.8305076659686	1586.4333333333334	18746.733333333334	42.307861451714565
728.5786537517159	1586.3666666666666	18696.333333333332	42.355581012836204
729.3267269035974	1586.6333333333334	18689.4	43.1869477733481
730.0747271194479	1585.8	18691.566666666666	43.37065216655345
730.822654397102	1586.9666666666667	18682.466666666667	43.62362855594327
731.5705087343949	1586.7333333333333	18634.1	43.39177569747749
732.3182901291611	1585.8	18588.933333333334	43.43522366051869
733.0659985792356	1586.0666666666666	18522.333333333332	43.136734902032316
733.8136340824532	1586.3	18510.5	43.74859882047639
734.5611966366486	1586.7666666666667	18469.7	42.48311610509499
735.3086862396566	1586.7333333333333	18463.733333333334	42.171632559131055
736.056102889312	1587.0333333333333	18479.333333333332	42.65875614401314
736.8034465834498	1586.1666666666667	18490.266666666666	43.210745044040536
737.5507173199047	1586.6	18499.466666666667	42.977359019286055
738.2979150965115	1586.3333333333333	18512.9	43.39421858762415
739.045039911105	1586.3	18515.833333333332	43.16610628630948
739.79209176152	1586.1666666666667	18534.1	43.63597751037789
740.5390706455914	1586.1	18525.366666666665	42.6259288662239
741.285976561154	1586.8	18530.1	42.36840304195334
742.0328095060426	1586.0666666666666	18525.6	43.21954951183369
742.7795694780918	1586.6333333333334	18489.6	43.026513904159394
743.5262564751367	1586.8	18454.7	43.461899532103025
744.272870495012	1586.1333333333334	18428.466666666667	43.91722666530824
745.0194115355524	1587.2333333333333	18361.866666666665	43.88795065884708
745.765879594593	1586.5	18312.3	43.53170594166039
746.5122746699683	1586.6666666666667	18301.533333333333	43.47357977768396
747.2585967595134	1586.2333333333333	18331.8	44.13842878537974
748.0048458610628	1586.1	18362.133333333335	43.94901976585865
748.7510219724516	1587.1333333333334	18393.633333333335	43.84517621045819
749.4971250915144	1586.4	18398.1	44.07005944249593
750.243155216086	1586.8666666666666	18422.766666666666	44.08237803741523
750.9891123440015	1586.8	18436.533333333333	43.878871081260584
751.7349964730954	1585.9666666666667	18481.933333333334	43.53464919572109
752.4808076012027	1585.9666666666667	18557.3	44.1671984356189
753.2265457261582	1586.8333333333333	18573.166666666668	43.11977609003321
753.9722108457964	1585.8	18668.933333333334	43.53130640466089
754.7178029579526	1586.2	18716.8	43.75667175155304
755.4633220604613	1586.8	18722.8	43.099827473087615
756.2087681511574	1586.9	18749.9	43.034140201071864
756.9541412278757	1586.2	18778.2	42.702273419789435
757.699441288451	1586.8	18845.533333333333	43.29823260751411
758.4446683307182	1585.9333333333334	18878.2	43.701265429781834
759.1898223525119	1586.2666666666667	18958.833333333332	43.684115993351426
759.9349033516671	1586.0333333333333	19023.6	44.32023079420631
760.6799113260186	1586.5	19073.166666666668	43.056967727506205
761.424846273401	1586.1333333333334	19158.566666666666	43.582301327149914
762.1697081916495	1586.4333333333334	19210.2	43.57318316885907
762.9144970785986	1586.5333333333333	19258.666666666668	43.0966205176488
763.6592129320832	1586.8666666666666	19332.066666666666	43.53821990527393
764.4038557499381	1587.4	19393.166666666668	43.32857143077181
765.1484255299982	1586.8666666666666	19444.4	42.9637554613298
765.8929222700982	1586.3	19523.466666666667	42.62083803459743
766.637345968073	1586.4	19607.133333333335	42.08031202431737
767.3816966217572	1586.0666666666666	19703.533333333333	42.6546744190387
768.1259742289859	1586.0666666666666	19786.866666666665	43.09989111521504
768.8701787875938	1586.6666666666667	19864.3	42.94618108424116
769.6143102954156	1586.3333333333333	19903.7	42.42891643522511
770.3583687502863	1586.1666666666667	20002.666666666668	42.35281808663812
771.1023541500406	1586.1333333333334	20060.433333333334	42.18947604765165
771.8462664925133	1586.0666666666666	20155.666666666668	42.82510577402031
772.5901057755393	1586.9333333333334	20271.466666666667	43.00917807924587
773.3338719969533	1587.4	20365.0	42.62609549611448
774.0775651545903	1586.7	20434.966666666667	41.77949564626725
774.8211852462848	1586.6	20503.233333333334	42.167991147647236
775.5647322698719	1586.6333333333334	20601.666666666668	42.58670091022453
776.3082062231862	1586.3	20653.133333333335	42.77253300445139
777.0516071040627	1585.9333333333334	20731.5	42.608574602085206
777.7949349103361	1586.4	20841.733333333334	42.28631115883911
778.5381896398412	1585.5	20931.466666666667	41.96947935799823
779.281371290413	1585.9333333333334	21016.366666666665	42.01016744103236
780.024479859886	1586.2333333333333	21099.866666666665	42.21522752860332
780.7675153460953	1586.0333333333333	21180.066666666666	42.90917391983035
781.5104777468754	1586.1666666666667	21277.966666666667	42.255655716683336
782.2533670600615	1586.6666666666667	21400.633333333335	42.45879840914743
782.996183283488	1586.3333333333333	21559.633333333335	42.5233812997442
783.73892641499	1586.3666666666666	21676.7	42.12186484762973
784.4815964524023	1587.5	21793.766666666666	41.5653087248026
785.2241933935596	1586.6	21919.8	41.44815060482696
785.9667172362967	1586.4333333333334	22070.6	42.30013681395042
786.7091679784486	1586.4666666666667	22155.266666666666	41.93516700742033
787.4515456178499	1586.5666666666666	22250.366666666665	42.16491141109751
788.1938501523355	1587.0666666666666	22352.5	41.51616678965691
788.9360815797401	1586.3333333333333	22470.933333333334	41.26536933230807
789.6782398978987	1585.9	22572.266666666666	41.80372696311131
790.420325104646	1586.3	22700.7	42.13337607419258
791.1623371978169	1586.2	22800.166666666668	41.973867383780764
791.9042761752461	1585.9333333333334	22906.4	42.80831721686499
792.6461420347684	1586.3	22986.733333333334	42.3433358441869
793.3879347742187	1586.3	23110.566666666666	42.338062817578034
794.1296543914318	1585.8	23156.733333333334	41.36845874009153
794.8713008842426	1586.2666666666667	23297.6	41.687097551857754
795.6128742504857	1585.6333333333334	23471.9	42.252218386765406
796.354374487996	1586.6	23533.133333333335	42.03589987205878
797.0958015946084	1586.8333333333333	23647.8	41.96165800450417
797.8371555681575	1586.6333333333334	23793.033333333333	42.17293468439751
798.5784364064783	1586.9	23878.2	42.44661266467527
799.3196441074057	1585.7	23970.633333333335	42.63665896744337
800.0607786687742	1586.6666666666667	24084.566666666666	42.58633234291021
800.8018400884189	1585.9666666666667	24221.566666666666	42.56104105910916
801.5428283641745	1586.7666666666667	24334.033333333333	42.02388499155256
802.2837434938757	1586.2333333333333	24420.666666666668	41.50446951222414
803.0245854753575	1586.2333333333333	24530.933333333334	41.9270954497456
803.7653543064547	1586.4666666666667	24605.233333333334	41.50653082430823
804.5060499850019	1586.3333333333333	24775.466666666667	42.106009679139156
805.2466725088342	1586.0	24846.466666666667	41.32858637168635
805.9872218757862	1585.9666666666667	24987.466666666667	41.67362651575631
806.7276980836928	1586.3	25075.333333333332	41.45845021720078
807.4681011303886	1586.0333333333333	25154.966666666667	41.60156978754032
808.2084310137088	1586.7333333333333	25197.966666666667	41.6292906955197
808.948687731488	1586.7	25276.466666666667	41.71851614807738
809.688871281561	1586.3333333333333	25370.7	42.16301266454666
810.4289816617627	1586.1666666666667	25454.433333333334	42.041474350323185
811.1690188699278	1586.7666666666667	25570.9	42.36294593271875
811.9089829038911	1585.8333333333333	25599.7	42.34506805126351
812.6488737614875	1586.2333333333333	25729.433333333334	41.719895162993616
813.3886914405518	1586.4666666666667	25893.333333333332	41.644685099238906
814.1284359389189	1586.1	26043.4	41.98511588820047
814.8681072544233	1586.6666666666667	26133.133333333335	41.86917629287818
815.6077053849002	1586.5666666666666	26205.533333333333	42.142589270427074
816.3472303281842	1585.7333333333333	26222.233333333334	42.39476340083947
817.0866820821101	1586.4	26262.766666666666	41.95758928711682
817.8260606445127	1585.7	26366.466666666667	41.54185248763172
818.5653660132269	1586.5	26460.633333333335	42.12468782564461
819.3045981860876	1585.7666666666667	26476.533333333333	41.51111516940532
820.0437571609293	1586.3	26547.5	42.068166949679295
820.7828429355872	1586.5666666666666	26584.266666666666	40.75768936601236
821.5218555078957	1586.3666666666666	26648.5	40.68019344077747
822.26079487569	1586.7	26770.966666666667	41.15982952384559
822.9996610368046	1586.9333333333334	26861.266666666666	41.51178121534315
823.7384539890745	1585.7	26946.366666666665	42.50773634886662
824.4771737303345	1586.6333333333334	27027.9	42.25024145493702
825.2158202584193	1586.4666666666667	27122.133333333335	41.81024664293282
825.9543935711638	1586.0	27221.333333333332	41.831741754682945
826.6928936664028	1585.7333333333333	27345.166666666668	42.02678889927576
827.4313205419711	1586.3333333333333	27410.1	41.80822322492443
828.1696741957036	1585.8666666666666	27508.066666666666	41.493498685827404
828.907954625435	1585.6666666666667	27689.5	42.42530679467476
829.646161829	1585.9666666666667	27760.633333333335	41.95430589585495
830.3842958042337	1586.5	27796.733333333334	41.926777203041446
831.1223565489707	1585.6666666666667	27861.266666666666	42.3380929727904
831.8603440610459	1585.7333333333333	27966.4	41.880526520928235
832.598258338294	1587.2	28054.566666666666	42.02926119569723
833.3360993785501	1586.3333333333333	28115.4	41.800447777481736
834.0738671796487	1586.5666666666666	28252.666666666668	42.40862313615413
834.8115617394246	1586.3666666666666	28303.466666666667	41.07165329305028
835.5491830557129	1585.8666666666666	28392.7	41.542083031410286
836.2867311263482	1586.3	28463.366666666665	41.544925399457604
837.0242059491653	1586.2	28538.433333333334	41.780387541747864
837.7616075219992	1585.9666666666667	28586.866666666665	41.648234925492
838.4989358426844	1586.2333333333333	28584.0	42.04654948157053
839.2361909090561	1586.3666666666666	28583.2	41.307325903565676
839.9733727189487	1586.6666666666667	28605.466666666667	41.10420290601132
840.7104812701973	1586.6	28731.9	41.01468943622131
841.4475165606366	1587.0333333333333	28888.0	41.27768800643418
842.1844785881015	1586.7666666666667	29084.0	41.896546383253174
842.9213673504267	1586.2333333333333	29185.933333333334	41.49025608359723
843.6581828454471	1585.7333333333333	29265.366666666665	42.04331512861943
844.3949250709974	1586.2	29281.333333333332	41.59502048961093
845.1315940249126	1586.3	29392.266666666666	41.5178614577525
845.8681897050272	1586.0333333333333	29500.566666666666	41.9437880930525
846.6047121091764	1586.2333333333333	29609.7	41.702126047489195
847.3411612351948	1586.5	29733.966666666667	42.01441470213061
848.0775370809172	1586.4	29807.166666666668	42.191450884971694
848.8138396441784	1585.7333333333333	29852.233333333334	42.12766820922181
849.5500689228132	1586.4333333333334	29899.866666666665	41.48186395121351
850.2862249146566	1585.5666666666666	29987.633333333335	40.82779737065128
851.0223076175432	1586.1666666666667	30120.4	41.620082553603254
851.7583170293079	1586.3	30296.1	41.48895426705575
852.4942531477856	1585.9666666666667	30398.1	41.651671743796136
853.2301159708109	1586.0	30394.066666666666	41.15038982366012
853.9659054962187	1586.6	30467.833333333332	40.98266244555659
854.7016217218439	1585.9333333333334	30543.566666666666	39.88778856475354
855.4372646455213	1586.5	30713.666666666668	40.01403382032253
856.1728342650856	1586.6	30876.666666666668	40.50794849954915
856.9083305783716	1586.6333333333334	31003.0	40.482325829501114
857.6437535832143	1585.8666666666666	31085.6	40.30858778125523
858.3791032774483	1586.1333333333334	31176.066666666666	40.25015812809352
859.1143796589085	1586.4666666666667	31201.0	41.13847002671183
859.8495827254299	1586.7666666666667	31261.3	41.130597982651516
860.5847124748469	1586.4666666666667	31255.966666666667	40.054663172288876
861.3197689049947	1587.0	31367.8	40.22731556247956
862.0547520137079	1586.5333333333333	31529.466666666667	40.02459417098261
862.7896617988213	1586.5333333333333	31644.333333333332	40.2747886266191
863.5244982581698	1585.9666666666667	31735.533333333333	40.35549219268188
864.2592613895882	1586.6	31691.1	40.478975850647316
864.9939511909114	1586.1666666666667	31734.2	40.723493941485316
865.728567659974	1586.5	31811.933333333334	40.65414935086839
866.4631107946109	1585.5333333333333	31881.666666666668	40.26102841026714
867.197580592657	1586.0333333333333	31970.533333333333	40.20211520637658
867.931977051947	1585.9666666666667	32102.2	40.4403086020144
868.6663001703158	1586.6666666666667	32129.733333333334	40.67937836917585
869.4005499455982	1586.7333333333333	32166.633333333335	40.79335017272032
870.1347263756289	1586.0333333333333	32214.566666666666	41.09416943502941
870.8688294582428	1586.3	32367.666666666668	41.6145824381204
871.6028591912748	1586.0333333333333	32473.866666666665	41.15119508959
872.3368155725594	1585.9	32577.633333333335	40.62371269371748
873.0706985999318	1585.6666666666667	32579.0	39.963474398026115
873.8045082712266	1586.0333333333333	32629.333333333332	40.09193671789152
874.5382445842787	1587.1666666666667	32734.6	39.870528865375505
875.2719075369228	1586.1666666666667	32891.166666666664	40.07656079239174
876.0054971269938	1585.2333333333333	33040.333333333336	40.549769737839355
876.7390133523264	1586.5666666666666	33272.933333333334	40.8686541899281
877.4724562107556	1587.0333333333333	33564.73333333333	41.43157430733975
878.2058257001161	1586.7666666666667	33801.3	41.21535211422355
878.9391218182427	1587.2333333333333	33937.833333333336	41.54879678396153
879.6723445629702	1586.1666666666667	33951.066666666666	40.127626422636645
880.4054939321335	1585.8	34010.86666666667	39.88172921441415
881.1385699235674	1586.5666666666666	34180.23333333333	40.05421576371701
881.8715725351066	1587.0333333333333	34326.833333333336	40.09434519692505
882.604501764586	1586.5333333333333	34530.333333333336	40.033767942491444
883.3373576098403	1586.3333333333333	34718.2	40.09086694173172
884.0701400687044	1586.8333333333333	34891.066666666666	39.66824087439121
884.8028491390132	1586.3666666666666	35054.0	39.785833655392814
885.5354848186014	1586.5333333333333	35151.666666666664	39.41303015698439
886.2680471053038	1586.8333333333333	35265.1	38.48750624212176
887.0005359969554	1586.3	35496.433333333334	39.14529349940851
887.7329514913906	1586.4666666666667	35638.7	39.51230669988588
888.4652935864447	1586.3333333333333	35776.23333333333	39.34902415047399
889.1975622799522	1586.6333333333334	35959.1	39.5545309344466
889.929757569748	1586.0333333333333	36214.23333333333	40.107190010407656
890.6618794536669	1586.7333333333333	36352.9	39.85146945272448
891.3939279295437	1585.7666666666667	36468.63333333333	39.91017285310794
892.1259029952132	1586.4666666666667	36643.23333333333	40.46912745676416
892.8578046485103	1586.1333333333334	36749.63333333333	39.94032524066556
893.5896328872698	1586.2333333333333	36839.4	39.876242360361914
894.3213877093264	1586.6666666666667	37057.0	40.06035213738344
895.0530691125149	1586.5333333333333	37295.0	40.33051996031083
895.7846770946703	1585.4666666666667	37609.0	40.22195324755231
896.5162116536272	1586.5333333333333	37755.066666666666	40.1491669751527
897.2476727872206	1586.7	37952.833333333336	40.70340663508258
897.9790604932853	1586.7333333333333	38084.9	40.67275345158931
898.7103747696559	1586.6	38246.5	41.41590507808994
899.4416156141674	1586.3	38448.96666666667	42.00370640805916
900.1727830246544	1586.7	38656.4	41.84303265672999
900.9038769989521	1586.2	38927.46666666667	42.38026032340722
901.634897534895	1586.0	39148.36666666667	42.2746011510726
902.365844630318	1586.3666666666666	39335.066666666666	42.464228817511895
903.0967182830558	1586.3333333333333	39496.13333333333	42.598075990476126
903.8275184909435	1586.6666666666667	39639.96666666667	43.1421714961194
904.5582452518156	1586.4	39850.1	44.01849365993026
905.288898563507	1585.5	40010.833333333336	44.15760807883093
906.0194784238527	1586.1333333333334	40063.6	44.44625254480962
906.7499848306873	1585.7333333333333	40297.63333333333	44.61523392604956
907.4804177818455	1587.3666666666666	40470.0	44.4089614621331
908.2107772751625	1586.3	40671.1	44.2180152065436
908.9410633084728	1586.3666666666666	40940.2	44.55280470711568
909.6712758796114	1586.1333333333334	41096.5	45.556792056118226
910.4014149864129	1586.1333333333334	41244.666666666664	46.15531008647296
911.1314806267123	1586.5333333333333	41397.73333333333	46.32609259146946
911.8614727983444	1585.7	41574.73333333333	46.41963108747989
912.5913914991438	1586.2	41783.96666666667	47.037722514375965
913.3212367269456	1585.4333333333334	41920.666666666664	46.846453886744996
914.0510084795844	1586.3333333333333	42046.73333333333	46.75839861663766
914.7807067548952	1585.8333333333333	42149.36666666667	46.9978066742381
915.5103315507125	1586.0666666666666	42154.166666666664	46.47085216355849
916.2398828648716	1586.7666666666667	42303.2	47.071710857909004
916.9693606952068	1586.8666666666666	42474.9	47.264784105323436
917.6987650395532	1586.2333333333333	42639.03333333333	47.94601548165652
918.4280958957455	1586.8	42804.03333333333	47.9830361798563
919.1573532616186	1586.7666666666667	42899.066666666666	48.13399878474953
919.8865371350073	1586.0666666666666	42910.73333333333	47.823783545717085
920.6156475137464	1585.7666666666667	42882.36666666667	47.34416593784778
921.3446843956707	1586.0333333333333	42854.833333333336	47.26364240403145
922.0736477786149	1585.8666666666666	42761.23333333333	47.39930977998008
922.802537660414	1587.1	42722.53333333333	47.037518326260034
923.5313540389027	1586.0333333333333	42758.566666666666	46.811004930709686
924.2600969119159	1586.1	42798.6	46.90158114236179
924.9887662772883	1586.4333333333334	42715.53333333333	46.24063205408593
925.7173621328548	1586.3333333333333	42686.5	46.059138541415614
926.4458844764501	1586.0666666666666	42637.26666666667	45.74941899332586
927.1743333059092	1586.1	42456.566666666666	45.509854512285585
927.9027086190666	1586.1666666666667	42194.63333333333	46.42011521171485
928.6310104137575	1586.8666666666666	41765.433333333334	46.67655598962556
929.3592386878165	1586.1	41123.433333333334	46.44272607212859
930.0873934390784	1586.0	40393.166666666664	46.655570848875136
930.815474665378	1586.6666666666667	39635.3	46.265973398034006
931.5434823645503	1586.0	38746.86666666667	46.02567896814272
932.2714165344298	1586.9333333333334	37639.066666666666	46.03669731138087
932.9992771728516	1586.7333333333333	36580.0	45.84676557388557
933.7270642776504	1586.0333333333333	35457.5	44.99625595136604
934.4547778466609	1586.0333333333333	34363.8	45.07674613338259
935.1824178777181	1586.3333333333333	33482.53333333333	45.03211870187927
935.9099843686568	1586.4	32772.166666666664	44.690982748322114
936.6374773173115	1585.8	32241.333333333332	43.54647759104482
937.3648967215174	1586.2	31945.833333333332	43.067018357835536
938.0922425791092	1586.8666666666666	31815.033333333333	42.4710849423322
938.8195148879216	1586.1666666666667	31843.166666666668	41.79122601771552
939.5467136457895	1586.9666666666667	32026.5	41.62140502031245
940.2738388505477	1586.4666666666667	32330.433333333334	41.796787375457896
941.000890500031	1586.7666666666667	32773.23333333333	41.06193566373999
941.7278685920743	1585.5333333333333	33378.63333333333	41.32835121447408
942.4547731245123	1585.7666666666667	34068.4	41.468187945361336
943.1816040951798	1586.1333333333334	34773.73333333333	41.03314222584419
943.9083615019116	1586.1	35484.933333333334	40.589038577279574
944.6350453425426	1586.8666666666666	36195.73333333333	40.26005840292091
945.3616556149077	1586.4	36936.4	40.05545634238739
946.0881923168415	1585.7	37721.96666666667	40.52787264358477
946.8146554461789	1586.5	38421.433333333334	40.04040296295757
947.5410450007547	1586.6333333333334	39211.8	40.156879638519946
948.2673609784038	1586.5	39975.73333333333	40.121541603695015
948.9936033769609	1586.0333333333333	40810.26666666667	41.102434903329346
949.7197721942608	1586.1	41509.96666666667	40.70946384515086
950.4458674281384	1585.5	42231.833333333336	39.792253754311005
951.1718890764284	1585.4333333333334	42958.833333333336	40.31497205406309
951.8978371369658	1586.6333333333334	43627.63333333333	40.01337762899791
952.6237116075853	1585.8	44255.333333333336	40.2795777194375
953.3495124861216	1586.4666666666667	44855.86666666667	39.93428635789283
954.0752397704097	1586.8333333333333	45302.8	39.295822504260364
954.8008934582843	1585.9333333333334	45783.13333333333	39.355730376057615
955.5264735475803	1586.1666666666667	46287.96666666667	39.345631225232815
956.2519800361324	1586.9666666666667	46809.933333333334	39.90281041738772
956.9774129217755	1586.3666666666666	47308.433333333334	40.42222432843522
957.7027722023442	1586.4666666666667	47708.066666666666	40.48587054339909
958.4280578756737	1585.9	47909.566666666666	39.775817229168545
959.1532699395985	1586.6	48063.13333333333	39.82758368399919
959.8784083919536	1586.3333333333333	48401.73333333333	40.41302262942684
960.6034732305736	1586.6666666666667	48714.5	39.83056520447375
961.3284644532936	1587.4666666666667	49023.53333333333	39.947202979929905
962.053382057948	1586.2	49348.433333333334	39.335580786039564
962.7782260423721	1586.1333333333334	49659.26666666667	39.26679751144305
963.5029964044004	1586.8333333333333	49908.1	39.42570590547716
964.2276931418677	1586.9666666666667	50072.9	38.42878830633424
964.952316252609	1586.2333333333333	50179.53333333333	38.614423922199705
965.6768657344589	1586.0666666666666	50151.23333333333	38.50327582606211
966.4013415852523	1586.2	50137.833333333336	38.60801808591867
967.1257438028242	1586.3666666666666	50174.2	38.23291519556787
967.8500723850091	1586.2333333333333	50234.7	38.49221507290056
968.574327329642	1587.1	50305.03333333333	38.73815175500967
969.2985086345576	1586.6	50446.0	38.769197272672706
970.0226162975908	1586.6	50443.9	39.214357289735474
970.7466503165765	1586.6	50384.96666666667	38.87377336745858
971.4706106893493	1586.6333333333334	50440.76666666667	39.04321466461429
972.1944974137441	1586.6	50333.9	38.895264905762495
972.9183104875957	1586.7333333333333	50084.23333333333	38.74347888079588
973.6420499087391	1586.7333333333333	49877.63333333333	39.05100920257314
974.3657156750087	1587.1666666666667	49637.63333333333	38.39630483527698
975.0893077842397	1586.3666666666666	49408.96666666667	38.23476760907708
975.8128262342667	1586.5333333333333	49303.46666666667	37.83346382127015
976.5362710229247	1586.0	49246.26666666667	38.26575503617732
977.2596421480483	1586.9666666666667	49197.63333333333	38.14805285993618
977.9829396074724	1586.6	49145.86666666667	38.11205236401543
978.7061633990318	1586.2	49090.23333333333	38.8923256020845
979.4293135205613	1586.7333333333333	48864.5	39.06297095163569
980.1523899698958	1586.9666666666667	48600.36666666667	38.67880882192867
980.87539274487	1586.6	48465.566666666666	38.543684972734425
981.5983218433189	1586.8	48456.36666666667	38.869171207426184
982.3211772630771	1586.1333333333334	48486.2	38.130417354921484
983.0439590019795	1586.2	48520.36666666667	37.88769434477661
983.7666670578608	1586.3	48591.4	37.586435128102984
984.4893014285559	1586.5666666666666	48603.066666666666	37.5524081540693
985.2118621118997	1586.1666666666667	48510.6	37.43966827374402
985.9343491057269	1586.6	48450.5	36.96111975255689
986.6567624078724	1586.4333333333334	48359.2	37.641738869192885
987.3791020161709	1585.3	48274.86666666667	37.35652654379447
988.1013679284573	1586.0	48228.333333333336	37.631879420152345
988.8235601425663	1586.6333333333334	48232.03333333333	37.86423688804164
989.5456786563328	1586.4666666666667	48333.7	37.949706609248636
990.2677234675917	1587.1333333333334	48400.066666666666	37.95918303407464
990.9896945741776	1585.7666666666667	48330.5	37.500192372294784
991.7115919739255	1586.2	48132.13333333333	37.143768514161316
992.4334156646702	1586.3666666666666	47858.933333333334	37.36746670810463
993.1551656442463	1587.0333333333333	47480.933333333334	36.964598587492716
993.8768419104888	1585.7666666666667	47150.76666666667	36.6748260328011
994.5984444612325	1586.7333333333333	46862.86666666667	36.33218815157297
995.3199732943121	1586.5	46592.03333333333	36.63393387463008
996.0414284075626	1586.3	46311.96666666667	36.94436045507313
996.7628097988187	1586.3	46112.36666666667	36.72010085589569
997.4841174659151	1586.8666666666666	45918.4	37.47951664440401
998.2053514066869	1585.9	45576.3	37.03746604269414
998.9265116189687	1586.9333333333334	45078.7	36.66203574073643
999.6475981005952	1586.2666666666667	44459.8	37.039305491614705
1000.3686108494015	1586.6333333333334	43885.0	36.67702888835602
1001.0895498632223	1586.8	43530.566666666666	36.661447450729476
1001.8104151398923	1586.4666666666667	43223.933333333334	37.090602838260615
1002.5312066772464	1586.1	42874.9	36.96698636428968
1003.2519244731194	1586.7	42645.63333333333	37.54579856455198
1003.9725685253462	1586.5666666666666	42363.36666666667	37.849369983415905
1004.6931388317614	1586.4	42014.76666666667	37.72961233609857
1005.4136353902	1586.9333333333334	41537.833333333336	38.2492289292145
1006.1340581984969	1585.8666666666666	40969.333333333336	38.72321317852007
1006.8544072544867	1587.0666666666666	40313.933333333334	38.591362353885515
1007.5746825560042	1586.3	39691.066666666666	38.080466417376385
1008.2948841008844	1586.4	39077.3	38.31068103775301
1009.0150118869618	1586.5666666666666	38529.63333333333	37.627572199658154
1009.7350659120716	1586.5333333333333	38136.8	37.819383470035966
1010.4550461740483	1586.1333333333334	37787.933333333334	37.7852891320987
1011.174952670727	1587.0666666666666	37479.566666666666	38.057811380888374
1011.8947853999423	1586.9666666666667	37081.96666666667	38.02955331259248
1012.614544359529	1586.3	36558.23333333333	38.809496460962556
1013.334229547322	1586.5	35912.63333333333	38.871387904501056
1014.0538409611561	1586.5	35220.13333333333	38.75309975365327
1014.7733785988661	1586.4333333333334	34584.166666666664	39.4724848792453
1015.4928424582868	1586.4	34061.3	39.68525252868046
1016.2122325372529	1586.1	33608.36666666667	40.1718548660495
1016.9315488335994	1586.4666666666667	33191.8	39.83640298774549
1017.6507913451611	1587.2333333333333	32825.36666666667	39.93216235719136
1018.3699600697728	1586.2666666666667	32446.466666666667	39.83035056881425
1019.0890550052692	1586.6333333333334	31998.1	39.97735711636222
1019.8080761494851	1585.8333333333333	31472.4	39.99903472102987
1020.5270235002555	1586.3	30846.466666666667	40.11918625481248
1021.2458970554151	1586.5666666666666	30088.7	39.54559601656383
1021.9646968127987	1585.8666666666666	29435.366666666665	39.60142415442006
1022.6834227702411	1587.0333333333333	28891.2	39.39168728236427
1023.4020749255772	1586.2	28437.233333333334	39.958031988512566
1024.1206532766416	1586.9	28031.0	39.77446859066006
1024.8391578212693	1586.4666666666667	27693.966666666667	39.57381819239778
1025.5575885572953	1586.7333333333333	27383.666666666668	39.74194410625471
1026.2759454825539	1586.2333333333333	26940.2	39.7657737409107
1026.9942285948803	1586.3	26373.733333333334	39.07707771410888
1027.7124378921092	1586.5333333333333	25778.3	39.4908744372859
1028.4305733720753	1586.6333333333334	25190.666666666668	39.621579429580144
1029.1486350326138	1585.9333333333334	24648.233333333334	39.75850236605732
1029.866622871559	1586.3666666666666	24152.566666666666	39.560292982478074
1030.584536886746	1586.1333333333334	23734.066666666666	39.16990790817835
1031.3023770760096	1586.0666666666666	23365.8	39.15438136080729
1032.0201434371845	1586.4333333333334	23033.533333333333	39.13318657272289
1032.7378359681059	1585.8	22694.766666666666	39.257089587145806
1033.455454666608	1586.7333333333333	22303.0	39.179232891073674
1034.1729995305259	1586.8	21883.266666666666	40.213499806068626
1034.8904705576945	1586.6	21352.733333333334	39.92840260840108
1035.6078677459486	1586.1	20807.166666666668	40.50456722878759
1036.3251910931228	1586.0	20295.433333333334	40.19617816430904
1037.042440597052	1586.9	19834.066666666666	39.788156724725134
1037.7596162555712	1587.1333333333334	19414.733333333334	39.693761473297876
1038.4767180665153	1585.9333333333334	19083.8	39.767217537627545
1039.1937460277186	1586.3333333333333	18759.2	39.24015332484737
1039.9107001370162	1586.4333333333334	18483.166666666668	39.11420176571549
1040.627580392243	1586.7333333333333	18230.733333333334	39.26080981010964
1041.3443867912338	1586.8333333333333	17880.7	38.789313644180595
1042.0611193318232	1586.5666666666666	17503.366666666665	39.45566301500227
1042.7777780118463	1586.0666666666666	17040.733333333334	38.605114024631575
1043.4943628291376	1586.3333333333333	16624.766666666666	39.5742344513181
1044.2108737815322	1586.2	16194.833333333334	38.92342340814052
1044.9273108668647	1586.6333333333334	15839.666666666666	38.73074570773021
1045.64367408297	1586.5333333333333	15514.0	39.58308892024086
1046.359963427683	1586.7	15244.166666666666	38.95725350411957
1047.0761788988382	1585.7666666666667	14960.533333333333	38.761522266837034
1047.7923204942708	1586.7	14731.1	39.607778310626955
1048.5083882118154	1586.2333333333333	14444.9	38.86248246065308
1049.224382049307	1585.7	14137.933333333332	38.56605597390354
1049.9403020045802	1585.8666666666666	13816.633333333333	39.2916562696027
1050.6561480754697	1587.0333333333333	13473.033333333333	38.90341288847133
1051.3719202598106	1585.8666666666666	13144.0	38.727807034795305
1052.0876185554378	1586.7	12855.666666666666	39.46027848089853
1052.8032429601856	1586.7333333333333	12610.433333333332	39.47189789153152
1053.5187934718892	1586.9	12395.866666666667	39.377564436061085
1054.2342700883835	1586.5666666666666	12227.0	38.828621296632434
1054.949672807503	1586.4333333333334	12079.333333333334	38.46599323261381
1055.6650016270826	1586.4333333333334	11919.466666666667	38.68727038184251
1056.3802565449573	1586.6333333333334	11701.9	38.13972534494705
1057.0954375589617	1585.8333333333333	11473.966666666667	37.78004300439579
1057.8105446669308	1587.0	11244.633333333333	38.140143008973574
1058.5255778666992	1586.1333333333334	11011.933333333332	38.31413468351372
1059.240537156102	1585.9	10799.233333333334	38.65962263284179
1059.9554225329737	1586.5333333333333	10616.633333333333	38.81592818915511
1060.6702339951491	1587.1333333333334	10453.8	38.28458689441346
1061.3849715404633	1586.6	10322.4	38.650830148220344
1062.0996351667509	1586.7	10210.033333333333	38.2203686949447
1062.8142248718468	1586.9666666666667	10094.133333333333	39.179512255503056
1063.528740653586	1585.9666666666667	9945.8	38.591065653007796
1064.2431825098029	1586.6666666666667	9776.166666666666	38.93021905696589
1064.9575504383324	1586.2333333333333	9569.766666666666	38.56699583550993
1065.6718444370097	1586.3333333333333	9387.4	38.32400883573449
1066.386064503669	1586.5333333333333	9210.866666666667	38.83826773988349
1067.1002106361457	1586.5	9064.366666666667	37.992055181227535
1067.8142828322743	1585.8	8949.8	39.02773716921634
1068.5282810898898	1586.3333333333333	8858.2	39.57158633781437
1069.2422054068265	1586.1666666666667	8740.7	37.339965743967845
1069.95605578092	1586.4666666666667	8643.266666666666	38.85063073083106
1070.6698322100044	1586.2	8501.066666666668	38.2337593439376
1071.383534691915	1586.5333333333333	8338.0	39.0191231276418
1072.0971632244864	1586.4333333333334	8152.9	37.84588447160255
1072.8107178055534	1586.4333333333334	8013.666666666667	38.92503434401695
1073.524198432951	1586.0666666666666	7884.266666666666	38.54522086386574
1074.2376051045137	1586.3	7781.6	39.71421851706062
1074.9509378180765	1586.2333333333333	7690.4	38.79765123504662
1075.6641965714741	1586.9	7607.133333333333	38.756083746852084
1076.3773813625414	1586.3333333333333	7504.466666666666	38.8537071849289
1077.0904921891133	1586.4666666666667	7406.566666666667	38.92630537401078
1077.8035290490245	1585.9666666666667	7288.033333333334	39.2279117566498
1078.51649194011	1586.9666666666667	7150.1	38.93172788695258
1079.2293808602042	1586.3666666666666	7029.166666666667	38.880914248408125
1079.9421958071423	1586.1333333333334	6898.8	37.8936060820244
1080.6549367787588	1586.2333333333333	6820.366666666667	39.068740967552486
1081.367603772889	1585.3333333333333	6747.4	38.93375340773819
1082.080196787367	1586.1666666666667	6691.366666666667	38.91912939471781
1082.7927158200282	1586.3	6615.033333333334	38.20696671845856
1083.5051608687072	1585.8666666666666	6512.5	39.23479548252022
1084.217531931239	1586.7333333333333	6387.6	38.924379547935665
1084.9298290054578	1586.5333333333333	6262.166666666667	38.61658590609055
1085.6420520891993	1586.5333333333333	6161.2	38.76777880525541
1086.3542011802977	1586.4666666666667	6079.066666666667	38.8179850229302
1087.0662762765878	1586.3666666666666	6010.066666666667	37.759109541677596
1087.7782773759047	1586.5333333333333	5967.766666666666	39.10592992550411
1088.4902044760831	1586.5	5894.433333333333	39.6849193465713
1089.202057574958	1586.2333333333333	5804.4	38.96418513399905
1089.9138366703637	1586.5666666666666	5707.766666666666	38.97043016707065
1090.6255417601355	1586.0	5614.833333333333	39.43770930321265
1091.337172842108	1586.2	5532.7	38.39623678901297
1092.048729914116	1586.5	5478.4	39.27320472613051
1092.7602129739944	1586.0666666666666	5435.3	39.13190086363803
1093.471622019578	1586.8333333333333	5390.0	38.482923817057035
1094.1829570487016	1585.8666666666666	5321.933333333333	39.38438116262663
1094.8942180592	1586.3666666666666	5231.766666666666	38.367292264263284
1095.605405048908	1586.6666666666667	5150.1	39.59347538779875
1096.3165180156604	1586.6	5080.666666666667	39.26376915513873
1097.027556957292	1586.5666666666666	5041.8	39.01941686572453
1097.7385218716379	1585.7333333333333	5004.4	38.65018164537598
1098.4494127565324	1586.3333333333333	4950.066666666667	37.80108091021193
1099.1602296098106	1586.9	4870.633333333333	38.93308289283033
1099.8709724293074	1586.6666666666667	4783.0	37.81903038479259
1100.5816412128574	1586.1	4703.966666666666	37.05136041099168
1101.2922359582956	1586.2	4658.5	38.00064981381954
1102.0027566634565	1586.1	4634.2	38.715672308488564
1102.7132033261753	1586.9666666666667	4582.566666666667	39.928949214417884
1103.4235759442865	1586.4666666666667	4505.666666666667	39.02919414504045
1104.1338745156252	1586.2	4440.1	40.24831052336548
1104.844099038026	1586.3666666666666	4383.066666666667	39.4476627206147
1105.5542495093239	1586.7333333333333	4352.166666666667	39.50181088225474
1106.2643259273534	1585.7666666666667	4303.066666666667	39.67423353458489
1106.9743282899494	1586.5	4226.2	40.162690872541084
1107.684256594947	1586.3	4151.766666666666	40.30948590603664
1108.394110840181	1586.7	4092.1	39.12377943022502
1109.1038910234856	1586.1666666666667	4045.0666666666666	39.65995748990009
1109.8135971426964	1586.6333333333334	3989.6666666666665	38.73210701202767
1110.5232291956477	1586.0666666666666	3920.7	40.798439762861136
1111.2327871801745	1586.2333333333333	3852.3333333333335	39.686537000541996
1111.9422710941117	1586.1333333333334	3803.5	38.76242565156353
1112.6516809352938	1586.5	3756.5333333333333	39.96209432842972
1113.3610167015559	1586.0	3704.9666666666667	41.03211269603916
1114.0702783907325	1585.8666666666666	3637.7	39.18713607829393
1114.7794660006589	1585.7333333333333	3603.2	40.610534697667276
1115.4885795291696	1586.6666666666667	3572.3	41.77488136533073
1116.1976189740992	1585.8666666666666	3528.1666666666665	42.21182602358009
1116.906584333283	1585.6333333333334	3475.366666666667	39.989235988664866
1117.6154756045555	1586.2666666666667	3432.0666666666666	39.816765794420384
1118.3242927857516	1585.7333333333333	3398.5666666666666	40.08502457763886
1119.0330358747062	1586.2	3359.0333333333333	39.519429063456464
1119.741704869254	1585.8	3316.8	41.761653453138095
1120.4502997672296	1586.2	3278.266666666667	40.31432049636115
1121.1588205664682	1585.0333333333333	1664.4333333333334	37.68912311405984
1121.8672672648045	1585.8333333333333	1664.4	40.527538088074984
1122.5756398600731	1585.7666666666667	1664.2	41.817405011952104
1123.2839383501089	1585.7666666666667	1664.5333333333333	46.71834206704697
