# Supplementary material for: Roblonski: A Material-Efficient Robo-Fluidic Toolbox for Rapid Photochemical Characterization
Source: ACS Cent Sci. 2026 Feb 6;12(3):333–44. doi: 10.1021/acscentsci.5c02027 (PMC13022720; doi:10.1021/acscentsci.5c02027)
Supplement: Supplementary file 2 [file oc5c02027_si_002.zip › BeerLambertStudy/Raw Data (Automataed)/BLEC Study (2025 Jun 12)/Perylene3/blec_Perylene3__13062025_aABS_i11_eEXP_s6_d380e-02_t250-0_m7_v175-0.csv]

name	C:/Users/cbe.mabolha.shared/Documents/Gilson Spectroscopy Project\BLEC Study (2025 Jun 12)\Perylene3\blec_Perylene3__13062025_aABS_i11_eEXP_s6_d380e-02_t250-0_m7_v175-0.csv
2025-06-13 01:35:39.603596
mix_iter=7	mix_disp=175.0
droplet_volume=50.0	working_volume=250.0
dilution_scheme=Fractional(value=0.3333333333333333)	n_dil=6
calibration=Calibration(y = f(x); f(x) = -0.244 + 0.9765x; s.t. y > 0.0; Set Feb 4	2025 from "Manuscript Figures Data.xlsx")
count	30
interval	0.1 (Sec)
integration_time	40000 (uSec)
NLC=False	DCC=False	WCAL=-5	Slit=S5
Conc_0=0.038	nFRAC=0.08779149519890263	nConc_(11;6)=0.0033360768175582996	aFRAC=0.0880555925122032	aConc_(11;6)=0.0033461125154637217
wavelength (nm)	dark reference (int)	light reference (int)	abs (mOD)
W	D	L	S
344.6678771972656	1601.4	1679.6333333333334	38.07462968298822
345.45221902608614	1588.6333333333334	1667.7333333333333	46.30688276791029
346.236489003635	1586.0333333333333	1663.4	35.870618291848906
347.02068712774695	1585.0	1661.8333333333333	30.030519338203703
347.8048133962569	1585.3	2400.266666666667	44.57685170911507
348.5888678069997	1585.6	2412.6666666666665	43.92932077679911
349.3728503578101	1587.0	2427.7	43.75126980473093
350.15676104652283	1587.6	2437.4666666666667	44.74421444808326
350.94059987097285	1587.2666666666667	2447.1	45.37416440513585
351.72436682899485	1586.3333333333333	2457.1	46.695042642454304
352.5080619184237	1585.0666666666666	2461.5333333333333	44.57722226079633
353.2916851370942	1585.4666666666667	2463.633333333333	44.52288019097379
354.0752364828412	1585.7333333333333	2471.133333333333	47.30078325242514
354.8587159534994	1585.0333333333333	2467.6666666666665	41.33528381238419
355.6421235469038	1586.7666666666667	2474.633333333333	43.75842054947218
356.42545926088906	1586.9666666666667	2475.6666666666665	44.47252252264184
357.20872309329	1587.5666666666666	2471.766666666667	43.08068206268509
357.9919150419415	1585.9333333333334	2468.2	43.34308075221947
358.77503510467835	1586.9666666666667	2464.0	43.341480714109764
359.5580832793353	1585.7	2457.8	44.867559530784725
360.34105956374725	1586.2666666666667	2451.9666666666667	42.29495296121795
361.12396395574893	1585.6333333333334	2451.366666666667	44.473681491137256
361.9067964531752	1585.7333333333333	2446.5333333333333	42.102963120059776
362.6895570538609	1586.3	2449.1666666666665	45.448154702735295
363.47224575564076	1585.9	2445.0	43.43642766821146
364.2548625563497	1586.1666666666667	2441.0666666666666	40.87990176593516
365.0374074538224	1586.0333333333333	2442.8333333333335	42.99908170502071
365.8198804458938	1586.5333333333333	2442.5666666666666	43.955502318046086
366.6022815303986	1586.1333333333334	2438.1	46.08045561034088
367.3846107051717	1586.3	2437.4333333333334	42.005422418846344
368.1668679680479	1585.9666666666667	2441.233333333333	44.85944618329231
368.9490533168619	1586.6333333333334	2443.0	42.854002545454094
369.7311667494487	1585.7	2453.0333333333333	43.20574657793637
370.5132082636429	1586.4333333333334	2459.9666666666667	44.86350549210176
371.2951778572795	1586.0333333333333	2463.133333333333	44.54332547404817
372.07707552819323	1586.0	2463.366666666667	43.21479375188266
372.8589012742189	1586.3	2472.5	43.77273694924573
373.6406550931913	1586.4666666666667	2478.366666666667	42.77940618198389
374.4223369829453	1586.7	2486.1666666666665	44.35773735176124
375.2039469413157	1585.9	2496.9333333333334	45.84401237541594
375.9854849661373	1586.3333333333333	2488.3333333333335	42.96676229787356
376.7669510552448	1585.6666666666667	2492.0666666666666	43.82393723821732
377.5483452064732	1586.3333333333333	2502.1	45.50639085869074
378.3296674176572	1585.9	2510.766666666667	41.78260759245422
379.11091768663164	1586.2	2513.9	42.198635185469286
379.89209601123133	1586.2	2520.9333333333334	44.602643327007904
380.67320238929113	1586.3666666666666	2524.6	43.795523310501096
381.45423681864577	1586.6	2528.1	45.9369140219767
382.23519929713007	1586.1333333333334	2533.1666666666665	45.314418633440916
383.01608982257886	1586.2	2550.9333333333334	44.239570432589865
383.796908392827	1586.3	2558.9333333333334	43.53228431958506
384.57765500570923	1586.0666666666666	2561.0666666666666	44.94986856610644
385.3583296590604	1586.1	2551.4666666666667	45.07321994625892
386.1389323507153	1586.4	2556.7	43.922945150200206
386.91946307850884	1585.9666666666667	2570.4666666666667	44.73755020897814
387.69992184027564	1585.4	2590.4	45.117763717838095
388.48030863385065	1586.4333333333334	2614.8333333333335	45.42603248816791
389.2606234570687	1587.1	2596.4	43.64464184308335
390.04086630776453	1586.9	2587.0666666666666	43.823884245529385
390.82103718377294	1586.4333333333334	2594.4666666666667	46.442577115123285
391.6011360829288	1586.4666666666667	2596.733333333333	43.25231404529272
392.3811630030669	1586.5333333333333	2628.3	44.27314849753014
393.161117942022	1585.8666666666666	2667.6	42.746442798745925
393.941000897629	1586.2666666666667	2712.4666666666667	43.711347520085
394.72081186772266	1586.2333333333333	2718.0	45.071579543642635
395.5005508501378	1587.0666666666666	2705.766666666667	42.43304850145519
396.28021784270925	1585.8333333333333	2709.7	44.10614616468488
397.0598128432718	1585.4666666666667	2722.4666666666667	45.61604498819533
397.83933584966024	1586.5	2716.866666666667	42.396624213103735
398.6187868597095	1586.2333333333333	2736.733333333333	46.170121928441375
399.3981658712542	1586.0333333333333	2755.5333333333333	45.13214653065047
400.1774728821293	1585.9333333333334	2779.4	45.415296189390276
400.9567078901696	1585.7333333333333	2802.9	45.552704779963236
401.7358708932098	1586.0666666666666	2797.9333333333334	46.041623470614255
402.5149618890848	1586.1666666666667	2789.133333333333	46.78962744423945
403.2939808756294	1586.1666666666667	2790.3333333333335	45.96458535749893
404.07292785067847	1586.5666666666666	2823.733333333333	45.49104225247024
404.8518028120667	1586.1666666666667	2837.0333333333333	47.23106517451911
405.630605757629	1586.7	2835.5666666666666	44.617849076569165
406.4093366852001	1586.2	2826.0333333333333	45.284215691237584
407.1879955926149	1586.4333333333334	2834.0666666666666	46.055407026533345
407.9665824777082	1586.1	2852.3333333333335	46.664161281873945
408.74509733831474	1585.4666666666667	2869.733333333333	44.69669746508285
409.52354017226935	1585.8333333333333	2887.8333333333335	47.316897916196424
410.3019109774069	1585.7333333333333	2888.133333333333	46.942260206321116
411.08020975156217	1586.2333333333333	2901.9	45.268736625734306
411.8584364925699	1586.6333333333334	2924.5333333333333	47.68899544304177
412.6365911982651	1586.3666666666666	2950.5	46.74436829064961
413.4146738664823	1586.5	2972.266666666667	45.568333107154764
414.19268449505654	1586.0666666666666	2999.266666666667	46.09224906383945
414.97062308182257	1586.5	3039.2	45.402209554262704
415.74848962461516	1585.9333333333334	3083.0666666666666	46.32298524646798
416.52628412126916	1586.2666666666667	3148.4666666666667	43.81992476572211
417.3040065696194	1586.3	3227.733333333333	45.58799487387467
418.0816569675006	1585.9666666666667	3223.1666666666665	46.10542388635161
418.8592353127476	1586.5	3214.8	47.2130380096767
419.63674160319533	1586.0666666666666	3224.266666666667	46.655847490630634
420.4141758366785	1586.7666666666667	3260.4333333333334	46.44038146765632
421.1915380110319	1586.0666666666666	3275.1666666666665	45.04101418669286
421.9688281240904	1586.3666666666666	3273.9666666666667	45.340221206610316
422.7460461736888	1586.2333333333333	3325.766666666667	46.41820883827375
423.52319215766187	1586.3	3399.4666666666667	48.36010207647368
424.3002660738445	1586.1	3472.0666666666666	47.66444023027996
425.0772679200714	1586.1666666666667	3612.866666666667	47.34690934289098
425.8541976941775	1586.4	3753.8	47.71220729413656
426.6310553939975	1585.9666666666667	3820.4333333333334	48.230752244664785
427.40784101736625	1586.2666666666667	3874.733333333333	49.02828880680321
428.18455456211865	1586.6	4002.133333333333	49.41799782760577
428.96119602608934	1586.8333333333333	4190.866666666667	50.15231447641862
429.7377654071133	1585.6666666666667	4405.033333333334	50.7605399161486
430.5142627030252	1585.6	4523.9	50.17626212332263
431.29068791166	1585.8666666666666	4678.266666666666	51.69530828034092
432.06704103085235	1586.4333333333334	4813.133333333333	52.443175972181926
432.8433220584372	1586.5	4905.233333333334	51.572572889009095
433.6195309922492	1585.7666666666667	4970.033333333334	50.92212876749477
434.3956678301234	1586.1333333333334	5012.633333333333	51.23016118887807
435.1717325698944	1585.9	5025.833333333333	50.332141262273716
435.9477252093971	1586.0666666666666	5047.866666666667	49.49343831454606
436.72364574646633	1586.0333333333333	5100.133333333333	49.8121372598854
437.49949417893686	1586.5333333333333	5158.766666666666	48.48254931685518
438.27527050464346	1585.5333333333333	5255.066666666667	48.5384285079675
439.0509747214211	1586.3	5426.433333333333	48.04043142421398
439.8266068271044	1586.3	5692.133333333333	49.220702311541565
440.6021668195283	1586.2333333333333	6055.133333333333	48.52444161677216
441.37765469652754	1586.3333333333333	6525.7	49.5774921163199
442.1530704559369	1585.9	7033.566666666667	49.69044157031399
442.9284140955914	1586.5333333333333	7457.966666666666	48.69514170118835
443.7036856133256	1585.4	7782.3	48.685628395299055
444.47888500697445	1586.2	7950.8	48.356194076728016
445.2540122743727	1586.1333333333334	7994.633333333333	49.39579325512379
446.0290674133552	1586.4666666666667	7944.8	49.36977334331882
446.8040504217568	1585.3	7850.433333333333	48.41927537130416
447.5789612974122	1585.6666666666667	7761.466666666666	48.63090301126127
448.35380003815635	1585.6666666666667	7701.433333333333	49.025006873073224
449.1285666418239	1586.3	7672.966666666666	48.381634386823876
449.90326110624983	1586.1666666666667	7687.566666666667	49.26149178159958
450.67788342926883	1586.4	7695.466666666666	48.24697493146856
451.4524336087157	1585.9666666666667	7731.233333333334	49.0817896172119
452.22691164242536	1586.5	7772.866666666667	47.79264556884816
453.00131752823256	1585.8	7836.8	48.540280734786464
453.7756512639721	1586.1333333333334	7901.8	48.37331479522088
454.5499128474788	1585.8666666666666	7966.966666666666	48.137765701471785
455.32410227658755	1585.8333333333333	8008.966666666666	48.91575755502393
456.09821954913303	1585.9666666666667	8025.466666666666	48.386940483161005
456.8722646629501	1586.8333333333333	8002.533333333334	49.114691149728266
457.6462376158736	1586.4666666666667	7932.0	48.01531093790167
458.4201384057383	1586.4	7842.2	49.16637525784745
459.1939670303791	1586.3	7706.666666666667	47.701113720754485
459.96772348763074	1586.0333333333333	7570.933333333333	47.85429854402961
460.741407775328	1585.9333333333334	7431.966666666666	49.246253310958494
461.51501989130577	1585.0	7293.233333333334	48.15164722003534
462.2885598333988	1585.9666666666667	7183.466666666666	48.30665729259093
463.0620275994419	1586.4333333333334	7087.433333333333	48.63840294088822
463.83542318726995	1586.6333333333334	7022.5	48.22463604748083
464.6087465947177	1586.3	6976.6	48.21464049766765
465.38199781962	1586.0333333333333	6953.766666666666	48.07645107359401
466.1551768598116	1586.6666666666667	6947.2	48.75765794362677
466.92828371312737	1585.9	6960.9	48.01675046576881
467.7013183774021	1586.8	6986.566666666667	47.96055094764488
468.4742808504707	1585.6666666666667	7027.133333333333	46.78325091991132
469.24717113016777	1586.9333333333334	7090.533333333334	47.497598128946315
470.0199892143283	1586.4	7167.866666666667	48.93799660616569
470.792735100787	1586.7	7241.066666666667	48.58262882378846
471.5654087873788	1585.4	7311.3	49.05472869330442
472.33801027193834	1585.7666666666667	7378.7	48.30614957118685
473.11053955230057	1586.4333333333334	7452.1	47.39769257855576
473.88299662630027	1586.2	7521.933333333333	47.77232805295761
474.65538149177223	1585.9	7560.766666666666	47.83375290982704
475.4276941465513	1587.1333333333334	7593.733333333334	47.45106909186814
476.1999345884722	1586.5333333333333	7604.6	47.39846773280937
476.97210281536985	1587.0333333333333	7599.533333333334	48.54466918517525
477.74419882507897	1586.6	7583.3	48.02161506153935
478.51622261543446	1586.3333333333333	7553.833333333333	47.21141080741767
479.2881741842711	1586.2666666666667	7528.9	48.77810214516413
480.06005352942367	1586.3	7474.7	48.37077418970147
480.831860648727	1585.5666666666666	7434.7	48.20802056008682
481.60359554001593	1585.2	7392.033333333334	47.47412936960087
482.37525820112523	1586.3	7345.333333333333	47.49513593165426
483.14684862988975	1585.9	7295.133333333333	47.40963147763919
483.91836682414424	1586.8333333333333	7235.2	47.34914803429578
484.68981278172356	1586.0333333333333	7191.3	46.63130720583971
485.46118650046253	1586.2	7135.5	47.44220886967953
486.23248797819593	1586.8333333333333	7085.233333333334	46.62368503944639
487.0037172127586	1586.5333333333333	7063.4	47.20013718559916
487.7748742019853	1586.7	7028.866666666667	48.31719767820782
488.54595894371096	1586.7	6990.066666666667	47.77122414775053
489.31697143577026	1586.4333333333334	6959.0	47.05669310458857
490.08791167599804	1586.1333333333334	6934.1	46.579666150480925
490.8587796622292	1585.9666666666667	6901.6	46.90918991411641
491.6295753922984	1586.4	6868.9	48.358041231170006
492.4002988640406	1586.9333333333334	6825.866666666667	47.20662047084024
493.17095007529053	1585.5	6802.5	48.11945587902544
493.94152902388305	1585.8333333333333	6780.066666666667	47.37480783352245
494.71203570765294	1586.2666666666667	6743.566666666667	47.836825027071164
495.482470124435	1586.5666666666666	6698.233333333334	46.43456274689733
496.25283227206404	1586.1666666666667	6684.8	45.80828521852907
497.02312214837485	1586.2666666666667	6657.766666666666	46.55906936989506
497.7933397512024	1585.9666666666667	6625.633333333333	45.971385485792695
498.56348507838123	1586.2	6610.366666666667	47.72286325581036
499.3335581277464	1586.5666666666666	6585.333333333333	47.013277117883746
500.10355889713264	1585.8333333333333	6574.266666666666	45.824241917106555
500.8734873843747	1586.1333333333334	6575.766666666666	47.09770589748932
501.6433435873074	1585.9333333333334	6568.666666666667	47.37716155966096
502.4131275037657	1585.8333333333333	6565.266666666666	46.862683452307735
503.1828391315842	1586.3333333333333	6580.666666666667	46.811920875778384
503.95247846859786	1586.5333333333333	6605.133333333333	47.50520335545512
504.72204551264144	1586.7	6629.933333333333	46.300988439865975
505.49154026154974	1585.7	6677.466666666666	47.21846362773733
506.2609627131576	1586.1	6713.2	46.51014055680392
507.03031286529983	1586.2333333333333	6750.6	46.711295946061384
507.7995907158112	1586.9	6809.133333333333	47.71560321691929
508.5687962625266	1586.9333333333334	6888.433333333333	48.03443041386244
509.33792950328075	1586.1666666666667	6958.733333333334	46.90957691890822
510.1069904359085	1586.4666666666667	7047.866666666667	46.983839546758766
510.8759790582447	1586.8333333333333	7138.433333333333	47.93945911195443
511.6448953681241	1586.7333333333333	7227.666666666667	47.18900655169264
512.4137393633815	1586.5333333333333	7306.3	46.632113222460376
513.1825110418519	1586.8666666666666	7412.433333333333	46.68427606896525
513.9512104013698	1586.3666666666666	7527.166666666667	47.234528197282934
514.7198374397702	1586.8333333333333	7623.133333333333	46.47782542166328
515.4883921548881	1585.5666666666666	7739.166666666667	46.694805284426245
516.2568745445578	1586.7666666666667	7835.2	47.37118818840579
517.0252846066146	1586.6	7945.166666666667	47.319322024140284
517.793622338893	1586.3333333333333	8048.266666666666	46.101632955733905
518.561887739228	1586.4	8145.633333333333	47.00822860963412
519.3300808054544	1586.5	8227.066666666668	46.75975390363337
520.0982015354069	1585.9333333333334	8319.433333333332	46.978687999361064
520.8662499269203	1586.3	8414.9	46.68939563935625
521.6342259778296	1586.4333333333334	8500.8	47.870027154415126
522.4021296859694	1586.3666666666666	8590.866666666667	47.07416094574453
523.1699610491747	1586.8666666666666	8666.933333333332	47.09495221985829
523.9377200652801	1585.7	8733.466666666667	48.225699451493256
524.7054067321207	1585.9	8794.133333333333	46.96259460414886
525.4730210475309	1586.3333333333333	8855.966666666667	46.95417714938875
526.2405630093459	1586.2333333333333	8916.5	46.491453529075066
527.0080326154003	1587.1333333333334	8989.633333333333	47.65968887468517
527.7754298635291	1586.0333333333333	9025.233333333334	47.311424026496056
528.5427547515668	1585.5666666666666	9073.7	47.24348209836412
529.3100072773485	1586.4	9108.233333333334	46.700495941935074
530.077187438709	1585.8	9166.833333333334	47.059855757878786
530.8442952334829	1585.9666666666667	9189.4	46.61447400166798
531.6113306595051	1586.4666666666667	9235.133333333333	47.240516590502196
532.3782937146104	1585.9333333333334	9270.733333333334	46.4374396924202
533.1451843966338	1586.4666666666667	9327.633333333333	47.44486148260802
533.9120027034099	1586.2	9353.633333333333	47.40422094172336
534.6787486327736	1586.2	9376.866666666667	45.505676578019404
535.4454221825597	1586.2	9427.3	46.16939537041971
536.212023350603	1586.8	9467.766666666666	47.633328569302556
536.9785521347383	1586.7333333333333	9488.8	47.12508248706519
537.7450085328004	1586.7	9511.533333333333	46.65249202609785
538.5113925426242	1586.0	9537.133333333333	46.639595715296
539.2777041620444	1586.5666666666666	9547.533333333333	46.26310703630668
540.0439433888959	1586.6333333333334	9578.0	46.56718709593843
540.8101102210134	1586.8666666666666	9587.3	45.60009586259717
541.5762046562318	1587.0	9620.166666666666	46.21125330693226
542.3422266923859	1586.2333333333333	9640.833333333334	46.375400203695726
543.1081763273105	1586.0666666666666	9637.5	45.5691408920929
543.8740535588404	1586.7	9653.366666666667	45.78341341083561
544.6398583848105	1586.8666666666666	9659.066666666668	45.98949570313045
545.4055908030555	1586.2333333333333	9670.3	47.072292109267714
546.1712508114102	1586.6666666666667	9690.4	46.94169824230796
546.9368384077096	1586.0666666666666	9694.266666666666	47.013856017192396
547.7023535897882	1586.6333333333334	9685.066666666668	47.332806257454585
548.4677963554811	1586.4333333333334	9680.733333333334	46.758402633640685
549.2331667026231	1586.1333333333334	9680.366666666667	46.35864147974786
549.9984646290487	1587.3333333333333	9669.0	46.179640306491976
550.7636901325931	1586.3666666666666	9660.333333333334	45.683984490028024
551.5288432110908	1586.1	9674.0	46.92108685305147
552.2939238623768	1586.3333333333333	9660.3	45.79952807893163
553.0589320842859	1586.2	9661.366666666667	46.661761138978775
553.8238678746528	1586.1666666666667	9660.166666666666	46.142154459211774
554.5887312313124	1586.2	9655.5	45.775630471487
555.3535221520995	1586.6	9667.666666666666	46.12548207753467
556.1182406348488	1586.6333333333334	9671.066666666668	46.20678096986315
556.8828866773954	1586.9666666666667	9677.733333333334	46.758043186604255
557.6474602775738	1585.8666666666666	9678.9	46.15895423335393
558.411961433219	1586.1333333333334	9674.133333333333	46.11760291687102
559.1763901421657	1586.5	9666.833333333334	45.781378817548024
559.9407464022488	1586.4666666666667	9679.866666666667	46.04138683289165
560.7050302113031	1587.2333333333333	9704.433333333332	45.86332048153493
561.4692415671633	1586.9	9707.466666666667	45.546193732514645
562.2333804676643	1586.7666666666667	9715.733333333334	45.02222589019367
562.997446910641	1586.4666666666667	9737.3	44.98755470033334
563.7614408939281	1585.7	9761.966666666667	44.89706961231468
564.5253624153604	1585.9333333333334	9790.3	46.70919793964028
565.2892114727728	1587.2	9808.166666666666	45.93185685749197
566.0529880639999	1586.4666666666667	9817.333333333334	46.180591286379084
566.8166921868768	1586.7	9837.7	47.19662317499508
567.5803238392382	1586.0666666666666	9857.033333333333	46.72335537760875
568.3438830189189	1586.6666666666667	9852.5	45.49583778011544
569.1073697237535	1586.6666666666667	9882.666666666666	45.79433091722584
569.8707839515772	1586.1	9889.1	46.09664157663714
570.6341257002246	1586.6333333333334	9906.966666666667	45.61445631754769
571.3973949675305	1585.8	9922.5	45.876937972794806
572.1605917513298	1586.3	9938.666666666666	45.59941122188025
572.9237160494572	1586.0666666666666	9952.466666666667	46.11677501336375
573.6867678597476	1586.1	9980.1	46.40950387638415
574.4497471800358	1586.2666666666667	9974.1	44.9844047654983
575.2126540081566	1586.4333333333334	9991.566666666668	45.29576669467883
575.9754883419448	1586.1	9998.233333333334	46.71575260736682
576.7382501792351	1586.0	10010.033333333333	46.33814996992593
577.5009395178625	1586.3	10015.7	45.287945648286154
578.2635563556619	1586.1666666666667	10033.166666666666	45.158073825472755
579.0261006904677	1587.1666666666667	10028.6	44.50872123546911
579.7885725201152	1586.5333333333333	10055.333333333334	45.31251744535105
580.5509718424388	1585.7333333333333	10072.733333333334	45.336948893938
581.3132986552736	1586.5666666666666	10086.3	45.29182894190908
582.0755529564542	1586.4333333333334	10104.133333333333	45.8045147228263
582.8377347438156	1586.6333333333334	10128.033333333333	46.74313390548879
583.5998440151925	1587.2666666666667	10155.233333333334	46.1520987741209
584.3618807684197	1585.9666666666667	10181.566666666668	45.99745801995526
585.123845001332	1586.4666666666667	10209.966666666667	45.530921831823825
585.8857367117644	1586.8666666666666	10264.733333333334	46.530001242043866
586.6475558975515	1586.1333333333334	10272.466666666667	45.35214494284164
587.4093025565281	1585.7	10318.433333333332	45.66871917472649
588.1709766865292	1585.9	10348.833333333334	45.61287169676116
588.9325782853895	1586.4333333333334	10407.9	46.16904245472075
589.6941073509438	1586.7333333333333	10460.1	45.41483931797121
590.4555638810269	1586.7333333333333	10537.466666666667	45.613390473056874
591.2169478734736	1586.8	10607.133333333333	44.46659721943858
591.9782593261189	1586.1666666666667	10709.0	46.10232447634056
592.7394982367973	1587.0333333333333	10782.7	45.69977108107932
593.5006646033439	1587.0333333333333	10877.966666666667	46.22726107313695
594.2617584235933	1586.5666666666666	10946.733333333334	45.31006482498179
595.0227796953804	1586.5	11045.333333333334	44.9411560912685
595.78372841654	1586.7666666666667	11165.933333333332	45.37397123930262
596.544604584907	1586.0333333333333	11271.6	46.17336696806469
597.3054081983161	1587.0	11374.6	45.08946785373831
598.0661392546021	1586.9666666666667	11503.533333333333	45.67201792634318
598.8267977515999	1586.0333333333333	11616.233333333334	44.74740124307675
599.5873836871442	1587.0666666666666	11750.0	45.43347236180292
600.34789705907	1586.4	11875.6	45.25658946521722
601.1083378652119	1586.6333333333334	12009.733333333334	45.22494848975801
601.8687061034049	1586.0	12143.966666666667	44.86883322256986
602.6290017714836	1586.4666666666667	12269.966666666667	45.03916527116522
603.3892248672829	1586.3333333333333	12418.733333333334	44.51018941052355
604.1493753886377	1586.3333333333333	12569.033333333333	45.04760603323652
604.9094533333828	1586.3666666666666	12712.0	45.35589995923559
605.6694586993528	1586.4	12837.566666666668	45.305248904415386
606.4293914843829	1586.7	12987.6	45.08686638275331
607.1892516863076	1586.3666666666666	13122.433333333332	45.0452979060777
607.9490393029618	1586.3333333333333	13241.666666666666	44.46079816331346
608.7087543321802	1586.4333333333334	13389.133333333333	44.80306547434356
609.4683967717978	1586.8333333333333	13535.833333333334	45.32963009628882
610.2279666196492	1586.1	13687.766666666666	45.64851359194652
610.9874638735695	1586.4666666666667	13823.566666666668	44.91141906268996
611.7468885313933	1585.8333333333333	13958.133333333333	44.86408503313765
612.5062405909555	1586.7333333333333	14056.5	44.895005202616666
613.2655200500909	1586.3	14178.633333333333	45.024902422309175
614.0247269066342	1586.4	14278.3	45.60201550235176
614.7838611584203	1586.1333333333334	14402.833333333334	45.728500988025246
615.5429228032841	1586.3333333333333	14527.433333333332	45.60923340394817
616.3019118390603	1586.6333333333334	14645.7	45.03483212640676
617.0608282635836	1586.8666666666666	14734.5	44.32979280259696
617.8196720746892	1586.2	14826.4	44.88658130840064
618.5784432702114	1586.3	14905.5	45.046041011745125
619.3371418479854	1586.6666666666667	14977.766666666666	44.960285800915315
620.0957678058459	1586.8	15064.233333333334	45.10836742659526
620.8543211416277	1586.3	15144.8	46.311270743631844
621.6128018531655	1586.5	15207.633333333333	45.67554493038235
622.3712099382943	1586.9	15273.3	45.91006518036692
623.1295453948488	1585.8333333333333	15305.4	45.450778742499935
623.8878082206638	1585.9333333333334	15363.633333333333	45.08543430673266
624.6459984135743	1586.6	15382.966666666667	44.20718514543527
625.4041159714149	1586.4666666666667	15455.866666666667	44.66846394670711
626.1621608920203	1585.8	15481.666666666666	44.10466714948113
626.9201331732256	1586.7333333333333	15526.4	45.12561328083155
627.6780328128656	1586.7333333333333	15573.133333333333	44.38742095325227
628.4358598087749	1586.4333333333334	15609.0	44.178886309247346
629.1936141587885	1585.7333333333333	15616.533333333333	45.37201100816906
629.9512958607411	1586.2666666666667	15650.6	45.02044805006801
630.7089049124675	1586.6666666666667	15676.3	44.73477839180652
631.4664413118026	1586.7	15697.666666666666	44.7818137248099
632.2239050565811	1586.4333333333334	15714.966666666667	45.21750620179277
632.9812961446379	1587.0	15736.233333333334	44.68714044408436
633.7386145738079	1585.8666666666666	15753.966666666667	44.62220429736247
634.4958603419257	1586.5	15736.233333333334	44.20494135926808
635.2530334468262	1585.8333333333333	15731.533333333333	43.825211911417405
636.0101338863443	1586.2666666666667	15755.4	44.584811149460826
636.7671616583146	1586.3333333333333	15763.233333333334	45.190905267771555
637.5241167605723	1586.2333333333333	15750.533333333333	45.45790903963868
638.2809991909518	1586.2666666666667	15755.333333333334	45.120872994193824
639.037808947288	1586.2	15738.466666666667	44.527424283553565
639.7945460274159	1586.2	15717.933333333332	44.499081507164505
640.5512104291702	1586.3	15703.766666666666	45.12742192898824
641.3078021503857	1586.2	15674.733333333334	44.370705997799284
642.0643211888971	1586.3333333333333	15643.2	44.66539158727218
642.8207675425394	1585.7666666666667	15572.266666666666	44.33779384891889
643.5771412091474	1586.5333333333333	15539.433333333332	44.08488212306972
644.3334421865558	1586.4333333333334	15528.233333333334	43.7036506509334
645.0896704725996	1586.6666666666667	15522.066666666668	44.50094320512716
645.8458260651132	1586.1666666666667	15513.433333333332	44.278471102575715
646.6019089619319	1586.5333333333333	15492.066666666668	43.962947105339836
647.3579191608902	1586.2	15453.433333333332	43.74770257026732
648.1138566598231	1586.6666666666667	15430.733333333334	44.101272479159256
648.8697214565653	1586.1333333333334	15423.466666666667	44.11343795874774
649.6255135489516	1586.4333333333334	15380.466666666667	43.807404427145364
650.3812329348169	1585.6	15372.0	44.692175363139846
651.1368796119959	1585.8333333333333	15395.2	44.32472160765244
651.8924535783235	1585.7	15397.3	44.30208645108104
652.6479548316345	1585.4666666666667	15370.1	44.20958860407549
653.4033833697637	1586.6	15361.466666666667	44.41949548946911
654.1587391905458	1585.8333333333333	15369.233333333334	45.3035384672848
654.9140222918159	1586.2333333333333	15373.666666666666	44.88653388397675
655.6692326714084	1586.5666666666666	15352.866666666667	44.299517849819246
656.4243703271585	1586.2	15377.333333333334	44.47246756479563
657.1794352569008	1585.9333333333334	15413.566666666668	44.35235116600951
657.9344274584702	1585.7666666666667	15420.8	44.07251307772645
658.6893469297014	1585.8333333333333	15430.8	44.763089725894204
659.4441936684294	1585.9333333333334	15452.566666666668	44.47887559249207
660.1989676724888	1585.5	15456.5	43.76867794439956
660.9536689397146	1586.3333333333333	15480.1	44.04825505670152
661.7082974679414	1586.3333333333333	15531.7	43.64597561666703
662.4628532550042	1587.1333333333334	15589.7	44.031303054760244
663.2173362987378	1585.9333333333334	15654.3	43.89202120923195
663.9717465969768	1587.0333333333333	15730.733333333334	44.244057199248104
664.7260841475563	1585.9	15778.166666666666	43.99213145413856
665.480348948311	1585.7	15830.966666666667	43.97956877651753
666.2345409970756	1586.4666666666667	15907.866666666667	44.24926048213078
666.988660291685	1587.0333333333333	15984.5	44.88426463529204
667.742706829974	1586.3	16050.766666666666	44.68082036469587
668.4966806097776	1586.4666666666667	16125.033333333333	44.520455613911444
669.2505816289303	1586.5666666666666	16216.3	44.242644447296065
670.0044098852671	1586.2666666666667	16296.6	44.1628944253965
670.7581653766227	1586.6	16387.433333333334	44.08980030413388
671.511848100832	1586.3666666666666	16488.2	44.01076713817115
672.2654580557298	1585.5666666666666	16572.8	43.98414344927334
673.0189952391509	1585.7333333333333	16651.866666666665	43.787499633241936
673.7724596489301	1585.7666666666667	16761.2	43.97695604057702
674.5258512829022	1586.1	16890.0	43.75808586100345
675.279170138902	1585.9	17010.233333333334	43.99036272711969
676.0324162147645	1585.8	17136.966666666667	44.33606905332798
676.7855895083242	1585.7666666666667	17271.733333333334	44.11283286414058
677.5386900174161	1586.5333333333333	17404.7	44.63073889453535
678.2917177398749	1585.8	17498.633333333335	44.11146400336626
679.0446726735356	1586.0666666666666	17657.966666666667	44.2930693954039
679.797554816233	1586.5	17735.666666666668	43.97775865596077
680.5503641658016	1586.8	17868.2	44.995275659154835
681.3031007200765	1586.3333333333333	17978.8	44.63307006838193
682.0557644768925	1586.0	18071.466666666667	44.546961167790656
682.8083554340842	1586.9	18188.5	44.50962186434839
683.5608735894867	1586.0	18349.8	45.05244183857972
684.3133189409347	1586.2	18451.133333333335	44.15357291049938
685.0656914862628	1586.4333333333334	18567.8	44.20484989353494
685.8179912233061	1586.8333333333333	18672.7	44.05347813806194
686.5702181498993	1586.2	18789.9	43.85888480968787
687.3223722638772	1585.9666666666667	18910.1	43.40056387811231
688.0744535630747	1586.3	19052.433333333334	44.411897136000405
688.8264620453265	1585.9333333333334	19172.233333333334	43.62442094557889
689.5783977084674	1586.9666666666667	19292.066666666666	44.10508907957156
690.3302605503324	1586.6	19401.1	43.81290834871064
691.082050568756	1586.1666666666667	19506.933333333334	43.394102660306174
691.8337677615733	1586.2666666666667	19596.0	43.534658069493126
692.585412126619	1586.8666666666666	19676.666666666668	43.799149717563225
693.3369836617278	1586.8666666666666	19739.033333333333	43.80930341346333
694.0884823647348	1586.2	19845.233333333334	43.75350640777941
694.8399082334745	1586.5	19938.3	43.79214368777953
695.5912612657819	1586.3333333333333	20042.933333333334	44.09193462798307
696.3425414594917	1586.2666666666667	20095.966666666667	43.568696545716946
697.0937488124388	1586.1666666666667	20117.533333333333	43.57988559740576
697.8448833224579	1586.0666666666666	20176.233333333334	44.452506107532386
698.5959449873841	1585.9666666666667	20256.0	44.991310036564045
699.3469338050518	1586.2666666666667	20322.166666666668	43.65263642641309
700.0978497732962	1586.1666666666667	20351.066666666666	43.47848406398208
700.8486928899517	1586.6666666666667	20370.633333333335	44.067933408114584
701.5994631528534	1586.5333333333333	20366.9	44.58219515252955
702.3501605598362	1586.4333333333334	20392.933333333334	44.59883883643942
703.1007851087347	1586.9666666666667	20384.566666666666	43.99168259701642
703.8513367973837	1586.4	20428.0	44.69951543418027
704.6018156236181	1586.3	20438.366666666665	43.92675865560108
705.3522215852728	1586.3333333333333	20417.2	43.247824220730486
706.1025546801824	1587.0666666666666	20426.066666666666	43.3580862470337
706.8528149061818	1586.7	20391.033333333333	43.36983799654624
707.603002261106	1586.1	20369.766666666666	43.47283291158352
708.3531167427894	1587.2	20350.533333333333	43.646919419071224
709.1031583490673	1587.4666666666667	20305.2	43.1595720279262
709.8531270777742	1586.8666666666666	20266.833333333332	43.548501495891
710.6030229267449	1585.8	20179.466666666667	42.55383913186168
711.3528458938142	1586.3666666666666	20146.8	43.496031362250534
712.1025959768172	1586.3666666666666	20096.066666666666	43.57301973787113
712.8522731735884	1586.3	20010.1	43.850219295528824
713.6018774819628	1586.6666666666667	19920.9	42.58208896484813
714.351408899775	1585.9333333333334	19863.466666666667	42.986650634056495
715.1008674248601	1586.1	19770.2	42.52734429098562
715.8502530550527	1586.8333333333333	19685.4	43.24103080539331
716.5995657881876	1586.6333333333334	19626.866666666665	43.85387551714552
717.3488056220998	1586.8333333333333	19541.033333333333	43.36703925243516
718.097972554624	1586.6333333333334	19455.0	42.75753992510342
718.8470665835949	1586.1666666666667	19376.133333333335	42.51115085469315
719.5960877068475	1586.2	19321.9	43.085666858391455
720.3450359222164	1585.5	19244.966666666667	42.85398155582729
721.0939112275368	1586.3666666666666	19208.033333333333	43.458775805943326
721.842713620643	1586.4666666666667	19153.366666666665	42.8284558398458
722.5914430993702	1586.0	19095.133333333335	42.830960882518355
723.340099661553	1586.3333333333333	19061.033333333333	42.63444564037961
724.0886833050263	1585.8	19034.9	43.36248128313727
724.837194027625	1586.9	18984.0	43.10623515816102
725.5856318271836	1587.6333333333334	18920.766666666666	42.97281506646913
726.3339967015373	1585.9333333333334	18888.333333333332	42.524925842341574
727.0822886485207	1586.1666666666667	18819.066666666666	42.359565143678445
727.8305076659686	1586.6666666666667	18733.633333333335	41.862431601095736
728.5786537517159	1586.2	18699.233333333334	43.398959232906115
729.3267269035974	1586.4333333333334	18673.0	42.82867733830791
730.0747271194479	1586.0666666666666	18678.2	42.757938440625594
730.822654397102	1586.3333333333333	18661.0	43.148362849085395
731.5705087343949	1586.1666666666667	18609.866666666665	42.769662659877085
732.3182901291611	1586.8	18553.233333333334	42.73212091927437
733.0659985792356	1585.8	18500.866666666665	43.16900105802672
733.8136340824532	1586.1	18473.6	42.890962702594265
734.5611966366486	1586.6666666666667	18480.266666666666	42.91819582468515
735.3086862396566	1586.8333333333333	18473.466666666667	42.42512707086967
736.056102889312	1586.2666666666667	18472.966666666667	42.44196582525903
736.8034465834498	1586.5666666666666	18498.933333333334	42.48379036280512
737.5507173199047	1586.8	18501.333333333332	43.23755424921027
738.2979150965115	1586.4333333333334	18506.566666666666	42.90412281831513
739.045039911105	1585.9666666666667	18523.033333333333	43.1440326067332
739.79209176152	1585.1666666666667	18494.3	42.30070763938298
740.5390706455914	1586.4333333333334	18542.7	42.72890023288679
741.285976561154	1586.8666666666666	18539.733333333334	42.58529084954279
742.0328095060426	1586.0	18512.8	42.92601246481252
742.7795694780918	1586.3	18473.733333333334	42.2425206980388
743.5262564751367	1586.7666666666667	18452.666666666668	43.39048361169632
744.272870495012	1586.0666666666666	18431.333333333332	43.920589105438545
745.0194115355524	1586.9333333333334	18346.633333333335	43.49733609800001
745.765879594593	1586.8333333333333	18312.466666666667	43.357106529707096
746.5122746699683	1586.5333333333333	18307.466666666667	44.132118677484925
747.2585967595134	1586.3333333333333	18319.766666666666	43.52516369494238
748.0048458610628	1586.2333333333333	18345.666666666668	42.99804903492987
748.7510219724516	1586.2333333333333	18355.366666666665	43.29320804389829
749.4971250915144	1586.5666666666666	18372.666666666668	43.687571106750475
750.243155216086	1586.0666666666666	18376.6	43.232332264634
750.9891123440015	1586.6	18398.7	43.04945014742458
751.7349964730954	1586.6666666666667	18476.633333333335	43.24403070842299
752.4808076012027	1586.3666666666666	18506.433333333334	42.89202320701709
753.2265457261582	1586.6	18569.166666666668	43.71768295139822
753.9722108457964	1586.3333333333333	18662.466666666667	43.402027122441616
754.7178029579526	1585.8666666666666	18712.733333333334	43.45924323747823
755.4633220604613	1586.2333333333333	18742.466666666667	43.82694730043924
756.2087681511574	1586.5666666666666	18750.3	42.99681989676907
756.9541412278757	1586.2666666666667	18773.166666666668	42.86338128930678
757.699441288451	1585.5	18855.633333333335	43.63690455613811
758.4446683307182	1586.1	18876.5	43.48036803352518
759.1898223525119	1586.4333333333334	18926.033333333333	43.265764111727414
759.9349033516671	1585.7	19003.833333333332	43.33426617246611
760.6799113260186	1586.6	19063.133333333335	42.62334995759834
761.424846273401	1586.4666666666667	19140.833333333332	43.40068027368103
762.1697081916495	1586.0	19197.366666666665	43.348337183308004
762.9144970785986	1586.8666666666666	19266.133333333335	43.370503342282646
763.6592129320832	1585.8333333333333	19308.2	43.573746139790025
764.4038557499381	1586.4333333333334	19381.566666666666	42.93620891484929
765.1484255299982	1585.8	19443.533333333333	42.60809880039205
765.8929222700982	1586.3	19518.233333333334	42.38906897093339
766.637345968073	1586.7333333333333	19617.366666666665	42.282547867041025
767.3816966217572	1587.3333333333333	19710.166666666668	42.60086862599036
768.1259742289859	1586.3666666666666	19790.566666666666	42.90880568294453
768.8701787875938	1586.7666666666667	19869.3	42.86241244864494
769.6143102954156	1586.5666666666666	19915.8	42.641340397296354
770.3583687502863	1585.9333333333334	20014.333333333332	42.28512544277108
771.1023541500406	1586.2	20067.1	42.415417760322086
771.8462664925133	1586.4	20147.733333333334	42.72637805884214
772.5901057755393	1586.1666666666667	20263.4	42.095016615349486
773.3338719969533	1586.2	20364.833333333332	42.20628566133087
774.0775651545903	1586.0666666666666	20463.9	42.55663604964865
774.8211852462848	1586.4333333333334	20483.933333333334	41.39720489324552
775.5647322698719	1586.4	20568.433333333334	41.74837415165055
776.3082062231862	1586.5666666666666	20651.7	42.41136391094255
777.0516071040627	1585.7	20715.866666666665	41.44331373681935
777.7949349103361	1586.4	20826.433333333334	41.62795368831135
778.5381896398412	1585.6333333333334	20948.6	42.15070322709347
779.281371290413	1586.6	21019.833333333332	41.93981145085921
780.024479859886	1585.7	21093.233333333334	41.67655581992347
780.7675153460953	1586.4	21184.366666666665	42.51218178431508
781.5104777468754	1586.1333333333334	21284.3	42.71946797441507
782.2533670600615	1586.7333333333333	21408.333333333332	42.68408940733207
782.996183283488	1586.3	21564.1	42.84989126259579
783.73892641499	1586.3	21700.066666666666	42.75835876532209
784.4815964524023	1586.2	21805.5	41.65774781714802
785.2241933935596	1585.9666666666667	21901.3	41.04757295377648
785.9667172362967	1586.3333333333333	22017.633333333335	40.790061330592586
786.7091679784486	1586.5	22129.133333333335	41.4986151373281
787.4515456178499	1586.7333333333333	22206.1	41.14050038898921
788.1938501523355	1585.5666666666666	22341.966666666667	41.008980047604865
788.9360815797401	1586.5333333333333	22466.466666666667	40.914557404456126
789.6782398978987	1586.5	22596.933333333334	41.77546326966404
790.420325104646	1586.3666666666666	22720.0	41.9618111999766
791.1623371978169	1586.4333333333334	22819.9	42.26241166298509
791.9042761752461	1586.1333333333334	22869.9	41.529896202420424
792.6461420347684	1586.9666666666667	22981.866666666665	41.75998117633554
793.3879347742187	1585.9666666666667	23080.966666666667	41.55738258608965
794.1296543914318	1586.7666666666667	23156.233333333334	41.04523235260683
794.8713008842426	1586.5	23291.0	41.21583788654709
795.6128742504857	1586.8666666666666	23444.666666666668	41.74166022816359
796.354374487996	1586.3666666666666	23535.2	41.63474366576685
797.0958015946084	1586.5	23626.133333333335	41.30231356498939
797.8371555681575	1586.5	23793.833333333332	42.2120213578422
798.5784364064783	1585.6	23874.433333333334	42.36346517324814
799.3196441074057	1586.1333333333334	23962.533333333333	42.284908402571446
800.0607786687742	1586.4	24076.6	42.333346603839374
800.8018400884189	1586.3333333333333	24233.0	42.342535744127325
801.5428283641745	1585.9	24348.866666666665	42.3873300467911
802.2837434938757	1585.9333333333334	24441.0	42.15559280736994
803.0245854753575	1586.4333333333334	24526.466666666667	42.02363292369522
803.7653543064547	1586.5	24615.766666666666	41.465924678753545
804.5060499850019	1585.7333333333333	24730.333333333332	41.19895469283838
805.2466725088342	1586.7	24850.066666666666	41.40942499197706
805.9872218757862	1586.7333333333333	24972.6	41.606797463807915
806.7276980836928	1586.5333333333333	25099.866666666665	41.64382848510325
807.4681011303886	1586.2666666666667	25164.3	41.856427504687055
808.2084310137088	1586.5333333333333	25207.733333333334	41.921905438894186
808.948687731488	1586.1	25275.433333333334	41.49267215165281
809.688871281561	1586.2	25348.733333333334	42.12246695143842
810.4289816617627	1586.1333333333334	25437.8	42.456188437018206
811.1690188699278	1586.6666666666667	25526.1	41.82502808269594
811.9089829038911	1586.8	25568.766666666666	41.814291063729435
812.6488737614875	1586.1666666666667	25720.0	42.16038102774191
813.3886914405518	1586.0	25886.4	41.570427851188555
814.1284359389189	1586.0	26024.066666666666	41.439426005948505
814.8681072544233	1586.5666666666666	26118.666666666668	41.709745558219325
815.6077053849002	1585.4666666666667	26194.533333333333	41.22341746846649
816.3472303281842	1585.8666666666666	26188.833333333332	41.2347862460439
817.0866820821101	1586.5	26267.6	41.66756669722278
817.8260606445127	1586.1666666666667	26325.566666666666	41.26777167607192
818.5653660132269	1586.2333333333333	26423.533333333333	41.27467355947076
819.3045981860876	1586.5	26466.833333333332	41.20682564665781
820.0437571609293	1586.4333333333334	26548.466666666667	41.453119115523556
820.7828429355872	1585.9333333333334	26588.866666666665	41.33293735847801
821.5218555078957	1586.2	26666.033333333333	41.39043402140234
822.26079487569	1586.7333333333333	26744.833333333332	41.399647800283496
822.9996610368046	1585.4666666666667	26841.466666666667	41.547818034281875
823.7384539890745	1586.0333333333333	26908.4	41.71414969620547
824.4771737303345	1586.5	26998.666666666668	42.111459311813476
825.2158202584193	1586.3666666666666	27123.366666666665	42.103286735254876
825.9543935711638	1586.6666666666667	27216.966666666667	42.01889948435606
826.6928936664028	1586.4333333333334	27357.4	42.6628284913123
827.4313205419711	1586.4666666666667	27417.266666666666	41.77837956610053
828.1696741957036	1585.6333333333334	27524.866666666665	42.09348851487833
828.907954625435	1586.1	27682.366666666665	42.18384563160284
829.646161829	1587.0	27749.933333333334	41.61705916762696
830.3842958042337	1586.1666666666667	27800.2	41.97757146079389
831.1223565489707	1586.4666666666667	27824.6	41.852633796271725
831.8603440610459	1586.7	27930.933333333334	41.31356258144164
832.598258338294	1586.3	28025.5	41.29337301092256
833.3360993785501	1586.6	28110.666666666668	41.324030618616135
834.0738671796487	1585.9666666666667	28227.266666666666	41.429691253139126
834.8115617394246	1586.2666666666667	28291.633333333335	40.85646415268208
835.5491830557129	1585.7666666666667	28373.033333333333	41.19228812559724
836.2867311263482	1586.2	28451.7	41.23650054387972
837.0242059491653	1586.3	28509.133333333335	41.20646484030757
837.7616075219992	1586.2666666666667	28541.733333333334	41.35906701480226
838.4989358426844	1585.9333333333334	28558.266666666666	41.07994603464995
839.2361909090561	1585.8666666666666	28599.433333333334	41.68672404558456
839.9733727189487	1585.9	28620.533333333333	41.61314432614012
840.7104812701973	1585.8666666666666	28731.5	41.34015931352591
841.4475165606366	1585.5666666666666	28905.433333333334	41.642387393744094
842.1844785881015	1586.8666666666666	29069.2	41.676804885653205
842.9213673504267	1586.9	29187.8	41.82146009671039
843.6581828454471	1586.1666666666667	29229.066666666666	41.77609525901616
844.3949250709974	1586.3	29269.666666666668	40.97234775713597
845.1315940249126	1586.7333333333333	29379.833333333332	41.65496832144078
845.8681897050272	1587.0	29466.266666666666	40.60895237316281
846.6047121091764	1585.7	29602.233333333334	41.45877766902664
847.3411612351948	1586.1666666666667	29726.2	41.58708575746137
848.0775370809172	1585.8666666666666	29787.566666666666	41.44591965359035
848.8138396441784	1586.4	29829.366666666665	41.28429024145292
849.5500689228132	1587.1666666666667	29926.3	41.89895736173673
850.2862249146566	1586.8333333333333	29980.533333333333	41.15867681030573
851.0223076175432	1586.5	30111.166666666668	41.337116640384465
851.7583170293079	1586.0333333333333	30290.2	40.97731277100568
852.4942531477856	1586.6	30405.466666666667	41.428100626085644
853.2301159708109	1586.5	30401.6	41.342599539775385
853.9659054962187	1586.2333333333333	30436.233333333334	40.46978085401225
854.7016217218439	1585.9	30575.5	40.708490788413386
855.4372646455213	1586.5	30710.433333333334	40.0023362596827
856.1728342650856	1585.8333333333333	30852.366666666665	40.00155600019653
856.9083305783716	1586.8333333333333	30997.3	40.13653144743415
857.6437535832143	1586.4	31076.133333333335	40.11826834920003
858.3791032774483	1586.6	31161.633333333335	40.39494371465953
859.1143796589085	1586.5666666666666	31160.966666666667	40.54038344107019
859.8495827254299	1586.5333333333333	31254.433333333334	40.80349376170129
860.5847124748469	1586.2	31251.366666666665	40.19995428065523
861.3197689049947	1585.9666666666667	31368.266666666666	40.38893099228687
862.0547520137079	1586.8333333333333	31540.833333333332	40.677328137449656
862.7896617988213	1586.0666666666666	31635.833333333332	40.06518175838328
863.5244982581698	1585.8	31730.266666666666	40.5007454131971
864.2592613895882	1586.0	31676.766666666666	40.380585533366926
864.9939511909114	1586.2666666666667	31725.733333333334	40.5531354381783
865.728567659974	1585.2666666666667	31783.1	40.34892225314027
866.4631107946109	1586.3	31885.2	40.62741616306744
867.197580592657	1585.9333333333334	31928.033333333333	39.780192006072554
867.931977051947	1587.1	32075.1	39.96334571134446
868.6663001703158	1586.3666666666666	32103.0	40.26432124167164
869.4005499455982	1585.5333333333333	32181.7	40.91251729338202
870.1347263756289	1586.4333333333334	32214.666666666668	41.03224888227892
870.8688294582428	1585.4666666666667	32358.3	41.1190748366901
871.6028591912748	1586.2333333333333	32458.133333333335	40.77461834746657
872.3368155725594	1586.6	32556.933333333334	40.47044280467121
873.0706985999318	1586.0333333333333	32522.166666666668	39.880295138983634
873.8045082712266	1586.1333333333334	32573.933333333334	39.83677236112534
874.5382445842787	1585.5	32691.133333333335	39.86389569605352
875.2719075369228	1586.0	32851.333333333336	39.84959036256154
876.0054971269938	1586.3666666666666	32991.96666666667	40.623346217197245
876.7390133523264	1586.4666666666667	33204.8	40.16413330570723
877.4724562107556	1586.4666666666667	33505.6	40.428314138122076
878.2058257001161	1586.6666666666667	33747.7	40.423343418263606
878.9391218182427	1586.3666666666666	33888.53333333333	40.227469674586494
879.6723445629702	1586.5	33966.8	40.20718150328943
880.4054939321335	1586.3	34005.03333333333	39.8972321794335
881.1385699235674	1586.2666666666667	34210.666666666664	40.360284454610984
881.8715725351066	1586.3333333333333	34322.63333333333	39.83071962026898
882.604501764586	1585.8333333333333	34505.9	39.88464543338836
883.3373576098403	1586.3	34686.63333333333	40.22826826952764
884.0701400687044	1585.9666666666667	34853.73333333333	39.67276909054017
884.8028491390132	1586.1666666666667	35011.36666666667	39.55921704026063
885.5354848186014	1586.0333333333333	35122.76666666667	39.12617624070985
886.2680471053038	1586.5666666666666	35262.666666666664	38.852864399528315
887.0005359969554	1586.2	35502.7	39.24644689573642
887.7329514913906	1586.7	35606.7	39.257491199584095
888.4652935864447	1585.5	35756.13333333333	38.92856480194303
889.1975622799522	1586.4333333333334	35949.5	39.87745861174416
889.929757569748	1586.1333333333334	36214.73333333333	40.06498359807341
890.6618794536669	1586.4	36396.833333333336	40.301866802684785
891.3939279295437	1586.5666666666666	36490.166666666664	39.88261488268607
892.1259029952132	1586.0666666666666	36639.9	40.13644712080414
892.8578046485103	1586.0666666666666	36756.2	40.0583532668615
893.5896328872698	1586.1666666666667	36826.73333333333	39.54637476145651
894.3213877093264	1586.1333333333334	37034.7	39.85776870023474
895.0530691125149	1586.7333333333333	37297.53333333333	40.213453029617476
895.7846770946703	1586.2666666666667	37609.933333333334	40.65405136550645
896.5162116536272	1586.3666666666666	37787.76666666667	40.938051317837726
897.2476727872206	1585.9	37921.73333333333	40.779689346031915
897.9790604932853	1586.6	38077.7	41.54231128875414
898.7103747696559	1586.3	38241.6	41.57735680675142
899.4416156141674	1586.1	38493.5	42.348757702216886
900.1727830246544	1586.5666666666666	38684.36666666667	42.1467464951711
900.9038769989521	1586.2	38915.6	41.75353132984738
901.634897534895	1586.6333333333334	39159.2	42.78520997411297
902.365844630318	1585.7666666666667	39326.166666666664	42.0111118589265
903.0967182830558	1586.7	39446.5	42.17993502958267
903.8275184909435	1585.6	39587.4	42.7372421553585
904.5582452518156	1586.4	39821.833333333336	43.79720744598331
905.288898563507	1585.5	39990.86666666667	43.91352981347426
906.0194784238527	1586.8	40077.8	44.17532156085693
906.7499848306873	1586.5666666666666	40288.8	44.525422631296166
907.4804177818455	1586.3333333333333	40453.666666666664	44.080529087215226
908.2107772751625	1586.9666666666667	40617.833333333336	43.960871451546026
908.9410633084728	1586.2666666666667	40893.166666666664	44.12790582910366
909.6712758796114	1586.4333333333334	41059.7	44.802243198905146
910.4014149864129	1585.9	41182.73333333333	45.50144505719863
911.1314806267123	1585.8	41327.5	46.167238294353176
911.8614727983444	1586.4666666666667	41528.03333333333	46.224606647989226
912.5913914991438	1586.1	41758.6	46.74860419495148
913.3212367269456	1585.9666666666667	41886.36666666667	46.500821997861514
914.0510084795844	1585.9	42047.7	46.782192039554204
914.7807067548952	1586.0	42132.13333333333	46.957443349058124
915.5103315507125	1586.8	42179.333333333336	46.88606244035202
916.2398828648716	1586.4	42302.63333333333	46.720229043796515
916.9693606952068	1587.1333333333334	42431.166666666664	46.91246887587085
917.6987650395532	1585.8666666666666	42617.1	47.52449481168366
918.4280958957455	1585.7666666666667	42749.566666666666	47.79560069857976
919.1573532616186	1586.3666666666666	42838.1	48.16482541042824
919.8865371350073	1585.8333333333333	42876.0	47.87150832531196
920.6156475137464	1586.6	42901.933333333334	48.154923945956526
921.3446843956707	1585.7	42846.6	47.6328632156557
922.0736477786149	1585.8666666666666	42763.4	47.617484281200596
922.802537660414	1586.4	42704.4	47.556778146972384
923.5313540389027	1585.8666666666666	42752.46666666667	47.39467904918977
924.2600969119159	1586.5333333333333	42747.86666666667	46.90633561749471
924.9887662772883	1586.0	42676.86666666667	46.07797068231359
925.7173621328548	1586.2666666666667	42618.933333333334	45.56388360912596
926.4458844764501	1586.4	42566.2	45.20463901939048
927.1743333059092	1586.2666666666667	42447.73333333333	45.89710011166599
927.9027086190666	1585.7333333333333	42148.36666666667	45.716687815912636
928.6310104137575	1586.5	41714.03333333333	45.93125218505877
929.3592386878165	1585.9333333333334	41086.7	46.34128795080323
930.0873934390784	1586.5666666666666	40374.1	46.35024466554875
930.815474665378	1586.8666666666666	39615.5	46.19468111224214
931.5434823645503	1586.2666666666667	38696.03333333333	45.94551562882836
932.2714165344298	1586.5333333333333	37559.8	45.241443396146664
932.9992771728516	1586.0333333333333	36501.8	45.21132993663815
933.7270642776504	1586.1	35455.0	45.28676867977664
934.4547778466609	1586.0666666666666	34363.0	45.3955727894309
935.1824178777181	1586.7666666666667	33463.26666666667	44.63695237494815
935.9099843686568	1586.7666666666667	32748.5	44.20235177227041
936.6374773173115	1585.9666666666667	32243.533333333333	43.38634668839518
937.3648967215174	1586.6	31992.233333333334	43.285635535486854
938.0922425791092	1585.7666666666667	31815.433333333334	42.625738710080036
938.8195148879216	1586.4333333333334	31885.866666666665	42.60641352479045
939.5467136457895	1586.2	32053.666666666668	42.40568822328128
940.2738388505477	1585.6	32333.3	41.89981363156649
941.000890500031	1586.1666666666667	32752.3	41.185523790001234
941.7278685920743	1586.2	33365.9	41.18082610084863
942.4547731245123	1585.4666666666667	34036.73333333333	41.21191879496733
943.1816040951798	1586.0333333333333	34733.5	40.658203180576706
943.9083615019116	1586.0333333333333	35478.0	40.86600411787076
944.6350453425426	1586.4333333333334	36221.3	40.8028644099435
945.3616556149077	1586.0666666666666	36945.8	40.792051918457524
946.0881923168415	1586.4	37721.23333333333	40.72795792070473
946.8146554461789	1586.1333333333334	38447.433333333334	40.57661637428482
947.5410450007547	1586.2666666666667	39188.13333333333	40.15972362710128
948.2673609784038	1585.7	39991.2	40.550029582114924
948.9936033769609	1585.4666666666667	40764.433333333334	40.62082862384781
949.7197721942608	1586.6333333333334	41449.46666666667	40.00003290005441
950.4458674281384	1586.6	42199.5	39.87891530052799
951.1718890764284	1586.2	42938.76666666667	39.86593107675795
951.8978371369658	1586.4666666666667	43607.4	40.06286126940788
952.6237116075853	1585.7333333333333	44214.03333333333	39.74022503527218
953.3495124861216	1586.9333333333334	44783.333333333336	39.25158726212131
954.0752397704097	1586.3333333333333	45260.86666666667	38.988787303139645
954.8008934582843	1586.3333333333333	45753.4	38.754459449929776
955.5264735475803	1586.2	46305.96666666667	39.427265462564385
956.2519800361324	1586.2333333333333	46789.933333333334	39.47953675663225
956.9774129217755	1586.2	47275.63333333333	39.5210945745768
957.7027722023442	1586.3333333333333	47710.066666666666	39.60384619228439
958.4280578756737	1586.4	47909.5	39.321060217643264
959.1532699395985	1586.6	48049.5	39.28318570989585
959.8784083919536	1586.0	48351.23333333333	39.17835528858425
960.6034732305736	1586.8333333333333	48702.6	39.61499570984639
961.3284644532936	1586.1333333333334	48994.5	39.66174125376965
962.053382057948	1586.7333333333333	49332.0	39.17298250458077
962.7782260423721	1586.0333333333333	49652.76666666667	39.00168769916335
963.5029964044004	1586.4333333333334	49952.03333333333	39.3796845095456
964.2276931418677	1586.6333333333334	50125.7	39.0887883194433
964.952316252609	1586.0	50235.8	38.64070305693791
965.6768657344589	1586.4666666666667	50199.46666666667	38.761475147243935
966.4013415852523	1586.7666666666667	50156.933333333334	38.61183144891472
967.1257438028242	1586.6666666666667	50218.9	38.45133374284591
967.8500723850091	1585.8666666666666	50278.6	38.726942433464515
968.574327329642	1586.3666666666666	50356.1	38.72399894599395
969.2985086345576	1586.4333333333334	50474.9	38.69652865673912
970.0226162975908	1586.0333333333333	50439.166666666664	38.66716841090907
970.7466503165765	1586.3	50414.0	39.5560796638655
971.4706106893493	1586.0333333333333	50463.1	39.32225487345626
972.1944974137441	1585.9	50384.433333333334	39.68385925372063
972.9183104875957	1585.8	50097.73333333333	38.693579289940594
973.6420499087391	1586.5666666666666	49882.63333333333	38.671961196527
974.3657156750087	1586.2	49630.86666666667	38.174412887319484
975.0893077842397	1586.1333333333334	49415.13333333333	38.134900296904675
975.8128262342667	1586.0666666666666	49300.7	37.69107102801203
976.5362710229247	1586.6333333333334	49211.86666666667	37.612820826482206
977.2596421480483	1586.3333333333333	49147.2	37.497396413518274
977.9829396074724	1586.2	49132.666666666664	37.91175039920162
978.7061633990318	1586.7333333333333	49065.86666666667	38.26985196073881
979.4293135205613	1586.7	48860.1	38.354004722725676
980.1523899698958	1585.9666666666667	48619.53333333333	38.654398523300635
980.87539274487	1585.7666666666667	48468.1	38.29115785275369
981.5983218433189	1586.4	48464.73333333333	38.4180340810101
982.3211772630771	1586.4333333333334	48505.36666666667	38.55149878690237
983.0439590019795	1586.2	48547.8	37.915022819760196
983.7666670578608	1586.7666666666667	48594.3	37.89311220377733
984.4893014285559	1586.5	48596.5	37.868857907027895
985.2118621118997	1586.3666666666666	48524.96666666667	37.5737902069213
985.9343491057269	1586.0666666666666	48463.46666666667	36.98733382251854
986.6567624078724	1586.0	48350.36666666667	36.77564523173504
987.3791020161709	1586.2333333333333	48270.066666666666	36.605633803114806
988.1013679284573	1586.6333333333334	48243.1	37.259097905314015
988.8235601425663	1586.9666666666667	48247.6	37.300585535150724
989.5456786563328	1586.7333333333333	48325.26666666667	37.593528989779074
990.2677234675917	1586.9666666666667	48388.066666666666	37.58116965602102
990.9896945741776	1586.5666666666666	48322.066666666666	37.0512698692363
991.7115919739255	1586.8333333333333	48163.53333333333	37.20787670767899
992.4334156646702	1586.8	47827.73333333333	36.726913738754035
993.1551656442463	1586.1333333333334	47493.63333333333	37.03901361685431
993.8768419104888	1586.5333333333333	47115.53333333333	36.20816358940104
994.5984444612325	1586.6333333333334	46866.73333333333	36.18046695958554
995.3199732943121	1587.5	46537.86666666667	35.95744599076505
996.0414284075626	1586.5666666666666	46276.96666666667	35.99359019059417
996.7628097988187	1586.2333333333333	46070.26666666667	35.8841489391736
997.4841174659151	1586.2	45910.833333333336	36.54382797536796
998.2053514066869	1586.7333333333333	45574.63333333333	36.712208150717416
998.9265116189687	1586.5	45091.9	36.685168600414535
999.6475981005952	1586.4333333333334	44488.2	37.01386131748664
1000.3686108494015	1586.2666666666667	43911.3	36.49217827516133
1001.0895498632223	1586.4	43561.6	37.090078814732884
1001.8104151398923	1585.9333333333334	43224.03333333333	36.73610064395979
1002.5312066772464	1586.0666666666666	42902.1	36.782881448346025
1003.2519244731194	1586.8	42654.13333333333	37.36409475619598
1003.9725685253462	1586.7	42354.8	37.47790075034274
1004.6931388317614	1586.2666666666667	42025.03333333333	37.883502450578284
1005.4136353902	1586.4	41551.166666666664	38.46880360611923
1006.1340581984969	1586.6333333333334	40980.96666666667	38.49475599625859
1006.8544072544867	1587.1333333333334	40351.9	38.47518854183681
1007.5746825560042	1586.7	39691.7	38.21710387044675
1008.2948841008844	1586.1333333333334	39081.4	38.15001969197665
1009.0150118869618	1586.1333333333334	38533.03333333333	37.57948694848163
1009.7350659120716	1586.4	38143.2	38.418008378452676
1010.4550461740483	1586.8333333333333	37810.26666666667	38.17606154304284
1011.174952670727	1586.5	37478.46666666667	38.437204222841544
1011.8947853999423	1586.2666666666667	37085.433333333334	38.412754538413495
1012.614544359529	1587.1	36531.63333333333	38.417501806995396
1013.334229547322	1585.9	35893.4	38.49999686871656
1014.0538409611561	1586.3333333333333	35249.26666666667	39.16139025383724
1014.7733785988661	1585.9666666666667	34567.833333333336	39.085876565210484
1015.4928424582868	1586.8666666666666	34056.9	39.54446484196354
1016.2122325372529	1586.2666666666667	33574.333333333336	39.011614362675815
1016.9315488335994	1586.1666666666667	33178.63333333333	39.64149074854429
1017.6507913451611	1585.9333333333334	32789.63333333333	38.94897678730295
1018.3699600697728	1586.1	32459.3	39.3617999793332
1019.0890550052692	1586.1666666666667	31990.7	39.08000986821479
1019.8080761494851	1586.5333333333333	31440.6	38.89123021945472
1020.5270235002555	1586.3666666666666	30818.333333333332	39.187398695977976
1021.2458970554151	1586.6333333333334	30073.533333333333	39.38352271523783
1021.9646968127987	1586.0666666666666	29411.366666666665	39.25178054390497
1022.6834227702411	1586.2	28874.533333333333	39.060827364211974
1023.4020749255772	1586.0333333333333	28414.3	39.25934414725909
1024.1206532766416	1586.5333333333333	28008.233333333334	39.413634283792426
1024.8391578212693	1586.7333333333333	27654.433333333334	38.961662547670564
1025.5575885572953	1586.7	27327.6	38.61683372510602
1026.2759454825539	1586.6666666666667	26905.033333333333	38.897196638154895
1026.9942285948803	1586.0333333333333	26366.433333333334	39.41864083678939
1027.7124378921092	1586.4666666666667	25786.633333333335	39.463422433592015
1028.4305733720753	1587.0	25184.133333333335	39.3763700293286
1029.1486350326138	1585.9666666666667	24674.033333333333	40.20699625761478
1029.866622871559	1586.1333333333334	24188.866666666665	39.977622125293124
1030.584536886746	1586.7	23727.0	38.906480742134704
1031.3023770760096	1586.4333333333334	23359.6	39.17110474009157
1032.0201434371845	1586.3	23045.733333333334	39.21079246144806
1032.7378359681059	1586.7	22674.533333333333	38.80105754243515
1033.455454666608	1586.4666666666667	22308.833333333332	39.56719371856512
1034.1729995305259	1586.9	21880.0	39.589397376417445
1034.8904705576945	1586.4666666666667	21343.5	39.42822803540049
1035.6078677459486	1586.9	20790.266666666666	39.352737403563594
1036.3251910931228	1585.9	20300.833333333332	39.50382648568376
1037.042440597052	1586.2333333333333	19827.466666666667	39.345314398183454
1037.7596162555712	1586.1666666666667	19432.633333333335	40.09529605873698
1038.4767180665153	1586.5333333333333	19087.366666666665	39.721180697498724
1039.1937460277186	1585.8	18781.3	39.1114775383488
1039.9107001370162	1585.5333333333333	18506.733333333334	39.58701209100959
1040.627580392243	1586.7	18241.333333333332	39.32687163833392
1041.3443867912338	1586.0666666666666	17894.566666666666	39.04416048672224
1042.0611193318232	1586.8333333333333	17516.433333333334	39.55385276166926
1042.7777780118463	1586.2	17056.633333333335	38.60283217584989
1043.4943628291376	1586.0333333333333	16600.0	38.716323689947444
1044.2108737815322	1585.6333333333334	16211.366666666667	38.9808297763425
1044.9273108668647	1586.6333333333334	15845.766666666666	39.224269661061186
1045.64367408297	1586.1	15498.133333333333	38.26663601301385
1046.359963427683	1586.1333333333334	15226.133333333333	38.22063883567749
1047.0761788988382	1586.3666666666666	14968.3	38.33077921215971
1047.7923204942708	1586.6	14725.633333333333	39.13975496316662
1048.5083882118154	1585.8	14473.466666666667	39.82729586450889
1049.224382049307	1586.1333333333334	14158.433333333332	38.71437760093977
1049.9403020045802	1586.6333333333334	13826.2	39.566444113010775
1050.6561480754697	1586.0333333333333	13480.633333333333	39.65467143320409
1051.3719202598106	1586.3333333333333	13159.166666666666	40.1721453225896
1052.0876185554378	1586.6	12856.3	38.90510030667204
1052.8032429601856	1586.4666666666667	12593.433333333332	38.99628702341602
1053.5187934718892	1586.3	12406.466666666667	39.32611323705915
1054.2342700883835	1586.1	12243.033333333333	40.220737606566345
1054.949672807503	1586.4	12071.833333333334	38.230712356245874
1055.6650016270826	1586.1333333333334	11917.266666666666	38.98125816680217
1056.3802565449573	1586.2333333333333	11696.233333333334	38.61881310444517
1057.0954375589617	1586.5	11476.633333333333	38.08034030910436
1057.8105446669308	1586.1	11249.8	38.19035409256842
1058.5255778666992	1586.5	11023.966666666667	38.17751841114925
1059.240537156102	1586.0333333333333	10802.833333333334	38.853919018842745
1059.9554225329737	1586.4333333333334	10601.133333333333	38.16405999393701
1060.6702339951491	1586.1	10454.933333333332	37.93979636535372
1061.3849715404633	1586.3	10335.866666666667	38.86217729496052
1062.0996351667509	1587.0	10204.466666666667	38.46593587444317
1062.8142248718468	1586.4333333333334	10102.6	38.42246132344424
1063.528740653586	1585.8333333333333	9943.4	37.73014443108736
1064.2431825098029	1585.8666666666666	9785.9	38.9338999076305
1064.9575504383324	1586.7	9568.6	38.23049523117651
1065.6718444370097	1586.2666666666667	9385.866666666667	38.313297532735255
1066.386064503669	1586.0	9208.733333333334	38.34656980926399
1067.1002106361457	1586.1666666666667	9058.566666666668	38.39554435204577
1067.8142828322743	1586.7666666666667	8953.766666666666	39.41544558319085
1068.5282810898898	1586.6666666666667	8856.633333333333	39.05922038611332
1069.2422054068265	1586.1	8753.366666666667	38.50931100839574
1069.95605578092	1586.2	8650.1	38.48720949959968
1070.6698322100044	1586.5666666666666	8517.866666666667	39.69237405972946
1071.383534691915	1585.7	8340.966666666667	39.26818450967602
1072.0971632244864	1586.6333333333334	8169.966666666666	39.251129909356614
1072.8107178055534	1586.2	8021.2	38.83898405518833
1073.524198432951	1586.0333333333333	7893.133333333333	39.27656261875006
1074.2376051045137	1586.2666666666667	7786.333333333333	38.035280399541435
1074.9509378180765	1586.0333333333333	7696.566666666667	38.32301464620411
1075.6641965714741	1585.7666666666667	7619.066666666667	39.138044514557244
1076.3773813625414	1586.4	7515.9	38.7357596999235
1077.0904921891133	1586.6666666666667	7418.233333333334	39.02544459930515
1077.8035290490245	1585.8333333333333	7294.566666666667	39.2021739688055
1078.51649194011	1586.0333333333333	7147.866666666667	37.829498168365234
1079.2293808602042	1586.5	7022.1	37.135340105797574
1079.9421958071423	1586.7666666666667	6921.9	38.45262401175321
1080.6549367787588	1586.9	6821.466666666666	37.9532683559965
1081.367603772889	1586.1333333333334	6756.0	37.93623108679541
1082.080196787367	1586.3333333333333	6693.3	38.285424820552926
1082.7927158200282	1586.2666666666667	6611.066666666667	38.38927319124454
1083.5051608687072	1586.8	6512.5	38.4936841762372
1084.217531931239	1586.3	6392.0	39.361391072618844
1084.9298290054578	1586.2	6264.0	38.40174819429537
1085.6420520891993	1586.2666666666667	6159.533333333334	38.586413149767445
1086.3542011802977	1586.3333333333333	6079.266666666666	38.62123489567068
1087.0662762765878	1586.3666666666666	6020.866666666667	38.65392485511929
1087.7782773759047	1586.5666666666666	5967.033333333334	39.789853493924596
1088.4902044760831	1586.5	5892.7	39.57273995454302
1089.202057574958	1586.1666666666667	5802.5	39.31255304530719
1089.9138366703637	1585.8666666666666	5709.033333333334	38.52106444352914
1090.6255417601355	1585.7	5620.1	38.76828193974655
1091.337172842108	1586.4333333333334	5532.933333333333	38.49242160522011
1092.048729914116	1586.4666666666667	5473.866666666667	38.24583174782456
1092.7602129739944	1585.7666666666667	5429.8	38.16223654183259
1093.471622019578	1586.4	5379.133333333333	37.9433464028048
1094.1829570487016	1585.9666666666667	5322.166666666667	38.607236295903554
1094.8942180592	1585.7333333333333	5228.433333333333	37.67260467764288
1095.605405048908	1586.3666666666666	5146.666666666667	38.63327933828501
1096.3165180156604	1586.1333333333334	5076.766666666666	37.31565644893866
1097.027556957292	1586.5	5039.866666666667	39.32592863583198
1097.7385218716379	1586.0666666666666	5003.0	38.11991929040084
1098.4494127565324	1586.0666666666666	4946.266666666666	37.598257572428864
1099.1602296098106	1586.1333333333334	4871.2	38.52631702969091
1099.8709724293074	1586.5333333333333	4781.966666666666	37.849931092892284
1100.5816412128574	1586.8666666666666	4711.266666666666	39.13009418602392
1101.2922359582956	1586.2666666666667	4663.866666666667	38.291733603089966
1102.0027566634565	1586.7	4631.833333333333	38.52129055928586
1102.7132033261753	1586.0	4577.8	37.3743880517723
1103.4235759442865	1586.5666666666666	4510.966666666666	39.20032142884103
1104.1338745156252	1585.6333333333334	4434.4	37.77793571625754
1104.844099038026	1585.8	4388.733333333334	40.119888899622026
1105.5542495093239	1587.1333333333334	4353.166666666667	40.060669578367985
1106.2643259273534	1586.2	4304.0	38.367118286366654
1106.9743282899494	1586.1666666666667	4219.166666666667	38.34972892190004
1107.684256594947	1585.9	4141.966666666666	38.263531326455976
1108.394110840181	1586.3	4091.633333333333	38.865703650380496
1109.1038910234856	1586.3333333333333	4044.366666666667	38.4695946260936
1109.8135971426964	1586.0333333333333	3992.7	38.59205402116442
1110.5232291956477	1586.2333333333333	3921.6	39.36422166188997
1111.2327871801745	1585.8	3849.1	39.82907789158897
1111.9422710941117	1586.3333333333333	3805.5	40.02232881847139
1112.6516809352938	1586.0666666666666	3761.2	41.78686640165059
1113.3610167015559	1585.7666666666667	3704.3	39.33936977773985
1114.0702783907325	1586.1333333333334	3643.2	40.00009968301803
1114.7794660006589	1585.7666666666667	3599.5	38.940307190370525
1115.4885795291696	1586.2	3565.3333333333335	40.13421218779246
1116.1976189740992	1586.0	3525.133333333333	42.10322940171344
1116.906584333283	1585.3333333333333	3468.6	40.352357213536756
1117.6154756045555	1585.7666666666667	3435.1666666666665	40.4996845999189
1118.3242927857516	1586.1666666666667	3397.0	40.12263878685142
1119.0330358747062	1586.0	3360.8	40.6991054788284
1119.741704869254	1585.7	3320.0666666666666	40.79546217151283
1120.4502997672296	1585.8	3276.133333333333	39.906758761361424
1121.1588205664682	1585.9	1664.1666666666667	33.838271658768285
1121.8672672648045	1585.5333333333333	1663.3333333333333	32.24194038953305
1122.5756398600731	1585.1333333333334	1663.4666666666667	38.42745188427442
1123.2839383501089	1584.9666666666667	1664.4666666666667	42.03048268674803
