# Supplementary material for: Roblonski: A Material-Efficient Robo-Fluidic Toolbox for Rapid Photochemical Characterization
Source: ACS Cent Sci. 2026 Feb 6;12(3):333–44. doi: 10.1021/acscentsci.5c02027 (PMC13022720; doi:10.1021/acscentsci.5c02027)
Supplement: Supplementary file 2 [file oc5c02027_si_002.zip › BeerLambertStudy/Raw Data (Automataed)/BLEC Study (2025 Jun 12)/Perylene3/blec_Perylene3__13062025_aABS_i11_eREF_d380e-02_t-1_m0_v0.csv]

name	C:/Users/cbe.mabolha.shared/Documents/Gilson Spectroscopy Project\BLEC Study (2025 Jun 12)\Perylene3\blec_Perylene3__13062025_aABS_i11_eREF_d380e-02_t-1_m0_v0.csv
2025-06-13 00:52:04.774302
count	30
interval	0.1 (Sec)
integration_time	40000 (uSec)
NLC=False	DCC=False	WCAL=-5	Slit=S5
Conc_0=0.038	FRAC=0.0	Conc_(11;None)=0.0
wavelength (nm)	dark reference (int)	light reference (int)	abs (mOD)
W	D	L	S
344.6678771972656	1602.0	1679.9666666666667	43.514558446005275
345.45221902608614	1589.1	1666.3666666666666	39.597768264427735
346.236489003635	1586.6333333333334	1665.0333333333333	47.15486210640791
347.02068712774695	1584.2333333333333	1662.9333333333334	41.871206057994655
347.8048133962569	1585.5666666666666	2396.633333333333	42.80860756335385
348.5888678069997	1585.2666666666667	2412.4	43.24835498276765
349.3728503578101	1586.1666666666667	2427.8333333333335	46.388607562015736
350.15676104652283	1587.3333333333333	2441.5	46.67176530599698
350.94059987097285	1587.4	2447.633333333333	47.09273648744509
351.72436682899485	1586.8	2456.4333333333334	45.77783694423789
352.5080619184237	1585.6666666666667	2459.9333333333334	46.82959119151464
353.2916851370942	1585.6333333333334	2465.233333333333	44.7747787998819
354.0752364828412	1586.3	2469.866666666667	46.3823577769605
354.8587159534994	1585.4	2470.4666666666667	43.759346934057184
355.6421235469038	1585.9333333333334	2473.8	42.89368657102098
356.42545926088906	1586.2333333333333	2476.4	43.54958299941242
357.20872309329	1586.7	2476.133333333333	45.84249615452419
357.9919150419415	1586.7	2469.1	43.299940434522746
358.77503510467835	1585.6666666666667	2464.0666666666666	44.40088483446214
359.5580832793353	1585.9333333333334	2458.9666666666667	45.40572995825933
360.34105956374725	1585.7666666666667	2453.8333333333335	43.73875076329741
361.12396395574893	1586.0333333333333	2446.4333333333334	40.92015156731883
361.9067964531752	1585.7666666666667	2452.0666666666666	45.815053466279316
362.6895570538609	1586.3666666666666	2446.9666666666667	44.492124846588354
363.47224575564076	1586.2666666666667	2446.133333333333	43.377093715927735
364.2548625563497	1586.8	2442.6666666666665	45.426845705298845
365.0374074538224	1585.5	2447.7	47.74701160527004
365.8198804458938	1586.3	2441.0333333333333	45.0579980761598
366.6022815303986	1586.0333333333333	2435.5	43.050609252593915
367.3846107051717	1585.9	2438.2	43.106471392180424
368.1668679680479	1586.5	2439.9	43.40409457599347
368.9490533168619	1586.5	2443.5666666666666	42.96637088458853
369.7311667494487	1586.9333333333334	2452.0333333333333	42.657934637796124
370.5132082636429	1586.6	2458.0333333333333	42.02108323816258
371.2951778572795	1585.9	2466.0333333333333	44.87385019983191
372.07707552819323	1585.7333333333333	2466.3	45.580340436186056
372.8589012742189	1586.1333333333334	2469.766666666667	43.526056054204666
373.6406550931913	1586.0	2478.5	43.73469006216039
374.4223369829453	1586.4333333333334	2494.0	44.91291592640718
375.2039469413157	1586.0666666666666	2494.0666666666666	44.536890614567206
375.9854849661373	1586.1333333333334	2492.0333333333333	43.51363709205184
376.7669510552448	1586.4666666666667	2492.266666666667	44.65081742813806
377.5483452064732	1586.4666666666667	2496.366666666667	44.13945914022641
378.3296674176572	1586.5666666666666	2512.1666666666665	42.885750898382014
379.11091768663164	1586.4	2516.866666666667	42.99346949815803
379.89209601123133	1585.5	2524.5666666666666	44.30057274391737
380.67320238929113	1586.3666666666666	2523.266666666667	42.29134472567433
381.45423681864577	1586.2333333333333	2532.1666666666665	46.833497291610854
382.23519929713007	1586.0666666666666	2533.5	44.07489566841115
383.01608982257886	1586.1	2550.366666666667	45.22735685271664
383.796908392827	1586.6666666666667	2560.133333333333	43.83841289891907
384.57765500570923	1586.6333333333334	2561.5333333333333	44.87239097490379
385.3583296590604	1585.8666666666666	2554.5	46.074778188916426
386.1389323507153	1585.7	2559.133333333333	46.52984622257667
386.91946307850884	1586.1333333333334	2566.8	42.294094604003654
387.69992184027564	1586.0	2591.366666666667	44.35025058514525
388.48030863385065	1585.7333333333333	2616.9666666666667	44.796170467528036
389.2606234570687	1585.5333333333333	2598.1666666666665	44.347666279388584
390.04086630776453	1586.1666666666667	2584.866666666667	42.051272093918996
390.82103718377294	1586.0	2589.366666666667	44.53924098800586
391.6011360829288	1585.8666666666666	2598.6	41.0311856500364
392.3811630030669	1586.5	2629.133333333333	43.22095641437057
393.161117942022	1585.8	2674.9666666666667	42.95323040679701
393.941000897629	1585.9666666666667	2718.5333333333333	45.37845626966545
394.72081186772266	1586.8	2724.866666666667	46.74513812416316
395.5005508501378	1586.1666666666667	2710.6666666666665	43.78087514452746
396.28021784270925	1586.4333333333334	2709.133333333333	41.961698433794496
397.0598128432718	1586.3666666666666	2722.9666666666667	45.434948421932894
397.83933584966024	1586.5333333333333	2725.3	44.55430364698706
398.6187868597095	1586.2333333333333	2741.7	45.41795663549172
399.3981658712542	1586.0333333333333	2755.6	42.73277415283816
400.1774728821293	1587.1333333333334	2779.2	44.407556415087804
400.9567078901696	1586.3	2809.9666666666667	46.336251805845414
401.7358708932098	1586.3	2803.5333333333333	44.534242103412275
402.5149618890848	1586.2666666666667	2790.266666666667	45.009995570800726
403.2939808756294	1586.6666666666667	2795.8333333333335	45.35195267239137
404.07292785067847	1586.3	2828.5	46.89069151644191
404.8518028120667	1586.8333333333333	2839.1	45.054171191383986
405.630605757629	1586.2	2844.6666666666665	46.03365684536865
406.4093366852001	1586.4	2832.866666666667	46.03631641064845
407.1879955926149	1586.3666666666666	2838.5666666666666	44.89001004057656
407.9665824777082	1586.5	2852.6	43.83956322182218
408.74509733831474	1585.9	2875.3333333333335	44.470787111732
409.52354017226935	1586.3333333333333	2882.7	43.47921189790931
410.3019109774069	1585.9666666666667	2884.0666666666666	43.89907924659349
411.08020975156217	1586.8666666666666	2905.9333333333334	45.9502018870378
411.8584364925699	1586.3	2927.1	45.129325592910064
412.6365911982651	1586.5	2946.4333333333334	44.46073914343632
413.4146738664823	1586.4666666666667	2971.3333333333335	44.41688830553907
414.19268449505654	1586.8333333333333	3001.4	45.283580197827106
414.97062308182257	1586.7333333333333	3037.766666666667	45.09178109427716
415.74848962461516	1586.9333333333334	3085.0	45.98088092263608
416.52628412126916	1586.2	3156.9333333333334	45.09032739863218
417.3040065696194	1586.6333333333334	3223.3	43.33676065306743
418.0816569675006	1586.6333333333334	3220.4666666666667	45.42781044686625
418.8592353127476	1586.1333333333334	3215.9	46.74259603859709
419.63674160319533	1586.2666666666667	3223.366666666667	45.214491670166865
420.4141758366785	1586.2	3259.9666666666667	44.58376896157866
421.1915380110319	1586.5	3277.1666666666665	45.158522605753724
421.9688281240904	1585.9666666666667	3275.0666666666666	44.603906978265314
422.7460461736888	1585.9666666666667	3334.733333333333	46.4911825820791
423.52319215766187	1586.5	3399.1666666666665	46.33466156995912
424.3002660738445	1585.2666666666667	3475.0	44.79502515441503
425.0772679200714	1585.6	3621.0666666666666	45.81755261403125
425.8541976941775	1586.2333333333333	3759.3333333333335	44.63903067253499
426.6310553939975	1586.5333333333333	3824.6666666666665	45.35952512091808
427.40784101736625	1586.4333333333334	3888.266666666667	47.76415263795753
428.18455456211865	1586.0666666666666	4003.4	46.39674658321868
428.96119602608934	1585.5333333333333	4200.366666666667	48.438548222489466
429.7377654071133	1586.2333333333333	4411.5	47.25283502259699
430.5142627030252	1586.1333333333334	4536.4	48.04902194988674
431.29068791166	1586.4666666666667	4688.2	48.25800984714912
432.06704103085235	1586.6666666666667	4821.166666666667	49.4807331241406
432.8433220584372	1585.9333333333334	4920.666666666667	49.900288028136906
433.6195309922492	1586.7333333333333	4992.633333333333	51.34861702590035
434.3956678301234	1585.6666666666667	5027.2	49.194130947448166
435.1717325698944	1586.1333333333334	5042.666666666667	48.865021298938856
435.9477252093971	1586.6333333333334	5078.166666666667	51.36039884574739
436.72364574646633	1586.7666666666667	5112.6	49.438644045362025
437.49949417893686	1586.2	5171.5	48.95048417554014
438.27527050464346	1586.5333333333333	5267.666666666667	48.87806315713812
439.0509747214211	1586.2	5440.333333333333	46.84645222363088
439.8266068271044	1586.4333333333334	5715.8	49.04543436813088
440.6021668195283	1586.5	6077.166666666667	48.15319292876944
441.37765469652754	1585.8333333333333	6549.666666666667	49.913730754209894
442.1530704559369	1586.7	7034.766666666666	49.17444713763897
442.9284140955914	1586.0	7497.6	51.03315856038338
443.7036856133256	1586.6	7807.933333333333	49.603530015518864
444.47888500697445	1586.1	7984.966666666666	49.49737711029391
445.2540122743727	1586.2	8015.2	49.49642784071641
446.0290674133552	1586.5666666666666	7969.466666666666	49.51922813973141
446.8040504217568	1585.8333333333333	7869.966666666666	49.41673543496047
447.5789612974122	1586.6	7783.533333333334	49.17690974823378
448.35380003815635	1587.1333333333334	7728.966666666666	49.292982678989766
449.1285666418239	1585.6666666666667	7712.6	50.138016169847646
449.90326110624983	1586.4333333333334	7693.233333333334	48.61044886381967
450.67788342926883	1585.8666666666666	7716.866666666667	48.803594735442395
451.4524336087157	1586.0666666666666	7756.3	49.12371644358859
452.22691164242536	1586.7	7799.033333333334	49.405417691733604
453.00131752823256	1585.8666666666666	7868.566666666667	49.08283432770728
453.7756512639721	1586.1333333333334	7935.666666666667	49.49334290337724
454.5499128474788	1586.1	7981.433333333333	48.57599696443219
455.32410227658755	1586.3	8033.166666666667	49.13234258421149
456.09821954913303	1585.5333333333333	8048.7	49.9198396763855
456.8722646629501	1587.4333333333334	8010.4	48.357449675372806
457.6462376158736	1586.9	7960.766666666666	49.58084332590518
458.4201384057383	1586.5	7848.1	47.76374916964405
459.1939670303791	1586.2	7738.066666666667	49.33965232124497
459.96772348763074	1586.5666666666666	7596.2	49.55896473928899
460.741407775328	1585.4333333333334	7452.7	49.325611581236664
461.51501989130577	1586.6666666666667	7313.733333333334	49.11490349740109
462.2885598333988	1585.9666666666667	7206.7	49.53647744401563
463.0620275994419	1586.0666666666666	7104.8	48.98074460371504
463.83542318726995	1586.0666666666666	7045.366666666667	49.36134474796691
464.6087465947177	1585.7666666666667	6994.833333333333	49.30710028468017
465.38199781962	1586.4	6967.133333333333	48.359441176659985
466.1551768598116	1586.4333333333334	6961.0	48.032877944775564
466.92828371312737	1586.1666666666667	6977.133333333333	47.941365320067185
467.7013183774021	1586.3333333333333	7004.9	48.47113919553693
468.4742808504707	1586.2	7059.0	48.90367872887924
469.24717113016777	1586.1666666666667	7117.366666666667	49.29759408188404
470.0199892143283	1586.4	7190.466666666666	49.97069870747551
470.792735100787	1585.7666666666667	7250.033333333334	49.09618132363922
471.5654087873788	1586.6666666666667	7330.766666666666	48.526516915371126
472.33801027193834	1586.7	7401.233333333334	48.81229046931425
473.11053955230057	1586.0666666666666	7467.533333333334	48.0762663302293
473.88299662630027	1586.4666666666667	7528.766666666666	48.37232452489308
474.65538149177223	1586.1666666666667	7580.966666666666	49.25588901185924
475.4276941465513	1585.8666666666666	7604.4	48.32109263847145
476.1999345884722	1586.6	7620.5	48.29550629144995
476.97210281536985	1586.1666666666667	7633.6	49.450860386466736
477.74419882507897	1585.6	7603.8	48.06858511099074
478.51622261543446	1585.4333333333334	7569.966666666666	48.08432347323892
479.2881741842711	1586.1	7551.233333333334	48.83591343384674
480.06005352942367	1586.1666666666667	7501.4	48.644846606225045
480.831860648727	1585.7666666666667	7457.6	49.08067168874479
481.60359554001593	1586.1666666666667	7406.166666666667	48.27146716372309
482.37525820112523	1586.5333333333333	7354.733333333334	48.438305035158315
483.14684862988975	1586.7	7308.6	47.9480941389752
483.91836682414424	1586.5	7253.566666666667	47.91086518674161
484.68981278172356	1585.9	7210.733333333334	48.14468713327723
485.46118650046253	1587.0	7158.633333333333	48.40158973649591
486.23248797819593	1586.7333333333333	7115.866666666667	48.12205868763768
487.0037172127586	1586.5333333333333	7075.0	47.01246404051926
487.7748742019853	1586.0	7062.1	49.69275093474867
488.54595894371096	1586.4333333333334	7023.833333333333	49.44363899686915
489.31697143577026	1586.2	6983.5	49.17156994904838
490.08791167599804	1587.0333333333333	6944.933333333333	48.0520464268936
490.8587796622292	1586.6666666666667	6911.733333333334	48.79109333644364
491.6295753922984	1586.0666666666666	6883.3	48.73217723259816
492.4002988640406	1586.2666666666667	6847.766666666666	47.88893193380921
493.17095007529053	1586.0	6825.533333333334	49.170502812017375
493.94152902388305	1585.5333333333333	6785.233333333334	47.64518518547349
494.71203570765294	1586.3666666666666	6761.1	48.01942499935397
495.482470124435	1586.0333333333333	6743.333333333333	48.98218738584418
496.25283227206404	1586.1333333333334	6714.833333333333	48.361800316751896
497.02312214837485	1586.5666666666666	6675.5	47.468307308374115
497.7933397512024	1586.3666666666666	6640.133333333333	46.69327779557985
498.56348507838123	1586.8666666666666	6616.633333333333	46.880464921601934
499.3335581277464	1585.6333333333334	6609.1	47.453357753900896
500.10355889713264	1586.2666666666667	6605.033333333334	48.408702632226266
500.8734873843747	1586.0333333333333	6600.933333333333	49.23638243334978
501.6433435873074	1585.9666666666667	6589.133333333333	47.38247417368897
502.4131275037657	1587.3333333333333	6600.2	48.27206491097288
503.1828391315842	1586.4333333333334	6625.766666666666	49.41478959655437
503.95247846859786	1586.5	6634.066666666667	48.38583503105368
504.72204551264144	1586.4333333333334	6655.566666666667	47.67064878059343
505.49154026154974	1586.9	6687.766666666666	47.312998175755496
506.2609627131576	1586.5333333333333	6727.866666666667	47.72039972862204
507.03031286529983	1586.1	6771.533333333334	46.95867616428441
507.7995907158112	1585.9666666666667	6842.866666666667	48.1670110971567
508.5687962625266	1587.0666666666666	6913.333333333333	47.85293687108771
509.33792950328075	1586.4	6977.533333333334	46.84966657561432
510.1069904359085	1586.4	7067.833333333333	48.26397896255613
510.8759790582447	1587.2	7149.8	48.20258301949424
511.6448953681241	1586.3666666666666	7238.933333333333	47.42908253021436
512.4137393633815	1586.6666666666667	7341.433333333333	48.02938659568509
513.1825110418519	1586.7	7451.266666666666	48.32486338225157
513.9512104013698	1586.0666666666666	7548.866666666667	48.27783179843031
514.7198374397702	1586.2	7655.766666666666	47.33796961126692
515.4883921548881	1586.2666666666667	7763.6	48.75444779078593
516.2568745445578	1586.2666666666667	7865.8	48.04167882393335
517.0252846066146	1585.8666666666666	7970.933333333333	47.58216451316861
517.793622338893	1586.3333333333333	8068.233333333334	47.03561650649765
518.561887739228	1586.2	8171.033333333334	48.89672691766599
519.3300808054544	1586.2666666666667	8263.8	48.08921442351039
520.0982015354069	1586.5666666666666	8362.366666666667	48.05339958444958
520.8662499269203	1586.5	8454.0	47.77057578667682
521.6342259778296	1586.5333333333333	8540.833333333334	47.29624655060447
522.4021296859694	1586.3666666666666	8625.666666666666	48.0304018328299
523.1699610491747	1586.4666666666667	8697.033333333333	47.54439367735296
523.9377200652801	1586.6	8769.533333333333	46.90823956194909
524.7054067321207	1586.5	8831.766666666666	46.93171617551359
525.4730210475309	1586.7333333333333	8898.166666666666	47.50934035386107
526.2405630093459	1586.1	8956.266666666666	47.69435790705116
527.0080326154003	1586.7	9010.9	47.088496486402846
527.7754298635291	1586.4333333333334	9059.066666666668	47.00796502341924
528.5427547515668	1586.1333333333334	9100.766666666666	46.543975336100424
529.3100072773485	1586.8	9160.266666666666	47.50810112635508
530.077187438709	1586.8333333333333	9206.1	48.40270744494028
530.8442952334829	1586.8	9245.366666666667	48.05135093390288
531.6113306595051	1586.1	9277.833333333334	47.31781864856304
532.3782937146104	1586.8666666666666	9310.133333333333	47.76606888429339
533.1451843966338	1586.6	9348.466666666667	47.864744189088825
533.9120027034099	1586.1666666666667	9375.433333333332	47.050463007218184
534.6787486327736	1586.7333333333333	9410.333333333334	47.42642912485646
535.4454221825597	1586.3333333333333	9445.733333333334	47.42826296421999
536.212023350603	1586.1	9471.266666666666	46.99441204019867
536.9785521347383	1586.4333333333334	9495.633333333333	46.56440043069504
537.7450085328004	1586.8333333333333	9528.8	47.11474718082213
538.5113925426242	1586.4	9547.9	47.306825375151554
539.2777041620444	1586.8666666666666	9567.233333333334	46.64706544237375
540.0439433888959	1586.6	9594.2	46.499741817030475
540.8101102210134	1586.4333333333334	9617.733333333334	46.85058406241885
541.5762046562318	1586.4333333333334	9644.8	47.49533922503118
542.3422266923859	1587.3	9654.633333333333	47.44956598805676
543.1081763273105	1586.5666666666666	9658.466666666667	46.743607342576766
543.8740535588404	1586.5666666666666	9687.233333333334	48.48037387271107
544.6398583848105	1587.0333333333333	9680.466666666667	47.98052519874361
545.4055908030555	1586.6666666666667	9689.0	47.48608945188034
546.1712508114102	1587.0666666666666	9693.5	46.85555825464256
546.9368384077096	1586.0333333333333	9706.633333333333	46.58862102505081
547.7023535897882	1586.6333333333334	9710.0	47.06016210183212
548.4677963554811	1587.2333333333333	9730.2	47.104970586577316
549.2331667026231	1586.8333333333333	9729.466666666667	46.54461128444133
549.9984646290487	1585.9333333333334	9722.833333333334	46.8189416397053
550.7636901325931	1585.9333333333334	9730.066666666668	47.34952138607797
551.5288432110908	1586.4333333333334	9717.866666666667	46.52112382975517
552.2939238623768	1586.4	9710.166666666666	46.98622724880515
553.0589320842859	1586.6333333333334	9714.733333333334	47.321087868371386
553.8238678746528	1586.2333333333333	9689.033333333333	46.64494854262925
554.5887312313124	1586.7666666666667	9703.1	46.71973063948107
555.3535221520995	1586.3	9688.266666666666	46.011884297913205
556.1182406348488	1586.2	9690.0	46.45593179820106
556.8828866773954	1586.0333333333333	9695.7	46.75431706897303
557.6474602775738	1586.3333333333333	9698.833333333334	46.3120203545341
558.411961433219	1586.1666666666667	9707.466666666667	46.84044087762141
559.1763901421657	1586.3666666666666	9721.233333333334	46.336034990293925
559.9407464022488	1586.1	9734.266666666666	47.209864435076156
560.7050302113031	1586.4	9737.533333333333	47.51455259012086
561.4692415671633	1586.8	9734.5	47.25828167461217
562.2333804676643	1586.6	9763.633333333333	47.17788776738376
562.997446910641	1586.4666666666667	9768.233333333334	46.64445134856125
563.7614408939281	1587.2	9787.066666666668	46.600625906417555
564.5253624153604	1586.4	9816.9	46.60942933937813
565.2892114727728	1585.7666666666667	9839.733333333334	47.440772449466344
566.0529880639999	1586.4	9872.9	47.63568456191594
566.8166921868768	1586.8666666666666	9878.433333333332	46.793284410188456
567.5803238392382	1586.7	9873.6	46.70437769989618
568.3438830189189	1586.7333333333333	9864.833333333334	45.780225149694644
569.1073697237535	1586.8	9910.4	47.72182190805193
569.8707839515772	1586.6333333333334	9918.1	47.02505971228553
570.6341257002246	1586.9	9918.5	46.064950771241065
571.3973949675305	1586.5333333333333	9936.066666666668	47.22290828454504
572.1605917513298	1586.1333333333334	9957.5	46.86737956262494
572.9237160494572	1586.8333333333333	9962.633333333333	46.71414007907125
573.6867678597476	1586.2333333333333	9983.2	47.800647557084304
574.4497471800358	1586.5333333333333	9970.433333333332	45.69092177304248
575.2126540081566	1586.5666666666666	9995.133333333333	46.175283591064776
575.9754883419448	1586.8666666666666	10003.1	45.748508083002164
576.7382501792351	1586.6333333333334	10035.433333333332	46.05763603185042
577.5009395178625	1586.1	10056.1	46.28004444624741
578.2635563556619	1586.2333333333333	10051.5	45.95362671932246
579.0261006904677	1586.5333333333333	10071.2	46.61712481022761
579.7885725201152	1586.1666666666667	10092.566666666668	46.63349443081697
580.5509718424388	1586.2333333333333	10110.1	46.891957104562124
581.3132986552736	1586.9666666666667	10114.166666666666	46.38873265131733
582.0755529564542	1586.7666666666667	10136.5	46.47826644078003
582.8377347438156	1586.6	10176.866666666667	46.75703871210172
583.5998440151925	1586.5666666666666	10187.1	46.565058419796756
584.3618807684197	1586.1333333333334	10194.566666666668	45.76814122280093
585.123845001332	1585.8333333333333	10230.033333333333	46.53860499882588
585.8857367117644	1585.7	10277.366666666667	46.7245907050082
586.6475558975515	1586.4	10308.633333333333	45.87608466930471
587.4093025565281	1586.3	10346.1	45.576843404874396
588.1709766865292	1586.5	10392.9	46.03301570343073
588.9325782853895	1586.3333333333333	10456.866666666667	46.260792841508696
589.6941073509438	1586.5666666666666	10488.133333333333	46.03820574448506
590.4555638810269	1586.3	10560.666666666666	46.053145549990575
591.2169478734736	1585.8333333333333	10609.533333333333	44.913216107043326
591.9782593261189	1586.1	10694.033333333333	45.572448923347075
592.7394982367973	1586.6	10797.266666666666	46.76980190262813
593.5006646033439	1586.8333333333333	10911.966666666667	47.291222390783105
594.2617584235933	1586.5	10984.9	46.491985139207905
595.0227796953804	1586.3333333333333	11077.1	46.35735650821718
595.78372841654	1586.0666666666666	11187.466666666667	46.659389036931955
596.544604584907	1586.5333333333333	11296.433333333332	46.54556561781525
597.3054081983161	1586.9	11413.733333333334	47.25039891133926
598.0661392546021	1585.9333333333334	11534.5	45.880870984935925
598.8267977515999	1586.4666666666667	11660.466666666667	45.46220468245694
599.5873836871442	1587.0	11797.433333333332	45.898822227215774
600.34789705907	1586.4333333333334	11915.166666666666	45.65285231856118
601.1083378652119	1585.9333333333334	12054.966666666667	45.90024875813289
601.8687061034049	1585.8666666666666	12204.166666666666	46.04404052039169
602.6290017714836	1586.8	12320.433333333332	44.759249814054805
603.3892248672829	1586.2333333333333	12450.9	45.686433072936566
604.1493753886377	1586.1333333333334	12587.7	46.084091948505765
604.9094533333828	1585.9333333333334	12742.233333333334	46.20914807464365
605.6694586993528	1586.4666666666667	12878.0	45.854938453146296
606.4293914843829	1586.3666666666666	12986.4	45.77992538988025
607.1892516863076	1586.8333333333333	13125.266666666666	46.214556286829854
607.9490393029618	1586.2	13275.166666666666	46.16100770216551
608.7087543321802	1587.1666666666667	13437.6	46.744986071757474
609.4683967717978	1586.4666666666667	13590.8	46.95570052528107
610.2279666196492	1586.7333333333333	13734.333333333334	46.14192268742774
610.9874638735695	1586.7333333333333	13865.433333333332	46.35250268245569
611.7468885313933	1586.3	13993.866666666667	45.98869750354482
612.5062405909555	1585.7333333333333	14105.0	45.511132330875604
613.2655200500909	1587.0333333333333	14250.833333333334	47.202278413369804
614.0247269066342	1586.4333333333334	14365.0	46.966688245869335
614.7838611584203	1586.5	14476.833333333334	46.134499660647876
615.5429228032841	1586.5333333333333	14592.966666666667	46.48738213510203
616.3019118390603	1586.5333333333333	14686.4	46.644183153801244
617.0608282635836	1586.5333333333333	14794.433333333332	46.53674816678541
617.8196720746892	1586.1333333333334	14864.5	45.912452096871945
618.5784432702114	1585.5666666666666	14944.066666666668	46.569210565342374
619.3371418479854	1586.4666666666667	15009.166666666666	46.521385800820134
620.0957678058459	1585.9333333333334	15066.733333333334	46.11391944171531
620.8543211416277	1586.5	15141.366666666667	47.25097173119772
621.6128018531655	1586.3	15226.766666666666	46.929555000642814
622.3712099382943	1587.1333333333334	15261.866666666667	45.88313282463871
623.1295453948488	1586.4666666666667	15320.133333333333	45.98476437811845
623.8878082206638	1586.1666666666667	15352.866666666667	45.58098153994805
624.6459984135743	1586.1333333333334	15407.2	45.77587901674085
625.4041159714149	1587.0	15465.433333333332	45.66790978754037
626.1621608920203	1586.3333333333333	15506.933333333332	45.20921468627946
626.9201331732256	1586.9	15561.1	45.93064275593389
627.6780328128656	1586.7333333333333	15599.166666666666	45.4094696204506
628.4358598087749	1586.5666666666666	15624.366666666667	45.54510497950563
629.1936141587885	1586.6333333333334	15650.5	45.40354230807362
629.9512958607411	1586.7333333333333	15691.533333333333	45.07561642427354
630.7089049124675	1586.0	15738.9	45.81579768561942
631.4664413118026	1586.5	15742.9	45.55165377443118
632.2239050565811	1586.5333333333333	15775.666666666666	45.69242606959881
632.9812961446379	1586.0	15797.333333333334	46.159480379119536
633.7386145738079	1586.1	15812.133333333333	45.89421035114551
634.4958603419257	1586.1	15821.1	45.655806064330676
635.2530334468262	1586.4	15803.5	45.598786570659485
636.0101338863443	1586.3666666666666	15812.8	45.18994087629063
636.7671616583146	1586.3666666666666	15782.066666666668	44.81906171102023
637.5241167605723	1586.1666666666667	15752.033333333333	45.52636945560392
638.2809991909518	1586.6666666666667	15757.7	46.18436954567903
639.037808947288	1586.0	15737.733333333334	45.789089427314394
639.7945460274159	1586.6	15732.866666666667	46.128554013784075
640.5512104291702	1586.9333333333334	15690.633333333333	45.67526977180594
641.3078021503857	1586.4	15641.4	44.92856949375522
642.0643211888971	1586.4333333333334	15608.966666666667	44.514001388934844
642.8207675425394	1586.0666666666666	15594.133333333333	45.292462404474044
643.5771412091474	1587.3333333333333	15560.1	44.60405826100889
644.3334421865558	1586.5	15549.2	44.55060956967556
645.0896704725996	1585.9	15537.766666666666	44.48242214875316
645.8458260651132	1586.8	15512.166666666666	44.933426746963036
646.6019089619319	1586.7333333333333	15527.266666666666	45.90913005960741
647.3579191608902	1586.6	15486.433333333332	45.21683308456256
648.1138566598231	1586.2	15454.533333333333	45.27063278084624
648.8697214565653	1587.2	15435.466666666667	45.31425008298893
649.6255135489516	1586.4	15424.533333333333	44.72375081327184
650.3812329348169	1586.5	15404.966666666667	45.74654890422211
651.1368796119959	1586.2	15457.166666666666	45.40870250732841
651.8924535783235	1587.2	15472.666666666666	44.52276693748136
652.6479548316345	1586.3666666666666	15410.633333333333	43.90120788224157
653.4033833697637	1585.8	15401.966666666667	44.54432879392183
654.1587391905458	1586.3333333333333	15409.6	45.41226643839157
654.9140222918159	1586.4333333333334	15409.2	46.088910578798234
655.6692326714084	1586.0	15404.3	45.50857488312777
656.4243703271585	1586.8333333333333	15417.7	45.50101356617008
657.1794352569008	1587.0	15453.633333333333	45.78312681710169
657.9344274584702	1586.7333333333333	15478.533333333333	45.671353134420244
658.6893469297014	1586.2666666666667	15514.333333333334	45.36478445671373
659.4441936684294	1586.1666666666667	15542.7	44.86337584622933
660.1989676724888	1586.3	15555.166666666666	44.55745727946457
660.9536689397146	1586.5666666666666	15576.233333333334	44.87880154565264
661.7082974679414	1585.7333333333333	15630.366666666667	44.681235091633106
662.4628532550042	1586.7333333333333	15661.2	44.40030957251849
663.2173362987378	1586.7666666666667	15738.1	44.903576823867624
663.9717465969768	1586.4333333333334	15764.166666666666	44.07010496781826
664.7260841475563	1586.7666666666667	15844.0	44.33074840316195
665.480348948311	1586.7333333333333	15883.466666666667	44.667306583523896
666.2345409970756	1586.8333333333333	15925.866666666667	44.37644417893525
666.988660291685	1586.1666666666667	15993.1	44.30871555677242
667.742706829974	1586.1666666666667	16045.633333333333	43.96198130768188
668.4966806097776	1586.3333333333333	16107.766666666666	44.14075525146575
669.2505816289303	1585.4666666666667	16234.966666666667	44.39866194326358
670.0044098852671	1586.4666666666667	16350.466666666667	45.02271814247972
670.7581653766227	1586.5666666666666	16429.933333333334	45.100105802543986
671.511848100832	1586.5	16511.366666666665	45.8312135692072
672.2654580557298	1586.8	16556.4	44.0729220144332
673.0189952391509	1586.4333333333334	16677.733333333334	44.58674749636833
673.7724596489301	1585.9333333333334	16805.466666666667	44.488361783958084
674.5258512829022	1586.2	16928.9	44.9791372438684
675.279170138902	1586.6	17025.6	44.59946697771252
676.0324162147645	1586.0666666666666	17157.933333333334	44.521156510575466
676.7855895083242	1586.6666666666667	17283.233333333334	44.28977158081638
677.5386900174161	1586.4	17391.066666666666	44.6688606849052
678.2917177398749	1586.6666666666667	17466.8	44.37869425303814
679.0446726735356	1586.3666666666666	17607.566666666666	44.32656715889149
679.797554816233	1586.7333333333333	17741.133333333335	44.60480297449954
680.5503641658016	1586.8	17864.533333333333	44.22440372874943
681.3031007200765	1586.7	17995.6	43.733371633297
682.0557644768925	1586.5	18135.133333333335	44.7702046835647
682.8083554340842	1585.7	18248.7	44.58044205692648
683.5608735894867	1585.9	18371.7	43.93165280928142
684.3133189409347	1585.9666666666667	18501.933333333334	44.64363810290915
685.0656914862628	1586.4	18608.2	44.651025960708125
685.8179912233061	1586.5333333333333	18733.7	44.01106561434988
686.5702181498993	1586.9333333333334	18853.1	43.86165761237588
687.3223722638772	1586.6333333333334	18982.7	43.77940370696491
688.0744535630747	1586.3666666666666	19135.533333333333	43.74160525478245
688.8264620453265	1585.8666666666666	19289.6	44.095096134562944
689.5783977084674	1586.1	19394.466666666667	43.94480087314448
690.3302605503324	1586.9	19494.7	43.97962309060253
691.082050568756	1586.5333333333333	19588.933333333334	43.84499107251836
691.8337677615733	1586.3333333333333	19661.366666666665	44.00250894196551
692.585412126619	1586.2333333333333	19756.9	44.14055743661029
693.3369836617278	1586.5	19792.866666666665	44.06882319229975
694.0884823647348	1586.7	19898.3	44.593585291319116
694.8399082334745	1586.3333333333333	19981.133333333335	44.225220870827094
695.5912612657819	1586.2666666666667	20069.733333333334	44.68633358696141
696.3425414594917	1585.9	20156.266666666666	44.777147578783705
697.0937488124388	1586.9	20208.6	45.18768586927455
697.8448833224579	1586.5	20270.7	44.85741979297943
698.5959449873841	1586.2	20288.833333333332	44.27482420419604
699.3469338050518	1586.8666666666666	20301.866666666665	43.26787980031983
700.0978497732962	1586.5333333333333	20320.866666666665	43.228613350014804
700.8486928899517	1586.6	20407.566666666666	44.38975856988922
701.5994631528534	1586.4333333333334	20434.166666666668	43.78529034211616
702.3501605598362	1585.9333333333334	20457.533333333333	43.7991487044137
703.1007851087347	1586.2666666666667	20454.733333333334	43.588750924119985
703.8513367973837	1586.4333333333334	20479.533333333333	44.18759929927036
704.6018156236181	1586.7	20493.933333333334	44.45213503075014
705.3522215852728	1586.3	20509.6	44.45391963807958
706.1025546801824	1586.7	20466.2	44.058135001691156
706.8528149061818	1586.8	20407.733333333334	43.228490106016444
707.603002261106	1586.6333333333334	20402.533333333333	43.64965385103275
708.3531167427894	1586.5333333333333	20425.5	43.069565311294305
709.1031583490673	1586.4333333333334	20405.733333333334	43.12877768218158
709.8531270777742	1586.5333333333333	20379.566666666666	44.074544529063935
710.6030229267449	1585.7	20323.366666666665	44.57104512291714
711.3528458938142	1586.6666666666667	20228.066666666666	43.42179896195221
712.1025959768172	1586.4	20149.733333333334	43.98566758214818
712.8522731735884	1587.0666666666666	20070.133333333335	44.003817126839245
713.6018774819628	1586.1333333333334	19988.533333333333	43.52805163204297
714.351408899775	1586.6666666666667	19928.9	43.2717494246882
715.1008674248601	1587.2	19805.366666666665	43.59226559173145
715.8502530550527	1586.6333333333334	19673.7	43.053358129479314
716.5995657881876	1586.5666666666666	19557.6	43.61190367633259
717.3488056220998	1586.7	19497.8	44.201006851658114
718.097972554624	1586.3333333333333	19427.233333333334	43.758160071348534
718.8470665835949	1586.4666666666667	19326.566666666666	43.2555949896712
719.5960877068475	1586.3666666666666	19250.466666666667	43.639773636391126
720.3450359222164	1586.1333333333334	19219.966666666667	43.60692001664482
721.0939112275368	1586.4333333333334	19192.033333333333	44.009768519449025
721.842713620643	1586.5666666666666	19203.8	44.08831379665147
722.5914430993702	1586.3666666666666	19177.133333333335	43.98234287802837
723.340099661553	1586.1	19148.7	44.51935831731592
724.0886833050263	1586.6333333333334	19112.166666666668	43.841131021670186
724.837194027625	1587.1666666666667	19045.366666666665	43.44134192805275
725.5856318271836	1586.4	18995.9	43.75305979556032
726.3339967015373	1586.3666666666666	18965.0	42.99893597126981
727.0822886485207	1586.3666666666666	18904.366666666665	42.810210557370056
727.8305076659686	1586.9666666666667	18870.033333333333	43.18324630997223
728.5786537517159	1586.4333333333334	18830.633333333335	42.70537627204232
729.3267269035974	1587.2	18796.8	42.89866169932534
730.0747271194479	1586.7333333333333	18757.5	43.61823090990302
730.822654397102	1586.7	18746.4	43.8922929212038
731.5705087343949	1586.0666666666666	18700.633333333335	43.906475533328305
732.3182901291611	1586.8666666666666	18653.333333333332	43.90718218509581
733.0659985792356	1586.1333333333334	18588.833333333332	44.16626232479927
733.8136340824532	1585.8	18539.233333333334	43.91386123583989
734.5611966366486	1586.2	18525.5	43.80870743782
735.3086862396566	1586.8333333333333	18509.933333333334	43.07849291346275
736.056102889312	1586.9666666666667	18521.466666666667	43.82839221209939
736.8034465834498	1586.3	18516.533333333333	44.2573517988598
737.5507173199047	1587.0666666666666	18507.866666666665	43.23489342446402
738.2979150965115	1586.5666666666666	18492.766666666666	43.40661430914954
739.045039911105	1586.4333333333334	18480.9	43.74526099704692
739.79209176152	1585.9333333333334	18455.166666666668	43.13876798904761
740.5390706455914	1586.6666666666667	18498.466666666667	44.27116936845562
741.285976561154	1586.7	18520.233333333334	43.95303531020507
742.0328095060426	1585.7	18495.733333333334	44.29120634985128
742.7795694780918	1586.7333333333333	18519.733333333334	44.640872436027614
743.5262564751367	1586.7333333333333	18479.233333333334	44.02841546697519
744.272870495012	1586.6333333333334	18456.2	43.94136481769846
745.0194115355524	1586.4	18404.633333333335	43.46940866111104
745.765879594593	1586.3666666666666	18323.266666666666	42.78678835899447
746.5122746699683	1586.7333333333333	18296.833333333332	42.83405066099481
747.2585967595134	1586.5	18341.7	43.83350397007717
748.0048458610628	1586.8333333333333	18360.466666666667	44.136164905320534
748.7510219724516	1586.9666666666667	18395.333333333332	44.990588256762315
749.4971250915144	1586.5	18385.933333333334	44.19836907401775
750.243155216086	1586.5333333333333	18411.033333333333	43.508491487614464
750.9891123440015	1586.5	18512.2	44.01040861020312
751.7349964730954	1586.0	18611.866666666665	44.7340347622959
752.4808076012027	1586.0666666666666	18635.433333333334	44.34266291764038
753.2265457261582	1586.8333333333333	18647.266666666666	44.86150725619502
753.9722108457964	1586.0666666666666	18698.566666666666	44.59491368908326
754.7178029579526	1586.6	18753.233333333334	44.23576900590053
755.4633220604613	1586.8333333333333	18815.2	44.954281934484406
756.2087681511574	1586.7333333333333	18822.8	44.34298738938033
756.9541412278757	1586.8666666666666	18836.133333333335	44.32492136936612
757.699441288451	1586.2	18919.6	45.0683657583839
758.4446683307182	1586.4	18932.433333333334	43.95568711089516
759.1898223525119	1586.6333333333334	18988.533333333333	43.757522821158894
759.9349033516671	1586.6333333333334	19037.166666666668	43.788866993227444
760.6799113260186	1586.0666666666666	19105.1	43.26537698440533
761.424846273401	1586.4	19165.1	43.42759662761346
762.1697081916495	1585.7	19216.2	43.176415635700174
762.9144970785986	1587.1333333333334	19293.166666666668	43.5075656122567
763.6592129320832	1586.0333333333333	19326.933333333334	43.10483045374301
764.4038557499381	1586.7666666666667	19385.3	43.60419984116162
765.1484255299982	1586.6333333333334	19484.533333333333	44.20935327497569
765.8929222700982	1586.1666666666667	19574.7	44.31168644278786
766.637345968073	1585.8333333333333	19632.6	44.355699349354566
767.3816966217572	1587.2333333333333	19683.266666666666	43.364065982331084
768.1259742289859	1586.6666666666667	19748.4	43.0265950049935
768.8701787875938	1585.8	19843.333333333332	42.72458506294256
769.6143102954156	1587.0333333333333	19930.666666666668	42.4930151442947
770.3583687502863	1586.6666666666667	19988.6	42.42533157373189
771.1023541500406	1586.0	20065.933333333334	43.177635702887976
771.8462664925133	1586.4333333333334	20141.1	43.15680058134394
772.5901057755393	1586.8666666666666	20257.833333333332	42.41237745662566
773.3338719969533	1587.2666666666667	20377.033333333333	43.56359188545836
774.0775651545903	1586.4333333333334	20447.5	43.963299446013664
774.8211852462848	1586.5333333333333	20523.066666666666	43.28036856068233
775.5647322698719	1586.8333333333333	20615.833333333332	43.276065959108195
776.3082062231862	1586.0666666666666	20715.766666666666	43.790941085832124
777.0516071040627	1586.4333333333334	20788.0	43.866171250559304
777.7949349103361	1586.7666666666667	20854.533333333333	43.55973904929664
778.5381896398412	1586.5666666666666	20937.733333333334	43.63436256288713
779.281371290413	1586.4333333333334	21046.533333333333	43.58058370483202
780.024479859886	1586.2666666666667	21180.966666666667	43.182555105015076
780.7675153460953	1586.4333333333334	21340.566666666666	43.59013895501368
781.5104777468754	1586.4	21486.5	43.71869304620563
782.2533670600615	1586.2	21610.466666666667	43.082168589366006
782.996183283488	1586.7666666666667	21719.366666666665	43.06714080091339
783.73892641499	1586.2666666666667	21820.2	42.73150406841312
784.4815964524023	1586.3666666666666	21934.6	43.59639315933675
785.2241933935596	1586.3666666666666	21987.2	42.55522041101589
785.9667172362967	1587.3	22091.2	43.611198640398484
786.7091679784486	1585.7666666666667	22160.966666666667	43.79765537236779
787.4515456178499	1586.4333333333334	22205.7	43.25065028432385
788.1938501523355	1586.0333333333333	22335.733333333334	43.807540640233064
788.9360815797401	1586.8333333333333	22492.733333333334	44.65887139720469
789.6782398978987	1586.7666666666667	22623.1	44.22101444488244
790.420325104646	1586.7	22714.166666666668	44.413995568518345
791.1623371978169	1586.2666666666667	22793.633333333335	44.31267528213275
791.9042761752461	1586.3666666666666	22885.4	43.86223430675872
792.6461420347684	1586.1	23006.766666666666	44.1557544304851
793.3879347742187	1586.3666666666666	23106.933333333334	43.40820103787493
794.1296543914318	1587.2333333333333	23209.033333333333	42.68230852774093
794.8713008842426	1586.5333333333333	23333.633333333335	42.977748545599916
795.6128742504857	1586.4	23456.166666666668	42.252867518180274
796.354374487996	1586.0666666666666	23575.233333333334	42.68985061176475
797.0958015946084	1587.3333333333333	23686.266666666666	43.22479603873
797.8371555681575	1586.6333333333334	23810.0	43.03224373512695
798.5784364064783	1585.9	23938.733333333334	43.90883412401002
799.3196441074057	1587.0	24034.466666666667	44.09795700743364
800.0607786687742	1586.0666666666666	24125.433333333334	43.24413146008426
800.8018400884189	1586.0666666666666	24233.833333333332	43.48766267741446
801.5428283641745	1586.2666666666667	24358.0	44.24555402490789
802.2837434938757	1587.0	24477.333333333332	43.613940180765795
803.0245854753575	1586.9666666666667	24661.6	43.853122940683065
803.7653543064547	1586.1666666666667	24742.633333333335	43.06488838907894
804.5060499850019	1586.8333333333333	24864.166666666668	43.349084331299316
805.2466725088342	1586.6333333333334	24922.633333333335	42.75574531876094
805.9872218757862	1585.8333333333333	25065.666666666668	43.358557160006704
806.7276980836928	1586.5666666666666	25149.333333333332	42.3194819523028
807.4681011303886	1586.4333333333334	25269.566666666666	43.846834991653154
808.2084310137088	1586.2333333333333	25285.6	43.76388525767718
808.948687731488	1586.2666666666667	25405.633333333335	43.53600782735956
809.688871281561	1586.7333333333333	25467.866666666665	43.13630708978054
810.4289816617627	1586.9	25564.9	43.047122280376016
811.1690188699278	1586.1666666666667	25672.833333333332	43.06196681239873
811.9089829038911	1586.6666666666667	25724.9	42.646915862625
812.6488737614875	1585.8333333333333	25832.1	43.124623507702736
813.3886914405518	1585.3333333333333	25923.733333333334	42.92413738092068
814.1284359389189	1586.6333333333334	26047.6	43.327385731451514
814.8681072544233	1586.8333333333333	26119.433333333334	42.92200079183837
815.6077053849002	1586.0666666666666	26219.2	42.91238680458235
816.3472303281842	1586.6333333333334	26274.733333333334	42.93494771346332
817.0866820821101	1585.9333333333334	26355.833333333332	43.044640849515694
817.8260606445127	1585.8666666666666	26433.1	43.09680703165765
818.5653660132269	1586.8	26489.133333333335	42.536620854348165
819.3045981860876	1586.9666666666667	26579.866666666665	43.103951539509815
820.0437571609293	1586.4666666666667	26704.733333333334	43.90450470806963
820.7828429355872	1586.5333333333333	26787.0	43.31630123978259
821.5218555078957	1586.3333333333333	26844.266666666666	42.6976337725109
822.26079487569	1586.9	26901.4	42.246804630130825
822.9996610368046	1586.1666666666667	26912.2	42.41374182612117
823.7384539890745	1586.3	26964.333333333332	42.03455478490385
824.4771737303345	1585.9	27132.166666666668	43.339611531113626
825.2158202584193	1586.6333333333334	27298.466666666667	43.21225696691629
825.9543935711638	1585.8666666666666	27357.733333333334	43.15916390196004
826.6928936664028	1586.1333333333334	27454.533333333333	42.95155986824128
827.4313205419711	1586.5666666666666	27544.666666666668	43.36954752589648
828.1696741957036	1586.4	27564.733333333334	42.43722781217405
828.907954625435	1586.4	27702.766666666666	43.0301977924929
829.646161829	1585.9333333333334	27773.033333333333	42.344560216885654
830.3842958042337	1586.3333333333333	27817.2	42.76214287879319
831.1223565489707	1586.9	27903.0	42.269052694897184
831.8603440610459	1586.6333333333334	27959.933333333334	41.7912645314862
832.598258338294	1586.1333333333334	27980.133333333335	41.57393953690584
833.3360993785501	1586.9333333333334	28001.933333333334	41.746150496720226
834.0738671796487	1586.5333333333333	28082.6	41.74260798029347
834.8115617394246	1586.1666666666667	28284.966666666667	42.11443014837335
835.5491830557129	1586.0333333333333	28387.1	41.8642182302761
836.2867311263482	1586.5666666666666	28512.0	42.4045929933953
837.0242059491653	1585.6	28618.433333333334	42.24477486492872
837.7616075219992	1585.7	28702.633333333335	42.11778336708353
838.4989358426844	1585.8	28762.966666666667	42.10368987834322
839.2361909090561	1585.9	28775.5	42.12160369704033
839.9733727189487	1586.2333333333333	28814.9	42.12082327289093
840.7104812701973	1586.6333333333334	28917.6	42.050401549997254
841.4475165606366	1586.0	29041.166666666668	41.59531231115944
842.1844785881015	1586.0333333333333	29170.966666666667	42.083867369668276
842.9213673504267	1586.4	29259.566666666666	42.01559627377907
843.6581828454471	1586.4	29240.2	41.80319042606571
844.3949250709974	1586.5	29310.566666666666	41.9380612232458
845.1315940249126	1585.8333333333333	29421.666666666668	41.82773053427269
845.8681897050272	1586.6	29502.433333333334	41.4011898888047
846.6047121091764	1586.5666666666666	29626.866666666665	41.59516345471122
847.3411612351948	1586.5666666666666	29733.766666666666	41.50296795691245
848.0775370809172	1585.7666666666667	29835.133333333335	41.8423394490707
848.8138396441784	1586.4666666666667	29903.266666666666	41.03481617225103
849.5500689228132	1586.6	29963.8	42.178815255460144
850.2862249146566	1586.4666666666667	30033.733333333334	42.16953606471961
851.0223076175432	1586.1333333333334	30162.8	42.25706790831497
851.7583170293079	1586.2	30357.8	41.40320115845259
852.4942531477856	1586.2333333333333	30477.966666666667	41.2336278394116
853.2301159708109	1585.7333333333333	30499.566666666666	40.67295829323509
853.9659054962187	1586.6333333333334	30525.833333333332	40.571870695987414
854.7016217218439	1586.9	30607.566666666666	40.51547494040968
855.4372646455213	1586.1333333333334	30690.0	40.94032970294111
856.1728342650856	1585.9666666666667	30794.433333333334	41.4589554434525
856.9083305783716	1586.0666666666666	30955.733333333334	41.910742407259555
857.6437535832143	1586.3333333333333	31048.1	41.740219271250204
858.3791032774483	1585.8	31082.4	41.28673764554681
859.1143796589085	1586.1	31156.566666666666	41.60398118078208
859.8495827254299	1586.5333333333333	31292.533333333333	41.411788726666074
860.5847124748469	1586.0	31380.733333333334	40.750009656489574
861.3197689049947	1586.0333333333333	31502.433333333334	41.104716239726805
862.0547520137079	1586.0333333333333	31626.533333333333	40.763588345224896
862.7896617988213	1586.7666666666667	31755.0	41.20797892517505
863.5244982581698	1586.0	31868.133333333335	41.560131803721504
864.2592613895882	1586.3666666666666	31873.533333333333	41.52606042415494
864.9939511909114	1586.4666666666667	31867.2	40.98593765730417
865.728567659974	1586.9	31973.2	41.07327124835114
866.4631107946109	1586.6666666666667	32047.366666666665	41.51051590171295
867.197580592657	1586.1666666666667	32119.966666666667	41.25346038079938
867.931977051947	1586.5333333333333	32209.066666666666	41.302212232103244
868.6663001703158	1586.4	32204.633333333335	41.1284197728548
869.4005499455982	1586.7666666666667	32220.966666666667	42.04199452009624
870.1347263756289	1586.5666666666666	32161.266666666666	41.642469875981746
870.8688294582428	1585.9666666666667	32278.633333333335	41.46051506720996
871.6028591912748	1586.3666666666666	32418.033333333333	41.0326557221938
872.3368155725594	1586.3	32543.1	40.266258402472175
873.0706985999318	1587.0	32606.0	40.214939532694814
873.8045082712266	1585.9	32678.566666666666	40.31636180940316
874.5382445842787	1586.7	32725.633333333335	40.64293798867402
875.2719075369228	1586.2666666666667	32890.03333333333	41.13133981557988
876.0054971269938	1585.7	33022.73333333333	41.18031242084595
876.7390133523264	1586.7666666666667	33163.0	40.871544015127014
877.4724562107556	1585.9666666666667	33458.4	41.09310686053028
878.2058257001161	1586.0	33683.76666666667	41.08105739158379
878.9391218182427	1586.2333333333333	33870.933333333334	41.4276169791319
879.6723445629702	1586.3	33933.46666666667	40.72194593633784
880.4054939321335	1586.2333333333333	34010.36666666667	40.33048776771244
881.1385699235674	1586.4	34211.333333333336	40.286558589526464
881.8715725351066	1586.5333333333333	34383.666666666664	39.932844774587856
882.604501764586	1587.0	34604.9	39.98965489508451
883.3373576098403	1586.4666666666667	34842.6	40.14207829591227
884.0701400687044	1586.2	35015.1	40.14702106493553
884.8028491390132	1586.7666666666667	35136.7	40.15667159689723
885.5354848186014	1585.3333333333333	35212.53333333333	39.41041905126726
886.2680471053038	1586.2666666666667	35273.566666666666	39.17219206046821
887.0005359969554	1585.5333333333333	35370.4	38.72625192913371
887.7329514913906	1586.0333333333333	35513.13333333333	38.36160062882851
888.4652935864447	1586.3	35713.96666666667	38.60693093759169
889.1975622799522	1585.9333333333334	35927.333333333336	38.82749575999267
889.929757569748	1586.3	36212.8	38.98091251377695
890.6618794536669	1586.4666666666667	36415.5	39.05111850407697
891.3939279295437	1586.3666666666666	36587.46666666667	39.75403348758169
892.1259029952132	1586.5333333333333	36681.2	39.700906200709134
892.8578046485103	1586.0	36816.433333333334	40.11225256970215
893.5896328872698	1586.2333333333333	36931.166666666664	39.73460877261134
894.3213877093264	1587.2	37207.933333333334	40.22591766146286
895.0530691125149	1586.8	37484.76666666667	40.61684669431567
895.7846770946703	1587.3666666666666	37713.333333333336	40.40978441974938
896.5162116536272	1586.2666666666667	37881.0	41.375733979568494
897.2476727872206	1586.0333333333333	37967.9	42.05354885400432
897.9790604932853	1586.8	38090.566666666666	42.38768079470714
898.7103747696559	1586.6666666666667	38205.96666666667	42.38449838844552
899.4416156141674	1586.0666666666666	38356.26666666667	42.02006836143287
900.1727830246544	1585.7	38570.9	42.05291312088881
900.9038769989521	1586.6666666666667	38801.066666666666	42.00038142960118
901.634897534895	1586.2666666666667	39046.7	42.385636368072184
902.365844630318	1586.2333333333333	39278.23333333333	43.15446355528151
903.0967182830558	1586.1	39479.8	43.85910013250387
903.8275184909435	1586.6666666666667	39614.53333333333	44.7436948686118
904.5582452518156	1586.5333333333333	39845.066666666666	44.96041718254474
905.288898563507	1586.3333333333333	40065.96666666667	45.193163820000606
906.0194784238527	1586.7	40149.0	44.91743790517366
906.7499848306873	1586.3333333333333	40349.066666666666	44.842141365116426
907.4804177818455	1586.7666666666667	40545.73333333333	44.63844616509715
908.2107772751625	1586.3	40753.2	44.676823103091266
908.9410633084728	1586.4	41007.13333333333	45.35364358869009
909.6712758796114	1586.8666666666666	41079.333333333336	45.4397558434228
910.4014149864129	1586.8	41146.53333333333	45.31647242493037
911.1314806267123	1586.4333333333334	41253.73333333333	45.79564952765399
911.8614727983444	1586.3	41406.3	46.33955730138642
912.5913914991438	1585.7	41580.3	46.50465722588458
913.3212367269456	1586.1666666666667	41860.066666666666	47.991943203121224
914.0510084795844	1585.5333333333333	42058.23333333333	48.24410877082444
914.7807067548952	1586.6	42177.5	48.45306863971897
915.5103315507125	1585.9666666666667	42221.96666666667	48.35357208850805
916.2398828648716	1586.3	42360.86666666667	48.65369591252762
916.9693606952068	1586.3333333333333	42427.0	48.85905806509438
917.6987650395532	1586.9333333333334	42462.53333333333	48.783558835198725
918.4280958957455	1586.0333333333333	42492.96666666667	49.1004910566825
919.1573532616186	1586.7333333333333	42593.63333333333	48.79441511626549
919.8865371350073	1586.8333333333333	42685.36666666667	48.67456307137955
920.6156475137464	1585.8666666666666	42795.23333333333	48.990403557856126
921.3446843956707	1586.2	42822.8	48.52216349254444
922.0736477786149	1585.7	42806.9	48.19000011933425
922.802537660414	1586.3	42819.433333333334	48.502532079011374
923.5313540389027	1586.8	42855.1	49.212087353872505
924.2600969119159	1586.2666666666667	42867.26666666667	48.87098668336864
924.9887662772883	1586.7666666666667	42802.666666666664	48.57740649636884
925.7173621328548	1585.9333333333334	42692.3	47.953499649526265
926.4458844764501	1586.1333333333334	42652.066666666666	47.64764771953146
927.1743333059092	1586.4	42477.166666666664	47.40278243179952
927.9027086190666	1586.5333333333333	42174.63333333333	47.01187929592731
928.6310104137575	1585.8333333333333	41792.7	46.99879499202037
929.3592386878165	1585.9333333333334	41174.0	46.052896258171714
930.0873934390784	1586.4333333333334	40474.76666666667	46.23175760328801
930.815474665378	1586.0333333333333	39677.6	46.71257786131101
931.5434823645503	1585.9333333333334	38725.433333333334	46.34191399796231
932.2714165344298	1586.4333333333334	37636.333333333336	46.187514900210886
932.9992771728516	1586.5333333333333	36570.96666666667	46.12118719143362
933.7270642776504	1586.4	35467.96666666667	45.54594986760092
934.4547778466609	1586.5	34378.46666666667	45.00133225239199
935.1824178777181	1586.7333333333333	33474.933333333334	44.24556002758473
935.9099843686568	1585.8	32729.666666666668	43.68025179477206
936.6374773173115	1586.5	32199.866666666665	43.664473773229794
937.3648967215174	1586.8666666666666	31894.466666666667	43.902436867867294
938.0922425791092	1585.9333333333334	31738.566666666666	43.519089987590164
938.8195148879216	1586.1666666666667	31809.966666666667	43.207048006131764
939.5467136457895	1586.2333333333333	32040.166666666668	42.75791422503773
940.2738388505477	1586.7	32344.9	42.06468745766316
941.000890500031	1586.4666666666667	32745.9	41.88548063686314
941.7278685920743	1586.5333333333333	33298.9	41.88593226182021
942.4547731245123	1586.3333333333333	33897.933333333334	41.77551405774714
943.1816040951798	1586.2666666666667	34549.63333333333	41.241944666983855
943.9083615019116	1587.0	35264.23333333333	41.469765828046164
944.6350453425426	1586.6	35974.23333333333	40.85378722489216
945.3616556149077	1586.3333333333333	36733.36666666667	40.550993634911606
946.0881923168415	1586.6333333333334	37476.666666666664	41.003781537794005
946.8146554461789	1586.7333333333333	38238.666666666664	41.248978672517566
947.5410450007547	1586.8	39019.433333333334	40.74867021113877
948.2673609784038	1586.4666666666667	39809.73333333333	41.05982907611209
948.9936033769609	1586.8333333333333	40616.9	40.65783786163253
949.7197721942608	1585.9	41366.26666666667	40.85265074365874
950.4458674281384	1586.3666666666666	42135.13333333333	40.65636113992694
951.1718890764284	1586.5333333333333	42933.666666666664	40.85848473221834
951.8978371369658	1586.5666666666666	43597.666666666664	40.38153522630046
952.6237116075853	1586.6333333333334	44187.03333333333	40.262317845343695
953.3495124861216	1586.2666666666667	44744.0	40.250767295669974
954.0752397704097	1585.9	45331.53333333333	40.89344234685611
954.8008934582843	1586.5	45932.333333333336	40.87763171727289
955.5264735475803	1585.9333333333334	46499.5	40.9679479379173
956.2519800361324	1587.0666666666666	46934.8	40.52141576107374
956.9774129217755	1586.5666666666666	47358.86666666667	40.528826451518995
957.7027722023442	1586.3666666666666	47790.0	40.33695593232348
958.4280578756737	1586.4	48126.86666666667	39.95713142502039
959.1532699395985	1585.2	48365.0	39.68134282376436
959.8784083919536	1586.4	48648.36666666667	39.24605802683358
960.6034732305736	1585.9333333333334	48924.666666666664	38.96082367796681
961.3284644532936	1587.4666666666667	49259.6	39.44898313530552
962.053382057948	1585.9666666666667	49555.46666666667	39.52776973457962
962.7782260423721	1586.0666666666666	49842.0	40.08981818382019
963.5029964044004	1586.0666666666666	50037.6	40.05035884675537
964.2276931418677	1586.0	50250.9	40.053328837625514
964.952316252609	1586.8333333333333	50469.0	40.21013845420274
965.6768657344589	1586.2666666666667	50557.96666666667	40.457469088706304
966.4013415852523	1586.3	50587.4	39.82285373883584
967.1257438028242	1587.0333333333333	50599.933333333334	39.440374579258595
967.8500723850091	1586.3333333333333	50617.7	39.34562228314523
968.574327329642	1586.4	50736.46666666667	39.443201199351435
969.2985086345576	1586.5666666666666	50937.73333333333	39.30259827999737
970.0226162975908	1585.7333333333333	50941.03333333333	38.91433548929446
970.7466503165765	1586.0	50852.76666666667	39.421014155994015
971.4706106893493	1586.6	50806.73333333333	38.93284566597677
972.1944974137441	1587.0666666666666	50676.4	39.741111746182725
972.9183104875957	1586.9333333333334	50335.433333333334	39.025821151023756
973.6420499087391	1586.4666666666667	49999.1	38.89464009217652
974.3657156750087	1586.7666666666667	49746.166666666664	38.809433253492806
975.0893077842397	1586.6	49553.5	39.116017475198305
975.8128262342667	1586.9	49476.23333333333	38.9064941325615
976.5362710229247	1586.3333333333333	49453.6	38.95039885820894
977.2596421480483	1586.7	49352.96666666667	38.91092502179172
977.9829396074724	1586.5666666666666	49212.5	39.32628906590618
978.7061633990318	1587.1666666666667	49010.23333333333	39.18591149683687
979.4293135205613	1585.5666666666666	48753.26666666667	39.02302451873508
980.1523899698958	1587.0333333333333	48537.433333333334	39.08483055415997
980.87539274487	1586.3	48486.433333333334	39.63595089306842
981.5983218433189	1586.6	48575.23333333333	39.921057266091054
982.3211772630771	1586.3666666666666	48611.0	39.7706144342497
983.0439590019795	1586.2333333333333	48671.13333333333	39.68159965867133
983.7666670578608	1586.6666666666667	48713.666666666664	39.80840880691823
984.4893014285559	1586.4	48699.76666666667	39.42595227116498
985.2118621118997	1586.2	48627.86666666667	39.245930145753505
985.9343491057269	1585.9	48612.3	39.07397515437729
986.6567624078724	1585.9	48511.1	39.18072820844418
987.3791020161709	1586.2	48455.433333333334	38.888714755258206
988.1013679284573	1587.0666666666666	48441.666666666664	38.539998208718764
988.8235601425663	1586.1	48465.833333333336	38.100842317957095
989.5456786563328	1586.8	48612.36666666667	37.910847672498456
990.2677234675917	1586.3333333333333	48707.8	38.81845296884004
990.9896945741776	1587.0	48653.433333333334	39.09977544232768
991.7115919739255	1586.9	48486.3	39.29214337074149
992.4334156646702	1586.8333333333333	48184.666666666664	38.75329731695753
993.1551656442463	1586.1666666666667	47837.26666666667	39.09564042921521
993.8768419104888	1586.4	47417.2	38.500018595221746
994.5984444612325	1585.8666666666666	47095.76666666667	39.17335283715472
995.3199732943121	1586.8666666666666	46755.666666666664	38.7893152730142
996.0414284075626	1586.4	46438.2	38.66213021375517
996.7628097988187	1586.9	46215.933333333334	38.47220011039398
997.4841174659151	1587.1333333333334	45944.2	37.56194643926632
998.2053514066869	1586.1666666666667	45615.8	37.21753013874417
998.9265116189687	1586.8666666666666	45090.433333333334	37.13891414348265
999.6475981005952	1586.4	44516.333333333336	37.943154055957045
1000.3686108494015	1586.0666666666666	43967.73333333333	38.72106511716589
1001.0895498632223	1587.0	43598.53333333333	39.03466936826218
1001.8104151398923	1586.3333333333333	43244.933333333334	38.77475560693372
1002.5312066772464	1586.5	42891.3	38.879219313561364
1003.2519244731194	1586.4333333333334	42613.666666666664	39.03015465658718
1003.9725685253462	1586.3	42325.86666666667	39.3485652851137
1004.6931388317614	1586.7333333333333	41913.96666666667	39.146007878012064
1005.4136353902	1586.5	41411.166666666664	39.3813849279785
1006.1340581984969	1586.3666666666666	40867.5	39.443350534098435
1006.8544072544867	1586.6	40275.13333333333	39.734159260102075
1007.5746825560042	1586.4333333333334	39611.73333333333	39.727738562354396
1008.2948841008844	1586.4333333333334	39046.7	39.49946902801311
1009.0150118869618	1586.7666666666667	38575.46666666667	38.93099385527972
1009.7350659120716	1586.0666666666666	38250.53333333333	39.488893894098354
1010.4550461740483	1586.3333333333333	37921.5	39.50837053433529
1011.174952670727	1587.0333333333333	37561.4	39.486869114918036
1011.8947853999423	1587.2333333333333	37129.166666666664	39.79454564410514
1012.614544359529	1586.1	36641.03333333333	40.321782614326345
1013.334229547322	1586.6	36032.0	40.62502033589712
1014.0538409611561	1586.3333333333333	35366.2	40.349810355015975
1014.7733785988661	1586.6333333333334	34725.833333333336	40.51822886568714
1015.4928424582868	1586.5666666666666	34185.26666666667	40.39216807883673
1016.2122325372529	1586.5666666666666	33756.566666666666	41.035757296181394
1016.9315488335994	1586.5	33300.26666666667	40.754411548571305
1017.6507913451611	1586.2	32946.5	41.01805903087607
1018.3699600697728	1586.1	32635.333333333332	40.80393994803556
1019.0890550052692	1586.5	32227.2	41.61905213246923
1019.8080761494851	1586.0333333333333	31647.466666666667	41.37852742827595
1020.5270235002555	1586.0	31025.433333333334	42.127126166440064
1021.2458970554151	1586.7666666666667	30256.866666666665	41.50701706224382
1021.9646968127987	1586.1666666666667	29601.9	41.08725197732898
1022.6834227702411	1586.8	29061.0	40.94683048925047
1023.4020749255772	1586.6	28588.266666666666	41.309002870178304
1024.1206532766416	1586.9333333333334	28153.3	40.69749098296153
1024.8391578212693	1586.1333333333334	27863.566666666666	41.416485092644656
1025.5575885572953	1586.9	27530.266666666666	41.53717623143621
1026.2759454825539	1586.6666666666667	27077.933333333334	41.33169701278227
1026.9942285948803	1586.1	26474.3	41.153514065918664
1027.7124378921092	1586.7333333333333	25849.333333333332	40.702303823499555
1028.4305733720753	1586.2666666666667	25248.066666666666	40.5696047158844
1029.1486350326138	1586.4	24699.833333333332	41.06098575610859
1029.866622871559	1586.9666666666667	24180.933333333334	40.576658117405756
1030.584536886746	1587.0	23756.0	40.89668419327917
1031.3023770760096	1586.3333333333333	23381.966666666667	40.252503738398325
1032.0201434371845	1586.3	23059.333333333332	39.592274893953814
1032.7378359681059	1586.2333333333333	22748.333333333332	40.496786348538336
1033.455454666608	1586.6333333333334	22353.7	40.171014784966864
1034.1729995305259	1586.6	21915.333333333332	40.40446304313157
1034.8904705576945	1586.3333333333333	21387.5	39.86884074670411
1035.6078677459486	1586.4	20857.733333333334	40.364169211896495
1036.3251910931228	1586.1666666666667	20359.6	40.11520836285476
1037.042440597052	1586.5666666666666	19903.033333333333	40.42786670287137
1037.7596162555712	1586.4666666666667	19478.4	40.593134195870135
1038.4767180665153	1586.5333333333333	19138.466666666667	40.654886724446634
1039.1937460277186	1585.6666666666667	18826.6	39.824687497021046
1039.9107001370162	1585.9333333333334	18575.433333333334	40.19460483454891
1040.627580392243	1585.8666666666666	18294.466666666667	40.0301438518678
1041.3443867912338	1586.5333333333333	17937.166666666668	38.8711158931607
1042.0611193318232	1587.0666666666666	17550.033333333333	39.10495169385081
1042.7777780118463	1586.5	17079.033333333333	38.92936678003191
1043.4943628291376	1586.1666666666667	16625.366666666665	38.910455672852976
1044.2108737815322	1586.8666666666666	16210.333333333334	39.269887795100736
1044.9273108668647	1586.4333333333334	15857.3	39.74708929978292
1045.64367408297	1586.7666666666667	15512.9	39.59502799046705
1046.359963427683	1586.1666666666667	15230.3	39.53365244229108
1047.0761788988382	1586.3	14990.433333333332	40.45549987108812
1047.7923204942708	1587.7333333333333	14725.633333333333	39.92656750271627
1048.5083882118154	1587.2	14442.366666666667	39.23701634118851
1049.224382049307	1586.9666666666667	14125.7	39.372326799940126
1049.9403020045802	1586.9333333333334	13812.333333333334	39.8596936540428
1050.6561480754697	1586.1666666666667	13486.633333333333	40.313078738810546
1051.3719202598106	1586.1666666666667	13167.566666666668	40.010786604161666
1052.0876185554378	1586.8333333333333	12876.7	39.82347946639817
1052.8032429601856	1586.4666666666667	12641.266666666666	40.41792551133492
1053.5187934718892	1586.5	12433.866666666667	40.38426072761433
1054.2342700883835	1585.8666666666666	12268.433333333332	39.84177793216431
1054.949672807503	1585.7666666666667	12109.766666666666	39.436362688149984
1055.6650016270826	1586.5333333333333	11948.633333333333	39.61938891121563
1056.3802565449573	1586.4	11740.733333333334	39.39525116376208
1057.0954375589617	1586.8333333333333	11521.166666666666	39.40377305630711
1057.8105446669308	1586.3666666666666	11302.433333333332	40.01265071047078
1058.5255778666992	1586.3	11056.733333333334	39.82595045741756
1059.240537156102	1586.3333333333333	10814.166666666666	39.10734191098566
1059.9554225329737	1586.5666666666666	10643.966666666667	40.40222736184894
1060.6702339951491	1586.3	10482.866666666667	39.231618364115036
1061.3849715404633	1585.8666666666666	10360.233333333334	39.74956638043753
1062.0996351667509	1586.3	10251.133333333333	40.10013911724709
1062.8142248718468	1586.5	10153.6	40.54996696525061
1063.528740653586	1586.3333333333333	10006.666666666666	39.613836367041614
1064.2431825098029	1585.5333333333333	9822.466666666667	38.88022631776932
1064.9575504383324	1586.3	9619.7	39.720375171953144
1065.6718444370097	1585.7	9412.466666666667	39.345189601677276
1066.386064503669	1586.0333333333333	9225.933333333332	39.42310086931327
1067.1002106361457	1586.1	9080.3	40.071488145592426
1067.8142828322743	1586.5333333333333	8952.266666666666	39.177266751708395
1068.5282810898898	1586.5	8852.533333333333	39.2339683965358
1069.2422054068265	1586.6	8767.466666666667	40.14336670170217
1069.95605578092	1586.3666666666666	8661.1	38.86397237628766
1070.6698322100044	1586.3333333333333	8511.766666666666	39.0638261021794
1071.383534691915	1586.1666666666667	8357.333333333334	39.07342996503255
1072.0971632244864	1586.8333333333333	8173.233333333334	38.775155049959146
1072.8107178055534	1586.6333333333334	8014.5	38.8052623321752
1073.524198432951	1585.8333333333333	7889.3	39.56935051268399
1074.2376051045137	1585.9	7792.066666666667	39.61840936794229
1074.9509378180765	1586.0666666666666	7689.366666666667	39.56400235654045
1075.6641965714741	1586.3666666666666	7614.933333333333	39.72768789896594
1076.3773813625414	1586.5333333333333	7506.666666666667	38.98707473009828
1077.0904921891133	1586.1	7399.7	39.108056012553305
1077.8035290490245	1586.3	7277.166666666667	39.09155671325665
1078.51649194011	1586.2666666666667	7156.133333333333	39.75886688660764
1079.2293808602042	1586.1	7034.266666666666	39.83865685598485
1079.9421958071423	1586.3333333333333	6913.833333333333	39.479298809077854
1080.6549367787588	1586.8666666666666	6828.166666666667	39.52077318046251
1081.367603772889	1586.6	6757.1	39.93418951223388
1082.080196787367	1585.8333333333333	6696.266666666666	39.6215954519085
1082.7927158200282	1586.3333333333333	6619.266666666666	39.64279174393721
1083.5051608687072	1585.5333333333333	6521.0	40.02885911314803
1084.217531931239	1586.1666666666667	6392.4	40.07301674123117
1084.9298290054578	1586.3	6263.566666666667	38.43337731356463
1085.6420520891993	1586.9333333333334	6169.133333333333	39.323236012768405
1086.3542011802977	1586.5666666666666	6096.933333333333	41.075050725543534
1087.0662762765878	1586.2	6028.7	40.279659708925756
1087.7782773759047	1586.3666666666666	5962.866666666667	39.16104880862188
1088.4902044760831	1586.3666666666666	5893.266666666666	38.35269711861507
1089.202057574958	1586.4333333333334	5811.633333333333	40.4805549188871
1089.9138366703637	1586.4333333333334	5706.466666666666	38.40197150229353
1090.6255417601355	1585.7	5621.333333333333	39.34066024948232
1091.337172842108	1586.6666666666667	5542.733333333334	39.981023722036916
1092.048729914116	1586.5	5474.0	39.26265920608707
1092.7602129739944	1586.7	5442.633333333333	40.14241434537762
1093.471622019578	1586.9333333333334	5396.4	39.51378911908645
1094.1829570487016	1586.3666666666666	5331.1	40.25491827612842
1094.8942180592	1585.9666666666667	5239.0	38.97652224239715
1095.605405048908	1586.3666666666666	5150.733333333334	38.02825233510185
1096.3165180156604	1587.1	5093.633333333333	40.99199935374278
1097.027556957292	1585.4333333333334	5052.166666666667	40.37539305041727
1097.7385218716379	1586.4666666666667	5013.3	38.61388023943439
1098.4494127565324	1586.2333333333333	4968.266666666666	40.5143780761995
1099.1602296098106	1586.4333333333334	4880.433333333333	39.80204589211688
1099.8709724293074	1587.1	4800.6	41.30304698260444
1100.5816412128574	1586.2	4723.166666666667	39.64810655492483
1101.2922359582956	1586.4666666666667	4675.633333333333	41.0783542684869
1102.0027566634565	1585.9	4635.033333333334	38.13139645147355
1102.7132033261753	1586.5	4591.666666666667	40.46155623895966
1103.4235759442865	1586.5	4516.9	40.65427359939474
1104.1338745156252	1586.4333333333334	4450.0	42.16229341706207
1104.844099038026	1586.9	4396.433333333333	40.99405468270202
1105.5542495093239	1586.6666666666667	4353.233333333334	39.914884844655575
1106.2643259273534	1586.2	4310.866666666667	39.50373420111868
1106.9743282899494	1586.1333333333334	4226.333333333333	39.67384906475598
1107.684256594947	1586.6333333333334	4145.5	38.534947528457046
1108.394110840181	1586.2	4098.0	41.10518718381202
1109.1038910234856	1586.5666666666666	4051.8	41.05457482595694
1109.8135971426964	1586.1333333333334	3994.1	39.49107846298131
1110.5232291956477	1585.7333333333333	3916.9666666666667	40.63575010001267
1111.2327871801745	1586.3333333333333	3851.5	39.7036601145302
1111.9422710941117	1586.2	3805.0	39.82897962809707
1112.6516809352938	1586.4666666666667	3754.4333333333334	40.954865389512655
1113.3610167015559	1586.8	3698.0	39.28721478657817
1114.0702783907325	1585.5666666666666	3637.266666666667	40.35741604665623
1114.7794660006589	1586.1333333333334	3600.5	40.84971643537037
1115.4885795291696	1585.7	3565.5	41.34881481302859
1116.1976189740992	1586.5333333333333	3528.133333333333	43.71769968605989
1116.906584333283	1585.7333333333333	3473.4666666666667	41.33057303512658
1117.6154756045555	1585.8666666666666	3437.0666666666666	42.05789888918621
1118.3242927857516	1585.9333333333334	3395.1666666666665	42.30661109641098
1119.0330358747062	1585.3333333333333	3358.766666666667	41.530661263030936
1119.741704869254	1586.5666666666666	3317.0	41.59183717716921
1120.4502997672296	1586.7666666666667	3276.4666666666667	41.25819643865109
1121.1588205664682	1584.9	1663.4	39.754495973472395
1121.8672672648045	1585.9	1663.0	40.71726592115229
1122.5756398600731	1584.9333333333334	1665.4333333333334	49.268378572830514
1123.2839383501089	1585.4666666666667	1664.2	39.63113676279563
