# Supplementary material for: Roblonski: A Material-Efficient Robo-Fluidic Toolbox for Rapid Photochemical Characterization
Source: ACS Cent Sci. 2026 Feb 6;12(3):333–44. doi: 10.1021/acscentsci.5c02027 (PMC13022720; doi:10.1021/acscentsci.5c02027)
Supplement: Supplementary file 2 [file oc5c02027_si_002.zip › BeerLambertStudy/Raw Data (Automataed)/BLEC Study (2025 Jun 12)/Perylene3/Perylene3_abs_summary.csv]

Concentration	0.038	0.0	0.038	0.025346018872338765	0.016905807175709286	0.011276181782306518	0.007521218849006937	0.00501665670762947	0.0033461125154637217	0.0
Signal	84.41942034128232	44.748270071179654	44.623157228495785	29.910647980819817	20.02766078050815	10.782709894424855	6.924144954128096	3.8514071922381774	2.6775713789338838	0.0
Signal	383.01608982257886	384.57765500570923	383.01608982257886	383.01608982257886	383.01608982257886	380.67320238929113	381.45423681864577	379.89209601123133	380.67320238929113	0.0
Signal	83.09426098030508	44.1791851071813	43.65506685824838	28.918653799828256	19.49065821973044	10.782709894424855	6.923994412306129	3.793056151200922	2.6775713789338838	0.0
Signal	118.03777026550263	45.40307058180196	81.79393197346334	52.94928105781141	34.60415119525685	20.517013587435272	12.245195829728445	5.780130185019161	3.929302286951149	0.0
Signal	404.07292785067847	404.07292785067847	404.07292785067847	404.07292785067847	404.8518028120667	404.07292785067847	402.5149618890848	400.1774728821293	407.9665824777082	0.0
Signal	117.85422707417158	45.34670296813068	81.55332107446081	52.70612094532483	34.21244090805762	20.420880220686726	12.17533901382123	5.6348589835437295	3.289348555856776	0.0
Signal	141.53695988626083	47.84457896300492	104.24473852094232	68.5383188886544	44.264694184806594	26.684335351434378	15.677399584670766	7.997749752091913	5.312345622375865	0.0
Signal	429.7377654071133	429.7377654071133	429.7377654071133	429.7377654071133	429.7377654071133	429.7377654071133	429.7377654071133	429.7377654071133	429.7377654071133	0.0
Signal	120.52818247987597	45.82590575399029	83.89578010000182	54.69706457618528	36.08342781433753	21.278969339396504	12.716582494530947	6.282892428107623	4.7490406639827825	0.0
Signal	143.2841791861343	49.55624464590315	105.61261251090392	69.53460904474952	44.79832349641242	27.11291299169259	15.848244247824702	8.071958689518802	5.312345622375865	0.0
Signal	431.29068791166	434.3956678301234	430.5142627030252	430.5142627030252	430.5142627030252	430.5142627030252	430.5142627030252	430.5142627030252	429.7377654071133	0.0
Signal	141.53695988626083	47.84457896300492	104.24473852094232	68.5383188886544	44.264694184806594	26.684335351434378	15.677399584670766	7.997749752091913	5.312345622375865	0.0
Wavelength_nm	S-CHK	S-REF	S-EXP0	S-EXP1	S-EXP2	S-EXP3	S-EXP4	S-EXP5	S-EXP6
350.15676104652283	52.79528694289645	45.29202870413418	9.739067605482774	6.680254206408534	3.805954392729511	2.6386948471015685	1.7078803883731482	0.956913163949423	1.0801119497617933
350.94059987097285	54.07264793417646	45.51153020606166	10.4240116193184	7.212007952861455	4.100523677439206	2.480039114359755	1.6848572519249956	0.7099479822548247	1.4260192307839716
351.72436682899485	55.07804964162042	45.58031366691719	11.093797816981443	7.650080450926552	4.390977198414852	2.391110900975228	1.7357053907348075	0.5926425727142757	1.695487379162472
352.5080619184237	55.85849735702335	45.50176340709938	11.802241310065853	8.052829946842891	4.728020302309822	2.429186734003693	1.9270855786329761	0.6116675093603376	1.894558178464166
353.2916851370942	56.47057869713687	45.309203461886455	12.576589526163012	8.44820504163821	5.142138447398814	2.613865506016971	2.2759891726628183	0.7437756308417391	2.033572869532861
354.0752364828412	56.975743795600835	45.05436814361608	13.41545218226301	8.847165090467094	5.640735648921215	2.9277918882097467	2.736949267637975	0.9427551054861638	2.121452266669081
354.8587159534994	57.43599314449743	44.79245690234369	14.29808085741918	9.262363802307398	6.212004230046325	3.326597305251468	3.2187574940073347	1.1531542134311863	2.165118839130301
355.6421235469038	57.90326467377271	44.56627857143683	15.195106922970353	9.715253805375824	6.827836594695114	3.7569261613648806	3.6229599047282264	1.3287024084614103	2.173940887848545
356.42545926088906	58.406771925609725	44.39621287867933	16.07603122809065	10.22884767904268	7.446703685838443	4.173493562492702	3.884875610267791	1.4477135794393377	2.161796577490719
357.20872309329	58.94870474839595	44.28065891396509	16.91300187497037	10.813878732950805	8.019603691988472	4.547436582032539	3.9947748084135952	1.516299880330962	2.143790852687971
357.9919150419415	59.512089998343626	44.204627771021435	17.68278082153958	11.457027960414258	8.497783765150025	4.864706932022898	3.990354708111994	1.5608451769254188	2.131391550457387
358.77503510467835	60.07375181375765	44.154350806883755	18.36983007999941	12.119486349233227	8.8429324572433	5.116665636915833	3.9283208016687112	1.6106477537126835	2.1259335335540186
359.5580832793353	60.61132256074217	44.12754642963112	18.965992859180595	12.746251938360729	9.031760204103769	5.292900140754767	3.8549136104778867	1.683675693419147	2.1142252745594377
360.34105956374725	61.105950182532204	44.134190267488236	19.470430573044943	13.280030801175101	9.060663612972434	5.382099593971354	3.7909440404933648	1.7798116472446566	2.073921667295579
361.12396395574893	61.54451858022097	44.18655514145759	19.888648280274175	13.677104388259352	8.950319947853295	5.381872857781438	3.736600113037518	1.8846789217190292	1.9864132126413097
361.9067964531752	61.92501930555585	44.2852930879904	20.231629695896757	13.919916555199997	8.750386413079703	5.311063286842398	3.6861707692586307	1.9805517012863234	1.8520290768395569
362.6895570538609	62.26215957406288	44.40950618128424	20.51824544053339	14.025573116202473	8.5379650013802	5.215336209589225	3.6413981536641344	2.0584892844925022	1.6996900879749433
363.47224575564076	62.584521882984305	44.51839060531144	20.776888170438752	14.043949255709428	8.402625967360592	5.159225479287713	3.616204613022525	2.1266447763960272	1.5818890801492174
364.2548625563497	62.92261881660011	44.56460170379443	21.04270107064911	14.045712561033348	8.4195172137468	5.205223663163402	3.6318739018632726	2.210314095690883	1.554956564120296
365.0374074538224	63.294496483277115	44.51418622544781	21.348128755743325	14.101636534065634	8.62203149722393	5.38762084133576	3.7066250330889474	2.338909875140729	1.6529751052600687
365.8198804458938	63.699068734765376	44.36268778559064	21.71280825512563	14.261887034914885	8.989625892247247	5.694171318786459	3.844588460249156	2.5266515651300523	1.8695566562010555
366.6022815303986	64.12280002293922	44.13985807749958	22.139603851042196	14.543400299017549	9.46000020253426	6.066768885912786	4.0298616815267465	2.758900713010746	2.1589662354829002
367.3846107051717	64.55485310587531	43.899753795069614	22.621380022502386	14.92991943124234	9.959446133594575	6.423318271762575	4.229281758614391	2.995261818668901	2.4547286338472603
368.1668679680479	64.99978615672032	43.70119859124392	23.15435318778586	15.383143908862337	10.433165236217512	6.691368949613079	4.405188204254067	3.189086687368359	2.6944688180424166
368.9490533168619	65.48083215768341	43.58761643105936	23.749587536805933	15.860509795970067	10.861197249452893	6.838364360848182	4.530612909701631	3.3100748321236253	2.8386055215811226
369.7311667494487	66.0316247771499	43.574801555201994	24.435421322950482	16.33248887793235	11.255395463000518	6.883338809467325	4.599645493112213	3.354414296830619	2.877238505132496
370.5132082636429	66.6830280814773	43.64936175993561	25.2515602365175	16.796016333235663	11.645525007047517	6.887823497140047	4.627135506681057	3.339343680406614	2.827598559980821
371.2951778572795	67.45431538184582	43.77703955769992	26.237807508204767	17.275838074451478	12.06605552206613	6.931299092074063	4.638929488772099	3.289639991405089	2.7253875503189278
372.07707552819323	68.35318271359546	43.916880229676636	27.41992806050741	17.81367068804314	12.546548166078125	7.082360821699119	4.6592867542157705	3.226661304300194	2.6128339914313585
372.8589012742189	69.38250740634359	44.03421410226207	28.799455247253476	18.451998205400365	13.106297212151162	7.377417479698579	4.704195913787338	3.166856277392398	2.5247156270232693
373.6406550931913	70.54612684814688	44.108049694520986	30.35097639990812	19.22032336317789	13.751701096817726	7.8119436484290645	4.782602254975359	3.124526313212783	2.478573609608553
374.4223369829453	71.8466701015369	44.13161364416358	32.02833586152586	20.131485473224046	14.475323857118063	8.345509523950554	4.903908626142062	3.115554078807996	2.4723536528558725
375.2039469413157	73.27703866367233	44.10948717746931	33.77579332564348	21.182320523604723	15.255072680768578	8.915801600007853	5.081279261129723	3.155376825040662	2.491181616011204
375.9854849661373	74.81208873018552	44.05452775621176	35.53766787516776	22.353966130995197	16.056191821979453	9.457577795257166	5.326653009006662	3.25208402444445	2.518765871155715
376.7669510552448	76.40650792717264	43.98631186878154	37.262142582795555	23.608529191369264	16.836826722057992	9.920057700104351	5.638823576238259	3.3991427041435287	2.5460248675856505
377.5483452064732	78.00049674363687	43.9294256466228	38.90005713956365	24.887854885615354	17.555863873008185	10.27638245013869	5.993121045622466	3.5708987866189403	2.5729048799708636
378.3296674176572	79.52773375445935	43.90922511889893	40.40230421815227	26.119594706698706	18.183567581174593	10.52377950514591	6.342765390493355	3.72773395760278	2.602674313262227
379.11091768663164	80.92300285755846	43.944009004623005	41.72136496806269	27.233154785300783	18.709436979598863	10.676833124602247	6.634961705940626	3.8295244437670206	2.6355946760926656
379.89209601123133	82.12733200743844	44.03801623704631	42.815477280601314	28.17561432315574	19.140488712532395	10.756828345573958	6.832103781387609	3.8514071922381774	2.664527627993209
380.67320238929113	83.09426098030508	44.1791851071813	43.65506685824838	28.918653799828256	19.49065821973044	10.782709894424855	6.923994412306129	3.793056151200922	2.6775713789338838
381.45423681864577	83.7963340314119	44.34369780298686	44.22813296028788	29.453916650979316	19.7652307464126	10.765886408786358	6.924144954128096	3.677002875169876	2.6651035679219177
382.23519929713007	84.23055014740248	44.50400696939757	44.542564442453155	29.782878692526353	19.952382421172175	10.710353706755384	6.855723326913662	3.540811285070127	2.627336636671423
383.01608982257886	84.41942034128232	44.636069541317156	44.623157228495785	29.910647980819817	20.02766078050815	10.61847788237636	6.740370661457135	3.425748948554933	2.577802319782009
383.796908392827	84.40582748546413	44.72164731241818	44.5072230069313	29.84847828545164	19.97014278553543	10.499708368688935	6.599120766679022	3.3678800791668095	2.5403911255864173
384.57765500570923	84.24349050487253	44.748270071179654	44.23971597805591	29.62144112439794	19.780000032096716	10.376023189690606	6.459321205298316	3.390694553124561	2.540660847058156
385.3583296590604	83.98582636418936	44.70898293947207	43.87081090855111	29.27488468353075	19.487351173206342	10.279058152222255	6.35679449965631	3.49859117383901	2.5961344286631984
386.1389323507153	83.67740372512412	44.603767025531816	43.45729121859724	28.872799506951225	19.147228355740125	10.239176485900074	6.326727200670199	3.6740055614209055	2.709498748760055
386.91946307850884	83.3530675775746	44.44126457133094	43.06543360702537	28.488882651269606	18.8260183602115	10.27379171525336	6.388757589785264	3.880962707063702	2.8677457597367777
387.69992184027564	83.04721912006269	44.23876186436704	42.77106270017484	28.194282826471024	18.587055760626583	10.383192668499525	6.538391561137033	4.076064145988781	3.046442893186075
388.48030863385065	82.80851085877028	44.02021184812668	42.65411257198212	28.048330455988406	18.478913241568293	10.556708365648817	6.751589118189813	4.221820176013253	3.2158051191903567
389.2606234570687	82.71150918981343	43.81481958968281	42.786098738812626	28.09382304228356	18.52710820704864	10.782452675715426	6.996273080624803	4.296346190328904	3.344852005373987
390.04086630776453	82.85404199018696	43.654489188175816	43.21756823473528	28.356838202696146	18.731586507742556	11.054955434544098	7.243935655671123	4.297633838236827	3.4049174304150824
390.82103718377294	83.33736820297685	43.568482200164816	43.97395229257686	28.85055237452223	19.07137688941615	11.376325824143095	7.475553981543605	4.242047633080595	3.3756402810349257
391.6011360829288	84.23770889045134	43.57350902868275	45.063596286307174	29.5805420410356	19.518628555375408	11.753191041434896	7.684806891222628	4.161126365605796	3.2542761077319184
392.3811630030669	85.58293038269534	43.66486822120798	46.490496144823695	30.548222966572112	20.05467620707055	12.191784204377022	7.879633412833684	4.094997755964741	3.063014635670129
393.161117942022	87.34620182703985	43.81467390288938	48.2621736046984	31.751440887834526	20.680452993553367	12.695188607738395	8.080649649775516	4.084125701304359	2.8470663556115383
393.941000897629	89.45930682024726	43.982134723154324	50.38545814297746	33.181187545497295	21.414232291476146	13.261184158824342	8.312549141235927	4.157773434605836	2.6606085295982993
394.72081186772266	91.83703009383358	44.13060025139369	52.85386391084482	34.81819463412644	22.27884035070292	13.882351724154134	8.592825187794517	4.3248816699086845	2.5476265323810168
395.5005508501378	94.40041830035021	44.24177760672857	55.6369422485015	36.63109575253416	23.28592155106123	14.54717983539706	8.924227235196696	4.570581683459736	2.527992579244696
396.28021784270925	97.09054027918486	44.31903544815269	58.67791646189007	38.578857130906556	24.42652527040584	15.24217594631763	9.298487813283622	4.861047428303102	2.595234477897286
397.0598128432718	99.86791278162397	44.379739400247644	61.89858827040796	40.61380760991732	25.672217238452475	15.955134060999725	9.706738493911608	5.154707479058352	2.7253462125175574
397.83933584966024	102.70129952980193	44.44394719224279	65.2054631858765	42.68180290781733	26.981334107419805	16.67531983433038	10.146174478782996	5.413260669209336	2.8881020822460357
398.6187868597095	105.55198137093761	44.52694773334867	68.49334081313373	44.71998038922368	28.306880411011193	17.390522438085576	10.613675052645071	5.6096829634534515	3.054458565258905
399.3981658712542	108.3590887141049	44.63633248283628	71.64863525501437	46.65750081602824	29.601815068365042	18.084074574569023	11.093093430292	5.73134828924416	3.2000818876216073
400.1774728821293	111.03143229226976	44.772023764479215	74.55329647808666	48.421859941628426	30.82194190760964	18.733894929432516	11.546459019313332	5.780130185019161	3.3069314725671646
400.9567078901696	113.44935298869302	44.926839147175826	77.09162372725187	49.94882512780224	31.926968192048008	19.315117280645957	11.919952050983866	5.770555203645294	3.364580432310305
401.7358708932098	115.47621680789094	45.08733452335889	79.15754724337452	51.19004075344547	32.8807388432801	19.80356457298027	12.162210563821958	5.725962704811465	3.372032081044189
402.5149618890848	116.97960729629838	45.23451807127783	80.66461722540237	52.115154369146055	33.65173594515374	20.17813070140933	12.245195829728445	5.6732669397870765	3.3396903903667976
403.2939808756294	117.85422707417158	45.34670296813068	81.55332107446081	52.70612094532483	34.21244090805762	20.420880220686726	12.17533901382123	5.6348589835437295	3.289348555856776
404.07292785067847	118.03777026550263	45.40307058180196	81.79393197346334	52.94928105781141	34.53819492239873	20.517013587435272	11.99064935894723	5.621286573906751	3.251776461538057
404.8518028120667	117.51494284424157	45.38928251662733	81.37941854478993	52.82701507883892	34.60415119525685	20.45505826026814	11.74440263894558	5.626846308912917	3.25976385284833
405.630605757629	116.30920330755238	45.30330536925629	80.31029001978791	52.31475775481411	34.38289176322174	20.22673652277946	11.483171999776587	5.631884236388984	3.337536567351968
406.4093366852001	114.46946359934353	45.15933308779034	78.58152410665531	51.38397738570116	33.84516199735847	19.82723496684831	11.229293279529806	5.610255151140976	3.4903832109649997
407.1879955926149	112.06064574904894	44.986753387719936	76.18623272859664	50.01277285912231	32.966819017082145	19.255127446548826	10.975508865743201	5.538937146871191	3.7000698149587734
407.9665824777082	109.16433402923336	44.822981704077385	73.13898446837719	48.202227988952586	31.74350969115102	18.514956978479965	10.694514170411573	5.406007418032665	3.929302286951149
408.74509733831474	105.88835849300128	44.701639158577635	69.51153724146883	45.994415047787356	30.208978685007764	17.623566138347293	10.35831974670132	5.214837445105921	4.133745661156524
409.52354017226935	102.37680615028263	44.64183640627885	65.45831666240605	43.484838616605806	28.446598470167977	16.61659339074238	9.956401612827491	4.983043706665832	4.276590159749482
410.3019109774069	98.81049543795469	44.64340148176848	61.21514344328204	40.82167082584519	26.586155876331468	15.551430231074342	9.503019265247111	4.73647137038521	4.337630580242063
411.08020975156217	95.39226810303559	44.69102478988198	57.06678394133207	38.18867966313217	24.780827066632206	14.50124582211079	9.030659964312626	4.4989656151771555	4.31458214732266
411.8584364925699	92.32205087117374	44.763359107741266	53.29720935681832	35.7757388201645	23.17342465510785	13.541962440968298	8.576828440355008	4.283725389249568	4.218659347879637
412.6365911982651	89.77005850354475	44.841613245969356	50.143132452249766	33.74580755085091	21.866077018672243	12.737699461835668	8.173257421569602	4.091065513938915	4.069651237124901
413.4146738664823	87.85735859422904	44.914047972160404	47.765694954480935	32.20919177041882	20.907015016479143	12.130394004384605	7.842679503294562	3.9154202075054414	3.8926690420273644
414.19268449505654	86.64799664398012	44.975462087320096	46.243763211285845	31.214398936791852	20.29785440177671	11.737256460508782	7.60190466323732	3.7558087747149003	3.7165846324271357
414.97062308182257	86.15073926589156	45.02543260686802	45.581963014716145	30.753577311279315	20.012078016322896	11.55616867894149	7.464677356806121	3.622642201011246	3.5701227383042564
415.74848962461516	86.3281226226589	45.0667336057857	45.72557667919615	30.77840198446293	20.01363902834894	11.574274218802252	7.440109987719374	3.5350129994899504	3.475326573759915
416.52628412126916	87.11123738983228	45.103872650938825	46.581104103163696	31.22127093113064	20.26951766182023	11.776131904315768	7.529404035937617	3.5115869541844162	3.4403084484178237
417.3040065696194	88.41863257481675	45.140920318956184	48.04222810990233	32.017208917639906	20.757348822329696	12.147810913477727	7.7235743553137155	3.5619246269523686	3.4570744285918806
418.0816569675006	90.17527575557985	45.17961364176638	50.01794746737306	33.12180068906214	21.469669336734142	12.67543173460092	8.005960657466304	3.68326114113718	3.5063754743263402
418.8592353127476	92.32794844955623	45.21952394408116	52.45347185434581	34.51997125414449	22.413681933273978	13.34126707708127	8.357020727938476	3.8643876583514327	3.5682463412034835
419.63674160319533	94.85096306782825	45.26066047432161	55.33169291638872	36.220704279778055	23.602856848946494	14.121610698542852	8.760145343769224	4.091220473975362	3.632197797332381
420.4141758366785	97.73947495927763	45.30480873908491	58.65409579464292	38.24117653124324	25.04269855651745	14.991086173182318	9.206371964707223	4.352138135413561	3.702778584528886
421.1915380110319	100.99156167515821	45.35493217919807	62.40743070226218	40.58381570528697	26.71525282076523	15.929947904156876	9.695997737912684	4.639881817321054	3.7955772327617368
421.9688281240904	104.58350343932857	45.413161112822294	66.53189651634762	43.21620225320589	28.570183072914517	16.92852648157092	10.234721229502469	4.95046811942489	3.9270991954858943
422.7460461736888	108.44989178795602	45.48115237477154	70.90737136494397	46.060965456419666	30.52668283615577	17.982012228819663	10.824299998035926	5.279466228392984	4.103573109222225
423.52319215766187	112.48111078036936	45.56382933478448	75.3671036784034	49.00257754785995	32.48672467355167	19.07838883963062	11.45297469835522	5.618524511519688	4.315020393799941
424.3002660738445	116.54492869956968	45.673000594992885	79.73846713088577	51.91423739989859	34.358521707335605	20.190077728288628	12.094059781297446	5.956131222676362	4.538640299006197
425.0772679200714	120.52818247987597	45.82590575399029	83.89578010000182	54.69706457618528	36.08342781433753	21.278969339396504	12.716582494530947	6.282892428107623	4.7490406639827825
425.8541976941775	124.37710254565107	46.03826804286233	87.79965204281675	57.31424323267522	37.655070376190906	22.313794346850507	13.300539789391784	6.597714718565136	4.928358082336487
426.6310553939975	128.1087090089644	46.316159939385614	91.49595375548404	59.79614820070502	39.1168230666976	23.287448678283987	13.845533440775974	6.907398823387801	5.070941124150636
427.40784101736625	131.77203244447279	46.65244175102711	95.06226793589997	62.20329362554205	40.52957494727493	24.216835362220387	14.36432115759851	7.218693435023241	5.180197873444449
428.18455456211865	135.3640052608465	47.03079669662507	98.5117732764724	64.55429345617969	41.91820601217383	25.11826539923787	14.86297701302479	7.52512632023312	5.260344753237341
428.96119602608934	138.73537698919304	47.43319541367734	101.69453496930007	66.7505897056643	43.22019713072512	25.969797616529576	15.320073518546415	7.79949485061767	5.308502231240098
429.7377654071133	141.53695988626083	47.84457896300492	104.24473852094232	68.5383188886544	44.264694184806594	26.684335351434378	15.677399584670766	7.997749752091913	5.312345622375865
430.5142627030252	143.24685043500762	48.252015070487914	105.61261251090392	69.53460904474952	44.79832349641242	27.11291299169259	15.848244247824702	8.071958689518802	5.2542792231367486
431.29068791166	143.2841791861343	48.63987668610494	105.18611464967807	69.3186665437209	44.551804206181615	27.081578357547755	15.741535560447943	7.986087733698213	5.120212594449953
432.06704103085235	141.17570467698113	48.986991852953516	102.46680039824372	67.55681392986298	43.321453806696105	26.445753617719426	15.290865426212733	7.72552793823408	4.907650038577501
432.8433220584372	136.71325047896875	49.26846697119202	97.2382561017811	64.11574245695344	41.03594005188943	25.13958301622813	14.478258179437411	7.298610141651558	4.629530170417809
433.6195309922492	130.04161041653896	49.462394990211024	89.66258546668591	59.12070762459629	37.784505477937344	23.201786189168487	13.34315252152075	6.732617850601173	4.31165890404975
434.3956678301234	121.64451941335146	49.55624464590315	80.26874052727929	52.93912688364281	33.80148840830794	20.771850732154604	11.975172220963067	6.068617877031926	3.987002618801924
435.1717325698944	112.23529395589243	49.550960925913984	69.83753166889167	46.09641615192327	29.414176531021077	18.060298894241384	10.493130875550584	5.356964303881384	3.6882656433552015
435.9477252093971	102.5958777827836	49.462022027389054	59.22460829236574	39.15523453746057	24.972881564721796	15.301914158102115	9.017712455460583	4.651066751528198	3.441386744228822
436.72364574646633	93.41965149075087	49.318449744178636	49.18290814986233	32.59897992267414	20.784169186936644	12.706535852637082	7.647078517752455	3.9989461128372383	3.259931954545138
437.49949417893686	85.2043238017498	49.15992973074512	40.237595595567974	26.753755146857152	17.06462327947927	10.420879054838231	6.441655810015327	3.433897125324009	3.1412417052524475
438.27527050464346	78.2128113199921	49.02997992486158	32.642476602990506	21.766994407933538	13.92426955708109	8.51232347221773	5.423242281291259	2.9688199053848336	3.066830534371924
439.0509747214211	72.49473683176359	48.96481058959512	26.4134327360784	17.63777321771309	11.377366696262818	6.977666084146939	4.58587064653738	2.5980314101767945	3.0085895673137344
439.8266068271044	67.94461673120888	48.982089129688006	21.40775504622266	14.275041612183315	9.36977924597901	5.767824146796805	3.9107109850703097	2.3045658392395936	2.9390863862727414
440.6021668195283	64.37154868781272	49.07443590467572	17.412913308631367	11.557170804026327	7.810666674264404	4.817095709161194	3.3768872941256305	2.069606033500662	2.8426687922126064
441.37765469652754	61.56134969466248	49.21287302984946	14.214558085841993	9.370444180745444	6.598815424826036	4.064722729057976	2.9645678093059047	1.8784295512538307	2.72083925152846
442.1530704559369	59.320315519690254	49.35820621814523	11.634542110714392	7.622709281858661	5.640419966433136	3.4651729707713983	2.6534224627561542	1.7223138895356414	2.5906335010103234
442.9284140955914	57.49762169929829	49.47554823567355	9.541116663801098	6.238536713691467	4.85920615067419	2.9885928442295793	2.4221994976594203	1.596455617689827	2.475442057891101
443.7036856133256	55.98907511834895	49.54489519381407	7.842289257086911	5.1498097325368875	4.201365101091682	2.615901829307532	2.2515710821577315	1.496974222010131	2.39402389607325
444.47888500697445	54.72894282389256	49.56406677364498	6.471727858159731	4.291978304527646	3.6362435479116613	2.333134366488686	2.128382642165036	1.4188241580415664	2.3526627594415217
445.2540122743727	53.67740815900974	49.543790840377945	5.375088410479776	3.608875177072022	3.152951119406815	2.1273813668625934	2.0473271668531225	1.3563830786740851	2.3450035529003443
446.0290674133552	52.80923550661373	49.49966138812933	4.501156908357338	3.0606613651721446	2.752288785152274	1.984353799962065	2.0075757885145933	1.3055374306701069	2.357621478540402
446.8040504217568	52.10583584719761	49.445073694524325	3.8000725226691827	2.627116648492837	2.4369918545347815	1.8880807720188955	2.006805296140854	1.2659484125673899	2.377354183537669
447.5789612974122	51.550762985010564	49.38793553253023	3.2278499506854317	2.3020838053160304	2.2038209774897695	1.8219230686199381	2.0366438754092258	1.2420697156486327	2.395892427822389
448.35380003815635	51.1272629925851	49.33205736017145	2.751494999324059	2.080410006439564	2.040422516946734	1.770096098425249	2.0815885569421297	1.2393707488848733	2.408809995623919
449.1285666418239	50.81773640744769	49.279753311621974	2.3524331970371506	1.946738887431266	1.9276065907854658	1.719845889172447	2.12268990066994	1.2592709887511973	2.41340447215331
449.90326110624983	50.60381505852272	49.23384326852881	2.025077365327121	1.8729118467270425	1.844540849853395	1.6628161448806438	2.1431812270642254	1.2948566354610591	2.4071464332869184
450.67788342926883	50.466502862330444	49.197371160202074	1.7723183187094733	1.8260618789863017	1.774444913334726	1.595696157786925	2.1335221838451943	1.331951868286552	2.3894086744598795
451.4524336087157	50.38646971322379	49.17166060186922	1.5997617113291156	1.781819342961711	1.7091319476097837	1.5200823572839752	2.0942640627632443	1.356092832825901	2.363883573850792
452.22691164242536	50.34445345225908	49.15520498807901	1.5094683720787927	1.7325360975256956	1.6500476483939366	1.4410737011271522	2.0346889045798164	1.3605029780593583	2.3386987035914046
453.00131752823256	50.322357288538484	49.14386063125072	1.4954566046322242	1.6863127674046154	1.6057491048733183	1.3650147220519315	1.9694227760319762	1.350212378940526	2.3235876123904475
453.7756512639721	50.30462124815539	49.132767658300644	1.5414965213016956	1.6573056176754477	1.5857616640563137	1.2972125686483977	1.9135927604855922	1.3382006781884215	2.3249463426824093
454.5499128474788	50.27976078835158	49.11830458126941	1.622957100650538	1.6543877935955962	1.5938770458137057	1.2402184696857361	1.8788418507855127	1.3365422599205132	2.3424868093725166
455.32410227658755	50.24131161852301	49.09975405709926	1.7121538264734184	1.67414095404866	1.6241736180491628	1.1929760545156185	1.8704852996260968	1.3481972577246708	2.3687338254660233
456.09821954913303	50.187803517493236	49.079986353902676	1.7851301592680429	1.7009043256901677	1.6620364200338216	1.1506021379510543	1.886282801566054	1.3647222706259114	2.3918091866050446
456.8722646629501	50.121268638911246	49.06498120899476	1.8265794046488324	1.7130132788759127	1.6898290402730822	1.1056554935197411	1.9176188063102586	1.370697217357609	2.399878561348281
457.6462376158736	50.04468513974818	49.06155343240094	1.8308583126925697	1.6916101691498682	1.693767432781769	1.0513832597810548	1.9529892725998224	1.3516147285193654	2.3857401223471655
458.4201384057383	49.95933961783607	49.07375286942619	1.7988214351936875	1.6281387197453299	1.6686189310459127	0.9860730311891714	1.982526312313695	1.3005271107262146	2.3499698976813193
459.1939670303791	49.863530475477404	49.09960327857181	1.7332466431868596	1.527403529328538	1.618408535628582	0.9161133058370297	2.000883991948946	1.2202084295869753	2.3008729488782222
459.96772348763074	49.75405401264323	49.13034712572461	1.636255448158927	1.4046619723290164	1.5534191517252935	0.8551329408017949	2.0076295430598705	1.121452300672665	2.2514053157277942
460.741407775328	49.629946902381114	49.15268653782278	1.5111855747368566	1.2791908901539273	1.4861658473901826	0.8189167870551586	2.0050504062730568	1.0200615917126825	2.21475060963067
461.51501989130577	49.495927778364546	49.153103774453065	1.367255908285557	1.1672550453086004	1.4278960506213494	0.8188142948392922	1.9961826827127993	0.9346756758536472	2.200293684355742
462.2885598333988	49.36379507070783	49.12215113823155	1.2229369701507906	1.0785226973884292	1.3860118290588233	0.8567078306630975	1.9830042749141654	0.8845371897728924	2.2118919070918395
463.0620275994419	49.250757866829574	49.057698991767886	1.1030733635303278	1.0157291594067033	1.3622556169913977	0.923813291459993	1.9657037186249582	0.8849656117133478	2.2468189815125115
463.83542318726995	49.17435001037836	48.96678578282852	1.02911274232396	0.9761657552884486	1.3511462389457094	1.0029435953058226	1.9425295271942957	0.9403276537483976	2.295455406998272
464.6087465947177	49.14636536867427	48.865782430851326	1.0072551707457578	0.9531628456388432	1.3397141314872698	1.0729520456990684	1.9106373064697948	1.0382918593133752	2.34169511616512
465.38199781962	49.167414219508366	48.777184267842955	1.0227722925485025	0.9380469553666657	1.3108863370388306	1.1147802998227263	1.8679586047108074	1.1511503521745468	2.3669158275227957
466.1551768598116	49.22492184050162	48.7227606746257	1.0456590670743182	0.9228257976315533	1.2505405281742412	1.1176527764814779	1.8152779598196176	1.246106133512292	2.3578231285599145
466.92828371312737	49.29568343936687	48.71482685030426	1.0456006915032248	0.9041070601987045	1.1558415020256234	1.083955609908692	1.7570221647567976	1.2993052658620883	2.3145899962411107
467.7013183774021	49.35275716349818	48.749688006160476	1.0087329338086661	0.8853647359571468	1.04080520870113	1.0295389329418754	1.7006671464794252	1.3062731740447049	2.2537244718728644
468.4742808504707	49.37455106393729	48.80787807854107	0.9458036379897905	0.8758786764381341	0.9339029928221834	0.97766216040187	1.6549767862502378	1.281040103172188	2.2009798848610416
469.24717113016777	49.35264656769572	48.861811578583556	0.8864309595239419	0.8860109534863838	0.8676765455759394	0.9487043571338489	1.6275858408739694	1.2460854477510566	2.1780826612353437
470.0199892143283	49.2951956177289	48.88772442286985	0.8620531380913832	0.9211159223031302	0.8647856378839407	0.9507671936313358	1.622340293843564	1.2193639492627923	2.190514635681616
470.792735100787	49.22398259536678	48.875138997116785	0.8880759825050291	0.9785045060214301	0.928080223729701	0.977512243731482	1.6378477756652359	1.2070019164400776	2.2252655696228487
471.5654087873788	49.166041063556825	48.82952513983547	0.955080992747213	1.048373265527431	1.0402957661187031	1.0142520603509695	1.668132277105535	1.2048892637668374	2.2594967812358604
472.33801027193834	49.14311153481352	48.76708059657372	1.0347883223142773	1.1184415592469819	1.1733690130470507	1.0485596824783627	1.7062743326560934	1.2060341603421776	2.274122569990894
473.11053955230057	49.16314469944277	48.70569790915246	1.0963227104839675	1.1793795953704773	1.300737577043705	1.0775589494564386	1.748516285177871	1.2079628505427706	2.263865498894212
473.88299662630027	49.217441451945554	48.65712815513367	1.122936174286167	1.2270627478612397	1.4057872701833176	1.1080236971815864	1.795301906104271	1.2147458037408754	2.238323469632526
474.65538149177223	49.28458699817549	48.62438740196093	1.1190680198258605	1.2616431892619389	1.482445250242634	1.1489978483224732	1.8471202150956927	1.2326874424278387	2.214798703959623
475.4276941465513	49.33922524019472	48.60403559387805	1.1049581723859134	1.2845143980154532	1.530036420015918	1.203105667724948	1.8988255242954537	1.2638338760573262	2.208462050771111
476.1999345884722	49.36172757430117	48.590669265794475	1.1032366373755806	1.2952624175400587	1.547769330142252	1.2622145946997705	1.9374399923937133	1.3021292546091203	2.225210619841434
476.97210281536985	49.3447095503393	48.580274373417964	1.1264009493365492	1.290940391267931	1.533051384641972	1.3104157486882002	1.9471361016408437	1.3353405540606431	2.25986951597325
477.74419882507897	49.29395218348355	48.57057253715312	1.1723141672229858	1.2679234570089903	1.48392770278123	1.3324807148493676	1.9190196925733503	1.3512241108034075	2.299578120143792
478.51622261543446	49.2242801972323	48.55931548892852	1.228885885694801	1.2252383794412012	1.4038452016020315	1.322281630604131	1.8586086761957148	1.3441819221091365	2.329554696198251
479.2881741842711	49.152613467704874	48.54231270718366	1.2836901750688199	1.1680596139807022	1.305655330062585	1.2865441451752702	1.7852619909730265	1.3177901224909974	2.3387191324477925
480.06005352942367	49.0924900657259	48.514062404012456	1.3309023979729986	1.1080725911467155	1.2105925773591864	1.2408380328935067	1.7223511931046644	1.2818796048439438	2.322797175957909
480.831860648727	49.05204712682864	48.47068324692574	1.3713641234721052	1.0600156567640724	1.1417345512841095	1.2005206132597124	1.6838353276404305	1.2461141471013946	2.284259215489712
481.60359554001593	49.034440978619216	48.41345445253656	1.4070449753386143	1.0348410325582833	1.1144648868305467	1.1722584354629362	1.6661910804760822	1.2145371675939032	2.229747302569905
482.37525820112523	49.03955847069855	48.35032130330952	1.4351964026663637	1.0336284510023148	1.1291397869081479	1.1510963526374525	1.6507796506741172	1.184278842047057	2.1669998964026007
483.14684862988975	49.06537316298462	48.29437309269467	1.447399601499633	1.0461217576757065	1.1706721093672812	1.1241536432024333	1.6150873859283692	1.1479103034281124	2.1021797843772845
483.91836682414424	49.107997904184955	48.26004739777026	1.4340712261521773	1.0553087586262322	1.2150251792472844	1.0774119725334046	1.5456780422928134	1.0968149890333834	2.0387878534981922
484.68981278172356	49.16133611117391	48.25869310568331	1.3905310396091792	1.045726354093297	1.2386403756470656	1.001776511335386	1.4451282362681184	1.023602112060459	1.9773315465432972
485.46118650046253	49.21644078765778	48.29508179369907	1.3198429107010696	1.010279944375391	1.2259487663333317	0.8959698498090418	1.3289513180554025	0.9234420373960859	1.9157732821337348
486.23248797819593	49.2616459755642	48.36485373248405	1.2313875180260396	0.9517743919195283	1.173346784716827	0.7677370188759838	1.216648924189613	0.7974063452487599	1.851516982238934
487.0037172127586	49.28427567422037	48.45419247776452	1.1364016228978358	0.8802926402685287	1.0891417611390537	0.6336518170674026	1.123027885569094	0.6563591382181286	1.784939414494076
487.7748742019853	49.273688422459394	48.54275940378314	1.043139835965519	0.8083884739283675	0.9901637791046554	0.5167958029369331	1.0540787066299941	0.5227551988291381	1.7225507179202282
488.54595894371096	49.22501462784548	48.609681342683885	0.9543634416055866	0.747820406320514	0.8955900322140238	0.44065064658655473	1.00898001534933	0.4253728825307519	1.6768694721270379
489.31697143577026	49.141626884459455	48.64071688812722	0.86788958630693	0.7075177720194645	0.8201883971695452	0.4202382387553669	0.984575361731352	0.38751851111286584	1.661448826664902
490.08791167599804	49.035377036220865	48.63241823277049	0.7804984909096859	0.6925380276354645	0.7709805049945118	0.4558397270625889	0.9799357432473528	0.4149966719460636	1.682918552519311
490.8587796622292	48.923651976107436	48.59110917544618	0.693734259677349	0.7035034756999607	0.7488039926464154	0.5339811643884147	0.9986319563795902	0.49161835595973	1.7349664254618702
491.6295753922984	48.82360329204912	48.52774999872359	0.6173468003914238	0.7366307212703163	0.7533597943107111	0.6351609143340298	1.0477343940125152	0.5862214877650089	1.7987820526406395
492.4002988640406	48.7458628420891	48.45170003401172	0.5681747726036619	0.7854357824615263	0.7871169896434935	0.7434035794763076	1.1345110740303426	0.6673597568786391	1.8506242300871278
493.17095007529053	48.69030856810961	48.367167158437454	0.5635990765829177	0.8440700876122875	0.8550097035271662	0.8503322898805123	1.2614482954726327	0.7179478319613395	1.8729257457738626
493.94152902388305	48.646827740261216	48.273133840334864	0.6141798646820078	0.9101525853075216	0.961071219743971	0.9534771731317164	1.4221180031414136	0.7424106807997077	1.863254228920674
494.71203570765294	48.601356335041665	48.16712088130077	0.7183514882588895	0.984445014705507	1.1043100357813742	1.0508219712083005	1.599092023359006	0.7623636372013252	1.8352958959782555
495.482470124435	48.543790678526335	48.05104541915259	0.8605601539813605	1.065845231121834	1.2749410418605152	1.136351173701371	1.7649998546230208	0.8025291246403512	1.8103404108958117
496.25283227206404	48.47287152993233	47.93584607287991	1.0131993284741228	1.1446449465658048	1.4526390947453578	1.1997516743601295	1.8881684790222621	0.8741714426845562	1.804210527746207
497.02312214837485	48.39504658965355	47.84134054955358	1.1421533653478306	1.200286867821461	1.6079527807699705	1.2303531672237753	1.9420882398489567	0.9655349037194725	1.817068994758202
497.7933397512024	48.31934826591239	47.78954606205141	1.2162568158878244	1.2072953072938049	1.7080094593907162	1.2229203741418004	1.916356454087044	1.0453159031287882	1.8340398087556906
498.56348507838123	48.252685460208	47.794622161907334	1.2180730341422148	1.1477634509319543	1.7260802937479625	1.1821954553313532	1.8231971476194389	1.077831333523271	1.8354499892512308
499.3335581277464	48.198676194801	47.85439989538716	1.1518817928616727	1.0235725420558097	1.6520980896138937	1.1234600720279602	1.6958580209476608	1.0420181857400124	1.81027176645226
500.10355889713264	48.15977786852986	47.94956563318811	1.0431868739774757	0.8596789689192761	1.4991192865369314	1.0673814032300513	1.577286310359483	0.9426268382226368	1.762979873810984
500.8734873843747	48.13908200462863	48.05032574712766	0.9293044980974159	0.6967396749224832	1.3027087522027259	1.03202892090534	1.5053905478832235	0.8084110673583638	1.7108458985325967
501.6433435873074	48.139396419220596	48.12661476262997	0.8463190195860193	0.5771784855239162	1.112613447682584	1.026194109698693	1.5020325922978373	0.6794032864010333	1.675212533665352
502.4131275037657	48.16023234945936	48.15704620632838	0.8180039247043851	0.5316308499418483	0.9788205642648222	1.047959603358379	1.5703524103811475	0.5910582670388962	1.6731229106473293
503.1828391315842	48.194864394811766	48.13398339038079	0.8503729928780004	0.5711259892259832	0.9360521209124713	1.0878703504822766	1.6984475807225792	0.5633283350545852	1.7128645108960328
503.95247846859786	48.23072458401681	48.06436140433046	0.9317331662899733	0.6855752343385149	0.9921501285798797	1.1338157937218725	1.86489843524285	0.5979730054168542	1.7934287774150661
504.72204551264144	48.253738886285795	47.96647278669282	1.0377832498110564	0.8478313456434634	1.1259413513290468	1.1751321345913581	2.0436751787085825	0.6828833242054202	1.9058439647433971
505.49154026154974	48.254964347714015	47.86396421600905	1.1402664660759783	1.0206281957195529	1.2954015546196587	1.2047732484657274	2.2077131573257205	0.7984660701401225	2.0352997045695247
506.2609627131576	48.23572527896735	47.77855069908022	1.217380410271545	1.164482516258829	1.4528644658151109	1.2200918140807815	2.332649283996595	0.9233086375953405	2.1637570976695955
507.03031286529983	48.20836968614367	47.724038112177496	1.2611598370562191	1.2465350327715896	1.560575254697639	1.222529202193769	2.4009604260286324	1.0375066482618465	2.2731788678656457
507.7995907158112	48.191067525588835	47.704472975380554	1.277224692052883	1.248129483979021	1.5995524126070109	1.215870877795446	2.4042681421881653	1.1252941105502856	2.3483380058298025
508.5687962625266	48.19938840830337	47.715930268118434	1.2775111124545688	1.17069485419173	1.5705638503067334	1.2039464985041235	2.3437394669660208	1.1773772646095253	2.3792207533383944
509.33792950328075	48.23854059096235	47.7502895455602	1.2713107876363239	1.0367682569088927	1.4884618933517046	1.1886264057634008	2.228565053804836	1.1923176709465082	2.362841963137363
510.1069904359085	48.30018759768147	47.798319253504985	1.2607219294305025	0.8845814654644499	1.3741282083038868	1.1693754006413144	2.0736519950861307	1.175749808392169	2.3036990086908062
510.8759790582447	48.365797937806526	47.85157497109579	1.2427338111845359	0.7555107566602643	1.247385633270703	1.144137108694963	1.8966187965799293	1.1366466509754147	2.2129771197985306
511.6448953681241	48.413866617175415	47.90286609401317	1.2146022500087597	0.6799534924607045	1.1236113211021177	1.1111946130041517	1.7152919762658883	1.0835150155613462	2.1066119530954595
512.4137393633815	48.427741874893115	47.946197648704974	1.1781752311893072	0.6671113967656765	1.0144636694989018	1.0717805430750573	1.5456650405004524	1.0230794610728466	2.0022814821667154
513.1825110418519	48.40077133803659	47.977187382724644	1.1394028703009482	0.7037713847722529	0.9300267054153153	1.0313698253505663	1.4002268052520321	0.9611969207524993	1.9153149727590915
513.9512104013698	48.33753845741575	47.99356235307408	1.1054087908115307	0.7629028622685325	0.8802468867496032	0.9991885131817853	1.2870281132289776	0.9042744850831923	1.8552122342587154
514.7198374397702	48.25164327003657	47.99586271058056	1.0814170189676418	0.8169444749097039	0.8731037129923749	0.9842895514910381	1.2092169766215335	0.8589263421375648	1.8235264916537872
515.4883921548881	48.16102823747184	47.98760165914324	1.0693128403437768	0.8495340144898336	0.9102100889706506	0.9902952915418481	1.1647540792701534	0.8290785057519585	1.8145124928867844
516.2568745445578	48.08286178598657	47.97393186902246	1.0688116141793387	0.8603042942731847	0.9831253074894448	1.0129630731041743	1.1480426216455655	0.8134816168312256	1.8196990416396943
517.0252846066146	48.02908773915611	47.95896279853888	1.079181427266981	0.8618763626754102	1.0739158069341244	1.0435952069844845	1.1529040714284093	0.8059580067724781	1.8335722820645444
517.793622338893	48.004134898200164	47.94290971921969	1.1008038689483755	0.8717087357257896	1.1610763112930016	1.075663300701514	1.1758207256997935	0.7991877487640053	1.857945665460555
518.561887739228	48.005042721812856	47.921362553234744	1.1346583671022543	0.9033029517435054	1.22804250102012	1.1097987030301724	1.2168808914476372	0.7897009308037184	1.9012199947616253
519.3300808054544	48.02364278355627	47.8871958451775	1.1815017476472747	0.9611582423341289	1.2700219919161455	1.1528239252617638	1.2780325572262043	0.7814886555272054	1.9732643094153133
520.0982015354069	48.049936100563826	47.83457636964923	1.240478175184606	1.0401526034456055	1.2948967200819865	1.2119909929197377	1.3592549779724195	0.7849798087017419	2.0782807866627664
520.8662499269203	48.07542701322457	47.7624491750561	1.3084524055864009	1.129478329019463	1.3184657604775012	1.289349833620058	1.4564636919282918	0.8123489392591452	2.210406503072427
521.6342259778296	48.09517952127203	47.67540734947103	1.3801797848360806	1.2183651004273415	1.3567443710256057	1.3801443623867797	1.562255006041596	0.8719585533889642	2.3543896624602
522.4021296859694	48.10858801763471	47.58213731210118	1.4484024975005383	1.3005065649062004	1.4192727194730281	1.47566541176446	1.6685135690651478	0.9650518804199066	2.49065558909205
523.1699610491747	48.11804956737076	47.49258888791865	1.5045537523770562	1.3751670452354787	1.5062330851371115	1.56729002827322	1.7690504629606494	1.0862542992122144	2.601986154176984
523.9377200652801	48.1274508066966	47.41516383364211	1.5409455127534457	1.4447294227286136	1.6093201115111029	1.6492533822918034	1.8608181869972569	1.226338737529396	2.6789195086222577
524.7054067321207	48.140183511476955	47.355355789722104	1.5538522259580816	1.5103675396554976	1.714269995520965	1.718284767532424	1.9426200708395456	1.3739663965705518	2.72081207887625
525.4730210475309	48.157859208391706	47.31619226073795	1.5445322076807315	1.5680010682882042	1.8027220789898237	1.7709402205981633	2.012139652033646	1.5148015204810505	2.7323861631491937
526.2405630093459	48.17950371682638	47.299847360234764	1.5168579139378906	1.6070732116074922	1.854120013020001	1.8003342718535364	2.06311480765779	1.630676900184561	2.7182752545621938
527.0080326154003	48.20239530508857	47.3084044555739	1.4726772527273013	1.6139483446289091	1.8501017294957833	1.7956444378507825	2.0856848250419446	1.7014867939277494	2.6795441794820505
527.7754298635291	48.22342711143861	47.34257189482637	1.4094088728850664	1.5785198868465713	1.7816346626343318	1.7456321264850772	2.0710488982579562	1.7120302124427056	2.615141734541112
528.5427547515668	48.24095783225364	47.39849759744007	1.323204864715592	1.5006515829215559	1.6558966746390666	1.6455761946310474	2.0179645369060495	1.660086375881825	2.527441487810947
529.3100072773485	48.255862206262435	47.465588116732256	1.2151633970566067	1.392446928615307	1.4966385408792817	1.5031340221718494	1.9362663960942115	1.5598852238524827	2.4266423280341556
530.077187438709	48.270751265457754	47.527726619277786	1.0952745414524685	1.2746787918804543	1.3360054681718267	1.3393363739201476	1.844604028026147	1.4379690850753661	2.3296181185129115
530.8442952334829	48.288575156151765	47.56843368489032	0.9802565556419935	1.1689403291195717	1.2017849605597775	1.1830495606635623	1.7631605049368702	1.3231875987137727	2.253534517163466
531.6113306595051	48.31098148867114	47.57653932812491	0.8870157194857029	1.0908577010342313	1.1083286238456935	1.0622719962933473	1.7077300774344124	1.2369541889042281	2.2090711772877967
532.3782937146104	48.337142604563596	47.549218868628266	0.8271021857323291	1.0475029353403258	1.0563550255948897	0.9960351599656363	1.6875729603959542	1.1890879620126142	2.1982678162119456
533.1451843966338	48.36358184549696	47.49125974749258	0.8047517960461477	1.0395748362020711	1.0394806469714908	0.9895732215346769	1.7065497342995144	1.1787943849486595	2.2168252338757313
533.9120027034099	48.38498636781359	47.411870392648176	0.8182454667462622	1.0653970265866377	1.0515323692062069	1.033810075887807	1.7638745118366828	1.1981685578050048	2.2579997238104497
534.6787486327736	48.39627504673022	47.32160160540084	0.8611301956089576	1.1230369849263369	1.089394226738733	1.1085043887242563	1.8530405823723513	1.2350432973914494	2.31384996830883
535.4454221825597	48.39463220318676	47.23025278378562	0.9226002163604932	1.2095022513430962	1.1516581367627552	1.1887535304906294	1.9605450458197566	1.2748160130313977	2.373780816472518
536.212023350603	48.380222388689525	47.14624479182368	0.9885659371973219	1.3173713569571248	1.2352673400905942	1.2528166894652912	2.067062038432759	1.302424256266633	2.423541554236955
536.9785521347383	48.354880557060525	47.076590629741304	1.0451288766472615	1.432130593140954	1.3331619594990798	1.288285507495381	2.1515477125632216	1.3054639679593905	2.4471562477369346
537.7450085328004	48.319491481636504	47.02725155979046	1.083304227483886	1.5326753193566773	1.433957619682431	1.2933056189115106	2.1962327229417866	1.2775154174082957	2.431703863117882
538.5113925426242	48.27304615107759	47.00348938471546	1.1010148040433307	1.595653425405125	1.5227463658939513	1.272930825109654	2.1898838590990977	1.2195122237475218	2.371478251933894
539.2777041620444	48.214539016798085	47.009407114439654	1.100947479870328	1.602912899834287	1.5837178822446134	1.233392783625888	2.129143109449984	1.1382117742140139	2.2697834656267446
540.0439433888959	48.146287543647205	47.046449084128156	1.0857039673703284	1.5480451860942281	1.6036730820195046	1.1792216595868794	2.0186218347423335	1.0426133931630304	2.1382014072852513
540.8101102210134	48.075466095854395	47.11105008684538	1.0549787750306194	1.440229809519444	1.5767451027538044	1.1147331944676324	1.87133938052461	0.9411108538409891	1.9952272181721753
541.5762046562318	48.01181642736748	47.19280937671765	1.0077981565121306	1.3034707807782482	1.5084181833149728	1.0480125294677904	1.7085897703681638	0.8411890481901239	1.8647741805600546
542.3422266923859	47.96301440392228	47.27489925278294	0.9479968551210831	1.1717023986262376	1.4169998394148138	0.9933811309383032	1.5575931042579256	0.7517794592340366	1.773631778452959
543.1081763273105	47.93020800075363	47.337667248532625	0.8873359617838759	1.0804992205943051	1.3304170787433875	0.9690021551072263	1.4459506409414757	0.6853267759083082	1.7455299060618756
543.8740535588404	47.90732269343344	47.36435542150656	0.8436092194149438	1.056946789180195	1.2783951039113362	0.9898299326035627	1.3939222617827554	0.657328487766101	1.7933160456102257
544.6398583848105	47.88428038539949	47.34697644473644	0.83338199388362	1.1104999089549565	1.2811816071636315	1.0589310093620838	1.4075462616246739	0.6814458447789704	1.9114122270018896
545.4055908030555	47.8525440303031	47.28955953370443	0.8641952527406218	1.2279997496617625	1.339642870914659	1.1619461143547127	1.4758216875821404	0.7620367029587101	2.073998933349472
546.1712508114102	47.810007411373626	47.20646934707787	0.9309812492575205	1.3771362871365938	1.4333259502716373	1.2697545101362167	1.574839047928414	0.8892324069067712	2.24205505122751
546.9368384077096	47.76317700964741	47.11672766919221	1.0190046435286249	1.5178261863344673	1.5290365101733272	1.3494656686766788	1.6769512474758344	1.0392649447789921	2.37662499767157
547.7023535897882	47.72487824550392	47.03697663445483	1.1110034490795542	1.6171940890608383	1.5965209487961118	1.3789291025551265	1.7609012018550416	1.1817272115582185	2.4524715335059426
548.4677963554811	47.708180853996105	46.97661806869319	1.1946183293024504	1.660508463689517	1.6224325043135508	1.3564715992945153	1.8173637565447578	1.289607818830234	2.4652852048345366
549.2331667026231	47.719364942972895	46.936647542260864	1.2661333716478111	1.6535515786440271	1.6142680167188885	1.2998419504305545	1.8480943568254986	1.347965780169126	2.429739895900589
549.9984646290487	47.753840999163245	46.911378608099994	1.3295091622975903	1.6165653918809895	1.5928691690728272	1.236060613064332	1.8611934068780798	1.3570201116790699	2.370694233213264
550.7636901325931	47.79783642785578	46.891667363733205	1.3914419493491437	1.5738390031733616	1.578614747390553	1.1880396911162947	1.8653422437882128	1.3293685348589932	2.312896641603892
551.5288432110908	47.834992479352934	46.868035756725014	1.4559619079132489	1.5447511755840324	1.580562888715697	1.1665866150085265	1.8670424232528688	1.2835279791660739	2.273875059589791
552.2939238623768	47.85367567035835	46.83360622176672	1.521095088145053	1.539059849804687	1.5940994564276565	1.1701064794975338	1.8702334350819996	1.2376452862157592	2.261672156058765
553.0589320842859	47.850632433169935	46.78650127849198	1.5785740930347387	1.556516568706158	1.6067817592218248	1.1898801776025039	1.877268759035914	1.2048687969898424	2.27568971116726
553.8238678746528	47.82935794545462	46.73099886190282	1.616390219244252	1.588965669752227	1.6076925704303946	1.2157952544336865	1.8894439507339058	1.1910312566166184	2.3085090840086337
554.5887312313124	47.79593412377088	46.676867630333035	1.6225289665085114	1.6231470303569822	1.5938201753972052	1.239079753907923	1.9068167897517512	1.193634984670112	2.3472510406347524
555.3535221520995	47.75584138112209	46.63630630619806	1.5894619515269852	1.6439679326937622	1.571284531483002	1.2522774004361281	1.9279546141998054	1.2031786085387353	2.375403533160913
556.1182406348488	47.71363631876068	46.620123795796474	1.5167752341626866	1.6380533625853175	1.5506998914974162	1.248918671195831	1.9498780060753802	1.2068480779732127	2.375506400110929
556.8828866773954	47.67432843065162	46.63431168147298	1.4119222069214175	1.5975208972535029	1.5402054581076214	1.2246644960308046	1.968503421325181	1.193643493161531	2.3334743285820565
557.6474602775738	47.64330577553504	46.678232134149226	1.288524857361665	1.523215354388789	1.5407597525992927	1.179479562605934	1.9796163416173584	1.1586222944183717	2.2429983425950795
558.411961433219	47.623770708808074	46.74456348133426	1.1635339801587676	1.4253553950991744	1.5456081662361356	1.1189760058899907	1.9806403482479453	1.1040920334969968	2.1084050781697385
559.1763901421657	47.61390152253834	46.820661664591086	1.0542811426468148	1.3213757536157829	1.5445109886404254	1.05310199356839	1.9722529392767498	1.0375671348469027	1.9451302215796318
559.9407464022488	47.60659782224119	46.89176890763374	0.9755701099599747	1.2302153146671273	1.5288088678792917	0.9923571296438993	1.9585390264800466	0.9681059302490382	1.777216317340482
560.7050302113031	47.59266141714781	46.94534567976247	0.9363110401985537	1.1660855989391479	1.494990876425291	0.9435790444073504	1.9450931960582594	0.9036738919034661	1.6324100306525722
561.4692415671633	47.565845935842276	46.97546536726105	0.9367917595446684	1.134335593623895	1.4452810163600134	0.9075379119889746	1.9356124991652237	0.8501492052071526	1.5355380502178804
562.2333804676643	47.526486404130914	46.98445452797461	0.9686144180633889	1.131547198823398	1.3870812369647325	0.8804067350738478	1.9298279561833667	0.8121077988012715	1.5023401050543939
562.997446910641	47.48185404458453	46.98033437043334	1.0181178168425262	1.149574279836898	1.3321065496945579	0.857794688956595	1.9245252316920798	0.7935615911366511	1.5352398648949475
563.7614408939281	47.443473330314085	46.971380050574496	1.0721191736082716	1.1804014743546531	1.294584897093472	0.8389481507763534	1.9162718375469154	0.7978138136115263	1.6231477257221343
564.5253624153604	47.42310782657065	46.96134906157198	1.1215434032953553	1.2191681676430477	1.2869660360435873	0.8278422285502813	1.9038029166474715	0.8258476656236198	1.7445833750900874
565.2892114727728	47.42915400829368	46.94869787983912	1.1612566629978645	1.2630441750561658	1.312903292854081	0.8299325815196994	1.8873094416204665	0.8739421909788234	1.8731363858057577
566.0529880639999	47.46410296732316	46.93018386181624	1.1861488920047734	1.3072888426986893	1.3617883775253006	0.8465162038231497	1.8659168566815438	0.932370633108178	1.983365799501648
566.8166921868768	47.52387402753246	46.9052093154839	1.1886683342514885	1.3426328618390286	1.4102781518959446	0.8718195313255492	1.8366050460145047	0.9872720551755307	2.0562701880785568
567.5803238392382	47.59887472522156	46.8774878648626	1.160178136456281	1.3571783602441982	1.4319767473261606	0.8958258691461154	1.7966447229339337	1.0259260246840398	2.0834535450694176
568.3438830189189	47.675935568001265	46.85271529291253	1.0956998231122057	1.3429470494908813	1.4106928657137914	0.911730543122566	1.747617845816194	1.0425552065555337	2.068877730456606
569.1073697237535	47.74057991936672	46.83455125797711	0.9986822890107021	1.3027752847218252	1.3489609762159844	0.9220038215119644	1.6974563503395501	1.0412937884982583	2.0268969240467385
569.8707839515772	47.77943369786701	46.82167643417209	0.8831191153772266	1.2524202546868963	1.2667852351893316	0.9386206180794403	1.6588235794294945	1.033885355813453	1.977000837937652
570.6341257002246	47.78332732735152	46.80752782745763	0.7720083565832425	1.2152584774280726	1.1923212994074746	0.9762682830295617	1.6443774875010035	1.034008393349339	1.937948343878972
571.3973949675305	47.75079926134913	46.78233277058194	0.6925604250141646	1.2122483966971487	1.1501935140266326	1.0435861444336254	1.6623309331220284	1.0513001033172102	1.92351356454121
572.1605917513298	47.68993853390284	46.736623259069916	0.6686715847803839	1.2524262529383776	1.1535658734730987	1.13718124397721	1.7132903304365357	1.08781867258066	1.940702627779224
572.9237160494572	47.615913787408694	46.6655415149436	0.7123627239112409	1.3282948190877661	1.2012950206707131	1.2409555634328484	1.7890406075461982	1.1371949046182195	1.9887518245572622
573.6867678597476	47.5439021371171	46.572383826315885	0.8176048799715261	1.4178018851274672	1.2800801959070967	1.3305736546623592	1.8728916707876593	1.1862909210670551	2.0581210580695597
574.4497471800358	47.48088576533654	46.46956413720457	0.9607627001346515	1.4914747014941696	1.3691584171321907	1.3810033407812625	1.943223659047348	1.2183428108866465	2.130261479733498
575.2126540081566	47.42192694771549	46.37552082564831	1.1091872914546812	1.5219500173384901	1.4464200382874708	1.3749336002316426	1.979973196933443	1.2178263161941985	2.1811224282386448
575.9754883419448	47.353904122599054	46.30852760861396	1.2335412197210687	1.4929135668885323	1.4941744126686842	1.3094996769861638	1.9720222535725114	1.1762761031147022	2.1888196882026207
576.7382501792351	47.26521184757283	46.27999609776844	1.3177473497385037	1.4045732803525723	1.5033331671016796	1.1989363154264296	1.9217725948186626	1.0970937539185286	2.143947067502161
577.5009395178625	47.155213508905874	46.290680096642596	1.3611514038106876	1.2735713114945924	1.4752625738370924	1.0710639165329283	1.8439121522198292	0.9962502628299674	2.0561963679307524
578.2635563556619	47.03752751579654	46.33123392251877	1.3731455364724283	1.1270308528812265	1.420825116036653	0.9584178596808215	1.7596587996374922	0.8973534725742951	1.952940629736183
579.0261006904677	46.93532481205919	46.386030970501075	1.3651394854133585	0.9939256478270693	1.3573104276874233	0.8880117452675265	1.6896629764171323	0.8227332104982068	1.8693627503404926
579.7885725201152	46.871218183773706	46.43853975010502	1.3449274220273821	0.896755528258204	1.3031717903547104	0.8731949937619135	1.6485277673315224	0.78491976200241	1.8347530766353017
580.5509718424388	46.857116031777814	46.47564585626763	1.3160264566584061	0.8468810357090106	1.2722817061159617	0.9108751625523084	1.6423003368242206	0.7831028919908434	1.8617684871264117
581.3132986552736	46.889405512291084	46.490096256834846	1.2806115781229863	0.8441024665599102	1.2696812271129048	0.9837565642891732	1.6683005848896073	0.8062122551130173	1.9432980952813494
582.0755529564542	46.95101601216979	46.48053009296667	1.2428628909910486	0.8795360696891592	1.291400492111471	1.0663521794324282	1.7171906410953994	0.8405153985755476	2.057466774660057
582.8377347438156	47.018981129265086	46.4497547280339	1.2096746520910102	0.9402175927089189	1.32859310724389	1.1330102635744979	1.7766444003058766	0.877225707234004	2.1776809350496578
583.5998440151925	47.073186811933	46.40249738615013	1.1881304025495822	1.0134862383288024	1.3729051051045005	1.1660440162492947	1.8355691374370835	0.9162916808175154	2.2823414016255867
584.3618807684197	47.101998674181914	46.3437643253585	1.1818047411713266	1.0899751044303514	1.4200926496696766	1.161520063718207	1.8870304447065962	0.9648599915005036	2.360470179456641
585.123845001332	47.10377930201364	46.2780323554112	1.1893576730143636	1.1643607309258428	1.4697933161740053	1.1304056864039822	1.9288243637231588	1.0316464135796934	2.4115441691618145
585.8857367117644	47.084523936807464	46.209652683505084	1.2062873127844256	1.2340267979889674	1.5218606619300488	1.0931286775582407	1.9610701127940544	1.1202523373782114	2.4410884576648684
586.6475558975515	47.05422238485059	46.14301818045454	1.2289340157667823	1.297072995250474	1.5730711492544458	1.0700507520984601	1.9834039751484198	1.224789440106477	2.455593033734388
587.4093025565281	47.024048262912444	46.08267662338433	1.2567299079247434	1.3510341702810749	1.6160906668354897	1.0718874969671504	1.9932182098457503	1.3297672814820842	2.4591350874345252
588.1709766865292	47.004805102074016	46.03351981705085	1.290261770086289	1.392503412050175	1.641018651319662	1.0953591187810758	1.9862059950813986	1.4145134396240167	2.452652537126035
588.9325782853895	47.00557520946931	46.00127805929326	1.3267919330190026	1.4172122605664512	1.6385401357148268	1.1262311772280924	1.9585794871859576	1.4599490330364517	2.434950341138986
589.6941073509438	47.03129540404686	45.99306938207566	1.3566172636259353	1.4196618243084131	1.6023411202555877	1.1473403554211998	1.9090760339855066	1.4543187866023786	2.403170896033707
590.4555638810269	47.07933843388126	46.01596833422184	1.364647055960667	1.3937519884574172	1.53155339809652	1.1469539420144983	1.8403702194941474	1.3963449790754083	2.353792254561938
591.2169478734736	47.137359548846334	46.073263168136926	1.3366895796481373	1.335499862678752	1.432526244841256	1.1231473371379508	1.7593681358326165	1.2952911759676198	2.284052051379419
591.9782593261189	47.18472865039284	46.1601863916377	1.266618238835278	1.2473264537317306	1.3196771044032474	1.0828563605442838	1.6761157588251479	1.168778211365776	2.1947054857351986
592.7394982367973	47.19830980039419	46.262508527406354	1.1599078726890326	1.1412538546623239	1.2138594887661256	1.0374338169140032	1.6015510267173028	1.0387385314991775	2.092468621472065
593.5006646033439	47.16128502426654	46.35975589183813	1.0315005573290037	1.0378923749234659	1.1375771087051163	0.998566958373516	1.5444769721672174	0.9262550895941786	1.9902456169387364
594.2617584235933	47.07153772753187	46.43160307885169	0.9007072392238342	0.9610857119799618	1.108491260659811	0.9763997926338988	1.5095973381321457	0.8462679763578436	1.9038394913169654
595.0227796953804	46.94547631985719	46.46341529984836	0.7869053706631064	0.9310919128896984	1.1346552778543781	0.9800373475107946	1.4983560420345228	0.8050491961621873	1.847157678301592
595.78372841654	46.81423797746238	46.44896038917313	0.7072306020140289	0.9586811426076949	1.2131496886542479	1.0169559476687269	1.5110966685990377	0.8009003058860316	1.8276182223082316
596.544604584907	46.713228195169044	46.390216775955956	0.6756180020438833	1.0423153898215318	1.3321188197407352	1.0898085749050068	1.5481638108320368	0.8279035552659622	1.8443868576288551
597.3054081983161	46.668971811278126	46.29605260680717	0.7008364790446606	1.1676882720320165	1.4737336178848324	1.191495026718549	1.6080174513706282	0.8797200462846178	1.8890911808215165
598.0661392546021	46.68924676532225	46.1804059825985	0.7837714751913936	1.3103814415843758	1.6170327738891928	1.3029560595416285	1.6840916580458654	0.9510185834766673	1.948623302557941
598.8267977515999	46.76079712532778	46.05955931973085	0.9156376494134904	1.4421621125897275	1.7408872143732879	1.3980511619276186	1.7637691262820638	1.0364026487855256	2.008596783871269
599.5873836871442	46.85545921003083	45.948799835557594	1.0786886180618964	1.5393782556683107	1.8275423027209214	1.453903979536797	1.8316254360885438	1.1286838880767576	2.056838240231748
600.34789705907	46.94069281412321	45.859659290154326	1.249485786457683	1.5901201602860908	1.8657636333997658	1.4609489594702296	1.8748897127131414	1.2179710267114672	2.0857430820229155
601.1083378652119	46.9899502281242	45.79901670489433	1.4031481244995305	1.5963381992478816	1.8523587898557423	1.42606971005317	1.8877051150243958	1.2921973871013037	2.093045626773815
601.8687061034049	46.98850901127747	45.769717513759964	1.516966592838763	1.5697831188897666	1.7915800081824784	1.3668328835429548	1.8716042027383324	1.3389537115106194	2.08058011332988
602.6290017714836	46.93431039445015	45.771493738245766	1.5731460771784924	1.5245466711739795	1.6933278316870144	1.3012022690044844	1.832785698592751	1.3480569336262818	2.0521532898387136
603.3892248672829	46.835456874155916	45.80141959949452	1.5608523748878937	1.470319150539197	1.570746817607393	1.23887736136259	1.7784618185560745	1.3139408705255136	2.0109533327664337
604.1493753886377	46.70664011741293	45.85444946666896	1.4782126695361697	1.4094401796234592	1.4374310382363902	1.1786048178284858	1.7141649844366285	1.237133463255681	1.9582068941572928
604.9094533333828	46.566517364115924	45.924308602442615	1.3342492664579453	1.3382221190930466	1.3047248660973878	1.1116486737284674	1.6430882165466087	1.1237876784825858	1.8936933561053735
605.6694586993528	46.43531964835453	46.00468210022554	1.1492807582433997	1.2514905872971696	1.1794122352065628	1.0283615664060761	1.5668970129186874	0.9841563585225899	1.8180358913612977
606.4293914843829	46.33162428558138	46.08935160745253	0.9529764004664543	1.1480037914896783	1.0640073365828258	0.9246022674967236	1.4877172490956099	0.830791311784445	1.7356462550138048
607.1892516863076	46.26744126390176	46.17130298738411	0.7788827584899636	1.0341039186346705	0.959689542312347	0.8051230501544779	1.4095726606935557	0.6776657311475631	1.655934962326448
607.9490393029618	46.24349757580823	46.24259226575029	0.6560179676510174	0.9229224775770675	0.8693877634673868	0.6825825551388363	1.3381053556014848	0.5390841981788412	1.590749879568186
608.7087543321802	46.24793379928869	46.29611338647429	0.600742171427683	0.8290461773874398	0.798578137015582	0.5733438537723927	1.2782321590688142	0.4276458572679047	1.5495069426373504
609.4683967717978	46.26098143030164	46.32916909685304	0.6121853758750149	0.7613709932618775	0.7521851960762689	0.4918071179239476	1.2308591488471308	0.35100503513422154	1.5343411875594057
610.2279666196492	46.26383135574584	46.345771578011004	0.6736955985388775	0.7188349957514788	0.7307640791853274	0.44630273810810905	1.191893309175832	0.3097880064082972	1.539535583756873
610.9874638735695	46.24733121930154	46.355337907323296	0.7595230742003025	0.6920278527216865	0.7289419269786421	0.4376384161366573	1.1548069794213944	0.2979966236363225	1.5549300571634603
611.7468885313933	46.215349351951275	46.3678917033249	0.8435103093768817	0.6695137867260712	0.73786622541067	0.4599150608431586	1.115594349190026	0.30635748941988794	1.57079554789388
612.5062405909555	46.18153340845789	46.38849951103421	0.9064817795218261	0.6450820149520098	0.7502576283664695	0.5025534933499713	1.0768113121295713	0.32674319888177905	1.5807209876514179
613.2655200500909	46.16177478689836	46.41492694280238	0.93899895294836	0.621095653625801	0.7638613418796254	0.552957175666748	1.0470476548697434	0.3547888212991097	1.5815757018856473
614.0247269066342	46.16702332781674	46.440082552391	0.9399157467965082	0.605837043747762	0.781136340070546	0.5991589494659664	1.0353493221693952	0.3893800688271014	1.5718089314818542
614.7838611584203	46.199691426114015	46.45691693297005	0.9131718872387893	0.6077399869295022	0.8064932443127972	0.6330320275281451	1.0452089907525917	0.4305494658127529	1.55153270136163
615.5429228032841	46.25405344603223	46.46276711963303	0.8648533368824047	0.6302790710034145	0.8429179009136121	0.6526429767014719	1.0721854293116024	0.4769874954513753	1.5240768653714056
616.3019118390603	46.319537810994234	46.46034019438189	0.802142396908657	0.6711695023906543	0.8907868730626731	0.6628687809340903	1.1071430259891528	0.5250808352048324	1.4975656458678799
617.0608282635836	46.38461453192707	46.455343189256624	0.7327720571866152	0.7252586476231642	0.948484373679122	0.6735394633406102	1.1426702418332795	0.5701346568296586	1.4837280850952794
617.8196720746892	46.43975656566138	46.45236922657531	0.6643873786164178	0.7885273629539	1.0142442225519162	0.6957444794614673	1.1776106388172067	0.6087618935256032	1.4940128447470045
618.5784432702114	46.47906716099868	46.45102843786247	0.6037088680055049	0.8602544999767545	1.087716178420898	0.7381085922277322	1.2170520306183548	0.641220896413536	1.534805494156437
619.3371418479854	46.50048341823554	46.444608738786805	0.5555347454168142	0.9415261915603352	1.1698693423018653	0.8039756924247499	1.2679448333895706	0.6719223973921729	1.6043877860540334
620.0957678058459	46.50518130392698	46.42190842454001	0.522094481260936	1.0318824682817933	1.2609207186418843	0.8902470788810248	1.3335891496596872	0.707637357002703	1.6927869121839763
620.8543211416277	46.496168049059875	46.37199422190474	0.5029289333199642	1.1265311856575266	1.357143495302637	0.9876519021494161	1.41042961508888	0.7540713150856178	1.7841786319858528
621.6128018531655	46.47645441184683	46.289793275274334	0.4949588273871228	1.2162083004367972	1.448897914423462	1.082615239558237	1.4885081955889419	0.8128516134541357	1.8611793946993416
622.3712099382943	46.44742682871398	46.179198770856765	0.4939389210899776	1.2904085552351745	1.5224945675950892	1.1611793568144222	1.5557596692277826	0.8810407765367643	1.9102675007734362
623.1295453948488	46.4079875944752	46.052148506068775	0.4967294064269723	1.3417622140432286	1.5655425616453513	1.213994243908651	1.6029414024767021	0.9525327894974822	1.9263732501316895
623.8878082206638	46.35540371276601	45.9241260900991	0.5035635055571959	1.3697183605650878	1.5731384604666445	1.2404192136063443	1.627020201848687	1.0203121441731184	1.9147632336708682
624.6459984135743	46.287702581990594	45.808517249645604	0.5190584718882292	1.3816087320927153	1.5509490992040256	1.249188295053898	1.6311781507382221	1.0780141874934799	1.889237684447103
625.4041159714149	46.20637903349715	45.71313148260484	0.5506355775237282	1.3901378747403612	1.5125142634282724	1.2541331668679874	1.6217863611039292	1.1203129023099478	1.8666153102733745
626.1621608920203	46.11828282977329	45.6400040432677	0.6049995713463545	1.4081857300513505	1.4724457275857077	1.2670319931652614	1.6044460624815926	1.1430523526835543	1.8602984104065925
626.9201331732256	46.035156849373145	45.5876728463891	0.6840700458159432	1.4427431034127167	1.439770620351723	1.2913542665546274	1.5817064840018489	1.1439074066334953	1.8756214583296753
627.6780328128656	45.97125180833468	45.55417593262444	0.7819875740604019	1.490686162991473	1.4150889438201162	1.320288527966298	1.5533845307834682	1.1229799296368128	1.9083103626312905
628.4358598087749	45.93970023211982	45.53878384401768	0.8848759972750955	1.5389276334240023	1.3925092548164102	1.3402338334206476	1.5186556625405316	1.0827393556969511	1.9463872453214393
629.1936141587885	45.94895761118504	45.541590052163855	0.9748155172045543	1.5695820893475627	1.3643719179583869	1.3375021470055728	1.4784146443134532	1.0272082926471526	1.9744575031788045
629.9512958607411	45.999687646923206	45.56128757118511	1.036949678690526	1.5684050141442114	1.326228642000686	1.305158497299935	1.4364782497589061	0.9615443241523494	1.9793706980768917
630.7089049124675	46.08312405712446	45.59292975490998	1.06639892783749	1.5325214830215899	1.2797590367871052	1.2462469831911136	1.3991106667185775	0.8919391279579898	1.9553154746622496
631.4664413118026	46.181923415657074	45.62733802491478	1.0706773698007552	1.4730588612755184	1.2328990239330508	1.172703966309136	1.3735747149004567	0.8260488664514867	1.9067725785305
632.2239050565811	46.27451587988424	45.653115419871824	1.065896553366379	1.4110366793292712	1.1975395419262398	1.1005845937391356	1.366240957221521	0.7733542602593033	1.8478734027284531
632.9812961446379	46.341959870604256	45.66089719762721	1.0679531989341768	1.3675388926860848	1.184581935497711	1.0442611063139324	1.3803220409237724	0.7441125607283681	1.7982462464597688
633.7386145738079	46.37455253656604	45.64786138607779	1.083363494823601	1.3531691945246536	1.1986430834086619	1.0117375469075043	1.4136764019876296	0.7462295256284648	1.775694418155652
634.4958603419257	46.37459466480473	45.61965184757004	1.104916485647145	1.3627484103009664	1.2351156815315179	1.002757638889392	1.4581574529467147	0.7810304020066425	1.7888322296663972
635.2530334468262	46.35351959717781	45.588363159448186	1.1144276360175454	1.3786837223668442	1.2814474076120774	1.0101228253655279	1.5015596061310816	0.8400267011500304	1.832538511834791
636.0101338863443	46.3250726911854	45.566426087449614	1.0923526250975044	1.3817134123047978	1.3234853676187015	1.023629003511644	1.5325075084625652	0.9059565468805673	1.890054359924143
636.7671616583146	46.29825879672942	45.559384330614364	1.0296830128419927	1.3631876548854436	1.3528903721266943	1.0350529374185982	1.5463324579554438	0.9591299616110334	1.9411719573852082
637.5241167605723	46.27427867326513	45.56161684713466	0.9359771711860745	1.3312924449570218	1.3713114659103454	1.0423028418136582	1.547866525360881	0.9863739872803734	1.9727977357545896
638.2809991909518	46.24890547494848	45.557717060057854	0.8383814577361761	1.3072633915578749	1.388107770086556	1.0504135585009422	1.5492403579339324	0.9872152131003133	1.98506997884094
639.037808947288	46.2177235412142	45.52972701545739	0.7716128303260703	1.312982884847429	1.4131940731061974	1.0681944510026824	1.5627274697083138	0.9729591173720493	1.989009489824106
639.7945460274159	46.180532032710715	45.46607476746621	0.7639350875078819	1.357594125158606	1.4500787805691644	1.102369136291344	1.5934327813516305	0.9595249820026481	1.9977452826810307
640.5512104291702	46.14154208102086	45.367658611297585	0.8267563470493968	1.430722496248464	1.4937697377699806	1.1523841751732036	1.6361855875178648	0.9587145355305324	2.0173402165131478
641.3078021503857	46.1055932944452	45.24825980513391	0.9518806417152632	1.5062810875840853	1.5340125789877135	1.20916811132561	1.6784303622130565	0.9733708109980626	2.043182182248806
642.0643211888971	46.07419942102533	45.12938576387965	1.1165029263594377	1.5545277560626545	1.561249244769627	1.2587833246316862	1.7072352745525023	0.99865995230072	2.063129800237917
642.8207675425394	46.04418731302804	45.03302331911564	1.2913005662517563	1.555176804478073	1.5707209833914675	1.2881500565160238	1.7151038190917944	1.0267398243810675	2.063946874007314
643.5771412091474	46.01024504488499	44.975106299387605	1.4485054963596014	1.5052481803019475	1.5630706301940052	1.2899628104733978	1.7018194324141973	1.0513778835665377	2.0368934882287135
644.3334421865558	45.968995798579456	44.961506584274176	1.5678682710929621	1.4188371192323999	1.5425547695999953	1.2643137241241575	1.6726612664544263	1.0706820929800003	1.980798789510139
645.0896704725996	45.92193466118398	44.987063928860515	1.6400444547870663	1.3202310382964555	1.5151223938053135	1.2170079670323517	1.6354621435965058	1.087556668571267	1.9027056279057888
645.8458260651132	45.87587512167309	45.037633121213396	1.6663654049441874	1.2343753170841367	1.4874422920744053	1.1565323735030901	1.5989458503639256	1.1085852063217985	1.8167027312272452
646.6019089619319	45.84087382802726	45.09453606113249	1.6551060897674503	1.1786086245230862	1.4667307127770428	1.0914434442514676	1.5722765967423769	1.1414774875385802	1.7411142462868128
647.3579191608902	45.82652045864785	45.14011047454742	1.6160685187000468	1.1584134471773737	1.4599612106023727	1.0291868199446412	1.564166901459636	1.191365681742532	1.6938426343588446
648.1138566598231	45.83716867736926	45.162193650105856	1.5569776170947591	1.1685315390056275	1.4726056095699747	0.9762947051105968	1.580316813473857	1.2576920004650347	1.6874202085540375
648.8697214565653	45.86827061791264	45.15630537663057	1.4839974165038683	1.197356280093615	1.5066063725203165	0.938316493938423	1.6203861076758415	1.3327633532273921	1.725667461283308
649.6255135489516	45.90570518569173	45.12594850744678	1.4042263105147157	1.2318125267480156	1.5580760076360392	0.9186074256118104	1.6760118211690624	1.402966150757166	1.8027793949925197
650.3812329348169	45.92981698097043	45.08210337494359	1.3262758617307782	1.2596881618719706	1.615668525198572	0.9158999664748535	1.7313362491041389	1.4515780014411348	1.9041984481548013
651.1368796119959	45.9226051581517	45.04165169715861	1.2566365659055023	1.2696006311966315	1.661343649515672	0.9228582079458008	1.7665441728224778	1.4624171154466623	2.0089912951954787
651.8924535783235	45.874541717187384	45.02357546045438	1.1944229123341472	1.2514022711959143	1.6749747566742386	0.927621190220691	1.7638461265226084	1.4238726238584363	2.093640256254119
652.6479548316345	45.78748596699923	45.04237489645828	1.1301046286865315	1.1988483211198968	1.6417403048413846	0.91871460343188	1.7138847817595249	1.3331992269704855	2.1378383917550536
653.4033833697637	45.67274673965764	45.10118452480436	1.0503206723874214	1.113547771430028	1.5590759678553425	0.891123195070179	1.6202012290872432	1.1992406987089552	2.13095929750407
654.1587391905458	45.546368158710294	45.188534239793555	0.9467973512318153	1.0069174149282034	1.4389983103631039	0.8497720645849114	1.499382627113448	1.0419321483459072	2.0765443611891996
654.9140222918159	45.42448540193348	45.281522250553266	0.8232763877944791	0.8982224888701822	1.3041743341465164	0.8084945055286852	1.37646656173645	0.8874084537845448	1.9918722473949444
655.6692326714084	45.32024378671257	45.35400717352573	0.696571238900809	0.8090409551296887	1.1801866485254777	0.7850251220987232	1.2774981979409077	0.7610795718734806	1.902022017603315
656.4243703271585	45.2419994061263	45.385385058652375	0.5913968207540776	0.7576880612996959	1.088212398623675	0.7947160548351064	1.2226828050715426	0.6814950718593238	1.83096663278301
657.1794352569008	45.19269932509502	45.36613670799783	0.5314015776749912	0.7553801067930479	1.0412973308131654	0.8455982489794209	1.2224872662246113	0.6575277753919408	1.7937427576282587
657.9344274584702	45.1703731498696	45.29870024819732	0.5298839005604492	0.8047414585159629	1.0436585865612642	0.9360881969592398	1.27716405793754	0.6885732370770228	1.793124134191217
658.6893469297014	45.17033351128578	45.19478134893481	0.5844134831717582	0.9001692021995353	1.0916739000264783	1.0557445989888734	1.3784714543745409	0.7663023951995243	1.821708214342486
659.4441936684294	45.18786387878336	45.070729858014914	0.6778691719089238	1.0295474617697877	1.1753966487866307	1.1890458934518975	1.5125862298785009	0.8770269069269787	1.867887572581239
660.1989676724888	45.21970749782207	44.942617293398854	0.7862819492599158	1.17714590524497	1.2811269309930964	1.3205378265914547	1.6632457353058783	1.0043530369158589	1.9222229606703394
660.9536689397146	45.262553543235164	44.82263345104219	0.8891555154828765	1.3265278070574098	1.3945559779793726	1.4390658483985277	1.814523468533082	1.1319143099000044	1.9809324379931894
661.7082974679414	45.3099315342492	44.71741607047309	0.9772366706346247	1.4632596165433398	1.5043343029262957	1.5397283377107271	1.9535437407510443	1.2463073331519468	2.045453352738832
662.4628532550042	45.35027292417403	44.62876428087071	1.0530873835533328	1.5767581525650414	1.6038675761437275	1.622990967642373	2.0724131590643253	1.3392111903418993	2.1193423250698658
663.2173362987378	45.369182245477646	44.555502321629035	1.1256467577572593	1.6614605358061851	1.6911684441756663	1.6926947846225602	2.169307969427642	1.408217033094438	2.2049961601852246
663.9717465969768	45.355163599778386	44.495809148965414	1.2023206190879492	1.7163582859826931	1.7662449361450854	1.75346076788545	2.247387116020647	1.4554405534113641	2.3012629838729666
664.7260841475563	45.3054106850198	44.448826169194014	1.2838414933489801	1.7428638137178893	1.8282626253894918	1.8083080693475608	2.311336768891401	1.4847832392591442	2.402384979068785
665.480348948311	45.22752016090501	44.41595573806627	1.3632536254379843	1.741647320773268	1.8736920762518423	1.8558420525742676	2.3622515046085013	1.4986261808600645	2.4971547758676493
666.2345409970756	45.13619486372191	44.40117314738076	1.4291635325993326	1.7109571356341178	1.8970341955862366	1.8887055382596998	2.3940137604148504	1.4964777630304198	2.5695748038539037
666.988660291685	45.04732300318837	44.40992243545077	1.4709397174310155	1.6482722470561768	1.8931739087498016	1.8949786934418356	2.394211282873016	1.4760457433350282	2.6020371571255723
667.742706829974	44.9728248953943	44.44589548082742	1.4838591132557255	1.555246238698821	1.860424411825349	1.8635453323507107	2.3503874191007696	1.4367428219177185	2.5815967087649057
668.4966806097776	44.91861706670356	44.506990597008034	1.4714339955260058	1.4419896646687178	1.8021250927160182	1.7909906464713856	2.2585946459933552	1.3827391982677852	2.5068692974497466
669.2505816289303	44.88476354805867	44.5830055070605	1.443259782879366	1.3271655895501624	1.726295745525256	1.6854732487676714	2.129047679659223	1.323180594635275	2.391275257201883
670.0044098852671	44.86694448632879	44.657527669556444	1.4095954385026914	1.2324103667370565	1.6436803989575566	1.5646334089038945	1.9853220314720161	1.2691058335325565	2.2597699927937143
670.7581653766227	44.85846297740051	44.71377284638082	1.375801989209208	1.1743596017971143	1.5655503846985965	1.4485316867921227	1.8569872285634474	1.228921354285255	2.1401993550850733
671.511848100832	44.85316870112766	44.74121931176678	1.340678103587642	1.1587309707149203	1.501655219566743	1.3521376172271573	1.7695890359808075	1.2054580007983091	2.0541239064379653
672.2654580557298	44.84879930699787	44.738976730863946	1.2996137234093652	1.1796292249767433	1.458646397370316	1.281832753282849	1.7367582961025079	1.1964431610157504	2.0115767641857047
673.0189952391509	44.84864807307375	44.71413753183025	1.2499048456759851	1.2236657837977774	1.4387521481745154	1.2372183096530094	1.7575829876658347	1.1974625966253925	2.0118718603764236
673.7724596489301	44.86007757599112	44.67669252508726	1.194642043445377	1.2758043839091044	1.4391574975849437	1.2158486877333914	1.8192939624137594	1.2049311568919592	2.0479471252620556
674.5258512829022	44.89021516743863	44.63473389255287	1.1417081707811505	1.324064633155217	1.4528813325352559	1.2165599404761025	1.90301927540375	1.217149602762504	2.110796859167884
675.279170138902	44.941383283798345	44.59262798708703	1.0993325316022577	1.3613601866498612	1.4712506684802875	1.2393164871068834	1.989858887817931	1.2338055789587017	2.191520112980129
676.0324162147645	45.00893667342645	44.55171578204743	1.0717067725161797	1.3858717458051615	1.4876243718333697	1.2828482817279436	2.065895606419801	1.255475831488475	2.282188086011793
676.7855895083242	45.08278481475445	44.512084753381686	1.0573450992569775	1.400285133523596	1.4998293117661987	1.3425845983009594	2.124769220919717	1.283813897776355	2.3763326902190016
677.5386900174161	45.150967812269926	44.473929549671084	1.0509249119953807	1.4101978605281147	1.5096129857949947	1.4106500294558657	2.167029698948639	1.321213486352228	2.4696140707855534
678.2917177398749	45.20295600849741	44.438060932440536	1.0462039563014116	1.4217536441760004	1.5191581740739366	1.477642375330099	2.196519277445084	1.3691077798148186	2.5596614321508824
679.0446726735356	45.23125164519866	44.40602140059599	1.038369299226268	1.438796155957995	1.5273384139151176	1.5349334741085343	2.2156330035947036	1.4249797295954139	2.6444902130683587
679.797554816233	45.23141909509077	44.3797495413998	1.025417136013722	1.4612300395701041	1.5289410480354917	1.575803058635607	2.222734989640344	1.480722083284192	2.7202355182820313
680.5503641658016	45.202036930526546	44.360617908877934	1.0091996899270086	1.4856131560324215	1.5179107318292893	1.595699731712827	2.2135716138881207	1.5243816011184705	2.7805395344467243
681.3031007200765	45.14515742294692	44.34801355209677	0.996158692436552	1.5082493988209933	1.4930379319074376	1.5929559251841354	2.186044114235372	1.5455633754155897	2.8182188783830924
682.0557644768925	45.06701284138555	44.338335591132335	0.9963613346895883	1.5288422987938546	1.4617234825065637	1.5701937031073712	2.1447198469661117	1.5413569787331838	2.8285974314066493
682.8083554340842	44.9778279536349	44.32518686381104	1.0199046221163712	1.5525681585111215	1.4396729632242184	1.5359177368973107	2.102174518992534	1.519416460462729	2.812450991020235
683.5608735894867	44.8899908152295	44.30150232199967	1.0716828494582558	1.5887638867994838	1.4454571999728572	1.503603028074501	2.07551151964109	1.4954821751080942	2.77642310068169
684.3133189409347	44.81550826786566	44.26245659390528	1.1478243720111152	1.6466772894717963	1.4932191451407277	1.4879217435811256	2.0801212801950797	1.487017227459539	2.7310593736114583
685.0656914862628	44.76364761231527	44.208137428111954	1.235875408376259	1.7299659434759747	1.5863398175949754	1.4987275557721418	2.123326921148241	1.5060120519346256	2.6869288897350785
685.8179912233061	44.74007530767725	44.14419507253757	1.319114758186302	1.8329426998706495	1.7149187613385806	1.5363306913927133	2.2011446444956704	1.5547229212261655	2.6509239835227447
686.5702181498993	44.74659800198196	44.08023178246505	1.3823240895117976	1.9403603615251441	1.8579796347313007	1.5907264621032127	2.298999995197306	1.6254583001189857	2.6240227545822634
687.3223722638772	44.78052956524655	44.02633716828342	1.4166056456092733	2.0316661319491374	1.9895265728579972	1.6454174901869791	2.396392115788913	1.7035627221017222	2.601768167155953
688.0744535630747	44.83357653734646	43.989884962864195	1.4213973538821136	2.0877062113980998	2.0859706359808072	1.6833371624031628	2.473072215560613	1.7715513501551001	2.5770616927263106
688.8264620453265	44.891541411285274	43.97404583083292	1.4035776917315772	2.0971735715468967	2.132033610416336	1.6918781078721494	2.514193688026232	1.813154256152103	2.543714060514972
689.5783977084674	44.93657546624355	43.97868787211695	1.3741535529748319	2.059427849283807	2.122956046513792	1.6652837872536637	2.5127133782814965	1.8168126420034199	2.4989441114811015
690.3302605503324	44.95210442026425	44.00238858384326	1.343570094351655	1.983239399786477	2.0633190880876526	1.6048625288214993	2.469455371203324	1.7785599229591895	2.4437000916719
691.082050568756	44.92836756718441	44.04396459891913	1.318031458100215	1.8824698315831867	1.9639448287600842	1.5180293307513466	2.392026598413004	1.7032735283818283	2.38136445043245
691.8337677615733	44.865979844001046	44.10252202722523	1.2981545963783887	1.7712734612513188	1.8390814184378996	1.4166600969230103	2.293524396148946	1.6029155017908892	2.3156797517232093
692.585412126619	44.775813589246454	44.17615425192484	1.2807162766282758	1.6611924521938946	1.7049933903143497	1.3144737160876758	2.1906577218915473	1.4924463448342848	2.2499159792159205
693.3369836617278	44.67571967341375	44.26015844792608	1.2623231799453194	1.5612006675272596	1.5798579848015848	1.2243679029705987	2.1005818038534088	1.3852882773852428	2.187796381943798
694.0884823647348	44.58558850369971	44.345602126540385	1.2423390105226702	1.4800041691571977	1.4835502045774263	1.157016098688139	2.0372911341212685	1.2913891767641914	2.1356785794239173
694.8399082334745	44.52235316314679	44.41924664564007	1.2238414386159135	1.4282310168782715	1.4354926401133667	1.1215012413059071	2.009203645469235	1.2183990010343848	2.1037915370141107
695.5912612657819	44.49600682772455	44.46531207436063	1.2126745589872954	1.4183004147025073	1.4502230967904595	1.1265048019498067	2.0197084657928173	1.174429433019391	2.104832321865807
696.3425414594917	44.507637073762766	44.46973109517653	1.2155106047302837	1.4604313497464574	1.531434770331245	1.1792886340401978	2.068890872984177	1.1688298062826803	2.1492625469099167
697.0937488124388	44.550137649188976	44.42582922708484	1.2377520523058436	1.5563813485251998	1.6677613372533813	1.2814019449074365	2.154222821982721	1.2094066012158393	2.2394690168022464
697.8448833224579	44.611163593095654	44.33873631419033	1.2811590291518584	1.6948350718758007	1.83356450636078	1.4238948066140011	2.268986310683019	1.2972609116656315	2.3664444150743336
698.5959449873841	44.6776013593895	44.225608030020524	1.3416093828315638	1.8521247398659781	1.9958642673730225	1.5861160601856952	2.399811582362176	1.4225468499159675	2.511519270525284
699.3469338050518	44.73933665401357	44.11041862854549	1.408229197964772	1.998897440721585	2.124568558317179	1.740031865284692	2.526527177877874	1.5641229961230323	2.6520006720413107
700.0978497732962	44.79084212363729	44.015710069668685	1.465044322532961	2.1092083084859112	2.2006393793044694	1.8577596349859178	2.6254953047295473	1.693420805620221	2.7673006313713486
700.8486928899517	44.82989068892568	43.95533124280374	1.4953070505038184	2.167434619575843	2.2186816300567287	1.918830809030915	2.6753457207328424	1.7815969997867853	2.8423530433449713
701.5994631528534	44.854840855293546	43.931202103702674	1.487440756361444	2.1706331238807266	2.1839416881462554	1.9147551662917053	2.662868674956421	1.8076955918316173	2.868518705438582
702.3501605598362	44.86243238877385	43.934434213078646	1.4404025446533666	2.127224883234156	2.1078379657275406	1.8510788433668424	2.586802395630812	1.7656493821162371	2.8443970681736914
703.1007851087347	44.84792182409861	43.949199758539464	1.3656819758253533	2.0540990944252044	2.00459675599447	1.7469165592085218	2.458557381749408	1.6671136054400577	2.7771760089231066
703.8513367973837	44.80762888482759	43.9575662958215	1.284294182039794	1.9731835019675756	1.890364781113533	1.6309242196328242	2.299557658609828	1.5385678261823301	2.6833336610601606
704.6018156236181	44.742365027690525	43.94502891578712	1.2186030786091564	1.905748442804601	1.7819309415152205	1.5325697818172088	2.1349968459247677	1.412125607542194	2.5851318354502055
705.3522215852728	44.65946126816208	43.90566065828725	1.1820705945578425	1.865479923821681	1.6935518909951668	1.4707842155707667	1.9860906150473951	1.3136362033924414	2.502950383117522
706.1025546801824	44.57216587000216	43.84505774788339	1.1723835369178488	1.852893760478885	1.6326982772210883	1.4455180410338002	1.863836124913746	1.2533669443956441	2.446659368812945
706.8528149061818	44.496039137417355	43.7785861346917	1.1722756097655491	1.8555366601931382	1.5978679734413532	1.4382529291869162	1.7678105104893334	1.224659448497789	2.4121364167812516
707.603002261106	44.44404209373963	43.724967854517196	1.158587426487884	1.8551201799523298	1.5805972954803948	1.4218602962703244	1.6907633010323337	1.210731861224886	2.3853842220730357
708.3531167427894	44.42229459117586	43.69763139756952	1.1152484323760206	1.8380445428161707	1.5711764207607217	1.3753450029333152	1.6266690658395078	1.1963134257537362	2.352196206972714
709.1031583490673	44.42838516875696	43.69853039027224	1.043003144033598	1.8028068802987107	1.5641918463533884	1.2949137943434081	1.5767915913687673	1.176611883386819	2.306859540452173
709.8531270777742	44.45311427922882	43.717693434543165	0.9603278975997185	1.759672098418811	1.5601577261444532	1.1955750279144581	1.5499267396645138	1.1588008649625579	2.254390573902512
710.6030229267449	44.484712837428944	43.7385597665779	0.8948999711685914	1.7232944878932486	1.562508510784859	1.1030619207820038	1.5566001791904753	1.1555653828543413	2.205899657970292
711.3528458938142	44.51354374740343	43.74588171374396	0.8703915705226137	1.7036159485939635	1.5726482230011314	1.0415667113125338	1.6012016509591405	1.1756981044839137	2.171162791682832
712.1025959768172	44.53523860918967	43.73208886656239	0.8956588155162137	1.7003103920153464	1.5869451221335495	1.0239732518477993	1.6769139837255977	1.217935507794003	2.1539286610704664
712.8522731735884	44.551101491591496	43.69955918418308	0.961467528948873	1.7027982902443242	1.597233901148499	1.0484215013678408	1.765985781603959	1.2707497700931327	2.151660360879042
713.6018774819628	44.566462347257584	43.658358003962604	1.0450312107320912	1.694562195179948	1.5939171066546294	1.101107428032762	1.8447125164236553	1.3170368402624462	2.158220632264367
714.351408899775	44.587415635180115	43.621277360244264	1.1185095171928907	1.659311892972454	1.5692239085750188	1.1624056414981467	1.8903992068274746	1.3400819863015556	2.166223076276772
715.1008674248601	44.61750644625582	43.5984143952148	1.15725473753686	1.587217031598982	1.5194932752620574	1.213470985382365	1.8881815730813543	1.3286068661511479	2.168214592261897
715.8502530550527	44.655342804988486	43.59391987420454	1.1455688000176423	1.479815619996117	1.4464300346803896	1.241134634387457	1.8353602301463	1.2799282212588565	2.157597359036501
716.5995657881876	44.694519619519355	43.606052732818966	1.0802060343280928	1.3517332004151328	1.3575328998124903	1.2404788454557263	1.7419131778205355	1.2010538097057903	2.130389454116262
717.3488056220998	44.725888764257846	43.63008973375399	0.9721754972468091	1.2270729433422929	1.26503110524299	1.2147326828262095	1.6264119942783708	1.10650767397145	2.086729166066789
718.097972554624	44.74099492123517	43.66210658802213	0.8454360623945689	1.1305231466503614	1.182370162179204	1.1725987663119426	1.5088476537288287	1.0128072330812046	2.0305198266918225
718.8470665835949	44.734808492085335	43.700554915915305	0.7317261634773544	1.077072984089206	1.1197645142240802	1.1248442184231848	1.4045736359199665	0.9323499733536735	1.9674258100664943
719.5960877068475	44.70640600065227	43.74474937391463	0.6618733089613542	1.0664393506335585	1.0813219635181355	1.0814798833864572	1.3225696967647238	0.8700316377942556	1.902954129388526
720.3450359222164	44.657642824551594	43.79154985249053	0.6567582270340608	1.0851805552630722	1.0659433134892566	1.0502574753307385	1.2676824176054708	0.8249003292595987	1.842247692133931
721.0939112275368	44.591474800423676	43.83289530562218	0.7216246928050865	1.1156035597008511	1.0709507200860102	1.0363495740637347	1.2436249999588824	0.7949584284694566	1.79148685969367
721.842713620643	44.51083953787869	43.85639383938922	0.845889895115036	1.1456261351722645	1.0956014976860828	1.0418255820931464	1.2530992852440548	0.781099194966103	1.7585676214191395
722.5914430993702	44.419164317515516	43.84924715396094	1.00734044605651	1.173501138373858	1.1405799015563005	1.0645941956150295	1.2945132415701863	0.7864484166413419	1.7508770057418772
723.340099661553	44.32128650374145	43.80328300870761	1.178978038432824	1.2062195515508733	1.2045573644255896	1.098240253365212	1.3591871851371167	0.8125572781306403	1.7718121134557094
724.0886833050263	44.224032045395525	43.718927357625745	1.3357466456058447	1.2530208498339164	1.2805833877234463	1.1335840753107789	1.4321795141230211	0.8558265374533107	1.8182303990580095
724.837194027625	44.135181892126944	43.60640008151746	1.459390503606528	1.3186599949330926	1.3559654339629859	1.1622350073130505	1.497511743979132	0.908050244252415	1.8812606664540965
725.5856318271836	44.06186068932067	43.48393477249432	1.5403321023739522	1.399215629732936	1.4160948217286773	1.1797013652430977	1.544512668195999	0.960326032077667	1.9494333617078254
726.3339967015373	44.00879647470577	43.37363233559134	1.5765587274422828	1.4814629040471488	1.449614585675988	1.186220517339919	1.571087085650575	1.0075162068462973	2.0118869480605
727.0822886485207	43.9776366620255	43.29649461691716	1.5710136197898876	1.5453705081607225	1.4510292629542718	1.1839944356972865	1.5815289687474277	1.0487332124873205	2.0593551392662377
727.8305076659686	43.96709953928025	43.2673956464873	1.5296897776185006	1.5694442035984366	1.4202419483644633	1.173685838204669	1.5816722327953912	1.084324776296853	2.0839285366007942
728.5786537517159	43.97347851109404	43.291285188562796	1.4607536667002137	1.5380840165860619	1.360375750207048	1.1527919761095475	1.5749541889333756	1.112005136570545	2.079642634200219
729.3267269035974	43.99130070943104	43.36175980340852	1.3743585027867269	1.4484384351828439	1.2767049303977842	1.1171141654950674	1.5622936808226484	1.1258586475799746	2.044547860208567
730.0747271194479	44.0145269864551	43.462515232236115	1.2816020384526468	1.31349803235981	1.177548575304776	1.0639385526951628	1.5447389953594168	1.1188376919133418	1.9832058611774954
730.822654397102	44.03810151300903	43.571667459055895	1.1925013922450987	1.1589957389480219	1.0753487770237413	0.9941402986395218	1.5259462011328964	1.0870060206686958	1.906649155785182
731.5705087343949	44.059630150531824	43.66792464915228	1.1132974538018203	1.0146995049831347	0.9859003932150543	0.9119393564567986	1.5118326578946366	1.0321421274327705	1.829081600856263
732.3182901291611	44.08003663382328	43.736085710552445	1.0452545928353771	0.9046615241960083	0.9250778651913905	0.8238920467262005	1.508303693040503	0.9620143706215813	1.7629462094766026
733.0659985792356	44.103258677395	43.77029974466909	0.9852029887623317	0.840859195217142	0.9044645121090298	0.7387556589573805	1.5189494930886127	0.8884813624224819	1.7154956946941837
733.8136340824532	44.13459231627331	43.77384759247191	0.9277873782837105	0.8230138147593564	0.9288777477895636	0.6681448658874984	1.54459087938244	0.8249119757450316	1.6884095575170122
734.5611966366486	44.17883521742913	43.75600886827908	0.8684413332594971	0.8432476696460256	0.9966872996302456	0.6260190062485336	1.5843678303539548	0.7834063645296894	1.6800018616309274
735.3086862396566	44.2384842329277	43.728093513749144	0.8054807093422269	0.8915720139193155	1.1013560172580483	0.6244403356980897	1.6360299451511224	0.7712406104039005	1.6867898143755582
736.056102889312	44.31282748743144	43.70045630747893	0.7406350631342846	0.9586751401113673	1.231862676342189	0.6671839466698515	1.6948334903447275	0.7873623086284667	1.70344529825001
736.8034465834498	44.39792633488185	43.68154346269099	0.6782277763346158	1.0348895707327301	1.3713889057574917	0.7451528256094022	1.7520469231066116	0.8208025632708384	1.7216474205891288
737.5507173199047	44.48696820954436	43.67832073531945	0.62330977319656	1.107679763133369	1.496801034226145	0.837633523367785	1.795368007213888	0.8530684162129631	1.7304051692490248
738.2979150965115	44.5710395283201	43.69609025557532	0.5802517693402649	1.1614950555785981	1.5827274752831357	0.9206720442499261	1.8125480916719923	0.8653617494646682	1.7197353555095845
739.045039911105	44.640496254318336	43.73652826358567	0.5526263637303543	1.1829796958404941	1.6109773159357559	0.9783722970521467	1.7971566137483563	0.8480025978658006	1.687085170513015
739.79209176152	44.68719004072106	43.79503297071665	0.5444801441638063	1.1690400382510404	1.580538184593422	1.0106981191348083	1.7531755505313456	0.8072908887449444	1.6420035257840695
740.5390706455914	44.707389748499246	43.85931655591651	0.562123115144459	1.1329747915814252	1.5117034180329014	1.0334621689806482	1.6956468335762551	0.7654816924163725	1.6060236443953713
741.285976561154	44.7034604920885	43.91155586403704	0.6146469896722735	1.1026866438459493	1.4401994084443501	1.070345545825674	1.6463762008139895	0.7527135591939071	1.6060006647707823
742.0328095060426	44.68293580260021	43.93422852764116	0.7114817949262857	1.1102467559755524	1.4034671031598833	1.1411321761044135	1.6261975128372939	0.7941600022713331	1.6632607425279744
742.7795694780918	44.654775567919685	43.91762134485635	0.8565215051033164	1.177150103729673	1.4256548723081153	1.2521055896108635	1.6470241964160337	0.8984634990915552	1.7831078706989203
743.5262564751367	44.62502288708286	43.86562161251671	1.0411008325567437	1.3029792551061803	1.5084108647474608	1.3920138499468706	1.7069009465092577	1.0528236389258012	1.9494340919512254
744.272870495012	44.59512996315514	43.796498230209295	1.2405202499821186	1.463656625360116	1.630792716615339	1.5352129444658544	1.790480987805644	1.2269184761635472	2.12761192964215
745.0194115355524	44.56421420086887	43.73711796898817	1.4186601866301203	1.620385615767539	1.7580739064803694	1.650694221620931	1.874830652814424	1.3839441204084224	2.275474124442958
745.765879594593	44.53298673118141	43.71252008912711	1.5399210689154756	1.7351259730280688	1.8547393529389709	1.7131510858004546	1.9380403302969569	1.4936820694863684	2.3582885110089506
746.5122746699683	44.50569756497865	43.73579591245486	1.5826964950251963	1.7842473394334988	1.8963508963114322	1.7114837805248442	1.9665758329938399	1.5417436113782088	2.3609333169013027
747.2585967595134	44.48850243802097	43.80345947095847	1.5467771690118965	1.7647422519708016	1.8756710086913841	1.6508703599707601	1.9578090808933553	1.5314410855461702	2.2915959799508485
748.0048458610628	44.48525775759154	43.89920504819765	1.4496676810911424	1.6904567977065383	1.8007003998426612	1.5474912959653295	1.9165940455958008	1.4776969915784335	2.1753869252245153
748.7510219724516	44.49409618171733	44.003439644076785	1.315303066393902	1.5820530369732353	1.6871547468458843	1.419280775537878	1.8491092305827266	1.3972815370080625	2.041812666655467
749.4971250915144	44.507091097687415	44.10225843225015	1.16288553660452	1.4574313150440616	1.5506857000031644	1.2786572857573972	1.7588314039671786	1.3010759434773362	1.9138439603671458
750.243155216086	44.513131753593576	44.190851584272295	1.0026817065676354	1.327226443060674	1.4027710836834189	1.1309487723229807	1.6474913859433684	1.1924039919390736	1.8035441755901402
750.9891123440015	44.50214371899827	44.27051409747264	0.8398165251238936	1.1963766081363474	1.2518865148952472	0.9783553461090193	1.5197658976955424	1.0708952428073673	1.7144796315402786
751.7349964730954	44.46847821279855	44.34285946327345	0.6813343494514044	1.068886931877536	1.1070407442471648	0.8252406750690682	1.387104111237747	0.9381249630066861	1.646459060244041
752.4808076012027	44.41227299917908	44.40625477244191	0.539878213194001	0.9515627652173038	0.9793217440071587	0.680736946049997	1.2664900673477177	0.8006981394453945	1.5984316777288825
753.2265457261582	44.338807560545646	44.455879769304616	0.43154915788549175	0.8548771865355675	0.8800876076617143	0.5572476172476613	1.1746633646884774	0.6696409460820334	1.5687413498627194
753.9722108457964	44.256841046514346	44.48601920259533	0.3697276012688633	0.7908603620812613	0.8169613773486475	0.46676733568080664	1.1217723563594646	0.5583309019622149	1.5552259565807702
754.7178029579526	44.17634256621642	44.49190124366459	0.35939948395352417	0.7700753801385147	0.7909693872401817	0.41776651400714115	1.1087063365075878	0.4808626494125292	1.5564695245798603
755.4633220604613	44.10627144230712	44.470006774225226	0.39545546024113065	0.7986464617034628	0.7974454816461503	0.41394370399510194	1.1293131355386663	0.4507914964337516	1.573647327593605
756.2087681511574	44.052850818685634	44.41767713399456	0.4661979756735022	0.8765565192219498	0.8298819082424203	0.45460653586037836	1.1750227503346267	0.4788603489333809	1.6108871199433423
756.9541412278757	44.018495882545096	44.33361529120708	0.5595655289406096	0.9965771759080155	0.8839372017007392	0.5350045219985518	1.2380117711668177	0.5687377903815047	1.6728331579209694
757.699441288451	44.0017667367584	44.219682691002646	0.6682116233562923	1.1438001193876275	0.9581827801618488	0.6458340856532061	1.311393378999533	0.7126189588774068	1.7607343495977261
758.4446683307182	43.998117553489344	44.08278225493297	0.7903388947571557	1.2965411967129796	1.0512387604172702	0.7728649428104006	1.3880097309808832	0.8901139147557515	1.8698850644187672
759.1898223525119	44.0015527989804	43.93553894764823	0.9257106499987486	1.4296008589884366	1.157054726520741	0.8981122635359071	1.4600105657336968	1.0720027411898414	1.989354055833985
759.9349033516671	44.006645165260814	43.79454787946689	1.0694342020287522	1.5204260053043797	1.2620638160936792	1.0032721346662825	1.5201475547466217	1.22778643103198	2.103761000984619
760.6799113260186	44.00990356891413	43.67699520176031	1.2076943132301352	1.555720218603156	1.3462714417543182	1.0741636009126267	1.5631382069448208	1.3329016175745423	2.19542519377309
761.424846273401	44.0099161370985	43.59666172945228	1.3189563832770546	1.535448824017756	1.3883941364563768	1.1036621901832788	1.5855939869869644	1.3728407905038011	2.246844015529142
762.1697081916495	44.00581229355713	43.5603056127659	1.3813898637398623	1.4719156328455014	1.373376358235305	1.0924100965331078	1.585277685462728	1.3440789305984495	2.2444944115504057
762.9144970785986	43.995152173354796	43.56491531839909	1.3834139477809515	1.3850282237821787	1.2997626232617918	1.0481978714312703	1.5617058923790808	1.2541584454485886	2.184459300457874
763.6592129320832	43.97300902350708	43.59675715523204	1.3316228426639825	1.296414019727358	1.1838006668410657	0.985014203033515	1.5192323995672226	1.121722164156445	2.07781975170046
764.4038557499381	43.933456878169224	43.63312889012227	1.2512831164611598	1.225089335567347	1.0576723074463033	0.9221057212048578	1.4703965836048951	0.9758153987469882	1.9517747550670208
765.1484255299982	43.873332363992766	43.647702202812994	1.1783879076099453	1.1848505292069333	0.9606198497899783	0.8811567587678653	1.4355155987283013	0.8511869207197478	1.8433372660366416
765.8929222700982	43.79594593824908	43.61895677414232	1.1464366677231084	1.1817718547454135	0.924930398214272	0.880401129289929	1.4360406154045506	0.7785582157669069	1.7861832756234577
766.637345968073	43.712239043064656	43.53845335168032	1.1746248348428736	1.212260627193217	0.9628755654907408	0.9274968619048494	1.4841346755025242	0.77332925628928	1.796767402618464
767.3816966217572	43.63752888953563	43.41502282399338	1.2621604397018444	1.2633101113614913	1.061431547529942	1.0148526697847444	1.5742618730854545	0.8288603481317054	1.8669154281267666
768.1259742289859	43.585118744201864	43.27222865458498	1.3903121188624112	1.3168296856748753	1.1881232013273717	1.121155858789308	1.6829243129250955	0.9191559716631232	1.9672106942617944
768.8701787875938	43.55994868355563	43.139977660899746	1.5299499345263925	1.357101494864942	1.305566280980777	1.218841748847062	1.7777719233041722	1.0098064559089437	2.0592822189504787
769.6143102954156	43.55557625706791	43.04451027179106	1.6504412723879582	1.3771102571397549	1.385964321116255	1.283526375611693	1.8309674145365165	1.0707757623009257	2.109867880492075
770.3583687502863	43.55675130420542	43.00097292374973	1.7272603805701578	1.3800486959641134	1.4187568809272975	1.3014427649218518	1.8295918482369231	1.0847680339774612	2.1002038875560203
771.1023541500406	43.54639581974314	43.01114920628902	1.7466819877934867	1.3752159064324871	1.4088062375081876	1.2719820312549572	1.7776023238686491	1.048461750421275	2.0278561478774435
771.8462664925133	43.51386527451949	43.065955375392086	1.7073573971189688	1.3713800519298829	1.368486509299487	1.2057896831995407	1.6897301656705395	0.9692960279250684	1.9029788260898073
772.5901057755393	43.46005698146597	43.150145876421725	1.6193788181933968	1.3717527297562668	1.3098389951963227	1.1201159017648692	1.582564364866947	0.8611635631438261	1.7427337247878185
773.3338719969533	43.396776125377116	43.247162974332824	1.5008397680937478	1.37251987408726	1.2402935598122866	1.0331213406522082	1.4681938853171914	0.7407114943634099	1.5667358491627041
774.0775651545903	43.34077176931028	43.34262239855995	1.3726459763219268	1.3651884502199962	1.162238380183716	0.9587218163478539	1.3529469689237672	0.6237087129118564	1.3940755880038225
774.8211852462848	43.306078599085474	43.426071453322635	1.2532887789619949	1.3404123187871093	1.07548934949223	0.903742804911694	1.239996662283005	0.5214972215061167	1.2413891918859292
775.5647322698719	43.29935355443962	43.49119461290115	1.1551435698010977	1.2920340435500393	0.9807283403605283	0.8682510619823773	1.1326631950128672	0.43925591760724103	1.1217768467203086
776.3082062231862	43.320347767206606	43.53489507425353	1.084098559488453	1.219634807093314	0.8826543631410573	0.8491444635659633	1.0361323289758957	0.3775524313512122	1.0446017878586744
777.0516071040627	43.365888071079596	43.55648601608103	1.041484271932724	1.1283414703109216	0.7905444426575912	0.8438321290619939	0.9566068990494756	0.3357112578093151	1.0153603164205478
777.7949349103361	43.433299394269206	43.55691508550782	1.0271481058536907	1.0268232997220892	0.7160450644888954	0.8516589928732188	0.8995328509755964	0.3145193860762703	1.035667446017925
778.5381896398412	43.52078161137953	43.53845108772751	1.0407881418277114	0.9243008725626254	0.668709560112724	0.871980559282612	0.8679262811099235	0.3155947250866973	1.1023077563720918
779.281371290413	43.624915642669144	43.50427228971076	1.0805067577230787	0.8280884770238615	0.6514994725160648	0.9003861254191392	0.8613921327662979	0.33811621751548415	1.2059389715683508
780.024479859886	43.73785255613216	43.45807851818698	1.1395179410996974	0.7417994081925983	0.6587504421276194	0.9262226187374907	0.8752051551329814	0.375863871271612	1.329915904388976
780.7675153460953	43.84660198658536	43.404244187862815	1.2030933512653945	0.6637477426886065	0.6767135270368456	0.933254449731713	0.8989167388843384	0.4168811853595642	1.4503557064298747
781.5104777468754	43.93489143530552	43.34876461209741	1.2484929697577627	0.5859358662661975	0.6867674705111213	0.9037884984943148	0.9157063410500044	0.4460412261690223	1.5385054055903566
782.2533670600615	43.98672141544802	43.299949280152155	1.2497766878306535	0.495772454297402	0.6700718869168014	0.8248377859513738	0.9052164509842981	0.44950395077795946	1.5665620450581628
782.996183283488	43.990385334143	43.267998646573815	1.186299433854316	0.3812963964097875	0.6132185233831535	0.6934294860678776	0.8503913476734439	0.4185410189568586	1.515517650537305
783.73892641499	43.94179468477816	43.263147188676825	1.051301166396307	0.2378635225795378	0.5125271154717765	0.5179191320046783	0.7451332012505674	0.35087838144502115	1.3821220863073833
784.4815964524023	43.84609528380216	43.29279115608763	0.8565616555610376	0.07232788790332023	0.3758166367012734	0.31535869891141033	0.5983173255569554	0.2497776175983617	1.1811982983386002
785.2241933935596	43.71695777618387	43.35928789124205	0.6293929580931135	-0.09859565851450469	0.21994611642976736	0.10592343956381711	0.4305027055743622	0.12165039892555285	0.9414662122460342
785.9667172362967	43.57326666692929	43.45908706999413	0.4033612446517836	-0.25471988886189223	0.06541520529086853	-0.09161234536335172	0.265589601867525	-0.02533154990015163	0.6971260688443834
786.7091679784486	43.434180544316234	43.58287371352954	0.2076299485584272	-0.37911627144402615	-0.0689218311172155	-0.26141848418067326	0.12299682202451834	-0.18032344875211948	0.4792937952671963
787.4515456178499	43.314915773734754	43.71644008044949	0.06031174397480754	-0.46131184336481823	-0.16931248407796318	-0.39032583276288335	0.014655239782491947	-0.32790383461469474	0.3104897523649299
788.1938501523355	43.22496882298872	43.84192399807647	-0.03147048978681255	-0.4965490690311185	-0.2277656258188827	-0.4679240099226831	-0.05278836398348119	-0.4479172089305692	0.20311935764237177
788.9360815797401	43.1688195415347	43.939896392558005	-0.06687744746773916	-0.48349906174172474	-0.24178949908296232	-0.48845551228104256	-0.07452901671987178	-0.5193927416572564	0.16008165424710796
789.6782398978987	43.14771303410608	43.9924965266937	-0.04695911825757548	-0.4231446489760913	-0.21353198534716	-0.45292746705468545	-0.046348543044736346	-0.5273798298014967	0.17625223855758776
790.420325104646	43.16020728846184	43.98702297194891	0.0264560664621456	-0.3193047596209766	-0.14819620846630954	-0.36891090413784156	0.03398550613687945	-0.4687214566521902	0.2411043151147183
791.1623371978169	43.20094479999401	43.91924950649049	0.14828833441760025	-0.17965211485710597	-0.0518911628634271	-0.24778973259951442	0.1644586105434982	-0.35330929568267067	0.3420679820403265
791.9042761752461	43.259093563632376	43.79545428415976	0.3072258932708394	-0.016084878433801464	0.0701552046180467	-0.101512209873448	0.33777359758913406	-0.2003071216348431	0.46747242256172683
792.6461420347684	43.31945644224071	43.632529408861615	0.48455860006271934	0.1560122585747905	0.2131477580311767	0.05932606312394739	0.5419493760117149	-0.03187087851659243	0.6076818794637262
793.3879347742187	43.367569680167776	43.45591321642388	0.6557276595700188	0.3194066629041288	0.3694905295272335	0.22522240519609937	0.7613020948461084	0.13178115204623708	0.7539065262608915
794.1296543914318	43.39676665814881	43.295139631115205	0.7946140799267667	0.4573122325036252	0.525298505952378	0.387141047775998	0.9773506723176482	0.27444824674456214	0.89636373703717
794.8713008842426	43.41250473700287	43.17739288114491	0.8795427651213288	0.5566344514015213	0.660740872554392	0.5368193710720988	1.1703292192434844	0.38415230147411705	1.0240471441984482
795.6128742504857	43.42978758676433	43.12065953316845	0.8996518906668385	0.611247421217918	0.7559010845621188	0.6680712179864798	1.3218540510674046	0.4535236808073648	1.1270364641482118
796.354374487996	43.46427057335822	43.129050851582974	0.8586932908740721	0.6236245373954503	0.7990676890031949	0.7777919769067196	1.4182554770113853	0.48051357498587066	1.199570962612853
797.0958015946084	43.52176996438075	43.192222541318685	0.7740459726057551	0.6037117475953124	0.7921619408822664	0.8652563878261859	1.4528537381415632	0.4685990092907062	1.2417185511944382
797.8371555681575	43.59338599919611	43.289257688287975	0.6708309179840626	0.5649502654065586	0.7493481160422277	0.9300848252611473	1.4262779437403594	0.4252253995503068	1.2582245960725444
798.5784364064783	43.65914582320546	43.395629901233754	0.5735185651421517	0.5190085412013232	0.6892938847624208	0.969778821760336	1.3448317807153671	0.3587280419979493	1.2552204817527297
799.3196441074057	43.69799217937244	43.48957326091537	0.4996329924220717	0.47200625044003885	0.6268646042309882	0.9788663871413874	1.2191089079576756	0.27655693709068174	1.2374733112373377
slope	1216.6249763447356	20.719965724020422
intercept	-1.4853521955520002	0.3729817794190742
pearsons_r2	0.9960929355097695
rmse	1.0549517819450096
mae	0.7704244990671609
slope	4527.011449122593	2584.6664521082566
intercept	273.1857089815843	46.52678992584093
pearsons_r2	0.18490070985637183
rmse	131.59763465361627
mae	85.07327499775215
slope	1184.463576020431	18.086619035059535
intercept	-1.3729857574300617	0.3255786926110049
pearsons_r2	0.9968566684575046
rmse	0.9208756054203683
mae	0.6470414462544587
slope	2223.063338196218	34.605763811215745
intercept	-3.370583007195467	0.6229411542655275
pearsons_r2	0.9967336821041088
rmse	1.7619436578453187
mae	1.1126863009791208
slope	4721.760745212541	2744.7505088508647
intercept	290.0694822244854	49.40847598342271
pearsons_r2	0.17954416777078247
rmse	139.74827366388348
mae	90.29183406225035
slope	2221.4270618656947	35.34991000328174
intercept	-3.5769505956210317	0.6363365900766467
pearsons_r2	0.9965871758351137
rmse	1.7998316718412846
mae	1.1318419639203174
slope	2836.0294975286342	41.01917116962603
intercept	-3.9880008578512616	0.7383894190233276
pearsons_r2	0.9971789454447656
rmse	2.08848066139116
mae	1.3508022807518199
slope	5016.652583192116	2920.2892689474775
intercept	308.6644613924903	52.56836340649652
pearsons_r2	0.17912873188053918
rmse	148.6857849624498
mae	96.0757056435248
slope	2275.853079629546	33.94375397703595
intercept	-3.093770530901896	0.6110242616782461
pearsons_r2	0.9970007484479424
rmse	1.7282375956087652
mae	1.1593849696417649
slope	2874.973191026889	41.70778940762229
intercept	-4.06445025134618	0.750785291640555
pearsons_r2	0.997161959698873
rmse	2.123541483736625
mae	1.3703744095897732
slope	5032.522796443342	2923.7878254992634
intercept	309.0337529543354	52.63134120604812
pearsons_r2	0.17970621790156466
rmse	148.86391307895835
mae	96.2157543739826
slope	2836.0294975286342	41.01917116962603
intercept	-3.9880008578512616	0.7383894190233276
pearsons_r2	0.9971789454447656
rmse	2.08848066139116
mae	1.3508022807518199
Lambda_Range	350	800
FOLD	<class 'function'>:take_signal_near(381; 5)
FOLD	<class 'function'>:find_wavelength_of_max_signal(381; 5)
FOLD	<class 'function'>:take_signal_at(381)
FOLD	<class 'function'>:take_signal_near(403; 5)
FOLD	<class 'function'>:find_wavelength_of_max_signal(403; 5)
FOLD	<class 'function'>:take_signal_at(403)
FOLD	<class 'function'>:take_signal_near(425; 5)
FOLD	<class 'function'>:find_wavelength_of_max_signal(425; 5)
FOLD	<class 'function'>:take_signal_at(425)
FOLD	<class 'function'>:take_signal_near(430; 5)
FOLD	<class 'function'>:find_wavelength_of_max_signal(430; 5)
FOLD	<class 'function'>:take_signal_at(430)
