# Supplementary material for: Roblonski: A Material-Efficient Robo-Fluidic Toolbox for Rapid Photochemical Characterization
Source: ACS Cent Sci. 2026 Feb 6;12(3):333–44. doi: 10.1021/acscentsci.5c02027 (PMC13022720; doi:10.1021/acscentsci.5c02027)
Supplement: Supplementary file 2 [file oc5c02027_si_002.zip › BeerLambertStudy/Raw Data (Automataed)/BLEC Study (2025 Jun 12)/RhodamineB1/blec_RhodamineB1__13062025_aABS_i12_eCHK_d900e-03_t-1_m0_v0.csv]

name	C:/Users/cbe.mabolha.shared/Documents/Gilson Spectroscopy Project\BLEC Study (2025 Jun 12)\RhodamineB1\blec_RhodamineB1__13062025_aABS_i12_eCHK_d900e-03_t-1_m0_v0.csv
2025-06-13 01:48:02.314007
count	30
interval	0.1 (Sec)
integration_time	40000 (uSec)
NLC=False	DCC=False	WCAL=-5	Slit=S5
Conc_0=0.009	FRAC=1.0	Conc_(12;None)=0.009
wavelength (nm)	dark reference (int)	light reference (int)	abs (mOD)
W	D	L	S
344.6678771972656	1602.1	1681.8666666666666	-3.0743439614319565
345.45221902608614	1589.4666666666667	1670.6	7.55939857767224
346.236489003635	1586.5333333333333	1667.1	-1.255965086598324
347.02068712774695	1585.1	1664.0	-12.479026031754717
347.8048133962569	1585.2666666666667	2407.9	1.3924508801647633
348.5888678069997	1585.3333333333333	2423.7	0.7604346406896911
349.3728503578101	1586.6	2439.7	1.7513612065468682
350.15676104652283	1587.2666666666667	2449.233333333333	1.8176273013142055
350.94059987097285	1587.7666666666667	2456.633333333333	1.0509349406094683
351.72436682899485	1586.6666666666667	2459.766666666667	-1.456643298988222
352.5080619184237	1585.7	2470.4666666666667	1.212473120616656
353.2916851370942	1585.6333333333334	2470.0333333333333	-0.8830117889168939
354.0752364828412	1585.3666666666666	2476.4666666666667	-2.333092922908359
354.8587159534994	1585.6333333333334	2481.1	-2.755695117670019
355.6421235469038	1585.7333333333333	2484.5333333333333	-1.0456598063087914
356.42545926088906	1586.3	2486.3	-0.28943318758911557
357.20872309329	1587.4666666666667	2481.733333333333	-4.5251999011023365
357.9919150419415	1586.9	2480.3333333333335	-1.6334479446346186
358.77503510467835	1586.6	2477.266666666667	0.37399231334839994
359.5580832793353	1585.4	2466.8333333333335	-1.900993937488467
360.34105956374725	1585.8333333333333	2462.2	-0.9899958283468406
361.12396395574893	1585.9	2459.4	-3.3349014072079552
361.9067964531752	1586.7	2460.1	-2.9074216160711996
362.6895570538609	1586.1	2459.366666666667	-3.0066534065453956
363.47224575564076	1587.1333333333334	2462.4666666666667	-1.4364496881114341
364.2548625563497	1586.6333333333334	2452.1	-4.227958668722481
365.0374074538224	1586.4333333333334	2453.5333333333333	-4.170428778235544
365.8198804458938	1585.9	2449.0333333333333	-4.1895025000335195
366.6022815303986	1586.2	2445.0333333333333	-5.626999857750477
367.3846107051717	1586.5666666666666	2449.866666666667	-4.786167910839788
368.1668679680479	1586.2	2453.133333333333	-2.0490734524910867
368.9490533168619	1585.5	2452.7	-6.5607646869987875
369.7311667494487	1586.8333333333333	2464.2	-3.0254233837556317
370.5132082636429	1587.0	2470.266666666667	-3.4770515803446447
371.2951778572795	1586.4	2475.5	-2.548807706728331
372.07707552819323	1586.4	2474.3	-4.541343801982314
372.8589012742189	1585.9333333333334	2480.4	-4.235795894023573
373.6406550931913	1586.3666666666666	2492.8333333333335	-3.2140643247807703
374.4223369829453	1585.8	2495.6	-6.161653355119533
375.2039469413157	1586.5	2505.0	-5.4037879121080294
375.9854849661373	1586.6333333333334	2497.0	-5.87555047649856
376.7669510552448	1585.7666666666667	2503.4333333333334	-3.4724260349851863
377.5483452064732	1586.7333333333333	2505.266666666667	-6.056854670976945
378.3296674176572	1586.2666666666667	2524.5333333333333	-2.98295134424117
379.11091768663164	1585.9333333333334	2526.866666666667	-5.306130305223019
379.89209601123133	1586.9666666666667	2532.766666666667	-2.62469705730801
380.67320238929113	1585.8333333333333	2533.6666666666665	-6.142023459205043
381.45423681864577	1585.9	2537.5666666666666	-4.660116495018349
382.23519929713007	1586.1666666666667	2547.733333333333	-2.342268051829514
383.01608982257886	1586.3666666666666	2557.766666666667	-3.9904372977413605
383.796908392827	1587.0333333333333	2571.3333333333335	-2.9169524881751245
384.57765500570923	1586.6666666666667	2572.2	-3.2196126029541428
385.3583296590604	1585.8333333333333	2565.233333333333	-3.4303825751006847
386.1389323507153	1586.4666666666667	2568.5	-1.559777209656652
386.91946307850884	1586.3333333333333	2578.0333333333333	-4.010376016499909
387.69992184027564	1586.3	2600.233333333333	-3.6114399760570217
388.48030863385065	1586.1666666666667	2622.9	-3.255241505380255
389.2606234570687	1585.9333333333334	2607.9666666666667	-4.439020485036929
390.04086630776453	1585.9666666666667	2602.366666666667	-2.89587509226564
390.82103718377294	1586.8	2602.8	-3.194139050624061
391.6011360829288	1586.3333333333333	2609.766666666667	-5.537681043813544
392.3811630030669	1587.4666666666667	2638.5666666666666	-3.443261240200954
393.161117942022	1587.1666666666667	2681.766666666667	-4.250920093147624
393.941000897629	1586.3666666666666	2728.266666666667	-3.7490012383188778
394.72081186772266	1586.7666666666667	2734.9333333333334	-3.3534480329888807
395.5005508501378	1586.7333333333333	2724.7	-3.9006094425145883
396.28021784270925	1586.0666666666666	2722.4	-2.6797802760134752
397.0598128432718	1586.3666666666666	2731.3	-4.165111488000061
397.83933584966024	1586.2	2733.0	-4.895420137749725
398.6187868597095	1586.5	2746.3	-5.038304346271907
399.3981658712542	1586.3	2767.233333333333	-3.965852894480791
400.1774728821293	1585.8666666666666	2792.733333333333	-2.296973580066822
400.9567078901696	1585.8	2822.133333333333	-1.554538984169769
401.7358708932098	1586.3333333333333	2819.5666666666666	-3.2744441121323207
402.5149618890848	1585.9666666666667	2801.1	-5.222325439427127
403.2939808756294	1586.3333333333333	2810.6	-4.669182567304512
404.07292785067847	1586.5	2840.5	-3.1631201875095822
404.8518028120667	1586.3	2849.1666666666665	-5.0374029216231815
405.630605757629	1586.3	2856.1666666666665	-3.610153980170426
406.4093366852001	1587.0333333333333	2842.8333333333335	-5.953410319081771
407.1879955926149	1586.2333333333333	2849.9666666666667	-4.841429167290013
407.9665824777082	1586.9333333333334	2867.8	-3.0184489024672585
408.74509733831474	1586.4	2889.233333333333	-5.761832074615236
409.52354017226935	1585.9	2899.0666666666666	-5.782063934609612
410.3019109774069	1585.8333333333333	2903.766666666667	-2.8028985347588686
411.08020975156217	1586.5	2909.366666666667	-5.199630359180985
411.8584364925699	1586.5	2941.1	-5.448067366425143
412.6365911982651	1586.6333333333334	2961.366666666667	-5.555948083134721
413.4146738664823	1586.4666666666667	2986.8	-5.577501860705879
414.19268449505654	1586.1666666666667	3017.4	-5.517764433272487
414.97062308182257	1586.8333333333333	3057.3	-5.293654850168347
415.74848962461516	1586.5333333333333	3101.3	-3.151870911468738
416.52628412126916	1586.0666666666666	3170.3333333333335	-4.029232463020801
417.3040065696194	1586.7333333333333	3245.8	-4.090470692370769
418.0816569675006	1586.4666666666667	3240.9333333333334	-3.6334825765940564
418.8592353127476	1586.9333333333334	3234.0333333333333	-3.25728955434465
419.63674160319533	1585.6	3238.8333333333335	-4.962722993862915
420.4141758366785	1586.4333333333334	3281.633333333333	-5.144462038894415
421.1915380110319	1586.5666666666666	3297.6666666666665	-4.896212336202889
421.9688281240904	1586.3666666666666	3296.3	-3.3397052653595964
422.7460461736888	1586.2333333333333	3355.633333333333	-4.095957393432554
423.52319215766187	1585.8	3412.8333333333335	-5.206098676535552
424.3002660738445	1585.4666666666667	3509.5333333333333	-1.517174386720399
425.0772679200714	1585.9	3639.3	-5.680245870284124
425.8541976941775	1586.9	3781.8333333333335	-4.611996918686623
426.6310553939975	1586.9666666666667	3851.5333333333333	-5.923717846247927
427.40784101736625	1586.0	3907.6666666666665	-5.778992540774479
428.18455456211865	1586.7	4033.4	-5.835933690694161
428.96119602608934	1586.8666666666666	4227.7	-6.426209712806555
429.7377654071133	1586.6	4441.166666666667	-5.818251326586058
430.5142627030252	1586.1333333333334	4565.5	-6.9936676170506376
431.29068791166	1586.1333333333334	4720.6	-6.750293084880626
432.06704103085235	1586.5	4852.733333333334	-7.051631794707318
432.8433220584372	1586.5666666666666	4951.266666666666	-6.499464496859725
433.6195309922492	1587.0333333333333	5015.8	-5.854368705381777
434.3956678301234	1585.6333333333334	5054.7	-7.073767621599633
435.1717325698944	1587.1	5070.3	-7.2987538643955245
435.9477252093971	1586.1333333333334	5090.2	-6.083959528397566
436.72364574646633	1586.9333333333334	5136.533333333334	-6.050696612600087
437.49949417893686	1586.1333333333334	5201.133333333333	-5.965677346597101
438.27527050464346	1585.7	5297.466666666666	-7.1982128560968786
439.0509747214211	1585.6333333333334	5482.333333333333	-6.819049258302321
439.8266068271044	1586.3333333333333	5748.633333333333	-5.690818835037852
440.6021668195283	1586.3	6120.7	-5.860191448881253
441.37765469652754	1586.7	6591.633333333333	-6.4454669479836895
442.1530704559369	1585.9666666666667	7099.933333333333	-7.207032927210401
442.9284140955914	1586.5	7547.933333333333	-7.0980433182986955
443.7036856133256	1586.5	7881.3	-5.720736401544785
444.47888500697445	1586.0333333333333	8059.8	-4.91846498179663
445.2540122743727	1586.3666666666666	8085.9	-6.484057859916068
446.0290674133552	1586.0	8024.7	-6.73085757611846
446.8040504217568	1585.9666666666667	7934.3	-6.039529207191463
447.5789612974122	1586.6333333333334	7844.7	-7.121621811233605
448.35380003815635	1586.6666666666667	7792.433333333333	-6.492253259227106
449.1285666418239	1586.0	7761.333333333333	-6.401599652292714
449.90326110624983	1585.7666666666667	7774.8	-5.778611673446815
450.67788342926883	1586.0333333333333	7784.166666666667	-6.42655352277865
451.4524336087157	1585.6333333333334	7821.933333333333	-5.581586268222423
452.22691164242536	1586.9	7846.2	-6.054135143030229
453.00131752823256	1586.3666666666666	7924.566666666667	-5.2510310858297835
453.7756512639721	1585.8666666666666	7987.0	-6.007898092309988
454.5499128474788	1586.4333333333334	8052.866666666667	-6.274341926504135
455.32410227658755	1586.3	8106.066666666667	-4.9454288814787235
456.09821954913303	1586.0333333333333	8116.133333333333	-4.913536747545258
456.8722646629501	1586.2666666666667	8079.433333333333	-5.66592736308283
457.6462376158736	1586.4	8010.0	-5.230624155507756
458.4201384057383	1586.3666666666666	7919.366666666667	-5.038457474278646
459.1939670303791	1586.2	7795.1	-4.947283710093188
459.96772348763074	1586.1	7651.7	-4.305588503334027
460.741407775328	1586.2	7513.0	-4.550960795745814
461.51501989130577	1586.9333333333334	7376.166666666667	-3.246103445220037
462.2885598333988	1586.4	7252.833333333333	-4.162164189200951
463.0620275994419	1586.2666666666667	7153.1	-4.540042928109861
463.83542318726995	1586.3666666666666	7080.966666666666	-3.2861485616107227
464.6087465947177	1586.7666666666667	7041.166666666667	-3.8209599445789406
465.38199781962	1586.1	7019.5	-2.6588592483754296
466.1551768598116	1586.1	7014.333333333333	-2.083168072028625
466.92828371312737	1586.1	7023.633333333333	-2.601272887064192
467.7013183774021	1586.8	7047.433333333333	-3.5590100362636643
468.4742808504707	1586.3	7103.333333333333	-1.7675720910749697
469.24717113016777	1586.1666666666667	7150.933333333333	-2.5367982880336406
470.0199892143283	1586.9	7241.8	-1.0483292751337026
470.792735100787	1586.8333333333333	7311.466666666666	0.1466954760344317
471.5654087873788	1585.9	7376.2	-0.9515051152735811
472.33801027193834	1586.2666666666667	7453.866666666667	-0.13320781691313646
473.11053955230057	1586.5	7532.0	0.5823226770152427
473.88299662630027	1587.1	7582.733333333334	-0.45851369844128137
474.65538149177223	1586.4	7633.533333333334	-0.5335210846094891
475.4276941465513	1586.2333333333333	7660.8	-0.5334933351952952
476.1999345884722	1587.2	7686.666666666667	-0.10916274389899577
476.97210281536985	1586.4	7688.7	0.9452029968079843
477.74419882507897	1585.7	7671.7	1.7160159905448342
478.51622261543446	1585.8	7622.066666666667	0.9699758058897531
479.2881741842711	1585.9666666666667	7596.4	0.6990443749388416
480.06005352942367	1586.7	7550.9	1.3930343036694954
480.831860648727	1586.5666666666666	7500.866666666667	2.5481824967254907
481.60359554001593	1586.3666666666666	7467.266666666666	3.787655561378014
482.37525820112523	1586.3666666666666	7401.333333333333	2.6043638991463762
483.14684862988975	1586.8	7350.566666666667	2.2436531173668337
483.91836682414424	1585.6	7312.066666666667	4.158171772970501
484.68981278172356	1586.6333333333334	7273.933333333333	6.05683213218912
485.46118650046253	1586.6	7215.966666666666	5.699905688841796
486.23248797819593	1586.3333333333333	7178.133333333333	6.710164288523501
487.0037172127586	1587.2666666666667	7128.3	7.436045197296627
487.7748742019853	1586.2666666666667	7088.633333333333	7.191739604661128
488.54595894371096	1586.3	7056.5	8.063966386689426
489.31697143577026	1586.2666666666667	7022.6	8.443088306465347
490.08791167599804	1586.9	6989.233333333334	9.413140857802308
490.8587796622292	1585.7666666666667	6951.133333333333	9.012912645246704
491.6295753922984	1586.8	6930.233333333334	10.599395033304722
492.4002988640406	1586.5	6912.0	12.265446519595937
493.17095007529053	1586.5	6873.966666666666	12.363390888004568
493.94152902388305	1586.9333333333334	6845.666666666667	14.092269519877009
494.71203570765294	1586.6333333333334	6804.5	13.880655192546536
495.482470124435	1586.1666666666667	6773.533333333334	14.993655797184768
496.25283227206404	1586.5	6760.433333333333	17.388714253367976
497.02312214837485	1586.1666666666667	6726.666666666667	17.254971497907896
497.7933397512024	1586.4666666666667	6698.033333333334	18.03308861077544
498.56348507838123	1586.1333333333334	6669.833333333333	18.318150947514965
499.3335581277464	1586.6333333333334	6660.6	19.880563502040562
500.10355889713264	1586.1333333333334	6652.333333333333	20.73220263274746
500.8734873843747	1586.5666666666666	6643.266666666666	20.10592441059634
501.6433435873074	1586.6333333333334	6645.2	21.220779742636743
502.4131275037657	1586.5333333333333	6647.266666666666	22.13158467327777
503.1828391315842	1587.3	6668.666666666667	22.97854971749138
503.95247846859786	1586.4666666666667	6690.0	25.23558097504483
504.72204551264144	1586.3666666666666	6709.266666666666	23.36839095844894
505.49154026154974	1586.5	6749.033333333334	25.203133609464054
506.2609627131576	1586.6666666666667	6789.1	25.004165289682263
507.03031286529983	1586.2	6831.133333333333	24.859953479228437
507.7995907158112	1586.5666666666666	6889.533333333334	25.68499316848685
508.5687962625266	1586.9666666666667	6952.866666666667	26.113331534301306
509.33792950328075	1586.1	7033.633333333333	26.50602663674993
510.1069904359085	1585.8	7122.7	27.188176459740863
510.8759790582447	1586.8666666666666	7206.166666666667	27.72329281923647
511.6448953681241	1586.0333333333333	7289.833333333333	28.34660273810388
512.4137393633815	1586.4666666666667	7380.7	29.4215805667766
513.1825110418519	1586.3333333333333	7492.166666666667	30.363481498467568
513.9512104013698	1586.6666666666667	7601.166666666667	29.726033594429442
514.7198374397702	1586.0	7699.233333333334	30.322470794166705
515.4883921548881	1586.6666666666667	7812.233333333334	30.668536189993574
516.2568745445578	1586.2	7931.8	33.233259602126836
517.0252846066146	1586.0	8027.933333333333	33.27959736867088
517.793622338893	1586.3333333333333	8130.366666666667	35.391369874258835
518.561887739228	1586.8	8226.166666666666	36.37222462762604
519.3300808054544	1586.0666666666666	8318.566666666668	37.32377168087995
520.0982015354069	1587.2	8414.4	37.99216824516997
520.8662499269203	1586.2	8512.0	40.12639332568619
521.6342259778296	1586.8	8609.833333333334	42.48757656138433
522.4021296859694	1587.1	8679.766666666666	43.067120142564875
523.1699610491747	1586.3666666666666	8753.2	44.895388934677264
523.9377200652801	1586.3666666666666	8835.533333333333	47.18768773588951
524.7054067321207	1587.1333333333334	8881.733333333334	48.077216578320645
525.4730210475309	1586.1333333333334	8951.233333333334	50.656749493751036
526.2405630093459	1586.6666666666667	9015.933333333332	53.55688721354803
527.0080326154003	1586.3333333333333	9081.866666666667	55.68433376312732
527.7754298635291	1586.4	9133.533333333333	59.02623473819685
528.5427547515668	1587.3	9155.833333333334	60.27351957403379
529.3100072773485	1586.9333333333334	9205.2	63.058634146821916
530.077187438709	1586.7	9232.733333333334	65.02992484978111
530.8442952334829	1586.1666666666667	9289.0	68.24643810275089
531.6113306595051	1586.9333333333334	9334.233333333334	70.43853569305715
532.3782937146104	1586.6	9378.1	73.32258503697098
533.1451843966338	1586.8666666666666	9415.9	74.24098261598905
533.9120027034099	1586.6333333333334	9442.966666666667	76.87961931957835
534.6787486327736	1586.6333333333334	9467.433333333332	78.35321283060078
535.4454221825597	1587.0	9508.4	80.7080748850972
536.212023350603	1587.0333333333333	9553.933333333332	81.84633884235421
536.9785521347383	1586.1666666666667	9582.533333333333	83.92381761352922
537.7450085328004	1586.6	9594.9	84.30577888209793
538.5113925426242	1586.7	9630.933333333332	85.6227962954136
539.2777041620444	1587.1	9648.766666666666	85.40068408668714
540.0439433888959	1586.1333333333334	9679.466666666667	86.29304604082279
540.8101102210134	1586.6666666666667	9703.833333333334	86.40652365365416
541.5762046562318	1586.4666666666667	9722.4	86.07974823962282
542.3422266923859	1586.6666666666667	9727.933333333332	84.71441855619432
543.1081763273105	1586.6	9745.566666666668	85.13059569203219
543.8740535588404	1586.6666666666667	9743.033333333333	83.43435663240358
544.6398583848105	1587.8333333333333	9740.7	81.6871295820206
545.4055908030555	1586.8333333333333	9751.133333333333	79.86373335792283
546.1712508114102	1586.7666666666667	9770.033333333333	78.24961092374541
546.9368384077096	1586.7	9773.7	76.05217264137468
547.7023535897882	1586.8	9774.3	72.54970272057628
548.4677963554811	1586.5	9771.033333333333	69.86084972002722
549.2331667026231	1586.5333333333333	9793.4	67.87119931742005
549.9984646290487	1587.0333333333333	9770.266666666666	63.56285723865561
550.7636901325931	1586.4	9787.933333333332	60.92736330034951
551.5288432110908	1586.5333333333333	9787.133333333333	58.51428408008816
552.2939238623768	1585.9333333333334	9775.9	54.86325084907513
553.0589320842859	1586.8	9781.266666666666	51.926548313161106
553.8238678746528	1587.2	9770.2	47.84412733367665
554.5887312313124	1586.1666666666667	9768.266666666666	44.341815223012205
555.3535221520995	1586.4333333333334	9770.966666666667	41.55137200074517
556.1182406348488	1586.4666666666667	9768.7	38.415169244647124
556.8828866773954	1586.3	9775.9	35.15470565389587
557.6474602775738	1586.9333333333334	9764.866666666667	31.511988356065952
558.411961433219	1586.3666666666666	9761.7	28.220006867389547
559.1763901421657	1586.9666666666667	9759.133333333333	25.04256776304326
559.9407464022488	1586.3333333333333	9777.133333333333	22.337421073901574
560.7050302113031	1586.9666666666667	9775.833333333334	20.21702380909678
561.4692415671633	1587.1333333333334	9809.9	18.74166900848853
562.2333804676643	1587.2333333333333	9822.266666666666	15.750061144275358
562.997446910641	1586.3666666666666	9832.466666666667	12.55102310767475
563.7614408939281	1586.2	9858.466666666667	11.126070774021176
564.5253624153604	1586.7	9887.233333333334	9.271938107202256
565.2892114727728	1586.4	9887.5	6.371723673891861
566.0529880639999	1586.8333333333333	9913.933333333332	6.117122083861032
566.8166921868768	1586.8666666666666	9916.6	4.535261191950818
567.5803238392382	1586.7666666666667	9927.5	2.810391275084332
568.3438830189189	1586.9	9941.9	1.1763439831065476
569.1073697237535	1586.5666666666666	9975.0	1.121469611992762
569.8707839515772	1586.9333333333334	9995.9	0.11880341284867794
570.6341257002246	1585.7333333333333	10002.866666666667	-1.0821767485893412
571.3973949675305	1586.4	10018.7	-0.1373214345803121
572.1605917513298	1586.8	10037.233333333334	-1.980964322984952
572.9237160494572	1586.3333333333333	10062.866666666667	-1.3675247932983408
573.6867678597476	1586.7333333333333	10061.5	-2.8755860629070265
574.4497471800358	1586.2666666666667	10066.4	-2.9907699160902825
575.2126540081566	1586.8	10082.1	-4.079043148948594
575.9754883419448	1586.7666666666667	10075.6	-4.097340293789642
576.7382501792351	1586.3666666666666	10091.566666666668	-4.33728198814063
577.5009395178625	1586.5333333333333	10119.466666666667	-4.939281690137995
578.2635563556619	1586.9	10150.9	-4.617174604319145
579.0261006904677	1586.5666666666666	10154.1	-4.835905958214346
579.7885725201152	1586.7666666666667	10153.333333333334	-6.019692560354393
580.5509718424388	1586.6666666666667	10168.133333333333	-5.982691477159998
581.3132986552736	1586.6333333333334	10184.833333333334	-5.698692006429196
582.0755529564542	1587.3333333333333	10197.633333333333	-5.674141480521364
582.8377347438156	1586.8666666666666	10215.7	-6.624732374166632
583.5998440151925	1586.0666666666666	10238.666666666666	-6.965749757027295
584.3618807684197	1586.7666666666667	10279.533333333333	-5.423341882219739
585.123845001332	1586.4	10297.1	-6.001086352895009
585.8857367117644	1586.8666666666666	10349.233333333334	-5.706762763491003
586.6475558975515	1586.4333333333334	10376.5	-6.528458233478973
587.4093025565281	1586.7333333333333	10416.166666666666	-6.4187990358569404
588.1709766865292	1586.8	10459.5	-6.305724404093758
588.9325782853895	1586.9666666666667	10503.833333333334	-6.4283083618181225
589.6941073509438	1586.1666666666667	10573.466666666667	-5.796961909308421
590.4555638810269	1586.6666666666667	10630.5	-6.128857152092416
591.2169478734736	1587.0	10714.766666666666	-6.3933856503166515
591.9782593261189	1585.5333333333333	10775.533333333333	-6.851534041672545
592.7394982367973	1586.7	10866.9	-8.001601931092635
593.5006646033439	1586.8333333333333	10970.933333333332	-6.917442410381196
594.2617584235933	1586.5666666666666	11072.133333333333	-6.259239827050169
595.0227796953804	1587.3333333333333	11161.766666666666	-6.89411273342259
595.78372841654	1587.2666666666667	11271.366666666667	-6.710683020676373
596.544604584907	1585.4	11366.333333333334	-7.355477824997887
597.3054081983161	1586.5	11506.6	-7.11822249067828
598.0661392546021	1586.7333333333333	11626.766666666666	-6.98421880735838
598.8267977515999	1587.0666666666666	11759.833333333334	-6.5491117113197275
599.5873836871442	1586.8333333333333	11886.2	-7.227408165033316
600.34789705907	1587.0	12021.4	-7.176947060207883
601.1083378652119	1586.5666666666666	12149.7	-7.183212755170648
601.8687061034049	1585.7333333333333	12303.133333333333	-7.649053536479736
602.6290017714836	1586.4333333333334	12431.466666666667	-6.652401110651098
603.3892248672829	1586.3666666666666	12554.233333333334	-7.205933816510004
604.1493753886377	1586.7333333333333	12717.466666666667	-6.701967353878788
604.9094533333828	1586.7	12860.666666666666	-5.940352714940499
605.6694586993528	1586.4333333333334	12975.966666666667	-6.768618199543357
606.4293914843829	1587.1333333333334	13099.433333333332	-7.49739327635411
607.1892516863076	1586.3	13247.266666666666	-6.784622786075231
607.9490393029618	1587.0333333333333	13375.4	-7.7264039405922125
608.7087543321802	1586.4666666666667	13518.9	-7.7400148521693595
609.4683967717978	1586.6666666666667	13655.533333333333	-7.709849843235023
610.2279666196492	1586.5666666666666	13781.2	-7.583203712259882
610.9874638735695	1586.1	13928.7	-6.842393391944212
611.7468885313933	1586.6	14043.6	-7.446550732720577
612.5062405909555	1586.0666666666666	14177.666666666666	-7.716760010214086
613.2655200500909	1586.9666666666667	14336.266666666666	-6.961133701614888
614.0247269066342	1586.6	14476.466666666667	-6.441211841155349
614.7838611584203	1587.3	14590.3	-6.252814066062399
615.5429228032841	1586.1666666666667	14682.066666666668	-6.854502901726038
616.3019118390603	1586.4333333333334	14745.333333333334	-7.579369475917606
617.0608282635836	1587.2333333333333	14853.633333333333	-7.058140823625186
617.8196720746892	1586.2333333333333	14939.833333333334	-6.821435066000065
618.5784432702114	1586.0333333333333	15017.4	-6.9445657958387885
619.3371418479854	1586.3	15111.433333333332	-7.33166881364224
620.0957678058459	1586.4333333333334	15192.0	-6.44769159002058
620.8543211416277	1586.5666666666666	15267.333333333334	-6.273815398419146
621.6128018531655	1586.4666666666667	15348.0	-6.551340502886396
622.3712099382943	1586.9333333333334	15398.333333333334	-7.0056562393297535
623.1295453948488	1586.6666666666667	15447.7	-6.25457408815942
623.8878082206638	1586.0333333333333	15511.733333333334	-6.141698869572033
624.6459984135743	1586.0	15539.866666666667	-7.381673859866127
625.4041159714149	1586.5333333333333	15615.6	-6.087605096184654
626.1621608920203	1586.5333333333333	15620.1	-7.043835069011046
626.9201331732256	1586.5666666666666	15634.2	-7.3226826259770315
627.6780328128656	1586.2666666666667	15693.2	-7.2427087499220075
628.4358598087749	1586.4	15747.566666666668	-6.962765798973506
629.1936141587885	1586.1333333333334	15806.933333333332	-6.316217968764156
629.9512958607411	1586.7666666666667	15835.966666666667	-6.327750863753762
630.7089049124675	1586.0333333333333	15860.7	-6.655240192487457
631.4664413118026	1586.7666666666667	15864.666666666666	-6.812475910054494
632.2239050565811	1587.2666666666667	15862.1	-6.935708309854501
632.9812961446379	1586.4666666666667	15870.633333333333	-6.663822303283772
633.7386145738079	1586.4	15896.3	-6.494491854035545
634.4958603419257	1586.6	15939.533333333333	-5.967096000216063
635.2530334468262	1586.2666666666667	15924.766666666666	-5.798755791654716
636.0101338863443	1586.7	15918.3	-6.1890745274159364
636.7671616583146	1586.5666666666666	15927.333333333334	-5.827726622344275
637.5241167605723	1586.1	15901.633333333333	-6.191983668139182
638.2809991909518	1586.3666666666666	15895.466666666667	-6.993902252605996
639.037808947288	1585.9	15895.133333333333	-6.495788850947232
639.7945460274159	1586.5666666666666	15859.666666666666	-6.809756722816175
640.5512104291702	1586.2666666666667	15827.733333333334	-6.549497576473799
641.3078021503857	1586.0	15789.033333333333	-6.492788027275797
642.0643211888971	1586.2	15744.833333333334	-6.349794873869142
642.8207675425394	1586.5666666666666	15710.533333333333	-6.202618671878041
643.5771412091474	1586.9333333333334	15704.533333333333	-6.194276250543878
644.3334421865558	1586.3666666666666	15676.4	-6.449324726186329
645.0896704725996	1586.0333333333333	15669.633333333333	-6.162509266334869
645.8458260651132	1586.9666666666667	15633.6	-6.904476383827368
646.6019089619319	1585.6333333333334	15601.633333333333	-7.438582828050903
647.3579191608902	1587.0333333333333	15596.566666666668	-7.067004444483837
648.1138566598231	1586.4333333333334	15565.966666666667	-7.210396865490259
648.8697214565653	1586.1666666666667	15555.4	-7.417431301082867
649.6255135489516	1586.8333333333333	15549.233333333334	-6.653875284722659
650.3812329348169	1586.4	15515.533333333333	-6.991914340473817
651.1368796119959	1586.4666666666667	15578.066666666668	-6.689001639010577
651.8924535783235	1585.9666666666667	15575.833333333334	-6.577723333268869
652.6479548316345	1586.2666666666667	15514.333333333334	-6.634326931678133
653.4033833697637	1586.6	15500.266666666666	-6.72208161780393
654.1587391905458	1586.1333333333334	15503.966666666667	-7.255394665094626
654.9140222918159	1585.8	15530.033333333333	-6.852596110629846
655.6692326714084	1586.4	15541.8	-6.178834310229776
656.4243703271585	1586.0666666666666	15540.833333333334	-6.815807142341689
657.1794352569008	1586.7666666666667	15547.133333333333	-6.53227557874153
657.9344274584702	1586.9	15570.2	-6.753084185306073
658.6893469297014	1586.4666666666667	15584.966666666667	-6.608328536611525
659.4441936684294	1585.8333333333333	15604.233333333334	-6.976200454227598
660.1989676724888	1586.6333333333334	15644.133333333333	-6.895126968116302
660.9536689397146	1586.3333333333333	15667.6	-7.233557441106665
661.7082974679414	1586.9333333333334	15704.366666666667	-6.807538800897142
662.4628532550042	1586.3	15741.9	-6.359208136361853
663.2173362987378	1586.5666666666666	15792.933333333332	-5.919683053948529
663.9717465969768	1587.0	15843.033333333333	-6.4598243661130095
664.7260841475563	1586.7333333333333	15879.933333333332	-6.812219883565319
665.480348948311	1586.4333333333334	15964.166666666666	-6.347999429639449
666.2345409970756	1586.7666666666667	16036.333333333334	-7.0043405251509245
666.988660291685	1586.3666666666666	16119.5	-6.309081212784221
667.742706829974	1587.0666666666666	16157.066666666668	-6.858892081861302
668.4966806097776	1586.4333333333334	16250.666666666666	-6.601306034634106
669.2505816289303	1587.6	16371.666666666666	-6.8124040303926785
670.0044098852671	1586.7666666666667	16444.266666666666	-6.8691565711571965
670.7581653766227	1586.2333333333333	16531.466666666667	-6.879681575082892
671.511848100832	1587.1	16614.966666666667	-6.608816322422911
672.2654580557298	1586.2333333333333	16719.233333333334	-6.381352195571086
673.0189952391509	1586.2333333333333	16825.833333333332	-6.819831877523666
673.7724596489301	1586.5333333333333	16908.5	-6.971310070285139
674.5258512829022	1587.2	17047.5	-5.827983049702888
675.279170138902	1585.8	17134.733333333334	-7.036190409857535
676.0324162147645	1586.8333333333333	17268.066666666666	-7.128079616893284
676.7855895083242	1586.6333333333334	17385.733333333334	-6.607212995878437
677.5386900174161	1586.6	17495.566666666666	-6.784155316653442
678.2917177398749	1586.6666666666667	17597.033333333333	-6.8171864317073245
679.0446726735356	1586.7666666666667	17720.966666666667	-6.940143681785245
679.797554816233	1586.7666666666667	17863.233333333334	-6.53928330320812
680.5503641658016	1587.2333333333333	17994.233333333334	-6.513720534611249
681.3031007200765	1586.3666666666666	18072.466666666667	-7.2044518875301105
682.0557644768925	1587.3666666666666	18207.5	-6.36385905381001
682.8083554340842	1586.2333333333333	18311.5	-6.931081557435606
683.5608735894867	1585.6333333333334	18442.9	-6.457775998880663
684.3133189409347	1586.4333333333334	18610.833333333332	-6.491191399325616
685.0656914862628	1586.3333333333333	18735.366666666665	-7.272801742157438
685.8179912233061	1586.5	18854.933333333334	-6.98541185493146
686.5702181498993	1586.3666666666666	18953.166666666668	-6.6646908725616605
687.3223722638772	1586.0333333333333	19095.2	-6.107378986435474
688.0744535630747	1586.7666666666667	19215.166666666668	-6.147331201244872
688.8264620453265	1586.4333333333334	19342.033333333333	-6.434697514482371
689.5783977084674	1586.3333333333333	19473.933333333334	-5.909603293432996
690.3302605503324	1586.1333333333334	19569.533333333333	-6.586948611804248
691.082050568756	1586.8	19683.866666666665	-5.960030836055103
691.8337677615733	1586.3	19788.366666666665	-5.4415507542563795
692.585412126619	1586.3	19883.1	-6.188791078186852
693.3369836617278	1586.7333333333333	19961.1	-5.956959173977243
694.0884823647348	1585.8666666666666	20058.9	-6.171114177831727
694.8399082334745	1586.0333333333333	20149.666666666668	-6.028936866751493
695.5912612657819	1586.3	20204.3	-6.1019335455923045
696.3425414594917	1586.5666666666666	20269.0	-6.094788934020202
697.0937488124388	1587.2	20375.433333333334	-5.099217831940061
697.8448833224579	1586.1333333333334	20401.8	-5.615437859795501
698.5959449873841	1586.6666666666667	20417.166666666668	-6.470795016147664
699.3469338050518	1586.1	20478.933333333334	-6.71752705394329
700.0978497732962	1586.7333333333333	20546.033333333333	-6.188602363517496
700.8486928899517	1587.2666666666667	20577.566666666666	-6.4512952564443955
701.5994631528534	1585.8333333333333	20623.433333333334	-5.893353026655651
702.3501605598362	1586.5666666666666	20612.033333333333	-5.884325025016908
703.1007851087347	1586.4333333333334	20590.233333333334	-5.939833631367787
703.8513367973837	1586.7666666666667	20597.666666666668	-5.4739275505903775
704.6018156236181	1586.8	20604.8	-5.975222864176537
705.3522215852728	1586.8666666666666	20586.533333333333	-6.463152146987649
706.1025546801824	1586.8333333333333	20607.733333333334	-6.8247615440210625
706.8528149061818	1586.6333333333334	20604.0	-6.298904470962905
707.603002261106	1587.2333333333333	20598.266666666666	-6.233436606244296
708.3531167427894	1586.6333333333334	20593.4	-5.944923217313123
709.1031583490673	1586.6	20570.266666666666	-6.276934903162885
709.8531270777742	1586.4333333333334	20519.733333333334	-5.628324562499186
710.6030229267449	1586.6333333333334	20480.733333333334	-6.239262330056596
711.3528458938142	1587.2666666666667	20415.766666666666	-6.695635901152995
712.1025959768172	1586.1333333333334	20339.8	-6.007092001151281
712.8522731735884	1586.6333333333334	20236.3	-6.054903181309278
713.6018774819628	1586.4333333333334	20116.733333333334	-6.184526254040493
714.351408899775	1586.2666666666667	20037.266666666666	-6.201635881551333
715.1008674248601	1586.1	19950.966666666667	-6.466671311938134
715.8502530550527	1586.9333333333334	19837.1	-6.8366482350293785
716.5995657881876	1586.4666666666667	19736.066666666666	-6.850678303233698
717.3488056220998	1586.0666666666666	19663.433333333334	-6.0549390404466035
718.097972554624	1586.6	19601.4	-6.07502942625196
718.8470665835949	1586.6666666666667	19529.4	-5.89395506626105
719.5960877068475	1586.6	19454.533333333333	-6.266784741077949
720.3450359222164	1586.9333333333334	19393.866666666665	-6.8438323236085505
721.0939112275368	1586.7	19369.333333333332	-7.536112060040171
721.842713620643	1587.2	19343.0	-6.6867945965521915
722.5914430993702	1586.2666666666667	19289.366666666665	-6.298115861094771
723.340099661553	1586.8333333333333	19203.466666666667	-7.175095539992003
724.0886833050263	1586.4666666666667	19167.966666666667	-6.907387725158586
724.837194027625	1587.0333333333333	19144.566666666666	-6.472630211042102
725.5856318271836	1586.6	19104.033333333333	-6.751855581304798
726.3339967015373	1586.2333333333333	19074.633333333335	-6.210881725071322
727.0822886485207	1586.8333333333333	19022.733333333334	-6.069823374308192
727.8305076659686	1586.7333333333333	18968.533333333333	-6.071336824521777
728.5786537517159	1586.6666666666667	18871.2	-6.792650654409564
729.3267269035974	1586.6	18782.866666666665	-7.067502916853394
730.0747271194479	1586.1666666666667	18753.2	-7.208844604754415
730.822654397102	1586.3666666666666	18765.633333333335	-6.684608672122922
731.5705087343949	1586.7333333333333	18776.433333333334	-6.548702993467268
732.3182901291611	1586.7333333333333	18744.4	-6.712068152374548
733.0659985792356	1586.2333333333333	18714.2	-5.8564200503991275
733.8136340824532	1586.8	18678.433333333334	-6.158650505356484
734.5611966366486	1586.8666666666666	18657.1	-5.831748595994301
735.3086862396566	1586.2666666666667	18659.1	-5.921211640041442
736.056102889312	1586.9	18663.9	-6.06442239238286
736.8034465834498	1586.5333333333333	18675.833333333332	-6.152803978970372
737.5507173199047	1586.4666666666667	18662.633333333335	-5.803804919225346
738.2979150965115	1586.6	18626.5	-6.368138862229262
739.045039911105	1586.5333333333333	18608.4	-6.336283135505241
739.79209176152	1585.7	18647.2	-6.495571145203346
740.5390706455914	1586.6333333333334	18647.1	-5.909570548579551
741.285976561154	1586.7666666666667	18643.9	-5.474300031807839
742.0328095060426	1586.1666666666667	18612.966666666667	-6.176905590588111
742.7795694780918	1586.5333333333333	18605.466666666667	-5.569655456532489
743.5262564751367	1586.7333333333333	18551.466666666667	-6.004133613861163
744.272870495012	1586.7333333333333	18525.866666666665	-5.451432990677355
745.0194115355524	1586.7	18472.366666666665	-5.099313306426419
745.765879594593	1587.4333333333334	18469.666666666668	-5.856491131117175
746.5122746699683	1586.7333333333333	18490.3	-5.193812133923718
747.2585967595134	1586.6	18475.3	-6.0504201291877715
748.0048458610628	1585.9333333333334	18494.766666666666	-5.937713191178463
748.7510219724516	1586.3	18545.266666666666	-6.180398325017455
749.4971250915144	1586.3666666666666	18564.533333333333	-6.151601950795134
750.243155216086	1586.3333333333333	18561.866666666665	-6.090326640192256
750.9891123440015	1586.3666666666666	18611.533333333333	-5.753951167108561
751.7349964730954	1586.0666666666666	18692.733333333334	-5.493645150184402
752.4808076012027	1585.5666666666666	18725.3	-5.869092383741477
753.2265457261582	1586.6666666666667	18779.7	-4.93042730449846
753.9722108457964	1586.1666666666667	18828.066666666666	-5.295749537823217
754.7178029579526	1586.6	18886.966666666667	-5.019137443597373
755.4633220604613	1587.0333333333333	18920.333333333332	-5.005527811839107
756.2087681511574	1587.2666666666667	18951.333333333332	-5.700800763613415
756.9541412278757	1586.9	18986.033333333333	-5.671319495823257
757.699441288451	1586.9333333333334	19041.2	-5.677262148045837
758.4446683307182	1586.1666666666667	19103.933333333334	-5.64539626328734
759.1898223525119	1587.0333333333333	19166.366666666665	-5.50624022544415
759.9349033516671	1586.8666666666666	19213.266666666666	-5.563800661023979
760.6799113260186	1586.2666666666667	19263.066666666666	-5.902850218680699
761.424846273401	1587.6333333333334	19311.933333333334	-6.238307942788929
762.1697081916495	1586.5666666666666	19351.466666666667	-6.216119512114153
762.9144970785986	1586.8666666666666	19410.066666666666	-5.908376664519294
763.6592129320832	1586.9333333333334	19478.333333333332	-6.154131915941271
764.4038557499381	1586.9666666666667	19523.2	-5.9788760643811845
765.1484255299982	1586.7	19608.166666666668	-6.103689966805208
765.8929222700982	1586.6333333333334	19679.533333333333	-6.4606778678908485
766.637345968073	1586.1	19735.166666666668	-5.414017353456477
767.3816966217572	1585.9333333333334	19812.2	-5.49162728157729
768.1259742289859	1586.5	19867.8	-6.228348756811645
768.8701787875938	1587.1333333333334	19989.866666666665	-5.481243890369294
769.6143102954156	1587.2666666666667	20085.4	-5.3001057189909435
770.3583687502863	1585.7666666666667	20142.633333333335	-6.273399609378379
771.1023541500406	1586.6333333333334	20237.466666666667	-5.483134233753288
771.8462664925133	1587.1333333333334	20281.5	-6.32833776148064
772.5901057755393	1586.3666666666666	20355.666666666668	-6.243957931436867
773.3338719969533	1586.6	20468.7	-6.152501481261089
774.0775651545903	1587.2	20567.9	-6.082410161474938
774.8211852462848	1586.2	20645.0	-6.1003520685448
775.5647322698719	1586.8666666666666	20733.933333333334	-5.643511115817314
776.3082062231862	1586.6	20823.1	-5.142481636783178
777.0516071040627	1587.0333333333333	20960.166666666668	-4.450132432356579
777.7949349103361	1587.1	21081.633333333335	-4.590123587684186
778.5381896398412	1586.3666666666666	21170.2	-4.460300289079805
779.281371290413	1587.1	21301.933333333334	-4.46424678874175
780.024479859886	1586.7	21393.4	-5.428588282956625
780.7675153460953	1586.0333333333333	21501.933333333334	-5.752070655092402
781.5104777468754	1586.8333333333333	21579.5	-5.688680557296524
782.2533670600615	1586.2	21669.933333333334	-6.120997598551909
782.996183283488	1586.4333333333334	21767.166666666668	-6.095318741106526
783.73892641499	1587.1	21899.766666666666	-5.605969875779249
784.4815964524023	1587.1333333333334	22017.733333333334	-5.994032700414972
785.2241933935596	1586.2333333333333	22098.566666666666	-5.579619108013722
785.9667172362967	1586.5666666666666	22186.0	-5.775371448048814
786.7091679784486	1586.6	22252.633333333335	-6.000141741713269
787.4515456178499	1586.3666666666666	22294.066666666666	-6.385130034611125
788.1938501523355	1586.4	22420.666666666668	-5.886220380699451
788.9360815797401	1586.5333333333333	22545.266666666666	-6.096758401650727
789.6782398978987	1586.8	22689.233333333334	-5.63927595629727
790.420325104646	1587.1333333333334	22809.133333333335	-5.484459477252952
791.1623371978169	1586.2666666666667	22903.8	-5.62363156678327
791.9042761752461	1586.9333333333334	22996.933333333334	-6.295804304400501
792.6461420347684	1586.8666666666666	23139.166666666668	-5.813360087622323
793.3879347742187	1586.2333333333333	23248.9	-6.083874625882957
794.1296543914318	1586.0666666666666	23366.133333333335	-5.244988258526262
794.8713008842426	1586.6	23479.266666666666	-5.508816949379598
795.6128742504857	1586.1333333333334	23604.9	-5.986806179580212
796.354374487996	1586.5333333333333	23702.466666666667	-5.856074857397087
797.0958015946084	1586.7	23805.0	-5.135063400495951
797.8371555681575	1586.4333333333334	23927.033333333333	-5.3856079316257714
798.5784364064783	1587.2333333333333	24085.833333333332	-4.71262517122059
799.3196441074057	1586.8333333333333	24141.333333333332	-4.804490168769527
800.0607786687742	1586.8666666666666	24201.466666666667	-5.366912287216596
800.8018400884189	1586.4666666666667	24352.8	-5.031647614587273
801.5428283641745	1587.0333333333333	24422.7	-5.605121017363942
802.2837434938757	1586.8	24539.466666666667	-4.971704692056202
803.0245854753575	1587.0333333333333	24684.1	-5.163824817377954
803.7653543064547	1586.9666666666667	24791.633333333335	-5.258377164211331
804.5060499850019	1586.8333333333333	24872.6	-5.0134625357901745
805.2466725088342	1586.1333333333334	24932.433333333334	-5.441045220144677
805.9872218757862	1586.8666666666666	25060.966666666667	-5.1709596391198565
806.7276980836928	1586.6666666666667	25181.9	-6.267819426238093
807.4681011303886	1586.0666666666666	25364.233333333334	-4.795838800686292
808.2084310137088	1586.4333333333334	25392.566666666666	-5.592401449276885
808.948687731488	1585.6666666666667	25510.6	-5.6478366340130615
809.688871281561	1586.7	25642.1	-5.40408104569379
810.4289816617627	1586.2666666666667	25678.033333333333	-5.5751648496478055
811.1690188699278	1586.3666666666666	25751.433333333334	-5.6541654738962555
811.9089829038911	1586.6333333333334	25750.133333333335	-5.4569720067074865
812.6488737614875	1586.9666666666667	25830.966666666667	-5.767295817644229
813.3886914405518	1585.5333333333333	26014.166666666668	-5.724577025175247
814.1284359389189	1586.1666666666667	26138.3	-5.447410472557283
814.8681072544233	1585.9	26295.566666666666	-5.425625883805765
815.6077053849002	1586.0666666666666	26387.833333333332	-5.635552637887167
816.3472303281842	1586.7	26431.1	-5.444722803330625
817.0866820821101	1586.1	26439.466666666667	-5.557224680973898
817.8260606445127	1586.4666666666667	26536.7	-5.526047438767394
818.5653660132269	1586.8	26641.133333333335	-5.693176023790825
819.3045981860876	1586.4333333333334	26723.9	-5.3497828513318115
820.0437571609293	1586.1333333333334	26830.666666666668	-5.308538488369431
820.7828429355872	1587.0	26903.766666666666	-4.701644758317064
821.5218555078957	1586.3333333333333	26975.0	-4.560338154520768
822.26079487569	1586.6	27046.233333333334	-5.099895667399299
822.9996610368046	1585.4333333333334	27111.033333333333	-5.512028153967684
823.7384539890745	1586.8666666666666	27128.233333333334	-5.638464604589449
824.4771737303345	1586.3333333333333	27223.2	-5.382859845374655
825.2158202584193	1586.4333333333334	27316.066666666666	-5.585807789730871
825.9543935711638	1586.5666666666666	27375.4	-5.94200057288463
826.6928936664028	1586.3666666666666	27496.7	-5.766039236042168
827.4313205419711	1586.8	27561.2	-5.695806884018873
828.1696741957036	1586.6333333333334	27668.166666666668	-6.047126864293678
828.907954625435	1585.6	27774.166666666668	-6.464487386068235
829.646161829	1586.2333333333333	27957.433333333334	-5.565132554411371
830.3842958042337	1585.9	28058.966666666667	-4.9100871095041505
831.1223565489707	1586.5666666666666	28125.866666666665	-5.378741455225324
831.8603440610459	1586.4	28226.566666666666	-5.2055021144849505
832.598258338294	1586.9666666666667	28298.8	-5.105929043270472
833.3360993785501	1586.4666666666667	28347.833333333332	-5.185274094719921
834.0738671796487	1586.2333333333333	28451.233333333334	-4.65656490954473
834.8115617394246	1586.4666666666667	28502.5	-5.3889164191265015
835.5491830557129	1586.4	28637.966666666667	-6.095129308438235
836.2867311263482	1586.6333333333334	28684.366666666665	-6.0990407370904185
837.0242059491653	1586.8333333333333	28798.733333333334	-6.056842886188047
837.7616075219992	1586.5333333333333	28908.066666666666	-5.9109360688849595
838.4989358426844	1586.6	28965.066666666666	-5.588251868633713
839.2361909090561	1585.9333333333334	28997.8	-5.5778368486368
839.9733727189487	1586.2	29061.4	-5.384519924576118
840.7104812701973	1586.7333333333333	29130.233333333334	-5.556019586401691
841.4475165606366	1586.2333333333333	29249.733333333334	-5.8275132276877475
842.1844785881015	1586.3	29407.5	-5.682755230176539
842.9213673504267	1586.7	29493.666666666668	-5.058238538423549
843.6581828454471	1586.6333333333334	29505.4	-4.8551587690001465
844.3949250709974	1586.6333333333334	29544.166666666668	-5.367376513153223
845.1315940249126	1586.4	29636.133333333335	-5.14690142999077
845.8681897050272	1585.8333333333333	29744.766666666666	-5.140268667344342
846.6047121091764	1586.5333333333333	29887.866666666665	-4.705901335765359
847.3411612351948	1586.3333333333333	29992.433333333334	-5.2201950337944085
848.0775370809172	1586.5	30078.266666666666	-4.985145760938222
848.8138396441784	1586.6666666666667	30166.766666666666	-4.972329643109782
849.5500689228132	1586.5333333333333	30224.066666666666	-5.749329091870952
850.2862249146566	1586.6	30334.8	-5.54541527392042
851.0223076175432	1586.4	30472.2	-5.33900943139548
851.7583170293079	1586.6333333333334	30681.366666666665	-4.998999531654204
852.4942531477856	1586.2	30749.066666666666	-4.505710849520596
853.2301159708109	1586.1	30748.633333333335	-4.5583262217936245
853.9659054962187	1587.2	30793.533333333333	-4.539263366332775
854.7016217218439	1587.2666666666667	30819.233333333334	-4.9193589045701325
855.4372646455213	1586.2666666666667	30928.333333333332	-5.146314601140973
856.1728342650856	1586.6666666666667	31042.0	-5.458736596584692
856.9083305783716	1587.0333333333333	31166.2	-5.253289934635661
857.6437535832143	1585.6333333333334	31216.0	-5.137576161380652
858.3791032774483	1586.5666666666666	31278.266666666666	-5.597526691131605
859.1143796589085	1586.5666666666666	31289.933333333334	-5.4649365519444215
859.8495827254299	1586.8666666666666	31397.7	-5.78044232765167
860.5847124748469	1586.4666666666667	31480.266666666666	-4.891979254618593
861.3197689049947	1587.2	31572.366666666665	-4.827504378126784
862.0547520137079	1586.4	31700.033333333333	-5.560412553249959
862.7896617988213	1586.4	31767.633333333335	-5.756828756956702
863.5244982581698	1585.8333333333333	31860.566666666666	-5.174887822114806
864.2592613895882	1586.4666666666667	31872.833333333332	-5.472736142747535
864.9939511909114	1586.8666666666666	31852.9	-5.44096473073619
865.728567659974	1586.9333333333334	31949.1	-5.256651442074197
866.4631107946109	1585.7666666666667	32049.9	-4.981800649324941
867.197580592657	1586.2	32148.5	-4.885337496546717
867.931977051947	1586.8666666666666	32276.0	-5.487536143642352
868.6663001703158	1586.2333333333333	32356.433333333334	-5.487106633727893
869.4005499455982	1587.1333333333334	32429.933333333334	-5.395008708263974
870.1347263756289	1586.6666666666667	32527.733333333334	-4.6226904755413685
870.8688294582428	1586.6	32637.266666666666	-4.748056660800153
871.6028591912748	1586.4333333333334	32703.4	-5.106443000879065
872.3368155725594	1586.4333333333334	32823.13333333333	-5.026975266742069
873.0706985999318	1586.0666666666666	32889.76666666667	-4.770723168954044
873.8045082712266	1587.1	32949.7	-5.150163646185459
874.5382445842787	1586.6666666666667	33071.4	-4.687952322361201
875.2719075369228	1585.9666666666667	33191.666666666664	-5.227104546150593
876.0054971269938	1586.9	33373.933333333334	-5.314448627715254
876.7390133523264	1586.5666666666666	33531.333333333336	-5.249863819332142
877.4724562107556	1586.5	33776.8	-5.373106305726571
878.2058257001161	1586.0333333333333	33944.833333333336	-5.6068255873178305
878.9391218182427	1586.2	34107.53333333333	-5.199566809192586
879.6723445629702	1586.2333333333333	34191.6	-5.457728727866478
880.4054939321335	1586.2666666666667	34306.3	-4.841466362882481
881.1385699235674	1586.8333333333333	34469.03333333333	-5.423370202051884
881.8715725351066	1586.4666666666667	34668.76666666667	-5.313832448294473
882.604501764586	1586.2666666666667	34849.53333333333	-6.085777315891751
883.3373576098403	1586.6666666666667	35003.0	-6.134131920544708
884.0701400687044	1586.7	35128.26666666667	-6.211386270214569
884.8028491390132	1586.9	35213.23333333333	-6.732389172532672
885.5354848186014	1586.4	35353.63333333333	-6.739127387406231
886.2680471053038	1586.3666666666666	35490.9	-6.963390511971591
887.0005359969554	1585.8666666666666	35621.433333333334	-7.168216116221136
887.7329514913906	1586.4333333333334	35727.36666666667	-6.978150089367162
888.4652935864447	1586.0666666666666	35955.1	-7.092187136974093
889.1975622799522	1586.1	36233.333333333336	-6.446177608919498
889.929757569748	1586.5	36481.333333333336	-6.134160029448907
890.6618794536669	1586.9333333333334	36586.933333333334	-6.221880365115985
891.3939279295437	1585.9666666666667	36727.76666666667	-5.433610586248282
892.1259029952132	1586.0333333333333	36884.7	-5.303885844778635
892.8578046485103	1585.8666666666666	37081.46666666667	-5.478061941871976
893.5896328872698	1585.9333333333334	37325.2	-4.410886428113165
894.3213877093264	1586.2333333333333	37558.73333333333	-3.8789714607760764
895.0530691125149	1586.0333333333333	37799.833333333336	-4.367623633955931
895.7846770946703	1586.1666666666667	38022.36666666667	-3.7565662143705767
896.5162116536272	1585.8	38115.433333333334	-3.165919545676092
897.2476727872206	1586.6666666666667	38185.73333333333	-2.499739838627521
897.9790604932853	1586.3333333333333	38310.5	-2.6095987371017664
898.7103747696559	1586.2333333333333	38436.26666666667	-2.6795863656159873
899.4416156141674	1586.5	38634.666666666664	-2.1939672380669872
900.1727830246544	1585.7666666666667	38920.4	-1.930958317982008
900.9038769989521	1586.2333333333333	39189.76666666667	-1.8550846639665783
901.634897534895	1586.4	39430.53333333333	-2.060760232283752
902.365844630318	1586.1666666666667	39654.1	-1.9195891556598461
903.0967182830558	1586.6	39777.63333333333	-2.1028229427745693
903.8275184909435	1587.2	39936.9	-1.4937833888555223
904.5582452518156	1586.4333333333334	40075.833333333336	-1.5670778991304832
905.288898563507	1586.1666666666667	40185.73333333333	-1.9185993457692043
906.0194784238527	1586.3	40290.13333333333	-1.8490141847441357
906.7499848306873	1586.4333333333334	40452.2	-1.4223807712152645
907.4804177818455	1586.8666666666666	40667.23333333333	-1.0452018583339282
908.2107772751625	1586.7666666666667	40858.13333333333	-1.0250466912865726
908.9410633084728	1586.4333333333334	41091.2	-1.4914487320512784
909.6712758796114	1586.2666666666667	41184.5	-1.1077680135797385
910.4014149864129	1586.7666666666667	41299.13333333333	-1.451331324173973
911.1314806267123	1586.3	41429.4	-1.2328684239721683
911.8614727983444	1586.0666666666666	41593.63333333333	-1.189919424610072
912.5913914991438	1586.6	41755.333333333336	-1.3249395540658282
913.3212367269456	1586.1	41913.13333333333	-1.4145764660024336
914.0510084795844	1586.3	42103.5	-1.5525150175110352
914.7807067548952	1586.9666666666667	42262.933333333334	-1.458153501865257
915.5103315507125	1585.6666666666667	42350.933333333334	-1.0952224421572796
916.2398828648716	1586.3666666666666	42488.2	-1.0258990778571062
916.9693606952068	1586.4	42613.23333333333	-1.7452331288162046
917.6987650395532	1586.2333333333333	42734.166666666664	-1.3951679728399964
918.4280958957455	1586.8666666666666	42810.333333333336	-1.7788953830744756
919.1573532616186	1586.4	42900.46666666667	-1.2879138453557801
919.8865371350073	1586.6333333333334	42927.36666666667	-1.8673139356854622
920.6156475137464	1586.0666666666666	43010.833333333336	-1.5408477670119953
921.3446843956707	1587.1666666666667	43024.86666666667	-1.7366621376888585
922.0736477786149	1587.0333333333333	42982.13333333333	-2.0173587577701486
922.802537660414	1587.1	42962.36666666667	-2.670821126438458
923.5313540389027	1586.4333333333334	42972.566666666666	-2.6193626251403
924.2600969119159	1586.5333333333333	42958.433333333334	-2.228454587028649
924.9887662772883	1587.0	42994.76666666667	-1.989599149728804
925.7173621328548	1587.1	43027.433333333334	-1.9647401081399214
926.4458844764501	1586.1666666666667	43029.86666666667	-1.6435090497171432
927.1743333059092	1585.9333333333334	42813.03333333333	-2.1653402593494273
927.9027086190666	1586.1	42468.26666666667	-2.2906580585823204
928.6310104137575	1586.2	42032.73333333333	-2.5263288865597873
929.3592386878165	1586.3	41527.666666666664	-2.140742276791866
930.0873934390784	1586.0333333333333	40779.7	-2.4213947792265653
930.815474665378	1586.8333333333333	39999.566666666666	-2.3516767810232833
931.5434823645503	1586.8	38987.833333333336	-2.84331195823389
932.2714165344298	1587.1666666666667	37826.4	-3.0182681942827814
932.9992771728516	1586.5	36646.4	-3.700764496530277
933.7270642776504	1586.4666666666667	35549.53333333333	-3.1800284855682937
934.4547778466609	1586.5666666666666	34477.2	-3.2501256766739703
935.1824178777181	1586.0333333333333	33620.833333333336	-3.745855395592103
935.9099843686568	1586.4	32920.86666666667	-3.3274707698519026
936.6374773173115	1586.4	32449.5	-3.765150746991555
937.3648967215174	1586.3	32167.7	-3.091943152558255
938.0922425791092	1586.4	32008.366666666665	-3.3659774903646262
938.8195148879216	1586.5333333333333	32108.5	-3.24202188981765
939.5467136457895	1587.1333333333334	32300.966666666667	-3.629618420586586
940.2738388505477	1586.0333333333333	32616.0	-2.90700916860885
941.000890500031	1586.9	33023.5	-3.233063424004952
941.7278685920743	1586.3666666666666	33561.96666666667	-3.331095204589028
942.4547731245123	1586.2666666666667	34211.166666666664	-3.0254038635394944
943.1816040951798	1586.2666666666667	34911.76666666667	-2.9236171686748316
943.9083615019116	1585.7	35621.13333333333	-3.404195113432115
944.6350453425426	1586.8	36369.73333333333	-3.3086009706960007
945.3616556149077	1586.2333333333333	37119.96666666667	-3.5647560887927496
946.0881923168415	1586.4666666666667	37929.2	-3.302333783124931
946.8146554461789	1586.1666666666667	38649.76666666667	-2.9001525714206764
947.5410450007547	1586.1666666666667	39420.86666666667	-3.086732403596093
948.2673609784038	1586.4	40088.86666666667	-3.542737485741896
948.9936033769609	1586.9	40914.63333333333	-3.345611721283352
949.7197721942608	1586.4333333333334	41580.833333333336	-3.5794981384043094
950.4458674281384	1585.8333333333333	42349.46666666667	-2.6662998345451707
951.1718890764284	1586.4333333333334	43093.6	-2.6703324746805785
951.8978371369658	1587.0333333333333	43781.8	-2.7091260547268523
952.6237116075853	1586.8333333333333	44373.63333333333	-3.0606397147149265
953.3495124861216	1586.0666666666666	44929.666666666664	-2.743423501248058
954.0752397704097	1587.2	45496.7	-2.485652332539849
954.8008934582843	1587.2	46074.933333333334	-2.3586193273550515
955.5264735475803	1586.5666666666666	46626.03333333333	-2.3422716535519315
956.2519800361324	1587.2	47093.833333333336	-2.89253720249879
956.9774129217755	1586.1666666666667	47528.53333333333	-2.866132758350335
957.7027722023442	1586.3666666666666	48049.2	-3.00960781942978
958.4280578756737	1586.6666666666667	48477.73333333333	-2.5803676471307613
959.1532699395985	1586.4	48692.53333333333	-2.3669420537189305
959.8784083919536	1586.9333333333334	48902.2	-2.378722009999199
960.6034732305736	1585.9666666666667	49265.166666666664	-1.6201406880265206
961.3284644532936	1587.0333333333333	49524.2	-1.892660918275449
962.053382057948	1585.8333333333333	49850.53333333333	-1.5174385449506471
962.7782260423721	1587.1	50101.433333333334	-1.3419002928761732
963.5029964044004	1586.5666666666666	50418.5	-1.1070340221226096
964.2276931418677	1586.3333333333333	50637.6	-1.3036948130443822
964.952316252609	1586.7666666666667	50697.833333333336	-1.610288697699095
965.6768657344589	1586.8333333333333	50682.1	-1.50415308860842
966.4013415852523	1586.4333333333334	50767.5	-1.4463830708489385
967.1257438028242	1586.4333333333334	50799.86666666667	-1.4785614429400527
967.8500723850091	1587.1	50902.333333333336	-1.372230530718602
968.574327329642	1586.9333333333334	51022.76666666667	-1.1075481360926043
969.2985086345576	1586.1	51145.3	-1.5040693297723062
970.0226162975908	1586.8333333333333	51147.5	-1.2923535196759146
970.7466503165765	1585.8666666666666	51081.8	-0.8558249186445009
971.4706106893493	1586.4666666666667	51068.13333333333	-0.7477309516976417
972.1944974137441	1585.9666666666667	50906.166666666664	-0.3382971781887184
972.9183104875957	1586.3666666666666	50633.5	-0.3894293048611984
973.6420499087391	1586.8666666666666	50278.86666666667	-0.46533370809251473
974.3657156750087	1586.8	50073.3	-1.3349305556957478
975.0893077842397	1587.0333333333333	49889.46666666667	-0.6214431270675247
975.8128262342667	1586.4666666666667	49799.666666666664	-1.018786433875483
976.5362710229247	1586.3	49745.433333333334	-1.0541151594542049
977.2596421480483	1586.5	49648.166666666664	-0.6690662392709086
977.9829396074724	1587.1	49544.36666666667	-0.6684118510645066
978.7061633990318	1586.2666666666667	49307.9	-0.921819679419878
979.4293135205613	1586.9333333333334	49081.7	-0.5826944591531932
980.1523899698958	1586.4	48809.23333333333	-0.5777816984989905
980.87539274487	1587.0	48653.4	-1.2313239419355666
981.5983218433189	1586.6666666666667	48701.76666666667	-0.6364788300830971
982.3211772630771	1586.6333333333334	48791.0	-0.4107525680256821
983.0439590019795	1586.4	48878.0	-0.29009639376546337
983.7666670578608	1586.7	48987.13333333333	-0.4029518780760887
984.4893014285559	1586.6	48991.433333333334	0.09009641199860219
985.2118621118997	1586.6	48835.566666666666	-0.06648095272191491
985.9343491057269	1586.2666666666667	48735.566666666666	-0.025483152777488676
986.6567624078724	1586.9333333333334	48622.86666666667	-0.06862839446155534
987.3791020161709	1586.3333333333333	48567.73333333333	0.2462674478156711
988.1013679284573	1586.7333333333333	48578.03333333333	0.43952629976567714
988.8235601425663	1586.5666666666666	48579.76666666667	0.9618874690341915
989.5456786563328	1586.3666666666666	48662.5	0.4793683844568494
990.2677234675917	1586.8333333333333	48662.2	0.6231691135529042
990.9896945741776	1586.6666666666667	48596.333333333336	0.21777307356702952
991.7115919739255	1586.7333333333333	48461.833333333336	-0.020999998417884372
992.4334156646702	1586.9	48224.066666666666	-0.09838773574435083
993.1551656442463	1586.8333333333333	47843.566666666666	-0.1317359547400434
993.8768419104888	1587.0	47436.5	-0.016733853220256993
994.5984444612325	1586.4333333333334	47101.46666666667	0.23097250967960267
995.3199732943121	1586.0666666666666	46743.166666666664	0.11350030377096643
996.0414284075626	1586.5333333333333	46434.46666666667	-0.29138196848238923
996.7628097988187	1586.5666666666666	46249.3	0.5481235931817293
997.4841174659151	1586.1333333333334	45995.46666666667	0.1333456283024718
998.2053514066869	1585.9	45698.5	-0.03937875281209136
998.9265116189687	1586.5	45250.8	-0.030832169635202137
999.6475981005952	1586.0	44684.53333333333	0.05945707771054353
1000.3686108494015	1586.9	44124.36666666667	-0.08371141548533746
1001.0895498632223	1586.8	43820.23333333333	0.26367250031656775
1001.8104151398923	1586.1666666666667	43499.76666666667	0.7055110246619469
1002.5312066772464	1586.1666666666667	43195.6	0.7416886793531798
1003.2519244731194	1586.1666666666667	42917.96666666667	0.8326425605373575
1003.9725685253462	1586.5666666666666	42585.76666666667	1.1058780551040717
1004.6931388317614	1586.5	42197.166666666664	1.540540502769705
1005.4136353902	1586.4	41683.0	1.3480477059499063
1006.1340581984969	1586.9	41152.53333333333	1.1335270391660557
1006.8544072544867	1586.7333333333333	40532.1	1.4431530935404293
1007.5746825560042	1586.6333333333334	39914.63333333333	1.2807786646736752
1008.2948841008844	1587.0666666666666	39372.4	1.9929814951300238
1009.0150118869618	1586.0333333333333	38829.166666666664	2.031826755046945
1009.7350659120716	1587.4666666666667	38424.833333333336	1.5633485187645095
1010.4550461740483	1586.7333333333333	38058.566666666666	2.0202629459327834
1011.174952670727	1585.9666666666667	37714.8	2.312923650617903
1011.8947853999423	1586.8666666666666	37296.3	2.6712485512029054
1012.614544359529	1586.3	36764.96666666667	2.2535212145749246
1013.334229547322	1587.0666666666666	36186.76666666667	2.483171289303343
1014.0538409611561	1586.5	35514.36666666667	1.8703380792245987
1014.7733785988661	1586.1666666666667	34871.96666666667	2.668554838408989
1015.4928424582868	1586.2333333333333	34350.23333333333	2.530713850422798
1016.2122325372529	1586.2666666666667	33865.8	2.506105600802023
1016.9315488335994	1586.5	33474.433333333334	2.7411378378348292
1017.6507913451611	1586.6	33132.63333333333	2.9871353974126404
1018.3699600697728	1587.3	32793.76666666667	3.089827779522928
1019.0890550052692	1587.1333333333334	32360.6	2.769713603873568
1019.8080761494851	1586.2333333333333	31801.133333333335	2.7853981986337275
1020.5270235002555	1586.6	31131.833333333332	2.5095488879474686
1021.2458970554151	1587.1	30382.4	2.5265536004186786
1021.9646968127987	1586.2666666666667	29686.833333333332	2.41666229959355
1022.6834227702411	1586.3666666666666	29126.733333333334	2.3243073918226935
1023.4020749255772	1585.9	28642.933333333334	2.4579416164106216
1024.1206532766416	1586.7	28236.466666666667	2.1673844806264366
1024.8391578212693	1586.9333333333334	27933.633333333335	2.6548514535109766
1025.5575885572953	1586.7333333333333	27557.233333333334	2.641829610704459
1026.2759454825539	1586.8	27091.2	2.727384937755503
1026.9942285948803	1586.9333333333334	26529.066666666666	2.7370802608291425
1027.7124378921092	1586.4666666666667	25948.733333333334	2.0095315104526175
1028.4305733720753	1587.3	25363.233333333334	1.7968378632617026
1029.1486350326138	1586.7333333333333	24789.5	2.2287070313549004
1029.866622871559	1586.2666666666667	24276.933333333334	1.2996200331506822
1030.584536886746	1586.8333333333333	23848.166666666668	2.149993209966367
1031.3023770760096	1586.0666666666666	23449.6	1.3296021724519536
1032.0201434371845	1586.9	23122.1	1.0297228205614903
1032.7378359681059	1586.1666666666667	22793.966666666667	1.571458636748519
1033.455454666608	1586.7333333333333	22409.533333333333	1.6040564506931074
1034.1729995305259	1586.6	21964.766666666666	1.218609254086864
1034.8904705576945	1586.9333333333334	21406.866666666665	0.53863881579806
1035.6078677459486	1586.6333333333334	20904.766666666666	1.6615362260274746
1036.3251910931228	1586.5333333333333	20392.033333333333	1.5670583534810252
1037.042440597052	1587.2666666666667	19943.666666666668	1.4131630530501733
1037.7596162555712	1586.9	19521.0	0.9519291755077889
1038.4767180665153	1586.7333333333333	19190.966666666667	1.3573180671370917
1039.1937460277186	1586.3333333333333	18894.833333333332	1.1716746784229823
1039.9107001370162	1586.5	18597.166666666668	1.0181660483500103
1040.627580392243	1586.8333333333333	18318.766666666666	1.2416059253921257
1041.3443867912338	1586.7333333333333	17978.3	1.2284540605639866
1042.0611193318232	1586.6333333333334	17596.633333333335	1.5444295194050295
1042.7777780118463	1586.6666666666667	17131.1	0.48454459712545445
1043.4943628291376	1586.2666666666667	16680.6	1.0110739713394759
1044.2108737815322	1586.4333333333334	16266.3	1.4748163812291928
1044.9273108668647	1586.7	15905.6	1.4664084694431958
1045.64367408297	1586.2	15548.4	0.7866320991657602
1046.359963427683	1586.1333333333334	15271.466666666667	0.41591843434653286
1047.0761788988382	1586.6333333333334	15012.0	1.0990921575132737
1047.7923204942708	1586.5	14782.233333333334	1.7247038634454575
1048.5083882118154	1586.8666666666666	14512.266666666666	1.319124485050989
1049.224382049307	1586.7333333333333	14211.566666666668	1.5242993087723682
1049.9403020045802	1586.1666666666667	13871.733333333334	1.5570083110455986
1050.6561480754697	1586.1333333333334	13512.033333333333	1.7965957860253212
1051.3719202598106	1586.7666666666667	13173.5	1.1058777781037463
1052.0876185554378	1586.5666666666666	12906.833333333334	1.618149238094438
1052.8032429601856	1586.7	12657.033333333333	1.4329662665862435
1053.5187934718892	1586.2666666666667	12462.533333333333	1.366438578656419
1054.2342700883835	1586.8	12302.533333333333	0.8478764430758396
1054.949672807503	1586.2	12154.3	1.3582517897364925
1055.6650016270826	1585.8333333333333	11974.933333333332	0.7349591023570967
1056.3802565449573	1586.6666666666667	11770.0	0.5319988226595154
1057.0954375589617	1586.8	11548.966666666667	0.9164482503038818
1057.8105446669308	1587.1	11325.9	0.41790047318539414
1058.5255778666992	1586.8	11095.933333333332	0.5255377980831903
1059.240537156102	1586.4	10881.633333333333	0.5922191314231878
1059.9554225329737	1586.5	10701.5	1.05744221131088
1060.6702339951491	1586.8	10527.5	0.30937098318236245
1061.3849715404633	1587.1666666666667	10395.766666666666	0.40941165737195734
1062.0996351667509	1586.6	10272.333333333334	0.4585836116965186
1062.8142248718468	1585.9	10157.933333333332	0.2719825652731159
1063.528740653586	1586.0666666666666	10020.8	0.6578385977968204
1064.2431825098029	1586.4666666666667	9834.7	0.7518336333595634
1064.9575504383324	1586.8	9638.633333333333	0.9791667802340721
1065.6718444370097	1586.3333333333333	9417.266666666666	0.14976468897985068
1066.386064503669	1586.3	9244.933333333332	0.5674357847725086
1067.1002106361457	1586.8	9095.266666666666	0.9554206444883007
1067.8142828322743	1586.4	8970.133333333333	-0.1254597147072804
1068.5282810898898	1587.2666666666667	8875.266666666666	0.3557013898681323
1069.2422054068265	1586.3666666666666	8784.566666666668	0.22329231046861045
1069.95605578092	1586.4	8676.2	0.38812956342112537
1070.6698322100044	1585.9	8537.833333333334	0.510480030114504
1071.383534691915	1586.2666666666667	8361.5	0.46390650944494255
1072.0971632244864	1586.2333333333333	8192.566666666668	0.5437836154789019
1072.8107178055534	1587.2	8033.333333333333	0.42915255068630437
1073.524198432951	1586.9666666666667	7916.6	1.1863348706076362
1074.2376051045137	1586.7666666666667	7796.066666666667	0.3288546165951929
1074.9509378180765	1586.6333333333334	7708.4	0.46373962322459045
1075.6641965714741	1586.2333333333333	7632.766666666666	1.3596254944274744
1076.3773813625414	1586.6333333333334	7526.433333333333	0.6341348355462159
1077.0904921891133	1586.7666666666667	7426.7	0.8237682893506182
1077.8035290490245	1586.8666666666666	7303.466666666666	0.17730130789420945
1078.51649194011	1586.9333333333334	7173.233333333334	0.44076600117482356
1079.2293808602042	1585.9	7041.833333333333	0.30258691084743156
1079.9421958071423	1586.3666666666666	6929.633333333333	0.4364156067237434
1080.6549367787588	1586.9333333333334	6824.6	-0.06909246111316843
1081.367603772889	1586.8333333333333	6753.433333333333	-0.8118022496909505
1082.080196787367	1586.3666666666666	6689.2	-1.2181784061238026
1082.7927158200282	1586.0666666666666	6611.233333333334	-0.4146367039355643
1083.5051608687072	1586.5333333333333	6509.933333333333	-0.3027497382298735
1084.217531931239	1586.6666666666667	6393.566666666667	0.7475209296231412
1084.9298290054578	1586.5333333333333	6277.8	-0.009257411357603452
1085.6420520891993	1586.4	6179.833333333333	-0.16069984676458882
1086.3542011802977	1585.9	6097.4	-1.1344308231158307
1087.0662762765878	1587.0	6028.333333333333	-1.103563903501292
1087.7782773759047	1586.7	5977.733333333334	0.12529754636483956
1088.4902044760831	1586.1666666666667	5898.066666666667	-0.2450161562972053
1089.202057574958	1586.4666666666667	5814.7	-1.0839800027192554
1089.9138366703637	1586.2	5733.533333333334	0.2793339745138108
1090.6255417601355	1586.8666666666666	5631.1	-0.2648049887652586
1091.337172842108	1585.9333333333334	5560.033333333334	-0.14204235021244352
1092.048729914116	1586.3666666666666	5497.1	-0.22944669931154837
1092.7602129739944	1586.4333333333334	5453.2	-2.147379501010784
1093.471622019578	1587.0333333333333	5409.4	-0.9798068695134816
1094.1829570487016	1585.7	5351.0	-0.36893531170644167
1094.8942180592	1586.5	5259.7	-0.7599687775322169
1095.605405048908	1586.7333333333333	5177.366666666667	-0.8740064861010715
1096.3165180156604	1586.9333333333334	5112.433333333333	-1.946088291218566
1097.027556957292	1586.5333333333333	5075.033333333334	-0.8291625484686427
1097.7385218716379	1586.5333333333333	5025.133333333333	-2.7028077798613883
1098.4494127565324	1586.6666666666667	4972.133333333333	-2.787582478389381
1099.1602296098106	1586.0333333333333	4893.633333333333	-1.7471741064717892
1099.8709724293074	1586.7333333333333	4823.033333333334	0.4744138222879443
1100.5816412128574	1586.5666666666666	4739.866666666667	-2.0290212078328387
1101.2922359582956	1586.0333333333333	4690.433333333333	-2.06554741576105
1102.0027566634565	1586.5333333333333	4663.633333333333	-0.8272188820936154
1102.7132033261753	1585.7333333333333	4608.8	-1.4246856779297579
1103.4235759442865	1586.7	4533.133333333333	-2.3226455498099505
1104.1338745156252	1586.6	4458.466666666666	-0.8460284790498873
1104.844099038026	1586.6	4401.933333333333	-3.0181344865643713
1105.5542495093239	1586.7666666666667	4383.8	-1.7870950807839032
1106.2643259273534	1585.8666666666666	4331.9	-2.108855245267321
1106.9743282899494	1586.3666666666666	4249.633333333333	-2.2445329969002916
1107.684256594947	1586.2333333333333	4172.0	-3.00161045905902
1108.394110840181	1586.3333333333333	4113.233333333334	-3.1907330130096745
1109.1038910234856	1586.2	4069.866666666667	-1.9540318713740799
1109.8135971426964	1586.9	4017.0666666666666	-1.5045098869416795
1110.5232291956477	1586.4333333333334	3939.4	-2.2582161195944708
1111.2327871801745	1586.3	3876.1666666666665	-1.898758067313803
1111.9422710941117	1586.8333333333333	3829.8333333333335	-2.676628586775809
1112.6516809352938	1586.1666666666667	3775.866666666667	-2.964883729166286
1113.3610167015559	1586.3	3722.5	-2.304743736311582
1114.0702783907325	1586.7333333333333	3661.766666666667	-3.7372340547500014
1114.7794660006589	1586.8333333333333	3627.766666666667	-1.4516505112808815
1115.4885795291696	1586.0333333333333	3590.8	-2.6923032722013236
1116.1976189740992	1586.7666666666667	3539.5666666666666	-3.801111221899281
1116.906584333283	1586.1	3497.133333333333	-3.282778858511419
1117.6154756045555	1586.2333333333333	3460.233333333333	-1.7577178442850563
1118.3242927857516	1586.3	3418.4666666666667	-3.2118210628724455
1119.0330358747062	1586.6666666666667	3385.4	-3.087538058161975
1119.741704869254	1586.6666666666667	3343.6	-2.22721928983126
1120.4502997672296	1585.7666666666667	3300.3	-3.3224003212036406
1121.1588205664682	1585.7333333333333	1665.4	-11.122564898239402
1121.8672672648045	1586.1333333333334	1666.4666666666667	1.8058008632619673
1122.5756398600731	1586.2666666666667	1665.0666666666666	-11.243324321337285
1123.2839383501089	1585.3	1665.8333333333333	0.17979486156311625
