# Supplementary material for: Roblonski: A Material-Efficient Robo-Fluidic Toolbox for Rapid Photochemical Characterization
Source: ACS Cent Sci. 2026 Feb 6;12(3):333–44. doi: 10.1021/acscentsci.5c02027 (PMC13022720; doi:10.1021/acscentsci.5c02027)
Supplement: Supplementary file 2 [file oc5c02027_si_002.zip › BeerLambertStudy/Raw Data (Automataed)/BLEC Study (2025 Jun 12)/RhodamineB1/blec_RhodamineB1__13062025_aABS_i12_eEXP_s0_d900e-03_t250-0_m7_v175-0.csv]

name	C:/Users/cbe.mabolha.shared/Documents/Gilson Spectroscopy Project\BLEC Study (2025 Jun 12)\RhodamineB1\blec_RhodamineB1__13062025_aABS_i12_eEXP_s0_d900e-03_t250-0_m7_v175-0.csv
2025-06-13 01:51:05.633984
mix_iter=7	mix_disp=175.0
droplet_volume=50.0	working_volume=250.0
dilution_scheme=Fractional(value=0.3333333333333333)	n_dil=6
calibration=Calibration(y = f(x); f(x) = -0.244 + 0.9765x; s.t. y > 0.0; Set Feb 4	2025 from "Manuscript Figures Data.xlsx")
count	30
interval	0.1 (Sec)
integration_time	40000 (uSec)
NLC=False	DCC=False	WCAL=-5	Slit=S5
Conc_0=0.009	nFRAC=1.0	nConc_(12;0)=0.009	aFRAC=1.0	aConc_(12;0)=0.009
wavelength (nm)	dark reference (int)	light reference (int)	abs (mOD)
W	D	L	S
344.6678771972656	1602.1666666666667	1681.9333333333334	-4.333951794212806
345.45221902608614	1589.3666666666666	1668.3333333333333	-2.1943346821152625
346.236489003635	1586.0333333333333	1665.9333333333334	-5.401742298280924
347.02068712774695	1584.4	1664.8	-1.6174859736188958
347.8048133962569	1584.8	2412.8333333333335	2.5248730889939823
348.5888678069997	1585.0666666666666	2419.6	-1.9557779971204037
349.3728503578101	1586.3	2437.8	-1.5782361825578632
350.15676104652283	1586.8333333333333	2449.4666666666667	-0.8215274367898673
350.94059987097285	1587.3	2458.3	-0.34889097800196733
351.72436682899485	1587.0666666666666	2464.3333333333335	-3.124079331495029
352.5080619184237	1586.5333333333333	2468.9333333333334	-1.277771265691237
353.2916851370942	1585.4333333333334	2474.3	1.0109356124014517
354.0752364828412	1585.5	2479.1	0.8594595169413535
354.8587159534994	1585.6333333333334	2480.266666666667	-2.4365542284346096
355.6421235469038	1586.3333333333333	2483.266666666667	-1.4180004585865782
356.42545926088906	1586.8	2485.4666666666667	-1.1743565460973875
357.20872309329	1586.5	2483.5666666666666	-3.023316756587706
357.9919150419415	1586.7	2476.5666666666666	-1.6075677328944336
358.77503510467835	1586.5	2476.1	-2.450301370437266
359.5580832793353	1585.9666666666667	2467.5	-2.848057538584795
360.34105956374725	1585.1333333333334	2466.4666666666667	-0.6237270172334637
361.12396395574893	1585.7333333333333	2459.233333333333	-3.4828918801064295
361.9067964531752	1586.1	2457.0666666666666	-2.750386271457138
362.6895570538609	1586.4	2456.633333333333	-5.685126343191598
363.47224575564076	1586.6333333333334	2458.2	-2.7815074668911963
364.2548625563497	1586.3666666666666	2450.3333333333335	-5.974066612591672
365.0374074538224	1586.4	2454.9	-4.229770582923083
365.8198804458938	1586.4666666666667	2450.233333333333	-3.8211152793821164
366.6022815303986	1586.1	2447.3333333333335	-5.013652655299699
367.3846107051717	1586.0333333333333	2449.7	-4.05410081847174
368.1668679680479	1586.9666666666667	2453.133333333333	-3.1307840095982624
368.9490533168619	1585.9	2457.6	-3.8687978078149037
369.7311667494487	1586.0	2463.233333333333	-5.134785969053386
370.5132082636429	1586.5	2466.866666666667	-7.143269678067871
371.2951778572795	1586.3	2473.2	-6.174791865896572
372.07707552819323	1586.0	2476.9666666666667	-3.3987592856923494
372.8589012742189	1586.9	2479.366666666667	-5.320129598341688
373.6406550931913	1585.9	2487.2	-4.712564297077459
374.4223369829453	1586.8666666666666	2502.0	-3.685956940049316
375.2039469413157	1586.4666666666667	2506.0	-3.5278731974610293
375.9854849661373	1586.7666666666667	2499.233333333333	-6.253255529152727
376.7669510552448	1586.8	2501.5666666666666	-4.940939790386629
377.5483452064732	1586.5	2505.2	-6.350911317982537
378.3296674176572	1586.4	2525.9666666666667	-4.063944543622703
379.11091768663164	1586.2	2531.6	-3.264584521894789
379.89209601123133	1586.4333333333334	2533.5	-4.712871865574801
380.67320238929113	1585.7666666666667	2534.3	-6.257888336053976
381.45423681864577	1585.9333333333334	2534.5	-6.152355492996827
382.23519929713007	1586.2	2548.3	-2.879410407026552
383.01608982257886	1586.0333333333333	2558.8333333333335	-4.662477233468159
383.796908392827	1586.6666666666667	2570.6666666666665	-2.932451937533816
384.57765500570923	1586.6333333333334	2576.0333333333333	-1.9416529339331665
385.3583296590604	1586.8	2561.733333333333	-4.887313327789485
386.1389323507153	1586.3666666666666	2570.366666666667	-3.852088345230251
386.91946307850884	1585.6666666666667	2583.5	-2.358375377194153
387.69992184027564	1586.9	2602.233333333333	-4.016346072416946
388.48030863385065	1586.8666666666666	2625.4666666666667	-3.5260158015851184
389.2606234570687	1586.3	2613.0333333333333	-2.894838845419077
390.04086630776453	1586.0666666666666	2599.3333333333335	-4.703416773256166
390.82103718377294	1586.3666666666666	2601.7	-5.5815761866246
391.6011360829288	1587.2333333333333	2615.5333333333333	-2.7925392077827222
392.3811630030669	1586.9666666666667	2646.133333333333	-3.769574842952008
393.161117942022	1586.4666666666667	2678.8333333333335	-7.111013843378057
393.941000897629	1586.5333333333333	2727.9	-4.228309885098674
394.72081186772266	1585.7	2738.4	-2.7292161612197705
395.5005508501378	1586.2	2724.2	-5.548912854342731
396.28021784270925	1586.0666666666666	2721.9333333333334	-5.131242945363459
397.0598128432718	1586.0666666666666	2736.9666666666667	-3.5202255015798944
397.83933584966024	1586.5666666666666	2735.6666666666665	-4.299794313788983
398.6187868597095	1586.1333333333334	2752.2	-3.2528794543824335
399.3981658712542	1586.0666666666666	2770.3	-2.7782463892136264
400.1774728821293	1586.3333333333333	2792.5666666666666	-5.106458057417071
400.9567078901696	1586.5333333333333	2820.0666666666666	-4.053343351895303
401.7358708932098	1587.2666666666667	2815.133333333333	-6.169275614071768
402.5149618890848	1585.9	2808.4	-4.242226472293202
403.2939808756294	1586.4666666666667	2810.7	-4.903215676735753
404.07292785067847	1586.6666666666667	2838.7	-3.1336342834825146
404.8518028120667	1586.4333333333334	2855.7	-5.766885525867229
405.630605757629	1586.5333333333333	2859.3	-4.638491983058346
406.4093366852001	1585.9333333333334	2847.9333333333334	-4.041889641526793
407.1879955926149	1586.4666666666667	2854.5333333333333	-5.163545827365874
407.9665824777082	1586.7333333333333	2873.366666666667	-4.098627201570227
408.74509733831474	1586.0333333333333	2891.6666666666665	-5.399275310239369
409.52354017226935	1586.3	2902.9333333333334	-5.310999663008573
410.3019109774069	1586.1666666666667	2902.9	-7.120545578812946
411.08020975156217	1586.2	2915.133333333333	-6.294076359387064
411.8584364925699	1586.0666666666666	2944.3333333333335	-4.822540780145473
412.6365911982651	1586.0666666666666	2964.5	-4.762758676859023
413.4146738664823	1586.1333333333334	2992.1666666666665	-5.534704183664601
414.19268449505654	1586.1	3022.5	-4.421945654082115
414.97062308182257	1586.3666666666666	3059.1666666666665	-5.159066392228014
415.74848962461516	1586.2333333333333	3100.9333333333334	-6.592058268029692
416.52628412126916	1586.1666666666667	3168.266666666667	-6.322275157015397
417.3040065696194	1586.5	3255.1	-3.78348322584188
418.0816569675006	1586.3666666666666	3248.3	-4.454341426249989
418.8592353127476	1586.2	3235.4333333333334	-4.59270258111845
419.63674160319533	1586.7666666666667	3238.133333333333	-7.302014748168672
420.4141758366785	1586.5	3284.8	-5.732812742973934
421.1915380110319	1586.2666666666667	3299.3333333333335	-3.3923181425674023
421.9688281240904	1585.8333333333333	3295.6	-6.03710329299081
422.7460461736888	1586.8666666666666	3351.366666666667	-5.397564069874064
423.52319215766187	1586.8	3416.9333333333334	-5.947018677044702
424.3002660738445	1586.4	3499.1	-6.259328962671501
425.0772679200714	1586.8333333333333	3641.1666666666665	-6.3240415731655
425.8541976941775	1586.2333333333333	3783.2	-6.267116551333802
426.6310553939975	1586.5333333333333	3853.4	-5.684597123739169
427.40784101736625	1586.2666666666667	3904.866666666667	-6.3714855447159335
428.18455456211865	1586.3666666666666	4032.3	-7.423215557445902
428.96119602608934	1587.0	4221.333333333333	-7.75026114037172
429.7377654071133	1586.9666666666667	4448.533333333334	-6.577150182071496
430.5142627030252	1586.0333333333333	4570.333333333333	-7.297136688187812
431.29068791166	1586.1	4724.0	-5.8016776481362715
432.06704103085235	1586.7	4861.733333333334	-6.80226517135585
432.8433220584372	1586.4333333333334	4964.533333333334	-5.91621420749716
433.6195309922492	1586.2666666666667	5021.9	-7.668125666636768
434.3956678301234	1586.4	5061.633333333333	-7.253900602758545
435.1717325698944	1586.1	5080.766666666666	-7.539710430410636
435.9477252093971	1586.3	5096.733333333334	-6.861203040310355
436.72364574646633	1586.4333333333334	5155.0	-6.830170162607522
437.49949417893686	1585.8666666666666	5215.366666666667	-6.4963974789617716
438.27527050464346	1586.1666666666667	5313.266666666666	-6.247118190644821
439.0509747214211	1585.9	5483.566666666667	-7.734132514728857
439.8266068271044	1586.4666666666667	5756.766666666666	-6.210713386047097
440.6021668195283	1586.5	6127.0	-6.575263177020315
441.37765469652754	1585.5333333333333	6602.966666666666	-6.980687987390159
442.1530704559369	1586.1666666666667	7096.533333333334	-8.792734194031295
442.9284140955914	1585.9666666666667	7555.2	-7.78973783219061
443.7036856133256	1586.4	7886.166666666667	-6.955024225505484
444.47888500697445	1586.9333333333334	8059.733333333334	-6.87401916839404
445.2540122743727	1586.6333333333334	8107.633333333333	-7.015877005899068
446.0290674133552	1587.2333333333333	8040.9	-7.253962323878803
446.8040504217568	1586.2	7951.433333333333	-7.215232948457318
447.5789612974122	1586.4666666666667	7865.333333333333	-7.048318240874482
448.35380003815635	1586.5333333333333	7814.4	-6.460225312592378
449.1285666418239	1586.3	7772.966666666666	-7.529818465104624
449.90326110624983	1586.4333333333334	7774.3	-6.483236620399628
450.67788342926883	1586.5333333333333	7791.166666666667	-6.056486529977631
451.4524336087157	1586.9666666666667	7825.466666666666	-5.783471418646805
452.22691164242536	1586.9666666666667	7883.533333333334	-6.20897581385927
453.00131752823256	1585.8	7936.833333333333	-6.19430560164626
453.7756512639721	1586.0333333333333	8007.566666666667	-6.557784120937052
454.5499128474788	1586.1333333333334	8073.3	-5.985992260844327
455.32410227658755	1586.4333333333334	8127.5	-6.423564780394917
456.09821954913303	1587.0	8136.366666666667	-5.47577087955151
456.8722646629501	1586.1	8093.633333333333	-6.640488247355813
457.6462376158736	1586.1666666666667	8030.433333333333	-6.530397759027374
458.4201384057383	1586.0666666666666	7942.633333333333	-5.822832852684779
459.1939670303791	1586.0	7814.1	-4.893048452099905
459.96772348763074	1586.3	7650.333333333333	-5.453943348047332
460.741407775328	1586.1333333333334	7513.6	-4.477941102197527
461.51501989130577	1585.9333333333334	7370.566666666667	-4.5804988810749645
462.2885598333988	1586.3333333333333	7251.633333333333	-4.603148517391138
463.0620275994419	1586.3333333333333	7168.833333333333	-3.4018726618742794
463.83542318726995	1586.0	7107.9	-3.792647062807917
464.6087465947177	1586.7666666666667	7048.933333333333	-4.773398299929659
465.38199781962	1586.5	7022.866666666667	-4.485045169905597
466.1551768598116	1586.2333333333333	7021.766666666666	-3.56745275354199
466.92828371312737	1586.7666666666667	7041.966666666666	-2.806491695901859
467.7013183774021	1586.2	7071.4	-3.118853091362516
468.4742808504707	1586.3333333333333	7120.266666666666	-2.4988754243218376
469.24717113016777	1585.9	7184.333333333333	-1.9427627968657255
470.0199892143283	1586.7	7241.4	-2.509295186801112
470.792735100787	1586.6	7322.533333333334	-2.0168919907314176
471.5654087873788	1587.4	7394.466666666666	-1.525470314746398
472.33801027193834	1586.0333333333333	7467.933333333333	-1.0913965521965814
473.11053955230057	1586.5	7537.866666666667	-1.8786576341387327
473.88299662630027	1585.9	7603.833333333333	-1.265881942386818
474.65538149177223	1586.5333333333333	7652.9	-0.42694697412175364
475.4276941465513	1587.1333333333334	7691.1	0.3796301418230512
476.1999345884722	1585.7333333333333	7699.733333333334	0.7132810884389215
476.97210281536985	1586.1333333333334	7703.066666666667	1.2205249393009823
477.74419882507897	1586.9	7663.2	-0.6332698504299695
478.51622261543446	1586.8	7645.633333333333	0.6479884954262612
479.2881741842711	1587.4666666666667	7624.1	1.6650748655021224
480.06005352942367	1586.5	7554.6	0.8109215272030119
480.831860648727	1586.8333333333333	7512.566666666667	0.6992565890569151
481.60359554001593	1586.2	7482.433333333333	3.0873240316551627
482.37525820112523	1586.8333333333333	7422.866666666667	2.814585399173242
483.14684862988975	1586.3333333333333	7380.666666666667	3.250039122318468
483.91836682414424	1586.7	7321.9	4.136519427148187
484.68981278172356	1586.1333333333334	7266.466666666666	4.300196039835152
485.46118650046253	1587.1	7224.933333333333	5.569031033917865
486.23248797819593	1586.1666666666667	7182.2	5.949082741821748
487.0037172127586	1586.2666666666667	7149.2	6.856277919169819
487.7748742019853	1586.5	7115.3	6.864362170026479
488.54595894371096	1586.6	7083.5	8.198842842470265
489.31697143577026	1586.2333333333333	7042.033333333334	8.732013257631078
490.08791167599804	1586.2333333333333	7009.233333333334	9.682490500602366
490.8587796622292	1586.5	6971.0	11.228799130388582
491.6295753922984	1586.7333333333333	6943.333333333333	11.021856245217426
492.4002988640406	1586.6333333333334	6921.233333333334	13.264244678350476
493.17095007529053	1586.4666666666667	6881.133333333333	13.002262808439855
493.94152902388305	1586.9	6855.7	14.300523824678685
494.71203570765294	1586.7333333333333	6813.2	14.452660794432818
495.482470124435	1586.3333333333333	6788.233333333334	15.844878086758083
496.25283227206404	1586.3666666666666	6758.866666666667	15.762445638525108
497.02312214837485	1587.1333333333334	6740.2	17.39622699539919
497.7933397512024	1586.5666666666666	6712.633333333333	18.882645592169293
498.56348507838123	1586.6	6685.5	19.305929506546473
499.3335581277464	1587.0666666666666	6661.133333333333	19.304117729859183
500.10355889713264	1586.4666666666667	6647.533333333334	20.228993893453605
500.8734873843747	1586.3333333333333	6650.233333333334	21.40204302996259
501.6433435873074	1586.5333333333333	6654.533333333334	22.07498660776137
502.4131275037657	1586.5666666666666	6658.433333333333	23.311775438800925
503.1828391315842	1586.2666666666667	6673.9	24.02475422161691
503.95247846859786	1586.6	6694.0	25.45327977478225
504.72204551264144	1586.2	6714.366666666667	24.2711380895482
505.49154026154974	1587.2	6747.966666666666	24.819788602085268
506.2609627131576	1586.4666666666667	6789.2	25.66929740759606
507.03031286529983	1586.2333333333333	6837.666666666667	27.022968446175103
507.7995907158112	1586.3666666666666	6896.4	26.054866622374494
508.5687962625266	1587.0	6969.7	26.846797677923977
509.33792950328075	1586.4333333333334	7039.733333333334	27.488400627603543
510.1069904359085	1586.4	7126.266666666666	27.88032224152529
510.8759790582447	1586.6666666666667	7211.366666666667	28.500316076793005
511.6448953681241	1586.0333333333333	7307.766666666666	29.46616512981142
512.4137393633815	1586.3333333333333	7406.833333333333	31.006415347335174
513.1825110418519	1586.5666666666666	7503.566666666667	31.157577595262676
513.9512104013698	1586.2666666666667	7598.733333333334	31.1646282116347
514.7198374397702	1586.3333333333333	7713.333333333333	32.26793235230431
515.4883921548881	1586.7666666666667	7810.633333333333	32.23263663773828
516.2568745445578	1586.2666666666667	7910.033333333334	32.52520599551248
517.0252846066146	1586.6	8033.733333333334	35.43156820072339
517.793622338893	1586.9666666666667	8133.233333333334	35.6619762544866
518.561887739228	1586.1666666666667	8234.266666666666	37.37482806499676
519.3300808054544	1586.2	8323.866666666667	37.886625791435016
520.0982015354069	1586.7	8418.833333333334	39.0262086784513
520.8662499269203	1586.6	8527.066666666668	42.32855205422918
521.6342259778296	1587.3	8621.233333333334	43.52267417429505
522.4021296859694	1586.3	8688.9	44.358374476344835
523.1699610491747	1586.8333333333333	8769.066666666668	47.6637189211003
523.9377200652801	1587.0	8842.4	49.895825803516715
524.7054067321207	1586.2	8901.3	50.743806783848086
525.4730210475309	1586.5333333333333	8982.666666666666	53.71926767308545
526.2405630093459	1586.8666666666666	9039.966666666667	56.06028734807175
527.0080326154003	1586.1	9089.233333333334	57.60899381366813
527.7754298635291	1586.3333333333333	9143.2	60.94388240308297
528.5427547515668	1586.4666666666667	9184.133333333333	63.99271480036911
529.3100072773485	1586.3666666666666	9229.8	65.84872563679038
530.077187438709	1586.5333333333333	9282.233333333334	68.60564685674318
530.8442952334829	1586.7	9320.033333333333	70.39832145463525
531.6113306595051	1586.9	9353.9	73.3384320145184
532.3782937146104	1586.6666666666667	9397.633333333333	75.92233499344124
533.1451843966338	1586.5333333333333	9442.066666666668	77.96299693622497
533.9120027034099	1586.0333333333333	9471.133333333333	79.95853913785405
534.6787486327736	1586.8333333333333	9507.033333333333	82.57000009465877
535.4454221825597	1586.5333333333333	9530.633333333333	83.41238193661708
536.212023350603	1586.5666666666666	9558.466666666667	84.77939278350146
536.9785521347383	1586.1	9600.233333333334	87.46720882847046
537.7450085328004	1586.7	9636.033333333333	88.80973315948967
538.5113925426242	1586.0666666666666	9655.733333333334	89.79289716835568
539.2777041620444	1586.4	9685.1	90.42488976118783
540.0439433888959	1587.2333333333333	9693.8	90.36912431682482
540.8101102210134	1586.6666666666667	9710.1	89.4790328510368
541.5762046562318	1586.3666666666666	9730.9	90.216009439125
542.3422266923859	1586.4666666666667	9738.966666666667	89.01155248889444
543.1081763273105	1586.0	9756.933333333332	88.30212918734513
543.8740535588404	1587.2333333333333	9773.133333333333	87.17748954683985
544.6398583848105	1586.5666666666666	9787.466666666667	85.80343339121352
545.4055908030555	1587.3333333333333	9797.066666666668	83.86870066427048
546.1712508114102	1586.3666666666666	9794.633333333333	80.49467785959776
546.9368384077096	1585.9	9800.8	79.52924818652686
547.7023535897882	1586.4666666666667	9787.2	76.13381466959562
548.4677963554811	1587.1	9791.033333333333	72.57713662972101
549.2331667026231	1586.1333333333334	9804.8	70.58729108901936
549.9984646290487	1585.4	9797.1	67.51481775161116
550.7636901325931	1586.4666666666667	9797.233333333334	62.905211972976524
551.5288432110908	1585.8	9799.033333333333	60.32961723060712
552.2939238623768	1586.2	9779.533333333333	56.230681259705364
553.0589320842859	1586.7666666666667	9774.4	52.832359554054776
553.8238678746528	1586.5333333333333	9781.8	49.717011797745016
554.5887312313124	1586.4666666666667	9775.966666666667	46.2950038665913
555.3535221520995	1587.0	9754.666666666666	41.7019041303428
556.1182406348488	1586.9333333333334	9776.333333333334	39.14925561230377
556.8828866773954	1586.3	9778.233333333334	35.683037681712925
557.6474602775738	1587.3	9789.5	32.8711127471159
558.411961433219	1587.4	9790.3	28.65897920056556
559.1763901421657	1587.2666666666667	9794.066666666668	25.908217160118227
559.9407464022488	1586.8666666666666	9814.833333333334	23.266596836335957
560.7050302113031	1586.3	9806.7	20.03804718605555
561.4692415671633	1587.0666666666666	9799.7	17.095461606945594
562.2333804676643	1586.8333333333333	9821.533333333333	15.040355518312598
562.997446910641	1587.2666666666667	9856.533333333333	13.000309635657823
563.7614408939281	1586.8666666666666	9866.8	11.621756382056592
564.5253624153604	1586.2666666666667	9877.966666666667	7.990721642091868
565.2892114727728	1586.4	9920.7	7.5021591004556765
566.0529880639999	1586.6	9934.566666666668	5.853822198403765
566.8166921868768	1586.3	9952.3	4.080344774630303
567.5803238392382	1586.5333333333333	9957.666666666666	3.4672834806312665
568.3438830189189	1586.2333333333333	9960.566666666668	1.553394351634015
569.1073697237535	1586.6333333333334	9986.666666666666	0.3396394132469243
569.8707839515772	1586.2	9992.666666666666	-1.171145809396866
570.6341257002246	1586.2	9997.9	-1.1841488408490057
571.3973949675305	1586.7	10014.7	-2.222117263326809
572.1605917513298	1586.4	10028.066666666668	-2.4760806746262447
572.9237160494572	1586.8	10050.933333333332	-2.926756930175591
573.6867678597476	1586.7	10055.433333333332	-4.217070717923622
574.4497471800358	1587.4333333333334	10050.433333333332	-4.787040370842763
575.2126540081566	1586.6	10068.233333333334	-4.732687616612911
575.9754883419448	1586.0333333333333	10079.766666666666	-4.995646464160805
576.7382501792351	1586.7	10087.866666666667	-6.200000827872457
577.5009395178625	1586.4	10125.133333333333	-5.3581503564803885
578.2635563556619	1586.5	10132.633333333333	-6.768406340278183
579.0261006904677	1586.1666666666667	10153.766666666666	-6.586849886568924
579.7885725201152	1586.5666666666666	10172.166666666666	-6.651195245121052
580.5509718424388	1586.8666666666666	10182.166666666666	-6.877554930495534
581.3132986552736	1586.5333333333333	10202.2	-6.654636372323234
582.0755529564542	1586.4333333333334	10215.566666666668	-7.1330937519068245
582.8377347438156	1586.9	10230.833333333334	-6.6709741748408256
583.5998440151925	1586.3333333333333	10250.433333333332	-7.754976746741628
584.3618807684197	1586.7	10291.066666666668	-7.193007258548113
585.123845001332	1586.6333333333334	10324.266666666666	-6.518379182826274
585.8857367117644	1586.7666666666667	10344.366666666667	-7.409729032347302
586.6475558975515	1586.3666666666666	10373.766666666666	-7.391291951276318
587.4093025565281	1586.6	10409.8	-8.00794744432881
588.1709766865292	1586.8	10447.633333333333	-7.961414306271588
588.9325782853895	1586.1	10510.933333333332	-7.603698010234377
589.6941073509438	1586.8	10566.8	-6.793099934650625
590.4555638810269	1586.8666666666666	10615.066666666668	-8.332969698824352
591.2169478734736	1586.7	10693.866666666667	-7.802628769423937
591.9782593261189	1586.7	10778.1	-7.586293153860143
592.7394982367973	1586.5	10859.333333333334	-8.462858802113688
593.5006646033439	1586.4	10963.0	-8.254989298927576
594.2617584235933	1586.1	11062.8	-7.922682987564267
595.0227796953804	1586.5	11152.633333333333	-8.017187679942873
595.78372841654	1586.4666666666667	11257.033333333333	-8.353043825586363
596.544604584907	1586.0666666666666	11366.766666666666	-7.937361877930331
597.3054081983161	1586.4333333333334	11507.766666666666	-7.323994552881697
598.0661392546021	1586.8666666666666	11634.333333333334	-8.251864813846995
598.8267977515999	1586.3666666666666	11767.366666666667	-7.628002441657847
599.5873836871442	1587.1333333333334	11882.766666666666	-7.686113291735279
600.34789705907	1585.9	12004.5	-7.806405373626889
601.1083378652119	1587.4666666666667	12153.0	-7.568209400980482
601.8687061034049	1586.7666666666667	12295.7	-7.894057317423495
602.6290017714836	1586.1	12442.5	-7.6227246885459214
603.3892248672829	1585.9666666666667	12577.7	-7.982482933407526
604.1493753886377	1585.9333333333334	12733.233333333334	-7.740708062079622
604.9094533333828	1586.5666666666666	12860.966666666667	-7.683224402683367
605.6694586993528	1586.1333333333334	12981.166666666666	-7.611332387602537
606.4293914843829	1586.4666666666667	13105.366666666667	-8.319971959420956
607.1892516863076	1586.8	13267.266666666666	-7.599889741448368
607.9490393029618	1587.0	13404.6	-8.313572863676901
608.7087543321802	1586.7666666666667	13557.433333333332	-7.511122076278952
609.4683967717978	1586.6666666666667	13696.466666666667	-8.300177985872953
610.2279666196492	1586.3666666666666	13840.566666666668	-8.472150292970772
610.9874638735695	1587.1333333333334	13961.566666666668	-7.966994063281774
611.7468885313933	1585.8666666666666	14083.333333333334	-7.825565045596269
612.5062405909555	1586.1666666666667	14193.966666666667	-7.929095173719744
613.2655200500909	1586.5	14350.033333333333	-6.847381625030288
614.0247269066342	1586.3333333333333	14475.1	-7.0024664945076704
614.7838611584203	1587.1	14574.433333333332	-7.544989252788174
615.5429228032841	1586.7666666666667	14672.6	-7.900596953326122
616.3019118390603	1586.6	14769.8	-7.70578494041894
617.0608282635836	1587.0	14863.1	-8.18020105382422
617.8196720746892	1586.5	14963.433333333332	-7.236629107987904
618.5784432702114	1586.3333333333333	15051.5	-7.329161496903926
619.3371418479854	1586.1333333333334	15120.3	-7.926939999120825
620.0957678058459	1586.4666666666667	15187.8	-8.112804998493786
620.8543211416277	1586.2333333333333	15273.933333333332	-7.697534689562068
621.6128018531655	1585.3333333333333	15345.166666666666	-7.073104839123069
622.3712099382943	1586.7	15395.1	-7.554602008145075
623.1295453948488	1586.4333333333334	15449.166666666666	-7.500614967832301
623.8878082206638	1586.4333333333334	15514.733333333334	-7.994497112572028
624.6459984135743	1586.5	15577.966666666667	-7.350813735880713
625.4041159714149	1585.9	15611.466666666667	-7.629332318142868
626.1621608920203	1586.4333333333334	15665.333333333334	-7.271166892749734
626.9201331732256	1586.2333333333333	15715.966666666667	-7.447703418311565
627.6780328128656	1586.2333333333333	15749.566666666668	-7.961384576544509
628.4358598087749	1586.7666666666667	15802.833333333334	-7.982112066192811
629.1936141587885	1586.3	15834.566666666668	-7.655883604122867
629.9512958607411	1586.0333333333333	15865.0	-7.212006578366942
630.7089049124675	1586.5666666666666	15874.033333333333	-7.180843624727307
631.4664413118026	1586.3	15886.466666666667	-6.824872047761215
632.2239050565811	1586.1666666666667	15889.2	-7.574112838425561
632.9812961446379	1586.8333333333333	15896.1	-8.29699662129276
633.7386145738079	1586.6	15924.9	-7.671719269589569
634.4958603419257	1586.0	15943.333333333334	-7.751779482664623
635.2530334468262	1586.3	15937.933333333332	-7.5040740713143785
636.0101338863443	1586.0333333333333	15926.933333333332	-7.972728873452873
636.7671616583146	1586.5333333333333	15929.266666666666	-7.562256526173133
637.5241167605723	1586.0666666666666	15919.4	-7.213684402051994
638.2809991909518	1585.9	15897.1	-7.131221643281119
639.037808947288	1585.9333333333334	15875.0	-7.4221292146734985
639.7945460274159	1585.4666666666667	15856.2	-7.378727990684841
640.5512104291702	1585.9666666666667	15851.366666666667	-7.333571343892907
641.3078021503857	1586.5333333333333	15838.833333333334	-7.4471037939240645
642.0643211888971	1586.3	15815.633333333333	-7.691969026644436
642.8207675425394	1586.6	15793.0	-7.347740972904425
643.5771412091474	1586.3333333333333	15751.766666666666	-6.856078938285077
644.3334421865558	1586.9333333333334	15694.333333333334	-7.4109734466552295
645.0896704725996	1586.4	15682.433333333332	-7.3128974913111255
645.8458260651132	1585.9333333333334	15670.033333333333	-7.333191055607359
646.6019089619319	1586.7	15660.233333333334	-7.109003078636052
647.3579191608902	1587.5666666666666	15646.766666666666	-7.595050961568996
648.1138566598231	1586.3	15615.133333333333	-7.000501485373293
648.8697214565653	1586.7	15567.666666666666	-7.787727143945738
649.6255135489516	1586.4666666666667	15554.133333333333	-7.494665111836536
650.3812329348169	1587.1666666666667	15554.8	-6.966676325593155
651.1368796119959	1586.0	15578.933333333332	-7.189303180513223
651.8924535783235	1586.0	15584.666666666666	-7.169090843635216
652.6479548316345	1586.7666666666667	15562.766666666666	-6.9819059744216885
653.4033833697637	1586.1	15536.1	-7.316361125472394
654.1587391905458	1586.4666666666667	15521.566666666668	-7.489566346649249
654.9140222918159	1586.2666666666667	15539.3	-7.393331167211425
655.6692326714084	1585.8666666666666	15558.1	-6.982753557090041
656.4243703271585	1586.3333333333333	15589.166666666666	-6.826178442233903
657.1794352569008	1586.2	15595.7	-7.360734940348815
657.9344274584702	1586.6666666666667	15618.333333333334	-7.387749656235247
658.6893469297014	1586.1333333333334	15626.6	-7.739825238420458
659.4441936684294	1586.3666666666666	15672.7	-7.18549204393762
660.1989676724888	1586.2666666666667	15677.633333333333	-7.265797864832205
660.9536689397146	1586.6	15718.966666666667	-7.7090582786198825
661.7082974679414	1586.5	15775.566666666668	-6.891948604967183
662.4628532550042	1586.8666666666666	15799.933333333332	-7.026746523030343
663.2173362987378	1586.7	15863.2	-6.800161640036637
663.9717465969768	1586.8333333333333	15901.033333333333	-7.587138413101663
664.7260841475563	1585.9	15960.8	-7.4544167737042315
665.480348948311	1586.2333333333333	16019.7	-7.739825023222771
666.2345409970756	1586.1666666666667	16079.6	-7.728689911491032
666.988660291685	1586.6	16177.366666666667	-7.433821927571297
667.742706829974	1586.7666666666667	16256.8	-7.182450949729154
668.4966806097776	1586.1666666666667	16344.8	-6.913842601218801
669.2505816289303	1586.5	16396.766666666666	-7.197684789026119
670.0044098852671	1586.2333333333333	16473.333333333332	-7.335848732857253
670.7581653766227	1585.9333333333334	16546.9	-7.767812339188767
671.511848100832	1586.6333333333334	16673.166666666668	-7.448185389266675
672.2654580557298	1586.6	16768.5	-7.170190306021825
673.0189952391509	1587.0	16876.4	-6.979518172943688
673.7724596489301	1586.8666666666666	16965.133333333335	-6.596588773300499
674.5258512829022	1586.4333333333334	17061.033333333333	-7.713514204571434
675.279170138902	1586.3	17167.233333333334	-7.12514959754049
676.0324162147645	1586.1666666666667	17265.566666666666	-7.008092414004902
676.7855895083242	1585.7666666666667	17368.633333333335	-7.8290883019516055
677.5386900174161	1586.7333333333333	17480.733333333334	-7.5716992613932685
678.2917177398749	1585.9333333333334	17613.733333333334	-7.82583750338476
679.0446726735356	1585.7666666666667	17759.6	-7.7390999175957775
679.797554816233	1586.5333333333333	17891.766666666666	-8.090547093935374
680.5503641658016	1586.7	18058.333333333332	-6.781772092409306
681.3031007200765	1586.6333333333334	18191.633333333335	-6.465827516499315
682.0557644768925	1586.3	18283.033333333333	-6.685066678986598
682.8083554340842	1586.2	18344.166666666668	-7.188795010727917
683.5608735894867	1586.4	18470.033333333333	-7.193919648747963
684.3133189409347	1586.4333333333334	18605.533333333333	-7.421523933592686
685.0656914862628	1586.7333333333333	18740.533333333333	-7.616733001394025
685.8179912233061	1586.4666666666667	18895.6	-6.987224128644194
686.5702181498993	1586.1	19018.933333333334	-7.176610685828141
687.3223722638772	1586.4333333333334	19121.8	-7.417511504814095
688.0744535630747	1586.1	19232.7	-7.903952666979316
688.8264620453265	1586.4666666666667	19363.633333333335	-7.53840949719826
689.5783977084674	1586.1666666666667	19517.266666666666	-6.7697859278975026
690.3302605503324	1586.6	19592.233333333334	-7.237246116177903
691.082050568756	1586.7666666666667	19730.133333333335	-6.975518927434456
691.8337677615733	1586.3666666666666	19826.5	-7.55932292879391
692.585412126619	1585.9333333333334	19917.066666666666	-7.286879430466059
693.3369836617278	1586.4333333333334	20012.933333333334	-6.982067305229045
694.0884823647348	1586.1	20114.866666666665	-6.882320538471027
694.8399082334745	1586.4333333333334	20207.833333333332	-7.220104040858463
695.5912612657819	1586.7	20273.0	-7.355220916996547
696.3425414594917	1586.5333333333333	20327.5	-7.062714150100276
697.0937488124388	1585.8	20362.233333333334	-6.74594371867343
697.8448833224579	1587.0333333333333	20382.6	-6.7618793942740885
698.5959449873841	1585.9333333333334	20431.666666666668	-7.228549738598846
699.3469338050518	1586.3	20500.866666666665	-7.438767254559763
700.0978497732962	1587.0	20548.866666666665	-6.976585722751039
700.8486928899517	1586.6666666666667	20551.733333333334	-7.347083772817466
701.5994631528534	1586.0666666666666	20568.0	-7.248367318957321
702.3501605598362	1586.3333333333333	20602.6	-6.894601088637878
703.1007851087347	1586.4	20632.133333333335	-7.206345737198353
703.8513367973837	1586.9666666666667	20643.833333333332	-7.320951428847793
704.6018156236181	1586.9	20651.633333333335	-6.939988925858006
705.3522215852728	1586.1333333333334	20654.933333333334	-6.910128449559685
706.1025546801824	1586.7	20659.866666666665	-7.227419005229383
706.8528149061818	1586.1333333333334	20669.166666666668	-6.8169028631693775
707.603002261106	1586.3666666666666	20636.8	-6.9242166852636124
708.3531167427894	1586.3	20649.566666666666	-6.647457773058374
709.1031583490673	1586.6666666666667	20627.6	-6.2761773874696045
709.8531270777742	1586.5666666666666	20562.266666666666	-6.829625976229689
710.6030229267449	1586.6666666666667	20521.333333333332	-7.38057915009714
711.3528458938142	1586.1	20450.466666666667	-7.4055871223971135
712.1025959768172	1586.6333333333334	20375.233333333334	-7.531377563316316
712.8522731735884	1586.6333333333334	20290.4	-7.5348153501472455
713.6018774819628	1586.3333333333333	20213.966666666667	-6.846843829798641
714.351408899775	1586.5666666666666	20088.4	-7.147093681722346
715.1008674248601	1586.5	20024.4	-6.672487132486942
715.8502530550527	1586.7333333333333	19898.4	-7.402605417681234
716.5995657881876	1586.9666666666667	19789.233333333334	-6.086618468540803
717.3488056220998	1586.4666666666667	19680.766666666666	-6.895862428451005
718.097972554624	1586.4333333333334	19603.933333333334	-6.679818950230854
718.8470665835949	1585.8666666666666	19493.966666666667	-7.3216436586373765
719.5960877068475	1586.3	19445.766666666666	-7.624253259837061
720.3450359222164	1586.4333333333334	19414.6	-7.225638180646446
721.0939112275368	1586.2	19380.133333333335	-7.463398250303088
721.842713620643	1586.2666666666667	19362.366666666665	-7.3363185494770935
722.5914430993702	1586.0666666666666	19314.933333333334	-7.493765111544489
723.340099661553	1586.4666666666667	19302.7	-7.335191015524273
724.0886833050263	1586.0	19319.966666666667	-6.838825049403
724.837194027625	1586.5	19278.733333333334	-7.066605529095728
725.5856318271836	1585.9666666666667	19211.666666666668	-6.8109722795306125
726.3339967015373	1586.8	19098.733333333334	-7.589851617045219
727.0822886485207	1586.7666666666667	19020.233333333334	-7.799921067310183
727.8305076659686	1586.7666666666667	19027.233333333334	-6.289193044478339
728.5786537517159	1587.1666666666667	18980.1	-6.5203077495898345
729.3267269035974	1586.2	18942.466666666667	-6.663776467902971
730.0747271194479	1586.5	18936.733333333334	-6.241892848722516
730.822654397102	1586.5666666666666	18918.6	-6.285447920890171
731.5705087343949	1586.3666666666666	18858.833333333332	-7.3811437484388716
732.3182901291611	1586.4	18803.933333333334	-7.013343107364975
733.0659985792356	1585.9	18734.466666666667	-6.634966056466671
733.8136340824532	1586.4333333333334	18709.533333333333	-6.6572477385771895
734.5611966366486	1586.7666666666667	18707.466666666667	-6.246630035960989
735.3086862396566	1586.6	18660.133333333335	-7.033640706218525
736.056102889312	1586.7666666666667	18663.666666666668	-6.26671476789579
736.8034465834498	1585.9333333333334	18670.8	-6.871409977414467
737.5507173199047	1586.6333333333334	18680.7	-6.658460615902005
738.2979150965115	1586.6	18703.033333333333	-5.931260379897522
739.045039911105	1587.0666666666666	18713.166666666668	-5.655187788745303
739.79209176152	1586.5	18681.7	-7.007299743929776
740.5390706455914	1587.0666666666666	18696.166666666668	-6.644321845968035
741.285976561154	1586.7333333333333	18676.8	-7.45758372536099
742.0328095060426	1586.3	18689.533333333333	-6.45398792366616
742.7795694780918	1586.4333333333334	18674.533333333333	-6.108127212058989
743.5262564751367	1586.3	18637.633333333335	-6.659971111918789
744.272870495012	1586.1	18613.166666666668	-6.616640480047102
745.0194115355524	1586.3333333333333	18572.366666666665	-6.772650309808553
745.765879594593	1587.2	18546.7	-6.488096303549701
746.5122746699683	1586.6333333333334	18546.866666666665	-6.280907618662299
747.2585967595134	1587.1	18538.233333333334	-6.204282117146421
748.0048458610628	1586.6	18551.933333333334	-6.50269467984108
748.7510219724516	1586.3333333333333	18588.9	-6.042927517241777
749.4971250915144	1586.6333333333334	18590.333333333332	-6.4638068663987465
750.243155216086	1586.9333333333334	18598.833333333332	-6.515206633150335
750.9891123440015	1586.3	18654.8	-6.23299182988824
751.7349964730954	1587.1	18681.166666666668	-6.461595106652225
752.4808076012027	1585.9333333333334	18721.1	-6.55940165505221
753.2265457261582	1586.3333333333333	18762.433333333334	-6.354554713475411
753.9722108457964	1586.1666666666667	18836.2	-6.12318072926185
754.7178029579526	1585.9666666666667	18919.466666666667	-5.793206518341896
755.4633220604613	1587.1666666666667	18961.4	-6.656938011656359
756.2087681511574	1586.6666666666667	19021.5	-6.325581008935152
756.9541412278757	1585.8333333333333	19060.033333333333	-6.95109544675464
757.699441288451	1586.1333333333334	19150.233333333334	-5.836390033080196
758.4446683307182	1586.5666666666666	19174.6	-6.517439575833897
759.1898223525119	1586.4333333333334	19218.733333333334	-6.285189962939666
759.9349033516671	1586.0333333333333	19241.133333333335	-6.56233046951483
760.6799113260186	1586.6333333333334	19262.6	-6.755469692910252
761.424846273401	1586.6666666666667	19319.0	-6.420555334543837
762.1697081916495	1586.3333333333333	19358.966666666667	-6.872972012696638
762.9144970785986	1586.1333333333334	19434.5	-7.385015672874874
763.6592129320832	1586.4333333333334	19512.566666666666	-6.917915088154751
764.4038557499381	1586.2	19573.633333333335	-6.714673497571547
765.1484255299982	1586.3666666666666	19624.9	-6.152554603393726
765.8929222700982	1586.2666666666667	19661.466666666667	-5.724602005163893
766.637345968073	1586.4	19736.5	-6.519831596231922
767.3816966217572	1586.8666666666666	19839.433333333334	-7.268847948712343
768.1259742289859	1586.7666666666667	19964.4	-6.160985480308703
768.8701787875938	1586.7	20059.5	-6.086969149454811
769.6143102954156	1586.7333333333333	20089.966666666667	-6.808568486983508
770.3583687502863	1586.7	20165.666666666668	-6.690501301504479
771.1023541500406	1585.6	20221.3	-6.677173501907322
771.8462664925133	1585.9666666666667	20301.633333333335	-7.07598926275386
772.5901057755393	1586.2333333333333	20455.666666666668	-6.251897477154348
773.3338719969533	1586.6666666666667	20528.3	-6.633369625940392
774.0775651545903	1586.4666666666667	20592.466666666667	-6.444504567502387
774.8211852462848	1587.0666666666666	20643.0	-6.611091422800433
775.5647322698719	1586.4333333333334	20743.933333333334	-6.949783534086993
776.3082062231862	1586.3	20862.433333333334	-6.425893043642842
777.0516071040627	1586.0	20955.033333333333	-6.676541780147035
777.7949349103361	1586.5666666666666	21059.666666666668	-6.716535534820379
778.5381896398412	1587.0333333333333	21153.666666666668	-6.757524044464464
779.281371290413	1586.7666666666667	21244.0	-6.408896842289532
780.024479859886	1586.6333333333334	21346.0	-7.412953847536582
780.7675153460953	1586.1	21475.233333333334	-6.453055331216817
781.5104777468754	1586.9	21615.866666666665	-6.5179972169866796
782.2533670600615	1586.8	21739.8	-6.869357611710105
782.996183283488	1586.3333333333333	21854.633333333335	-6.775740671967437
783.73892641499	1586.3666666666666	21936.333333333332	-7.294033807501719
784.4815964524023	1586.8333333333333	22017.8	-6.75988184255003
785.2241933935596	1587.2666666666667	22129.533333333333	-7.2214662670201735
785.9667172362967	1586.8666666666666	22289.666666666668	-6.438994461667238
786.7091679784486	1586.5	22381.5	-6.46347025113211
787.4515456178499	1585.9333333333334	22461.666666666668	-5.7432316956272755
788.1938501523355	1586.5333333333333	22540.766666666666	-6.183884945595834
788.9360815797401	1586.5333333333333	22664.433333333334	-5.855229542305832
789.6782398978987	1586.5	22789.6	-6.198646966081917
790.420325104646	1586.6	22938.466666666667	-6.012021874464377
791.1623371978169	1585.9333333333334	23027.7	-6.458196429654989
791.9042761752461	1586.9666666666667	23109.833333333332	-6.483741787513196
792.6461420347684	1586.7	23251.866666666665	-6.423035570809337
793.3879347742187	1586.4	23379.066666666666	-6.778960252772777
794.1296543914318	1586.4666666666667	23451.733333333334	-6.692087483731238
794.8713008842426	1586.9666666666667	23529.266666666666	-6.518016569705752
795.6128742504857	1586.4666666666667	23648.9	-6.020339272042691
796.354374487996	1586.3	23717.533333333333	-6.332584484433204
797.0958015946084	1587.4333333333334	23800.8	-6.109537278238955
797.8371555681575	1587.2666666666667	23956.3	-6.513818341087075
798.5784364064783	1586.3	24080.866666666665	-6.466958441815435
799.3196441074057	1585.9333333333334	24221.133333333335	-5.773105553724729
800.0607786687742	1586.0	24272.4	-6.67479013246133
800.8018400884189	1587.3666666666666	24384.766666666666	-6.518072076161331
801.5428283641745	1586.4333333333334	24501.4	-5.931849504338537
802.2837434938757	1585.9666666666667	24590.433333333334	-6.43565546506889
803.0245854753575	1586.5666666666666	24726.133333333335	-6.129493821625021
803.7653543064547	1587.0	24840.933333333334	-6.115518652654962
804.5060499850019	1586.5	24961.1	-6.3210593053820725
805.2466725088342	1586.7	25068.233333333334	-6.245082892713545
805.9872218757862	1586.5	25193.366666666665	-6.157147526266054
806.7276980836928	1587.3333333333333	25332.5	-5.980249893541409
807.4681011303886	1586.0333333333333	25452.8	-5.781833546430964
808.2084310137088	1586.8333333333333	25485.466666666667	-6.224043781144938
808.948687731488	1586.0666666666666	25556.133333333335	-5.796414273486901
809.688871281561	1587.0	25612.966666666667	-6.001167912963781
810.4289816617627	1586.3666666666666	25712.233333333334	-5.644339862498078
811.1690188699278	1586.1333333333334	25818.833333333332	-5.978603859320754
811.9089829038911	1586.6666666666667	25859.766666666666	-5.689796530392879
812.6488737614875	1586.6333333333334	25944.9	-5.684696834638056
813.3886914405518	1586.2333333333333	26076.4	-5.615767842620199
814.1284359389189	1586.5	26219.866666666665	-6.038526446951965
814.8681072544233	1586.8333333333333	26335.966666666667	-6.049125033891417
815.6077053849002	1585.9333333333334	26431.066666666666	-5.818993343780657
816.3472303281842	1586.3	26449.8	-6.5855854246827406
817.0866820821101	1586.1333333333334	26541.5	-5.895336915846576
817.8260606445127	1586.4	26607.566666666666	-5.719516671361576
818.5653660132269	1586.2333333333333	26633.866666666665	-6.05961021706907
819.3045981860876	1586.3	26652.4	-6.545270748407041
820.0437571609293	1586.5	26795.333333333332	-5.6789153385631455
820.7828429355872	1586.5	26905.1	-5.177294293289406
821.5218555078957	1586.3333333333333	26951.266666666666	-5.75797605771763
822.26079487569	1586.8666666666666	27072.9	-5.619228251716522
822.9996610368046	1586.9333333333334	27171.0	-5.501187220693228
823.7384539890745	1586.8	27259.5	-5.468950387989331
824.4771737303345	1586.2333333333333	27351.3	-5.580393817916341
825.2158202584193	1587.0666666666666	27453.3	-6.167190192232335
825.9543935711638	1585.7666666666667	27524.7	-5.619260732974198
826.6928936664028	1586.1666666666667	27572.733333333334	-5.445667796262571
827.4313205419711	1586.2333333333333	27663.933333333334	-5.411404451442456
828.1696741957036	1586.4333333333334	27753.0	-5.771095085262725
828.907954625435	1586.1333333333334	27870.333333333332	-5.3098517620510295
829.646161829	1585.9333333333334	27947.566666666666	-5.67013652566983
830.3842958042337	1586.4	28058.866666666665	-5.528861373627456
831.1223565489707	1585.9333333333334	28084.4	-5.577408499587497
831.8603440610459	1587.1666666666667	28182.1	-6.326198720011748
832.598258338294	1586.7	28297.733333333334	-6.076097281415844
833.3360993785501	1586.2333333333333	28380.366666666665	-6.056317923462934
834.0738671796487	1586.4666666666667	28478.966666666667	-5.939280294716082
834.8115617394246	1586.4333333333334	28596.3	-5.897256425701402
835.5491830557129	1586.0	28720.466666666667	-6.050857937018105
836.2867311263482	1586.2	28808.066666666666	-5.843242512398955
837.0242059491653	1586.3666666666666	28889.133333333335	-5.573810263802423
837.7616075219992	1586.3666666666666	28940.833333333332	-6.103253740090921
838.4989358426844	1586.4666666666667	28987.1	-6.017495668026895
839.2361909090561	1586.0666666666666	29027.533333333333	-5.653619025197529
839.9733727189487	1586.8	29088.866666666665	-5.265419584817981
840.7104812701973	1586.5	29154.033333333333	-5.537208078829709
841.4475165606366	1586.2333333333333	29279.633333333335	-5.949673895112458
842.1844785881015	1586.5666666666666	29385.933333333334	-6.718537062882783
842.9213673504267	1586.3666666666666	29479.333333333332	-6.576048896808261
843.6581828454471	1586.2666666666667	29493.866666666665	-6.362580533754061
844.3949250709974	1587.0	29522.633333333335	-6.138638290293403
845.1315940249126	1585.8	29593.866666666665	-6.406137406557404
845.8681897050272	1586.5666666666666	29778.266666666666	-6.2969003423526795
846.6047121091764	1587.0333333333333	29912.033333333333	-6.623493344570286
847.3411612351948	1586.4	30049.3	-6.446346363504602
848.0775370809172	1586.1	30121.233333333334	-6.130125607592441
848.8138396441784	1586.3333333333333	30187.966666666667	-6.541465790413977
849.5500689228132	1587.0	30234.1	-6.734712085927747
850.2862249146566	1586.6	30326.266666666666	-6.079352693408493
851.0223076175432	1586.3333333333333	30445.166666666668	-6.646159579504298
851.7583170293079	1586.5333333333333	30655.233333333334	-6.380211802409351
852.4942531477856	1586.6333333333334	30728.766666666666	-6.3436912942486545
853.2301159708109	1585.3666666666666	30723.566666666666	-5.644806033305729
853.9659054962187	1586.4333333333334	30735.1	-5.954957719485135
854.7016217218439	1586.5333333333333	30815.433333333334	-5.094660093737459
855.4372646455213	1586.6333333333334	30928.966666666667	-5.794230441509708
856.1728342650856	1586.2	31047.333333333332	-6.416412896323403
856.9083305783716	1586.2	31183.266666666666	-5.868241018754187
857.6437535832143	1585.4666666666667	31255.266666666666	-6.42834820843484
858.3791032774483	1586.5	31331.3	-6.31873494845365
859.1143796589085	1586.6	31341.766666666666	-6.241262193478568
859.8495827254299	1586.4333333333334	31530.833333333332	-5.745287067940596
860.5847124748469	1586.1333333333334	31572.666666666668	-6.365225174745851
861.3197689049947	1586.8666666666666	31717.333333333332	-6.413633449803788
862.0547520137079	1585.8333333333333	31910.0	-5.901801908589677
862.7896617988213	1586.8333333333333	31949.2	-6.415746177954578
863.5244982581698	1586.0333333333333	32049.3	-5.866127039084468
864.2592613895882	1586.3333333333333	32079.966666666667	-6.030311369334441
864.9939511909114	1586.3	32074.033333333333	-6.137288883590712
865.728567659974	1586.8	32115.266666666666	-6.00196510141025
866.4631107946109	1587.0	32166.9	-5.7850482222926
867.197580592657	1585.7333333333333	32202.166666666668	-6.231474341292913
867.931977051947	1586.6666666666667	32312.2	-6.091514654640694
868.6663001703158	1585.9333333333334	32385.966666666667	-5.411273218138113
869.4005499455982	1586.0666666666666	32486.866666666665	-5.38263138387578
870.1347263756289	1586.7333333333333	32486.933333333334	-5.7264008062124825
870.8688294582428	1586.3666666666666	32592.6	-5.417931921476603
871.6028591912748	1586.6333333333334	32688.733333333334	-5.2394919100204005
872.3368155725594	1586.6333333333334	32861.0	-5.4028551698835905
873.0706985999318	1586.0666666666666	32990.73333333333	-4.575788977582507
873.8045082712266	1586.4	33029.666666666664	-5.291241895420773
874.5382445842787	1586.1	33061.9	-5.3984727876018175
875.2719075369228	1586.8	33171.96666666667	-5.322400045562057
876.0054971269938	1586.1666666666667	33292.833333333336	-5.645230740334474
876.7390133523264	1586.4666666666667	33443.26666666667	-5.976170500021672
877.4724562107556	1585.9333333333334	33673.76666666667	-6.296871840658465
878.2058257001161	1586.3	33924.0	-5.507038902881948
878.9391218182427	1586.6	34072.8	-5.790814632496156
879.6723445629702	1586.1	34153.9	-5.9750554689570885
880.4054939321335	1585.8333333333333	34272.86666666667	-5.689907247154999
881.1385699235674	1586.3666666666666	34500.066666666666	-5.357829234679997
881.8715725351066	1586.2333333333333	34650.7	-5.79260125166675
882.604501764586	1587.2	34834.63333333333	-6.123860970388504
883.3373576098403	1586.0333333333333	35038.666666666664	-5.80568429323529
884.0701400687044	1586.1333333333334	35135.3	-6.710791359763769
884.8028491390132	1586.1666666666667	35325.5	-6.351594832180818
885.5354848186014	1586.9666666666667	35495.53333333333	-6.3150752352611565
886.2680471053038	1585.5	35559.566666666666	-7.2359861114439505
887.0005359969554	1585.8	35760.166666666664	-7.109336810214433
887.7329514913906	1586.8666666666666	35917.666666666664	-7.185054889786611
888.4652935864447	1586.6	36083.9	-6.916546393402515
889.1975622799522	1586.8666666666666	36312.9	-6.629182990631669
889.929757569748	1585.7333333333333	36467.03333333333	-6.845902705209481
890.6618794536669	1586.5	36595.23333333333	-6.164490383546819
891.3939279295437	1586.7	36722.566666666666	-6.567860786026345
892.1259029952132	1586.1333333333334	36892.53333333333	-5.968120704307101
892.8578046485103	1586.7666666666667	37083.26666666667	-5.754502180022049
893.5896328872698	1586.4	37327.73333333333	-5.55581592540716
894.3213877093264	1586.4333333333334	37591.03333333333	-5.1115125425941
895.0530691125149	1586.1333333333334	37867.1	-4.923308066449147
895.7846770946703	1586.2333333333333	38130.03333333333	-4.576578061037704
896.5162116536272	1585.8	38319.96666666667	-4.144095693157939
897.2476727872206	1586.2666666666667	38335.566666666666	-3.9894174515271805
897.9790604932853	1586.4	38442.63333333333	-3.3453723469498278
898.7103747696559	1586.1333333333334	38556.63333333333	-3.6011632243082956
899.4416156141674	1585.7333333333333	38737.666666666664	-3.0914141263835946
900.1727830246544	1586.1666666666667	38971.23333333333	-2.859140623946416
900.9038769989521	1586.6	39209.26666666667	-2.420057707353146
901.634897534895	1586.8333333333333	39470.26666666667	-2.5736625994571765
902.365844630318	1586.8333333333333	39675.166666666664	-2.2945313218087073
903.0967182830558	1586.5333333333333	39857.0	-1.9678230455533832
903.8275184909435	1586.6333333333334	39987.26666666667	-1.8204123259435818
904.5582452518156	1586.5666666666666	40134.03333333333	-2.0729603379238455
905.288898563507	1586.0333333333333	40283.9	-1.6712069731169736
906.0194784238527	1587.0666666666666	40419.4	-1.4804505745073844
906.7499848306873	1586.2	40616.03333333333	-1.8661038768999232
907.4804177818455	1586.7666666666667	40853.03333333333	-1.7161041914064346
908.2107772751625	1587.1	41080.86666666667	-1.4191638181313295
908.9410633084728	1585.9	41313.7	-1.8036326513128829
909.6712758796114	1586.3333333333333	41407.666666666664	-2.0965322182778237
910.4014149864129	1586.2666666666667	41518.3	-2.1030007423719006
911.1314806267123	1586.2	41628.03333333333	-1.8276798675950563
911.8614727983444	1586.6666666666667	41815.46666666667	-1.997624724670161
912.5913914991438	1586.0333333333333	42090.166666666664	-1.1275853476447157
913.3212367269456	1586.0333333333333	42316.7	-1.3977466436847077
914.0510084795844	1586.1666666666667	42440.066666666666	-1.5863483704888666
914.7807067548952	1587.1333333333334	42583.76666666667	-1.5206681426114426
915.5103315507125	1585.8	42623.066666666666	-1.3820457595222948
916.2398828648716	1586.0	42762.1	-1.3542622193104077
916.9693606952068	1586.5666666666666	42938.166666666664	-1.250095094716903
917.6987650395532	1586.9666666666667	43016.96666666667	-2.054267643472728
918.4280958957455	1586.7	43083.066666666666	-2.04404551161129
919.1573532616186	1586.6	43076.4	-2.3991414979019856
919.8865371350073	1586.5	43189.53333333333	-1.5561010328319553
920.6156475137464	1586.6333333333334	43237.8	-1.697660110834756
921.3446843956707	1586.2	43234.46666666667	-1.8282882849987288
922.0736477786149	1586.8666666666666	43176.933333333334	-1.8183631736490153
922.802537660414	1586.4333333333334	43195.666666666664	-2.0087323409001336
923.5313540389027	1586.2	43230.63333333333	-1.8959522966315487
924.2600969119159	1586.0666666666666	43249.2	-1.8421692714267657
924.9887662772883	1586.3333333333333	43241.4	-2.027974371534833
925.7173621328548	1586.2	43236.63333333333	-2.450746663580911
926.4458844764501	1586.5666666666666	43170.933333333334	-2.508973177211736
927.1743333059092	1586.6333333333334	42920.36666666667	-2.6313763109934065
927.9027086190666	1586.0666666666666	42594.0	-2.7932441489626223
928.6310104137575	1585.7333333333333	42181.2	-2.6298172207991826
929.3592386878165	1586.1	41625.1	-2.446997976118802
930.0873934390784	1586.3333333333333	40803.066666666666	-2.8624586586981926
930.815474665378	1586.1333333333334	39998.76666666667	-3.0419504228548533
931.5434823645503	1586.4333333333334	39052.63333333333	-3.3547655029791077
932.2714165344298	1585.9666666666667	37935.9	-3.426164014143934
932.9992771728516	1586.3333333333333	36836.63333333333	-3.582710845490877
933.7270642776504	1586.4	35739.53333333333	-3.564068474513441
934.4547778466609	1586.1666666666667	34644.63333333333	-3.537839868459293
935.1824178777181	1585.9666666666667	33771.26666666667	-2.926318950265557
935.9099843686568	1586.5	32995.13333333333	-3.6844938118129207
936.6374773173115	1586.5	32483.2	-3.640285889374945
937.3648967215174	1586.6	32142.5	-3.445295985941062
938.0922425791092	1586.1666666666667	31960.7	-3.81552536496812
938.8195148879216	1586.1	32027.033333333333	-3.6851269425249837
939.5467136457895	1586.0	32210.0	-3.8923468563361827
940.2738388505477	1586.0	32484.2	-4.319304859316982
941.000890500031	1586.0666666666666	32895.2	-4.175431822840503
941.7278685920743	1586.2666666666667	33463.433333333334	-4.232269085596769
942.4547731245123	1586.2666666666667	34064.666666666664	-4.581000238246656
943.1816040951798	1586.1	34781.53333333333	-4.581387740161682
943.9083615019116	1586.4	35537.933333333334	-4.191555511737288
944.6350453425426	1585.9666666666667	36320.13333333333	-4.341902774359791
945.3616556149077	1586.6	37126.933333333334	-4.087360745691286
946.0881923168415	1586.2666666666667	37910.63333333333	-4.2403534084849515
946.8146554461789	1586.6333333333334	38653.46666666667	-4.239756456643279
947.5410450007547	1586.5333333333333	39437.96666666667	-3.9878545104255627
948.2673609784038	1586.1666666666667	40205.7	-3.8572561496620046
948.9936033769609	1586.7	41019.63333333333	-3.701602495523669
949.7197721942608	1586.2333333333333	41771.566666666666	-4.171686664008343
950.4458674281384	1586.4666666666667	42525.36666666667	-3.5323234259089666
951.1718890764284	1586.0666666666666	43227.1	-3.406778313811959
951.8978371369658	1586.4333333333334	43860.3	-3.066701966682495
952.6237116075853	1586.2333333333333	44459.73333333333	-2.806958122889715
953.3495124861216	1586.3	45007.9	-2.7597134320440753
954.0752397704097	1586.4333333333334	45577.23333333333	-3.135642828440142
954.8008934582843	1586.0666666666666	46129.0	-3.5771349456575634
955.5264735475803	1586.4	46718.03333333333	-3.418973708871398
956.2519800361324	1587.1	47251.1	-3.3078567714099165
956.9774129217755	1586.3666666666666	47776.13333333333	-3.025159622312987
957.7027722023442	1585.8333333333333	48256.3	-3.1130005696569043
958.4280578756737	1586.3666666666666	48608.73333333333	-2.835996999046555
959.1532699395985	1587.0333333333333	48849.666666666664	-2.6301701188277526
959.8784083919536	1586.7333333333333	49150.3	-2.547318945641792
960.6034732305736	1587.0	49454.76666666667	-2.4160062853190327
961.3284644532936	1585.9333333333334	49744.4	-2.34944347695114
962.053382057948	1586.1666666666667	50029.066666666666	-1.9422681157046755
962.7782260423721	1586.8333333333333	50230.7	-2.3908836080337688
963.5029964044004	1586.9666666666667	50432.433333333334	-2.6097105730695187
964.2276931418677	1586.8	50685.4	-2.657840119273791
964.952316252609	1586.5666666666666	50937.666666666664	-2.2983597499297597
965.6768657344589	1586.4333333333334	50977.7	-1.8706205525144863
966.4013415852523	1586.8666666666666	50934.666666666664	-2.3346956879967777
967.1257438028242	1586.6333333333334	50925.5	-2.396106703491533
967.8500723850091	1586.4333333333334	50974.433333333334	-2.5630616316124195
968.574327329642	1586.3333333333333	51061.3	-2.6088894666811235
969.2985086345576	1586.8	51218.63333333333	-2.378520689470654
970.0226162975908	1586.6333333333334	51157.86666666667	-2.4560563236488075
970.7466503165765	1586.1	51062.433333333334	-2.5916576167038095
971.4706106893493	1586.6666666666667	51022.666666666664	-2.2568450068440087
972.1944974137441	1586.2333333333333	50836.833333333336	-1.8338055164384108
972.9183104875957	1586.6	50468.96666666667	-1.8608602679686148
973.6420499087391	1586.0666666666666	50149.8	-1.7219409663433514
974.3657156750087	1586.0333333333333	49917.8	-1.715272054342042
975.0893077842397	1586.8333333333333	49640.433333333334	-1.815790980047262
975.8128262342667	1586.3666666666666	49644.26666666667	-1.74302923789471
976.5362710229247	1586.9666666666667	49652.4	-1.3177818154003254
977.2596421480483	1586.5666666666666	49641.53333333333	-1.3589121122229841
977.9829396074724	1587.3	49588.3	-0.8869660944873485
978.7061633990318	1586.4333333333334	49367.166666666664	-1.2945091268915891
979.4293135205613	1586.3	49119.1	-1.5565429749565949
980.1523899698958	1586.8666666666666	48896.46666666667	-1.5702760604229984
980.87539274487	1585.9333333333334	48829.63333333333	-1.401758410914662
981.5983218433189	1586.6	48801.066666666666	-1.3188762811361856
982.3211772630771	1586.5	48868.36666666667	-1.026612095289445
983.0439590019795	1586.5333333333333	49019.7	-0.7766431260631542
983.7666670578608	1585.8666666666666	49098.5	-0.6795295331362348
984.4893014285559	1586.7666666666667	49059.3	-0.4812404630803459
985.2118621118997	1586.5	48950.8	-0.7432943080290962
985.9343491057269	1586.5333333333333	48904.26666666667	-0.2679225464010127
986.6567624078724	1586.6666666666667	48732.333333333336	-0.41985316285835034
987.3791020161709	1587.1666666666667	48653.5	-0.16390716672369893
988.1013679284573	1586.2333333333333	48587.36666666667	-0.3395943301183677
988.8235601425663	1586.4666666666667	48567.7	-0.5607485824708236
989.5456786563328	1587.0666666666666	48712.36666666667	-0.21221733822814826
990.2677234675917	1586.7666666666667	48781.96666666667	-0.693896431161974
990.9896945741776	1586.7333333333333	48707.63333333333	-0.6354802333995109
991.7115919739255	1586.4	48512.46666666667	-0.39685239801636474
992.4334156646702	1586.5333333333333	48239.933333333334	0.17131858989210938
993.1551656442463	1585.7666666666667	47881.8	-0.055343276724805913
993.8768419104888	1587.0333333333333	47530.433333333334	0.021426910278314497
994.5984444612325	1586.3666666666666	47201.933333333334	-0.04696650183246658
995.3199732943121	1586.9333333333334	46860.5	-0.40973351478425024
996.0414284075626	1586.6333333333334	46553.3	-0.08112082174511243
996.7628097988187	1586.1666666666667	46283.53333333333	-0.5547719840420466
997.4841174659151	1587.5	46005.4	-0.46580929086065964
998.2053514066869	1586.3666666666666	45681.63333333333	-0.5777520978828329
998.9265116189687	1586.3333333333333	45276.53333333333	-0.4725705899792119
999.6475981005952	1587.2	44719.833333333336	-0.2808291069931254
1000.3686108494015	1587.1	44255.23333333333	-0.06208396714544654
1001.0895498632223	1587.0	43884.1	0.033200207559673615
1001.8104151398923	1586.4	43459.36666666667	-0.1261708714417948
1002.5312066772464	1585.9666666666667	43049.066666666666	-0.20768943474262258
1003.2519244731194	1586.8333333333333	42732.1	-0.06965840657159277
1003.9725685253462	1586.5333333333333	42419.63333333333	0.2840699191014405
1004.6931388317614	1585.6666666666667	42078.6	-0.01608748993185363
1005.4136353902	1586.5666666666666	41621.26666666667	0.05713630259719079
1006.1340581984969	1585.8666666666666	41085.166666666664	0.3351100073739159
1006.8544072544867	1586.5333333333333	40419.666666666664	0.42593141675099233
1007.5746825560042	1587.0	39857.1	0.8519456324709406
1008.2948841008844	1586.8	39302.76666666667	0.6837536341402751
1009.0150118869618	1586.5666666666666	38831.2	0.7114899261521189
1009.7350659120716	1586.0	38500.6	1.1458373380743383
1010.4550461740483	1585.9666666666667	38116.7	0.8445055574100738
1011.174952670727	1587.0666666666666	37785.833333333336	1.2535459048357358
1011.8947853999423	1586.4333333333334	37359.6	1.0769586165092444
1012.614544359529	1586.5666666666666	36829.4	1.1051274171570902
1013.334229547322	1586.5333333333333	36172.4	0.9352465683377352
1014.0538409611561	1586.3	35446.2	0.8100894591001633
1014.7733785988661	1586.3666666666666	34787.96666666667	1.1539262208819396
1015.4928424582868	1586.1666666666667	34247.933333333334	1.267251952855119
1016.2122325372529	1586.5333333333333	33791.2	1.5504446350987562
1016.9315488335994	1586.7333333333333	33382.3	1.607901020734555
1017.6507913451611	1586.3	33051.13333333333	1.681178015118067
1018.3699600697728	1586.5333333333333	32725.766666666666	1.7996139259247934
1019.0890550052692	1586.6666666666667	32316.1	1.449147839711416
1019.8080761494851	1586.0666666666666	31844.433333333334	2.515675751868299
1020.5270235002555	1585.8333333333333	31202.4	2.067145439698852
1021.2458970554151	1586.6333333333334	30477.4	2.43099903462539
1021.9646968127987	1586.6666666666667	29800.066666666666	2.129473663645931
1022.6834227702411	1586.5	29265.433333333334	2.2448165708866945
1023.4020749255772	1586.4666666666667	28775.1	2.156427250565631
1024.1206532766416	1586.9666666666667	28384.333333333332	2.2227426728822013
1024.8391578212693	1586.5666666666666	28094.6	2.6034812433001226
1025.5575885572953	1586.7	27721.133333333335	1.8356999256371889
1026.2759454825539	1586.4333333333334	27284.3	2.1284129586989224
1026.9942285948803	1586.7666666666667	26695.2	1.7545478297016874
1027.7124378921092	1586.7333333333333	26122.333333333332	1.6238155201015458
1028.4305733720753	1586.5	25522.566666666666	1.7562505825431869
1029.1486350326138	1586.3333333333333	24935.366666666665	1.7158347556390292
1029.866622871559	1586.6333333333334	24405.366666666665	1.7449623517621549
1030.584536886746	1586.3333333333333	23950.333333333332	1.2219001957778846
1031.3023770760096	1586.6333333333334	23576.233333333334	1.5135088042813571
1032.0201434371845	1586.2666666666667	23248.166666666668	1.6719402546580107
1032.7378359681059	1586.5	22899.966666666667	1.6263716506341843
1033.455454666608	1585.6	22437.9	1.2180133778234965
1034.1729995305259	1586.5333333333333	21999.1	0.8632380258988807
1034.8904705576945	1587.0666666666666	21488.166666666668	0.795071320403685
1035.6078677459486	1587.1333333333334	20958.5	0.8565179525927753
1036.3251910931228	1587.1333333333334	20449.666666666668	1.0319411179827724
1037.042440597052	1586.5	19978.166666666668	0.8564453699637665
1037.7596162555712	1585.5666666666666	19560.066666666666	1.827241545723808
1038.4767180665153	1586.5	19202.433333333334	1.3160236923609347
1039.1937460277186	1586.9	18889.4	1.31220562166631
1039.9107001370162	1586.7333333333333	18594.566666666666	0.8511479508330414
1040.627580392243	1586.5	18331.266666666666	0.7484697367923697
1041.3443867912338	1586.1666666666667	18019.2	0.5183006709364746
1042.0611193318232	1587.0	17616.533333333333	0.1282610086592794
1042.7777780118463	1586.3333333333333	17186.6	0.16149572411141444
1043.4943628291376	1586.5666666666666	16713.833333333332	0.37529803999889455
1044.2108737815322	1586.7333333333333	16283.3	0.4533479471261646
1044.9273108668647	1586.4666666666667	15927.6	0.2756640006981611
1045.64367408297	1586.2333333333333	15588.966666666667	0.22646838469673594
1046.359963427683	1586.4333333333334	15318.233333333334	0.7143011634134291
1047.0761788988382	1586.7333333333333	15068.166666666666	0.4996083880957475
1047.7923204942708	1586.7666666666667	14807.566666666668	0.033945638950942734
1048.5083882118154	1586.1666666666667	14539.766666666666	0.7203085108924038
1049.224382049307	1586.4333333333334	14221.966666666667	0.22002940155949935
1049.9403020045802	1586.3333333333333	13914.233333333334	1.104056903037574
1050.6561480754697	1586.4666666666667	13554.333333333334	0.623397713585971
1051.3719202598106	1586.4	13228.0	0.6632987818869241
1052.0876185554378	1587.2333333333333	12934.7	-0.2984219602455463
1052.8032429601856	1586.2	12690.4	-0.03259113567687795
1053.5187934718892	1586.6333333333334	12485.433333333332	0.1886544447265031
1054.2342700883835	1586.5333333333333	12326.566666666668	0.38567037610314114
1054.949672807503	1586.8	12187.6	0.20352250589430737
1055.6650016270826	1586.4333333333334	12022.666666666666	0.8441991033418542
1056.3802565449573	1586.5666666666666	11806.066666666668	0.3032485950164039
1057.0954375589617	1586.8	11581.066666666668	0.29559023150616776
1057.8105446669308	1586.5333333333333	11345.133333333333	0.20179729612055394
1058.5255778666992	1586.5666666666666	11127.1	0.39013829459536353
1059.240537156102	1586.4333333333334	10905.033333333333	0.4865191742053315
1059.9554225329737	1587.2666666666667	10717.166666666666	0.7474663095476864
1060.6702339951491	1586.5	10551.0	0.19705857651260925
1061.3849715404633	1587.1	10413.6	-0.3836176366982478
1062.0996351667509	1586.8	10296.966666666667	-0.5630600689083973
1062.8142248718468	1586.6666666666667	10184.533333333333	-0.23060971967061658
1063.528740653586	1585.9	10037.866666666667	-0.402320319564415
1064.2431825098029	1586.4666666666667	9861.8	-0.3899307125432433
1064.9575504383324	1586.2333333333333	9659.7	-0.1774800129070893
1065.6718444370097	1586.5666666666666	9448.366666666667	-0.2613958600911603
1066.386064503669	1586.6	9277.533333333333	-0.3349164992609848
1067.1002106361457	1586.3333333333333	9129.1	0.41475678223001294
1067.8142828322743	1586.4333333333334	9003.4	-0.0390343729925503
1068.5282810898898	1587.0666666666666	8908.9	0.1285348337705116
1069.2422054068265	1586.7666666666667	8806.7	0.30889083752870805
1069.95605578092	1587.2	8689.7	0.7343810363783215
1070.6698322100044	1586.6333333333334	8547.4	-0.15387241212790498
1071.383534691915	1586.9333333333334	8385.1	-0.21715150334831568
1072.0971632244864	1586.5666666666666	8215.9	0.2599382100403986
1072.8107178055534	1586.2666666666667	8049.5	-0.7452204972035611
1073.524198432951	1586.2	7927.033333333334	-0.3446048234667935
1074.2376051045137	1586.4	7825.133333333333	0.06265586436291337
1074.9509378180765	1586.0666666666666	7731.1	0.018846826125601786
1075.6641965714741	1586.5	7652.366666666667	-0.16464060925176754
1076.3773813625414	1587.0	7538.633333333333	-0.8456355782584545
1077.0904921891133	1586.0333333333333	7453.433333333333	0.2739537871682441
1077.8035290490245	1586.2666666666667	7318.0	-0.6284376127089375
1078.51649194011	1586.1666666666667	7181.866666666667	-0.8141642748991229
1079.2293808602042	1586.4333333333334	7063.966666666666	0.01850057888464631
1079.9421958071423	1586.6	6956.133333333333	1.3203692158560865
1080.6549367787588	1586.9333333333334	6845.766666666666	-0.9267020355627453
1081.367603772889	1585.9666666666667	6778.2	-1.802943337233203
1082.080196787367	1586.2	6729.366666666667	-0.2645014484766893
1082.7927158200282	1586.1	6648.766666666666	-0.36014234190225597
1083.5051608687072	1586.0333333333333	6547.833333333333	-1.2091138651293702
1084.217531931239	1585.8	6425.133333333333	-0.4903161363434198
1084.9298290054578	1586.5333333333333	6297.433333333333	-1.1385803026026855
1085.6420520891993	1586.2333333333333	6195.033333333334	-1.918082232525238
1086.3542011802977	1586.1333333333334	6119.633333333333	-1.5205032128034581
1087.0662762765878	1586.0666666666666	6059.466666666666	-1.2570317783911413
1087.7782773759047	1586.8333333333333	6011.1	-0.784586173710376
1088.4902044760831	1586.2	5920.133333333333	-3.1020215349798392
1089.202057574958	1586.1	5838.266666666666	-2.37663210732132
1089.9138366703637	1586.7333333333333	5746.4	-2.2147126099804315
1090.6255417601355	1586.3666666666666	5662.866666666667	-1.0746840062029424
1091.337172842108	1586.1666666666667	5577.3	-1.0180380756241356
1092.048729914116	1587.2666666666667	5514.3	-2.411548363880226
1092.7602129739944	1586.9	5476.566666666667	-1.7383094051139951
1093.471622019578	1586.6333333333334	5438.433333333333	-0.7059990711318747
1094.1829570487016	1586.3333333333333	5361.6	-2.630195919250084
1094.8942180592	1586.1666666666667	5278.066666666667	-2.97768262548157
1095.605405048908	1586.1333333333334	5187.966666666666	-2.0489693233864115
1096.3165180156604	1586.4666666666667	5126.633333333333	-1.7792456419697038
1097.027556957292	1586.1	5082.0	-1.8347180919870096
1097.7385218716379	1586.5666666666666	5052.166666666667	-0.684520036302971
1098.4494127565324	1586.6333333333334	4987.233333333334	-2.732915470817496
1099.1602296098106	1585.8	4904.366666666667	-2.366614739153979
1099.8709724293074	1586.3	4825.2	-1.3967262788703836
1100.5816412128574	1586.8333333333333	4752.033333333334	-2.912765760412955
1101.2922359582956	1585.9666666666667	4707.266666666666	-1.2735713970083686
1102.0027566634565	1586.0333333333333	4664.4	-2.4011072720179625
1102.7132033261753	1586.8	4615.4	-2.088577244397419
1103.4235759442865	1587.3666666666666	4546.266666666666	-1.426271779086862
1104.1338745156252	1586.1333333333334	4471.366666666667	-1.7725512488042412
1104.844099038026	1586.6333333333334	4420.933333333333	-2.4752285574805235
1105.5542495093239	1586.1666666666667	4382.833333333333	-2.0243976546137894
1106.2643259273534	1586.6666666666667	4332.3	-2.869311605056055
1106.9743282899494	1586.8666666666666	4253.6	-3.3850429190832787
1107.684256594947	1586.2666666666667	4183.966666666666	-1.9516636859397833
1108.394110840181	1586.8	4121.7	-2.8347412690372966
1109.1038910234856	1586.2666666666667	4080.366666666667	-3.382305330625666
1109.8135971426964	1586.7333333333333	4024.1666666666665	-2.8356148695201484
1110.5232291956477	1586.6	3953.6	-3.114065446802844
1111.2327871801745	1586.1666666666667	3882.233333333333	-3.372604808545385
1111.9422710941117	1586.8	3833.1666666666665	-2.384314924391197
1112.6516809352938	1585.6666666666667	3784.1	-3.1296973838329283
1113.3610167015559	1586.1666666666667	3728.9333333333334	-3.264349991828311
1114.0702783907325	1586.3	3670.6	-2.748642697966262
1114.7794660006589	1586.5	3632.3333333333335	-2.202144751039792
1115.4885795291696	1586.3333333333333	3593.1666666666665	-3.4774207533468204
1116.1976189740992	1586.4666666666667	3546.6	-3.6038801213793197
1116.906584333283	1586.7333333333333	3503.2	-3.498359091016413
1117.6154756045555	1586.7	3467.4333333333334	-1.6747680809202208
1118.3242927857516	1586.5666666666666	3429.6666666666665	-3.013472824230938
1119.0330358747062	1585.7	3385.7	-4.727289978581172
1119.741704869254	1585.8666666666666	3348.4	-1.9095301656715353
1120.4502997672296	1586.0	3307.2	-1.8799203031523515
1121.1588205664682	1585.3666666666666	1667.4666666666667	6.394635507168677
1121.8672672648045	1585.5666666666666	1665.8666666666666	4.166360664020247
1122.5756398600731	1585.1	1666.1333333333334	-5.150148260042287
1123.2839383501089	1585.6	1664.4333333333334	-9.804723288049027
