# Supplementary material for: Roblonski: A Material-Efficient Robo-Fluidic Toolbox for Rapid Photochemical Characterization
Source: ACS Cent Sci. 2026 Feb 6;12(3):333–44. doi: 10.1021/acscentsci.5c02027 (PMC13022720; doi:10.1021/acscentsci.5c02027)
Supplement: Supplementary file 2 [file oc5c02027_si_002.zip › BeerLambertStudy/Raw Data (Automataed)/BLEC Study (2025 Jun 12)/RhodamineB1/blec_RhodamineB1__13062025_aABS_i12_eEXP_s1_d900e-03_t250-0_m7_v175-0.csv]

name	C:/Users/cbe.mabolha.shared/Documents/Gilson Spectroscopy Project\BLEC Study (2025 Jun 12)\RhodamineB1\blec_RhodamineB1__13062025_aABS_i12_eEXP_s1_d900e-03_t250-0_m7_v175-0.csv
2025-06-13 01:57:05.195224
mix_iter=7	mix_disp=175.0
droplet_volume=50.0	working_volume=250.0
dilution_scheme=Fractional(value=0.3333333333333333)	n_dil=6
calibration=Calibration(y = f(x); f(x) = -0.244 + 0.9765x; s.t. y > 0.0; Set Feb 4	2025 from "Manuscript Figures Data.xlsx")
count	30
interval	0.1 (Sec)
integration_time	40000 (uSec)
NLC=False	DCC=False	WCAL=-5	Slit=S5
Conc_0=0.009	nFRAC=0.6666666666666667	nConc_(12;1)=0.006	aFRAC=0.667000496640494	aConc_(12;1)=0.006003004469764445
wavelength (nm)	dark reference (int)	light reference (int)	abs (mOD)
W	D	L	S
344.6678771972656	1601.3666666666666	1681.0666666666666	-2.5355045940759826
345.45221902608614	1589.3333333333333	1668.5	-3.0975613554875383
346.236489003635	1586.0333333333333	1664.5	-0.5531240169073771
347.02068712774695	1583.9333333333334	1663.5	-0.5454819413826105
347.8048133962569	1584.9333333333334	2400.733333333333	-3.622602282805796
348.5888678069997	1585.2	2420.0	-0.5026055582288079
349.3728503578101	1587.1666666666667	2432.133333333333	-1.4196835075036085
350.15676104652283	1587.0333333333333	2441.266666666667	-3.0229240419473773
350.94059987097285	1587.3666666666666	2450.7	-2.5746447277533755
351.72436682899485	1585.8	2457.5333333333333	-1.4258201561881256
352.5080619184237	1585.9333333333334	2465.3333333333335	-3.0674928045656107
353.2916851370942	1585.0333333333333	2466.0	-3.306743655082386
354.0752364828412	1585.1	2471.0333333333333	-0.4409661741084172
354.8587159534994	1585.2333333333333	2477.866666666667	-1.941779673144384
355.6421235469038	1585.6333333333334	2479.366666666667	-3.275761153525865
356.42545926088906	1586.6	2478.0666666666666	-1.2647945910063711
357.20872309329	1586.9333333333334	2476.9	-3.709103282714971
357.9919150419415	1586.2666666666667	2476.9	-1.5414050806470807
358.77503510467835	1586.3333333333333	2468.133333333333	-4.068706546200611
359.5580832793353	1585.7333333333333	2457.633333333333	-5.215227264193261
360.34105956374725	1585.9666666666667	2458.266666666667	-3.750992494593707
361.12396395574893	1585.8666666666666	2454.266666666667	-4.296285091780486
361.9067964531752	1586.1666666666667	2455.1	-4.969477693459924
362.6895570538609	1586.2666666666667	2450.766666666667	-4.580768616996573
363.47224575564076	1586.5333333333333	2453.6666666666665	-2.0652177188865934
364.2548625563497	1586.4666666666667	2446.0666666666666	-5.039771229028301
365.0374074538224	1585.9	2449.3	-3.1074867579891916
365.8198804458938	1585.9333333333334	2441.5333333333333	-6.265626932267673
366.6022815303986	1585.7	2442.9333333333334	-5.070296244900367
367.3846107051717	1585.5	2441.766666666667	-6.177452998370451
368.1668679680479	1586.5333333333333	2442.366666666667	-6.430627476556795
368.9490533168619	1585.6	2447.8333333333335	-4.991273976229151
369.7311667494487	1585.7666666666667	2452.0666666666666	-6.863706592976086
370.5132082636429	1586.4666666666667	2462.633333333333	-5.989232008147238
371.2951778572795	1586.0	2465.5	-6.599403725613661
372.07707552819323	1586.3	2466.633333333333	-5.8637464987349865
372.8589012742189	1586.7333333333333	2473.766666666667	-7.041848728984558
373.6406550931913	1586.4666666666667	2483.1666666666665	-7.887026946307256
374.4223369829453	1586.3333333333333	2494.733333333333	-4.42360615664357
375.2039469413157	1586.9	2494.9	-7.617455946890838
375.9854849661373	1585.9333333333334	2491.133333333333	-5.766848224905862
376.7669510552448	1586.2333333333333	2496.3	-6.880681500789344
377.5483452064732	1586.0333333333333	2498.0	-7.319345236975455
378.3296674176572	1585.5666666666666	2514.4666666666667	-7.1563569220824395
379.11091768663164	1586.2333333333333	2518.7	-5.139274359711286
379.89209601123133	1586.8333333333333	2526.133333333333	-4.812601030328444
380.67320238929113	1585.6333333333334	2527.266666666667	-6.015424366447598
381.45423681864577	1586.2666666666667	2532.1	-4.461525596323687
382.23519929713007	1586.1	2540.4333333333334	-4.977209503510656
383.01608982257886	1585.9	2551.133333333333	-4.357456364336755
383.796908392827	1585.9666666666667	2564.133333333333	-3.8896261362741993
384.57765500570923	1586.6666666666667	2564.5333333333333	-7.266915149126639
385.3583296590604	1586.6	2554.4666666666667	-6.23698342867927
386.1389323507153	1585.9333333333334	2562.133333333333	-4.45555198970545
386.91946307850884	1585.9666666666667	2574.4	-2.875697881902511
387.69992184027564	1586.5	2592.6666666666665	-4.280772765129233
388.48030863385065	1585.5	2619.2	-4.7356270461216985
389.2606234570687	1586.2666666666667	2603.233333333333	-5.797466359815175
390.04086630776453	1586.3666666666666	2589.6666666666665	-6.416497942421923
390.82103718377294	1585.8333333333333	2600.9333333333334	-3.3385029956171826
391.6011360829288	1586.8666666666666	2602.9666666666667	-5.507059479385106
392.3811630030669	1586.5333333333333	2633.8333333333335	-4.701809545790271
393.161117942022	1587.0333333333333	2673.7	-4.9935441845517
393.941000897629	1585.8	2722.2	-4.1962370829865785
394.72081186772266	1586.2666666666667	2727.9666666666667	-4.038686342716946
395.5005508501378	1585.4666666666667	2711.6666666666665	-7.012922561204725
396.28021784270925	1586.2333333333333	2714.0333333333333	-5.104301359429916
397.0598128432718	1585.7666666666667	2721.8333333333335	-6.061227904101945
397.83933584966024	1586.9666666666667	2730.233333333333	-3.3552004521804393
398.6187868597095	1585.6	2735.9666666666667	-6.978222174202089
399.3981658712542	1587.1333333333334	2759.5333333333333	-4.0190547493480935
400.1774728821293	1585.8	2784.3	-6.3788635883722415
400.9567078901696	1585.3	2809.6	-5.21850748497346
401.7358708932098	1585.8666666666666	2809.766666666667	-5.337055439594477
402.5149618890848	1586.2	2800.3333333333335	-2.76928222518903
403.2939808756294	1585.8333333333333	2801.5666666666666	-6.336036232638287
404.07292785067847	1586.2333333333333	2829.733333333333	-7.158545133150959
404.8518028120667	1585.5666666666666	2846.8333333333335	-3.1677512367306004
405.630605757629	1586.3	2848.733333333333	-5.02778703960893
406.4093366852001	1585.9666666666667	2835.9333333333334	-6.608819181432804
407.1879955926149	1585.6333333333334	2840.3	-8.183695200490218
407.9665824777082	1586.6	2858.5666666666666	-5.170300810350812
408.74509733831474	1585.7666666666667	2879.3	-6.630409331917536
409.52354017226935	1586.1	2887.6	-7.717074154828468
410.3019109774069	1586.2666666666667	2891.0666666666666	-5.654654552470655
411.08020975156217	1586.3	2904.5333333333333	-6.604454906765741
411.8584364925699	1585.8	2927.9666666666667	-6.7318892233418905
412.6365911982651	1586.2333333333333	2955.4666666666667	-5.076820878634986
413.4146738664823	1586.1	2976.6	-7.800238862433501
414.19268449505654	1586.4333333333334	3007.6	-5.496254674261968
414.97062308182257	1585.8	3046.3333333333335	-6.532050653272236
415.74848962461516	1586.2	3089.8	-5.3298902224903815
416.52628412126916	1585.9	3162.5	-5.927719709710829
417.3040065696194	1585.6666666666667	3236.5666666666666	-6.121155909067898
418.0816569675006	1585.7666666666667	3229.366666666667	-6.642856250152704
418.8592353127476	1586.3333333333333	3218.233333333333	-5.938228612883667
419.63674160319533	1586.1	3229.633333333333	-7.189269788411765
420.4141758366785	1586.7333333333333	3266.3333333333335	-7.129411119752343
421.1915380110319	1586.1666666666667	3289.0333333333333	-5.776265938969705
421.9688281240904	1585.8666666666666	3283.9333333333334	-4.410668952013579
422.7460461736888	1586.9333333333334	3335.9666666666667	-7.8170605852660096
423.52319215766187	1586.5	3405.4	-6.799130619880212
424.3002660738445	1585.7333333333333	3483.766666666667	-5.916280505535256
425.0772679200714	1585.7333333333333	3622.733333333333	-5.816846052843202
425.8541976941775	1586.0666666666666	3766.6	-6.228937080993424
426.6310553939975	1586.1333333333334	3827.5666666666666	-6.843562040190081
427.40784101736625	1586.4	3893.5666666666666	-5.08390311539214
428.18455456211865	1586.4333333333334	4011.733333333333	-6.375557728664602
428.96119602608934	1586.2333333333333	4215.433333333333	-5.558415005998242
429.7377654071133	1586.6333333333334	4415.833333333333	-6.918807801183136
430.5142627030252	1586.4333333333334	4544.1	-6.919336197199269
431.29068791166	1587.0666666666666	4689.233333333334	-8.498135711919364
432.06704103085235	1586.6666666666667	4830.7	-7.143395330635173
432.8433220584372	1585.6	4926.666666666667	-7.197620524555815
433.6195309922492	1585.8666666666666	4987.8	-7.868800895055325
434.3956678301234	1585.8	5029.333333333333	-7.687861217094515
435.1717325698944	1586.9333333333334	5052.5	-7.495733140600835
435.9477252093971	1586.7	5070.433333333333	-6.897012663975951
436.72364574646633	1585.6	5115.2	-6.921125446268248
437.49949417893686	1586.1666666666667	5171.066666666667	-7.005967647698412
438.27527050464346	1586.1	5281.666666666667	-7.1563006452197255
439.0509747214211	1586.0666666666666	5456.9	-6.285919166600347
439.8266068271044	1586.2	5716.5	-7.157382052927442
440.6021668195283	1586.3	6089.8	-7.6186421617799525
441.37765469652754	1586.0333333333333	6550.633333333333	-7.836896982998072
442.1530704559369	1586.2	7050.766666666666	-8.689143080785938
442.9284140955914	1586.1	7500.7	-8.264675152594464
443.7036856133256	1586.2	7826.1	-7.780716911197657
444.47888500697445	1586.6666666666667	7997.933333333333	-7.519072269653855
445.2540122743727	1586.8666666666666	8024.833333333333	-8.3272104398632
446.0290674133552	1585.6666666666667	7974.3	-8.017336437059557
446.8040504217568	1586.1666666666667	7883.133333333333	-7.690498922345461
447.5789612974122	1586.6333333333334	7788.7	-8.047773957124459
448.35380003815635	1586.6333333333334	7749.4	-7.563384371374759
449.1285666418239	1585.6	7708.733333333334	-6.732873440350551
449.90326110624983	1586.3333333333333	7713.266666666666	-6.575157863922845
450.67788342926883	1585.9333333333334	7734.866666666667	-6.554128504256304
451.4524336087157	1585.6	7760.466666666666	-7.119931726182068
452.22691164242536	1586.5333333333333	7801.233333333334	-7.200694210628243
453.00131752823256	1586.0333333333333	7869.8	-7.124461058578013
453.7756512639721	1586.5	7948.366666666667	-7.158589533317656
454.5499128474788	1587.0	8011.0	-6.577481832207947
455.32410227658755	1586.6	8065.766666666666	-5.898563535170211
456.09821954913303	1586.0666666666666	8078.166666666667	-6.300264910905055
456.8722646629501	1586.2333333333333	8043.266666666666	-6.327603314887982
457.6462376158736	1586.1666666666667	7978.933333333333	-6.0157068470140995
458.4201384057383	1586.2666666666667	7883.733333333334	-6.654297468711763
459.1939670303791	1586.0333333333333	7751.333333333333	-6.435076851795101
459.96772348763074	1586.9333333333334	7615.6	-6.404764028683344
460.741407775328	1585.8	7468.733333333334	-6.537992284064861
461.51501989130577	1586.6333333333334	7327.5	-5.405429695939068
462.2885598333988	1586.3666666666666	7202.466666666666	-5.74357827133696
463.0620275994419	1585.8	7110.466666666666	-5.004717635824811
463.83542318726995	1586.6666666666667	7045.066666666667	-5.502676094292258
464.6087465947177	1586.2	6997.9	-5.856114854524088
465.38199781962	1586.3	6980.2	-5.295054807498917
466.1551768598116	1586.8	6979.633333333333	-5.046749729817513
466.92828371312737	1585.9333333333334	6997.933333333333	-5.232526933677031
467.7013183774021	1586.0666666666666	7024.366666666667	-4.074902167474093
468.4742808504707	1586.1666666666667	7059.033333333334	-4.502410084314965
469.24717113016777	1586.2	7116.166666666667	-4.818760633370639
470.0199892143283	1585.8	7180.233333333334	-4.307717904999207
470.792735100787	1586.1333333333334	7264.666666666667	-2.987717176389783
471.5654087873788	1586.3666666666666	7330.5	-3.838920346640958
472.33801027193834	1585.5666666666666	7408.766666666666	-3.113714866984849
473.11053955230057	1586.9	7487.0	-3.2632646454370033
473.88299662630027	1586.8333333333333	7544.266666666666	-2.894168968585847
474.65538149177223	1585.8	7594.666666666667	-3.617942029947553
475.4276941465513	1585.2333333333333	7622.566666666667	-4.287660446640772
476.1999345884722	1585.9666666666667	7650.566666666667	-2.257045016281051
476.97210281536985	1586.4	7632.233333333334	-3.3916385223874936
477.74419882507897	1586.1333333333334	7634.4	-2.2393131294262947
478.51622261543446	1586.3333333333333	7604.566666666667	-1.8458530401663185
479.2881741842711	1586.1666666666667	7559.033333333334	-3.5843736068414285
480.06005352942367	1587.0	7510.466666666666	-2.5245500006108097
480.831860648727	1585.9	7464.933333333333	-0.9396164338938288
481.60359554001593	1585.5333333333333	7428.933333333333	-0.35907559801075284
482.37525820112523	1586.6	7369.7	-0.8402749692848105
483.14684862988975	1585.9333333333334	7316.2	-0.9866691581698669
483.91836682414424	1586.8	7280.2	0.4808322157159764
484.68981278172356	1586.1666666666667	7220.566666666667	-0.005138576276905606
485.46118650046253	1586.4	7169.966666666666	1.1890804347798793
486.23248797819593	1586.9666666666667	7127.766666666666	1.4524781307653898
487.0037172127586	1586.3333333333333	7099.366666666667	2.488558944886971
487.7748742019853	1586.6	7059.866666666667	2.2327723624581997
488.54595894371096	1585.7333333333333	7018.233333333334	1.9309308739598312
489.31697143577026	1585.6666666666667	6979.933333333333	2.778425870277213
490.08791167599804	1586.0333333333333	6960.033333333334	3.353224364333675
490.8587796622292	1585.7666666666667	6941.7	5.68883370499895
491.6295753922984	1586.5333333333333	6900.966666666666	5.281115793178091
492.4002988640406	1586.6333333333334	6858.966666666666	4.565374296583368
493.17095007529053	1586.3666666666666	6836.333333333333	5.765307447079017
493.94152902388305	1586.3666666666666	6809.6	7.940599135879311
494.71203570765294	1586.4	6762.533333333334	5.92464443837599
495.482470124435	1585.8	6737.866666666667	7.819513519116949
496.25283227206404	1586.1	6713.933333333333	8.509841354763847
497.02312214837485	1586.1666666666667	6684.033333333334	9.473636822827796
497.7933397512024	1586.1666666666667	6660.2	8.87751993025981
498.56348507838123	1586.8333333333333	6642.0	10.122832803430855
499.3335581277464	1586.0	6628.1	10.613987109655923
500.10355889713264	1586.3666666666666	6612.8	11.202725021141838
500.8734873843747	1586.0333333333333	6614.033333333334	11.521336316886538
501.6433435873074	1586.8333333333333	6615.2	12.446811299663345
502.4131275037657	1586.4666666666667	6609.4	12.276619138958598
503.1828391315842	1585.7333333333333	6623.4	12.843604251464324
503.95247846859786	1586.0666666666666	6641.566666666667	13.93453294004762
504.72204551264144	1586.2666666666667	6677.466666666666	14.187649262677445
505.49154026154974	1586.4666666666667	6703.033333333334	14.11615476862513
506.2609627131576	1586.3333333333333	6749.333333333333	14.647848402395546
507.03031286529983	1586.7333333333333	6804.033333333334	15.216382181271396
507.7995907158112	1586.5333333333333	6865.866666666667	15.449102357895285
508.5687962625266	1586.3666666666666	6929.3	14.96455952388202
509.33792950328075	1587.3333333333333	6999.266666666666	14.928259327829329
510.1069904359085	1586.6	7080.233333333334	15.395373396866962
510.8759790582447	1586.1666666666667	7164.633333333333	16.37075402656385
511.6448953681241	1586.0	7250.533333333334	15.63225118332057
512.4137393633815	1586.4	7349.866666666667	17.072122705832584
513.1825110418519	1586.2666666666667	7452.633333333333	17.14913961747339
513.9512104013698	1586.0666666666666	7548.233333333334	17.524959139655266
514.7198374397702	1586.3	7656.1	18.858738957434944
515.4883921548881	1586.9666666666667	7754.433333333333	19.166477193277274
516.2568745445578	1586.6	7857.4	19.369589628804004
517.0252846066146	1586.2666666666667	7976.466666666666	20.054109823069247
517.793622338893	1586.5333333333333	8089.066666666667	21.223585189337197
518.561887739228	1586.6	8187.466666666666	20.639722485524
519.3300808054544	1586.9666666666667	8278.4	22.38537720159075
520.0982015354069	1586.5	8376.066666666668	23.784206070318312
520.8662499269203	1586.9666666666667	8473.333333333334	24.932045776712723
521.6342259778296	1587.0333333333333	8541.266666666666	25.45577203451336
522.4021296859694	1586.4	8627.7	26.92171047948659
523.1699610491747	1586.3	8705.5	28.783107711554106
523.9377200652801	1586.5	8785.433333333332	31.232242825500318
524.7054067321207	1586.5666666666666	8832.2	30.77472453728575
525.4730210475309	1586.6	8896.266666666666	32.260252008853385
526.2405630093459	1586.4333333333334	8961.5	34.53169078588497
527.0080326154003	1585.9333333333334	9025.5	35.75141348300693
527.7754298635291	1586.4666666666667	9065.0	37.57673720953299
528.5427547515668	1586.4333333333334	9117.833333333334	39.657762391760265
529.3100072773485	1586.9333333333334	9151.866666666667	41.02312913722017
530.077187438709	1586.4	9188.233333333334	43.207882458916956
530.8442952334829	1586.2333333333333	9228.433333333332	44.29588322964504
531.6113306595051	1586.7666666666667	9273.033333333333	46.43227954808625
532.3782937146104	1586.5	9325.933333333332	48.52148971876187
533.1451843966338	1586.8333333333333	9345.3	48.96955656981334
533.9120027034099	1586.1666666666667	9395.866666666667	50.562071749958236
534.6787486327736	1586.0333333333333	9421.066666666668	51.38169282133757
535.4454221825597	1586.3333333333333	9465.4	53.01359041036989
536.212023350603	1586.0	9481.733333333334	53.55364190922109
536.9785521347383	1586.2	9508.233333333334	54.933543560886015
537.7450085328004	1586.6333333333334	9542.733333333334	55.668376357158614
538.5113925426242	1585.9333333333334	9546.433333333332	55.44748502181416
539.2777041620444	1587.2666666666667	9591.333333333334	56.748865984178984
540.0439433888959	1587.1666666666667	9613.366666666667	56.90030615374822
540.8101102210134	1587.0666666666666	9634.733333333334	57.287885781428855
541.5762046562318	1586.7666666666667	9665.9	57.0085751950569
542.3422266923859	1586.8	9674.466666666667	55.82946003824832
543.1081763273105	1586.0666666666666	9689.266666666666	55.242291754342176
543.8740535588404	1586.0666666666666	9705.1	54.98371926229719
544.6398583848105	1587.2666666666667	9714.633333333333	54.63466820121899
545.4055908030555	1586.5666666666666	9709.166666666666	51.83409828328879
546.1712508114102	1587.1	9714.766666666666	50.46332453299055
546.9368384077096	1586.8333333333333	9726.566666666668	49.878987639982924
547.7023535897882	1586.1666666666667	9725.666666666666	47.661740213733076
548.4677963554811	1586.3	9737.566666666668	45.874326261831726
549.2331667026231	1586.3666666666666	9737.966666666667	43.64182468175711
549.9984646290487	1585.9666666666667	9719.233333333334	41.830229382101045
550.7636901325931	1586.9	9728.1	38.96180023710996
551.5288432110908	1586.7666666666667	9730.0	37.57706234375895
552.2939238623768	1586.8666666666666	9720.833333333334	34.9150439590269
553.0589320842859	1586.0666666666666	9724.166666666666	32.38820445546154
553.8238678746528	1586.1	9708.833333333334	29.756153541658662
554.5887312313124	1585.9	9717.7	28.537693073740883
555.3535221520995	1586.8333333333333	9706.9	25.423439236763304
556.1182406348488	1586.0	9694.133333333333	22.866550339204053
556.8828866773954	1586.8666666666666	9698.166666666666	21.017731146793075
557.6474602775738	1586.5666666666666	9737.333333333334	18.99622570338887
558.411961433219	1586.2	9734.933333333332	16.578359235722264
559.1763901421657	1586.1	9728.866666666667	14.515912859995302
559.9407464022488	1586.8333333333333	9728.8	12.937338099689788
560.7050302113031	1586.8	9732.666666666666	10.683081557139111
561.4692415671633	1587.1	9743.8	9.143492724768391
562.2333804676643	1586.0666666666666	9762.4	8.001718590556758
562.997446910641	1587.4333333333334	9769.966666666667	5.689680377697817
563.7614408939281	1586.9333333333334	9799.266666666666	5.211940365024357
564.5253624153604	1586.3	9815.7	3.536110379331331
565.2892114727728	1586.2	9850.266666666666	2.616202684776022
566.0529880639999	1586.3333333333333	9860.133333333333	1.4757329933296863
566.8166921868768	1586.6333333333334	9858.3	0.5078341731123983
567.5803238392382	1586.9	9892.7	-0.5608632667243392
568.3438830189189	1586.4333333333334	9895.4	-2.271200798286476
569.1073697237535	1587.0333333333333	9917.4	-2.1581854030590746
569.8707839515772	1587.1	9934.466666666667	-2.66774880898149
570.6341257002246	1586.7666666666667	9934.766666666666	-3.674630109497435
571.3973949675305	1586.6333333333334	9943.133333333333	-4.510091619478102
572.1605917513298	1586.7666666666667	9967.066666666668	-4.134752845575063
572.9237160494572	1586.2666666666667	9980.933333333332	-5.296235295650297
573.6867678597476	1586.5333333333333	10013.966666666667	-4.360098657697154
574.4497471800358	1586.4	10006.5	-5.506176338691442
575.2126540081566	1586.5333333333333	10024.733333333334	-5.119899839109036
575.9754883419448	1586.4333333333334	10018.033333333333	-6.4386043038071605
576.7382501792351	1586.5666666666666	10035.6	-6.373078824347784
577.5009395178625	1586.5666666666666	10063.033333333333	-6.057970333014619
578.2635563556619	1586.3333333333333	10059.1	-6.267792172908562
579.0261006904677	1587.0666666666666	10083.9	-6.6245124728369795
579.7885725201152	1586.5666666666666	10094.133333333333	-6.705030445401025
580.5509718424388	1586.7	10102.966666666667	-7.178361694273352
581.3132986552736	1586.7333333333333	10130.333333333334	-7.090576761085369
582.0755529564542	1586.6333333333334	10152.533333333333	-7.640543562039029
582.8377347438156	1586.5666666666666	10174.733333333334	-7.141968960647265
583.5998440151925	1586.5666666666666	10183.266666666666	-7.983901331725766
584.3618807684197	1586.9333333333334	10213.266666666666	-6.912471370599925
585.123845001332	1586.3	10244.666666666666	-7.927554175908122
585.8857367117644	1587.1	10280.3	-7.315169485613465
586.6475558975515	1586.6333333333334	10319.033333333333	-7.011904015875898
587.4093025565281	1585.6666666666667	10339.066666666668	-7.603433690517083
588.1709766865292	1587.2333333333333	10383.7	-7.569764974955163
588.9325782853895	1586.7666666666667	10441.066666666668	-7.620363631838993
589.6941073509438	1586.3333333333333	10515.033333333333	-7.774059521359267
590.4555638810269	1586.1	10563.2	-7.984322410472555
591.2169478734736	1586.8333333333333	10648.533333333333	-7.6358443368503615
591.9782593261189	1586.2333333333333	10714.933333333332	-7.70805588967834
592.7394982367973	1586.7	10798.833333333334	-7.0857298578350445
593.5006646033439	1586.7	10891.733333333334	-6.971158739023234
594.2617584235933	1585.9	10991.4	-7.648024131307949
595.0227796953804	1586.2333333333333	11104.033333333333	-7.755828119102743
595.78372841654	1586.6333333333334	11191.866666666667	-7.428130778393703
596.544604584907	1586.0	11295.633333333333	-7.968577267083464
597.3054081983161	1586.4666666666667	11428.033333333333	-7.6878867189668325
598.0661392546021	1586.5666666666666	11548.066666666668	-7.44187536229825
598.8267977515999	1586.5666666666666	11663.4	-7.724506548053679
599.5873836871442	1586.3666666666666	11793.933333333332	-7.270944511559049
600.34789705907	1585.7333333333333	11895.833333333334	-8.268207653434938
601.1083378652119	1586.3333333333333	12054.666666666666	-7.363307605595332
601.8687061034049	1586.6333333333334	12185.333333333334	-7.81848370012459
602.6290017714836	1586.2	12311.7	-8.282075806807454
603.3892248672829	1586.1333333333334	12458.3	-8.243256712527247
604.1493753886377	1586.3666666666666	12633.8	-6.872080760769349
604.9094533333828	1586.3333333333333	12760.9	-8.354036094659719
605.6694586993528	1586.8666666666666	12897.366666666667	-8.274675252510024
606.4293914843829	1586.8	13034.6	-7.915676740409596
607.1892516863076	1587.1666666666667	13151.733333333334	-8.271463118703348
607.9490393029618	1586.6333333333334	13286.8	-7.407219988896182
608.7087543321802	1586.8666666666666	13425.566666666668	-7.538843426003312
609.4683967717978	1585.8	13594.666666666666	-8.028586015568163
610.2279666196492	1585.9666666666667	13741.466666666667	-7.276094172314845
610.9874638735695	1586.0333333333333	13860.066666666668	-8.435458365707877
611.7468885313933	1586.4666666666667	13985.1	-7.363081596199678
612.5062405909555	1586.7333333333333	14093.6	-7.96636215644049
613.2655200500909	1586.7	14232.866666666667	-8.033383755733709
614.0247269066342	1586.5333333333333	14349.733333333334	-8.395605246427806
614.7838611584203	1586.2333333333333	14471.933333333332	-8.187580346974645
615.5429228032841	1586.7333333333333	14602.833333333334	-8.23074307731864
616.3019118390603	1585.3333333333333	14705.966666666667	-7.776886485227403
617.0608282635836	1586.5	14804.133333333333	-7.561049984292752
617.8196720746892	1586.3666666666666	14867.133333333333	-7.807079064308128
618.5784432702114	1586.3666666666666	14928.166666666666	-7.489152807814431
619.3371418479854	1586.3	14997.433333333332	-7.5855012041516945
620.0957678058459	1586.0333333333333	15087.333333333334	-7.052377264988699
620.8543211416277	1586.6333333333334	15141.066666666668	-7.461904184701166
621.6128018531655	1585.7333333333333	15231.8	-7.584267348883907
622.3712099382943	1586.1	15292.666666666666	-7.930809814940676
623.1295453948488	1586.1333333333334	15343.833333333334	-7.142513521447404
623.8878082206638	1586.0	15393.7	-7.084885637095366
624.6459984135743	1586.0666666666666	15417.0	-7.935168354631903
625.4041159714149	1585.8333333333333	15486.9	-7.636692716178802
626.1621608920203	1586.3333333333333	15525.5	-8.019928786376743
626.9201331732256	1586.4	15580.533333333333	-7.576180944979469
627.6780328128656	1586.4	15627.666666666666	-7.446594546359238
628.4358598087749	1586.3333333333333	15663.966666666667	-7.3628192908191314
629.1936141587885	1586.6	15695.5	-7.642130046384804
629.9512958607411	1586.6666666666667	15741.533333333333	-6.919540956934853
630.7089049124675	1586.1	15742.833333333334	-7.739103006436348
631.4664413118026	1586.8	15781.966666666667	-6.860903910193489
632.2239050565811	1587.0333333333333	15778.066666666668	-7.996063876530424
632.9812961446379	1585.9	15808.4	-7.293453877740953
633.7386145738079	1586.9	15846.033333333333	-6.671432809651884
634.4958603419257	1585.7333333333333	15830.4	-7.325169889285698
635.2530334468262	1586.6333333333334	15810.933333333332	-7.127378160469702
636.0101338863443	1586.1333333333334	15798.066666666668	-7.312854009841653
636.7671616583146	1586.7	15795.066666666668	-7.845332381198401
637.5241167605723	1586.2666666666667	15799.133333333333	-7.095990922173651
638.2809991909518	1585.7666666666667	15772.9	-7.308473219865602
639.037808947288	1586.4333333333334	15765.433333333332	-7.797259640157257
639.7945460274159	1586.1333333333334	15764.233333333334	-7.753621389784816
640.5512104291702	1586.0	15750.066666666668	-7.359467787674108
641.3078021503857	1586.1333333333334	15703.766666666666	-7.213060855239294
642.0643211888971	1586.8	15669.066666666668	-7.278541306605387
642.8207675425394	1585.9666666666667	15634.766666666666	-7.761592595672927
643.5771412091474	1585.8333333333333	15646.733333333334	-7.513196384798217
644.3334421865558	1586.1333333333334	15618.233333333334	-7.340864591174312
645.0896704725996	1587.1666666666667	15591.066666666668	-7.871539831235116
645.8458260651132	1586.3	15549.7	-7.6528148285900945
646.6019089619319	1586.4	15541.433333333332	-6.844270949427263
647.3579191608902	1586.5	15534.1	-7.402309191349938
648.1138566598231	1586.1666666666667	15499.3	-7.4092393359034014
648.8697214565653	1585.7	15474.366666666667	-7.400662339683612
649.6255135489516	1586.4666666666667	15464.233333333334	-6.487629101804011
650.3812329348169	1586.3	15440.733333333334	-7.134165585867068
651.1368796119959	1586.0333333333333	15474.7	-6.960838237219591
651.8924535783235	1586.4	15501.133333333333	-7.415553962819439
652.6479548316345	1586.2666666666667	15479.933333333332	-7.020897264788539
653.4033833697637	1586.8	15464.133333333333	-6.811437207873141
654.1587391905458	1586.6333333333334	15447.166666666666	-7.128996622703869
654.9140222918159	1586.3333333333333	15432.3	-7.689414989152099
655.6692326714084	1585.7	15432.666666666666	-7.856252227718227
656.4243703271585	1586.0	15424.433333333332	-7.850779584710058
657.1794352569008	1586.3666666666666	15461.7	-6.736400265528722
657.9344274584702	1586.7333333333333	15484.866666666667	-6.881298627597961
658.6893469297014	1586.4666666666667	15513.866666666667	-7.428281461040822
659.4441936684294	1586.0666666666666	15542.5	-7.750351789455898
660.1989676724888	1586.4	15556.366666666667	-7.216312953984399
660.9536689397146	1585.6666666666667	15564.066666666668	-8.26087983137059
661.7082974679414	1586.8333333333333	15629.1	-7.52915940293186
662.4628532550042	1586.3666666666666	15660.5	-7.627491334028815
663.2173362987378	1586.4666666666667	15716.566666666668	-7.545189003580299
663.9717465969768	1586.3333333333333	15778.3	-7.012017363006768
664.7260841475563	1586.5333333333333	15816.5	-7.741600063593766
665.480348948311	1586.2	15866.666666666666	-7.934498479554188
666.2345409970756	1586.2666666666667	15951.333333333334	-7.400036239395297
666.988660291685	1586.5666666666666	16030.366666666667	-7.429012376743339
667.742706829974	1586.2333333333333	16119.666666666666	-6.8828764079181965
668.4966806097776	1587.0	16225.933333333332	-6.4528696687947145
669.2505816289303	1586.3	16318.166666666666	-6.733805960402774
670.0044098852671	1586.1333333333334	16401.7	-6.565181428372022
670.7581653766227	1586.6666666666667	16509.233333333334	-6.5203696082430325
671.511848100832	1586.7333333333333	16611.1	-6.533470130100036
672.2654580557298	1586.3666666666666	16669.566666666666	-7.437552326713531
673.0189952391509	1586.9	16753.6	-7.438238148527923
673.7724596489301	1585.6333333333334	16856.833333333332	-7.315069380573402
674.5258512829022	1586.5333333333333	16960.633333333335	-6.643804107921443
675.279170138902	1586.5	17069.766666666666	-6.449028116240702
676.0324162147645	1585.7	17173.8	-7.2205562554616955
676.7855895083242	1586.6666666666667	17305.833333333332	-6.506303358004142
677.5386900174161	1586.0333333333333	17431.3	-6.530512621418001
678.2917177398749	1586.3333333333333	17552.366666666665	-6.625276016009172
679.0446726735356	1586.5	17667.833333333332	-7.001754443606852
679.797554816233	1586.7	17793.3	-7.46113919627801
680.5503641658016	1586.7333333333333	17915.233333333334	-7.461688481048943
681.3031007200765	1585.3333333333333	18037.9	-7.2631470026398315
682.0557644768925	1586.9	18137.0	-6.4000722917701145
682.8083554340842	1586.1666666666667	18239.8	-6.7501659078803975
683.5608735894867	1586.4333333333334	18370.566666666666	-6.751587872942865
684.3133189409347	1586.9666666666667	18539.133333333335	-7.3817377336255
685.0656914862628	1587.2	18671.066666666666	-6.986896120160006
685.8179912233061	1586.1	18786.966666666667	-6.554431699489965
686.5702181498993	1586.0	18876.233333333334	-7.352220340111255
687.3223722638772	1586.2	19020.333333333332	-6.474746550758439
688.0744535630747	1585.9	19144.533333333333	-6.7312644123566585
688.8264620453265	1586.2333333333333	19271.566666666666	-6.8155833549893625
689.5783977084674	1586.3333333333333	19362.9	-7.6258904385871285
690.3302605503324	1586.6333333333334	19478.0	-7.466845123164592
691.082050568756	1586.6333333333334	19568.833333333332	-7.236306486892565
691.8337677615733	1585.7666666666667	19662.6	-6.732976083202094
692.585412126619	1587.1	19757.633333333335	-6.871863989055767
693.3369836617278	1586.3666666666666	19830.3	-6.696001298750329
694.0884823647348	1586.2333333333333	19917.733333333334	-6.989208261374988
694.8399082334745	1586.0333333333333	20033.433333333334	-6.4789304117921525
695.5912612657819	1586.1	20134.066666666666	-7.1071960098702025
696.3425414594917	1587.1	20208.866666666665	-6.463901533422582
697.0937488124388	1586.5	20247.1	-7.483472790097368
697.8448833224579	1586.5	20324.3	-7.082900600319273
698.5959449873841	1586.6666666666667	20366.366666666665	-7.108936441711471
699.3469338050518	1586.4333333333334	20429.433333333334	-6.562651670329638
700.0978497732962	1586.5	20447.133333333335	-6.818832109623992
700.8486928899517	1586.5666666666666	20485.7	-7.200006609041157
701.5994631528534	1586.6333333333334	20536.6	-6.618436843059593
702.3501605598362	1585.8	20553.2	-6.95954503947456
703.1007851087347	1586.7666666666667	20532.2	-6.807354410475187
703.8513367973837	1586.1333333333334	20514.5	-7.486014595594335
704.6018156236181	1586.8	20511.233333333334	-6.5587360196576805
705.3522215852728	1586.2333333333333	20510.266666666666	-7.0340799366141
706.1025546801824	1586.1333333333334	20516.2	-6.559811981224498
706.8528149061818	1586.6333333333334	20468.666666666668	-6.861729562103104
707.603002261106	1586.2333333333333	20440.933333333334	-6.456499590035507
708.3531167427894	1586.1333333333334	20417.766666666666	-6.766436885217118
709.1031583490673	1586.1	20412.2	-6.989417551643782
709.8531270777742	1585.9	20383.1	-6.46851579650805
710.6030229267449	1586.2333333333333	20334.133333333335	-6.651965018599652
711.3528458938142	1586.4333333333334	20289.733333333334	-6.877264561487748
712.1025959768172	1586.5666666666666	20248.833333333332	-6.25963176265937
712.8522731735884	1586.6	20160.5	-6.766751653336931
713.6018774819628	1586.1	20093.733333333334	-6.806192412455874
714.351408899775	1586.5	19986.033333333333	-7.061118461885946
715.1008674248601	1586.9333333333334	19901.666666666668	-6.100165196287654
715.8502530550527	1586.7333333333333	19746.166666666668	-6.737908210464868
716.5995657881876	1586.5666666666666	19620.8	-6.546382187552115
717.3488056220998	1586.8	19514.5	-7.250180803339357
718.097972554624	1585.7666666666667	19441.4	-6.7870012103499215
718.8470665835949	1586.4333333333334	19339.0	-7.173544796519163
719.5960877068475	1586.6666666666667	19275.3	-7.484922630769076
720.3450359222164	1586.6333333333334	19234.866666666665	-6.984807538959074
721.0939112275368	1586.4333333333334	19207.533333333333	-6.710012305532206
721.842713620643	1587.0666666666666	19190.433333333334	-7.057490598320961
722.5914430993702	1586.6	19134.266666666666	-6.958759608434876
723.340099661553	1586.7666666666667	19076.9	-7.5577472667025
724.0886833050263	1586.4333333333334	19103.9	-6.784387784610529
724.837194027625	1586.8666666666666	19056.366666666665	-5.922554876497598
725.5856318271836	1586.9	18971.2	-7.049027521469497
726.3339967015373	1586.5	18944.666666666668	-6.814143568124331
727.0822886485207	1586.5666666666666	18922.033333333333	-6.8443697351122506
727.8305076659686	1585.6	18884.4	-6.824988645883759
728.5786537517159	1586.3666666666666	18803.1	-6.3661822985812275
729.3267269035974	1586.6	18730.933333333334	-6.974083662288385
730.0747271194479	1586.2	18686.433333333334	-7.204300054515207
730.822654397102	1586.0333333333333	18709.366666666665	-6.4989417531268225
731.5705087343949	1586.4333333333334	18694.666666666668	-6.407093926851999
732.3182901291611	1586.6	18685.133333333335	-7.0242725013390785
733.0659985792356	1586.5333333333333	18620.733333333334	-6.793809193125621
733.8136340824532	1586.4333333333334	18588.033333333333	-7.070698778375022
734.5611966366486	1585.9	18600.533333333333	-6.44627163392638
735.3086862396566	1585.8333333333333	18569.766666666666	-6.9043724264281705
736.056102889312	1586.3	18543.066666666666	-6.661519003934349
736.8034465834498	1586.3333333333333	18567.866666666665	-5.966283272613995
737.5507173199047	1587.2	18579.766666666666	-6.032176283595851
738.2979150965115	1586.7	18562.433333333334	-6.317239010874918
739.045039911105	1586.6666666666667	18558.433333333334	-6.338039408743823
739.79209176152	1586.3666666666666	18545.666666666668	-6.207206161030491
740.5390706455914	1586.8	18522.666666666668	-6.282296725997292
741.285976561154	1586.4333333333334	18514.166666666668	-6.0483723739730095
742.0328095060426	1586.1	18493.966666666667	-6.0410758027212825
742.7795694780918	1586.1333333333334	18489.066666666666	-6.263215018676596
743.5262564751367	1586.7666666666667	18475.033333333333	-6.083541003453198
744.272870495012	1585.7333333333333	18431.133333333335	-6.838054902351656
745.0194115355524	1586.3666666666666	18404.766666666666	-5.867529883982409
745.765879594593	1587.0	18369.3	-6.177815572726961
746.5122746699683	1585.6	18367.666666666668	-6.220420389641666
747.2585967595134	1586.8333333333333	18365.266666666666	-6.122234334190832
748.0048458610628	1585.6666666666667	18390.466666666667	-6.263864399708859
748.7510219724516	1586.0666666666666	18425.566666666666	-6.546687441228907
749.4971250915144	1586.3333333333333	18461.7	-5.708181386990867
750.243155216086	1585.9666666666667	18435.466666666667	-6.926889350393507
750.9891123440015	1586.0	18502.5	-6.627531860147692
751.7349964730954	1587.0666666666666	18573.5	-6.766618666331797
752.4808076012027	1586.5	18631.533333333333	-6.657395613759707
753.2265457261582	1586.2333333333333	18658.0	-7.08024974989781
753.9722108457964	1586.5666666666666	18751.333333333332	-6.247334796820612
754.7178029579526	1586.1666666666667	18818.133333333335	-6.907479989596515
755.4633220604613	1585.7333333333333	18873.066666666666	-6.29580548659563
756.2087681511574	1586.5	18919.5	-6.109723359520924
756.9541412278757	1586.5333333333333	18935.333333333332	-6.4257900967721815
757.699441288451	1586.7	18974.133333333335	-6.242585916872986
758.4446683307182	1585.9333333333334	19022.766666666666	-5.9352128228090235
759.1898223525119	1586.1666666666667	19068.233333333334	-6.124128433503957
759.9349033516671	1586.0666666666666	19114.866666666665	-6.304939547953039
760.6799113260186	1586.3333333333333	19180.933333333334	-6.398293404713429
761.424846273401	1586.8	19221.233333333334	-7.152570061765696
762.1697081916495	1585.8333333333333	19321.3	-6.646173841941066
762.9144970785986	1585.9333333333334	19419.233333333334	-6.198848772648295
763.6592129320832	1586.3333333333333	19479.2	-6.0259832313803265
764.4038557499381	1586.9666666666667	19548.466666666667	-6.06114000987811
765.1484255299982	1585.6666666666667	19596.366666666665	-6.469356308166271
765.8929222700982	1586.6333333333334	19618.933333333334	-6.690189416760586
766.637345968073	1586.4333333333334	19687.1	-6.830476941695442
767.3816966217572	1586.6333333333334	19764.533333333333	-7.24128509009907
768.1259742289859	1585.9666666666667	19809.9	-7.1879866997176025
768.8701787875938	1586.8333333333333	19878.066666666666	-6.970203287545487
769.6143102954156	1585.7666666666667	19948.833333333332	-7.465758419837218
770.3583687502863	1586.8333333333333	20023.133333333335	-6.714814917315606
771.1023541500406	1586.9333333333334	20100.266666666666	-6.570032868818437
771.8462664925133	1586.6333333333334	20174.633333333335	-6.938747695892965
772.5901057755393	1586.9333333333334	20285.266666666666	-6.341502044519549
773.3338719969533	1586.6666666666667	20354.133333333335	-6.791669868064662
774.0775651545903	1586.0666666666666	20435.933333333334	-6.738770360965451
774.8211852462848	1586.6	20518.5	-6.456734381221315
775.5647322698719	1586.4666666666667	20605.333333333332	-6.602138100879023
776.3082062231862	1586.1333333333334	20679.8	-6.456966374484388
777.0516071040627	1586.5666666666666	20794.333333333332	-6.053368714762784
777.7949349103361	1586.4	20929.266666666666	-5.649547593881202
778.5381896398412	1586.5333333333333	20998.4	-6.6736723191210015
779.281371290413	1586.0333333333333	21118.7	-6.330424920349981
780.024479859886	1586.7333333333333	21237.433333333334	-6.188831176716052
780.7675153460953	1586.2666666666667	21353.566666666666	-6.24716025917521
781.5104777468754	1586.7	21508.766666666666	-5.81411890908913
782.2533670600615	1586.4666666666667	21589.833333333332	-6.251006654418976
782.996183283488	1586.2666666666667	21701.266666666666	-6.412328375828036
783.73892641499	1585.6666666666667	21819.8	-6.6645180216796485
784.4815964524023	1586.6	21937.466666666667	-6.024370484781866
785.2241933935596	1586.4	22030.433333333334	-6.170970013111328
785.9667172362967	1586.5333333333333	22091.933333333334	-6.506778740968238
786.7091679784486	1586.2	22153.1	-6.600481959019563
787.4515456178499	1586.0	22217.166666666668	-6.953125704947675
788.1938501523355	1586.1666666666667	22343.166666666668	-6.947686505910117
788.9360815797401	1587.1333333333334	22523.133333333335	-6.219906833143923
789.6782398978987	1586.1333333333334	22670.166666666668	-6.503371193071399
790.420325104646	1586.1333333333334	22803.333333333332	-5.779341718463831
791.1623371978169	1586.4666666666667	22867.866666666665	-6.043866480244086
791.9042761752461	1586.2666666666667	22917.766666666666	-6.1395187776170355
792.6461420347684	1586.5666666666666	23023.8	-5.785719226663377
793.3879347742187	1586.0666666666666	23157.333333333332	-5.948643151159637
794.1296543914318	1586.4333333333334	23274.266666666666	-6.19269502265767
794.8713008842426	1586.2333333333333	23380.233333333334	-6.268164414209919
795.6128742504857	1586.9	23528.0	-5.754646823646583
796.354374487996	1586.1666666666667	23603.266666666666	-6.244637862850397
797.0958015946084	1586.9	23683.166666666668	-6.507789439310526
797.8371555681575	1586.7	23823.333333333332	-6.026150453061255
798.5784364064783	1586.7333333333333	23926.9	-6.000332160414767
799.3196441074057	1586.0	23981.9	-6.647404297091301
800.0607786687742	1586.1666666666667	24093.3	-6.335349378472273
800.8018400884189	1586.2	24233.833333333332	-6.023452237879497
801.5428283641745	1586.3666666666666	24372.6	-5.8140840038161565
802.2837434938757	1586.1666666666667	24497.566666666666	-6.133414358844387
803.0245854753575	1586.6333333333334	24636.2	-5.738800622817588
803.7653543064547	1586.1333333333334	24728.166666666668	-6.313224179160487
804.5060499850019	1586.6666666666667	24815.533333333333	-5.23138126902797
805.2466725088342	1586.6333333333334	24877.033333333333	-5.631990442510217
805.9872218757862	1586.5	24950.766666666666	-5.649773100792824
806.7276980836928	1586.4	25130.366666666665	-5.449083960739667
807.4681011303886	1586.3333333333333	25225.133333333335	-6.598482204774495
808.2084310137088	1586.4666666666667	25315.233333333334	-6.111903340208061
808.948687731488	1586.5	25420.633333333335	-6.234180906066616
809.688871281561	1586.7666666666667	25491.666666666668	-6.091070158469011
810.4289816617627	1586.1333333333334	25602.166666666668	-6.283556315927103
811.1690188699278	1585.8	25709.2	-5.951643101020883
811.9089829038911	1585.8	25695.333333333332	-6.4398406987755195
812.6488737614875	1585.8333333333333	25800.4	-6.175827056236217
813.3886914405518	1586.5	25903.733333333334	-6.750554949352154
814.1284359389189	1586.6666666666667	26061.233333333334	-6.338077804735675
814.8681072544233	1586.0666666666666	26227.533333333333	-6.0493012976575455
815.6077053849002	1586.2	26302.5	-6.289235607085301
816.3472303281842	1586.5	26335.266666666666	-6.225693208940707
817.0866820821101	1586.5666666666666	26400.733333333334	-6.496863425835355
817.8260606445127	1586.3333333333333	26464.566666666666	-6.951233704940232
818.5653660132269	1586.6666666666667	26601.2	-6.5786134905334555
819.3045981860876	1586.5666666666666	26691.633333333335	-6.514170216392286
820.0437571609293	1586.2333333333333	26763.9	-6.397521568735359
820.7828429355872	1586.3333333333333	26828.366666666665	-6.376806128915977
821.5218555078957	1586.3666666666666	26907.866666666665	-6.796169156817471
822.26079487569	1586.4333333333334	26990.233333333334	-6.156183255989253
822.9996610368046	1586.6	27023.666666666668	-6.144822230917808
823.7384539890745	1586.3333333333333	27025.333333333332	-6.4320931620967725
824.4771737303345	1586.7333333333333	27104.666666666668	-6.349731691837705
825.2158202584193	1586.0	27241.8	-5.245136389788213
825.9543935711638	1586.2	27327.866666666665	-5.520472106525084
826.6928936664028	1586.3333333333333	27438.3	-5.124230155144758
827.4313205419711	1586.4666666666667	27539.933333333334	-5.473500480087749
828.1696741957036	1586.3666666666666	27597.9	-6.694525802248645
828.907954625435	1587.0	27697.0	-6.100721616122494
829.646161829	1586.2333333333333	27768.166666666668	-6.189838236471935
830.3842958042337	1585.6333333333334	27788.566666666666	-6.225760465489053
831.1223565489707	1586.4333333333334	27838.866666666665	-5.806213702241486
831.8603440610459	1586.8333333333333	27877.766666666666	-5.897727884920603
832.598258338294	1586.0	27945.266666666666	-5.75953345297443
833.3360993785501	1586.4	28025.666666666668	-5.97774764821471
834.0738671796487	1586.1	28139.733333333334	-6.097347486884251
834.8115617394246	1585.8	28280.233333333334	-6.031717928282142
835.5491830557129	1586.7333333333333	28408.666666666668	-6.727121797455566
836.2867311263482	1586.1	28540.7	-6.160853337929232
837.0242059491653	1586.3333333333333	28587.833333333332	-6.3806350075847025
837.7616075219992	1586.0	28677.066666666666	-6.283330403537285
838.4989358426844	1586.0333333333333	28745.3	-5.543081436777389
839.2361909090561	1585.7	28815.4	-6.00100370407922
839.9733727189487	1586.7	28857.7	-5.7536909054735705
840.7104812701973	1586.7	28957.766666666666	-6.358696706190389
841.4475165606366	1586.5333333333333	29156.366666666665	-6.3871819343398135
842.1844785881015	1585.8666666666666	29287.033333333333	-6.654174200297494
842.9213673504267	1586.3666666666666	29360.3	-6.628146506460648
843.6581828454471	1586.5333333333333	29387.8	-6.197358425765621
844.3949250709974	1586.6	29439.366666666665	-6.141912084134946
845.1315940249126	1586.1333333333334	29512.1	-5.952619150469664
845.8681897050272	1585.7666666666667	29570.3	-6.559279289234234
846.6047121091764	1586.7666666666667	29670.5	-6.421510989561422
847.3411612351948	1586.4333333333334	29783.666666666668	-6.615861159443621
848.0775370809172	1585.5666666666666	29856.233333333334	-6.035591603547001
848.8138396441784	1585.8	29921.666666666668	-6.3673061303161544
849.5500689228132	1586.2	29993.4	-6.292671280466366
850.2862249146566	1585.7666666666667	30037.266666666666	-6.255360268903291
851.0223076175432	1586.5	30167.066666666666	-6.652511975019229
851.7583170293079	1586.4	30445.533333333333	-6.347607843657145
852.4942531477856	1586.4	30606.7	-6.480719688667061
853.2301159708109	1586.2666666666667	30660.666666666668	-6.231258826775254
853.9659054962187	1586.5	30705.866666666665	-6.033967050677999
854.7016217218439	1586.7333333333333	30730.6	-6.1254246265195835
855.4372646455213	1586.9666666666667	30812.733333333334	-6.006288688083307
856.1728342650856	1586.3666666666666	30891.733333333334	-6.011036232718449
856.9083305783716	1586.5333333333333	31014.233333333334	-6.242329202005523
857.6437535832143	1586.3333333333333	31088.433333333334	-5.909754793315975
858.3791032774483	1586.4666666666667	31191.9	-5.656207827900329
859.1143796589085	1586.6	31229.666666666668	-5.996009894798099
859.8495827254299	1586.0666666666666	31394.133333333335	-5.663067545748765
860.5847124748469	1585.5666666666666	31409.333333333332	-6.153793345477701
861.3197689049947	1587.0666666666666	31556.866666666665	-5.6379487752383675
862.0547520137079	1585.8666666666666	31676.766666666666	-5.959104783290968
862.7896617988213	1586.3666666666666	31708.966666666667	-5.644164728029982
863.5244982581698	1586.9	31844.466666666667	-5.95529183843041
864.2592613895882	1585.6	31880.5	-5.572644469312437
864.9939511909114	1586.6666666666667	31875.433333333334	-5.705864739451242
865.728567659974	1586.7	31937.766666666666	-5.16807722742224
866.4631107946109	1585.7333333333333	31947.766666666666	-5.514738164481788
867.197580592657	1586.1	31959.1	-6.065846441857785
867.931977051947	1586.0666666666666	32106.633333333335	-6.001168929999333
868.6663001703158	1586.6	32154.433333333334	-5.8466618606744145
869.4005499455982	1586.3333333333333	32157.8	-5.762802481441444
870.1347263756289	1586.3	32133.966666666667	-5.360219454517302
870.8688294582428	1586.3333333333333	32233.166666666668	-5.4316240314473925
871.6028591912748	1586.0333333333333	32425.9	-5.236934287816751
872.3368155725594	1586.1333333333334	32613.7	-5.977408233134953
873.0706985999318	1585.4	32700.166666666668	-5.571433309311201
873.8045082712266	1585.8	32832.26666666667	-5.461638998891876
874.5382445842787	1586.1666666666667	32990.8	-5.468444549844929
875.2719075369228	1585.8	33148.76666666667	-6.144940292013741
876.0054971269938	1586.2666666666667	33245.166666666664	-5.9474225753887096
876.7390133523264	1586.7333333333333	33354.26666666667	-6.128113229660219
877.4724562107556	1586.0333333333333	33579.0	-6.087018335022853
878.2058257001161	1586.2333333333333	33767.433333333334	-6.030367049264929
878.9391218182427	1586.1666666666667	33898.8	-5.7439049823055
879.6723445629702	1586.4	33972.23333333333	-5.52009123275738
880.4054939321335	1586.6666666666667	34109.53333333333	-5.1285063465865095
881.1385699235674	1586.1333333333334	34272.13333333333	-5.420292599812934
881.8715725351066	1586.6333333333334	34439.6	-5.4725512192146875
882.604501764586	1586.1333333333334	34609.2	-6.012582121358147
883.3373576098403	1586.5333333333333	34793.46666666667	-5.953718657673261
884.0701400687044	1586.1	34922.4	-6.487718133699488
884.8028491390132	1586.5333333333333	35051.666666666664	-6.8254667114485255
885.5354848186014	1585.9666666666667	35173.96666666667	-6.720492203549315
886.2680471053038	1586.5666666666666	35296.2	-6.721377812753188
887.0005359969554	1586.0333333333333	35449.666666666664	-6.6847311750641465
887.7329514913906	1586.0333333333333	35590.3	-6.568824963032269
888.4652935864447	1585.7	35829.03333333333	-7.102620994706362
889.1975622799522	1585.5666666666666	35994.63333333333	-7.270636048806098
889.929757569748	1586.1666666666667	36222.73333333333	-6.70256229928448
890.6618794536669	1586.3	36358.76666666667	-6.5150094167551185
891.3939279295437	1586.3333333333333	36434.96666666667	-6.385864745172519
892.1259029952132	1585.4333333333334	36582.73333333333	-6.294932426189971
892.8578046485103	1586.3333333333333	36834.6	-5.830014597106481
893.5896328872698	1586.1666666666667	37079.166666666664	-5.135177066380352
894.3213877093264	1586.7	37253.333333333336	-4.893657387977191
895.0530691125149	1586.4	37495.1	-4.560158720833332
895.7846770946703	1586.0	37715.1	-4.665697677391302
896.5162116536272	1585.6666666666667	37918.4	-4.29935240654102
897.2476727872206	1585.5333333333333	38050.26666666667	-3.9043555499327476
897.9790604932853	1586.5	38175.23333333333	-3.6899759944234614
898.7103747696559	1586.7666666666667	38338.03333333333	-2.855849612334518
899.4416156141674	1586.3	38494.166666666664	-2.8402647628866284
900.1727830246544	1586.3	38682.566666666666	-1.986459420689355
900.9038769989521	1586.5	38858.86666666667	-2.011890948407553
901.634897534895	1586.4333333333334	39116.4	-1.9259227428139893
902.365844630318	1586.2666666666667	39290.9	-1.8180056628448646
903.0967182830558	1586.3666666666666	39495.333333333336	-1.5944522022149974
903.8275184909435	1585.6	39570.63333333333	-2.3435905755803224
904.5582452518156	1586.8666666666666	39802.96666666667	-1.781275241820072
905.288898563507	1585.5	39934.26666666667	-1.8480547960957583
906.0194784238527	1586.8333333333333	40028.53333333333	-1.748339278406709
906.7499848306873	1585.9666666666667	40281.4	-1.6120522544358036
907.4804177818455	1586.4	40534.9	-1.8818349305740403
908.2107772751625	1586.1666666666667	40761.833333333336	-1.9765318968865013
908.9410633084728	1586.9333333333334	40972.23333333333	-2.327760123555866
909.6712758796114	1586.7666666666667	41049.4	-1.83070418873821
910.4014149864129	1586.3666666666666	41161.0	-1.8619592335860733
911.1314806267123	1585.5666666666666	41302.86666666667	-1.3181733645066955
911.8614727983444	1585.7666666666667	41489.73333333333	-1.710775931528034
912.5913914991438	1586.3	41632.53333333333	-2.153495603253269
913.3212367269456	1586.0	41845.3	-1.620839822897489
914.0510084795844	1586.7333333333333	42036.0	-1.1698047374899363
914.7807067548952	1586.5333333333333	42157.46666666667	-1.5895709481526055
915.5103315507125	1586.7333333333333	42257.4	-1.065456372085519
916.2398828648716	1586.0333333333333	42377.26666666667	-1.2771510664003967
916.9693606952068	1586.9	42483.53333333333	-2.3039343077062053
917.6987650395532	1585.9333333333334	42610.36666666667	-1.980748987530933
918.4280958957455	1586.6333333333334	42655.73333333333	-1.9550894557213236
919.1573532616186	1586.1	42755.566666666666	-1.8092383761925643
919.8865371350073	1586.6333333333334	42795.3	-2.0859027057594424
920.6156475137464	1586.3333333333333	42906.166666666664	-2.170253757944006
921.3446843956707	1586.1333333333334	42938.066666666666	-2.2455487558764995
922.0736477786149	1586.1666666666667	42864.7	-2.357674006685925
922.802537660414	1586.6666666666667	42833.36666666667	-2.27325946188362
923.5313540389027	1585.8	42905.53333333333	-2.4375577886846296
924.2600969119159	1586.2666666666667	42993.8	-2.0003985702626648
924.9887662772883	1586.6666666666667	42947.166666666664	-2.860966809720365
925.7173621328548	1586.0666666666666	42915.73333333333	-2.7381560452986897
926.4458844764501	1585.7666666666667	42849.26666666667	-2.939807977493005
927.1743333059092	1586.4333333333334	42664.03333333333	-3.3561143478694584
927.9027086190666	1586.5333333333333	42350.933333333334	-3.097343261983086
928.6310104137575	1586.4	41876.96666666667	-3.0615749843500475
929.3592386878165	1586.3333333333333	41277.76666666667	-3.423282184209208
930.0873934390784	1586.1666666666667	40649.1	-3.095261250630674
930.815474665378	1586.2666666666667	39869.1	-3.1746230139823894
931.5434823645503	1586.4	38938.13333333333	-3.001041011640725
932.2714165344298	1586.0333333333333	37771.36666666667	-3.2948069363004278
932.9992771728516	1586.6666666666667	36668.933333333334	-2.805562347442296
933.7270642776504	1586.7666666666667	35511.933333333334	-2.9708680768952607
934.4547778466609	1586.7333333333333	34410.666666666664	-3.6190025453306296
935.1824178777181	1586.1666666666667	33549.833333333336	-3.7775033515954237
935.9099843686568	1587.0333333333333	32850.0	-3.7833050133350254
936.6374773173115	1586.6	32343.0	-3.6680233965960793
937.3648967215174	1586.1333333333334	32043.6	-3.5223961284445053
938.0922425791092	1586.4333333333334	31820.366666666665	-4.261550882144061
938.8195148879216	1586.1	31889.1	-3.867582392657758
939.5467136457895	1586.1	32057.866666666665	-4.228450707613492
940.2738388505477	1586.8	32329.133333333335	-3.9142997939350943
941.000890500031	1586.4333333333334	32708.7	-3.635691727714718
941.7278685920743	1586.5666666666666	33229.7	-4.313247560253921
942.4547731245123	1586.1	33844.2	-4.039387751275502
943.1816040951798	1586.5	34540.1	-3.5817303354179844
943.9083615019116	1586.4	35271.166666666664	-4.33225389618044
944.6350453425426	1585.9333333333334	36048.166666666664	-4.24372911890745
945.3616556149077	1586.2	36813.166666666664	-4.21024468314794
946.0881923168415	1586.2	37589.36666666667	-4.215085827950333
946.8146554461789	1586.3333333333333	38321.76666666667	-4.301228715780315
947.5410450007547	1585.7333333333333	39077.833333333336	-4.534785019405287
948.2673609784038	1586.0333333333333	39885.6	-3.9118130619537888
948.9936033769609	1585.6666666666667	40694.9	-4.1638387156894705
949.7197721942608	1586.5666666666666	41399.833333333336	-4.394456746457167
950.4458674281384	1585.9	42151.066666666666	-4.356511669211866
951.1718890764284	1586.3	42943.1	-4.129316004170742
951.8978371369658	1586.6333333333334	43668.9	-3.739691994997262
952.6237116075853	1586.4333333333334	44306.333333333336	-3.7919547264325186
953.3495124861216	1586.1	44890.53333333333	-3.695250326681662
954.0752397704097	1585.9666666666667	45487.73333333333	-3.147216894493643
954.8008934582843	1585.9333333333334	46016.23333333333	-2.9406886866366624
955.5264735475803	1586.4	46500.0	-3.246795169425925
956.2519800361324	1586.4333333333334	46998.76666666667	-2.7718418910534526
956.9774129217755	1586.1333333333334	47437.933333333334	-2.595682147594661
957.7027722023442	1585.9	47812.76666666667	-2.851973312325495
958.4280578756737	1586.1	48131.53333333333	-2.428780383150474
959.1532699395985	1586.5333333333333	48345.13333333333	-2.60273610725867
959.8784083919536	1586.1666666666667	48636.433333333334	-2.6108113871335514
960.6034732305736	1586.2333333333333	49014.13333333333	-3.1180122687590694
961.3284644532936	1587.2	49291.0	-2.8010431129284625
962.053382057948	1586.2333333333333	49615.9	-2.5772053039297056
962.7782260423721	1585.3	49922.26666666667	-2.53794322786612
963.5029964044004	1586.5666666666666	50135.5	-2.692580489930187
964.2276931418677	1587.0666666666666	50383.53333333333	-2.6990127720067063
964.952316252609	1586.0333333333333	50544.433333333334	-2.17437040367244
965.6768657344589	1586.9333333333334	50593.4	-2.141673717129848
966.4013415852523	1585.9333333333334	50607.03333333333	-2.1583733112621344
967.1257438028242	1586.1666666666667	50663.03333333333	-2.2606990182272764
967.8500723850091	1586.7	50642.23333333333	-2.638168149312394
968.574327329642	1586.7333333333333	50638.066666666666	-2.7586468148690395
969.2985086345576	1586.3333333333333	50780.1	-2.311252550318051
970.0226162975908	1586.6666666666667	50691.933333333334	-1.9906715825264214
970.7466503165765	1586.5666666666666	50550.1	-1.9781735625036372
971.4706106893493	1586.4666666666667	50555.86666666667	-2.2871150189960425
972.1944974137441	1586.5666666666666	50441.166666666664	-1.8229672780719917
972.9183104875957	1586.3333333333333	50161.7	-1.8010757815129312
973.6420499087391	1586.2666666666667	49841.1	-1.7547541795131063
974.3657156750087	1586.6333333333334	49657.9	-1.5508413326501478
975.0893077842397	1587.0666666666666	49441.7	-1.6666505484503455
975.8128262342667	1585.5333333333333	49432.86666666667	-1.6370650466663481
976.5362710229247	1586.3	49377.2	-1.6875770775905394
977.2596421480483	1586.5666666666666	49292.2	-1.1652174928358456
977.9829396074724	1586.3666666666666	49220.333333333336	-1.091187782500217
978.7061633990318	1586.5	49089.933333333334	-1.1750333944730906
979.4293135205613	1586.2333333333333	48783.26666666667	-1.3600314007117642
980.1523899698958	1586.7333333333333	48554.166666666664	-1.1466188325065232
980.87539274487	1586.1333333333334	48431.8	-1.65907254567537
981.5983218433189	1586.5333333333333	48422.9	-1.5771822278486187
982.3211772630771	1586.4666666666667	48514.03333333333	-0.8989217983150812
983.0439590019795	1586.0333333333333	48661.13333333333	-0.6308778469763665
983.7666670578608	1585.9333333333334	48763.3	-0.4290743175004991
984.4893014285559	1587.1	48786.2	-0.3985413664010567
985.2118621118997	1586.3	48745.8	-0.6649984007920978
985.9343491057269	1586.6333333333334	48673.666666666664	-0.7614781735822223
986.6567624078724	1586.2666666666667	48544.63333333333	-0.47880829131369085
987.3791020161709	1586.1	48409.8	-0.39741071836684716
988.1013679284573	1586.3	48357.5	-0.4791774267051394
988.8235601425663	1586.6333333333334	48392.96666666667	-0.37839957480051606
989.5456786563328	1585.9666666666667	48452.86666666667	-0.9441610686192645
990.2677234675917	1586.8	48523.433333333334	-0.7965505329342247
990.9896945741776	1586.8	48435.86666666667	-0.5746734300824877
991.7115919739255	1586.4333333333334	48286.933333333334	-0.6718388524521104
992.4334156646702	1586.5666666666666	47989.433333333334	-0.3140441331298086
993.1551656442463	1585.7333333333333	47569.53333333333	-0.47888737275711823
993.8768419104888	1586.1	47207.0	-0.3302058963268328
994.5984444612325	1586.5666666666666	46887.333333333336	-0.3548902812482716
995.3199732943121	1586.7333333333333	46553.933333333334	-0.08530420341009214
996.0414284075626	1587.0666666666666	46206.46666666667	-0.1975412733186797
996.7628097988187	1586.0333333333333	45950.3	-0.472239347635993
997.4841174659151	1586.3	45729.7	-0.6900976503174796
998.2053514066869	1586.3333333333333	45479.36666666667	-0.635084619906399
998.9265116189687	1586.7	45107.9	-0.5647719999490532
999.6475981005952	1587.2	44567.7	-0.5059383266603091
1000.3686108494015	1587.0333333333333	44013.86666666667	-0.4341439488993633
1001.0895498632223	1586.6666666666667	43648.76666666667	-0.3667295723516678
1001.8104151398923	1586.4333333333334	43280.76666666667	-0.47645107632110245
1002.5312066772464	1586.2666666666667	42915.63333333333	-0.12818030483141774
1003.2519244731194	1585.8	42595.933333333334	-0.07235850021613953
1003.9725685253462	1586.2666666666667	42260.8	-0.11814612634284152
1004.6931388317614	1586.3333333333333	41924.5	0.4567329651089851
1005.4136353902	1586.4666666666667	41426.433333333334	0.471905146687377
1006.1340581984969	1586.2666666666667	40882.833333333336	0.2568441287816625
1006.8544072544867	1586.5	40228.1	0.8321109695960306
1007.5746825560042	1586.2333333333333	39603.96666666667	0.8377671765123833
1008.2948841008844	1587.3333333333333	39027.76666666667	1.0762297417237912
1009.0150118869618	1586.5	38580.066666666666	1.3741548010168256
1009.7350659120716	1586.5	38239.166666666664	0.8662293599124984
1010.4550461740483	1585.9666666666667	37869.53333333333	0.7471372466511159
1011.174952670727	1586.2333333333333	37516.833333333336	1.2144290735467322
1011.8947853999423	1587.3	37127.666666666664	1.0493140551693116
1012.614544359529	1586.7666666666667	36612.63333333333	1.2819059612806072
1013.334229547322	1586.7	36007.9	1.9283771647674282
1014.0538409611561	1585.9666666666667	35352.53333333333	1.6980548604534387
1014.7733785988661	1587.1666666666667	34735.1	1.5899602265020638
1015.4928424582868	1586.1333333333334	34212.6	1.6287806965357416
1016.2122325372529	1586.2666666666667	33717.76666666667	1.3799372028451247
1016.9315488335994	1586.6	33289.13333333333	1.3702374603727965
1017.6507913451611	1586.1333333333334	32909.76666666667	1.2626019013303207
1018.3699600697728	1586.8333333333333	32567.333333333332	1.760056830029386
1019.0890550052692	1586.3333333333333	32150.633333333335	2.0952204258005183
1019.8080761494851	1586.4333333333334	31607.2	2.046999752264848
1020.5270235002555	1586.7666666666667	30950.3	2.1707108551457477
1021.2458970554151	1586.6333333333334	30192.0	1.9283749481099424
1021.9646968127987	1586.4	29529.7	1.9809339537992143
1022.6834227702411	1586.2666666666667	28989.5	2.2871093995847525
1023.4020749255772	1586.3	28509.966666666667	1.9486382726755416
1024.1206532766416	1586.7	28144.3	1.9076642857928419
1024.8391578212693	1586.8666666666666	27813.333333333332	1.5870787120024812
1025.5575885572953	1586.3	27470.966666666667	1.408843331091835
1026.2759454825539	1586.7	27044.633333333335	1.5791466805750247
1026.9942285948803	1586.2333333333333	26468.566666666666	1.4300833709305953
1027.7124378921092	1586.5666666666666	25896.333333333332	1.6138241042408599
1028.4305733720753	1586.5666666666666	25311.033333333333	1.635339013896024
1029.1486350326138	1585.9666666666667	24743.733333333334	1.6459417243556669
1029.866622871559	1587.2	24225.366666666665	1.0339778054136688
1030.584536886746	1586.6333333333334	23787.666666666668	1.0144906032384395
1031.3023770760096	1585.8	23409.033333333333	1.1717319590333213
1032.0201434371845	1585.8	23069.766666666666	1.2267489521237176
1032.7378359681059	1586.9666666666667	22711.3	1.0614535089707318
1033.455454666608	1586.2666666666667	22348.166666666668	1.580077400175919
1034.1729995305259	1586.7333333333333	21903.566666666666	1.0515506384562594
1034.8904705576945	1586.6333333333334	21377.2	0.5379737996175223
1035.6078677459486	1586.1	20871.5	0.8264950801617694
1036.3251910931228	1586.4	20377.7	0.6090287585020713
1037.042440597052	1586.5333333333333	19912.366666666665	1.0526975738625495
1037.7596162555712	1585.7666666666667	19514.866666666665	2.068708792767056
1038.4767180665153	1587.0	19163.666666666668	1.3206204399078332
1039.1937460277186	1586.6	18839.766666666666	1.0366391705642515
1039.9107001370162	1586.2333333333333	18545.233333333334	0.8707074921132575
1040.627580392243	1586.4666666666667	18295.9	1.6961869263070337
1041.3443867912338	1587.0666666666666	17935.6	1.2601093664804863
1042.0611193318232	1586.8333333333333	17525.966666666667	1.0202373737507389
1042.7777780118463	1586.9333333333334	17108.833333333332	1.2768060639511005
1043.4943628291376	1586.5666666666666	16673.0	1.0308406092313704
1044.2108737815322	1585.7	16254.833333333334	1.169035586889117
1044.9273108668647	1586.1666666666667	15881.266666666666	1.1529558411262357
1045.64367408297	1586.0333333333333	15527.8	0.5517160223805242
1046.359963427683	1585.7	15255.233333333334	0.7950017265427073
1047.0761788988382	1586.4	14983.633333333333	0.9216122838107023
1047.7923204942708	1586.5666666666666	14725.5	0.6284807871520233
1048.5083882118154	1585.9666666666667	14477.5	1.4532737482763172
1049.224382049307	1586.3333333333333	14171.533333333333	1.8535975575742378
1049.9403020045802	1586.0666666666666	13834.233333333334	1.1432483793544825
1050.6561480754697	1586.7	13489.933333333332	0.5829416169342251
1051.3719202598106	1586.8666666666666	13160.466666666667	0.5244097885942972
1052.0876185554378	1586.8	12902.5	1.2645351283745108
1052.8032429601856	1586.3	12643.0	0.8702432408405258
1053.5187934718892	1587.0666666666666	12433.133333333333	0.7480882000138117
1054.2342700883835	1585.9333333333334	12267.466666666667	1.3546813827595607
1054.949672807503	1586.5333333333333	12123.2	1.1735334720022716
1055.6650016270826	1586.5	11937.766666666666	0.7656665301157272
1056.3802565449573	1586.3	11730.5	0.7741614889462056
1057.0954375589617	1586.4666666666667	11502.066666666668	0.8885704093038206
1057.8105446669308	1586.5333333333333	11273.133333333333	0.6939954487928718
1058.5255778666992	1585.9666666666667	11040.133333333333	0.10260438138259932
1059.240537156102	1586.3333333333333	10833.166666666666	0.47775883116944545
1059.9554225329737	1586.5666666666666	10636.533333333333	0.38888104634283877
1060.6702339951491	1586.2	10467.7	0.009779865379846814
1061.3849715404633	1585.8	10335.533333333333	-0.20676397191179965
1062.0996351667509	1586.5	10222.966666666667	0.04861264588032004
1062.8142248718468	1587.0	10109.333333333334	-0.33620302582103656
1063.528740653586	1586.6333333333334	9974.533333333333	-0.020710028825875856
1064.2431825098029	1586.7	9792.1	-0.27513783886815635
1064.9575504383324	1586.1666666666667	9593.2	0.24776266439495784
1065.6718444370097	1586.4333333333334	9376.9	-0.38077028136733554
1066.386064503669	1586.4666666666667	9209.233333333334	0.04558106439057125
1067.1002106361457	1587.2666666666667	9047.633333333333	-0.5643047288861764
1067.8142828322743	1585.7666666666667	8950.033333333333	0.39333283060972896
1068.5282810898898	1586.2	8831.266666666666	-0.1777959140521721
1069.2422054068265	1585.9	8741.8	-0.4367512442540066
1069.95605578092	1585.9	8658.8	0.995863108602662
1070.6698322100044	1586.8	8513.7	0.418179951045072
1071.383534691915	1586.0333333333333	8340.366666666667	-0.6574915188359031
1072.0971632244864	1586.5	8174.566666666667	-0.6455495562894192
1072.8107178055534	1586.2333333333333	8016.0	-1.0546618793934108
1073.524198432951	1586.0666666666666	7896.8	-0.1995274777621794
1074.2376051045137	1586.0666666666666	7789.066666666667	-0.39423107075115693
1074.9509378180765	1586.4666666666667	7710.633333333333	0.3902070290630914
1075.6641965714741	1587.2333333333333	7618.133333333333	-1.1506591888146673
1076.3773813625414	1586.8333333333333	7521.833333333333	-0.5289779282166008
1077.0904921891133	1586.5333333333333	7421.266666666666	-0.4934559267599295
1077.8035290490245	1586.5666666666666	7290.9	-0.7657414862909429
1078.51649194011	1586.3333333333333	7160.666666666667	-0.7861756762339832
1079.2293808602042	1585.8	7053.333333333333	0.702212490294015
1079.9421958071423	1586.9333333333334	6927.133333333333	-0.3143448441333694
1080.6549367787588	1587.0333333333333	6817.9	-1.1028355766336704
1081.367603772889	1586.6333333333334	6757.366666666667	0.07279820355957384
1082.080196787367	1586.2	6694.466666666666	-1.293179899692791
1082.7927158200282	1586.4333333333334	6630.4	-0.24675497448795986
1083.5051608687072	1586.8333333333333	6529.9	-0.8689374136770225
1084.217531931239	1586.4333333333334	6402.966666666666	-1.455266019831586
1084.9298290054578	1586.2	6275.933333333333	-1.525306883610663
1085.6420520891993	1585.7666666666667	6184.2	-0.6040214269332499
1086.3542011802977	1585.9666666666667	6094.166666666667	-2.4432181057337785
1087.0662762765878	1586.2	6040.366666666667	-0.633307326577666
1087.7782773759047	1586.7333333333333	5981.133333333333	-1.0134617393341885
1088.4902044760831	1586.5	5900.966666666666	-1.1861673944767377
1089.202057574958	1586.6	5819.333333333333	-1.495437701156678
1089.9138366703637	1586.0333333333333	5726.033333333334	-1.6786810233062408
1090.6255417601355	1586.7333333333333	5633.533333333334	-1.831271442458134
1091.337172842108	1586.1	5553.633333333333	-1.6206599556433732
1092.048729914116	1586.4666666666667	5497.566666666667	-2.0310046967639996
1092.7602129739944	1586.7666666666667	5460.8	-1.0748667952949333
1093.471622019578	1586.1666666666667	5414.066666666667	-1.8378589624105315
1094.1829570487016	1586.6333333333334	5348.066666666667	-1.7437866779957922
1094.8942180592	1586.4	5263.733333333334	-1.4031255166661043
1095.605405048908	1586.2333333333333	5174.866666666667	-1.4256870123105252
1096.3165180156604	1585.6666666666667	5107.466666666666	-1.6370143967712651
1097.027556957292	1586.7333333333333	5056.6	-2.4296723660837922
1097.7385218716379	1586.1333333333334	5030.3	-1.0537210398575232
1098.4494127565324	1585.7333333333333	4969.733333333334	-1.3283995571961311
1099.1602296098106	1586.2666666666667	4885.2	-2.60754224800921
1099.8709724293074	1585.7333333333333	4803.066666666667	-1.5899192146668837
1100.5816412128574	1585.6333333333334	4726.333333333333	-2.5277539723109403
1101.2922359582956	1586.5	4676.233333333334	-3.1139382261060553
1102.0027566634565	1585.5666666666666	4641.366666666667	-3.7077078225787137
1102.7132033261753	1586.3333333333333	4596.366666666667	-3.282012895732691
1103.4235759442865	1586.4	4518.9	-2.4465695459205588
1104.1338745156252	1585.7	4444.5	-3.389632675522623
1104.844099038026	1586.6333333333334	4392.266666666666	-3.407538637844572
1105.5542495093239	1586.3333333333333	4360.9	-2.7046943064705355
1106.2643259273534	1586.2	4311.4	-3.217794942264123
1106.9743282899494	1586.5666666666666	4232.8	-2.547284989298998
1107.684256594947	1586.0666666666666	4154.533333333334	-3.9219661377444277
1108.394110840181	1586.0666666666666	4107.333333333333	-1.799177549342138
1109.1038910234856	1586.6	4057.2	-4.86532840127009
1109.8135971426964	1586.3333333333333	4008.266666666667	-2.087012222261192
1110.5232291956477	1586.8333333333333	3929.733333333333	-2.6549626558807575
1111.2327871801745	1586.4	3864.133333333333	-2.022735524362024
1111.9422710941117	1586.2333333333333	3810.633333333333	-4.312868142973716
1112.6516809352938	1586.1333333333334	3766.5333333333333	-3.4651691051915496
1113.3610167015559	1586.7	3711.766666666667	-2.2015788946146575
1114.0702783907325	1586.4666666666667	3651.1	-2.4750573556508986
1114.7794660006589	1586.3666666666666	3612.3333333333335	-2.6358088634337586
1115.4885795291696	1586.0	3575.3333333333335	-3.6594503985240463
1116.1976189740992	1586.3666666666666	3530.2	-4.224399428318427
1116.906584333283	1585.5333333333333	3486.633333333333	-2.619189595299321
1117.6154756045555	1585.9666666666667	3446.1	-2.97824370689597
1118.3242927857516	1585.7	3409.633333333333	-3.918995829188703
1119.0330358747062	1586.2	3368.3	-3.624062751078748
1119.741704869254	1586.5	3326.8333333333335	-2.8520835154051696
1120.4502997672296	1585.8333333333333	3287.1	-3.55925506053513
1121.1588205664682	1585.0666666666666	1664.6333333333334	1.6405687240827613
1121.8672672648045	1586.1	1665.1	0.5500880810206419
1122.5756398600731	1585.8333333333333	1664.4666666666667	-6.033234430777271
1123.2839383501089	1585.3333333333333	1663.3	-3.1450643059106054
