# Supplementary material for: Roblonski: A Material-Efficient Robo-Fluidic Toolbox for Rapid Photochemical Characterization
Source: ACS Cent Sci. 2026 Feb 6;12(3):333–44. doi: 10.1021/acscentsci.5c02027 (PMC13022720; doi:10.1021/acscentsci.5c02027)
Supplement: Supplementary file 2 [file oc5c02027_si_002.zip › BeerLambertStudy/Raw Data (Automataed)/BLEC Study (2025 Jun 12)/RhodamineB1/blec_RhodamineB1__13062025_aABS_i12_eEXP_s2_d900e-03_t250-0_m7_v175-0.csv]

name	C:/Users/cbe.mabolha.shared/Documents/Gilson Spectroscopy Project\BLEC Study (2025 Jun 12)\RhodamineB1\blec_RhodamineB1__13062025_aABS_i12_eEXP_s2_d900e-03_t250-0_m7_v175-0.csv
2025-06-13 02:03:04.723839
mix_iter=7	mix_disp=175.0
droplet_volume=50.0	working_volume=250.0
dilution_scheme=Fractional(value=0.3333333333333333)	n_dil=6
calibration=Calibration(y = f(x); f(x) = -0.244 + 0.9765x; s.t. y > 0.0; Set Feb 4	2025 from "Manuscript Figures Data.xlsx")
count	30
interval	0.1 (Sec)
integration_time	40000 (uSec)
NLC=False	DCC=False	WCAL=-5	Slit=S5
Conc_0=0.009	nFRAC=0.4444444444444445	nConc_(12;2)=0.004	aFRAC=0.4448896625186656	aConc_(12;2)=0.00400400696266799
wavelength (nm)	dark reference (int)	light reference (int)	abs (mOD)
W	D	L	S
344.6678771972656	1601.9	1680.0333333333333	-2.770333539542444
345.45221902608614	1589.5333333333333	1668.9	1.461657187540764
346.236489003635	1586.2333333333333	1664.6666666666667	-4.772514861244376
347.02068712774695	1584.6	1662.6	1.48731132316626
347.8048133962569	1585.7666666666667	2405.1666666666665	-3.326324978788603
348.5888678069997	1585.8333333333333	2419.733333333333	-3.9057387361247446
349.3728503578101	1586.5666666666666	2431.1	-2.3931898497682687
350.15676104652283	1587.4	2443.633333333333	-2.4950801643812435
350.94059987097285	1587.3333333333333	2454.6666666666665	-1.3498544292767993
351.72436682899485	1586.6666666666667	2458.9333333333334	-3.4054707351677447
352.5080619184237	1585.9666666666667	2461.1666666666665	-5.228366959384559
353.2916851370942	1585.8	2466.4333333333334	-5.277509597865536
354.0752364828412	1585.8	2471.1666666666665	-4.958588576676252
354.8587159534994	1585.8333333333333	2474.1666666666665	-5.167629918867646
355.6421235469038	1585.8333333333333	2481.3333333333335	-1.4686027949519653
356.42545926088906	1586.4333333333334	2482.633333333333	-4.739236263617645
357.20872309329	1586.9666666666667	2476.766666666667	-5.143084916456629
357.9919150419415	1586.9333333333334	2473.6666666666665	-2.555590427823377
358.77503510467835	1586.0333333333333	2470.233333333333	-3.083413229407276
359.5580832793353	1586.0333333333333	2462.0666666666666	-6.2834144139208075
360.34105956374725	1585.9333333333334	2461.3333333333335	-1.2220165354181285
361.12396395574893	1585.9333333333334	2451.366666666667	-4.972923653890751
361.9067964531752	1585.5333333333333	2451.633333333333	-5.08477309282939
362.6895570538609	1586.7666666666667	2453.6666666666665	-4.072137913770461
363.47224575564076	1586.4333333333334	2450.4	-5.4117873982689675
364.2548625563497	1586.7666666666667	2445.9333333333334	-7.516822910041286
365.0374074538224	1586.4666666666667	2445.6666666666665	-5.874022195855875
365.8198804458938	1586.3333333333333	2445.5666666666666	-4.124990182688209
366.6022815303986	1585.8333333333333	2441.5	-5.814655242530749
367.3846107051717	1586.3333333333333	2442.1666666666665	-4.426033647979686
368.1668679680479	1586.1	2447.8333333333335	-3.1468326455190225
368.9490533168619	1586.4333333333334	2449.366666666667	-4.771598144466906
369.7311667494487	1586.4666666666667	2454.2	-5.651999181297202
370.5132082636429	1586.7333333333333	2460.4	-7.507139972775378
371.2951778572795	1586.7	2470.633333333333	-3.0030252937950386
372.07707552819323	1586.7	2470.7	-7.017478240328352
372.8589012742189	1586.4666666666667	2472.5666666666666	-7.225986996481621
373.6406550931913	1586.2	2479.733333333333	-9.011047922671738
374.4223369829453	1586.4	2492.4666666666667	-2.691801382966619
375.2039469413157	1585.9333333333334	2498.9333333333334	-5.37349858070966
375.9854849661373	1585.9333333333334	2491.4333333333334	-8.140686302010565
376.7669510552448	1586.7333333333333	2497.366666666667	-4.664522373157028
377.5483452064732	1586.4	2500.1666666666665	-5.994487098280948
378.3296674176572	1585.4333333333334	2517.0	-3.5595570529692946
379.11091768663164	1586.5666666666666	2522.2	-5.687380716627803
379.89209601123133	1586.1666666666667	2530.4666666666667	-3.3444436790676524
380.67320238929113	1586.2	2529.766666666667	-4.912333642327599
381.45423681864577	1586.8333333333333	2527.1666666666665	-8.340491264681644
382.23519929713007	1585.5	2536.233333333333	-6.573590579926428
383.01608982257886	1586.1333333333334	2550.366666666667	-6.999616797069561
383.796908392827	1586.5666666666666	2565.5666666666666	-4.9402301923275695
384.57765500570923	1586.0333333333333	2562.866666666667	-6.997550881540071
385.3583296590604	1585.8	2554.133333333333	-6.631711465423217
386.1389323507153	1586.0666666666666	2562.0333333333333	-7.0037149295650405
386.91946307850884	1585.9333333333334	2570.233333333333	-8.144580588970307
387.69992184027564	1586.5	2592.9333333333334	-5.8577352798752935
388.48030863385065	1585.7333333333333	2612.9666666666667	-7.4056255327064715
389.2606234570687	1586.6666666666667	2603.3	-4.547034432389733
390.04086630776453	1586.8333333333333	2590.633333333333	-5.2750126802101365
390.82103718377294	1586.1333333333334	2593.6	-6.050198397262869
391.6011360829288	1586.4333333333334	2603.4666666666667	-6.134045123403495
392.3811630030669	1586.6	2630.0	-7.7009461827685275
393.161117942022	1586.5333333333333	2677.0	-4.687412789127353
393.941000897629	1586.3666666666666	2721.9666666666667	-4.7921586777808525
394.72081186772266	1586.5666666666666	2726.8	-4.421045352928885
395.5005508501378	1587.1	2714.2	-7.222167848324187
396.28021784270925	1586.1666666666667	2713.0666666666666	-6.122853825530722
397.0598128432718	1587.0	2726.133333333333	-4.827650237282704
397.83933584966024	1585.4	2722.7	-9.268793206766434
398.6187868597095	1586.7666666666667	2739.1	-6.8180280590856075
399.3981658712542	1586.8666666666666	2757.633333333333	-7.052281509903218
400.1774728821293	1586.2333333333333	2784.9666666666667	-5.996650032104935
400.9567078901696	1585.6333333333334	2811.5333333333333	-4.919939275839569
401.7358708932098	1585.7666666666667	2806.6	-6.1461124314707085
402.5149618890848	1586.3333333333333	2795.366666666667	-6.595019476666384
403.2939808756294	1586.1333333333334	2798.366666666667	-8.537647412451264
404.07292785067847	1585.6666666666667	2827.1666666666665	-6.871671840953397
404.8518028120667	1586.6	2840.133333333333	-6.39674546714121
405.630605757629	1586.4	2843.733333333333	-5.843973849159403
406.4093366852001	1586.5666666666666	2837.2	-6.844669566121647
407.1879955926149	1586.1	2843.6666666666665	-6.807227101256812
407.9665824777082	1586.0666666666666	2860.0333333333333	-6.597176359431733
408.74509733831474	1586.0	2879.266666666667	-5.30685500829039
409.52354017226935	1586.2666666666667	2886.866666666667	-8.487104878146663
410.3019109774069	1586.5666666666666	2891.633333333333	-5.478286305212587
411.08020975156217	1585.4666666666667	2911.8	-4.344067045646508
411.8584364925699	1585.9666666666667	2932.266666666667	-5.937774937631528
412.6365911982651	1586.0	2958.9666666666667	-3.6329666601776
413.4146738664823	1585.6	2976.0333333333333	-8.066408137074845
414.19268449505654	1586.1333333333334	3010.133333333333	-4.983173603372204
414.97062308182257	1586.4	3044.2	-7.208863038178722
415.74848962461516	1586.1333333333334	3084.6	-7.651234550733932
416.52628412126916	1585.7	3160.8333333333335	-5.588559515256149
417.3040065696194	1586.4	3232.6666666666665	-7.324446107349041
418.0816569675006	1585.8	3233.733333333333	-4.926482589472244
418.8592353127476	1586.2333333333333	3216.6666666666665	-6.923349935787575
419.63674160319533	1586.9	3227.3333333333335	-7.350272455844721
420.4141758366785	1586.0333333333333	3269.266666666667	-6.301162862432099
421.1915380110319	1586.0333333333333	3287.266666666667	-5.764980845830308
421.9688281240904	1585.7	3277.8	-7.220237294566639
422.7460461736888	1586.6333333333334	3333.233333333333	-8.413561890203408
423.52319215766187	1586.0666666666666	3401.1	-5.9489527093655505
424.3002660738445	1586.2	3484.3	-6.675297544183209
425.0772679200714	1586.8	3623.5666666666666	-5.298235160571635
425.8541976941775	1586.4	3758.5	-8.578870206318937
426.6310553939975	1586.0666666666666	3834.133333333333	-5.922434614373915
427.40784101736625	1586.2666666666667	3886.7	-5.689146514917568
428.18455456211865	1586.2333333333333	4010.0333333333333	-7.419968813460028
428.96119602608934	1586.3	4203.133333333333	-8.132949461622154
429.7377654071133	1587.0	4420.6	-7.646672915641373
430.5142627030252	1586.4666666666667	4540.666666666667	-7.741674237347322
431.29068791166	1586.5666666666666	4700.166666666667	-6.612051207343489
432.06704103085235	1586.2333333333333	4827.033333333334	-8.47981026997986
432.8433220584372	1586.5	4927.533333333334	-7.478873987437036
433.6195309922492	1586.2333333333333	4986.5	-7.454324329391514
434.3956678301234	1585.9333333333334	5027.766666666666	-8.645116315798038
435.1717325698944	1585.5	5049.466666666666	-6.9648466195074095
435.9477252093971	1586.1	5075.533333333334	-7.5346115694399005
436.72364574646633	1586.5	5117.266666666666	-7.406852930788418
437.49949417893686	1586.2333333333333	5183.866666666667	-7.024923986419804
438.27527050464346	1586.1666666666667	5271.6	-8.213898054361827
439.0509747214211	1586.7666666666667	5444.3	-7.529973547593238
439.8266068271044	1586.7666666666667	5702.4	-8.381552839886732
440.6021668195283	1586.1	6085.7	-6.682101103728098
441.37765469652754	1586.9666666666667	6551.966666666666	-6.918961364380067
442.1530704559369	1587.3	7044.9	-8.832700536940843
442.9284140955914	1586.5	7489.033333333334	-8.541209466397339
443.7036856133256	1586.9	7817.266666666666	-7.765128855006817
444.47888500697445	1585.6666666666667	7991.633333333333	-7.476374350163095
445.2540122743727	1586.0333333333333	8018.7	-8.865733520997217
446.0290674133552	1586.2666666666667	7966.8	-8.22337900521528
446.8040504217568	1586.1333333333334	7870.166666666667	-8.479504732734032
447.5789612974122	1586.3	7792.6	-8.641835445162979
448.35380003815635	1586.8666666666666	7735.6	-7.404623902295422
449.1285666418239	1586.0	7702.066666666667	-7.674121644631229
449.90326110624983	1585.7666666666667	7705.9	-7.6132879586545865
450.67788342926883	1586.3333333333333	7726.266666666666	-7.262141749770859
451.4524336087157	1586.2666666666667	7757.633333333333	-7.375390744645149
452.22691164242536	1585.8333333333333	7817.5	-7.1332637163972334
453.00131752823256	1586.6	7881.966666666666	-6.536461539837429
453.7756512639721	1586.4333333333334	7944.3	-7.151857751579116
454.5499128474788	1586.2333333333333	8012.466666666666	-7.791666138423268
455.32410227658755	1585.8333333333333	8065.366666666667	-6.561144325891316
456.09821954913303	1586.2666666666667	8073.466666666666	-6.905006098829112
456.8722646629501	1586.5	8039.366666666667	-6.722821204876354
457.6462376158736	1586.2333333333333	7968.233333333334	-7.388261573429406
458.4201384057383	1586.4666666666667	7865.1	-7.184670052392234
459.1939670303791	1586.4	7745.3	-7.260767218714433
459.96772348763074	1585.6333333333334	7602.433333333333	-6.924340872597057
460.741407775328	1585.8666666666666	7468.333333333333	-6.300872312638821
461.51501989130577	1587.1666666666667	7327.8	-6.768336685002085
462.2885598333988	1585.5333333333333	7193.2	-7.27802647174516
463.0620275994419	1585.8333333333333	7114.766666666666	-6.991914537777103
463.83542318726995	1586.4333333333334	7052.366666666667	-5.892467280815957
464.6087465947177	1585.5666666666666	6995.766666666666	-5.878846492525402
465.38199781962	1586.4666666666667	6970.766666666666	-6.394687904673294
466.1551768598116	1586.3333333333333	6960.966666666666	-6.366292318761639
466.92828371312737	1586.0	6985.666666666667	-6.379264411251848
467.7013183774021	1586.0666666666666	7021.833333333333	-5.835615692860642
468.4742808504707	1585.9	7064.633333333333	-5.941351601243244
469.24717113016777	1586.2666666666667	7118.633333333333	-5.835091005871277
470.0199892143283	1586.4333333333334	7187.466666666666	-5.633930845006794
470.792735100787	1586.1333333333334	7258.033333333334	-5.037024415776691
471.5654087873788	1586.8	7335.866666666667	-5.554417461948011
472.33801027193834	1586.5666666666666	7395.366666666667	-5.593621183162725
473.11053955230057	1586.4666666666667	7479.9	-5.339138175800782
473.88299662630027	1586.6333333333334	7542.2	-5.166091106271648
474.65538149177223	1585.9666666666667	7600.733333333334	-4.42042353572741
475.4276941465513	1586.7333333333333	7628.8	-4.23923953185354
476.1999345884722	1586.0666666666666	7635.433333333333	-5.143215147247019
476.97210281536985	1586.1333333333334	7643.666666666667	-4.2024338130771595
477.74419882507897	1586.0666666666666	7627.966666666666	-4.791852759025059
478.51622261543446	1586.0333333333333	7599.533333333334	-3.634264594005053
479.2881741842711	1586.4333333333334	7557.366666666667	-3.648043431748087
480.06005352942367	1585.7	7513.333333333333	-4.059447148771322
480.831860648727	1587.0	7456.0	-3.821171703046968
481.60359554001593	1586.4333333333334	7419.933333333333	-3.689331589224745
482.37525820112523	1585.6666666666667	7376.966666666666	-3.0141469305009614
483.14684862988975	1586.4	7327.333333333333	-2.6171105612876007
483.91836682414424	1586.5	7272.466666666666	-2.2195245085029436
484.68981278172356	1586.2666666666667	7220.7	-1.8178155839225103
485.46118650046253	1586.5333333333333	7165.633333333333	-2.460642526811348
486.23248797819593	1586.2	7120.2	-2.295927154651177
487.0037172127586	1586.5	7091.1	-1.829174593519492
487.7748742019853	1586.3333333333333	7065.966666666666	-0.02641790345376784
488.54595894371096	1586.5666666666666	7013.433333333333	-1.7862530880787397
489.31697143577026	1586.2333333333333	6975.9	-1.6085992163057006
490.08791167599804	1586.5333333333333	6954.033333333334	-0.2426678114375877
490.8587796622292	1586.7333333333333	6932.266666666666	0.8620452950833779
491.6295753922984	1586.5333333333333	6895.666666666667	0.03544871532399368
492.4002988640406	1586.7	6866.2	0.3346550707026883
493.17095007529053	1585.7	6825.166666666667	-0.14917469040550352
493.94152902388305	1586.4	6801.833333333333	0.7751118201345017
494.71203570765294	1586.3666666666666	6767.8	1.3627723428943088
495.482470124435	1586.5666666666666	6739.2	1.9146955441929805
496.25283227206404	1585.8666666666666	6706.766666666666	2.298722092651868
497.02312214837485	1585.9333333333334	6680.3	2.71372578531713
497.7933397512024	1586.7	6660.166666666667	3.2679608530238857
498.56348507838123	1586.8666666666666	6644.4	3.910361649419464
499.3335581277464	1586.1	6634.0	3.8657724084064684
500.10355889713264	1586.8333333333333	6617.9	5.350290338631261
500.8734873843747	1586.7666666666667	6607.8	5.872169885156698
501.6433435873074	1586.1	6606.733333333334	5.787892250423777
502.4131275037657	1586.2333333333333	6605.533333333334	4.8230464363074566
503.1828391315842	1586.1666666666667	6621.133333333333	5.547012235358121
503.95247846859786	1586.5333333333333	6639.233333333334	5.5680466614814135
504.72204551264144	1586.5666666666666	6664.7	6.8412345333433064
505.49154026154974	1586.4	6691.466666666666	5.602478079521673
506.2609627131576	1586.4666666666667	6743.766666666666	6.535885743476805
507.03031286529983	1586.0333333333333	6789.8	6.542037148463578
507.7995907158112	1585.4	6849.966666666666	7.432694245375654
508.5687962625266	1587.0	6913.233333333334	7.351435900395132
509.33792950328075	1586.4	7003.733333333334	8.143403420293291
510.1069904359085	1586.4666666666667	7073.533333333334	7.375621768552819
510.8759790582447	1586.6333333333334	7165.466666666666	8.032365053079246
511.6448953681241	1586.5	7256.9	8.760273833045082
512.4137393633815	1586.1	7346.033333333334	8.679147058859204
513.1825110418519	1585.5666666666666	7451.833333333333	9.333910567606456
513.9512104013698	1586.2666666666667	7549.433333333333	9.242614521741993
514.7198374397702	1586.5	7649.1	8.98946762693102
515.4883921548881	1586.4666666666667	7761.966666666666	10.069219372751858
516.2568745445578	1586.6333333333334	7859.633333333333	9.750396617846617
517.0252846066146	1585.2666666666667	7977.433333333333	10.405505526445925
517.793622338893	1586.1333333333334	8074.766666666666	10.664913826192457
518.561887739228	1586.0666666666666	8186.166666666667	12.026762308197611
519.3300808054544	1587.0333333333333	8278.666666666666	12.649960458991394
520.0982015354069	1586.1333333333334	8368.166666666666	13.34308364626429
520.8662499269203	1586.2666666666667	8458.533333333333	13.527970982488496
521.6342259778296	1585.9	8540.266666666666	14.027470255881513
522.4021296859694	1586.7333333333333	8633.333333333334	16.103449163053725
523.1699610491747	1586.2666666666667	8698.7	15.719416993314475
523.9377200652801	1586.4	8755.033333333333	16.06517834484131
524.7054067321207	1586.2666666666667	8822.4	17.259383930278187
525.4730210475309	1586.0	8891.366666666667	19.193838278782636
526.2405630093459	1587.0333333333333	8955.1	19.64930313205161
527.0080326154003	1586.3333333333333	9017.866666666667	21.079933730995716
527.7754298635291	1586.3666666666666	9062.4	21.646914340424942
528.5427547515668	1586.8	9101.6	22.417957212081614
529.3100072773485	1586.6333333333334	9158.566666666668	24.36250779463176
530.077187438709	1586.8	9177.466666666667	25.5549713561915
530.8442952334829	1586.6	9224.766666666666	27.04820139098455
531.6113306595051	1586.7	9267.1	27.400388885885196
532.3782937146104	1586.4666666666667	9310.5	28.707844314131446
533.1451843966338	1586.4333333333334	9356.1	30.04641014401531
533.9120027034099	1586.4666666666667	9395.366666666667	30.49427699569227
534.6787486327736	1587.0333333333333	9414.8	30.424094516064944
535.4454221825597	1586.9333333333334	9455.8	31.35166672323785
536.212023350603	1586.8666666666666	9486.966666666667	32.2107612274031
536.9785521347383	1585.7666666666667	9520.8	32.94836451333246
537.7450085328004	1586.4	9532.033333333333	33.65607877630258
538.5113925426242	1586.2666666666667	9554.8	33.70470910015389
539.2777041620444	1586.0666666666666	9573.2	34.0521964355444
540.0439433888959	1586.3666666666666	9596.633333333333	34.565914323412436
540.8101102210134	1586.6666666666667	9624.933333333332	35.191844381263174
541.5762046562318	1587.2	9657.6	35.48170695901402
542.3422266923859	1587.4333333333334	9670.766666666666	34.43270467753933
543.1081763273105	1586.2333333333333	9677.9	34.38611905069274
543.8740535588404	1587.1666666666667	9697.7	33.184002649179774
544.6398583848105	1587.2	9709.666666666666	32.87373689216326
545.4055908030555	1586.9666666666667	9704.433333333332	30.479562335523678
546.1712508114102	1587.0333333333333	9708.533333333333	29.970862682314127
546.9368384077096	1586.1333333333334	9714.2	29.194618080508565
547.7023535897882	1586.5	9726.0	28.75105831817633
548.4677963554811	1586.3666666666666	9728.166666666666	26.848994608145283
549.2331667026231	1587.1666666666667	9724.366666666667	25.281564126591757
549.9984646290487	1586.4333333333334	9721.733333333334	24.831434377476416
550.7636901325931	1586.5666666666666	9719.7	22.67809724021896
551.5288432110908	1587.3	9719.266666666666	21.030267807840644
552.2939238623768	1586.0666666666666	9713.133333333333	20.378155144718832
553.0589320842859	1586.3666666666666	9711.0	19.203928279782303
553.8238678746528	1586.4333333333334	9694.7	15.967551476552863
554.5887312313124	1586.6333333333334	9714.266666666666	15.524342894823432
555.3535221520995	1586.5	9692.633333333333	13.715473269047177
556.1182406348488	1586.6	9690.666666666666	11.976587910981033
556.8828866773954	1586.5333333333333	9699.7	11.502839203400034
557.6474602775738	1586.6666666666667	9710.866666666667	10.056746001456323
558.411961433219	1586.6333333333334	9719.733333333334	8.89951950697479
559.1763901421657	1586.7666666666667	9721.433333333332	7.385512844542775
559.9407464022488	1586.2666666666667	9725.3	6.001529795304921
560.7050302113031	1586.8	9726.933333333332	4.452764695757252
561.4692415671633	1587.5666666666666	9744.266666666666	4.389886331951451
562.2333804676643	1586.4	9751.766666666666	2.505246009262619
562.997446910641	1587.1666666666667	9772.666666666666	1.9053670175999975
563.7614408939281	1586.5666666666666	9785.766666666666	0.8412383840623493
564.5253624153604	1586.5333333333333	9814.0	-0.32539130803585076
565.2892114727728	1586.5	9852.133333333333	-0.9552166140831398
566.0529880639999	1586.6666666666667	9866.766666666666	-0.9901827317147466
566.8166921868768	1586.8666666666666	9861.266666666666	-2.607733573230951
567.5803238392382	1586.6333333333334	9867.266666666666	-3.2604242488888637
568.3438830189189	1586.2666666666667	9892.866666666667	-3.4059219226516917
569.1073697237535	1586.3666666666666	9902.1	-4.351156887824902
569.8707839515772	1587.1666666666667	9923.933333333332	-3.930872448881711
570.6341257002246	1586.6	9935.933333333332	-3.9730910339519583
571.3973949675305	1586.5666666666666	9946.033333333333	-5.010370956507842
572.1605917513298	1586.0	9960.866666666667	-5.7490082163366205
572.9237160494572	1586.5666666666666	9972.666666666666	-6.731709523718435
573.6867678597476	1586.2333333333333	9995.9	-5.637024426613393
574.4497471800358	1586.4333333333334	10002.7	-5.943236203723082
575.2126540081566	1586.5666666666666	10002.0	-6.41189822958029
575.9754883419448	1586.5	10015.5	-6.797478875406716
576.7382501792351	1586.3333333333333	10039.333333333334	-6.758095877679053
577.5009395178625	1586.3666666666666	10054.8	-6.841801747307453
578.2635563556619	1586.2333333333333	10068.233333333334	-6.856144827600098
579.0261006904677	1586.8	10082.2	-6.31335712963392
579.7885725201152	1585.8333333333333	10083.066666666668	-7.413767061601564
580.5509718424388	1587.1	10094.3	-7.597496510952587
581.3132986552736	1586.8	10125.266666666666	-6.981368183538691
582.0755529564542	1586.3333333333333	10143.566666666668	-7.457019792986412
582.8377347438156	1586.4	10170.3	-7.382654738431239
583.5998440151925	1585.6333333333334	10190.666666666666	-7.708580318764318
584.3618807684197	1586.2333333333333	10225.966666666667	-7.000772943199779
585.123845001332	1586.8666666666666	10249.166666666666	-7.045169067670036
585.8857367117644	1586.6	10293.566666666668	-7.65506247975386
586.6475558975515	1586.5	10305.566666666668	-7.636375164223727
587.4093025565281	1586.3	10331.566666666668	-7.724290249136945
588.1709766865292	1586.1333333333334	10380.9	-7.4223720423406085
588.9325782853895	1586.5	10422.2	-7.829404255957354
589.6941073509438	1586.5666666666666	10495.233333333334	-7.008593527308414
590.4555638810269	1586.1666666666667	10565.733333333334	-7.080601923454664
591.2169478734736	1586.6333333333334	10635.733333333334	-7.630664672367555
591.9782593261189	1586.5666666666666	10732.5	-6.957502638584677
592.7394982367973	1586.2666666666667	10801.9	-7.195863758839249
593.5006646033439	1585.8333333333333	10887.933333333332	-7.7995473008635265
594.2617584235933	1587.0333333333333	10996.366666666667	-7.415099765268821
595.0227796953804	1585.9333333333334	11084.8	-8.46071629336839
595.78372841654	1586.2666666666667	11189.466666666667	-7.844422669460527
596.544604584907	1586.0666666666666	11311.333333333334	-7.638618072098982
597.3054081983161	1586.0	11416.233333333334	-7.751646218556433
598.0661392546021	1585.8	11538.7	-7.692672140356725
598.8267977515999	1586.1333333333334	11665.833333333334	-7.425941124743572
599.5873836871442	1586.2666666666667	11794.733333333334	-7.894615611914083
600.34789705907	1586.0333333333333	11927.2	-6.9229723524023745
601.1083378652119	1586.0	12051.7	-6.956961662479792
601.8687061034049	1586.6	12188.566666666668	-7.5920750857075365
602.6290017714836	1586.7	12324.833333333334	-7.203690204163476
603.3892248672829	1586.2333333333333	12459.133333333333	-7.549763396205324
604.1493753886377	1586.2666666666667	12624.5	-7.307413590712357
604.9094533333828	1586.7	12758.7	-6.882790587559904
605.6694586993528	1586.1333333333334	12880.5	-8.531530221978754
606.4293914843829	1587.2333333333333	13009.433333333332	-7.323044063442089
607.1892516863076	1586.9666666666667	13140.866666666667	-7.305566103276438
607.9490393029618	1585.7666666666667	13277.833333333334	-7.520624673651203
608.7087543321802	1586.6666666666667	13436.766666666666	-7.371940227843926
609.4683967717978	1587.0	13605.933333333332	-7.067837958144159
610.2279666196492	1587.2666666666667	13727.1	-7.996615957013134
610.9874638735695	1586.7	13862.866666666667	-7.855343788999649
611.7468885313933	1585.7333333333333	13981.1	-7.344336599283491
612.5062405909555	1586.2	14092.433333333332	-7.642738316720946
613.2655200500909	1586.0333333333333	14217.033333333333	-7.905659933624054
614.0247269066342	1586.4333333333334	14355.6	-7.280513291300641
614.7838611584203	1586.6333333333334	14476.033333333333	-7.058485081877527
615.5429228032841	1586.2333333333333	14567.466666666667	-7.456432853770404
616.3019118390603	1586.5333333333333	14686.3	-7.639345773754202
617.0608282635836	1587.6333333333334	14794.533333333333	-7.938615629232019
617.8196720746892	1586.1333333333334	14867.233333333334	-7.352718424584779
618.5784432702114	1585.9333333333334	14928.166666666666	-6.9649626120677315
619.3371418479854	1586.5333333333333	14982.233333333334	-7.749181397983484
620.0957678058459	1586.0333333333333	15050.266666666666	-7.863216777156301
620.8543211416277	1586.0666666666666	15133.0	-8.010817436042839
621.6128018531655	1586.0666666666666	15223.433333333332	-7.6193137938722035
622.3712099382943	1586.2666666666667	15317.1	-6.178350305626574
623.1295453948488	1586.3666666666666	15343.5	-7.006147477275548
623.8878082206638	1586.0333333333333	15374.4	-7.044124268893429
624.6459984135743	1586.0666666666666	15414.633333333333	-7.17417409101005
625.4041159714149	1585.6	15480.0	-7.533844471555605
626.1621608920203	1586.5333333333333	15531.6	-7.625047750768324
626.9201331732256	1586.1333333333334	15584.066666666668	-7.725545455736046
627.6780328128656	1585.8333333333333	15621.2	-7.871270505395959
628.4358598087749	1586.9	15671.866666666667	-8.038571331351303
629.1936141587885	1586.0666666666666	15692.166666666666	-7.7615949492537935
629.9512958607411	1586.6	15729.733333333334	-7.459824193948678
630.7089049124675	1586.1333333333334	15762.766666666666	-6.68683139044675
631.4664413118026	1586.4666666666667	15774.866666666667	-7.046895255188796
632.2239050565811	1586.2666666666667	15787.1	-7.231306689845127
632.9812961446379	1586.3	15808.233333333334	-6.976326185601165
633.7386145738079	1585.8666666666666	15824.733333333334	-7.006113458884152
634.4958603419257	1586.5666666666666	15823.566666666668	-7.360074279291868
635.2530334468262	1585.8	15808.4	-7.449515352225035
636.0101338863443	1586.3333333333333	15811.033333333333	-7.543452082179938
636.7671616583146	1586.5666666666666	15804.533333333333	-7.155566419392831
637.5241167605723	1586.4666666666667	15765.6	-7.610625309752601
638.2809991909518	1585.8666666666666	15792.9	-6.459853116588962
639.037808947288	1586.3	15778.4	-6.694666564157722
639.7945460274159	1585.6666666666667	15790.2	-7.3166318055399575
640.5512104291702	1586.8	15741.8	-7.06741338432896
641.3078021503857	1585.8666666666666	15718.2	-6.928469995686608
642.0643211888971	1586.3666666666666	15672.633333333333	-7.011626797686896
642.8207675425394	1586.2333333333333	15642.666666666666	-7.177352142355083
643.5771412091474	1586.1333333333334	15638.8	-6.8954519145630595
644.3334421865558	1586.0	15602.133333333333	-7.8322722679870935
645.0896704725996	1585.8333333333333	15559.233333333334	-7.677922585249524
645.8458260651132	1586.3666666666666	15526.466666666667	-7.698142459980129
646.6019089619319	1586.0333333333333	15515.333333333334	-7.2678685875895415
647.3579191608902	1586.3333333333333	15518.6	-7.767758552003834
648.1138566598231	1586.4	15492.266666666666	-7.416148495168789
648.8697214565653	1586.2	15472.233333333334	-7.178567536613252
649.6255135489516	1586.5333333333333	15443.1	-7.085798549980698
650.3812329348169	1586.7666666666667	15422.7	-6.726589729792271
651.1368796119959	1585.7333333333333	15453.5	-7.421983365190146
651.8924535783235	1585.8333333333333	15487.8	-6.991122521216298
652.6479548316345	1586.6666666666667	15484.733333333334	-7.010492940531843
653.4033833697637	1586.1	15453.866666666667	-7.276237661099368
654.1587391905458	1586.5	15444.333333333334	-6.463958105098683
654.9140222918159	1586.3	15436.533333333333	-7.337788073369828
655.6692326714084	1585.9666666666667	15432.933333333332	-7.31688927267221
656.4243703271585	1586.4333333333334	15420.733333333334	-7.465500427748461
657.1794352569008	1586.3333333333333	15469.833333333334	-6.224996047646524
657.9344274584702	1586.2333333333333	15468.533333333333	-7.010182283154912
658.6893469297014	1585.8	15491.1	-6.93003754315367
659.4441936684294	1586.2666666666667	15505.066666666668	-7.513595617156742
660.1989676724888	1587.1	15554.7	-6.7789833205154695
660.9536689397146	1586.1333333333334	15573.033333333333	-8.055804774470763
661.7082974679414	1586.1666666666667	15620.733333333334	-6.8260955707927735
662.4628532550042	1587.0	15655.2	-7.316114369094479
663.2173362987378	1585.7666666666667	15726.033333333333	-6.587950446850037
663.9717465969768	1586.6	15781.7	-7.2542622392769935
664.7260841475563	1586.5	15803.533333333333	-7.836592656307474
665.480348948311	1586.6333333333334	15893.933333333332	-6.840420544322601
666.2345409970756	1586.3	15973.033333333333	-6.4551073244385115
666.988660291685	1586.1	16041.966666666667	-7.229867750884828
667.742706829974	1586.2666666666667	16112.8	-7.376282182489097
668.4966806097776	1586.5666666666666	16195.666666666666	-7.469379796353826
669.2505816289303	1586.2333333333333	16303.333333333334	-6.519635780443326
670.0044098852671	1586.4666666666667	16365.6	-6.9043283020342
670.7581653766227	1586.2666666666667	16470.3	-7.010161456402661
671.511848100832	1586.7333333333333	16586.333333333332	-6.521359857486889
672.2654580557298	1585.8333333333333	16650.133333333335	-7.253109278114491
673.0189952391509	1586.0666666666666	16740.3	-7.693079816536622
673.7724596489301	1586.0333333333333	16831.9	-7.08150328973114
674.5258512829022	1586.9666666666667	16938.6	-7.571851020724981
675.279170138902	1586.2	17050.433333333334	-7.558593215608667
676.0324162147645	1586.2	17158.433333333334	-7.184878663138668
676.7855895083242	1586.6	17301.433333333334	-6.776620152422096
677.5386900174161	1585.8333333333333	17390.333333333332	-7.235115953504384
678.2917177398749	1587.5	17535.733333333334	-6.269515064099003
679.0446726735356	1586.3	17666.733333333334	-6.862155361965828
679.797554816233	1586.2666666666667	17760.933333333334	-7.406238879556213
680.5503641658016	1586.4	17890.833333333332	-7.238651074656527
681.3031007200765	1586.5	18013.433333333334	-6.925862524334248
682.0557644768925	1587.0	18094.366666666665	-6.82159698721583
682.8083554340842	1586.6666666666667	18215.566666666666	-6.528645272031388
683.5608735894867	1586.0666666666666	18345.733333333334	-7.323985022092546
684.3133189409347	1585.8	18520.4	-7.677500241663059
685.0656914862628	1586.2333333333333	18647.766666666666	-7.530827970976576
685.8179912233061	1586.4666666666667	18788.0	-6.476248889363435
686.5702181498993	1586.0333333333333	18866.433333333334	-7.09765964158481
687.3223722638772	1587.7	18968.733333333334	-6.69782322211464
688.0744535630747	1586.3333333333333	19117.3	-7.003527491242826
688.8264620453265	1586.1333333333334	19213.1	-6.818571494393643
689.5783977084674	1586.4	19337.533333333333	-6.991187493470351
690.3302605503324	1586.8	19440.066666666666	-7.508943824051955
691.082050568756	1586.2333333333333	19558.6	-6.782117999849176
691.8337677615733	1586.3	19638.966666666667	-6.869018744684158
692.585412126619	1587.0666666666666	19792.966666666667	-5.96699862262818
693.3369836617278	1586.7333333333333	19836.733333333334	-7.157517956719224
694.0884823647348	1586.0	19922.233333333334	-7.114034851432058
694.8399082334745	1585.9333333333334	20027.766666666666	-7.008751096814954
695.5912612657819	1586.3	20136.7	-6.875893876884777
696.3425414594917	1586.2333333333333	20204.733333333334	-6.657261569738282
697.0937488124388	1586.7333333333333	20247.5	-6.458899746604774
697.8448833224579	1586.6	20305.166666666668	-6.809273919323625
698.5959449873841	1585.7333333333333	20353.5	-6.682197724107239
699.3469338050518	1586.4666666666667	20382.433333333334	-7.186930386172307
700.0978497732962	1586.8666666666666	20397.066666666666	-7.422191886599112
700.8486928899517	1586.1333333333334	20446.9	-6.744730364864425
701.5994631528534	1586.4	20461.833333333332	-7.375645641923554
702.3501605598362	1586.5	20522.633333333335	-7.371744555984441
703.1007851087347	1586.4666666666667	20527.5	-6.750984537957526
703.8513367973837	1586.4666666666667	20514.4	-7.0981079614324045
704.6018156236181	1586.7666666666667	20500.533333333333	-6.694322260034588
705.3522215852728	1586.6333333333334	20489.733333333334	-7.291146439566788
706.1025546801824	1586.3333333333333	20506.333333333332	-6.626579275767082
706.8528149061818	1586.7333333333333	20476.6	-6.704236331035481
707.603002261106	1586.4666666666667	20467.666666666668	-6.557781423793076
708.3531167427894	1586.1666666666667	20421.3	-7.338396603086867
709.1031583490673	1586.7333333333333	20390.5	-7.071130097433949
709.8531270777742	1585.9333333333334	20350.666666666668	-6.630087961452941
710.6030229267449	1585.9	20316.166666666668	-6.768530009709683
711.3528458938142	1586.2	20283.633333333335	-6.38758421333702
712.1025959768172	1586.4	20234.6	-6.583281209668555
712.8522731735884	1586.7333333333333	20155.933333333334	-6.641020641328268
713.6018774819628	1585.9333333333334	20086.966666666667	-6.744662102268959
714.351408899775	1586.9	19980.9	-6.89748811587438
715.1008674248601	1586.5	19881.766666666666	-6.79110496115382
715.8502530550527	1587.1333333333334	19730.8	-6.728791751503833
716.5995657881876	1586.6333333333334	19589.033333333333	-6.990137273852078
717.3488056220998	1586.1666666666667	19497.866666666665	-6.847077237092809
718.097972554624	1586.7333333333333	19441.633333333335	-6.546949444599663
718.8470665835949	1586.6333333333334	19348.933333333334	-6.811152890967161
719.5960877068475	1586.6333333333334	19277.366666666665	-6.956081795150174
720.3450359222164	1586.4	19230.4	-6.965477537063694
721.0939112275368	1586.4	19200.7	-6.888964432736959
721.842713620643	1586.2	19157.966666666667	-7.085479708682366
722.5914430993702	1586.2	19131.866666666665	-6.560691963476339
723.340099661553	1586.2	19086.7	-7.183263050494835
724.0886833050263	1587.2666666666667	19073.633333333335	-7.0505712394066675
724.837194027625	1586.8333333333333	19032.1	-6.87187717488099
725.5856318271836	1586.4	18956.233333333334	-7.08518980792119
726.3339967015373	1586.4	18922.1	-7.085060667597563
727.0822886485207	1586.4	18918.533333333333	-6.672984217047487
727.8305076659686	1586.3333333333333	18882.133333333335	-6.663816438664073
728.5786537517159	1586.7333333333333	18806.766666666666	-6.496674106771013
729.3267269035974	1586.7666666666667	18743.033333333333	-7.17349412295439
730.0747271194479	1586.8	18706.4	-7.187900085372738
730.822654397102	1586.3666666666666	18703.333333333332	-6.746224687387039
731.5705087343949	1586.4333333333334	18703.5	-6.746185579645754
732.3182901291611	1586.9666666666667	18703.033333333333	-6.029824058031308
733.0659985792356	1585.7333333333333	18636.733333333334	-6.261938947602678
733.8136340824532	1586.6333333333334	18567.9	-6.481521307247482
734.5611966366486	1585.8333333333333	18580.833333333332	-5.922937241804124
735.3086862396566	1586.1666666666667	18551.066666666666	-6.454099813314035
736.056102889312	1586.2	18532.3	-6.775870473790081
736.8034465834498	1585.9	18561.566666666666	-6.23152788207771
737.5507173199047	1585.9	18548.933333333334	-6.654874644963242
738.2979150965115	1586.9333333333334	18542.733333333334	-6.399492965152808
739.045039911105	1586.3666666666666	18559.0	-5.266346623707074
739.79209176152	1586.1666666666667	18550.566666666666	-6.12711112095059
740.5390706455914	1586.5	18526.1	-6.114110018494587
741.285976561154	1587.1	18504.0	-6.404825062113146
742.0328095060426	1586.1666666666667	18497.7	-6.173136645289222
742.7795694780918	1586.1666666666667	18499.933333333334	-5.762881099541582
743.5262564751367	1586.0	18483.9	-6.172169657123324
744.272870495012	1586.6333333333334	18418.0	-6.47441850864036
745.0194115355524	1587.1666666666667	18370.6	-5.806484319709458
745.765879594593	1586.7	18346.6	-5.746396201074697
746.5122746699683	1586.3	18331.933333333334	-6.29180131561793
747.2585967595134	1587.0	18343.3	-5.511392575825093
748.0048458610628	1586.9333333333334	18378.066666666666	-5.751943190045966
748.7510219724516	1585.8333333333333	18389.0	-6.504724631752449
749.4971250915144	1587.2666666666667	18439.766666666666	-6.0108029628937505
750.243155216086	1585.6	18444.166666666668	-6.321049714487229
750.9891123440015	1585.8333333333333	18497.633333333335	-6.051498816558891
751.7349964730954	1586.3	18534.4	-6.8911118150025885
752.4808076012027	1586.4333333333334	18612.3	-6.570205953721366
753.2265457261582	1586.4666666666667	18675.6	-6.091054411813242
753.9722108457964	1586.8	18759.466666666667	-7.125237693731485
754.7178029579526	1586.4333333333334	18815.866666666665	-6.151989281969774
755.4633220604613	1587.2333333333333	18873.1	-6.566989582168961
756.2087681511574	1586.2666666666667	18900.033333333333	-6.642955914543787
756.9541412278757	1586.0	18920.966666666667	-6.647230027569641
757.699441288451	1585.9	18955.833333333332	-6.937535853075246
758.4446683307182	1585.8666666666666	19011.766666666666	-6.400023681020652
759.1898223525119	1586.2666666666667	19053.733333333334	-6.43716912470029
759.9349033516671	1586.9333333333334	19082.7	-6.743859040803584
760.6799113260186	1586.4666666666667	19168.4	-6.238139436055141
761.424846273401	1587.1	19226.0	-6.108092006420117
762.1697081916495	1585.9666666666667	19333.466666666667	-5.688732503779647
762.9144970785986	1586.7666666666667	19428.133333333335	-5.3842030693853475
763.6592129320832	1586.3666666666666	19468.533333333333	-5.805159372791294
764.4038557499381	1586.6666666666667	19509.1	-6.071073840849073
765.1484255299982	1586.1666666666667	19557.5	-5.626287251053403
765.8929222700982	1586.1666666666667	19611.366666666665	-5.818042763225476
766.637345968073	1586.1333333333334	19663.833333333332	-6.651435397316643
767.3816966217572	1586.8	19739.633333333335	-5.957578464519257
768.1259742289859	1586.4333333333334	19807.033333333333	-6.212139117769702
768.8701787875938	1586.1666666666667	19853.1	-6.543239392477481
769.6143102954156	1586.3	19939.933333333334	-6.260735339965795
770.3583687502863	1586.2666666666667	20027.166666666668	-5.974329620336632
771.1023541500406	1586.2333333333333	20131.866666666665	-5.879217384889956
771.8462664925133	1586.5333333333333	20187.333333333332	-6.862772064187948
772.5901057755393	1586.7	20282.233333333334	-6.610211237600831
773.3338719969533	1586.2333333333333	20385.5	-6.108050230771486
774.0775651545903	1586.2666666666667	20432.866666666665	-6.927449558799671
774.8211852462848	1586.1333333333334	20539.7	-6.077499874354385
775.5647322698719	1586.6333333333334	20614.6	-6.693409542182482
776.3082062231862	1585.9	20710.833333333332	-5.906946791111209
777.0516071040627	1586.1333333333334	20825.7	-5.522954503894154
777.7949349103361	1585.8333333333333	20905.433333333334	-5.813817733780437
778.5381896398412	1586.6	21000.066666666666	-6.473344834775267
779.281371290413	1586.1666666666667	21117.266666666666	-6.364529580840054
780.024479859886	1586.5333333333333	21206.833333333332	-6.642551733032003
780.7675153460953	1585.9333333333334	21356.766666666666	-6.310283566063196
781.5104777468754	1586.0333333333333	21501.166666666668	-5.882827642125628
782.2533670600615	1586.4666666666667	21614.166666666668	-6.025384538027593
782.996183283488	1586.5666666666666	21724.033333333333	-6.116829293746547
783.73892641499	1586.4	21839.6	-6.006695503197668
784.4815964524023	1586.0	21940.2	-6.66963004173031
785.2241933935596	1586.0333333333333	22061.833333333332	-6.2966694588777345
785.9667172362967	1586.5	22108.433333333334	-6.823210701254244
786.7091679784486	1585.9333333333334	22175.466666666667	-6.267681442376568
787.4515456178499	1585.9333333333334	22260.1	-6.115876925454826
788.1938501523355	1586.3	22389.5	-6.678908078377391
788.9360815797401	1586.5	22575.4	-5.935683332316329
789.6782398978987	1586.0333333333333	22691.7	-6.058666941027306
790.420325104646	1586.4666666666667	22814.2	-6.07652509692719
791.1623371978169	1586.4333333333334	22891.3	-6.092201057246544
791.9042761752461	1586.1666666666667	22958.433333333334	-5.89340845654722
792.6461420347684	1585.8666666666666	23056.466666666667	-6.23695715100013
793.3879347742187	1586.1333333333334	23174.3	-6.471542249924941
794.1296543914318	1586.3	23269.3	-6.140749173110615
794.8713008842426	1586.1	23397.466666666667	-6.017156856556339
795.6128742504857	1586.4	23493.9	-6.169476048944522
796.354374487996	1586.7666666666667	23575.8	-6.269423483106966
797.0958015946084	1586.4	23666.166666666668	-6.164344133231934
797.8371555681575	1586.6333333333334	23825.5	-6.102580820691
798.5784364064783	1586.9	23890.966666666667	-6.297300904712281
799.3196441074057	1586.3	23993.266666666666	-5.7939049433739545
800.0607786687742	1585.6333333333334	24097.533333333333	-6.434138375664529
800.8018400884189	1586.8666666666666	24217.3	-5.752219468262184
801.5428283641745	1586.6	24351.366666666665	-5.951902125952683
802.2837434938757	1586.3	24495.633333333335	-6.066670125748491
803.0245854753575	1586.0666666666666	24630.866666666665	-6.180534140135908
803.7653543064547	1586.8666666666666	24779.4	-5.582278502879909
804.5060499850019	1585.1666666666667	24841.4	-5.534513617084677
805.2466725088342	1586.5	24895.133333333335	-5.571819147519808
805.9872218757862	1585.2	24978.266666666666	-5.5249528297550805
806.7276980836928	1586.2666666666667	25111.366666666665	-5.864027249951952
807.4681011303886	1586.7	25221.266666666666	-5.821940264341762
808.2084310137088	1586.3	25255.3	-6.287007976898954
808.948687731488	1586.3333333333333	25394.433333333334	-5.811585586396765
809.688871281561	1586.1	25492.8	-6.177783749586239
810.4289816617627	1586.3333333333333	25593.833333333332	-5.282569302191936
811.1690188699278	1586.3	25702.466666666667	-5.596227712614312
811.9089829038911	1586.1	25684.366666666665	-6.107103019982558
812.6488737614875	1587.0	25776.4	-5.735343206428151
813.3886914405518	1586.8333333333333	25920.6	-5.315607364119223
814.1284359389189	1587.2666666666667	26047.633333333335	-5.765092074356835
814.8681072544233	1586.8666666666666	26191.433333333334	-6.170277659690841
815.6077053849002	1586.3666666666666	26283.0	-5.488093052909689
816.3472303281842	1586.6333333333334	26324.366666666665	-6.032848620436913
817.0866820821101	1587.1333333333334	26384.5	-5.652681211191689
817.8260606445127	1586.4	26467.933333333334	-5.993631412518453
818.5653660132269	1586.5333333333333	26579.6	-5.679600211205933
819.3045981860876	1586.2666666666667	26663.3	-5.545590477826622
820.0437571609293	1586.0	26712.766666666666	-6.126445082058304
820.7828429355872	1586.3	26775.266666666666	-5.7310109681437345
821.5218555078957	1585.9	26872.666666666668	-6.099805747318752
822.26079487569	1586.5666666666666	26942.8	-5.94638467099889
822.9996610368046	1586.1333333333334	26996.433333333334	-6.1905664331218775
823.7384539890745	1586.0666666666666	27033.0	-5.519411155142708
824.4771737303345	1585.8666666666666	27113.2	-5.154824252091823
825.2158202584193	1586.7	27179.1	-5.558608211886417
825.9543935711638	1586.4	27295.866666666665	-5.410575393154057
826.6928936664028	1586.4666666666667	27405.533333333333	-5.624148131262009
827.4313205419711	1585.9666666666667	27502.5	-6.262131588193401
828.1696741957036	1586.4333333333334	27583.1	-6.27919363298752
828.907954625435	1586.6666666666667	27661.8	-6.0590032771095705
829.646161829	1586.3666666666666	27750.966666666667	-5.2689328910299
830.3842958042337	1586.4333333333334	27799.966666666667	-5.9444411085956
831.1223565489707	1586.7333333333333	27860.8	-6.0232250007377415
831.8603440610459	1586.4666666666667	27897.5	-6.448714486914697
832.598258338294	1587.0	27972.666666666668	-6.366814544780354
833.3360993785501	1586.8333333333333	28030.833333333332	-6.603662303271965
834.0738671796487	1586.6333333333334	28124.7	-6.788315107014969
834.8115617394246	1585.9333333333334	28293.9	-6.011576538398312
835.5491830557129	1586.6333333333334	28435.766666666666	-5.977526613095985
836.2867311263482	1586.2333333333333	28498.6	-5.704048611042656
837.0242059491653	1586.2	28588.033333333333	-5.573605759662863
837.7616075219992	1586.3	28635.666666666668	-6.1768841250780575
838.4989358426844	1586.8333333333333	28670.533333333333	-6.124841451972187
839.2361909090561	1586.4	28771.233333333334	-5.281248237745046
839.9733727189487	1586.8333333333333	28798.866666666665	-5.881029980758453
840.7104812701973	1586.2666666666667	28950.266666666666	-5.741051968155583
841.4475165606366	1586.4	29140.366666666665	-5.549772807561386
842.1844785881015	1586.1	29289.033333333333	-5.528890187787788
842.9213673504267	1586.7333333333333	29395.233333333334	-5.231919073157086
843.6581828454471	1586.3333333333333	29404.766666666666	-5.791678307576949
844.3949250709974	1586.9333333333334	29466.8	-5.679074998699722
845.1315940249126	1585.4	29532.1	-6.416017601652083
845.8681897050272	1586.9666666666667	29584.3	-6.405518329226161
846.6047121091764	1586.6333333333334	29670.266666666666	-6.431183902355629
847.3411612351948	1586.4666666666667	29793.6	-6.249975717047869
848.0775370809172	1585.9	29847.466666666667	-6.715422640785887
848.8138396441784	1586.7	29955.766666666666	-5.890474949514072
849.5500689228132	1586.4	30024.4	-6.37620871908408
850.2862249146566	1586.5333333333333	30060.6	-6.160724024962786
851.0223076175432	1586.2333333333333	30168.4	-6.9538042005604215
851.7583170293079	1586.2333333333333	30422.7	-6.748659244772037
852.4942531477856	1585.8333333333333	30558.466666666667	-6.37905567698971
853.2301159708109	1586.0333333333333	30594.566666666666	-6.274328396662563
853.9659054962187	1587.2	30619.933333333334	-6.065615579345188
854.7016217218439	1586.8	30709.566666666666	-5.96315936437492
855.4372646455213	1586.1	30837.333333333332	-5.794575803973519
856.1728342650856	1586.2666666666667	30943.1	-5.756838331106707
856.9083305783716	1585.9	31039.333333333332	-5.980540229368693
857.6437535832143	1586.8333333333333	31101.633333333335	-6.062519042067679
858.3791032774483	1586.1666666666667	31192.8	-6.03854039967927
859.1143796589085	1586.1333333333334	31257.7	-5.061529930405735
859.8495827254299	1586.6	31392.066666666666	-5.969790858965128
860.5847124748469	1585.8333333333333	31446.066666666666	-5.630746242971426
861.3197689049947	1586.4	31589.5	-5.7593568193268
862.0547520137079	1586.0333333333333	31695.8	-5.814997908951402
862.7896617988213	1586.8333333333333	31763.066666666666	-5.6365656685397685
863.5244982581698	1586.4	31887.8	-5.876984793017085
864.2592613895882	1586.0666666666666	31890.866666666665	-6.265900331116696
864.9939511909114	1586.1333333333334	31904.5	-5.743212651532178
865.728567659974	1586.2333333333333	31911.233333333334	-6.146928472168445
866.4631107946109	1586.5	31976.0	-5.638174416625704
867.197580592657	1586.1	32058.333333333332	-5.198348904453383
867.931977051947	1585.9333333333334	32214.1	-5.302796482978946
868.6663001703158	1586.5	32222.1	-5.298250004494589
869.4005499455982	1586.4	32203.866666666665	-5.564722803469074
870.1347263756289	1586.4	32156.1	-5.546245500581529
870.8688294582428	1586.1	32265.7	-5.4379748687690626
871.6028591912748	1585.6	32461.033333333333	-5.129010023609649
872.3368155725594	1586.0	32645.633333333335	-5.2139165572628645
873.0706985999318	1585.6	32699.066666666666	-5.555127724143701
873.8045082712266	1586.4333333333334	32788.13333333333	-5.281082137973633
874.5382445842787	1586.2666666666667	32934.433333333334	-5.402072805375525
875.2719075369228	1586.7333333333333	33110.666666666664	-5.2623588380494635
876.0054971269938	1585.7333333333333	33198.566666666666	-5.827730251887873
876.7390133523264	1585.3	33373.166666666664	-5.257172864019824
877.4724562107556	1586.0333333333333	33575.73333333333	-5.631788793775208
878.2058257001161	1586.1	33739.46666666667	-5.544633302709
878.9391218182427	1586.4666666666667	33888.2	-5.2205336775314635
879.6723445629702	1585.7666666666667	33939.86666666667	-5.368168150412185
880.4054939321335	1586.1333333333334	34046.86666666667	-5.26693729082567
881.1385699235674	1587.0	34205.96666666667	-5.856295443253963
881.8715725351066	1586.5	34380.333333333336	-5.602649409839399
882.604501764586	1586.2666666666667	34590.03333333333	-5.127909978915057
883.3373576098403	1585.9	34782.833333333336	-5.619000247903833
884.0701400687044	1586.7333333333333	34930.7	-6.542692888617885
884.8028491390132	1586.0	35093.8	-6.392607419570629
885.5354848186014	1586.1	35180.933333333334	-6.8459824526494915
886.2680471053038	1585.9666666666667	35301.46666666667	-6.696541001494651
887.0005359969554	1585.7333333333333	35410.26666666667	-7.369551421197241
887.7329514913906	1586.1333333333334	35588.23333333333	-7.234675655671921
888.4652935864447	1586.1666666666667	35887.666666666664	-6.725974233152133
889.1975622799522	1587.0	36061.63333333333	-6.93717544250062
889.929757569748	1586.1333333333334	36292.86666666667	-6.297509939808218
890.6618794536669	1586.6	36379.0	-6.889878013158797
891.3939279295437	1586.4333333333334	36434.666666666664	-6.830674761382333
892.1259029952132	1586.3666666666666	36565.666666666664	-6.210033004271953
892.8578046485103	1586.2	36829.23333333333	-6.269574884665293
893.5896328872698	1586.8333333333333	37054.0	-5.955746499072856
894.3213877093264	1586.4333333333334	37243.26666666667	-5.707159638040901
895.0530691125149	1585.8333333333333	37490.066666666666	-5.526787661785944
895.7846770946703	1585.9666666666667	37775.26666666667	-5.165037894999987
896.5162116536272	1586.0333333333333	37993.3	-4.059814477514966
897.2476727872206	1586.6333333333334	38089.76666666667	-3.4271864732836055
897.9790604932853	1586.5	38180.166666666664	-3.355151374058709
898.7103747696559	1586.4666666666667	38331.13333333333	-3.502460289692316
899.4416156141674	1586.6666666666667	38517.73333333333	-3.0678018024253526
900.1727830246544	1586.0	38683.86666666667	-2.815685173616796
900.9038769989521	1586.5	38874.8	-2.0709269589729593
901.634897534895	1586.3333333333333	39111.76666666667	-1.971856901942144
902.365844630318	1587.2	39313.5	-1.4625922415662613
903.0967182830558	1585.9	39464.36666666667	-1.9702603845661413
903.8275184909435	1586.6333333333334	39565.166666666664	-2.3238965807173595
904.5582452518156	1586.2666666666667	39798.46666666667	-1.7078781646046675
905.288898563507	1586.2333333333333	39945.166666666664	-1.6069917310244648
906.0194784238527	1586.7333333333333	40062.0	-1.779793265663597
906.7499848306873	1586.3333333333333	40310.86666666667	-2.133073984809245
907.4804177818455	1586.1333333333334	40582.3	-1.5800399767716653
908.2107772751625	1586.4666666666667	40798.1	-1.7295222790721445
908.9410633084728	1585.5666666666666	41017.36666666667	-1.2998854440943386
909.6712758796114	1586.1666666666667	41051.933333333334	-1.504983109050412
910.4014149864129	1586.6666666666667	41162.5	-1.166767666771059
911.1314806267123	1586.3333333333333	41264.13333333333	-1.4325933320978255
911.8614727983444	1586.8333333333333	41489.03333333333	-1.291456734442244
912.5913914991438	1586.6666666666667	41657.4	-1.197413565968056
913.3212367269456	1585.9	41849.2	-0.9108511974152801
914.0510084795844	1586.6	41999.333333333336	-1.1229864935102092
914.7807067548952	1586.4666666666667	42138.46666666667	-1.2693690729679952
915.5103315507125	1586.5	42197.26666666667	-1.649099257559844
916.2398828648716	1586.0666666666666	42286.3	-2.043223175452076
916.9693606952068	1586.2333333333333	42441.2	-2.076411945310162
917.6987650395532	1587.0	42516.53333333333	-2.0606696203519195
918.4280958957455	1585.9666666666667	42558.2	-2.0384824258859284
919.1573532616186	1586.5333333333333	42663.63333333333	-2.1318474000661816
919.8865371350073	1586.1333333333334	42724.4	-2.383889890836411
920.6156475137464	1586.1666666666667	42837.4	-2.283134151043457
921.3446843956707	1585.4666666666667	42898.433333333334	-2.298554110063519
922.0736477786149	1586.5333333333333	42884.46666666667	-2.395266872886336
922.802537660414	1586.0333333333333	42868.8	-2.451590089747004
923.5313540389027	1586.6666666666667	42946.7	-2.7851908905291114
924.2600969119159	1585.9666666666667	43044.46666666667	-2.3683045866660426
924.9887662772883	1586.9666666666667	42984.76666666667	-3.164000253474492
925.7173621328548	1585.8333333333333	42992.73333333333	-2.9508437558532683
926.4458844764501	1586.3	42922.96666666667	-3.412306175162063
927.1743333059092	1585.9666666666667	42749.46666666667	-3.282477280584332
927.9027086190666	1585.8666666666666	42442.9	-3.2479271732106643
928.6310104137575	1585.8	41903.23333333333	-3.3788861372032835
929.3592386878165	1587.3333333333333	41265.166666666664	-3.5066137747328927
930.0873934390784	1586.2	40608.76666666667	-3.1640112856881752
930.815474665378	1586.3666666666666	39841.76666666667	-3.0284807316135938
931.5434823645503	1586.1	38884.666666666664	-3.2696407848786433
932.2714165344298	1586.5666666666666	37749.166666666664	-3.252371701342288
932.9992771728516	1586.0666666666666	36602.433333333334	-2.7508511668100675
933.7270642776504	1586.5333333333333	35441.0	-3.5813861707492145
934.4547778466609	1586.1666666666667	34388.13333333333	-3.728193143279686
935.1824178777181	1586.3333333333333	33567.6	-3.178202734403721
935.9099843686568	1586.4	32850.76666666667	-3.7110644346795887
936.6374773173115	1586.9	32388.233333333334	-3.424945291056335
937.3648967215174	1584.9333333333334	32050.833333333332	-3.6269907338266303
938.0922425791092	1586.7333333333333	31832.333333333332	-3.4463134961869355
938.8195148879216	1586.6	31893.966666666667	-4.107459100078703
939.5467136457895	1586.5333333333333	32116.666666666668	-3.758088680184935
940.2738388505477	1586.3333333333333	32333.7	-4.553826839713414
941.000890500031	1586.0	32724.233333333334	-4.575632845352756
941.7278685920743	1586.9333333333334	33265.8	-4.1740034212856685
942.4547731245123	1586.4666666666667	33879.833333333336	-3.753324137323061
943.1816040951798	1586.5	34534.53333333333	-4.082302023930735
943.9083615019116	1586.8666666666666	35326.73333333333	-3.2537977877662208
944.6350453425426	1586.5666666666666	36066.566666666666	-3.9487515762405705
945.3616556149077	1586.2	36868.7	-3.838594373332523
946.0881923168415	1586.4333333333334	37633.166666666664	-4.366692933293647
946.8146554461789	1586.5	38398.26666666667	-3.8513410071944794
947.5410450007547	1586.2666666666667	39139.2	-4.393550842445565
948.2673609784038	1586.2666666666667	39902.4	-4.526752865295149
948.9936033769609	1586.0666666666666	40773.36666666667	-3.8074731622692224
949.7197721942608	1586.5	41494.433333333334	-3.9845781006396432
950.4458674281384	1586.7	42235.63333333333	-4.032957281124042
951.1718890764284	1586.6333333333334	43043.1	-3.456183750981089
951.8978371369658	1586.4	43753.5	-3.504089712636847
952.6237116075853	1586.4333333333334	44393.26666666667	-3.2633355346537614
953.3495124861216	1586.5	44950.5	-3.2659625762834463
954.0752397704097	1586.3666666666666	45542.833333333336	-3.1681629788392067
954.8008934582843	1586.2333333333333	45995.46666666667	-3.3462898624707136
955.5264735475803	1585.8333333333333	46469.933333333334	-3.447994202628562
956.2519800361324	1586.6	47004.666666666664	-2.818047100039562
956.9774129217755	1585.7333333333333	47450.36666666667	-3.1684364742296434
957.7027722023442	1586.3	47889.03333333333	-2.7628227523891775
958.4280578756737	1586.4333333333334	48189.1	-2.9564910981710883
959.1532699395985	1586.9333333333334	48382.833333333336	-2.699981030102085
959.8784083919536	1586.7	48672.4	-2.612519850695388
960.6034732305736	1586.5333333333333	49019.46666666667	-2.753911221187617
961.3284644532936	1586.6666666666667	49276.73333333333	-2.4059657862422603
962.053382057948	1586.4	49618.066666666666	-2.4410534373177937
962.7782260423721	1586.4333333333334	49925.4	-1.926160883822352
963.5029964044004	1586.0333333333333	50121.5	-2.5243318127708125
964.2276931418677	1587.0	50402.7	-2.3243852618229863
964.952316252609	1586.5333333333333	50577.433333333334	-2.025603281871897
965.6768657344589	1586.5	50604.166666666664	-2.362714177983558
966.4013415852523	1586.4	50638.2	-1.73188560804222
967.1257438028242	1586.6	50670.1	-2.099578719291027
967.8500723850091	1585.8333333333333	50679.433333333334	-2.5282579614469998
968.574327329642	1585.8666666666666	50691.0	-2.3893029677919477
969.2985086345576	1586.4333333333334	50802.566666666666	-2.094519602010032
970.0226162975908	1586.9	50748.5	-1.8450353289793304
970.7466503165765	1586.4333333333334	50602.46666666667	-1.7431483470029967
971.4706106893493	1585.4666666666667	50624.833333333336	-1.7085070649765304
972.1944974137441	1586.8	50494.333333333336	-1.5883716579708664
972.9183104875957	1586.3	50189.7	-1.4510770956002526
973.6420499087391	1585.7	49886.03333333333	-1.6653334949170946
974.3657156750087	1585.9666666666667	49675.7	-1.32401962531803
975.0893077842397	1586.4333333333334	49510.166666666664	-0.9827401724133982
975.8128262342667	1586.0	49483.46666666667	-1.2371140156916534
976.5362710229247	1586.2333333333333	49420.23333333333	-1.4472316577913775
977.2596421480483	1586.8333333333333	49301.73333333333	-1.615303551175761
977.9829396074724	1587.5333333333333	49267.23333333333	-1.2618291353991213
978.7061633990318	1585.7	49163.9	-1.1091574909949582
979.4293135205613	1586.4666666666667	48862.2	-1.302515681965618
980.1523899698958	1586.5666666666666	48585.23333333333	-1.9641014485696204
980.87539274487	1586.5666666666666	48544.3	-1.396452915555046
981.5983218433189	1586.5666666666666	48498.0	-1.5463744110512514
982.3211772630771	1586.6	48545.2	-1.2894763422828739
983.0439590019795	1586.7666666666667	48674.5	-0.9084460455260345
983.7666670578608	1586.6666666666667	48828.1	-0.4309417782517019
984.4893014285559	1586.5333333333333	48869.666666666664	-0.33420453098001685
985.2118621118997	1586.4	48807.46666666667	-0.8085871478201241
985.9343491057269	1586.6666666666667	48766.8	-0.7529319644876203
986.6567624078724	1586.9	48600.0	-1.2173650928886586
987.3791020161709	1586.2666666666667	48476.333333333336	-0.8127488957366329
988.1013679284573	1586.4	48421.03333333333	-0.640287540789265
988.8235601425663	1586.5666666666666	48430.433333333334	-0.3342492533840808
989.5456786563328	1586.9666666666667	48467.0	-0.6689596144395082
990.2677234675917	1586.1666666666667	48548.03333333333	-0.7201154102439287
990.9896945741776	1586.1666666666667	48479.03333333333	-0.74274772358128
991.7115919739255	1586.9666666666667	48307.13333333333	-0.8487927437364278
992.4334156646702	1586.6333333333334	48014.333333333336	-0.6293938885337621
993.1551656442463	1587.1333333333334	47601.03333333333	-0.7613203442142655
993.8768419104888	1586.0333333333333	47243.833333333336	-0.22410700449352783
994.5984444612325	1586.3666666666666	46877.46666666667	-0.8851171997018518
995.3199732943121	1586.6	46539.53333333333	-0.7786297858845946
996.0414284075626	1586.4666666666667	46198.03333333333	-0.8953472524812144
996.7628097988187	1586.6	45976.03333333333	-0.9372481873336956
997.4841174659151	1586.5666666666666	45751.6	-0.7489901558997779
998.2053514066869	1586.1333333333334	45436.433333333334	-1.223732362297797
998.9265116189687	1586.8333333333333	45025.86666666667	-1.398769131223717
999.6475981005952	1586.7333333333333	44528.566666666666	-0.49090397782921974
1000.3686108494015	1586.2666666666667	43971.03333333333	-0.9058676962843986
1001.0895498632223	1585.7666666666667	43655.23333333333	-0.7213413255000555
1001.8104151398923	1585.7	43334.333333333336	-0.29498698268579904
1002.5312066772464	1586.6333333333334	42997.6	0.17412618743161923
1003.2519244731194	1586.2	42641.76666666667	0.4455712111941329
1003.9725685253462	1586.9666666666667	42295.86666666667	0.23156368623497875
1004.6931388317614	1586.9	41910.8	0.5420767461981079
1005.4136353902	1586.0666666666666	41409.9	0.3629376244870024
1006.1340581984969	1586.0	40887.23333333333	0.7690519017786469
1006.8544072544867	1586.6	40162.1	0.47348180944331064
1007.5746825560042	1585.6	39549.8	0.722438008611034
1008.2948841008844	1586.5666666666666	38979.53333333333	0.9002692176734873
1009.0150118869618	1586.5	38507.23333333333	0.8677913243729094
1009.7350659120716	1586.5	38202.333333333336	1.072356545364918
1010.4550461740483	1586.0666666666666	37839.26666666667	1.0778924557317136
1011.174952670727	1586.5666666666666	37475.3	0.4435313938791271
1011.8947853999423	1587.0666666666666	37102.0	0.7874137770983415
1012.614544359529	1586.6666666666667	36606.03333333333	1.3729527347385477
1013.334229547322	1586.6666666666667	36004.933333333334	1.6894859592858242
1014.0538409611561	1586.4333333333334	35307.53333333333	0.9958299348081769
1014.7733785988661	1585.8333333333333	34725.96666666667	1.6701365170979732
1015.4928424582868	1586.8333333333333	34158.566666666666	1.141511224003527
1016.2122325372529	1586.7333333333333	33700.5	1.4019554159150605
1016.9315488335994	1586.0666666666666	33271.933333333334	1.948826310514146
1017.6507913451611	1586.4666666666667	32862.03333333333	1.5803285283382813
1018.3699600697728	1586.7666666666667	32539.533333333333	1.7949796836930274
1019.0890550052692	1586.8333333333333	32143.266666666666	2.301941424930456
1019.8080761494851	1586.6333333333334	31579.566666666666	2.031446158110752
1020.5270235002555	1586.5333333333333	30937.766666666666	2.113631183482233
1021.2458970554151	1587.2	30184.333333333332	1.8399573904968465
1021.9646968127987	1586.6666666666667	29532.933333333334	2.17538865063347
1022.6834227702411	1586.7333333333333	28973.233333333334	2.21465331571413
1023.4020749255772	1586.6	28493.533333333333	1.9082408454667572
1024.1206532766416	1586.5666666666666	28102.0	1.837229076351769
1024.8391578212693	1586.5666666666666	27772.6	1.6405838351391266
1025.5575885572953	1586.7	27437.3	2.1546377909686893
1026.2759454825539	1586.7333333333333	26994.2	2.4088300071933464
1026.9942285948803	1586.6	26417.433333333334	2.083985421584381
1027.7124378921092	1586.4	25862.4	1.9424065327500997
1028.4305733720753	1587.0666666666666	25279.566666666666	1.7915211585868123
1029.1486350326138	1586.3	24709.566666666666	1.435413977472066
1029.866622871559	1586.8	24185.9	1.4109200695204398
1030.584536886746	1586.0666666666666	23782.966666666667	1.5045850575072504
1031.3023770760096	1586.3666666666666	23379.866666666665	0.9136493531259222
1032.0201434371845	1586.6666666666667	23061.666666666668	1.4497282137798957
1032.7378359681059	1586.0	22721.866666666665	1.2717109950167447
1033.455454666608	1586.6	22317.666666666668	0.747123887129367
1034.1729995305259	1586.2333333333333	21895.766666666666	1.096946223507424
1034.8904705576945	1586.1666666666667	21380.333333333332	1.1629409750250541
1035.6078677459486	1586.5333333333333	20865.733333333334	1.3875991759637425
1036.3251910931228	1586.5666666666666	20360.533333333333	1.2942793060068596
1037.042440597052	1585.7333333333333	19905.066666666666	1.182210903175362
1037.7596162555712	1586.5	19493.1	1.1073619199645204
1038.4767180665153	1586.5	19134.166666666668	0.8761875635819854
1039.1937460277186	1586.4666666666667	18831.9	1.0009239298153105
1039.9107001370162	1585.4	18545.033333333333	0.8304778154845127
1040.627580392243	1585.1666666666667	18277.033333333333	1.5317083893325176
1041.3443867912338	1586.9333333333334	17916.2	0.9185354280298905
1042.0611193318232	1587.0666666666666	17535.333333333332	1.357337561808342
1042.7777780118463	1585.9666666666667	17100.866666666665	1.0996139218299215
1043.4943628291376	1586.1333333333334	16648.733333333334	0.7714773201689218
1044.2108737815322	1587.2	16235.033333333333	0.8616652589028435
1044.9273108668647	1586.1	15854.233333333334	1.2171978380744313
1045.64367408297	1586.4333333333334	15521.366666666667	0.7767246132011102
1046.359963427683	1586.4	15242.4	1.247386268504304
1047.0761788988382	1586.8666666666666	14985.5	1.1987857437779792
1047.7923204942708	1586.5666666666666	14722.5	0.5911019990241397
1048.5083882118154	1586.7666666666667	14438.133333333333	0.08111231446524966
1049.224382049307	1586.6333333333334	14146.4	0.5628370725512473
1049.9403020045802	1586.6	13825.966666666667	0.9354031324501961
1050.6561480754697	1586.3666666666666	13476.0	0.45195423699123094
1051.3719202598106	1586.2666666666667	13156.9	0.4944817167116882
1052.0876185554378	1586.8	12873.733333333334	0.7368300886131343
1052.8032429601856	1586.7333333333333	12626.133333333333	0.9491401995765848
1053.5187934718892	1585.7666666666667	12405.566666666668	0.6748569809750953
1054.2342700883835	1587.1	12234.066666666668	0.8710690797784097
1054.949672807503	1586.7	12085.3	0.52429701610928
1055.6650016270826	1586.4	11923.0	1.363430949447717
1056.3802565449573	1586.8333333333333	11711.6	0.7828106149694547
1057.0954375589617	1586.0666666666666	11468.4	0.15237477677223188
1057.8105446669308	1586.2333333333333	11246.166666666666	0.07044043107376809
1058.5255778666992	1586.0	11033.066666666668	0.5704192782215127
1059.240537156102	1586.1666666666667	10817.833333333334	0.29020157352307113
1059.9554225329737	1585.7666666666667	10631.6	1.3495879301818148
1060.6702339951491	1586.0333333333333	10468.933333333332	-0.11895197750722004
1061.3849715404633	1586.4	10322.533333333333	-0.6490905467314487
1062.0996351667509	1586.6333333333334	10219.5	-0.06874759434691012
1062.8142248718468	1586.3333333333333	10118.133333333333	0.2019623097716379
1063.528740653586	1586.5666666666666	9967.3	0.06046155455124159
1064.2431825098029	1586.6	9778.433333333332	-0.8668220650166484
1064.9575504383324	1586.0333333333333	9581.833333333334	-0.01267339109981608
1065.6718444370097	1586.0	9365.866666666667	-0.27716512364479323
1066.386064503669	1586.5333333333333	9184.866666666667	-0.8488971114006861
1067.1002106361457	1586.3	9042.366666666667	-0.591775787358584
1067.8142828322743	1586.3	8936.933333333332	-0.03544810944012496
1068.5282810898898	1586.7	8834.333333333334	0.5676347430778996
1069.2422054068265	1586.8	8740.233333333334	-0.3277175262562422
1069.95605578092	1586.2333333333333	8626.6	-0.9838101389743905
1070.6698322100044	1586.3333333333333	8512.433333333332	-0.10449416865533392
1071.383534691915	1586.1666666666667	8338.566666666668	-0.2100515743985351
1072.0971632244864	1586.3666666666666	8173.266666666666	-0.2350976077589376
1072.8107178055534	1587.1	8025.533333333334	-0.02473222406571052
1073.524198432951	1585.8	7886.3	-1.1839834073404563
1074.2376051045137	1586.3666666666666	7795.7	-0.06294342546526432
1074.9509378180765	1586.2333333333333	7697.2	-0.19657710816842108
1075.6641965714741	1586.6	7619.333333333333	-0.5300003722543022
1076.3773813625414	1586.7333333333333	7513.533333333334	-0.8028551414309301
1077.0904921891133	1586.5	7400.033333333334	-0.619601412569163
1077.8035290490245	1586.5666666666666	7275.7	-1.2425228779323467
1078.51649194011	1586.0	7142.4	-0.6950774996645092
1079.2293808602042	1586.3333333333333	7024.9	-1.273143585147337
1079.9421958071423	1586.7333333333333	6909.5	-0.9074407865459965
1080.6549367787588	1586.5333333333333	6815.166666666667	-1.219280633814431
1081.367603772889	1586.0333333333333	6747.3	-1.0533381835626459
1082.080196787367	1586.2666666666667	6689.966666666666	-0.8246288555734579
1082.7927158200282	1586.3	6617.3	-0.15247841449229185
1083.5051608687072	1586.7333333333333	6515.966666666666	-1.8287467837499165
1084.217531931239	1586.3	6401.333333333333	-1.176958672493103
1084.9298290054578	1586.6	6279.7	-0.779711348927131
1085.6420520891993	1585.8666666666666	6171.466666666666	-2.0251858037945194
1086.3542011802977	1586.6	6095.866666666667	-1.519062792302048
1087.0662762765878	1586.1	6029.6	-1.7037936046636726
1087.7782773759047	1587.0666666666666	5974.033333333334	-1.15671762053096
1088.4902044760831	1587.0666666666666	5898.4	-1.5117219406846811
1089.202057574958	1586.1	5812.066666666667	-1.4329608823322946
1089.9138366703637	1586.5333333333333	5727.566666666667	-2.0507177662727285
1090.6255417601355	1586.2666666666667	5638.666666666667	-0.8458164338619812
1091.337172842108	1585.7666666666667	5556.766666666666	-2.1818407201403214
1092.048729914116	1586.6666666666667	5491.5	-2.093292508188734
1092.7602129739944	1587.0333333333333	5449.533333333334	-1.690780904219203
1093.471622019578	1585.8666666666666	5414.033333333334	-0.5290974632269618
1094.1829570487016	1585.9333333333334	5343.4	-0.311958591105644
1094.8942180592	1586.5	5251.833333333333	-2.0253478889015106
1095.605405048908	1586.2	5169.1	-2.160292536599569
1096.3165180156604	1586.1333333333334	5101.566666666667	-1.31986381809376
1097.027556957292	1585.7666666666667	5064.5	-0.6362315392793821
1097.7385218716379	1585.9666666666667	5020.5	-1.1659823284554705
1098.4494127565324	1586.5	4965.933333333333	-1.3344624722001106
1099.1602296098106	1585.9	4887.3	-1.9731246203740787
1099.8709724293074	1586.2333333333333	4797.7	-2.194228661987177
1100.5816412128574	1586.1	4732.2	-0.6712861753837209
1101.2922359582956	1586.3666666666666	4682.266666666666	-1.74066157630129
1102.0027566634565	1585.8333333333333	4642.633333333333	-3.0533230522667023
1102.7132033261753	1585.6666666666667	4600.033333333334	-1.4766553987271436
1103.4235759442865	1586.6	4518.266666666666	-2.0886687603975633
1104.1338745156252	1586.1333333333334	4455.066666666667	-1.6619780586516943
1104.844099038026	1585.9666666666667	4394.6	-3.3732278300927176
1105.5542495093239	1586.1666666666667	4366.266666666666	-0.9258904692539304
1106.2643259273534	1586.6	4312.666666666667	-2.7948745562101727
1106.9743282899494	1586.5666666666666	4236.666666666667	-3.221888901589532
1107.684256594947	1586.3666666666666	4150.766666666666	-3.7155205111392955
1108.394110840181	1586.0666666666666	4097.9	-4.2155099267885525
1109.1038910234856	1585.5666666666666	4060.1666666666665	-2.845472266211063
1109.8135971426964	1586.0	4002.8	-2.829990140950864
1110.5232291956477	1585.8333333333333	3929.7	-3.1385576191740157
1111.2327871801745	1585.5	3862.7	-3.70309526079451
1111.9422710941117	1586.0333333333333	3815.133333333333	-2.2412407038750763
1112.6516809352938	1586.2666666666667	3766.1666666666665	-3.1496165071185263
1113.3610167015559	1586.5	3706.5333333333333	-2.9263403187849244
1114.0702783907325	1586.6666666666667	3648.266666666667	-3.8728488917787
1114.7794660006589	1586.3	3605.133333333333	-3.449718988772648
1115.4885795291696	1586.1666666666667	3572.366666666667	-4.574882969148388
1116.1976189740992	1586.1333333333334	3531.5333333333333	-1.4783179587956354
1116.906584333283	1586.4	3484.8	-4.2796951104676575
1117.6154756045555	1585.9666666666667	3441.6666666666665	-3.550544882915036
1118.3242927857516	1586.7666666666667	3411.9	-1.5123260898574624
1119.0330358747062	1585.9	3368.133333333333	-2.736818940022723
1119.741704869254	1586.0666666666666	3330.733333333333	-1.193208515867262
1120.4502997672296	1585.4	3284.9	-3.2417786148684264
1121.1588205664682	1584.8333333333333	1664.1	-16.309239649260522
1121.8672672648045	1585.7	1664.2666666666667	-3.4868537848327756
1122.5756398600731	1585.6	1665.0333333333333	-0.7283766602990014
1123.2839383501089	1585.1666666666667	1664.7333333333333	1.4579769694882472
