# Supplementary material for: Roblonski: A Material-Efficient Robo-Fluidic Toolbox for Rapid Photochemical Characterization
Source: ACS Cent Sci. 2026 Feb 6;12(3):333–44. doi: 10.1021/acscentsci.5c02027 (PMC13022720; doi:10.1021/acscentsci.5c02027)
Supplement: Supplementary file 2 [file oc5c02027_si_002.zip › BeerLambertStudy/Raw Data (Automataed)/BLEC Study (2025 Jun 12)/RhodamineB1/blec_RhodamineB1__13062025_aABS_i12_eEXP_s3_d900e-03_t250-0_m7_v175-0.csv]

name	C:/Users/cbe.mabolha.shared/Documents/Gilson Spectroscopy Project\BLEC Study (2025 Jun 12)\RhodamineB1\blec_RhodamineB1__13062025_aABS_i12_eEXP_s3_d900e-03_t250-0_m7_v175-0.csv
2025-06-13 02:09:04.132255
mix_iter=7	mix_disp=175.0
droplet_volume=50.0	working_volume=250.0
dilution_scheme=Fractional(value=0.3333333333333333)	n_dil=6
calibration=Calibration(y = f(x); f(x) = -0.244 + 0.9765x; s.t. y > 0.0; Set Feb 4	2025 from "Manuscript Figures Data.xlsx")
count	30
interval	0.1 (Sec)
integration_time	40000 (uSec)
NLC=False	DCC=False	WCAL=-5	Slit=S5
Conc_0=0.009	nFRAC=0.29629629629629634	nConc_(12;3)=0.002666666666666667	aFRAC=0.2967416258501716	aConc_(12;3)=0.0026706746326515445
wavelength (nm)	dark reference (int)	light reference (int)	abs (mOD)
W	D	L	S
344.6678771972656	1602.5666666666666	1680.7	-0.9254094315519062
345.45221902608614	1589.5	1667.9333333333334	-3.8587874425513435
346.236489003635	1586.0	1665.0333333333333	0.7332960491047532
347.02068712774695	1584.7666666666667	1662.4666666666667	-8.669576762095753
347.8048133962569	1585.4333333333334	2404.5666666666666	-3.555338410915219
348.5888678069997	1585.2	2415.5333333333333	-6.3689819739849955
349.3728503578101	1586.4333333333334	2433.4666666666667	-3.811565583333794
350.15676104652283	1587.3666666666666	2444.3333333333335	-2.3921633960872186
350.94059987097285	1587.2666666666667	2450.3	-7.3185283619365125
351.72436682899485	1586.6	2460.866666666667	-4.136404614478453
352.5080619184237	1585.6666666666667	2464.0666666666666	-4.312888683094634
353.2916851370942	1585.9	2465.6666666666665	-5.493953236621179
354.0752364828412	1585.3	2470.0	-7.494734429666576
354.8587159534994	1584.9333333333334	2473.0	-5.4912179767667695
355.6421235469038	1585.6666666666667	2479.9333333333334	-3.7715920381769763
356.42545926088906	1586.5	2479.7	-5.4438515454804675
357.20872309329	1585.8	2476.7	-6.867605959337365
357.9919150419415	1586.6	2472.1	-5.74910222488717
358.77503510467835	1586.3666666666666	2468.0	-5.887557373181068
359.5580832793353	1585.5333333333333	2463.133333333333	-5.377110440376427
360.34105956374725	1585.5	2456.633333333333	-4.101829239019707
361.12396395574893	1585.6666666666667	2455.8	-4.732329440231188
361.9067964531752	1585.9	2450.0333333333333	-6.138128635791689
362.6895570538609	1586.7	2453.5666666666666	-7.352118159146
363.47224575564076	1586.9	2449.7	-6.511333550109897
364.2548625563497	1586.5333333333333	2447.133333333333	-7.438273255084634
365.0374074538224	1586.5666666666666	2448.266666666667	-5.044166139060733
365.8198804458938	1585.9666666666667	2441.0666666666666	-7.652077088125403
366.6022815303986	1586.2	2445.4	-4.308695298086533
367.3846107051717	1585.9666666666667	2445.366666666667	-3.2389521616682577
368.1668679680479	1586.2	2447.4	-3.8657760714406
368.9490533168619	1586.2333333333333	2447.8333333333335	-8.221800406968315
369.7311667494487	1586.0666666666666	2453.633333333333	-6.278506870053985
370.5132082636429	1586.8	2465.9666666666667	-4.879396659461564
371.2951778572795	1586.4	2471.2	-3.2599949042268244
372.07707552819323	1586.4666666666667	2467.5333333333333	-5.858898732257017
372.8589012742189	1586.7333333333333	2475.733333333333	-4.986734643814984
373.6406550931913	1586.3	2482.0666666666666	-5.8909511090859406
374.4223369829453	1586.4	2492.866666666667	-6.514658263077829
375.2039469413157	1586.0666666666666	2501.0666666666666	-5.142990030862173
375.9854849661373	1586.0333333333333	2494.5	-5.573232065474225
376.7669510552448	1586.7666666666667	2498.0	-5.211217315876398
377.5483452064732	1586.4	2503.2	-6.301730552182916
378.3296674176572	1587.0666666666666	2520.3	-5.104416452407705
379.11091768663164	1585.9333333333334	2517.0	-7.919172333621263
379.89209601123133	1586.5333333333333	2526.8	-4.518277855989881
380.67320238929113	1586.1	2525.5333333333333	-8.997925067585147
381.45423681864577	1585.9333333333334	2528.4666666666667	-6.751340643573895
382.23519929713007	1586.1	2537.633333333333	-6.672991189862697
383.01608982257886	1586.3	2554.6	-5.614802680744085
383.796908392827	1586.9	2564.8333333333335	-5.048024684846559
384.57765500570923	1586.2	2565.5	-6.164680965646365
385.3583296590604	1586.4	2557.366666666667	-3.9478889924037097
386.1389323507153	1585.6333333333334	2559.4333333333334	-6.125969047620989
386.91946307850884	1586.4	2574.0	-6.79201168125159
387.69992184027564	1586.4333333333334	2595.9	-5.684582554485733
388.48030863385065	1586.5	2615.6	-6.700269538508619
389.2606234570687	1585.6	2604.766666666667	-4.77468818136459
390.04086630776453	1586.5	2593.5	-5.04525615849574
390.82103718377294	1586.6	2593.8333333333335	-7.749105127415687
391.6011360829288	1586.1666666666667	2602.733333333333	-5.715414279252389
392.3811630030669	1586.2	2631.9	-6.594709338293926
393.161117942022	1586.6333333333334	2674.9	-3.893381089044691
393.941000897629	1585.8333333333333	2718.8	-6.480707803265027
394.72081186772266	1585.8333333333333	2731.2	-3.273813458614494
395.5005508501378	1586.3333333333333	2715.633333333333	-5.059551298528216
396.28021784270925	1586.1	2714.6	-6.379775935780249
397.0598128432718	1587.2333333333333	2724.0666666666666	-7.361206655107165
397.83933584966024	1586.5333333333333	2725.366666666667	-6.309779476084473
398.6187868597095	1586.9666666666667	2742.133333333333	-6.838445471161278
399.3981658712542	1586.9	2756.8333333333335	-7.0207397018994415
400.1774728821293	1586.0	2783.266666666667	-6.230466503382497
400.9567078901696	1585.8	2810.4666666666667	-6.138664532396281
401.7358708932098	1586.0666666666666	2808.633333333333	-5.38962297470757
402.5149618890848	1586.9	2796.9	-5.917590035024046
403.2939808756294	1585.7666666666667	2804.2	-4.97341044822602
404.07292785067847	1586.0666666666666	2829.9	-6.102111789233403
404.8518028120667	1586.8333333333333	2840.133333333333	-7.54596843601293
405.630605757629	1586.5	2847.1	-6.372464626286574
406.4093366852001	1586.0	2835.7	-7.817890612608848
407.1879955926149	1586.2666666666667	2844.233333333333	-5.750209018126609
407.9665824777082	1586.6333333333334	2859.1	-5.853509932644682
408.74509733831474	1586.4	2880.633333333333	-5.976420055029499
409.52354017226935	1586.9666666666667	2894.9	-5.936080574831157
410.3019109774069	1586.1333333333334	2892.366666666667	-7.144608720549863
411.08020975156217	1585.5666666666666	2908.233333333333	-6.711829048110064
411.8584364925699	1586.1333333333334	2932.633333333333	-8.13720212277427
412.6365911982651	1586.3333333333333	2950.8	-7.65592935440365
413.4146738664823	1585.9666666666667	2980.9	-5.609199486893501
414.19268449505654	1586.5666666666666	3006.9	-7.3974135983700675
414.97062308182257	1586.0666666666666	3043.766666666667	-8.038802486469526
415.74848962461516	1586.7	3087.5333333333333	-7.449684505152671
416.52628412126916	1585.9333333333334	3164.0	-5.1342434095521385
417.3040065696194	1586.2666666666667	3231.7	-7.6913048063757845
418.0816569675006	1585.9	3230.6	-5.553545796389972
418.8592353127476	1586.2	3217.133333333333	-6.755231205415136
419.63674160319533	1586.6666666666667	3230.3	-7.37938060507516
420.4141758366785	1586.1	3268.0666666666666	-8.548021072947884
421.1915380110319	1586.1333333333334	3285.6666666666665	-6.123596133467854
421.9688281240904	1585.9666666666667	3283.766666666667	-5.473553836364393
422.7460461736888	1586.0666666666666	3335.633333333333	-7.155931376828892
423.52319215766187	1586.0333333333333	3403.266666666667	-7.103225472255032
424.3002660738445	1586.1333333333334	3485.633333333333	-6.775473131868996
425.0772679200714	1586.9666666666667	3626.9666666666667	-6.941200373110833
425.8541976941775	1585.9333333333334	3767.2	-7.728975692285535
426.6310553939975	1586.6666666666667	3831.9666666666667	-8.175316581400107
427.40784101736625	1586.4	3880.5	-8.918911032718414
428.18455456211865	1585.7333333333333	4012.4333333333334	-7.164795297959299
428.96119602608934	1586.2	4204.266666666666	-8.61730189358424
429.7377654071133	1586.5333333333333	4425.6	-6.553545829285605
430.5142627030252	1586.8	4545.5	-7.504037870818807
431.29068791166	1586.7666666666667	4690.1	-9.198867782955679
432.06704103085235	1586.1	4826.5	-8.9143597577041
432.8433220584372	1585.6666666666667	4929.533333333334	-7.625758959888131
433.6195309922492	1585.9	4997.466666666666	-6.465185216435509
434.3956678301234	1586.3	5026.866666666667	-7.942382812601161
435.1717325698944	1587.1	5049.8	-8.03573959406008
435.9477252093971	1585.9	5060.833333333333	-8.759593119688411
436.72364574646633	1586.0	5111.6	-8.075078168631252
437.49949417893686	1585.9	5177.1	-7.810148641192211
438.27527050464346	1585.9333333333334	5275.266666666666	-7.50780800362541
439.0509747214211	1585.8	5450.4	-8.248353507135048
439.8266068271044	1586.0333333333333	5714.366666666667	-8.27345224111917
440.6021668195283	1585.9333333333334	6088.466666666666	-8.049711016701208
441.37765469652754	1586.0	6551.7	-8.22439342074933
442.1530704559369	1586.0666666666666	7057.9	-7.83147912500556
442.9284140955914	1586.2666666666667	7496.966666666666	-8.987980555653913
443.7036856133256	1586.5333333333333	7817.9	-8.176739706588446
444.47888500697445	1586.2333333333333	7996.766666666666	-7.695227629900665
445.2540122743727	1586.3666666666666	8033.2	-7.7647844916230015
446.0290674133552	1586.6666666666667	7980.166666666667	-7.299389691476937
446.8040504217568	1586.4666666666667	7884.033333333334	-7.590391770836788
447.5789612974122	1585.8333333333333	7793.033333333334	-8.14419155154023
448.35380003815635	1585.5666666666666	7754.033333333334	-7.5749064269342155
449.1285666418239	1585.9333333333334	7707.9	-7.624969250647493
449.90326110624983	1585.2666666666667	7702.866666666667	-8.45036885922767
450.67788342926883	1586.0666666666666	7730.6	-7.254433280655613
451.4524336087157	1586.8	7768.4	-7.660204524375824
452.22691164242536	1585.9333333333334	7821.633333333333	-7.1629424337146785
453.00131752823256	1585.9666666666667	7879.233333333334	-7.801183554449481
453.7756512639721	1585.4333333333334	7949.3	-7.375589265973386
454.5499128474788	1586.6	8012.9	-7.7738845590274375
455.32410227658755	1585.9333333333334	8073.0	-6.511814945106005
456.09821954913303	1585.9666666666667	8067.366666666667	-8.484450082292128
456.8722646629501	1585.6333333333334	8037.766666666666	-7.41230518328208
457.6462376158736	1586.0333333333333	7973.3	-7.584945315744028
458.4201384057383	1586.3666666666666	7873.1	-7.650872684956198
459.1939670303791	1587.0333333333333	7747.6	-7.773847300484393
459.96772348763074	1586.2666666666667	7613.066666666667	-6.761614692607368
460.741407775328	1585.7666666666667	7467.6	-7.469193707287249
461.51501989130577	1585.6666666666667	7327.933333333333	-6.959984401113586
462.2885598333988	1586.0666666666666	7203.933333333333	-7.143267470615458
463.0620275994419	1586.9666666666667	7119.8	-7.09514987964308
463.83542318726995	1585.2666666666667	7055.333333333333	-6.8347517943256495
464.6087465947177	1585.9333333333334	7013.5	-6.5963483015058655
465.38199781962	1587.3	6981.3	-7.017526037514391
466.1551768598116	1587.0333333333333	6968.166666666667	-6.96004774907796
466.92828371312737	1586.9	7000.333333333333	-6.226103558009103
467.7013183774021	1586.3666666666666	7020.1	-6.830266290284326
468.4742808504707	1585.4333333333334	7065.033333333334	-5.830952664714131
469.24717113016777	1586.3333333333333	7124.433333333333	-5.960606267081292
470.0199892143283	1586.2666666666667	7182.4	-6.580053558700016
470.792735100787	1586.1	7260.866666666667	-7.200205087895945
471.5654087873788	1586.4666666666667	7343.466666666666	-6.323195119594919
472.33801027193834	1586.6	7413.133333333333	-5.5816112963809426
473.11053955230057	1586.8	7488.033333333334	-6.0197666294150975
473.88299662630027	1585.9666666666667	7552.266666666666	-5.418126770497532
474.65538149177223	1586.9333333333334	7598.766666666666	-5.981028473266909
475.4276941465513	1586.7666666666667	7634.633333333333	-5.45424855079978
476.1999345884722	1586.0333333333333	7637.066666666667	-6.963176135448806
476.97210281536985	1586.1666666666667	7647.966666666666	-5.455940161302008
477.74419882507897	1586.1	7625.8	-6.038725593669881
478.51622261543446	1586.0666666666666	7603.6	-5.227312114442675
479.2881741842711	1586.1	7571.933333333333	-4.805394064334957
480.06005352942367	1586.2333333333333	7523.666666666667	-5.0058638125503805
480.831860648727	1586.4	7466.666666666667	-4.861967233754569
481.60359554001593	1586.0	7416.333333333333	-5.940633621675959
482.37525820112523	1586.5333333333333	7376.7	-5.186787624112706
483.14684862988975	1586.5666666666666	7329.366666666667	-4.079608660186101
483.91836682414424	1586.1666666666667	7268.333333333333	-4.904557774002131
484.68981278172356	1586.2333333333333	7222.966666666666	-4.10258602313727
485.46118650046253	1586.3	7170.433333333333	-3.727429368346285
486.23248797819593	1586.5	7137.266666666666	-3.281494307867012
487.0037172127586	1586.4	7098.2	-3.9843809915889064
487.7748742019853	1586.4666666666667	7056.8	-4.0826115426457115
488.54595894371096	1585.6333333333334	7025.633333333333	-3.345412933503456
489.31697143577026	1586.6	6990.433333333333	-2.041893668122491
490.08791167599804	1586.2	6959.6	-2.6563257809602723
490.8587796622292	1586.1333333333334	6927.6	-3.016799408836588
491.6295753922984	1586.4	6899.7	-2.0277913032256083
492.4002988640406	1586.9666666666667	6860.933333333333	-2.6189516450469337
493.17095007529053	1586.6	6841.833333333333	-1.4328217601529962
493.94152902388305	1586.1666666666667	6813.066666666667	-1.2169225487786637
494.71203570765294	1586.7333333333333	6766.666666666667	-2.6274604434817186
495.482470124435	1586.4333333333334	6740.9	-1.58672676460844
496.25283227206404	1586.9	6707.866666666667	-1.546387188897138
497.02312214837485	1586.1666666666667	6677.9	-1.7450172365207408
497.7933397512024	1586.4666666666667	6661.0	-0.6300052664933015
498.56348507838123	1586.7666666666667	6645.266666666666	0.39510991545984825
499.3335581277464	1586.2	6631.2	0.35308846486364925
500.10355889713264	1586.1333333333334	6619.166666666667	0.26757773946499774
500.8734873843747	1586.1666666666667	6612.6	0.4898881927437994
501.6433435873074	1586.6666666666667	6606.366666666667	-0.07209236221276391
502.4131275037657	1586.2	6610.933333333333	1.0557446492964329
503.1828391315842	1585.8666666666666	6617.666666666667	0.1697761116227752
503.95247846859786	1586.1333333333334	6638.733333333334	0.8546566204243304
504.72204551264144	1585.9333333333334	6664.066666666667	1.1189337426694856
505.49154026154974	1586.1666666666667	6710.233333333334	2.686576541112268
506.2609627131576	1587.0666666666666	6748.3	2.5655859164164587
507.03031286529983	1586.4333333333334	6795.866666666667	0.8456076257061435
507.7995907158112	1586.3666666666666	6856.166666666667	2.261216773699374
508.5687962625266	1586.5666666666666	6912.566666666667	0.7671751623601405
509.33792950328075	1586.3333333333333	6989.733333333334	1.9036787628444876
510.1069904359085	1586.1333333333334	7083.833333333333	2.879702162596018
510.8759790582447	1586.0333333333333	7171.3	2.769189077710034
511.6448953681241	1586.2	7257.666666666667	2.4650509623424623
512.4137393633815	1586.1333333333334	7352.566666666667	3.625150000108602
513.1825110418519	1586.9666666666667	7444.6	2.4908741017385863
513.9512104013698	1586.2	7550.233333333334	3.1816766339647873
514.7198374397702	1586.2666666666667	7649.666666666667	3.637053383437148
515.4883921548881	1586.2333333333333	7764.266666666666	4.2739027679683295
516.2568745445578	1586.3666666666666	7862.4	3.3180426988504035
517.0252846066146	1586.5	7986.533333333334	4.188889626381695
517.793622338893	1586.2	8097.1	5.202720617320768
518.561887739228	1586.8333333333333	8184.166666666667	4.905514232727174
519.3300808054544	1586.0	8290.433333333332	5.812532681684857
520.0982015354069	1586.9	8370.333333333334	5.169543400393565
520.8662499269203	1585.9666666666667	8452.533333333333	6.106069668003656
521.6342259778296	1586.1	8553.166666666666	6.354600957431807
522.4021296859694	1587.0666666666666	8636.533333333333	7.496146412089465
523.1699610491747	1586.4	8699.9	7.353568206906247
523.9377200652801	1586.6666666666667	8779.033333333333	9.270372963038216
524.7054067321207	1585.8333333333333	8824.066666666668	8.376269240314608
525.4730210475309	1586.1333333333334	8898.866666666667	9.249618363649741
526.2405630093459	1586.8	8969.366666666667	10.645730514051735
527.0080326154003	1586.6	9038.833333333334	11.363781990459085
527.7754298635291	1586.2666666666667	9074.5	11.566459227038111
528.5427547515668	1586.3666666666666	9110.333333333334	12.18305985590672
529.3100072773485	1587.5	9162.533333333333	13.449908869625514
530.077187438709	1586.7	9187.533333333333	13.8594974714164
530.8442952334829	1586.5666666666666	9231.233333333334	15.082549880945317
531.6113306595051	1585.8666666666666	9263.666666666666	15.393190361028513
532.3782937146104	1586.5666666666666	9307.3	15.996121142753672
533.1451843966338	1586.2666666666667	9355.9	16.897793067135442
533.9120027034099	1586.7333333333333	9394.066666666668	16.658504450464438
534.6787486327736	1586.3666666666666	9435.5	17.840287093680715
535.4454221825597	1587.5333333333333	9458.7	17.888958319442132
536.212023350603	1586.1333333333334	9482.266666666666	18.63998721928651
536.9785521347383	1586.5	9515.666666666666	18.682614226317593
537.7450085328004	1586.7666666666667	9534.266666666666	19.409325171416572
538.5113925426242	1586.3333333333333	9555.5	19.48643633722534
539.2777041620444	1586.4	9574.566666666668	19.778407841858417
540.0439433888959	1585.9333333333334	9609.766666666666	19.47519194491445
540.8101102210134	1586.6666666666667	9630.166666666666	18.950580871115896
541.5762046562318	1587.0	9660.6	19.181858787152986
542.3422266923859	1586.4	9683.6	19.177018614085164
543.1081763273105	1586.1666666666667	9685.966666666667	18.85516030247208
543.8740535588404	1586.1333333333334	9708.333333333334	19.36073520299297
544.6398583848105	1587.1333333333334	9718.533333333333	19.087120906291823
545.4055908030555	1586.1666666666667	9711.833333333334	17.09676799227829
546.1712508114102	1586.2666666666667	9708.233333333334	17.538761583204046
546.9368384077096	1586.6333333333334	9713.4	16.1319941747718
547.7023535897882	1586.6666666666667	9724.7	15.906218493620432
548.4677963554811	1586.0666666666666	9723.166666666666	13.932413190657538
549.2331667026231	1586.3666666666666	9739.433333333332	14.58539515590093
549.9984646290487	1586.4666666666667	9726.333333333334	13.393529575265113
550.7636901325931	1587.1666666666667	9739.866666666667	12.793847319574155
551.5288432110908	1585.9333333333334	9733.066666666668	11.288258272397256
552.2939238623768	1587.2	9725.433333333332	10.592963693502815
553.0589320842859	1585.7	9718.9	9.59397190379206
553.8238678746528	1586.5333333333333	9708.066666666668	7.996294924971861
554.5887312313124	1586.7	9700.933333333332	7.380679277974201
555.3535221520995	1586.4333333333334	9702.7	7.068696694226155
556.1182406348488	1586.8333333333333	9706.066666666668	6.477515918370223
556.8828866773954	1586.1333333333334	9707.3	4.717229414467188
557.6474602775738	1586.1666666666667	9723.333333333334	3.7898678758497963
558.411961433219	1586.4333333333334	9732.233333333334	2.961959282840986
559.1763901421657	1586.5333333333333	9725.733333333334	0.9722097971106877
559.9407464022488	1586.7666666666667	9727.733333333334	0.8846790302680658
560.7050302113031	1586.5666666666666	9737.633333333333	0.26826232418650287
561.4692415671633	1586.7333333333333	9740.2	-1.2764824712254719
562.2333804676643	1586.5666666666666	9757.333333333334	-1.902221392938396
562.997446910641	1587.1333333333334	9790.6	-0.9747725543092488
563.7614408939281	1585.9333333333334	9789.666666666666	-2.514351368746293
564.5253624153604	1585.8	9804.033333333333	-3.3707418473823396
565.2892114727728	1586.9666666666667	9846.666666666666	-3.4356185213776307
566.0529880639999	1586.4333333333334	9862.9	-3.768683258903439
566.8166921868768	1586.4	9876.833333333334	-4.6978812703390505
567.5803238392382	1586.1666666666667	9895.266666666666	-5.0164557552724
568.3438830189189	1586.5333333333333	9903.866666666667	-4.439919737646974
569.1073697237535	1587.1	9924.433333333332	-5.104257638888376
569.8707839515772	1587.0666666666666	9928.033333333333	-5.583784282923732
570.6341257002246	1586.6333333333334	9938.7	-5.40868393884221
571.3973949675305	1586.2666666666667	9933.3	-6.667339813541509
572.1605917513298	1586.3333333333333	9973.166666666666	-5.5892275810463
572.9237160494572	1585.9666666666667	9981.9	-6.470849669218094
573.6867678597476	1586.2	9986.033333333333	-7.071916949117206
574.4497471800358	1586.0333333333333	9989.166666666666	-6.886070815945429
575.2126540081566	1586.4	10027.633333333333	-5.9190102748583335
575.9754883419448	1586.4666666666667	10025.633333333333	-6.31454583101002
576.7382501792351	1586.7	10042.833333333334	-7.196994722299174
577.5009395178625	1586.2	10064.066666666668	-7.014067664599015
578.2635563556619	1586.0	10089.966666666667	-6.753102947584313
579.0261006904677	1586.7	10100.766666666666	-6.735109115808387
579.7885725201152	1587.2	10098.233333333334	-7.247981696032911
580.5509718424388	1586.7333333333333	10109.966666666667	-7.266088942599188
581.3132986552736	1586.4	10140.766666666666	-7.055085268389889
582.0755529564542	1586.8333333333333	10152.8	-7.992373946048575
582.8377347438156	1586.7666666666667	10181.633333333333	-6.93426229328645
583.5998440151925	1586.8333333333333	10195.1	-7.330517150151905
584.3618807684197	1586.1	10212.0	-8.360641386025218
585.123845001332	1586.1	10254.166666666666	-7.079955769999957
585.8857367117644	1586.2333333333333	10279.566666666668	-7.313420800341208
586.6475558975515	1586.6	10317.3	-7.491039997108196
587.4093025565281	1586.4	10342.766666666666	-7.977616673391041
588.1709766865292	1586.0666666666666	10384.666666666666	-8.052742985901588
588.9325782853895	1586.7333333333333	10442.333333333334	-7.109759874150307
589.6941073509438	1585.9333333333334	10509.8	-7.126032129042246
590.4555638810269	1586.1	10580.8	-6.766238872451603
591.2169478734736	1586.0333333333333	10654.2	-7.026114103866184
591.9782593261189	1586.7	10724.966666666667	-7.611338238926694
592.7394982367973	1586.3666666666666	10798.866666666667	-8.214083903931362
593.5006646033439	1586.1333333333334	10896.433333333332	-7.606376170020808
594.2617584235933	1586.3	11000.166666666666	-7.4705139733583765
595.0227796953804	1585.4333333333334	11105.0	-7.276123362286279
595.78372841654	1585.9333333333334	11181.066666666668	-8.26119609642872
596.544604584907	1586.1	11297.6	-7.741613269576542
597.3054081983161	1586.0333333333333	11427.0	-7.454160943167546
598.0661392546021	1586.9666666666667	11553.3	-7.214063216343581
598.8267977515999	1586.5666666666666	11673.833333333334	-7.661599956865231
599.5873836871442	1586.6333333333334	11821.333333333334	-6.920637371030075
600.34789705907	1586.4	11939.433333333332	-6.375295835554724
601.1083378652119	1586.2666666666667	12078.933333333332	-7.195773695650288
601.8687061034049	1586.7333333333333	12218.733333333334	-7.643064306041564
602.6290017714836	1586.6666666666667	12340.066666666668	-7.497985635405689
603.3892248672829	1585.8	12485.366666666667	-7.596713435821038
604.1493753886377	1586.2666666666667	12618.4	-7.5913260658815815
604.9094533333828	1586.5333333333333	12771.966666666667	-7.110197413910918
605.6694586993528	1586.4	12915.133333333333	-7.740853927643051
606.4293914843829	1586.7666666666667	13024.233333333334	-8.243294312686768
607.1892516863076	1586.5	13154.233333333334	-7.755675118130571
607.9490393029618	1586.0333333333333	13283.566666666668	-7.542682456098289
608.7087543321802	1586.7333333333333	13428.8	-7.9738194938513525
609.4683967717978	1586.7	13589.766666666666	-7.986252809812133
610.2279666196492	1587.3	13732.4	-7.338531937238245
610.9874638735695	1585.6	13870.666666666666	-7.584607635764421
611.7468885313933	1586.0666666666666	13982.9	-6.912695069666056
612.5062405909555	1586.9	14105.033333333333	-6.835991332492929
613.2655200500909	1586.0333333333333	14236.033333333333	-7.575748790465327
614.0247269066342	1585.9666666666667	14365.466666666667	-7.52524693746439
614.7838611584203	1586.1333333333334	14481.566666666668	-7.194356026054535
615.5429228032841	1586.5	14590.5	-7.615263367762906
616.3019118390603	1586.2333333333333	14699.333333333334	-7.575235783154715
617.0608282635836	1586.3666666666666	14804.266666666666	-7.782563229032114
617.8196720746892	1586.4333333333334	14887.433333333332	-7.145932134201571
618.5784432702114	1586.3666666666666	14940.833333333334	-7.565211440746684
619.3371418479854	1585.7666666666667	15004.366666666667	-7.574955891532472
620.0957678058459	1586.8	15072.866666666667	-6.903943542081624
620.8543211416277	1586.1	15136.633333333333	-8.073730210664456
621.6128018531655	1586.7	15236.366666666667	-7.640644721633414
622.3712099382943	1586.8333333333333	15294.266666666666	-7.571364415833647
623.1295453948488	1585.9666666666667	15360.2	-6.935463888209119
623.8878082206638	1586.8	15409.166666666666	-7.4162962222290805
624.6459984135743	1586.4	15447.566666666668	-7.101960632867064
625.4041159714149	1586.3	15486.1	-7.371234349596476
626.1621608920203	1587.1666666666667	15535.1	-8.06587706304431
626.9201331732256	1586.5	15578.0	-7.854066926860056
627.6780328128656	1586.5666666666666	15640.9	-7.209822329397255
628.4358598087749	1586.6666666666667	15670.533333333333	-7.242342022264179
629.1936141587885	1586.8333333333333	15711.133333333333	-7.008025557858884
629.9512958607411	1586.0333333333333	15736.533333333333	-7.049511867706923
630.7089049124675	1586.5	15766.966666666667	-7.5748045400167605
631.4664413118026	1586.2	15763.766666666666	-8.092797309928995
632.2239050565811	1586.2333333333333	15795.033333333333	-6.920557943672647
632.9812961446379	1586.3	15794.7	-7.808289334023172
633.7386145738079	1586.6	15840.2	-6.706006474235452
634.4958603419257	1586.6666666666667	15855.733333333334	-6.862599720154807
635.2530334468262	1586.3	15808.166666666666	-7.2897721391276145
636.0101338863443	1585.5	15801.233333333334	-7.260845539389411
636.7671616583146	1587.1	15799.466666666667	-7.86014984689673
637.5241167605723	1586.0	15817.266666666666	-6.506058164965249
638.2809991909518	1586.5	15792.4	-6.76447032494761
639.037808947288	1586.6	15788.866666666667	-7.028035164806416
639.7945460274159	1586.5666666666666	15787.9	-7.182929482007596
640.5512104291702	1586.6333333333334	15749.166666666666	-7.212499159035983
641.3078021503857	1586.6666666666667	15699.4	-7.62293800790845
642.0643211888971	1586.6666666666667	15649.666666666666	-7.843811211572982
642.8207675425394	1585.9	15654.466666666667	-7.396862230373587
643.5771412091474	1586.2333333333333	15659.4	-6.705228154095717
644.3334421865558	1585.8333333333333	15625.466666666667	-7.599464502986175
645.0896704725996	1585.9	15606.366666666667	-7.242325674749997
645.8458260651132	1585.9333333333334	15567.3	-6.97211502762409
646.6019089619319	1586.7	15542.4	-6.682583079970742
647.3579191608902	1586.0666666666666	15549.633333333333	-6.148670862052253
648.1138566598231	1586.6333333333334	15505.666666666666	-7.159641674326642
648.8697214565653	1585.8333333333333	15460.866666666667	-7.351455149699897
649.6255135489516	1586.5333333333333	15431.333333333334	-7.3067149029906
650.3812329348169	1586.7	15435.5	-6.309514111773855
651.1368796119959	1585.9666666666667	15455.933333333332	-7.042040023896442
651.8924535783235	1585.9666666666667	15501.3	-6.923032682195919
652.6479548316345	1586.1666666666667	15495.233333333334	-7.017282685805512
653.4033833697637	1586.7333333333333	15468.033333333333	-7.104055297559339
654.1587391905458	1586.8666666666666	15464.4	-6.733286367298317
654.9140222918159	1586.3333333333333	15456.3	-6.6444318048886934
655.6692326714084	1587.2333333333333	15442.0	-7.104186666093784
656.4243703271585	1586.1	15439.733333333334	-7.526040169930857
657.1794352569008	1586.4666666666667	15462.366666666667	-6.915854544181965
657.9344274584702	1586.8	15516.633333333333	-7.115288408277432
658.6893469297014	1586.2333333333333	15538.8	-6.683050596125085
659.4441936684294	1587.0333333333333	15537.6	-7.45685384097301
660.1989676724888	1586.1666666666667	15559.6	-7.140149009343587
660.9536689397146	1586.3666666666666	15600.333333333334	-6.667217690063076
661.7082974679414	1586.2333333333333	15637.866666666667	-6.736726946998358
662.4628532550042	1586.3	15654.333333333334	-8.080481324424627
663.2173362987378	1586.5	15741.466666666667	-7.121761602024988
663.9717465969768	1586.2666666666667	15818.733333333334	-6.483468650407205
664.7260841475563	1586.1	15830.733333333334	-7.5469701010536
665.480348948311	1586.3	15903.633333333333	-6.243041431324764
666.2345409970756	1585.6333333333334	15973.6	-6.788500816440604
666.988660291685	1586.6333333333334	16054.666666666666	-7.241551242482808
667.742706829974	1586.3333333333333	16122.9	-7.100916405326266
668.4966806097776	1586.1	16215.9	-6.78918801311333
669.2505816289303	1585.7666666666667	16306.666666666666	-6.9401341741966665
670.0044098852671	1586.0	16389.166666666668	-7.166480552391716
670.7581653766227	1585.9333333333334	16489.633333333335	-6.652933741670405
671.511848100832	1586.4666666666667	16567.9	-7.416402298334337
672.2654580557298	1587.1333333333334	16659.666666666668	-7.491863193627461
673.0189952391509	1586.3333333333333	16759.266666666666	-7.230697211117637
673.7724596489301	1585.6666666666667	16895.133333333335	-6.662326648270544
674.5258512829022	1585.8	16961.6	-6.7209545377496545
675.279170138902	1586.3333333333333	17060.466666666667	-6.956700498937375
676.0324162147645	1586.3	17164.1	-7.192386829607605
676.7855895083242	1586.2	17271.4	-7.248843348532919
677.5386900174161	1586.4333333333334	17421.333333333332	-6.824639728750819
678.2917177398749	1586.5	17524.366666666665	-7.091080493192928
679.0446726735356	1586.8333333333333	17680.066666666666	-6.627348726077416
679.797554816233	1586.3	17788.533333333333	-6.933216562220547
680.5503641658016	1586.4333333333334	17916.666666666668	-6.970908914277619
681.3031007200765	1586.6666666666667	18033.833333333332	-6.7571198133329755
682.0557644768925	1585.7666666666667	18129.8	-7.382504201298563
682.8083554340842	1586.0666666666666	18238.0	-6.970772730623323
683.5608735894867	1585.7333333333333	18377.766666666666	-7.2455550678407565
684.3133189409347	1586.2333333333333	18527.866666666665	-7.39216899708585
685.0656914862628	1586.2666666666667	18686.2	-6.380149549099818
685.8179912233061	1586.5333333333333	18791.833333333332	-6.549440280112215
686.5702181498993	1586.7666666666667	18897.866666666665	-6.284751434039548
687.3223722638772	1586.6	19020.333333333332	-6.624577533171659
688.0744535630747	1586.3333333333333	19174.5	-5.885301063621639
688.8264620453265	1585.9333333333334	19278.366666666665	-6.819313501276768
689.5783977084674	1586.7	19371.8	-7.126100606400638
690.3302605503324	1586.8666666666666	19492.033333333333	-7.041315273156751
691.082050568756	1586.4333333333334	19592.033333333333	-6.7871112007839365
691.8337677615733	1585.5666666666666	19682.866666666665	-6.567077179673586
692.585412126619	1585.8666666666666	19790.566666666666	-6.27866623641892
693.3369836617278	1586.0666666666666	19827.1	-6.460205375372684
694.0884823647348	1586.6666666666667	19936.233333333334	-6.924928486922038
694.8399082334745	1585.9666666666667	20050.0	-6.786633590157093
695.5912612657819	1586.8333333333333	20159.166666666668	-7.191490330311778
696.3425414594917	1586.6666666666667	20202.066666666666	-7.216293205891902
697.0937488124388	1586.3666666666666	20265.7	-7.145296467547982
697.8448833224579	1585.8666666666666	20342.6	-7.098588215459226
698.5959449873841	1586.4666666666667	20366.0	-7.07638877727876
699.3469338050518	1586.7	20390.533333333333	-7.638054070022015
700.0978497732962	1585.7666666666667	20423.5	-7.099310233751955
700.8486928899517	1586.6333333333334	20456.266666666666	-7.147782979637532
701.5994631528534	1586.3	20531.3	-7.129351686256708
702.3501605598362	1586.8333333333333	20557.5	-6.669136773659582
703.1007851087347	1586.3	20538.9	-6.603983063001783
703.8513367973837	1586.1	20539.6	-6.635265763332186
704.6018156236181	1587.4333333333334	20541.733333333334	-6.481516521745924
705.3522215852728	1586.2333333333333	20541.633333333335	-6.449541223441116
706.1025546801824	1586.3	20544.333333333332	-6.197293661002894
706.8528149061818	1586.4666666666667	20506.533333333333	-6.7297806045880275
707.603002261106	1586.4666666666667	20461.666666666668	-7.149464398883674
708.3531167427894	1586.8333333333333	20427.9	-6.825858186375676
709.1031583490673	1585.9	20428.733333333334	-6.77227928460518
709.8531270777742	1586.0666666666666	20388.7	-6.850311513217671
710.6030229267449	1586.0333333333333	20327.0	-6.51517573933452
711.3528458938142	1586.7666666666667	20281.7	-6.634063474741815
712.1025959768172	1586.3666666666666	20224.4	-6.746706143481458
712.8522731735884	1586.4333333333334	20154.733333333334	-6.478535420425173
713.6018774819628	1587.3333333333333	20088.6	-6.6760065671585265
714.351408899775	1585.8666666666666	19975.2	-7.116893035006122
715.1008674248601	1585.8	19888.133333333335	-6.771371596140039
715.8502530550527	1587.1	19729.533333333333	-7.547139578944875
716.5995657881876	1586.4333333333334	19630.566666666666	-6.942518061117251
717.3488056220998	1586.7	19546.9	-6.101316832902067
718.097972554624	1586.0	19459.5	-6.524230426477503
718.8470665835949	1586.8333333333333	19369.7	-6.864240209826805
719.5960877068475	1585.9666666666667	19319.333333333332	-6.474877145692334
720.3450359222164	1586.9666666666667	19251.733333333334	-7.045252449537463
721.0939112275368	1586.3666666666666	19217.933333333334	-6.983277730692696
721.842713620643	1586.5666666666666	19178.033333333333	-7.240313212292207
722.5914430993702	1586.6	19118.966666666667	-7.0200347425116565
723.340099661553	1586.0	19098.666666666668	-6.64297816094635
724.0886833050263	1586.6	19086.066666666666	-6.95986359121589
724.837194027625	1586.7666666666667	19022.4	-6.54535346962041
725.5856318271836	1586.8	18969.6	-6.725028903870244
726.3339967015373	1586.9333333333334	18953.033333333333	-6.825005514580743
727.0822886485207	1586.9333333333334	18939.9	-6.6412089676629495
727.8305076659686	1586.3333333333333	18893.833333333332	-6.328092080083734
728.5786537517159	1586.3666666666666	18790.933333333334	-6.782558372132409
729.3267269035974	1586.7666666666667	18737.833333333332	-6.9190355739533995
730.0747271194479	1586.5666666666666	18698.966666666667	-6.463891910525972
730.822654397102	1586.7333333333333	18711.666666666668	-6.519158337194835
731.5705087343949	1586.9666666666667	18695.733333333334	-6.444412932484539
732.3182901291611	1585.6666666666667	18674.766666666666	-6.5377325528549495
733.0659985792356	1586.0	18622.433333333334	-6.286518153465176
733.8136340824532	1586.0666666666666	18601.466666666667	-5.870561005491769
734.5611966366486	1586.7666666666667	18605.266666666666	-6.428893597700845
735.3086862396566	1586.4333333333334	18598.833333333332	-5.670060109949941
736.056102889312	1586.6	18559.233333333334	-6.499918669422906
736.8034465834498	1586.4	18582.333333333332	-6.253536597188704
737.5507173199047	1586.7666666666667	18589.8	-5.957110934090546
738.2979150965115	1586.8	18594.766666666666	-6.16187915014783
739.045039911105	1586.8	18580.666666666668	-5.867864543436066
739.79209176152	1586.5	18569.066666666666	-5.967604327003416
740.5390706455914	1586.7666666666667	18520.2	-6.547696984426022
741.285976561154	1586.5666666666666	18506.133333333335	-6.079958664056155
742.0328095060426	1586.4333333333334	18522.1	-5.768974531463402
742.7795694780918	1586.3333333333333	18514.133333333335	-6.217831468695977
743.5262564751367	1586.8666666666666	18496.733333333334	-5.794613506639506
744.272870495012	1585.9333333333334	18431.066666666666	-5.746347064492209
745.0194115355524	1586.6333333333334	18382.9	-5.950030230632416
745.765879594593	1586.2	18375.233333333334	-6.115845478066649
746.5122746699683	1586.7333333333333	18358.533333333333	-6.1493186727812486
747.2585967595134	1587.0666666666666	18372.4	-5.460189761431596
748.0048458610628	1586.1	18409.166666666668	-5.730056859536808
748.7510219724516	1586.2333333333333	18431.133333333335	-6.044008036480063
749.4971250915144	1586.2666666666667	18462.566666666666	-5.821297269320608
750.243155216086	1586.1	18469.533333333333	-6.218839940705912
750.9891123440015	1586.1333333333334	18512.833333333332	-6.531747933203497
751.7349964730954	1586.7	18581.966666666667	-6.0959034305610995
752.4808076012027	1586.6	18647.666666666668	-5.710102307797448
753.2265457261582	1587.1	18696.7	-6.136378824597398
753.9722108457964	1586.3333333333333	18750.233333333334	-6.463752943547562
754.7178029579526	1586.3333333333333	18817.833333333332	-6.461758870994889
755.4633220604613	1586.6666666666667	18837.4	-7.155169478266466
756.2087681511574	1586.7666666666667	18871.833333333332	-6.648953056603264
756.9541412278757	1586.1666666666667	18886.0	-6.9267174244477445
757.699441288451	1586.6666666666667	18955.6	-5.903993921278569
758.4446683307182	1586.2666666666667	19009.166666666668	-6.316780069552626
759.1898223525119	1585.5333333333333	19050.7	-6.6788646052330956
759.9349033516671	1586.0666666666666	19092.833333333332	-6.61588224270409
760.6799113260186	1587.0	19164.466666666667	-6.509969802976914
761.424846273401	1586.2	19234.166666666668	-6.327350379608414
762.1697081916495	1585.9666666666667	19339.6	-6.059243581323645
762.9144970785986	1586.4	19401.1	-6.125158845926537
763.6592129320832	1586.1333333333334	19459.233333333334	-6.03899180782584
764.4038557499381	1586.3666666666666	19516.6	-5.875734012642252
765.1484255299982	1586.9666666666667	19571.6	-6.161340382407214
765.8929222700982	1586.4666666666667	19616.3	-6.388175927795676
766.637345968073	1586.7333333333333	19687.333333333332	-6.166301374952975
767.3816966217572	1586.2	19749.133333333335	-6.727987315648234
768.1259742289859	1586.3666666666666	19829.833333333332	-6.873507184916624
768.8701787875938	1586.5	19891.766666666666	-7.03260528787382
769.6143102954156	1586.0333333333333	19985.266666666666	-5.968365118041425
770.3583687502863	1586.0666666666666	20040.466666666667	-6.13631061922233
771.1023541500406	1586.2333333333333	20129.433333333334	-6.031684798392798
771.8462664925133	1585.9333333333334	20203.833333333332	-6.095832377976741
772.5901057755393	1586.3	20302.333333333332	-6.021375962492382
773.3338719969533	1586.4	20357.5	-6.482761634451694
774.0775651545903	1585.9666666666667	20449.466666666667	-6.3582290275911975
774.8211852462848	1586.4666666666667	20509.833333333332	-7.385701274638925
775.5647322698719	1586.7	20633.533333333333	-7.051164666922832
776.3082062231862	1586.5333333333333	20717.933333333334	-6.644084406458414
777.0516071040627	1587.2	20813.9	-6.20409346226965
777.7949349103361	1586.3	20915.933333333334	-5.826338241683076
778.5381896398412	1586.3666666666666	21024.3	-5.7624907454442065
779.281371290413	1586.2666666666667	21135.633333333335	-5.601219272286051
780.024479859886	1586.5666666666666	21238.8	-5.897770156604218
780.7675153460953	1585.8333333333333	21362.066666666666	-5.78736783736135
781.5104777468754	1586.9	21504.666666666668	-5.486789006725423
782.2533670600615	1586.6333333333334	21600.566666666666	-5.976709566769404
782.996183283488	1586.5	21716.733333333334	-5.767875310853357
783.73892641499	1586.7	21824.0	-6.726174206578457
784.4815964524023	1586.7666666666667	21957.8	-6.303604249561036
785.2241933935596	1586.2666666666667	22050.3	-6.638285323436486
785.9667172362967	1587.0333333333333	22132.5	-6.52819595348464
786.7091679784486	1586.5	22201.9	-6.2363392843521686
787.4515456178499	1586.2666666666667	22270.0	-6.430404652589979
788.1938501523355	1585.8666666666666	22386.5	-6.036399715028801
788.9360815797401	1587.2333333333333	22567.533333333333	-5.666442184703336
789.6782398978987	1586.6666666666667	22706.533333333333	-5.8497592141836385
790.420325104646	1586.8	22830.466666666667	-5.702248441301129
791.1623371978169	1585.6	22881.8	-6.03433223254044
791.9042761752461	1586.5333333333333	22959.7	-5.923897694605513
792.6461420347684	1586.2333333333333	23048.066666666666	-5.790446595047509
793.3879347742187	1586.8	23173.666666666668	-6.266404084064628
794.1296543914318	1586.3666666666666	23294.7	-6.261171749819762
794.8713008842426	1587.0	23395.3	-6.0972051428031815
795.6128742504857	1586.0666666666666	23517.8	-5.83785166433816
796.354374487996	1586.4333333333334	23592.066666666666	-5.991003518824681
797.0958015946084	1586.9	23698.8	-5.842925357833991
797.8371555681575	1586.8333333333333	23857.1	-5.498158741528972
798.5784364064783	1586.2666666666667	23924.066666666666	-5.850091349135603
799.3196441074057	1586.8666666666666	24024.666666666668	-5.66501669235161
800.0607786687742	1586.4	24083.366666666665	-6.46310375896036
800.8018400884189	1586.3666666666666	24208.5	-6.179740377696678
801.5428283641745	1586.0	24357.7	-6.090543746266439
802.2837434938757	1586.6666666666667	24525.4	-5.948156187894816
803.0245854753575	1586.7333333333333	24677.566666666666	-5.725518283495452
803.7653543064547	1585.6666666666667	24809.633333333335	-5.54830858369961
804.5060499850019	1586.6333333333334	24884.0	-5.671411329900421
805.2466725088342	1586.6666666666667	24937.966666666667	-5.4472341006836
805.9872218757862	1586.2666666666667	25005.4	-5.529828209430442
806.7276980836928	1586.5666666666666	25173.6	-5.7445681441310406
807.4681011303886	1585.8666666666666	25265.633333333335	-5.800646507380643
808.2084310137088	1586.5333333333333	25315.9	-5.8289335941720575
808.948687731488	1586.9333333333334	25433.0	-5.9066117659932305
809.688871281561	1586.5	25490.0	-6.360672143134975
810.4289816617627	1586.2666666666667	25625.433333333334	-5.996113462081765
811.1690188699278	1586.4666666666667	25716.0	-5.895101109014793
811.9089829038911	1586.8	25742.7	-6.180084952163432
812.6488737614875	1586.2666666666667	25824.566666666666	-6.054985309402473
813.3886914405518	1586.0333333333333	25951.5	-5.996060878542152
814.1284359389189	1585.9666666666667	26103.3	-5.666121073167397
814.8681072544233	1586.4	26246.433333333334	-5.796347106660616
815.6077053849002	1585.8333333333333	26312.933333333334	-5.5623010663224335
816.3472303281842	1586.0333333333333	26341.4	-5.831298001956495
817.0866820821101	1586.1666666666667	26404.6	-5.865496512720863
817.8260606445127	1585.4333333333334	26473.133333333335	-6.281205956277348
818.5653660132269	1586.3333333333333	26574.133333333335	-6.496001475027531
819.3045981860876	1585.8	26663.766666666666	-6.011911522549996
820.0437571609293	1586.9333333333334	26710.033333333333	-6.7291540554553855
820.7828429355872	1586.7	26814.766666666666	-6.021663508623693
821.5218555078957	1586.1333333333334	26929.366666666665	-6.0941953753239515
822.26079487569	1586.6	27018.366666666665	-5.480527191923024
822.9996610368046	1586.5666666666666	27045.0	-5.939503189736971
823.7384539890745	1586.3666666666666	27060.866666666665	-5.901026581122801
824.4771737303345	1586.6333333333334	27141.633333333335	-5.248910545099528
825.2158202584193	1585.8	27208.766666666666	-5.859818040212541
825.9543935711638	1587.3666666666666	27303.733333333334	-5.6936914548562365
826.6928936664028	1586.3666666666666	27410.866666666665	-5.744694721152401
827.4313205419711	1587.3	27536.5	-5.944049719818363
828.1696741957036	1586.2	27636.333333333332	-5.2793177188489695
828.907954625435	1586.5333333333333	27697.333333333332	-5.826557147285177
829.646161829	1586.1333333333334	27761.7	-5.485784590525859
830.3842958042337	1585.5333333333333	27820.2	-5.641299765276947
831.1223565489707	1586.7	27858.366666666665	-5.978663574481908
831.8603440610459	1586.1	27907.133333333335	-6.3910059154129195
832.598258338294	1586.6333333333334	27963.733333333334	-6.275833161065177
833.3360993785501	1586.2666666666667	28045.433333333334	-5.984615086775315
834.0738671796487	1586.0	28170.9	-6.097206762877293
834.8115617394246	1586.1666666666667	28292.1	-6.440048818904374
835.5491830557129	1585.9666666666667	28475.266666666666	-5.930423110753109
836.2867311263482	1585.8333333333333	28552.833333333332	-5.579169231900457
837.0242059491653	1586.5	28593.833333333332	-6.042141645672442
837.7616075219992	1586.1	28654.266666666666	-5.654010175643115
838.4989358426844	1585.7666666666667	28718.666666666668	-5.774357908967861
839.2361909090561	1586.1	28849.7	-5.12862007297052
839.9733727189487	1586.5666666666666	28913.833333333332	-5.602838401573909
840.7104812701973	1586.4	29028.9	-5.607062918876567
841.4475165606366	1586.5666666666666	29187.9	-5.648523681771042
842.1844785881015	1586.1	29337.066666666666	-5.794855570544687
842.9213673504267	1586.2333333333333	29443.4	-5.479485790847341
843.6581828454471	1586.8	29444.5	-5.940964874759922
844.3949250709974	1586.8333333333333	29499.333333333332	-5.568036824600645
845.1315940249126	1586.7666666666667	29578.9	-5.333197830413103
845.8681897050272	1587.2	29648.9	-5.121777682784735
846.6047121091764	1585.9333333333334	29724.533333333333	-5.826731212278019
847.3411612351948	1586.1	29847.866666666665	-5.8111098727404915
848.0775370809172	1585.9	29899.8	-6.062743058309762
848.8138396441784	1586.1333333333334	29961.6	-6.400211987357817
849.5500689228132	1585.7333333333333	30068.633333333335	-5.721150539849714
850.2862249146566	1586.4333333333334	30071.9	-6.099649018763523
851.0223076175432	1586.4	30232.033333333333	-5.755194827632363
851.7583170293079	1586.0333333333333	30490.233333333334	-6.062767284178605
852.4942531477856	1586.0666666666666	30631.066666666666	-6.338718898676199
853.2301159708109	1586.2	30689.766666666666	-6.315760870649807
853.9659054962187	1586.7333333333333	30712.6	-6.074292679785235
854.7016217218439	1585.9333333333334	30725.6	-6.378494466293929
855.4372646455213	1585.8	30833.166666666668	-6.332251312482759
856.1728342650856	1586.5	30952.866666666665	-5.518005279825337
856.9083305783716	1586.5	31049.566666666666	-5.879238562371802
857.6437535832143	1586.5666666666666	31147.6	-5.923173613000049
858.3791032774483	1586.0333333333333	31246.1	-5.6386299202235035
859.1143796589085	1586.0666666666666	31295.266666666666	-5.393130917361608
859.8495827254299	1586.6	31408.133333333335	-5.952710746952915
860.5847124748469	1586.7333333333333	31460.133333333335	-5.6794614560026835
861.3197689049947	1586.7666666666667	31580.833333333332	-5.920605984508048
862.0547520137079	1586.0666666666666	31720.833333333332	-5.689791332527217
862.7896617988213	1586.4333333333334	31743.266666666666	-5.712660624056334
863.5244982581698	1585.8666666666666	31847.466666666667	-5.966299955403089
864.2592613895882	1585.8	31873.0	-5.586792688843456
864.9939511909114	1586.5333333333333	31871.3	-5.217110056552853
865.728567659974	1586.8666666666666	31894.766666666666	-5.793260065890496
866.4631107946109	1586.0	31943.466666666667	-5.668090898380806
867.197580592657	1585.8333333333333	32008.4	-5.332303691452583
867.931977051947	1585.9666666666667	32117.466666666667	-5.657051905886073
868.6663001703158	1586.7	32138.833333333332	-5.6640131721599705
869.4005499455982	1586.7666666666667	32168.066666666666	-5.539948717042653
870.1347263756289	1586.6333333333334	32168.766666666666	-4.859250809610494
870.8688294582428	1585.6	32259.533333333333	-5.072484675697176
871.6028591912748	1585.7666666666667	32468.233333333334	-4.681038001142826
872.3368155725594	1586.3666666666666	32647.8	-5.549649877440684
873.0706985999318	1585.8333333333333	32727.166666666668	-5.516682938586437
873.8045082712266	1586.9	32778.433333333334	-5.865619428721994
874.5382445842787	1586.1333333333334	32980.76666666667	-5.460613184708205
875.2719075369228	1586.6333333333334	33160.4	-5.212879748170693
876.0054971269938	1586.3333333333333	33273.36666666667	-5.412792593195374
876.7390133523264	1585.8333333333333	33361.76666666667	-5.7903741550295
877.4724562107556	1586.5666666666666	33588.6	-5.689463969301956
878.2058257001161	1586.6	33792.566666666666	-5.419786807684185
878.9391218182427	1586.5666666666666	33890.0	-5.656186174551698
879.6723445629702	1586.4333333333334	33974.0	-5.446089058123064
880.4054939321335	1585.7666666666667	34046.73333333333	-5.631995326617334
881.1385699235674	1586.8333333333333	34220.066666666666	-5.749573818479362
881.8715725351066	1586.1666666666667	34427.86666666667	-5.062016357948442
882.604501764586	1586.2	34621.1	-5.269894549682576
883.3373576098403	1586.2333333333333	34814.0	-5.461114879303892
884.0701400687044	1586.0333333333333	34935.833333333336	-6.124883882775588
884.8028491390132	1586.9	35085.8	-6.278451636409777
885.5354848186014	1585.7	35181.96666666667	-6.3279129460263865
886.2680471053038	1586.4666666666667	35302.13333333333	-6.626740577940216
887.0005359969554	1586.1333333333334	35445.13333333333	-6.605216551954591
887.7329514913906	1586.4	35590.2	-6.4938460186561695
888.4652935864447	1585.7333333333333	35818.5	-6.891323809020859
889.1975622799522	1586.5	36011.6	-7.259834121916031
889.929757569748	1587.0	36270.8	-6.813500262188885
890.6618794536669	1586.5333333333333	36400.333333333336	-6.290167556963347
891.3939279295437	1586.4666666666667	36499.76666666667	-6.20125110542681
892.1259029952132	1586.3666666666666	36593.96666666667	-5.917146775908868
892.8578046485103	1586.1	36821.7	-5.986919304343047
893.5896328872698	1586.5666666666666	37064.8	-5.591918688509442
894.3213877093264	1586.5666666666666	37288.2	-4.97788773852865
895.0530691125149	1586.8333333333333	37505.433333333334	-4.873070569179555
895.7846770946703	1587.0	37807.76666666667	-4.472420161056218
896.5162116536272	1586.8	37971.03333333333	-4.155387584452576
897.2476727872206	1586.9	38039.76666666667	-4.687340830619687
897.9790604932853	1586.8333333333333	38190.7	-3.311048630839727
898.7103747696559	1586.4333333333334	38359.433333333334	-3.2521173985858938
899.4416156141674	1585.6333333333334	38498.9	-3.0217648382426483
900.1727830246544	1585.8666666666666	38642.4	-2.7536045827563562
900.9038769989521	1586.0666666666666	38886.433333333334	-2.0528765621969796
901.634897534895	1586.4	39112.96666666667	-1.8704047009449891
902.365844630318	1586.6333333333334	39324.9	-1.7923220500868096
903.0967182830558	1586.8666666666666	39480.63333333333	-2.269419411270508
903.8275184909435	1586.9333333333334	39628.86666666667	-1.6976919020675718
904.5582452518156	1586.3333333333333	39826.36666666667	-1.7590490297818886
905.288898563507	1586.2333333333333	40016.5	-1.506799209000522
906.0194784238527	1586.7333333333333	40136.76666666667	-1.3366857511256216
906.7499848306873	1586.8	40369.8	-1.384112261034497
907.4804177818455	1586.7333333333333	40600.666666666664	-1.5072218452764934
908.2107772751625	1586.1333333333334	40824.63333333333	-1.48022706964721
908.9410633084728	1586.5666666666666	41034.96666666667	-1.8149187428705078
909.6712758796114	1586.1333333333334	41080.933333333334	-2.02116434416574
910.4014149864129	1585.4	41174.36666666667	-1.4624075698427763
911.1314806267123	1586.2333333333333	41297.2	-1.2467794474065028
911.8614727983444	1586.0666666666666	41527.333333333336	-1.4567546484256158
912.5913914991438	1586.1333333333334	41738.8	-0.7118354902952962
913.3212367269456	1585.6666666666667	41862.8	-0.7760169449261077
914.0510084795844	1586.6666666666667	42054.23333333333	-0.7705829114655507
914.7807067548952	1586.0666666666666	42191.03333333333	-1.0785586859006453
915.5103315507125	1586.0333333333333	42265.5	-1.0325653753530715
916.2398828648716	1585.8	42395.333333333336	-1.575345884593498
916.9693606952068	1586.7333333333333	42519.1	-2.3117785818797434
917.6987650395532	1586.3333333333333	42616.333333333336	-1.9727539238972593
918.4280958957455	1586.5666666666666	42616.26666666667	-2.1343041977742443
919.1573532616186	1585.8666666666666	42739.73333333333	-2.000095054710637
919.8865371350073	1586.5	42771.4	-1.8950128417098469
920.6156475137464	1586.3	42922.333333333336	-1.7405761239283604
921.3446843956707	1586.0333333333333	42963.5	-1.938810079317095
922.0736477786149	1586.1	42947.433333333334	-1.8594158704138948
922.802537660414	1586.2333333333333	42869.96666666667	-2.3169197955571184
923.5313540389027	1586.2	42935.46666666667	-2.4507916102273404
924.2600969119159	1585.8666666666666	42967.566666666666	-3.1829380827953084
924.9887662772883	1586.0333333333333	42951.46666666667	-3.1157401714123436
925.7173621328548	1586.4333333333334	42866.26666666667	-3.7491442794674077
926.4458844764501	1587.0333333333333	42864.433333333334	-3.0687352969161785
927.1743333059092	1586.3	42720.666666666664	-2.925585191266449
927.9027086190666	1586.4	42350.96666666667	-3.340556850817774
928.6310104137575	1586.4	41917.53333333333	-2.8428176748211476
929.3592386878165	1586.0666666666666	41308.933333333334	-3.629887092917254
930.0873934390784	1585.8666666666666	40632.6	-3.4869338326024675
930.815474665378	1586.2333333333333	39824.76666666667	-3.591871753076732
931.5434823645503	1586.6	38929.26666666667	-3.3785145431876575
932.2714165344298	1586.4333333333334	37801.1	-3.432961803854154
932.9992771728516	1586.2666666666667	36601.433333333334	-3.8833420490884585
933.7270642776504	1586.3333333333333	35484.63333333333	-3.976001637050494
934.4547778466609	1586.1	34441.566666666666	-3.655304966771872
935.1824178777181	1586.9333333333334	33532.23333333333	-4.219247164688577
935.9099843686568	1586.1333333333334	32856.833333333336	-4.474341897618835
936.6374773173115	1586.3	32363.733333333334	-3.9210431107105292
937.3648967215174	1586.5	32022.4	-3.966256401362937
938.0922425791092	1586.3666666666666	31819.266666666666	-4.238935725551444
938.8195148879216	1586.3333333333333	31884.966666666667	-4.433669062690738
939.5467136457895	1586.5666666666666	32080.933333333334	-4.0057258161326805
940.2738388505477	1586.9	32325.4	-4.191468406124901
941.000890500031	1585.4333333333334	32705.966666666667	-4.42998078154749
941.7278685920743	1585.4	33290.13333333333	-3.879727022118522
942.4547731245123	1586.7	33878.833333333336	-3.956528336726321
943.1816040951798	1586.1333333333334	34539.7	-3.7799282579874784
943.9083615019116	1586.5	35279.433333333334	-4.414578582060511
944.6350453425426	1586.7333333333333	36080.73333333333	-3.7932517739742693
945.3616556149077	1585.9666666666667	36844.7	-4.243064091818684
946.0881923168415	1586.8333333333333	37620.9	-3.961158079651324
946.8146554461789	1585.9333333333334	38364.333333333336	-4.2923311341589026
947.5410450007547	1586.2	39118.53333333333	-4.32721663116774
948.2673609784038	1586.2333333333333	39893.96666666667	-4.47687600610259
948.9936033769609	1585.6666666666667	40731.6	-4.122224919452509
949.7197721942608	1585.6333333333334	41500.933333333334	-3.884289639448848
950.4458674281384	1585.8666666666666	42262.333333333336	-4.033060894096
951.1718890764284	1586.4	43065.6	-3.293957909282535
951.8978371369658	1586.8333333333333	43774.1	-3.179269266184398
952.6237116075853	1585.5333333333333	44441.3	-2.951736764995679
953.3495124861216	1586.3333333333333	45001.833333333336	-3.081369259136568
954.0752397704097	1586.1666666666667	45582.8	-2.8394921562000803
954.8008934582843	1586.4	46047.8	-3.3834105391595686
955.5264735475803	1585.6666666666667	46554.26666666667	-3.2540222679741198
956.2519800361324	1586.6333333333334	47032.333333333336	-3.4760267529978974
956.9774129217755	1585.6333333333334	47488.1	-2.9309578307780733
957.7027722023442	1586.3	47876.2	-2.761411014870686
958.4280578756737	1586.6666666666667	48189.03333333333	-2.383498985640472
959.1532699395985	1586.8333333333333	48391.63333333333	-2.4344282710541734
959.8784083919536	1586.4333333333334	48679.6	-2.3189782597258692
960.6034732305736	1585.8333333333333	49016.76666666667	-2.3784008404551398
961.3284644532936	1586.6	49285.23333333333	-2.309846602207361
962.053382057948	1585.6	49585.53333333333	-2.7553481981943357
962.7782260423721	1586.1333333333334	49924.8	-2.2641491309585615
963.5029964044004	1586.2333333333333	50163.166666666664	-2.744932973205674
964.2276931418677	1586.2	50418.066666666666	-2.91590995587821
964.952316252609	1586.4	50554.46666666667	-2.6187707869683132
965.6768657344589	1586.3	50637.7	-2.3446557976378823
966.4013415852523	1586.1666666666667	50590.76666666667	-2.5536880004465647
967.1257438028242	1586.2	50633.53333333333	-2.30903339077498
967.8500723850091	1586.5	50666.63333333333	-2.5790913934395245
968.574327329642	1586.4333333333334	50696.73333333333	-2.0846478635387866
969.2985086345576	1586.3	50778.666666666664	-2.101093534382352
970.0226162975908	1586.5	50689.13333333333	-2.1143124711969903
970.7466503165765	1586.7666666666667	50597.36666666667	-1.5329435326002505
971.4706106893493	1585.7333333333333	50579.53333333333	-1.8363355595969415
972.1944974137441	1587.0333333333333	50457.833333333336	-1.3838039556757349
972.9183104875957	1586.6666666666667	50140.166666666664	-1.323282201343352
973.6420499087391	1587.0666666666666	49801.933333333334	-1.4184609978813008
974.3657156750087	1585.9333333333334	49625.76666666667	-1.1850716418508438
975.0893077842397	1586.6333333333334	49439.0	-1.2889546597187722
975.8128262342667	1586.2333333333333	49459.566666666666	-0.9357995209936755
976.5362710229247	1586.4666666666667	49409.96666666667	-1.2695098658720234
977.2596421480483	1586.1333333333334	49298.666666666664	-1.2086210832490059
977.9829396074724	1586.2666666666667	49208.166666666664	-0.9804694267398861
978.7061633990318	1586.6333333333334	49083.96666666667	-0.7862431705716892
979.4293135205613	1586.9	48825.73333333333	-0.9006502187166109
980.1523899698958	1586.2666666666667	48550.86666666667	-1.1491473459588357
980.87539274487	1586.4	48450.13333333333	-1.4546700981128708
981.5983218433189	1586.7	48489.5	-1.0835469396395558
982.3211772630771	1586.6333333333334	48520.13333333333	-0.8446305119601264
983.0439590019795	1586.3666666666666	48636.433333333334	-1.0138602594888542
983.7666670578608	1586.7	48819.566666666666	-0.1421888808942183
984.4893014285559	1586.3666666666666	48801.46666666667	-0.5800196602599766
985.2118621118997	1587.1333333333334	48773.73333333333	-0.6183595218471363
985.9343491057269	1586.3666666666666	48713.566666666666	-0.6403029936936588
986.6567624078724	1586.2666666666667	48573.63333333333	-0.6575887318738106
987.3791020161709	1586.2333333333333	48472.1	-0.17688348475457655
988.1013679284573	1585.6	48429.53333333333	-0.15418181534919798
988.8235601425663	1586.7333333333333	48479.23333333333	-0.013274601353764256
989.5456786563328	1585.8333333333333	48582.13333333333	0.02803204601568334
990.2677234675917	1586.2	48654.96666666667	-0.4365161396921067
990.9896945741776	1586.4333333333334	48544.933333333334	-0.5576331315647506
991.7115919739255	1586.0333333333333	48379.0	-0.5685646995738639
992.4334156646702	1586.4666666666667	48076.73333333333	-0.6751855150078843
993.1551656442463	1586.4666666666667	47694.6	-0.6365744993064792
993.8768419104888	1586.5333333333333	47310.2	-0.331045857421225
994.5984444612325	1586.8	46979.7	-0.19162571263483213
995.3199732943121	1586.7666666666667	46621.666666666664	-0.32293746875269796
996.0414284075626	1586.2333333333333	46270.76666666667	-0.16454597621254127
996.7628097988187	1586.1333333333334	46022.76666666667	-0.06905946974210683
997.4841174659151	1586.0666666666666	45774.166666666664	-0.5817739041618407
998.2053514066869	1586.1333333333334	45480.63333333333	-0.441709637471408
998.9265116189687	1586.5666666666666	45093.2	-0.36486462709695333
999.6475981005952	1586.5	44561.76666666667	-0.23977537384803155
1000.3686108494015	1586.2333333333333	43998.13333333333	-0.3599546578161762
1001.0895498632223	1586.7333333333333	43636.36666666667	-0.5381068380675694
1001.8104151398923	1586.2666666666667	43299.53333333333	-0.1915279520833656
1002.5312066772464	1586.3333333333333	42946.63333333333	0.1680368878427897
1003.2519244731194	1586.8	42669.53333333333	0.43575266804258395
1003.9725685253462	1586.9	42340.5	0.5288888689238944
1004.6931388317614	1586.2333333333333	41961.166666666664	0.6128377191047523
1005.4136353902	1586.2666666666667	41442.7	0.32774420683681976
1006.1340581984969	1586.9	40900.03333333333	0.4778639662752942
1006.8544072544867	1586.1333333333334	40236.3	0.9794324356372269
1007.5746825560042	1586.5	39592.63333333333	0.8933636197216626
1008.2948841008844	1586.5	39029.166666666664	1.0071799457785322
1009.0150118869618	1585.7	38580.63333333333	1.1284371924163334
1009.7350659120716	1586.5	38257.433333333334	1.2643041139621525
1010.4550461740483	1586.1333333333334	37868.13333333333	0.8890812724436301
1011.174952670727	1586.4333333333334	37522.23333333333	0.6728658160879786
1011.8947853999423	1586.6333333333334	37148.433333333334	1.2192850093120282
1012.614544359529	1586.4	36626.46666666667	1.519294420967135
1013.334229547322	1586.1	36005.46666666667	1.1539515972143986
1014.0538409611561	1585.9333333333334	35334.13333333333	1.045335210224541
1014.7733785988661	1586.8333333333333	34705.13333333333	1.0648033837317676
1015.4928424582868	1587.2666666666667	34190.3	1.300711897233325
1016.2122325372529	1586.6333333333334	33724.9	1.2761786863984241
1016.9315488335994	1586.7	33278.26666666667	1.4055397724143017
1017.6507913451611	1585.9	32923.066666666666	1.5572803557685686
1018.3699600697728	1586.7	32567.7	1.4823701544808892
1019.0890550052692	1586.9666666666667	32155.366666666665	1.8114147569619108
1019.8080761494851	1585.8	31622.4	2.2343273189930226
1020.5270235002555	1586.3333333333333	30981.033333333333	2.2782966150226214
1021.2458970554151	1586.0333333333333	30202.066666666666	1.5685498146937444
1021.9646968127987	1586.2666666666667	29555.3	1.97390770004156
1022.6834227702411	1586.5333333333333	28994.7	2.1428276800098685
1023.4020749255772	1585.9333333333334	28526.533333333333	1.9743997133420936
1024.1206532766416	1586.8333333333333	28164.4	2.4843333586514307
1024.8391578212693	1586.6	27807.733333333334	1.7242898018568809
1025.5575885572953	1587.2333333333333	27469.8	2.050243265128717
1026.2759454825539	1585.7333333333333	27031.733333333334	1.887186316709923
1026.9942285948803	1586.3666666666666	26454.8	1.5184994488283194
1027.7124378921092	1586.1666666666667	25893.533333333333	1.8950298025797865
1028.4305733720753	1585.9	25310.833333333332	1.6187700859248308
1029.1486350326138	1586.7	24729.666666666668	1.3795929146661334
1029.866622871559	1586.4	24217.133333333335	1.7293015812935242
1030.584536886746	1586.2666666666667	23768.066666666666	0.7041043652792787
1031.3023770760096	1586.7	23418.1	1.715517623858579
1032.0201434371845	1586.7	23061.466666666667	1.10493220318138
1032.7378359681059	1586.5	22717.833333333332	0.7954113613608615
1033.455454666608	1585.7333333333333	22331.8	0.8598351340165453
1034.1729995305259	1587.0	21904.266666666666	0.9165562030033041
1034.8904705576945	1586.1666666666667	21389.333333333332	0.5742290422589664
1035.6078677459486	1585.9	20869.2	0.5363497194304354
1036.3251910931228	1586.5	20392.366666666665	1.046628805242464
1037.042440597052	1586.3333333333333	19908.3	0.6966508240337408
1037.7596162555712	1585.8666666666666	19493.233333333334	0.7136030016406057
1038.4767180665153	1586.3666666666666	19143.8	0.5783745860770286
1039.1937460277186	1586.4333333333334	18842.6	0.6909776626963636
1039.9107001370162	1585.9333333333334	18560.433333333334	0.7349141726315026
1040.627580392243	1586.3	18272.266666666666	0.8971405761099339
1041.3443867912338	1586.6333333333334	17924.0	0.7973321888188288
1042.0611193318232	1586.8	17539.733333333334	0.9420461968817828
1042.7777780118463	1586.1666666666667	17099.2	0.7649492993495384
1043.4943628291376	1586.3333333333333	16665.866666666665	1.0399735616545405
1044.2108737815322	1585.9666666666667	16241.166666666666	0.7286233007765428
1044.9273108668647	1586.5666666666666	15885.533333333333	1.0501301256663513
1045.64367408297	1586.6333333333334	15533.466666666667	1.0069655388938212
1046.359963427683	1586.8	15231.5	0.5584238921546326
1047.0761788988382	1586.1333333333334	14980.0	0.33302305665115545
1047.7923204942708	1586.9333333333334	14750.133333333333	1.1816585287513528
1048.5083882118154	1586.3333333333333	14458.366666666667	0.6336377980304345
1049.224382049307	1586.8666666666666	14147.8	0.02420318621696537
1049.9403020045802	1586.3333333333333	13823.966666666667	0.4509371801298196
1050.6561480754697	1586.8333333333333	13484.833333333334	0.3627327010231659
1051.3719202598106	1586.5	13165.933333333332	0.4715772737320373
1052.0876185554378	1587.0	12875.733333333334	0.9589983395964751
1052.8032429601856	1586.3666666666666	12632.7	0.636069610596104
1053.5187934718892	1586.6666666666667	12428.233333333334	1.0039517198459762
1054.2342700883835	1586.6666666666667	12264.566666666668	0.4625544281758897
1054.949672807503	1586.3333333333333	12099.2	-0.5243299729348102
1055.6650016270826	1585.5333333333333	11951.3	0.9269120539369703
1056.3802565449573	1586.8	11721.366666666667	0.27434450534240634
1057.0954375589617	1586.5333333333333	11499.233333333334	0.24103246855740215
1057.8105446669308	1586.9666666666667	11258.3	-0.8837353814210276
1058.5255778666992	1586.2666666666667	11060.766666666666	0.4402702707935943
1059.240537156102	1586.0	10827.966666666667	0.7258427121029533
1059.9554225329737	1586.5333333333333	10636.8	-0.47001744912552457
1060.6702339951491	1586.1333333333334	10468.733333333334	-0.34862810780096715
1061.3849715404633	1586.9	10338.066666666668	-0.3918767471010026
1062.0996351667509	1586.0333333333333	10220.466666666667	-0.08885066025814915
1062.8142248718468	1586.5	10119.066666666668	-0.5425778090837236
1063.528740653586	1585.9	9977.6	-0.32764449495072107
1064.2431825098029	1586.4	9801.166666666666	0.19565395284493284
1064.9575504383324	1586.5	9594.4	-0.23856078805794573
1065.6718444370097	1586.6666666666667	9378.533333333333	-1.0039607452225474
1066.386064503669	1585.8666666666666	9221.966666666667	0.28635948230227515
1067.1002106361457	1585.6333333333334	9074.966666666667	0.5434979829469238
1067.8142828322743	1586.9	8945.2	-0.05508280603901741
1068.5282810898898	1586.5666666666666	8845.6	-0.695443615822268
1069.2422054068265	1586.3	8754.7	0.1999751373500107
1069.95605578092	1585.8333333333333	8657.066666666668	0.5121107911648569
1070.6698322100044	1586.2	8512.466666666667	-0.20686909013707508
1071.383534691915	1586.7	8357.733333333334	0.16251855558693176
1072.0971632244864	1586.6666666666667	8176.1	-0.1317954262702876
1072.8107178055534	1586.4666666666667	8020.1	-0.8519613838962659
1073.524198432951	1587.1	7902.0	0.3141768818293855
1074.2376051045137	1586.2	7804.033333333334	1.0139583530428018
1074.9509378180765	1586.2333333333333	7709.733333333334	-0.3308460367672955
1075.6641965714741	1585.9666666666667	7619.566666666667	-1.2434605767073188
1076.3773813625414	1586.1333333333334	7526.266666666666	-0.5504274188582633
1077.0904921891133	1586.6333333333334	7420.5	-0.969167051790842
1077.8035290490245	1586.0333333333333	7298.433333333333	-0.17482604017935566
1078.51649194011	1586.9	7162.133333333333	-0.7938244338010552
1079.2293808602042	1586.6333333333334	7031.066666666667	-1.5844998872406861
1079.9421958071423	1586.2666666666667	6904.466666666666	-1.6220395890265245
1080.6549367787588	1586.4666666666667	6825.533333333334	-0.7978256608040999
1081.367603772889	1587.2	6763.8	-0.2013030196664916
1082.080196787367	1586.2333333333333	6695.1	-1.3354038186416564
1082.7927158200282	1586.2666666666667	6620.0	-1.140231719065211
1083.5051608687072	1586.4	6521.233333333334	-1.5139930921026579
1084.217531931239	1586.3	6413.4	-0.032987769540774974
1084.9298290054578	1586.9333333333334	6285.3	-0.5481028647158382
1085.6420520891993	1586.2	6185.166666666667	-1.5584934862650526
1086.3542011802977	1586.7333333333333	6098.0	-1.8124850394592606
1087.0662762765878	1586.7333333333333	6043.5	-0.9312351392304931
1087.7782773759047	1586.4	5982.733333333334	-2.063004504325571
1088.4902044760831	1586.0666666666666	5905.166666666667	-1.3887476436590651
1089.202057574958	1586.8	5811.033333333334	-2.620592935553782
1089.9138366703637	1585.9666666666667	5728.3	-1.4165619530246003
1090.6255417601355	1586.2333333333333	5637.2	-0.9245742245399133
1091.337172842108	1586.2	5564.2	-0.625480747904821
1092.048729914116	1586.6333333333334	5503.933333333333	-2.5057150232513976
1092.7602129739944	1586.5	5455.5	-2.719140044882089
1093.471622019578	1586.3	5416.433333333333	-0.6571579886231846
1094.1829570487016	1585.9333333333334	5350.7	-0.6263244944199301
1094.8942180592	1586.6	5260.033333333334	-1.3024692847598909
1095.605405048908	1586.8666666666666	5180.8	-1.2107487250341706
1096.3165180156604	1585.8666666666666	5102.366666666667	-2.180500795023276
1097.027556957292	1587.3	5062.066666666667	-1.335287021151285
1097.7385218716379	1586.0666666666666	5018.4	-3.0052192651637006
1098.4494127565324	1586.1666666666667	4975.533333333334	-1.2411285887879273
1099.1602296098106	1586.4666666666667	4888.2	-1.5711935127230605
1099.8709724293074	1585.7	4799.933333333333	-2.1878635156723214
1100.5816412128574	1586.0666666666666	4729.4	-1.8979002129668274
1101.2922359582956	1585.8	4683.033333333334	-1.0270655890095473
1102.0027566634565	1586.6333333333334	4646.7	-2.137770337923969
1102.7132033261753	1586.3	4601.033333333334	-1.543469535948758
1103.4235759442865	1586.7333333333333	4521.933333333333	-2.527691210244435
1104.1338745156252	1586.5333333333333	4453.866666666667	-1.8740899469895889
1104.844099038026	1586.2666666666667	4401.933333333333	-2.0977601102598395
1105.5542495093239	1586.2	4360.333333333333	-2.6221319158316483
1106.2643259273534	1586.1333333333334	4314.366666666667	-2.6977527707191586
1106.9743282899494	1586.2333333333333	4239.033333333334	-2.313078783251979
1107.684256594947	1586.3666666666666	4153.266666666666	-4.186950024421806
1108.394110840181	1586.4333333333334	4104.333333333333	-2.3566091697411764
1109.1038910234856	1586.2333333333333	4062.1	-2.599980099551362
1109.8135971426964	1586.3666666666666	4011.0333333333333	-2.5597583146999225
1110.5232291956477	1586.2666666666667	3932.633333333333	-1.416727929788032
1111.2327871801745	1585.8333333333333	3864.3	-1.8323217508581435
1111.9422710941117	1586.0	3819.2	-1.9274699239262356
1112.6516809352938	1586.3	3768.0	-2.3756044485280823
1113.3610167015559	1585.9333333333334	3707.9	-3.2759144415202397
1114.0702783907325	1586.5333333333333	3654.5666666666666	-2.1576684959820835
1114.7794660006589	1586.3	3611.9	-2.5226134850703716
1115.4885795291696	1586.2	3572.0666666666666	-3.318705850412484
1116.1976189740992	1586.4333333333334	3530.233333333333	-1.197397972063289
1116.906584333283	1586.1	3486.9333333333334	-2.9298176410991483
1117.6154756045555	1586.6333333333334	3441.733333333333	-4.100885066469833
1118.3242927857516	1585.5666666666666	3414.0666666666666	-2.045712497044453
1119.0330358747062	1585.9333333333334	3369.5666666666666	-2.1697362795420703
1119.741704869254	1586.3	3322.7	-3.5702234676360063
1120.4502997672296	1585.9	3284.9666666666667	-4.7453236853183025
1121.1588205664682	1585.6666666666667	1664.7333333333333	-1.8270724545333334
1121.8672672648045	1585.2333333333333	1664.0333333333333	-2.746969828048458
1122.5756398600731	1585.2	1663.6333333333334	-1.106013709573124
1123.2839383501089	1585.5333333333333	1663.8333333333333	-8.422500972976058
