# Supplementary material for: Roblonski: A Material-Efficient Robo-Fluidic Toolbox for Rapid Photochemical Characterization
Source: ACS Cent Sci. 2026 Feb 6;12(3):333–44. doi: 10.1021/acscentsci.5c02027 (PMC13022720; doi:10.1021/acscentsci.5c02027)
Supplement: Supplementary file 2 [file oc5c02027_si_002.zip › BeerLambertStudy/Raw Data (Automataed)/BLEC Study (2025 Jun 12)/RhodamineB1/blec_RhodamineB1__13062025_aABS_i12_eEXP_s4_d900e-03_t250-0_m7_v175-0.csv]

name	C:/Users/cbe.mabolha.shared/Documents/Gilson Spectroscopy Project\BLEC Study (2025 Jun 12)\RhodamineB1\blec_RhodamineB1__13062025_aABS_i12_eEXP_s4_d900e-03_t250-0_m7_v175-0.csv
2025-06-13 02:15:03.687126
mix_iter=7	mix_disp=175.0
droplet_volume=50.0	working_volume=250.0
dilution_scheme=Fractional(value=0.3333333333333333)	n_dil=6
calibration=Calibration(y = f(x); f(x) = -0.244 + 0.9765x; s.t. y > 0.0; Set Feb 4	2025 from "Manuscript Figures Data.xlsx")
count	30
interval	0.1 (Sec)
integration_time	40000 (uSec)
NLC=False	DCC=False	WCAL=-5	Slit=S5
Conc_0=0.009	nFRAC=0.1975308641975309	nConc_(12;4)=0.001777777777777778	aFRAC=0.19792681181597208	aConc_(12;4)=0.0017813413063437486
wavelength (nm)	dark reference (int)	light reference (int)	abs (mOD)
W	D	L	S
344.6678771972656	1601.4666666666667	1680.0	-3.488327845821915
345.45221902608614	1589.0	1668.5333333333333	7.15734973573023
346.236489003635	1586.8666666666666	1664.9333333333334	-2.0350364396763365
347.02068712774695	1584.4333333333334	1663.3	-7.100340417938791
347.8048133962569	1584.7333333333333	2402.6666666666665	-7.022458477040664
348.5888678069997	1585.5333333333333	2418.6	-4.8901520658323845
349.3728503578101	1586.7	2430.2	-7.149041789664057
350.15676104652283	1586.8	2439.766666666667	-7.487586214874782
350.94059987097285	1587.4666666666667	2449.633333333333	-6.085807845252348
351.72436682899485	1586.5	2455.233333333333	-6.6805677127621665
352.5080619184237	1585.4333333333334	2462.5333333333333	-5.005054997565632
353.2916851370942	1585.4	2466.0666666666666	-4.936146380477074
354.0752364828412	1585.4	2473.9333333333334	-5.423995472158349
354.8587159534994	1585.7	2477.4	-3.6697289721651822
355.6421235469038	1585.6	2481.366666666667	-4.549647870691692
356.42545926088906	1586.3666666666666	2481.0666666666666	-5.035121603017713
357.20872309329	1586.4333333333334	2479.1	-5.174743529385663
357.9919150419415	1586.6666666666667	2472.0666666666666	-6.861650038740959
358.77503510467835	1586.2	2471.133333333333	-4.605050298603842
359.5580832793353	1585.9	2461.1666666666665	-7.184549655727905
360.34105956374725	1585.5666666666666	2456.133333333333	-4.993085816868422
361.12396395574893	1585.8666666666666	2453.133333333333	-7.299516942708204
361.9067964531752	1586.8	2451.9333333333334	-6.955234475737924
362.6895570538609	1586.8	2445.7	-8.924915969491595
363.47224575564076	1586.3666666666666	2456.1	-3.877507109957571
364.2548625563497	1585.8333333333333	2447.9	-4.593630492632242
365.0374074538224	1586.2333333333333	2447.233333333333	-5.529934632635088
365.8198804458938	1585.4666666666667	2445.4666666666667	-5.436593155880362
366.6022815303986	1586.3666666666666	2437.5666666666666	-9.487637667645613
367.3846107051717	1585.8333333333333	2442.6	-7.105729044457038
368.1668679680479	1586.2	2445.133333333333	-8.098226749422743
368.9490533168619	1586.4333333333334	2447.0333333333333	-9.48387894221611
369.7311667494487	1586.6333333333334	2456.8333333333335	-7.111490764330693
370.5132082636429	1586.8	2462.8333333333335	-6.478822508062424
371.2951778572795	1586.3	2465.4	-8.398964687340289
372.07707552819323	1585.9	2474.233333333333	-4.61976651938264
372.8589012742189	1585.6666666666667	2474.633333333333	-6.529651887244985
373.6406550931913	1585.8	2483.766666666667	-5.669804919303303
374.4223369829453	1586.4666666666667	2491.7	-7.71909200978604
375.2039469413157	1586.4	2495.9333333333334	-7.839264125560793
375.9854849661373	1585.8666666666666	2490.5333333333333	-6.779662922179436
376.7669510552448	1585.7333333333333	2496.9666666666667	-6.2773174422023885
377.5483452064732	1586.5	2500.2	-7.040643717233279
378.3296674176572	1586.4	2518.7	-5.048107866189209
379.11091768663164	1586.4	2518.3333333333335	-6.5521966538324365
379.89209601123133	1586.3	2521.9333333333334	-6.96826140635453
380.67320238929113	1586.6	2524.1	-8.047253540107462
381.45423681864577	1586.4	2528.0333333333333	-7.105741989823997
382.23519929713007	1585.5666666666666	2536.9	-5.248472646824943
383.01608982257886	1586.3333333333333	2552.766666666667	-5.66993499260419
383.796908392827	1586.6	2563.233333333333	-5.874405148920693
384.57765500570923	1585.3666666666666	2562.1666666666665	-8.322856191440357
385.3583296590604	1586.4	2556.0333333333333	-6.358136757743258
386.1389323507153	1586.1	2558.766666666667	-8.080404756114854
386.91946307850884	1585.7666666666667	2569.4666666666667	-6.572378487302144
387.69992184027564	1586.6	2594.0333333333333	-5.965363683876603
388.48030863385065	1585.4	2615.5666666666666	-6.111814756446152
389.2606234570687	1585.4	2601.0666666666666	-7.307077921324908
390.04086630776453	1586.3	2589.9333333333334	-7.110242237802193
390.82103718377294	1586.1666666666667	2592.8	-8.50174884982831
391.6011360829288	1586.7	2605.766666666667	-8.301472320256364
392.3811630030669	1586.6666666666667	2634.8333333333335	-4.7935708334066796
393.161117942022	1585.8	2670.0	-8.016995022650061
393.941000897629	1586.6666666666667	2719.0333333333333	-6.949874578852718
394.72081186772266	1586.2333333333333	2723.266666666667	-8.122841450105225
395.5005508501378	1586.5333333333333	2712.9333333333334	-7.390906602740032
396.28021784270925	1585.9666666666667	2710.3333333333335	-7.036933966842821
397.0598128432718	1585.9666666666667	2724.4666666666667	-4.691976528214448
397.83933584966024	1585.8666666666666	2727.9666666666667	-5.303791297656001
398.6187868597095	1586.4	2741.1666666666665	-6.285123903810443
399.3981658712542	1586.3333333333333	2757.3333333333335	-7.573599470642818
400.1774728821293	1585.8	2784.2	-6.212708238727681
400.9567078901696	1586.5333333333333	2806.1	-7.764498549395082
401.7358708932098	1586.2	2808.733333333333	-6.429408255233136
402.5149618890848	1585.9	2793.6666666666665	-7.439254454129752
403.2939808756294	1585.6666666666667	2802.9	-7.942764415579208
404.07292785067847	1585.4333333333334	2825.1	-8.854259604375033
404.8518028120667	1586.3	2840.5333333333333	-7.358868815178857
405.630605757629	1585.6	2845.0333333333333	-6.661403807170792
406.4093366852001	1586.3	2833.866666666667	-6.106862678549438
407.1879955926149	1586.1666666666667	2843.9666666666667	-6.533959216892668
407.9665824777082	1586.6333333333334	2859.0666666666666	-6.078098043822507
408.74509733831474	1586.2	2879.5	-6.752841597058944
409.52354017226935	1586.7666666666667	2890.1	-5.496493910993703
410.3019109774069	1585.7666666666667	2893.1	-5.6656280211471
411.08020975156217	1586.4666666666667	2910.0	-5.197026902183372
411.8584364925699	1585.9333333333334	2932.4333333333334	-5.905082147549377
412.6365911982651	1586.5333333333333	2958.266666666667	-5.036327973383001
413.4146738664823	1586.3666666666666	2974.3	-8.459442932538748
414.19268449505654	1586.9333333333334	3003.2	-8.442209609466438
414.97062308182257	1586.1333333333334	3045.5666666666666	-6.790910493242083
415.74848962461516	1585.9333333333334	3084.9666666666667	-9.050418825757687
416.52628412126916	1586.0666666666666	3158.1666666666665	-7.712191338229648
417.3040065696194	1586.3333333333333	3235.733333333333	-6.377573295423363
418.0816569675006	1586.1333333333334	3231.3333333333335	-6.723094214079049
418.8592353127476	1586.4	3217.9666666666667	-6.630310027725396
419.63674160319533	1586.0	3225.7	-8.497850208592158
420.4141758366785	1586.2333333333333	3269.2	-7.233717027093752
421.1915380110319	1586.2666666666667	3283.8333333333335	-7.356513250648868
421.9688281240904	1586.2666666666667	3279.7	-7.063233291610394
422.7460461736888	1586.0333333333333	3332.733333333333	-7.3713375253304685
423.52319215766187	1586.4666666666667	3400.8333333333335	-7.122206113453099
424.3002660738445	1585.3333333333333	3480.5666666666666	-8.014618574649637
425.0772679200714	1586.3	3623.5666666666666	-7.299949324513642
425.8541976941775	1586.3333333333333	3769.3333333333335	-7.149231259981178
426.6310553939975	1585.9666666666667	3829.266666666667	-7.460001429342719
427.40784101736625	1586.0	3885.0	-6.77271203872304
428.18455456211865	1586.2666666666667	4013.3333333333335	-7.292777043031891
428.96119602608934	1585.9666666666667	4205.9	-7.998665974008309
429.7377654071133	1586.0666666666666	4419.1	-7.557807245660067
430.5142627030252	1585.9666666666667	4540.0	-7.929812354748626
431.29068791166	1586.2333333333333	4688.033333333334	-8.801086115107584
432.06704103085235	1586.3333333333333	4823.966666666666	-9.709656284899967
432.8433220584372	1586.4666666666667	4924.233333333334	-7.622527168815608
433.6195309922492	1586.5666666666666	4990.833333333333	-6.889321537605995
434.3956678301234	1586.3	5035.6	-7.51427833661207
435.1717325698944	1585.9	5044.433333333333	-9.62847855597707
435.9477252093971	1586.4	5075.733333333334	-7.4206427859582655
436.72364574646633	1586.0	5113.566666666667	-7.57485926715944
437.49949417893686	1586.2333333333333	5180.5	-7.261242823655231
438.27527050464346	1586.0	5273.966666666666	-7.5607177700702195
439.0509747214211	1586.2	5446.3	-8.471245704419747
439.8266068271044	1586.2333333333333	5706.466666666666	-8.324032300143575
440.6021668195283	1585.6666666666667	6072.4	-8.723394246698838
441.37765469652754	1586.3666666666666	6541.166666666667	-8.291048102230148
442.1530704559369	1586.1666666666667	7044.233333333334	-8.486159490190998
442.9284140955914	1586.0333333333333	7508.333333333333	-6.89442009596847
443.7036856133256	1585.9666666666667	7821.1	-7.560783618775005
444.47888500697445	1585.6	7986.133333333333	-9.133531239735206
445.2540122743727	1586.2666666666667	8024.7	-8.039770446607523
446.0290674133552	1586.0666666666666	7976.933333333333	-7.6630634642657816
446.8040504217568	1586.9666666666667	7882.433333333333	-8.00847942647485
447.5789612974122	1585.7666666666667	7802.2	-7.919599834709171
448.35380003815635	1586.3333333333333	7741.3	-7.900972931260743
449.1285666418239	1586.5333333333333	7703.6	-7.84490355586809
449.90326110624983	1586.3333333333333	7701.766666666666	-8.067781498016307
450.67788342926883	1586.3	7724.033333333334	-7.94843077407852
451.4524336087157	1586.4333333333334	7755.4	-8.330037527364457
452.22691164242536	1586.0666666666666	7814.333333333333	-7.4228362201389295
453.00131752823256	1586.1666666666667	7871.866666666667	-8.637606521136343
453.7756512639721	1587.0333333333333	7946.7	-8.22777082495537
454.5499128474788	1586.5333333333333	8016.533333333334	-8.092206859910936
455.32410227658755	1585.8	8067.766666666666	-7.290640269289647
456.09821954913303	1586.1333333333334	8068.066666666667	-8.159494876215797
456.8722646629501	1585.7	8032.533333333334	-8.668192432748338
457.6462376158736	1586.1	7962.9	-8.35732817773304
458.4201384057383	1586.5	7867.0	-8.307882186544619
459.1939670303791	1586.2666666666667	7740.9	-8.2477169685281
459.96772348763074	1585.8333333333333	7606.433333333333	-7.537218205344669
460.741407775328	1585.5666666666666	7468.566666666667	-7.86180753505908
461.51501989130577	1586.5666666666666	7333.533333333334	-7.021264541634597
462.2885598333988	1586.0	7212.6	-6.483861826112501
463.0620275994419	1587.3	7119.2	-7.1169327229776504
463.83542318726995	1586.0666666666666	7058.833333333333	-6.94596283779649
464.6087465947177	1586.1333333333334	6998.233333333334	-7.49931499990215
465.38199781962	1586.1	6977.3	-7.4463183702659075
466.1551768598116	1586.4666666666667	6967.966666666666	-7.3300386764014265
466.92828371312737	1585.9333333333334	6986.0	-7.302411006409721
467.7013183774021	1586.2666666666667	7025.266666666666	-7.44422778053272
468.4742808504707	1585.7666666666667	7066.033333333334	-7.526265962950972
469.24717113016777	1586.4	7123.566666666667	-6.95072739461559
470.0199892143283	1585.7666666666667	7186.8	-7.538120159634725
470.792735100787	1586.8	7270.633333333333	-6.552040604079829
471.5654087873788	1585.4	7337.366666666667	-7.049879281015871
472.33801027193834	1586.4333333333334	7410.833333333333	-7.131643017433245
473.11053955230057	1586.4333333333334	7483.033333333334	-6.30523655424524
473.88299662630027	1586.4333333333334	7534.333333333333	-6.869770927816167
474.65538149177223	1586.3333333333333	7600.333333333333	-5.921903459554609
475.4276941465513	1586.7666666666667	7634.533333333334	-6.283246090679509
476.1999345884722	1586.3333333333333	7639.7	-6.635615463768382
476.97210281536985	1586.3333333333333	7647.733333333334	-5.9913451840162635
477.74419882507897	1586.0333333333333	7631.033333333334	-5.976782086450402
478.51622261543446	1586.2666666666667	7603.5	-6.4381786813167645
479.2881741842711	1586.6333333333334	7569.866666666667	-5.816090986205624
480.06005352942367	1586.7	7509.933333333333	-6.763424228396415
480.831860648727	1586.3333333333333	7467.866666666667	-5.979102046822361
481.60359554001593	1586.0333333333333	7431.933333333333	-5.705015031830494
482.37525820112523	1586.5666666666666	7369.533333333334	-5.905003162985147
483.14684862988975	1586.2	7318.833333333333	-6.347387817820042
483.91836682414424	1586.0	7275.666666666667	-5.08928860909501
484.68981278172356	1585.9333333333334	7223.0	-5.042585298528551
485.46118650046253	1586.8666666666666	7179.233333333334	-5.371669809372229
486.23248797819593	1586.6333333333334	7133.5	-5.294299377993862
487.0037172127586	1586.4333333333334	7102.6	-4.867082403579039
487.7748742019853	1586.8666666666666	7056.8	-5.676651699495447
488.54595894371096	1586.0666666666666	7028.166666666667	-4.356585642623018
489.31697143577026	1585.8666666666666	6978.233333333334	-5.317767470510533
490.08791167599804	1586.0666666666666	6955.866666666667	-4.4362949783144865
490.8587796622292	1585.9	6923.333333333333	-5.380197939900007
491.6295753922984	1585.7333333333333	6896.2	-4.037504176370287
492.4002988640406	1586.3666666666666	6866.733333333334	-4.065844230432498
493.17095007529053	1586.3666666666666	6837.9	-4.1727091974127895
493.94152902388305	1586.6	6812.666666666667	-2.871342426989972
494.71203570765294	1586.4	6776.266666666666	-3.345488374258981
495.482470124435	1586.4333333333334	6729.166666666667	-4.653409673046427
496.25283227206404	1586.5666666666666	6715.666666666667	-4.02581319558572
497.02312214837485	1586.7333333333333	6684.166666666667	-3.639727868610471
497.7933397512024	1587.0	6665.966666666666	-2.503865913945815
498.56348507838123	1586.2666666666667	6644.566666666667	-3.0657248458551747
499.3335581277464	1586.9333333333334	6628.766666666666	-2.485141565406511
500.10355889713264	1586.0	6622.133333333333	-3.044919057630289
500.8734873843747	1586.0	6607.433333333333	-2.8619558515161203
501.6433435873074	1586.1666666666667	6611.7	-1.7335291859273676
502.4131275037657	1586.4333333333334	6615.0	-1.4972961384031485
503.1828391315842	1586.2333333333333	6618.533333333334	-2.492696277513623
503.95247846859786	1586.6666666666667	6639.2	-1.3474135033048624
504.72204551264144	1586.1333333333334	6666.566666666667	-2.0070725811879524
505.49154026154974	1586.5	6698.966666666666	-1.9804322627473714
506.2609627131576	1586.5666666666666	6743.766666666666	-1.633430520600773
507.03031286529983	1586.4	6799.133333333333	-0.7131387793690629
507.7995907158112	1586.1	6854.7	-1.5277732922213254
508.5687962625266	1586.6666666666667	6915.8	-1.9649957190138703
509.33792950328075	1586.0333333333333	6994.733333333334	-1.090648704281454
510.1069904359085	1585.9333333333334	7081.166666666667	-0.6528330643713571
510.8759790582447	1586.2666666666667	7166.433333333333	-0.7957128002595509
511.6448953681241	1586.5666666666666	7256.533333333334	-1.3154500489667693
512.4137393633815	1586.3333333333333	7345.666666666667	-0.5651851423243446
513.1825110418519	1586.9	7447.4	-0.1605319475404205
513.9512104013698	1586.3666666666666	7549.233333333334	-1.5824488272276984
514.7198374397702	1585.9333333333334	7656.3	-0.8695731820040444
515.4883921548881	1586.9666666666667	7757.433333333333	-0.9748792929855091
516.2568745445578	1585.7333333333333	7861.9	-0.29514197486096966
517.0252846066146	1586.1333333333334	7972.066666666667	0.06121150333591936
517.793622338893	1586.3666666666666	8086.933333333333	-0.002226951334610715
518.561887739228	1586.4	8166.766666666666	-0.8088282372295844
519.3300808054544	1586.6333333333334	8277.866666666667	0.796898646157121
520.0982015354069	1586.4	8376.3	1.30892405952728
520.8662499269203	1586.4	8454.5	1.1375850611832574
521.6342259778296	1586.5333333333333	8545.333333333334	1.959910059009985
522.4021296859694	1586.9333333333334	8628.166666666666	1.2868787162907414
523.1699610491747	1586.2666666666667	8702.266666666666	2.4767581139486334
523.9377200652801	1586.4333333333334	8775.166666666666	3.1711606365080085
524.7054067321207	1586.4333333333334	8824.666666666666	3.1312645953501628
525.4730210475309	1586.0666666666666	8880.766666666666	3.0349895405917744
526.2405630093459	1586.8666666666666	8947.6	3.5189082067412607
527.0080326154003	1586.5666666666666	9009.933333333332	3.5303833544198837
527.7754298635291	1585.8	9050.3	4.080162835914303
528.5427547515668	1586.3666666666666	9102.666666666666	5.0873882605159615
529.3100072773485	1586.3	9158.133333333333	6.078159998692296
530.077187438709	1586.1666666666667	9187.0	5.950527810215302
530.8442952334829	1586.0666666666666	9221.0	6.627836877023462
531.6113306595051	1586.3333333333333	9263.766666666666	7.455131409788056
532.3782937146104	1586.8666666666666	9302.8	7.146690731817701
533.1451843966338	1585.8	9360.733333333334	8.304967953868045
533.9120027034099	1586.1666666666667	9394.666666666666	8.775626907889048
534.6787486327736	1586.0666666666666	9419.666666666666	8.25724470700762
535.4454221825597	1586.7	9453.633333333333	9.138054729685061
536.212023350603	1586.1	9489.8	8.889405743830801
536.9785521347383	1586.3	9521.833333333334	9.936453354356331
537.7450085328004	1586.4666666666667	9534.766666666666	9.547786828184691
538.5113925426242	1585.8666666666666	9568.666666666666	10.355843796708019
539.2777041620444	1586.8333333333333	9582.833333333334	10.321856583555036
540.0439433888959	1586.4	9603.3	9.943446563109408
540.8101102210134	1586.6	9625.2	10.21303368752328
541.5762046562318	1586.4	9660.266666666666	9.929350082679115
542.3422266923859	1586.5666666666666	9668.933333333332	9.3895184784402
543.1081763273105	1586.4333333333334	9689.566666666668	9.719479850014224
543.8740535588404	1586.3	9712.4	9.427637421668454
544.6398583848105	1586.3	9720.666666666666	9.463421291934718
545.4055908030555	1586.9666666666667	9713.233333333334	9.061668156977838
546.1712508114102	1586.5666666666666	9706.233333333334	8.032656200801958
546.9368384077096	1586.5333333333333	9715.5	8.110464470791465
547.7023535897882	1586.0666666666666	9739.633333333333	8.219640411623612
548.4677963554811	1587.5666666666666	9721.133333333333	6.444337589677859
549.2331667026231	1586.9	9736.6	6.460331414971321
549.9984646290487	1586.7666666666667	9716.266666666666	5.0329146811730165
550.7636901325931	1586.6	9727.833333333334	5.770988202231176
551.5288432110908	1586.0333333333333	9724.333333333334	4.996850163099322
552.2939238623768	1586.6	9718.066666666668	3.038904487040907
553.0589320842859	1586.4666666666667	9721.566666666668	3.125359297785704
553.8238678746528	1586.3666666666666	9715.8	2.5951671451260214
554.5887312313124	1586.3	9702.433333333332	1.8321181872567722
555.3535221520995	1586.8	9698.0	1.9712640432589674
556.1182406348488	1586.5666666666666	9717.3	2.267097068558743
556.8828866773954	1586.5	9709.233333333334	0.642072927380131
557.6474602775738	1585.9666666666667	9726.233333333334	-0.3857369795675786
558.411961433219	1586.7333333333333	9723.066666666668	-0.9792559134361197
559.1763901421657	1586.9333333333334	9717.8	-0.731143151212954
559.9407464022488	1586.9333333333334	9733.066666666668	-2.107846821853458
560.7050302113031	1586.4666666666667	9740.866666666667	-2.7200955205624022
561.4692415671633	1586.4666666666667	9745.7	-2.744936041285495
562.2333804676643	1586.8666666666666	9756.766666666666	-3.364232561783621
562.997446910641	1586.3666666666666	9778.3	-3.1850899069306817
563.7614408939281	1586.4333333333334	9799.433333333332	-4.181911628682709
564.5253624153604	1586.1	9821.266666666666	-4.7327156553682395
565.2892114727728	1586.8333333333333	9852.833333333334	-5.111699910552913
566.0529880639999	1586.3666666666666	9859.133333333333	-5.714151844635936
566.8166921868768	1585.7	9878.233333333334	-4.905608381204282
567.5803238392382	1585.7	9875.0	-6.386569206545451
568.3438830189189	1586.9	9897.866666666667	-6.762939559726505
569.1073697237535	1586.6666666666667	9921.266666666666	-5.918835015071926
569.8707839515772	1586.4666666666667	9930.166666666666	-5.744658208544365
570.6341257002246	1586.5	9929.566666666668	-6.680737648196733
571.3973949675305	1585.9	9947.666666666666	-6.145604845887906
572.1605917513298	1586.2666666666667	9969.2	-6.780139264763042
572.9237160494572	1586.3666666666666	9982.7	-6.789771749946409
573.6867678597476	1586.5333333333333	9988.6	-7.684954557903584
574.4497471800358	1586.3666666666666	10001.5	-7.192854352068748
575.2126540081566	1586.3666666666666	10016.066666666668	-6.3418953464760826
575.9754883419448	1586.4666666666667	10018.433333333332	-7.605646865689011
576.7382501792351	1586.5666666666666	10056.433333333332	-6.5629576435958885
577.5009395178625	1586.1333333333334	10057.3	-6.817742161533771
578.2635563556619	1586.8	10064.766666666666	-8.044396462968036
579.0261006904677	1586.2333333333333	10072.033333333333	-7.581285410368901
579.7885725201152	1586.8	10091.966666666667	-7.261309046563991
580.5509718424388	1586.5333333333333	10102.0	-8.181164218298331
581.3132986552736	1586.5333333333333	10143.933333333332	-7.062591191321027
582.0755529564542	1587.1666666666667	10158.1	-7.049867724452697
582.8377347438156	1586.5	10171.733333333334	-7.767611188011297
583.5998440151925	1586.6666666666667	10193.233333333334	-7.302182279835403
584.3618807684197	1586.1	10223.9	-6.758185945258882
585.123845001332	1586.6	10249.1	-7.3375903269991225
585.8857367117644	1586.2333333333333	10284.366666666667	-7.273413265245877
586.6475558975515	1586.4666666666667	10319.366666666667	-6.996825204602595
587.4093025565281	1586.1	10334.4	-7.752521234483272
588.1709766865292	1586.5333333333333	10379.166666666666	-7.70407254451848
588.9325782853895	1586.2333333333333	10445.866666666667	-6.852496190791227
589.6941073509438	1586.5666666666666	10505.0	-8.015646069656523
590.4555638810269	1586.4	10579.4	-6.561427309663824
591.2169478734736	1586.0333333333333	10653.966666666667	-6.641270130332237
591.9782593261189	1586.9333333333334	10717.566666666668	-8.014733360511414
592.7394982367973	1586.1	10802.1	-7.064236014784369
593.5006646033439	1586.4333333333334	10903.0	-6.653603418082234
594.2617584235933	1586.2	10997.266666666666	-6.749380064242291
595.0227796953804	1586.1	11089.2	-7.775200305321194
595.78372841654	1586.5666666666666	11201.933333333332	-7.087229666799786
596.544604584907	1586.7666666666667	11298.233333333334	-7.680133726281435
597.3054081983161	1586.0333333333333	11430.2	-7.291273110356433
598.0661392546021	1586.6333333333334	11551.4	-7.270908863842401
598.8267977515999	1586.5333333333333	11657.8	-7.56773473435752
599.5873836871442	1587.3	11789.4	-7.941297559450993
600.34789705907	1585.9	11923.033333333333	-7.5124026395997765
601.1083378652119	1586.2333333333333	12062.333333333334	-7.485588370771719
601.8687061034049	1587.0	12188.766666666666	-7.239176299497603
602.6290017714836	1586.1333333333334	12313.666666666666	-7.879168383337618
603.3892248672829	1586.0333333333333	12471.9	-7.385293156811677
604.1493753886377	1586.4666666666667	12612.933333333332	-7.601644018823442
604.9094533333828	1586.1666666666667	12753.333333333334	-7.820013211811534
605.6694586993528	1586.6333333333334	12889.2	-7.919627187508317
606.4293914843829	1585.8666666666666	13019.766666666666	-7.239664560370878
607.1892516863076	1587.0333333333333	13139.433333333332	-7.530710878616629
607.9490393029618	1585.6666666666667	13287.2	-7.276206631755359
608.7087543321802	1585.9333333333334	13444.466666666667	-7.019736051872489
609.4683967717978	1586.7333333333333	13588.033333333333	-7.889112921591393
610.2279666196492	1586.2666666666667	13751.633333333333	-7.18714846144465
610.9874638735695	1586.6333333333334	13867.4	-7.641680612837912
611.7468885313933	1586.3333333333333	13969.5	-7.645664015327052
612.5062405909555	1586.4666666666667	14091.3	-7.184942281902725
613.2655200500909	1586.2333333333333	14234.233333333334	-6.5938991820709365
614.0247269066342	1587.2666666666667	14356.1	-7.437872493300961
614.7838611584203	1587.0666666666666	14455.7	-7.98302191404265
615.5429228032841	1585.7	14595.766666666666	-6.908129182234796
616.3019118390603	1586.1333333333334	14684.633333333333	-7.40328100556827
617.0608282635836	1587.3333333333333	14796.8	-7.548451874052805
617.8196720746892	1586.0333333333333	14864.233333333334	-7.41219153862561
618.5784432702114	1586.2	14924.433333333332	-7.490071469359786
619.3371418479854	1586.6	15007.433333333332	-7.620344211845714
620.0957678058459	1586.6666666666667	15061.933333333332	-7.476855871769551
620.8543211416277	1586.8333333333333	15135.933333333332	-7.072900700793357
621.6128018531655	1586.2666666666667	15204.533333333333	-7.988024946833181
622.3712099382943	1586.3333333333333	15290.866666666667	-7.021388423643108
623.1295453948488	1586.1	15336.066666666668	-7.110248360951336
623.8878082206638	1585.9	15376.466666666667	-7.4177729824433944
624.6459984135743	1586.0333333333333	15442.3	-7.010910990573134
625.4041159714149	1586.4	15488.1	-7.517640897149232
626.1621608920203	1586.3	15535.3	-7.597421707702168
626.9201331732256	1586.8333333333333	15585.233333333334	-7.179398385838703
627.6780328128656	1586.4	15650.8	-6.889744720727861
628.4358598087749	1585.9333333333334	15671.3	-7.318389054543865
629.1936141587885	1586.0333333333333	15699.833333333334	-7.3420936678979345
629.9512958607411	1586.2	15731.0	-7.247636784232724
630.7089049124675	1585.9333333333334	15750.8	-7.0082291853809195
631.4664413118026	1587.1666666666667	15763.0	-6.924463731648284
632.2239050565811	1586.4	15784.366666666667	-7.629672710868065
632.9812961446379	1586.3333333333333	15802.533333333333	-7.355734237855794
633.7386145738079	1586.4	15825.0	-7.467200126695999
634.4958603419257	1586.6	15834.633333333333	-6.729615502112667
635.2530334468262	1586.0333333333333	15825.8	-6.822570490298052
636.0101338863443	1586.3333333333333	15824.766666666666	-6.525844235583406
636.7671616583146	1586.8333333333333	15809.733333333334	-7.136084007660223
637.5241167605723	1586.6333333333334	15803.8	-6.840347309002861
638.2809991909518	1586.2666666666667	15812.766666666666	-6.857931219923706
639.037808947288	1585.9333333333334	15774.966666666667	-7.477016412914104
639.7945460274159	1586.3	15762.1	-7.23593606713021
640.5512104291702	1586.0666666666666	15729.7	-6.991472601332651
641.3078021503857	1585.8666666666666	15691.766666666666	-7.280577304337109
642.0643211888971	1585.9333333333334	15667.066666666668	-7.132504129431552
642.8207675425394	1586.0666666666666	15624.466666666667	-7.430869427938756
643.5771412091474	1585.6333333333334	15641.5	-7.319441958965682
644.3334421865558	1586.7333333333333	15610.766666666666	-7.483062975477183
645.0896704725996	1586.0666666666666	15582.2	-7.450068141019939
645.8458260651132	1586.5	15545.2	-7.496380111726183
646.6019089619319	1586.3666666666666	15533.766666666666	-7.258515215858686
647.3579191608902	1586.5	15518.233333333334	-7.378999762686814
648.1138566598231	1586.3666666666666	15499.0	-6.679544010781689
648.8697214565653	1585.7	15464.666666666666	-6.945134753948215
649.6255135489516	1585.9666666666667	15443.166666666666	-7.0011908127817915
650.3812329348169	1586.9666666666667	15418.366666666667	-7.2180119592187975
651.1368796119959	1586.6	15460.833333333334	-6.97520934243851
651.8924535783235	1586.2666666666667	15507.9	-6.295190661127844
652.6479548316345	1586.8666666666666	15488.266666666666	-6.660288447132327
653.4033833697637	1585.9333333333334	15457.766666666666	-7.265912210337079
654.1587391905458	1586.2333333333333	15446.066666666668	-7.2310628903009695
654.9140222918159	1585.7	15454.666666666666	-6.962429195201817
655.6692326714084	1585.8666666666666	15445.4	-6.823201612376669
656.4243703271585	1585.9666666666667	15428.466666666667	-7.408685321016101
657.1794352569008	1586.1333333333334	15432.6	-7.480577725254108
657.9344274584702	1586.1666666666667	15491.4	-6.669743885147165
658.6893469297014	1586.6333333333334	15499.833333333334	-7.15954844258907
659.4441936684294	1586.4333333333334	15535.2	-6.9045274207512275
660.1989676724888	1586.4666666666667	15555.133333333333	-7.302589606310221
660.9536689397146	1586.1	15587.966666666667	-7.641117146627244
661.7082974679414	1586.8333333333333	15629.233333333334	-6.949154501596332
662.4628532550042	1586.2333333333333	15667.2	-6.677245387870876
663.2173362987378	1586.3	15701.633333333333	-7.722308880470512
663.9717465969768	1586.3666666666666	15778.5	-7.38314557279896
664.7260841475563	1586.5333333333333	15814.633333333333	-6.829122654012053
665.480348948311	1586.5666666666666	15887.033333333333	-6.65827845497469
666.2345409970756	1586.0	15967.2	-7.215613665467136
666.988660291685	1586.3333333333333	16061.0	-7.118244997724111
667.742706829974	1586.7	16137.5	-6.6749096520451765
668.4966806097776	1585.8666666666666	16210.133333333333	-7.185270421214647
669.2505816289303	1586.6	16300.6	-6.662478569190581
670.0044098852671	1586.6	16372.966666666667	-7.157221713377885
670.7581653766227	1585.6666666666667	16465.7	-7.089564983963359
671.511848100832	1587.0666666666666	16576.033333333333	-7.157225467715515
672.2654580557298	1586.4666666666667	16655.366666666665	-7.368050437213931
673.0189952391509	1586.1666666666667	16753.266666666666	-7.319806998810324
673.7724596489301	1586.7333333333333	16839.3	-7.1512460617684415
674.5258512829022	1585.4333333333334	16933.066666666666	-7.103598403403127
675.279170138902	1586.7	17047.7	-6.433338915577997
676.0324162147645	1586.1666666666667	17158.433333333334	-7.1181085947912095
676.7855895083242	1585.6	17283.433333333334	-6.795704464686463
677.5386900174161	1586.7666666666667	17404.866666666665	-6.59302697096554
678.2917177398749	1586.2666666666667	17529.733333333334	-7.190432969818693
679.0446726735356	1586.7	17667.6	-6.384078254677481
679.797554816233	1585.6333333333334	17786.6	-7.082348159820481
680.5503641658016	1586.8	17886.933333333334	-6.997661549912485
681.3031007200765	1586.5333333333333	18002.833333333332	-7.169780635185928
682.0557644768925	1586.6333333333334	18117.266666666666	-6.087295727081529
682.8083554340842	1586.6	18246.7	-6.400936007342304
683.5608735894867	1586.7666666666667	18383.8	-6.658183261244472
684.3133189409347	1586.7	18545.1	-6.91468564163428
685.0656914862628	1586.2666666666667	18670.2	-6.420315034334491
685.8179912233061	1586.1666666666667	18782.133333333335	-6.09166258635658
686.5702181498993	1585.9	18871.466666666667	-6.8120351387850615
687.3223722638772	1586.9	18978.266666666666	-7.0674798286417495
688.0744535630747	1586.5	19109.4	-7.045744331686692
688.8264620453265	1585.8666666666666	19238.566666666666	-7.2992797450911295
689.5783977084674	1586.3	19364.066666666666	-7.23313947885449
690.3302605503324	1586.5	19481.2	-6.929174290664169
691.082050568756	1586.2666666666667	19571.2	-7.058647767110745
691.8337677615733	1586.5333333333333	19675.3	-6.671828889096059
692.585412126619	1586.5666666666666	19765.133333333335	-6.959768535085504
693.3369836617278	1586.8666666666666	19820.1	-7.537970225815724
694.0884823647348	1586.5666666666666	19938.6	-6.60403304124858
694.8399082334745	1586.5333333333333	20053.133333333335	-6.232755264718393
695.5912612657819	1586.0	20156.866666666665	-6.358592542038827
696.3425414594917	1585.6666666666667	20207.233333333334	-6.316122903885138
697.0937488124388	1586.0666666666666	20257.5	-6.700376293524873
697.8448833224579	1585.9333333333334	20327.633333333335	-6.560575529792054
698.5959449873841	1585.8	20341.033333333333	-6.8872412626190345
699.3469338050518	1586.0666666666666	20385.266666666666	-6.972816668423575
700.0978497732962	1586.9333333333334	20415.866666666665	-6.517532702075807
700.8486928899517	1586.3333333333333	20454.3	-6.836595279814922
701.5994631528534	1586.5333333333333	20497.933333333334	-6.9762223140012845
702.3501605598362	1586.3333333333333	20520.1	-7.180176466069166
703.1007851087347	1586.9	20516.6	-6.718099161073974
703.8513367973837	1586.7	20504.033333333333	-6.7096474981397085
704.6018156236181	1586.9666666666667	20481.3	-7.2741583531515435
705.3522215852728	1586.5333333333333	20503.466666666667	-6.977963375928002
706.1025546801824	1586.9666666666667	20490.366666666665	-6.8306654477631
706.8528149061818	1586.4666666666667	20480.8	-6.537408238633456
707.603002261106	1586.5666666666666	20435.7	-7.514947154469597
708.3531167427894	1586.0666666666666	20430.433333333334	-7.019737039885091
709.1031583490673	1585.9333333333334	20414.366666666665	-6.832672901008748
709.8531270777742	1586.5666666666666	20385.4	-6.309362838704773
710.6030229267449	1586.3333333333333	20329.566666666666	-6.581344148850037
711.3528458938142	1587.1	20296.966666666667	-6.852021724094378
712.1025959768172	1586.7666666666667	20252.033333333333	-7.313108547745913
712.8522731735884	1586.1	20153.0	-6.749324090264645
713.6018774819628	1586.0666666666666	20086.5	-6.947456431625037
714.351408899775	1586.2666666666667	19997.733333333334	-6.324133159009484
715.1008674248601	1586.5666666666666	19878.033333333333	-6.578185227566889
715.8502530550527	1587.4	19732.866666666665	-7.229013224676067
716.5995657881876	1586.4	19602.033333333333	-6.820540667934651
717.3488056220998	1586.6333333333334	19531.566666666666	-6.838466552814912
718.097972554624	1585.7666666666667	19443.2	-7.152496222126455
718.8470665835949	1586.0666666666666	19382.466666666667	-6.73413353530196
719.5960877068475	1585.8666666666666	19326.2	-6.132149324327266
720.3450359222164	1586.2	19247.966666666667	-6.845584675320965
721.0939112275368	1586.4333333333334	19246.6	-6.294734368172867
721.842713620643	1586.6666666666667	19196.6	-6.490768242332719
722.5914430993702	1586.2666666666667	19145.1	-6.291795311340737
723.340099661553	1586.5	19097.8	-6.474117709910537
724.0886833050263	1586.1666666666667	19071.7	-7.321260642136929
724.837194027625	1587.1	19021.4	-6.64071905364804
725.5856318271836	1586.3666666666666	18968.966666666667	-6.9251439211640005
726.3339967015373	1586.6	18947.133333333335	-6.671184096559084
727.0822886485207	1586.3333333333333	18912.033333333333	-7.439978200616065
727.8305076659686	1586.4333333333334	18866.166666666668	-6.947078023190494
728.5786537517159	1586.2666666666667	18793.8	-6.747438404234367
729.3267269035974	1586.6333333333334	18738.033333333333	-6.884842105181937
730.0747271194479	1586.7333333333333	18723.033333333333	-6.662141977484014
730.822654397102	1585.7666666666667	18728.366666666665	-6.177935258445844
731.5705087343949	1586.9666666666667	18712.366666666665	-6.440698496987272
732.3182901291611	1586.6	18695.9	-6.012999647231141
733.0659985792356	1586.4	18642.166666666668	-6.201633639785908
733.8136340824532	1586.8666666666666	18594.333333333332	-6.26023339768461
734.5611966366486	1586.6	18582.566666666666	-6.317328044989283
735.3086862396566	1587.0666666666666	18564.633333333335	-6.2241111286400255
736.056102889312	1586.0333333333333	18563.133333333335	-6.348667938375444
736.8034465834498	1586.4	18571.366666666665	-6.380185420216491
737.5507173199047	1586.2666666666667	18589.866666666665	-5.64776490287296
738.2979150965115	1586.8666666666666	18617.866666666665	-5.437320338972335
739.045039911105	1586.3	18604.0	-5.659909201895802
739.79209176152	1586.0333333333333	18580.233333333334	-5.629006319922916
740.5390706455914	1586.4666666666667	18565.033333333333	-5.544090726671444
741.285976561154	1586.3666666666666	18509.833333333332	-5.845693479053096
742.0328095060426	1586.3666666666666	18498.666666666668	-5.495528469897914
742.7795694780918	1586.3	18480.966666666667	-6.2823046051731435
743.5262564751367	1586.2333333333333	18465.2	-6.370095802569994
744.272870495012	1586.6666666666667	18423.966666666667	-6.003472290544709
745.0194115355524	1586.4666666666667	18383.566666666666	-5.539786940542713
745.765879594593	1586.5	18349.766666666666	-6.369488822600496
746.5122746699683	1586.1666666666667	18372.733333333334	-5.592622142717262
747.2585967595134	1586.2666666666667	18377.0	-5.229357024076319
748.0048458610628	1587.5	18385.8	-5.871102574633757
748.7510219724516	1586.9333333333334	18398.266666666666	-6.04665097768969
749.4971250915144	1586.4666666666667	18444.033333333333	-6.124179108489592
750.243155216086	1586.8	18463.533333333333	-6.425872740074011
750.9891123440015	1586.3	18495.666666666668	-6.039699321513017
751.7349964730954	1586.5666666666666	18569.233333333334	-5.955798152472963
752.4808076012027	1586.2666666666667	18625.233333333334	-5.693981331505895
753.2265457261582	1586.5666666666666	18644.933333333334	-6.5427353482745465
753.9722108457964	1586.9666666666667	18737.766666666666	-6.22326466085032
754.7178029579526	1586.5666666666666	18792.2	-6.255824502456094
755.4633220604613	1586.0333333333333	18857.4	-6.488243081233751
756.2087681511574	1586.9333333333334	18897.4	-6.036803660693828
756.9541412278757	1586.3	18897.2	-6.499899323241912
757.699441288451	1586.2666666666667	18963.033333333333	-6.055830825288527
758.4446683307182	1586.2	18992.933333333334	-6.179963546990991
759.1898223525119	1586.0666666666666	19058.933333333334	-6.151019933798464
759.9349033516671	1586.6333333333334	19113.466666666667	-5.44188480750558
760.6799113260186	1586.4666666666667	19175.266666666666	-5.55611681913655
761.424846273401	1586.1333333333334	19256.8	-6.076992279484724
762.1697081916495	1586.2666666666667	19322.233333333334	-6.677335997778559
762.9144970785986	1586.8333333333333	19416.466666666667	-6.495370869142523
763.6592129320832	1586.5	19486.3	-5.216530801699283
764.4038557499381	1586.1666666666667	19527.2	-5.937492441460062
765.1484255299982	1586.3666666666666	19561.166666666668	-6.201210833640332
765.8929222700982	1585.1333333333334	19623.4	-5.710900916211416
766.637345968073	1585.7333333333333	19686.2	-5.757706357945698
767.3816966217572	1587.3333333333333	19744.6	-6.478790737481583
768.1259742289859	1586.4333333333334	19816.333333333332	-6.399962081921966
768.8701787875938	1587.0666666666666	19880.433333333334	-6.466810210330753
769.6143102954156	1586.7666666666667	19934.7	-6.6948535706052095
770.3583687502863	1586.6666666666667	20040.4	-5.855671104564047
771.1023541500406	1587.0	20137.3	-5.7437650428868485
771.8462664925133	1586.2666666666667	20218.566666666666	-5.890380256902985
772.5901057755393	1585.6666666666667	20336.733333333334	-5.304551379004655
773.3338719969533	1585.7666666666667	20367.2	-6.192843378137546
774.0775651545903	1586.1333333333334	20482.5	-5.698234917089612
774.8211852462848	1586.4	20541.833333333332	-6.415668226957325
775.5647322698719	1586.4666666666667	20637.466666666667	-6.409178505738681
776.3082062231862	1586.4	20686.4	-6.792986929245184
777.0516071040627	1585.8666666666666	20823.333333333332	-6.169487171385406
777.7949349103361	1586.5	20912.1	-5.64790793435394
778.5381896398412	1586.1	21002.1	-5.9322646339795
779.281371290413	1586.4333333333334	21108.7	-6.432419733997016
780.024479859886	1586.1666666666667	21222.433333333334	-6.06614048049478
780.7675153460953	1586.3333333333333	21365.5	-5.593640102426188
781.5104777468754	1587.4	21534.666666666668	-5.31673475864257
782.2533670600615	1586.5	21641.8	-5.464366424135085
782.996183283488	1586.5333333333333	21775.8	-5.395757776989099
783.73892641499	1586.6333333333334	21866.866666666665	-5.2468929040831185
784.4815964524023	1585.9333333333334	21963.2	-6.2666790480636445
785.2241933935596	1586.3666666666666	22072.333333333332	-6.193958048053425
785.9667172362967	1586.1333333333334	22148.266666666666	-5.4591378929319765
786.7091679784486	1586.4	22175.733333333334	-6.196353767420293
787.4515456178499	1586.3666666666666	22267.0	-6.260969143376132
788.1938501523355	1586.5333333333333	22414.033333333333	-5.737238382804674
788.9360815797401	1587.0	22555.933333333334	-6.182983615107822
789.6782398978987	1585.8333333333333	22671.666666666668	-6.453444039752284
790.420325104646	1586.2666666666667	22809.833333333332	-5.768196276356877
791.1623371978169	1585.8666666666666	22859.133333333335	-6.044147916418684
791.9042761752461	1586.5	22957.733333333334	-5.877653161351872
792.6461420347684	1586.7333333333333	23028.766666666666	-6.536600815663219
793.3879347742187	1586.2	23174.033333333333	-6.086301899872531
794.1296543914318	1586.8	23292.333333333332	-5.866037574088966
794.8713008842426	1586.3666666666666	23426.466666666667	-5.2044605257408625
795.6128742504857	1586.9666666666667	23525.666666666668	-5.80606078828838
796.354374487996	1586.4	23601.5	-5.849629786449871
797.0958015946084	1587.1333333333334	23715.833333333332	-5.736524629948865
797.8371555681575	1586.2	23840.133333333335	-5.913061555387226
798.5784364064783	1586.3	23956.466666666667	-5.500597676546478
799.3196441074057	1586.4333333333334	24003.133333333335	-6.419902391017505
800.0607786687742	1586.3666666666666	24105.466666666667	-6.444130841748097
800.8018400884189	1586.6	24231.466666666667	-6.399784782090733
801.5428283641745	1586.0333333333333	24368.333333333332	-5.803168413747933
802.2837434938757	1586.0666666666666	24481.333333333332	-6.066630403627647
803.0245854753575	1586.7666666666667	24666.0	-5.524667736061264
803.7653543064547	1586.1	24792.166666666668	-5.10642163152451
804.5060499850019	1586.1666666666667	24868.0	-4.946072571496586
805.2466725088342	1585.8666666666666	24898.766666666666	-5.583679780705043
805.9872218757862	1586.2	24986.166666666668	-5.702882596314309
806.7276980836928	1586.4333333333334	25135.4	-5.719212574029814
807.4681011303886	1586.9	25241.633333333335	-6.0240805666584984
808.2084310137088	1586.2666666666667	25274.9	-5.912443703506877
808.948687731488	1586.1333333333334	25431.266666666666	-5.332113336587535
809.688871281561	1586.8666666666666	25465.2	-6.084647674816798
810.4289816617627	1587.0333333333333	25590.0	-5.965833678524675
811.1690188699278	1586.1	25680.833333333332	-6.208692790935913
811.9089829038911	1586.0	25720.4	-6.241725577081353
812.6488737614875	1586.6	25826.3	-5.841384421331439
813.3886914405518	1586.0333333333333	25950.466666666667	-5.675643619533947
814.1284359389189	1585.6333333333334	26078.666666666668	-5.955134364296808
814.8681072544233	1585.4333333333334	26215.466666666667	-6.15467116478465
815.6077053849002	1586.1	26275.6	-5.758230840825979
816.3472303281842	1586.1	26308.366666666665	-5.577834129547119
817.0866820821101	1586.8333333333333	26371.966666666667	-5.9303674026270965
817.8260606445127	1586.9	26483.933333333334	-5.734073906196973
818.5653660132269	1586.5333333333333	26553.2	-5.961895367243394
819.3045981860876	1587.0666666666666	26603.0	-6.57254814840411
820.0437571609293	1586.6	26651.2	-6.71630411491476
820.7828429355872	1586.4333333333334	26730.933333333334	-6.409869336037104
821.5218555078957	1585.0333333333333	26885.033333333333	-5.739906100380602
822.26079487569	1586.3666666666666	26954.533333333333	-6.443735513574098
822.9996610368046	1585.8	27022.466666666667	-5.780035100029624
823.7384539890745	1586.2333333333333	27015.0	-6.114257472869786
824.4771737303345	1586.1	27121.3	-5.573778697983788
825.2158202584193	1585.6666666666667	27220.166666666668	-5.6002719412161985
825.9543935711638	1586.9	27306.2	-5.409631375399392
826.6928936664028	1585.8666666666666	27386.833333333332	-5.357146744144557
827.4313205419711	1586.1666666666667	27483.133333333335	-6.138979459972258
828.1696741957036	1586.4333333333334	27573.866666666665	-6.369797923610862
828.907954625435	1586.5333333333333	27670.666666666668	-6.359481668108478
829.646161829	1585.8333333333333	27752.633333333335	-5.643822342045483
830.3842958042337	1586.4333333333334	27819.866666666665	-5.890425003354542
831.1223565489707	1586.4333333333334	27876.2	-5.944702526154371
831.8603440610459	1586.7	27928.7	-6.137319502289646
832.598258338294	1586.8666666666666	28014.3	-5.756667880599019
833.3360993785501	1586.0333333333333	28119.666666666668	-5.216573852948916
834.0738671796487	1586.8333333333333	28186.466666666667	-5.783556897440073
834.8115617394246	1586.5	28324.633333333335	-5.406368077139552
835.5491830557129	1585.9	28479.9	-5.137511860901489
836.2867311263482	1586.3	28523.666666666668	-5.922563417952457
837.0242059491653	1586.2333333333333	28606.266666666666	-5.667718571723586
837.7616075219992	1586.3333333333333	28688.233333333334	-5.357989305277491
838.4989358426844	1585.6	28689.666666666668	-5.8363232111432755
839.2361909090561	1585.7666666666667	28751.366666666665	-5.567577476789508
839.9733727189487	1586.1666666666667	28844.7	-5.2245542887769885
840.7104812701973	1586.3333333333333	28955.7	-5.474161767190435
841.4475165606366	1586.6666666666667	29127.5	-5.613116501937537
842.1844785881015	1586.2666666666667	29293.7	-5.534188298659294
842.9213673504267	1587.1333333333334	29409.4	-5.350140722291783
843.6581828454471	1586.3333333333333	29401.966666666667	-6.335765547611082
844.3949250709974	1586.2	29462.566666666666	-5.821227693091857
845.1315940249126	1585.8	29568.7	-5.656768298938312
845.8681897050272	1586.5	29612.433333333334	-6.150065109809413
846.6047121091764	1586.7	29712.6	-6.109074619442242
847.3411612351948	1585.7333333333333	29841.866666666665	-6.216993307750137
848.0775370809172	1586.1333333333334	29923.166666666668	-5.63544539145963
848.8138396441784	1586.4333333333334	30002.3	-5.785334676592922
849.5500689228132	1586.4333333333334	30060.133333333335	-5.70843565881123
850.2862249146566	1586.3	30050.1	-5.836880897026174
851.0223076175432	1586.7333333333333	30206.166666666668	-5.56421368033444
851.7583170293079	1585.9333333333334	30443.6	-6.111059310043267
852.4942531477856	1586.0333333333333	30581.033333333333	-6.3284123443960345
853.2301159708109	1586.3333333333333	30628.066666666666	-6.186621597851077
853.9659054962187	1585.9	30648.366666666665	-6.131655559943632
854.7016217218439	1586.0333333333333	30720.5	-5.691626207791252
855.4372646455213	1586.6666666666667	30822.333333333332	-6.3054863810317086
856.1728342650856	1586.2666666666667	30932.233333333334	-5.494540000191146
856.9083305783716	1586.1666666666667	31057.7	-5.150538426187812
857.6437535832143	1586.8	31104.833333333332	-5.650094794418289
858.3791032774483	1585.8666666666666	31174.1	-5.746393293299593
859.1143796589085	1586.7666666666667	31189.8	-5.705412583513177
859.8495827254299	1586.4666666666667	31354.366666666665	-5.653858772047265
860.5847124748469	1586.8333333333333	31431.433333333334	-5.634155527910829
861.3197689049947	1586.6333333333334	31566.666666666668	-5.457258148302305
862.0547520137079	1586.4	31694.0	-5.6317706288830705
862.7896617988213	1586.7666666666667	31738.866666666665	-6.016229949558346
863.5244982581698	1585.8333333333333	31853.4	-5.092917265434728
864.2592613895882	1586.2333333333333	31854.8	-6.163966428150957
864.9939511909114	1586.6333333333334	31854.033333333333	-5.672101539139904
865.728567659974	1586.1666666666667	31888.4	-5.788679343414413
866.4631107946109	1586.8	31942.366666666665	-5.094264727776336
867.197580592657	1585.7333333333333	31988.233333333334	-5.935549540988984
867.931977051947	1585.9666666666667	32142.533333333333	-5.287533524956599
868.6663001703158	1586.2	32171.4	-5.51774963056406
869.4005499455982	1586.2	32186.366666666665	-5.027125443541152
870.1347263756289	1586.9	32149.833333333332	-5.346797609743784
870.8688294582428	1586.8333333333333	32255.033333333333	-4.716834303997364
871.6028591912748	1586.6333333333334	32436.233333333334	-5.1087005158299785
872.3368155725594	1586.1666666666667	32601.966666666667	-5.352192916122024
873.0706985999318	1585.9333333333334	32644.166666666668	-5.846018702897263
873.8045082712266	1586.5666666666666	32757.633333333335	-5.680631110026939
874.5382445842787	1585.8666666666666	32932.333333333336	-5.843201057019298
875.2719075369228	1586.1666666666667	33087.2	-5.988808751008975
876.0054971269938	1585.9666666666667	33182.9	-6.416558041646637
876.7390133523264	1586.0	33329.1	-5.883615819897547
877.4724562107556	1586.7666666666667	33561.26666666667	-5.771629944700683
878.2058257001161	1586.0666666666666	33760.4	-5.223299047727192
878.9391218182427	1586.0	33855.86666666667	-5.7877673830721506
879.6723445629702	1586.3333333333333	33936.933333333334	-5.3581374775587705
880.4054939321335	1586.3	34050.2	-4.832267212102355
881.1385699235674	1586.2333333333333	34209.76666666667	-5.079442972326207
881.8715725351066	1586.6333333333334	34421.666666666664	-4.914849294486513
882.604501764586	1586.1333333333334	34586.53333333333	-5.258901854281281
883.3373576098403	1585.8	34759.13333333333	-5.609186886867084
884.0701400687044	1586.7	34897.1	-6.299160546914872
884.8028491390132	1585.7	35051.63333333333	-6.4291035720709155
885.5354848186014	1586.5333333333333	35135.566666666666	-6.918537303503732
886.2680471053038	1586.1	35270.36666666667	-6.801717302925584
887.0005359969554	1585.6333333333334	35428.8	-7.127005891120856
887.7329514913906	1587.3666666666666	35579.666666666664	-7.4021535213489384
888.4652935864447	1586.3	35904.53333333333	-6.504605832917039
889.1975622799522	1586.6666666666667	36092.96666666667	-6.806975172045439
889.929757569748	1586.6333333333334	36325.76666666667	-5.881991618675658
890.6618794536669	1585.8333333333333	36445.5	-6.02482477877355
891.3939279295437	1586.0666666666666	36544.53333333333	-6.178598937952367
892.1259029952132	1586.0333333333333	36660.5	-5.663206860448028
892.8578046485103	1586.1	36912.933333333334	-5.38347168763695
893.5896328872698	1587.1	37120.666666666664	-5.4444857868835
894.3213877093264	1586.6666666666667	37350.666666666664	-4.51041608961524
895.0530691125149	1586.4666666666667	37555.433333333334	-4.673616582291588
895.7846770946703	1586.1	37777.8	-4.9678103586109215
896.5162116536272	1586.4666666666667	38006.73333333333	-4.194601093213223
897.2476727872206	1585.8333333333333	38101.76666666667	-3.6949427908373087
897.9790604932853	1585.8333333333333	38223.066666666666	-3.573045012043042
898.7103747696559	1586.3	38378.433333333334	-3.094972559980752
899.4416156141674	1585.6333333333334	38529.5	-3.0029266193548203
900.1727830246544	1586.6333333333334	38675.03333333333	-2.757839691152981
900.9038769989521	1586.7	38886.066666666666	-2.0842194873964224
901.634897534895	1586.8333333333333	39091.26666666667	-1.8984087051219327
902.365844630318	1586.1666666666667	39295.3	-1.5527778305229063
903.0967182830558	1586.1	39491.26666666667	-1.3746192587065045
903.8275184909435	1585.8666666666666	39530.166666666664	-2.3885975168044937
904.5582452518156	1586.7666666666667	39752.666666666664	-1.629842087494348
905.288898563507	1585.7333333333333	39926.666666666664	-1.4651501553704533
906.0194784238527	1586.5333333333333	40079.03333333333	-1.1297952642059481
906.7499848306873	1587.0	40314.166666666664	-0.9051640290537826
907.4804177818455	1586.3666666666666	40539.13333333333	-1.5751319217142024
908.2107772751625	1586.4333333333334	40790.833333333336	-1.6779794408613988
908.9410633084728	1586.9	41057.7	-1.4726267076292796
909.6712758796114	1586.2333333333333	41096.433333333334	-1.1785693304463598
910.4014149864129	1586.6	41173.73333333333	-1.1835758944295467
911.1314806267123	1586.9333333333334	41293.26666666667	-1.3527029922227265
911.8614727983444	1586.2666666666667	41487.166666666664	-1.8998701087150114
912.5913914991438	1586.8666666666666	41674.7	-0.9959071041805228
913.3212367269456	1585.8666666666666	41818.86666666667	-1.2345718276983169
914.0510084795844	1586.4666666666667	42022.3	-0.7626100043860853
914.7807067548952	1586.4	42119.666666666664	-1.5408684086447466
915.5103315507125	1586.7	42175.333333333336	-1.308764255452033
916.2398828648716	1586.6	42263.066666666666	-2.0380381542547124
916.9693606952068	1586.3666666666666	42432.566666666666	-1.9932529899560083
917.6987650395532	1586.7666666666667	42529.666666666664	-1.9596941837525115
918.4280958957455	1586.1	42613.833333333336	-1.757846261106267
919.1573532616186	1586.5	42713.8	-1.885394892121371
919.8865371350073	1586.1	42779.5	-2.0534470729478826
920.6156475137464	1586.5333333333333	42918.2	-2.0152182662343443
921.3446843956707	1586.8	42955.73333333333	-1.8994923152469005
922.0736477786149	1586.1	42928.933333333334	-1.7280837545194274
922.802537660414	1586.7666666666667	42918.86666666667	-1.8373612701460136
923.5313540389027	1586.6	42952.066666666666	-2.696146403672047
924.2600969119159	1586.1666666666667	42998.73333333333	-2.4460132453707537
924.9887662772883	1586.5333333333333	42958.46666666667	-2.7930841115577354
925.7173621328548	1586.3666666666666	42954.1	-2.503285936751495
926.4458844764501	1585.7	42863.566666666666	-2.6429443318479295
927.1743333059092	1585.7666666666667	42708.066666666666	-2.207272398527506
927.9027086190666	1586.6	42375.3	-2.6586696043458584
928.6310104137575	1586.4666666666667	41923.4	-2.4796496625158606
929.3592386878165	1586.2666666666667	41282.73333333333	-3.167332240351954
930.0873934390784	1586.2	40624.566666666666	-2.781178562963536
930.815474665378	1586.1	39847.2	-3.058088606316368
931.5434823645503	1586.0666666666666	38872.4	-3.311553482683108
932.2714165344298	1586.0666666666666	37755.96666666667	-3.110273670378454
932.9992771728516	1586.2	36622.7	-3.0505333439920532
933.7270642776504	1586.2333333333333	35495.566666666666	-3.3752927455143302
934.4547778466609	1585.8333333333333	34431.066666666666	-3.523117364918612
935.1824178777181	1586.4666666666667	33570.3	-3.2399501870479734
935.9099843686568	1586.0	32875.8	-3.8318988407309
936.6374773173115	1585.7	32369.8	-3.41472428274338
937.3648967215174	1586.5666666666666	32063.366666666665	-2.977520266988473
938.0922425791092	1585.8666666666666	31834.633333333335	-3.6638320338797823
938.8195148879216	1586.2333333333333	31875.366666666665	-4.022324525504927
939.5467136457895	1586.8	32070.5	-4.177890208744697
940.2738388505477	1586.0	32321.933333333334	-4.1050444284951375
941.000890500031	1586.2666666666667	32699.8	-3.7741832348112645
941.7278685920743	1586.2	33258.666666666664	-3.7133007788701637
942.4547731245123	1586.1	33858.6	-3.5804902768986464
943.1816040951798	1586.1333333333334	34509.833333333336	-3.669125654292348
943.9083615019116	1586.9333333333334	35253.666666666664	-3.983625065959508
944.6350453425426	1586.3333333333333	35985.3	-4.359835246195244
945.3616556149077	1586.1	36806.96666666667	-3.993549082000377
946.0881923168415	1585.9666666666667	37603.5	-3.4883600001214705
946.8146554461789	1586.0333333333333	38366.1	-3.7473500324580615
947.5410450007547	1586.4	39133.9	-3.8499630382102343
948.2673609784038	1585.6	39952.166666666664	-3.980542300976382
948.9936033769609	1586.3	40779.36666666667	-3.4607754202220113
949.7197721942608	1586.7333333333333	41503.666666666664	-3.5698705383608447
950.4458674281384	1586.5666666666666	42231.13333333333	-3.7548768721019137
951.1718890764284	1586.3	43030.3	-3.3574063948251682
951.8978371369658	1586.1	43720.8	-3.3390609148321038
952.6237116075853	1586.3666666666666	44344.8	-3.627423029331975
953.3495124861216	1587.0333333333333	44918.666666666664	-3.712815554444312
954.0752397704097	1586.3	45477.5	-3.2481582815821697
954.8008934582843	1586.0666666666666	45960.3	-3.686762019819324
955.5264735475803	1587.0333333333333	46460.76666666667	-3.5569520830673977
956.2519800361324	1586.4	46973.666666666664	-3.527942766306159
956.9774129217755	1585.7333333333333	47392.5	-3.2335982437484585
957.7027722023442	1586.2666666666667	47825.53333333333	-2.8347261519799094
958.4280578756737	1586.6333333333334	48120.23333333333	-2.6833082756235394
959.1532699395985	1586.4666666666667	48315.833333333336	-2.4750046101325895
959.8784083919536	1586.2	48640.066666666666	-2.213790460169316
960.6034732305736	1585.7666666666667	49010.1	-2.0911388975722662
961.3284644532936	1586.3	49215.166666666664	-2.6060789551543992
962.053382057948	1586.8	49574.166666666664	-2.204750693972836
962.7782260423721	1586.1666666666667	49798.4	-2.5752357394237104
963.5029964044004	1586.7	50011.2	-2.5812172309731007
964.2276931418677	1586.5666666666666	50300.166666666664	-2.77505405477213
964.952316252609	1585.6666666666667	50485.46666666667	-2.4049019451097484
965.6768657344589	1586.2666666666667	50539.1	-2.3837755944928922
966.4013415852523	1586.1666666666667	50567.36666666667	-2.1624798301455717
967.1257438028242	1586.4	50605.566666666666	-1.7945085978874074
967.8500723850091	1586.6	50629.1	-2.064902276323099
968.574327329642	1586.6333333333334	50659.2	-1.8577755555035358
969.2985086345576	1586.4	50742.53333333333	-1.7217636872355406
970.0226162975908	1586.6333333333334	50688.6	-1.7398101211367183
970.7466503165765	1586.5333333333333	50567.3	-1.6281093225532652
971.4706106893493	1586.7666666666667	50583.666666666664	-1.7962051438062725
972.1944974137441	1586.5666666666666	50458.6	-1.7807253633955555
972.9183104875957	1586.3	50198.9	-1.6727523596174514
973.6420499087391	1585.6333333333334	49842.933333333334	-1.9595764946762242
974.3657156750087	1586.4666666666667	49658.36666666667	-1.5664242383304132
975.0893077842397	1586.2333333333333	49492.73333333333	-1.2591783765400946
975.8128262342667	1586.4333333333334	49486.53333333333	-1.0712649438735282
976.5362710229247	1586.7333333333333	49440.333333333336	-0.6913037430842662
977.2596421480483	1586.7666666666667	49311.63333333333	-0.9241787977727078
977.9829396074724	1586.1666666666667	49186.933333333334	-1.2469367835779408
978.7061633990318	1587.0666666666666	49041.63333333333	-0.8639846842801355
979.4293135205613	1587.2	48786.8	-1.0103459822974135
980.1523899698958	1585.8666666666666	48532.5	-1.139437436084314
980.87539274487	1586.6666666666667	48456.1	-0.7603854693330597
981.5983218433189	1586.5	48473.333333333336	-1.2203309780463885
982.3211772630771	1586.3	48522.666666666664	-0.8094850940681839
983.0439590019795	1586.1333333333334	48642.36666666667	-1.1116255676656164
983.7666670578608	1586.5666666666666	48771.933333333334	-0.6560567769668866
984.4893014285559	1587.1666666666667	48831.933333333334	-0.17952180250719593
985.2118621118997	1586.1	48796.0	-0.4477713341967949
985.9343491057269	1586.2	48744.36666666667	-0.5390243257886934
986.6567624078724	1586.6333333333334	48647.066666666666	-0.59175502902521
987.3791020161709	1586.9666666666667	48552.96666666667	0.004623523332514094
988.1013679284573	1586.6	48467.36666666667	-0.051565476990726535
988.8235601425663	1585.6333333333334	48472.96666666667	-0.2419928775459381
989.5456786563328	1586.5333333333333	48581.333333333336	0.07640171934131917
990.2677234675917	1586.4666666666667	48628.333333333336	-0.13261402951083315
990.9896945741776	1587.0	48568.63333333333	-0.15989038773171912
991.7115919739255	1586.8	48419.833333333336	-0.017927915584070052
992.4334156646702	1586.1666666666667	48099.5	-0.33755655163972725
993.1551656442463	1586.3	47679.066666666666	-0.1554381995458342
993.8768419104888	1585.9333333333334	47300.666666666664	-0.34503316006170603
994.5984444612325	1585.9333333333334	46988.13333333333	-0.021681245705583753
995.3199732943121	1585.8333333333333	46664.166666666664	0.5687911583706845
996.0414284075626	1586.7333333333333	46317.6	0.08091633617042854
996.7628097988187	1586.5	46046.9	-0.011070393870233303
997.4841174659151	1586.7333333333333	45845.333333333336	0.242440296784167
998.2053514066869	1586.2	45522.26666666667	-0.000329489604696678
998.9265116189687	1587.3333333333333	45077.96666666667	-0.5605146165745397
999.6475981005952	1586.0333333333333	44589.46666666667	0.12423627145062861
1000.3686108494015	1586.1333333333334	44064.6	-0.04600499529529728
1001.0895498632223	1586.3333333333333	43713.46666666667	0.18560416083431122
1001.8104151398923	1586.2	43320.23333333333	-0.10751786496276984
1002.5312066772464	1586.1	42956.23333333333	0.1816495454456736
1003.2519244731194	1585.9	42659.76666666667	0.4781853072797848
1003.9725685253462	1586.0333333333333	42339.066666666666	0.6587306328802313
1004.6931388317614	1586.2	41920.13333333333	0.18416280610257682
1005.4136353902	1586.1	41429.566666666666	0.7327356218693659
1006.1340581984969	1586.6666666666667	40885.13333333333	0.5097585108839104
1006.8544072544867	1586.7666666666667	40203.0	0.8961391719824517
1007.5746825560042	1586.2333333333333	39568.76666666667	0.730106246917204
1008.2948841008844	1586.8666666666666	39032.9	1.5666025487758586
1009.0150118869618	1586.7666666666667	38535.566666666666	0.8702721466546388
1009.7350659120716	1586.7	38241.46666666667	1.0435028378573874
1010.4550461740483	1586.0333333333333	37857.566666666666	0.7797704649867024
1011.174952670727	1586.2666666666667	37500.76666666667	1.2719717497497367
1011.8947853999423	1587.3	37090.9	1.1035407221543283
1012.614544359529	1586.5	36611.8	1.427038861942634
1013.334229547322	1586.3333333333333	35996.5	1.6911514648724097
1014.0538409611561	1586.1666666666667	35327.566666666666	1.1952384785310093
1014.7733785988661	1586.6333333333334	34711.63333333333	1.5638688154388007
1015.4928424582868	1586.2666666666667	34160.333333333336	1.031383304346148
1016.2122325372529	1586.1666666666667	33665.53333333333	1.0070493811225925
1016.9315488335994	1586.8333333333333	33226.333333333336	0.917888704722261
1017.6507913451611	1586.3	32903.76666666667	1.967159756540023
1018.3699600697728	1586.2	32539.833333333332	1.9560387757677826
1019.0890550052692	1586.8666666666666	32112.733333333334	1.6687207030228801
1019.8080761494851	1586.1666666666667	31600.833333333332	2.395008847564077
1020.5270235002555	1586.7666666666667	30919.8	1.9215758751105396
1021.2458970554151	1587.0333333333333	30193.166666666668	2.0050853752751987
1021.9646968127987	1586.2333333333333	29530.733333333334	2.002186122642211
1022.6834227702411	1587.2	28985.133333333335	2.22594175179663
1023.4020749255772	1586.8	28509.133333333335	2.343209716603078
1024.1206532766416	1586.4	28126.066666666666	2.2454779405286778
1024.8391578212693	1586.1	27780.0	2.018599533402903
1025.5575885572953	1586.2666666666667	27428.933333333334	1.6736704034882839
1026.2759454825539	1586.6	27000.3	1.6933983334425569
1026.9942285948803	1586.6	26435.3	1.4583259329693343
1027.7124378921092	1586.8666666666666	25883.166666666668	1.4771904943555607
1028.4305733720753	1586.9	25274.1	1.204415934137007
1029.1486350326138	1586.7	24730.366666666665	1.6237153960940727
1029.866622871559	1586.4666666666667	24211.9	1.390018327856507
1030.584536886746	1585.8666666666666	23774.833333333332	0.9156547220015759
1031.3023770760096	1586.0666666666666	23407.666666666668	0.953026096230325
1032.0201434371845	1586.7666666666667	23089.766666666666	1.6066038860966125
1032.7378359681059	1586.5	22719.466666666667	1.2966194774838362
1033.455454666608	1586.4666666666667	22344.5	1.5607745466808605
1034.1729995305259	1586.6666666666667	21912.766666666666	1.5711282609449513
1034.8904705576945	1585.8333333333333	21404.133333333335	1.3410020809536716
1035.6078677459486	1586.6666666666667	20850.866666666665	0.5301102764529387
1036.3251910931228	1586.5	20366.166666666668	0.8649942392047424
1037.042440597052	1585.8666666666666	19907.8	1.039457526750504
1037.7596162555712	1586.2666666666667	19486.733333333334	0.709828058527313
1038.4767180665153	1586.4666666666667	19146.766666666666	1.2383443002222574
1039.1937460277186	1586.3333333333333	18816.733333333334	0.8620302500338687
1039.9107001370162	1586.0	18532.5	0.9295596883248207
1040.627580392243	1586.0333333333333	18253.033333333333	0.7032434843696624
1041.3443867912338	1586.3	17924.466666666667	1.7365871746709651
1042.0611193318232	1586.3	17537.533333333333	1.227829058966183
1042.7777780118463	1586.2333333333333	17103.666666666668	1.1134636319255855
1043.4943628291376	1586.2	16648.133333333335	0.6762008574794649
1044.2108737815322	1586.7	16249.0	1.4181395972846071
1044.9273108668647	1586.2	15870.166666666666	1.4425450316712527
1045.64367408297	1586.2	15517.1	1.0508254014494744
1046.359963427683	1586.3666666666666	15246.366666666667	1.1928200815333339
1047.0761788988382	1585.9333333333334	15004.3	1.61480897027175
1047.7923204942708	1586.7	14760.033333333333	1.8964806581187572
1048.5083882118154	1586.5666666666666	14462.033333333333	1.085224552730021
1049.224382049307	1586.4	14159.633333333333	0.995927426387561
1049.9403020045802	1586.6333333333334	13838.733333333334	1.0196932312675449
1050.6561480754697	1586.3666666666666	13477.566666666668	0.9274396672104224
1051.3719202598106	1586.6333333333334	13148.4	0.6678823453166656
1052.0876185554378	1586.9	12880.9	1.1191575186523182
1052.8032429601856	1586.4	12630.533333333333	1.39560428830477
1053.5187934718892	1586.9666666666667	12418.866666666667	0.6915039477566378
1054.2342700883835	1585.7666666666667	12263.133333333333	1.2219466333971267
1054.949672807503	1586.0666666666666	12098.566666666668	0.610472316385624
1055.6650016270826	1586.4333333333334	11925.366666666667	-0.09520256119456626
1056.3802565449573	1586.6	11725.166666666666	0.8361040871333046
1057.0954375589617	1586.0333333333333	11495.9	0.5247495106187826
1057.8105446669308	1586.7333333333333	11261.633333333333	0.05087693347204002
1058.5255778666992	1587.0	11053.433333333332	-0.18347047418432635
1059.240537156102	1586.6	10828.133333333333	0.23189782823965455
1059.9554225329737	1586.0666666666666	10635.3	-0.21271423270261766
1060.6702339951491	1586.3	10480.933333333332	0.7721458903107363
1061.3849715404633	1585.8666666666666	10354.333333333334	0.46417076731275536
1062.0996351667509	1587.0666666666666	10231.7	0.7240393930199585
1062.8142248718468	1586.5	10124.9	-0.34742950285082835
1063.528740653586	1586.3	9980.933333333332	0.16903316161801518
1064.2431825098029	1586.5	9809.566666666668	0.1144457906023974
1064.9575504383324	1586.6	9595.166666666666	0.20611811767817217
1065.6718444370097	1586.4666666666667	9380.3	-0.05943362275580952
1066.386064503669	1586.1333333333334	9204.766666666666	-0.18047595485925438
1067.1002106361457	1586.2666666666667	9056.566666666668	-0.3157582666019036
1067.8142828322743	1586.2	8944.133333333333	-0.3323745135756553
1068.5282810898898	1586.4666666666667	8847.533333333333	0.5805583398778064
1069.2422054068265	1585.5666666666666	8736.166666666666	-0.7645924751471519
1069.95605578092	1586.2666666666667	8647.433333333332	0.5046310769750922
1070.6698322100044	1586.1333333333334	8502.533333333333	-0.2908387886993525
1071.383534691915	1586.3666666666666	8347.366666666667	-0.6076683137733736
1072.0971632244864	1586.5666666666666	8168.966666666666	-0.6724561063305501
1072.8107178055534	1586.1666666666667	8028.833333333333	1.1609872766749825
1073.524198432951	1586.6333333333334	7905.6	0.7199570172322932
1074.2376051045137	1586.7333333333333	7786.5	-0.7978382210491223
1074.9509378180765	1586.3333333333333	7706.6	-0.4539070902969005
1075.6641965714741	1587.1333333333334	7633.333333333333	0.05028344032214982
1076.3773813625414	1586.2666666666667	7517.866666666667	-0.9824375080658623
1077.0904921891133	1586.6333333333334	7421.933333333333	0.33752622998786597
1077.8035290490245	1586.2666666666667	7290.266666666666	-0.7455178699569647
1078.51649194011	1586.2	7161.7	-0.8145196407322332
1079.2293808602042	1586.9333333333334	7034.066666666667	-1.3029414764047544
1079.9421958071423	1585.5333333333333	6909.7	-0.8095111968067531
1080.6549367787588	1586.4666666666667	6821.866666666667	-0.3151087590233701
1081.367603772889	1586.2333333333333	6745.5	-1.5013742639869236
1082.080196787367	1586.2333333333333	6685.733333333334	-0.6155840604050069
1082.7927158200282	1586.3333333333333	6619.633333333333	-1.0083541313426851
1083.5051608687072	1586.6333333333334	6519.5	-0.7096172902258321
1084.217531931239	1585.6	6402.633333333333	-1.0715581206368026
1084.9298290054578	1586.3	6284.733333333334	-0.8526354183457532
1085.6420520891993	1585.9666666666667	6172.8	-1.2291361465868444
1086.3542011802977	1586.4333333333334	6092.133333333333	-1.3409309916893104
1087.0662762765878	1585.7666666666667	6032.8	-1.6181273543980097
1087.7782773759047	1587.4333333333334	5979.0	-1.6024005714687757
1088.4902044760831	1586.3	5899.733333333334	-1.9823034846686836
1089.202057574958	1585.9333333333334	5814.7	-1.6571515732017004
1089.9138366703637	1586.7333333333333	5721.6	-1.3213944605411105
1090.6255417601355	1585.9333333333334	5627.9	-1.4302600035421877
1091.337172842108	1585.6666666666667	5555.533333333334	-1.4852667336205199
1092.048729914116	1586.4666666666667	5492.133333333333	-1.6241273687421676
1092.7602129739944	1586.0333333333333	5456.1	-1.6800292328564232
1093.471622019578	1585.7	5407.366666666667	-1.4785891170980607
1094.1829570487016	1586.2	5342.433333333333	-2.1567238812726495
1094.8942180592	1585.8666666666666	5252.233333333334	-1.5056965590086424
1095.605405048908	1586.3	5171.466666666666	-0.8753378301563285
1096.3165180156604	1586.2	5100.9	-1.1681777106718603
1097.027556957292	1586.3	5062.933333333333	-0.811209653521008
1097.7385218716379	1586.8666666666666	5025.4	-0.5175307248817563
1098.4494127565324	1586.0666666666666	4971.666666666667	-1.9880117283722862
1099.1602296098106	1586.6333333333334	4887.466666666666	-1.427391706154086
1099.8709724293074	1586.1666666666667	4807.6	-0.8978316499998737
1100.5816412128574	1586.6666666666667	4732.233333333334	-1.7086475908812369
1101.2922359582956	1586.5666666666666	4688.233333333334	-1.2536988099995923
1102.0027566634565	1586.1666666666667	4646.4	-2.7538716735912727
1102.7132033261753	1586.2	4597.266666666666	-2.033720586953882
1103.4235759442865	1586.3333333333333	4519.9	-1.38938090882359
1104.1338745156252	1586.1	4442.733333333334	-2.370258602322626
1104.844099038026	1586.6333333333334	4401.5	-1.5964933951741926
1105.5542495093239	1585.8666666666666	4359.0	-2.4881441416826258
1106.2643259273534	1586.9	4308.433333333333	-3.5862758813297195
1106.9743282899494	1586.1666666666667	4230.666666666667	-3.565441320199649
1107.684256594947	1586.7666666666667	4154.433333333333	-3.4088474458232834
1108.394110840181	1586.8333333333333	4103.633333333333	-2.9921813016847048
1109.1038910234856	1586.1333333333334	4060.9333333333334	-1.9784862153992455
1109.8135971426964	1586.3666666666666	3998.766666666667	-3.811773922210011
1110.5232291956477	1585.7	3930.4666666666667	-1.6391746030845056
1111.2327871801745	1586.2	3861.5	-2.9421881753315344
1111.9422710941117	1586.2	3808.3333333333335	-3.7686291038753668
1112.6516809352938	1585.9666666666667	3765.766666666667	-2.390879136431909
1113.3610167015559	1586.7	3709.8	-1.87785658627583
1114.0702783907325	1585.2333333333333	3651.0666666666666	-2.5154283736601584
1114.7794660006589	1586.3666666666666	3618.3	0.27081492717455785
1115.4885795291696	1585.8333333333333	3578.0666666666666	-2.8030544767414844
1116.1976189740992	1585.9666666666667	3535.4	-1.1791310999556757
1116.906584333283	1585.9	3487.733333333333	-1.50453849981412
1117.6154756045555	1586.2666666666667	3445.4333333333334	-3.2580965951965
1118.3242927857516	1585.9	3407.733333333333	-2.811746311251218
1119.0330358747062	1585.8666666666666	3371.6666666666665	-2.1671103496283877
1119.741704869254	1586.0333333333333	3321.5333333333333	-3.555520887204709
1120.4502997672296	1586.2	3282.9666666666667	-3.6532675068703844
1121.1588205664682	1585.2666666666667	1664.0666666666666	-13.386229073145536
1121.8672672648045	1585.0666666666666	1665.0	5.834438470917982
1122.5756398600731	1584.8333333333333	1664.0333333333333	-4.364805402449826
1123.2839383501089	1585.6333333333334	1664.3666666666666	-10.176403247257769
