# Supplementary material for: Roblonski: A Material-Efficient Robo-Fluidic Toolbox for Rapid Photochemical Characterization
Source: ACS Cent Sci. 2026 Feb 6;12(3):333–44. doi: 10.1021/acscentsci.5c02027 (PMC13022720; doi:10.1021/acscentsci.5c02027)
Supplement: Supplementary file 2 [file oc5c02027_si_002.zip › BeerLambertStudy/Raw Data (Automataed)/BLEC Study (2025 Jun 12)/RhodamineB1/blec_RhodamineB1__13062025_aABS_i12_eEXP_s5_d900e-03_t250-0_m7_v175-0.csv]

name	C:/Users/cbe.mabolha.shared/Documents/Gilson Spectroscopy Project\BLEC Study (2025 Jun 12)\RhodamineB1\blec_RhodamineB1__13062025_aABS_i12_eEXP_s5_d900e-03_t250-0_m7_v175-0.csv
2025-06-13 02:21:03.261430
mix_iter=7	mix_disp=175.0
droplet_volume=50.0	working_volume=250.0
dilution_scheme=Fractional(value=0.3333333333333333)	n_dil=6
calibration=Calibration(y = f(x); f(x) = -0.244 + 0.9765x; s.t. y > 0.0; Set Feb 4	2025 from "Manuscript Figures Data.xlsx")
count	30
interval	0.1 (Sec)
integration_time	40000 (uSec)
NLC=False	DCC=False	WCAL=-5	Slit=S5
Conc_0=0.009	nFRAC=0.13168724279835398	nConc_(12;5)=0.0011851851851851856	aFRAC=0.13201728177972297	aConc_(12;5)=0.0011881555360175066
wavelength (nm)	dark reference (int)	light reference (int)	abs (mOD)
W	D	L	S
344.6678771972656	1602.1	1680.5	-6.960583544036753
345.45221902608614	1589.4666666666667	1666.0333333333333	-7.869226614127483
346.236489003635	1586.5666666666666	1665.5	2.5752395434664406
347.02068712774695	1584.4666666666667	1663.0666666666666	-6.943012958203382
347.8048133962569	1585.1333333333334	2405.0666666666666	-3.446799694779777
348.5888678069997	1586.1666666666667	2415.5333333333333	-5.705014442457685
349.3728503578101	1586.1	2431.5	-4.361723102783213
350.15676104652283	1588.0	2443.1666666666665	-5.650970249012257
350.94059987097285	1587.7333333333333	2449.9333333333334	-5.605169067451893
351.72436682899485	1587.0333333333333	2456.6666666666665	-4.751501367000078
352.5080619184237	1586.0333333333333	2459.9666666666667	-7.21171285338016
353.2916851370942	1585.1666666666667	2468.4333333333334	-5.957583036124031
354.0752364828412	1585.3333333333333	2470.0333333333333	-6.754276645865041
354.8587159534994	1585.6	2475.233333333333	-3.6298097179353523
355.6421235469038	1585.5	2475.1	-7.2618091719176165
356.42545926088906	1586.7	2474.8333333333335	-8.106419772121932
357.20872309329	1586.7333333333333	2477.7	-5.0079147888939906
357.9919150419415	1587.0666666666666	2473.3333333333335	-5.760281006744498
358.77503510467835	1585.9666666666667	2466.9	-7.05787871457319
359.5580832793353	1586.0	2461.4	-6.923134983787939
360.34105956374725	1585.6666666666667	2455.0	-6.57759077095371
361.12396395574893	1585.3	2453.0666666666666	-7.246129663237281
361.9067964531752	1585.6666666666667	2452.5	-6.678653211404228
362.6895570538609	1586.2666666666667	2452.3	-7.309825317053401
363.47224575564076	1586.8333333333333	2450.866666666667	-4.699264785009472
364.2548625563497	1586.1666666666667	2445.133333333333	-6.440553893049188
365.0374074538224	1586.1	2447.8333333333335	-6.916326835580547
365.8198804458938	1586.6666666666667	2444.4	-4.883818995426948
366.6022815303986	1586.6	2441.633333333333	-7.070046780545357
367.3846107051717	1586.0666666666666	2441.5666666666666	-5.6988887706614095
368.1668679680479	1585.5333333333333	2446.366666666667	-4.167330998572233
368.9490533168619	1585.7333333333333	2448.4666666666667	-6.924888167548895
369.7311667494487	1586.0	2454.4333333333334	-6.945420171941649
370.5132082636429	1586.6	2464.4	-6.270859229378416
371.2951778572795	1586.6	2467.8333333333335	-4.965472967336988
372.07707552819323	1586.5333333333333	2467.2	-8.48089861408948
372.8589012742189	1586.2	2476.8333333333335	-4.157352981292661
373.6406550931913	1586.8333333333333	2483.3	-5.2486750116092775
374.4223369829453	1585.9666666666667	2493.866666666667	-6.7086058458023095
375.2039469413157	1585.9666666666667	2492.1666666666665	-8.82376323328705
375.9854849661373	1585.9333333333334	2490.8	-8.86798512769079
376.7669510552448	1586.4666666666667	2495.4666666666667	-5.050821241701981
377.5483452064732	1585.9	2496.866666666667	-9.571572373108829
378.3296674176572	1586.1666666666667	2517.3	-6.236067149980741
379.11091768663164	1585.5666666666666	2521.6666666666665	-6.050735280732047
379.89209601123133	1586.2333333333333	2525.6666666666665	-6.864464738520313
380.67320238929113	1585.9	2531.733333333333	-4.840088129579596
381.45423681864577	1585.8	2530.4	-6.661228850111063
382.23519929713007	1586.0	2538.6666666666665	-5.99119633212319
383.01608982257886	1585.7	2549.5333333333333	-7.224133772543795
383.796908392827	1585.8666666666666	2566.766666666667	-6.576461513021168
384.57765500570923	1586.1	2563.4	-8.10060835797168
385.3583296590604	1586.2666666666667	2553.266666666667	-6.95028571580126
386.1389323507153	1586.1333333333334	2561.1666666666665	-5.473659764181168
386.91946307850884	1586.6666666666667	2577.1	-4.044443874145389
387.69992184027564	1585.8666666666666	2592.266666666667	-7.13330670783886
388.48030863385065	1586.2666666666667	2612.733333333333	-8.131470886019466
389.2606234570687	1586.7666666666667	2600.633333333333	-8.53969395621833
390.04086630776453	1586.6333333333334	2589.766666666667	-7.823018195354368
390.82103718377294	1586.2666666666667	2592.2	-9.592868488335247
391.6011360829288	1586.4333333333334	2602.9666666666667	-7.902639086055196
392.3811630030669	1585.6	2629.5666666666666	-8.622194953441682
393.161117942022	1585.6666666666667	2670.733333333333	-8.887312769540825
393.941000897629	1586.4666666666667	2716.8333333333335	-5.699918580590773
394.72081186772266	1586.5	2729.233333333333	-5.826165435641595
395.5005508501378	1586.2666666666667	2709.2	-8.502082904459193
396.28021784270925	1586.5333333333333	2717.133333333333	-5.5344335446613195
397.0598128432718	1586.1666666666667	2724.4333333333334	-7.627027606982546
397.83933584966024	1585.8666666666666	2726.7	-7.235787140553441
398.6187868597095	1586.4	2739.4	-7.110656159444655
399.3981658712542	1586.4666666666667	2756.366666666667	-6.533637475445718
400.1774728821293	1585.4	2782.133333333333	-6.18552355708098
400.9567078901696	1585.7333333333333	2808.8	-6.753048543837694
401.7358708932098	1586.6	2804.3333333333335	-9.209996980542819
402.5149618890848	1586.2	2791.5333333333333	-8.680233423477803
403.2939808756294	1586.3666666666666	2804.133333333333	-5.973915968891355
404.07292785067847	1586.3	2827.4333333333334	-7.022910291261922
404.8518028120667	1585.7333333333333	2839.5666666666666	-6.281441182784651
405.630605757629	1586.9	2848.1	-6.052625290927649
406.4093366852001	1586.3333333333333	2833.3	-7.070280552846265
407.1879955926149	1586.3	2844.4333333333334	-4.692151825736861
407.9665824777082	1586.6333333333334	2859.4333333333334	-6.815965579928669
408.74509733831474	1586.2666666666667	2877.4	-7.624271725049082
409.52354017226935	1586.9666666666667	2890.2	-7.826924384491496
410.3019109774069	1586.3666666666666	2892.0	-7.1696780152844894
411.08020975156217	1585.9666666666667	2904.0666666666666	-8.073753229483408
411.8584364925699	1586.5333333333333	2936.1	-5.171566375510563
412.6365911982651	1586.4666666666667	2950.0666666666666	-7.952715275563221
413.4146738664823	1585.9	2975.4666666666667	-8.786634061505442
414.19268449505654	1586.3	3008.8333333333335	-5.722065986283216
414.97062308182257	1586.5333333333333	3046.9666666666667	-7.887639915951482
415.74848962461516	1585.4	3088.4	-6.044984009988316
416.52628412126916	1585.9	3155.3	-7.8612445780625695
417.3040065696194	1586.3	3229.0	-8.828030393352599
418.0816569675006	1585.5333333333333	3227.6666666666665	-7.0912864064909185
418.8592353127476	1585.8666666666666	3208.4666666666667	-9.12850954940276
419.63674160319533	1586.3333333333333	3228.1	-7.907522596376072
420.4141758366785	1585.6333333333334	3263.4666666666667	-8.20496120459265
421.1915380110319	1586.4333333333334	3280.233333333333	-8.396677961994833
421.9688281240904	1586.2333333333333	3275.366666666667	-8.29354709784375
422.7460461736888	1585.9	3331.9666666666667	-8.16394839453975
423.52319215766187	1586.1	3402.9666666666667	-5.942990725530816
424.3002660738445	1585.7	3482.5666666666666	-7.437987905652544
425.0772679200714	1586.0666666666666	3625.6	-5.998725563956992
425.8541976941775	1585.9	3765.6	-7.708383884687338
426.6310553939975	1586.4333333333334	3828.5	-6.867066647397825
427.40784101736625	1586.6333333333334	3882.233333333333	-8.21445757040111
428.18455456211865	1586.2	4008.4666666666667	-8.000005942929405
428.96119602608934	1585.1666666666667	4203.1	-7.95042979358522
429.7377654071133	1586.7333333333333	4413.133333333333	-8.71645300705162
430.5142627030252	1586.2	4534.466666666666	-8.643687143395466
431.29068791166	1586.5	4682.333333333333	-9.3445033655551
432.06704103085235	1586.4666666666667	4826.733333333334	-7.344955619577561
432.8433220584372	1586.3666666666666	4921.233333333334	-7.765567847558973
433.6195309922492	1586.5	4985.633333333333	-8.744281528442905
434.3956678301234	1585.8	5029.733333333334	-8.273001830661112
435.1717325698944	1585.7333333333333	5048.4	-7.382775675945522
435.9477252093971	1585.8666666666666	5063.966666666666	-8.95968434702531
436.72364574646633	1586.2333333333333	5107.333333333333	-8.661998875415089
437.49949417893686	1586.0333333333333	5174.733333333334	-7.708554605433703
438.27527050464346	1586.8666666666666	5265.2	-9.07835502758832
439.0509747214211	1586.8333333333333	5451.266666666666	-7.380396260027404
439.8266068271044	1586.6666666666667	5702.4	-8.012031081954818
440.6021668195283	1586.3	6080.066666666667	-7.194797238487335
441.37765469652754	1586.2333333333333	6541.3	-7.79732101569917
442.1530704559369	1586.3	7040.333333333333	-8.97363881864359
442.9284140955914	1586.3666666666666	7492.833333333333	-7.059877906550622
443.7036856133256	1586.7	7809.666666666667	-8.7146926894404
444.47888500697445	1586.4333333333334	7985.266666666666	-7.9091580455493125
445.2540122743727	1586.8666666666666	8011.666666666667	-8.333061070353223
446.0290674133552	1586.0333333333333	7952.8	-8.307917917117845
446.8040504217568	1585.9	7861.666666666667	-8.431748010008222
447.5789612974122	1585.5333333333333	7788.533333333334	-8.80421581046354
448.35380003815635	1585.6666666666667	7742.033333333334	-7.270667498031436
449.1285666418239	1586.3	7705.866666666667	-7.6976605159094
449.90326110624983	1585.7	7704.666666666667	-7.886633733762445
450.67788342926883	1586.2666666666667	7714.8	-8.403003718179523
451.4524336087157	1586.4	7752.233333333334	-7.555040458447923
452.22691164242536	1585.9333333333334	7801.5	-7.76515186625491
453.00131752823256	1586.2	7871.233333333334	-8.412658589377468
453.7756512639721	1586.4666666666667	7944.9	-7.654833336398456
454.5499128474788	1585.6333333333334	8000.733333333334	-8.150693641919
455.32410227658755	1585.4666666666667	8055.466666666666	-8.152445452260162
456.09821954913303	1586.4	8068.333333333333	-7.248948034587611
456.8722646629501	1586.0666666666666	8019.6	-9.144457640448637
457.6462376158736	1586.4333333333334	7963.1	-7.675517211049916
458.4201384057383	1585.8333333333333	7864.533333333334	-7.844029341150144
459.1939670303791	1585.8333333333333	7734.566666666667	-8.890356558234446
459.96772348763074	1586.0333333333333	7596.733333333334	-8.126676523182091
460.741407775328	1586.1333333333334	7461.633333333333	-8.502813731710727
461.51501989130577	1586.3	7325.366666666667	-7.631065765526142
462.2885598333988	1586.0	7208.133333333333	-7.45439221682919
463.0620275994419	1586.5666666666666	7111.033333333334	-7.651980135485965
463.83542318726995	1585.9333333333334	7044.8	-7.803032389983992
464.6087465947177	1586.5666666666666	6994.9	-8.009321620577
465.38199781962	1586.2	6965.866666666667	-8.101793979903054
466.1551768598116	1586.0	6963.166666666667	-7.875573240403413
466.92828371312737	1585.9	6981.4	-7.704103502202656
467.7013183774021	1586.6666666666667	7013.5	-7.97964833873779
468.4742808504707	1586.1	7063.433333333333	-6.846568776991885
469.24717113016777	1585.7	7110.833333333333	-7.8440989990304635
470.0199892143283	1586.3333333333333	7180.766666666666	-7.780836748276887
470.792735100787	1586.4	7259.133333333333	-7.594143012046636
471.5654087873788	1587.1333333333334	7329.0	-8.68637888527733
472.33801027193834	1586.6666666666667	7404.0	-7.727341439327794
473.11053955230057	1586.0666666666666	7472.833333333333	-7.303419288068747
473.88299662630027	1586.1	7532.966666666666	-7.021882943024286
474.65538149177223	1586.5333333333333	7588.966666666666	-7.154347649086465
475.4276941465513	1586.4	7618.766666666666	-7.845649642716756
476.1999345884722	1585.8666666666666	7629.166666666667	-7.546818786498159
476.97210281536985	1586.3	7631.866666666667	-7.096651482810862
477.74419882507897	1586.1333333333334	7622.233333333334	-6.571779808117602
478.51622261543446	1586.1666666666667	7599.733333333334	-6.989629363938487
479.2881741842711	1585.8	7562.433333333333	-7.1563873596437
480.06005352942367	1586.3333333333333	7505.6	-7.581009027133925
480.831860648727	1587.2	7461.166666666667	-6.506625947980884
481.60359554001593	1585.6333333333334	7428.733333333334	-5.776190804147438
482.37525820112523	1587.3333333333333	7368.666666666667	-6.161014057530749
483.14684862988975	1586.4	7312.966666666666	-7.682349290552752
483.91836682414424	1586.3	7266.633333333333	-6.520901163005144
484.68981278172356	1586.6333333333334	7213.5	-6.812932507585531
485.46118650046253	1586.9333333333334	7167.966666666666	-6.23735081144996
486.23248797819593	1586.1666666666667	7119.0	-6.7552396821508705
487.0037172127586	1585.9333333333334	7084.833333333333	-6.654032465766245
487.7748742019853	1586.8666666666666	7049.033333333334	-5.27640574296515
488.54595894371096	1586.0666666666666	7018.266666666666	-6.388607703952136
489.31697143577026	1585.9333333333334	6975.333333333333	-6.213951783989081
490.08791167599804	1586.4	6947.833333333333	-5.868027584533805
490.8587796622292	1586.4	6925.8	-4.903983490688563
491.6295753922984	1585.4333333333334	6895.033333333334	-5.367833622207551
492.4002988640406	1586.4	6864.333333333333	-5.581301316648976
493.17095007529053	1586.8333333333333	6821.733333333334	-5.858855689327773
493.94152902388305	1586.3666666666666	6789.666666666667	-6.058845489041014
494.71203570765294	1586.4	6773.266666666666	-4.357130117571713
495.482470124435	1585.7	6734.5	-4.917696306313091
496.25283227206404	1586.8666666666666	6709.066666666667	-4.3223251836179895
497.02312214837485	1585.8333333333333	6681.666666666667	-5.094885651192341
497.7933397512024	1586.6666666666667	6656.266666666666	-5.4624316748135735
498.56348507838123	1586.2666666666667	6643.166666666667	-4.647006398101206
499.3335581277464	1586.2	6629.866666666667	-3.9571850397043016
500.10355889713264	1586.5	6620.6	-4.178334757976842
500.8734873843747	1585.9666666666667	6606.0	-4.0814429691548275
501.6433435873074	1586.6333333333334	6607.566666666667	-3.8292910689244666
502.4131275037657	1586.3	6603.0	-4.2527696917629525
503.1828391315842	1586.4333333333334	6612.566666666667	-4.267643955854354
503.95247846859786	1586.6	6630.466666666666	-3.683910909846308
504.72204551264144	1586.4666666666667	6657.766666666666	-4.167622654070342
505.49154026154974	1586.2666666666667	6700.3	-3.816003528864261
506.2609627131576	1586.7333333333333	6734.266666666666	-4.754810749979514
507.03031286529983	1586.6	6779.866666666667	-4.691104722069384
507.7995907158112	1586.3	6842.933333333333	-3.9886187777561255
508.5687962625266	1586.9666666666667	6918.866666666667	-3.5234051360302954
509.33792950328075	1586.4666666666667	6990.166666666667	-4.628659775113282
510.1069904359085	1586.1	7063.933333333333	-5.243129409052147
510.8759790582447	1586.5333333333333	7154.3	-3.733183704053402
511.6448953681241	1586.7333333333333	7242.366666666667	-3.8327620433666376
512.4137393633815	1586.0666666666666	7333.933333333333	-3.241880011295775
513.1825110418519	1586.8666666666666	7447.7	-3.0153050086861124
513.9512104013698	1586.8666666666666	7548.8	-3.55961254965263
514.7198374397702	1586.7	7646.166666666667	-3.729996130758122
515.4883921548881	1586.6666666666667	7752.866666666667	-3.2814166644762905
516.2568745445578	1586.3	7856.533333333334	-3.6417688306693057
517.0252846066146	1586.4666666666667	7963.266666666666	-3.8625101772579122
517.793622338893	1586.1666666666667	8060.9	-3.6292167162893403
518.561887739228	1586.4333333333334	8159.833333333333	-4.081411359594182
519.3300808054544	1586.0	8272.133333333333	-2.0972885567802826
520.0982015354069	1586.2	8357.433333333332	-3.137821024875576
520.8662499269203	1586.6	8448.366666666667	-2.7612801140166807
521.6342259778296	1586.3	8536.633333333333	-2.3348328489780728
522.4021296859694	1586.6	8616.0	-1.7572437047382674
523.1699610491747	1585.6666666666667	8691.4	-1.0804590984970388
523.9377200652801	1586.6	8762.266666666666	-1.5667394978399585
524.7054067321207	1586.0666666666666	8821.566666666668	-1.103016379221206
525.4730210475309	1586.3333333333333	8896.6	-0.5976376190187646
526.2405630093459	1586.2666666666667	8947.733333333334	-0.17301942574050688
527.0080326154003	1586.6333333333334	9028.733333333334	1.3774489472337135
527.7754298635291	1586.1	9063.0	0.29439624216590793
528.5427547515668	1586.8666666666666	9106.5	0.8498256306103563
529.3100072773485	1586.2666666666667	9148.566666666668	1.5206962259328896
530.077187438709	1586.5666666666666	9182.7	1.345650403121037
530.8442952334829	1586.3333333333333	9216.333333333334	1.8709783857846016
531.6113306595051	1587.0	9258.133333333333	2.46972338181298
532.3782937146104	1585.7333333333333	9293.0	1.8295462298309495
533.1451843966338	1586.6666666666667	9343.7	2.3916273851709664
533.9120027034099	1586.1	9381.7	3.2095967145600954
534.6787486327736	1586.5666666666666	9413.766666666666	2.9376872344974547
535.4454221825597	1586.9	9441.6	2.3543962018431586
536.212023350603	1586.2	9485.866666666667	4.0670728880821665
536.9785521347383	1586.2	9502.8	3.2285197977189304
537.7450085328004	1586.7333333333333	9518.533333333333	3.448530289611918
538.5113925426242	1586.7333333333333	9548.566666666668	3.996631207359878
539.2777041620444	1586.3666666666666	9569.233333333334	3.8360047696375883
540.0439433888959	1586.3333333333333	9591.333333333334	3.3275677520748856
540.8101102210134	1585.8333333333333	9625.333333333334	4.005093334152454
541.5762046562318	1586.7666666666667	9655.766666666666	3.845555780769988
542.3422266923859	1586.7666666666667	9668.733333333334	3.9405687699802523
543.1081763273105	1586.9666666666667	9672.9	3.738136165800797
543.8740535588404	1586.3666666666666	9685.533333333333	3.6256481251020736
544.6398583848105	1586.8666666666666	9694.6	3.0388410395296517
545.4055908030555	1586.6666666666667	9701.066666666668	2.58922113036643
546.1712508114102	1586.5	9707.4	3.078777069944984
546.9368384077096	1585.7666666666667	9705.333333333334	2.0229619762124593
547.7023535897882	1586.1666666666667	9714.1	2.746181001100062
548.4677963554811	1586.2333333333333	9723.366666666667	2.644608937908436
549.2331667026231	1587.2333333333333	9731.0	1.7170106585387794
549.9984646290487	1586.5	9713.2	1.4220602144201242
550.7636901325931	1586.3333333333333	9715.6	0.5238668579763958
551.5288432110908	1586.4333333333334	9716.433333333332	0.9340513230243818
552.2939238623768	1586.3	9711.166666666666	-0.02850706742436543
553.0589320842859	1586.2333333333333	9704.4	-0.7518679217674891
553.8238678746528	1586.3	9708.8	-0.5218912134932543
554.5887312313124	1586.3666666666666	9695.966666666667	-1.5484918487245811
555.3535221520995	1586.1	9680.766666666666	-2.099859305889499
556.1182406348488	1586.4	9679.233333333334	-1.6408062818215117
556.8828866773954	1586.8	9690.633333333333	-2.2663448954976193
557.6474602775738	1586.1666666666667	9706.866666666667	-3.4535145802824236
558.411961433219	1586.6333333333334	9713.366666666667	-3.097368476138348
559.1763901421657	1586.9333333333334	9696.466666666667	-4.314551392747878
559.9407464022488	1585.9333333333334	9703.033333333333	-4.540048000748012
560.7050302113031	1587.2	9731.466666666667	-3.820779047628686
561.4692415671633	1586.5333333333333	9732.066666666668	-5.171043208987008
562.2333804676643	1586.4	9748.8	-4.683449901397217
562.997446910641	1586.1666666666667	9780.733333333334	-4.874839835746062
563.7614408939281	1585.7	9791.4	-4.826391873325053
564.5253624153604	1586.7	9815.6	-5.026806962092783
565.2892114727728	1586.6	9834.666666666666	-5.840261561932941
566.0529880639999	1586.3666666666666	9858.133333333333	-6.194742557870769
566.8166921868768	1586.4333333333334	9858.6	-6.703092741409248
567.5803238392382	1586.4333333333334	9872.6	-6.598945258230212
568.3438830189189	1586.1	9882.933333333332	-6.6077105771280165
569.1073697237535	1586.7	9905.333333333334	-7.008549112571665
569.8707839515772	1586.3	9921.433333333332	-6.149692062296792
570.6341257002246	1586.7333333333333	9915.366666666667	-6.868483391335507
571.3973949675305	1586.5666666666666	9935.433333333332	-6.681254450692231
572.1605917513298	1586.9	9953.3	-6.897332050929926
572.9237160494572	1586.2	9959.633333333333	-7.77553735290007
573.6867678597476	1586.4666666666667	9982.966666666667	-6.840555975480975
574.4497471800358	1586.5	9994.033333333333	-6.353403607911201
575.2126540081566	1586.2333333333333	10013.833333333334	-6.566861435578733
575.9754883419448	1586.0666666666666	10007.966666666667	-6.960510184718989
576.7382501792351	1586.5	10031.6	-7.6612955477712426
577.5009395178625	1586.3333333333333	10044.733333333334	-7.48452525408443
578.2635563556619	1586.5	10069.366666666667	-6.50422369918545
579.0261006904677	1586.5	10071.9	-7.118673109097895
579.7885725201152	1587.1	10081.966666666667	-7.296852932246985
580.5509718424388	1586.5333333333333	10086.533333333333	-7.721009150385693
581.3132986552736	1586.6666666666667	10109.866666666667	-7.514920414240826
582.0755529564542	1586.5666666666666	10149.9	-6.9795565594691835
582.8377347438156	1587.0	10168.266666666666	-7.680021473629768
583.5998440151925	1586.2	10184.5	-7.464737544301029
584.3618807684197	1586.8666666666666	10202.1	-8.25879772472089
585.123845001332	1586.1	10234.233333333334	-7.644185075998028
585.8857367117644	1586.6666666666667	10276.4	-7.160777934116017
586.6475558975515	1586.2666666666667	10299.533333333333	-7.677326348592159
587.4093025565281	1586.8	10332.433333333332	-7.902803676069411
588.1709766865292	1586.6333333333334	10375.333333333334	-7.900012601522476
588.9325782853895	1586.9333333333334	10439.766666666666	-7.276017751934986
589.6941073509438	1586.4333333333334	10498.366666666667	-7.178637885909277
590.4555638810269	1586.6666666666667	10560.233333333334	-8.384798780775949
591.2169478734736	1586.4666666666667	10637.8	-7.957123210055824
591.9782593261189	1586.6	10712.6	-7.72901636577607
592.7394982367973	1586.7	10798.533333333333	-7.532545210021351
593.5006646033439	1586.4	10887.933333333332	-7.437576616434465
594.2617584235933	1586.2	10988.466666666667	-7.2858946424362205
595.0227796953804	1586.7	11080.966666666667	-7.86623184120706
595.78372841654	1586.5333333333333	11178.733333333334	-8.39250448651189
596.544604584907	1586.0333333333333	11293.966666666667	-7.852817352074786
597.3054081983161	1586.7	11413.933333333332	-7.34428866748181
598.0661392546021	1586.9666666666667	11529.133333333333	-7.234317470512579
598.8267977515999	1586.1333333333334	11644.766666666666	-7.309768831527678
599.5873836871442	1586.8333333333333	11781.466666666667	-7.52020709643223
600.34789705907	1586.4	11916.6	-7.081947930126147
601.1083378652119	1586.7666666666667	12044.833333333334	-7.540560209872056
601.8687061034049	1586.6	12208.333333333334	-7.001772312533186
602.6290017714836	1586.2333333333333	12326.4	-7.534964335766501
603.3892248672829	1586.6333333333334	12460.066666666668	-7.744307027731075
604.1493753886377	1586.9	12617.966666666667	-7.406312283200854
604.9094533333828	1586.3333333333333	12742.6	-8.267041693045734
605.6694586993528	1586.5666666666666	12890.533333333333	-7.2264700906503965
606.4293914843829	1586.8666666666666	13003.666666666666	-7.352660449790811
607.1892516863076	1586.8666666666666	13122.233333333334	-8.049582212278926
607.9490393029618	1586.7333333333333	13288.866666666667	-7.036114465993939
608.7087543321802	1586.3333333333333	13423.566666666668	-7.580632572288875
609.4683967717978	1586.6	13594.733333333334	-7.414414387651947
610.2279666196492	1586.5	13732.533333333333	-7.656612686090147
610.9874638735695	1586.5	13871.333333333334	-7.4909422103289
611.7468885313933	1586.8	13971.4	-7.74239960356726
612.5062405909555	1586.5333333333333	14082.466666666667	-7.6740240534091075
613.2655200500909	1586.9333333333334	14220.466666666667	-7.6429614526233305
614.0247269066342	1586.5	14347.233333333334	-7.411327375849176
614.7838611584203	1586.6333333333334	14457.166666666666	-7.4912707368138856
615.5429228032841	1586.4666666666667	14563.8	-7.889375625140273
616.3019118390603	1586.4333333333334	14682.366666666667	-7.280814714448479
617.0608282635836	1587.1	14797.9	-6.840657311057306
617.8196720746892	1586.4666666666667	14873.066666666668	-7.64420012050768
618.5784432702114	1585.7333333333333	14936.766666666666	-7.046831470365488
619.3371418479854	1586.8666666666666	14987.966666666667	-7.626160095927941
620.0957678058459	1586.4333333333334	15050.0	-7.647080922194722
620.8543211416277	1586.4	15127.866666666667	-7.27979944377149
621.6128018531655	1586.4333333333334	15204.533333333333	-8.055954320624878
622.3712099382943	1586.7666666666667	15286.3	-7.335746660709063
623.1295453948488	1586.1333333333334	15344.6	-7.4307948253487535
623.8878082206638	1586.6333333333334	15382.466666666667	-7.919111909848425
624.6459984135743	1585.8666666666666	15425.4	-6.908146132379777
625.4041159714149	1586.5333333333333	15477.4	-7.445602585323558
626.1621608920203	1586.7	15537.6	-7.389351357288374
626.9201331732256	1585.9	15563.9	-7.216274295388204
627.6780328128656	1586.8333333333333	15621.066666666668	-7.340772312842984
628.4358598087749	1586.6666666666667	15649.2	-7.304866290318976
629.1936141587885	1585.8666666666666	15677.033333333333	-7.213361372645654
629.9512958607411	1586.7	15716.166666666666	-7.212108271688133
630.7089049124675	1585.9333333333334	15743.833333333334	-7.445074180166142
631.4664413118026	1586.7	15752.166666666666	-7.53756159307969
632.2239050565811	1586.9	15787.933333333332	-7.188093319267381
632.9812961446379	1586.6333333333334	15795.066666666668	-7.32966779214382
633.7386145738079	1586.4	15810.633333333333	-6.257527234130825
634.4958603419257	1586.0666666666666	15797.266666666666	-7.041694267889989
635.2530334468262	1586.2333333333333	15795.6	-6.802953193157028
636.0101338863443	1585.8666666666666	15783.033333333333	-7.180005482111093
636.7671616583146	1586.7666666666667	15775.866666666667	-7.729623518406712
637.5241167605723	1585.6333333333334	15768.666666666666	-7.732900534944813
638.2809991909518	1586.1	15778.966666666667	-6.7415110628136246
639.037808947288	1585.9	15774.233333333334	-6.992714828211143
639.7945460274159	1586.5666666666666	15752.966666666667	-7.609373360207253
640.5512104291702	1586.2	15735.766666666666	-7.122444438947213
641.3078021503857	1586.2333333333333	15697.566666666668	-6.493229647536887
642.0643211888971	1585.9	15657.466666666667	-6.6847109379430085
642.8207675425394	1586.6	15641.966666666667	-6.971175208642826
643.5771412091474	1586.4333333333334	15621.833333333334	-7.763871197313136
644.3334421865558	1586.5	15599.366666666667	-6.9311495651968436
645.0896704725996	1586.8	15559.933333333332	-7.295180967134193
645.8458260651132	1586.2333333333333	15531.6	-7.369805519737828
646.6019089619319	1586.5	15519.6	-6.84371038173907
647.3579191608902	1585.7333333333333	15506.033333333333	-7.2295735156230325
648.1138566598231	1586.8	15473.666666666666	-7.465149071736422
648.8697214565653	1585.9666666666667	15461.966666666667	-7.002047159108838
649.6255135489516	1586.1666666666667	15433.633333333333	-6.712795347512764
650.3812329348169	1586.2333333333333	15398.133333333333	-7.34870703120223
651.1368796119959	1586.2333333333333	15433.033333333333	-7.176116613638684
651.8924535783235	1585.5333333333333	15469.3	-6.911966977084341
652.6479548316345	1587.3666666666666	15484.833333333334	-6.5534100360702086
653.4033833697637	1586.1	15450.866666666667	-7.16689374704842
654.1587391905458	1586.1666666666667	15440.6	-6.885348675916655
654.9140222918159	1586.5666666666666	15430.333333333334	-7.374087272092458
655.6692326714084	1586.5333333333333	15435.566666666668	-6.713071077191422
656.4243703271585	1585.9333333333334	15432.266666666666	-6.638182542994454
657.1794352569008	1586.4	15431.366666666667	-6.626475639148295
657.9344274584702	1587.0333333333333	15440.666666666666	-7.905866550049769
658.6893469297014	1585.8333333333333	15473.1	-7.345033686253801
659.4441936684294	1586.0666666666666	15510.5	-7.093478699510496
660.1989676724888	1586.6666666666667	15557.3	-6.881567009859405
660.9536689397146	1587.0666666666666	15596.2	-7.06517122815857
661.7082974679414	1586.3	15614.533333333333	-7.14801404712792
662.4628532550042	1586.6333333333334	15653.266666666666	-7.273406652580494
663.2173362987378	1586.0666666666666	15723.533333333333	-6.646729555542653
663.9717465969768	1586.7333333333333	15791.633333333333	-6.3192191225996845
664.7260841475563	1586.1333333333334	15814.033333333333	-6.723035633243956
665.480348948311	1586.2666666666667	15871.2	-8.026561191736741
666.2345409970756	1586.1	15964.6	-6.746347138724808
666.988660291685	1586.2	16040.8	-6.794917476155343
667.742706829974	1586.2333333333333	16101.9	-6.587813753675145
668.4966806097776	1586.3666666666666	16193.133333333333	-6.598773057695627
669.2505816289303	1586.2	16248.766666666666	-7.315216396799392
670.0044098852671	1586.0	16322.666666666666	-7.2149781589251845
670.7581653766227	1586.5333333333333	16441.9	-6.044438128675036
671.511848100832	1586.8333333333333	16525.066666666666	-7.241380253807235
672.2654580557298	1586.4	16624.633333333335	-7.158589553163101
673.0189952391509	1586.0	16749.8	-5.95811282574927
673.7724596489301	1586.4	16828.566666666666	-7.001907897756481
674.5258512829022	1586.2333333333333	16923.3	-6.695974015708078
675.279170138902	1587.0666666666666	17037.7	-7.0142185071321554
676.0324162147645	1586.5666666666666	17169.666666666668	-6.046290139429721
676.7855895083242	1585.5	17284.866666666665	-6.8486022712160555
677.5386900174161	1586.0	17408.233333333334	-6.552565849036386
678.2917177398749	1586.4666666666667	17510.2	-7.478160894509868
679.0446726735356	1586.2	17641.966666666667	-7.219481573684168
679.797554816233	1586.5333333333333	17770.333333333332	-7.117959382588483
680.5503641658016	1587.1333333333334	17899.066666666666	-6.391391497954485
681.3031007200765	1586.3	17994.233333333334	-7.010223482578123
682.0557644768925	1586.4	18088.4	-7.107823112240964
682.8083554340842	1586.1	18192.7	-7.233200121753284
683.5608735894867	1586.1666666666667	18346.0	-7.135323645373367
684.3133189409347	1586.3666666666666	18499.3	-7.152933686145051
685.0656914862628	1586.7	18644.133333333335	-6.791311718949321
685.8179912233061	1586.6666666666667	18735.4	-6.666493100949603
686.5702181498993	1585.8666666666666	18840.733333333334	-7.149343137367501
687.3223722638772	1586.9333333333334	18959.966666666667	-7.179800384651403
688.0744535630747	1586.6666666666667	19116.233333333334	-6.8187653272783
688.8264620453265	1586.5333333333333	19237.266666666666	-6.311007767290739
689.5783977084674	1585.8666666666666	19347.1	-6.558736473590953
690.3302605503324	1585.7666666666667	19449.366666666665	-6.662710901513472
691.082050568756	1587.1666666666667	19576.233333333334	-6.310553337678105
691.8337677615733	1586.8666666666666	19674.166666666668	-6.518646454088716
692.585412126619	1585.8666666666666	19768.466666666667	-6.6141364231380955
693.3369836617278	1585.8333333333333	19826.766666666666	-6.506370662199082
694.0884823647348	1586.5666666666666	19909.333333333332	-6.910094057755313
694.8399082334745	1586.7	20024.933333333334	-6.922800204242949
695.5912612657819	1587.0333333333333	20151.5	-6.535941617735812
696.3425414594917	1586.6	20189.366666666665	-6.75633266473469
697.0937488124388	1586.1666666666667	20245.7	-6.928392540952581
697.8448833224579	1586.7666666666667	20287.6	-7.027480192007524
698.5959449873841	1586.5	20344.8	-6.842065311385596
699.3469338050518	1586.6333333333334	20365.966666666667	-7.049918223987951
700.0978497732962	1585.8666666666666	20390.766666666666	-6.805538878491668
700.8486928899517	1586.0666666666666	20428.9	-6.672424603713816
701.5994631528534	1586.4666666666667	20454.366666666665	-6.875891568578903
702.3501605598362	1586.3666666666666	20526.066666666666	-5.995232440805693
703.1007851087347	1586.2333333333333	20490.466666666667	-6.631309870161975
703.8513367973837	1585.9666666666667	20495.833333333332	-6.590895983727509
704.6018156236181	1586.2	20463.233333333334	-7.33732561153681
705.3522215852728	1585.8	20452.5	-7.35564466537302
706.1025546801824	1586.7333333333333	20487.7	-6.4408116862707265
706.8528149061818	1586.1666666666667	20452.566666666666	-6.6006758137767
707.603002261106	1586.3333333333333	20440.0	-6.552159699985758
708.3531167427894	1585.8666666666666	20408.0	-6.693339232699948
709.1031583490673	1587.1	20412.466666666667	-6.724000902954582
709.8531270777742	1586.6	20364.666666666668	-6.730939412580601
710.6030229267449	1586.6666666666667	20309.333333333332	-6.915107577671855
711.3528458938142	1586.7333333333333	20278.266666666666	-6.729069301044219
712.1025959768172	1586.4333333333334	20209.1	-6.885383402302573
712.8522731735884	1586.6333333333334	20140.7	-6.55033759505848
713.6018774819628	1586.5666666666666	20090.633333333335	-6.229479735799656
714.351408899775	1585.8333333333333	19954.466666666667	-6.811519654405247
715.1008674248601	1586.0666666666666	19841.233333333334	-6.894894335342476
715.8502530550527	1586.0	19709.633333333335	-6.602451858352947
716.5995657881876	1586.9	19611.8	-6.360628470153501
717.3488056220998	1586.1	19506.3	-7.266695420062889
718.097972554624	1586.0	19423.4	-7.095795544388037
718.8470665835949	1586.2333333333333	19358.6	-6.383724764445555
719.5960877068475	1586.7333333333333	19293.933333333334	-6.857933929445604
720.3450359222164	1586.1333333333334	19236.166666666668	-6.699904762740424
721.0939112275368	1586.2	19202.133333333335	-6.9926601096435395
721.842713620643	1586.2333333333333	19170.833333333332	-6.995299100516402
722.5914430993702	1586.6333333333334	19085.1	-7.133636851440852
723.340099661553	1586.1	19058.4	-7.294170814780324
724.0886833050263	1586.5333333333333	19024.066666666666	-7.710044263455512
724.837194027625	1586.1333333333334	18967.666666666668	-6.912450300467607
725.5856318271836	1586.5333333333333	18914.533333333333	-7.089005398275065
726.3339967015373	1586.8	18906.066666666666	-6.603817889071181
727.0822886485207	1587.0666666666666	18883.133333333335	-6.605189726990802
727.8305076659686	1586.4666666666667	18843.066666666666	-6.8555860741935835
728.5786537517159	1585.7666666666667	18766.033333333333	-6.861753457902092
729.3267269035974	1585.9666666666667	18717.2	-6.974384611616834
730.0747271194479	1586.1666666666667	18719.2	-5.994727290915036
730.822654397102	1586.0666666666666	18716.266666666666	-6.0173824300013585
731.5705087343949	1586.1	18670.0	-6.365217876872245
732.3182901291611	1586.9333333333334	18658.7	-5.891464253772313
733.0659985792356	1586.7	18605.5	-6.115211675309683
733.8136340824532	1585.8666666666666	18565.533333333333	-6.295619300713061
734.5611966366486	1587.0333333333333	18554.433333333334	-6.501068020198192
735.3086862396566	1586.7666666666667	18547.533333333333	-6.353054974140032
736.056102889312	1586.2333333333333	18547.7	-6.003598465415322
736.8034465834498	1586.2	18567.233333333334	-5.905069385314614
737.5507173199047	1586.0666666666666	18574.766666666666	-5.983955200856572
738.2979150965115	1586.4666666666667	18554.4	-6.305827422634933
739.045039911105	1586.4666666666667	18537.366666666665	-6.399646240363358
739.79209176152	1586.1	18548.433333333334	-5.777650874605869
740.5390706455914	1587.1333333333334	18542.366666666665	-5.894621582452358
741.285976561154	1586.6333333333334	18494.633333333335	-6.3145163506145225
742.0328095060426	1586.0333333333333	18486.266666666666	-6.193279935135512
742.7795694780918	1586.5666666666666	18492.133333333335	-5.981084894040759
743.5262564751367	1585.8333333333333	18484.333333333332	-5.797639999532
744.272870495012	1586.5	18414.266666666666	-6.694403900073927
745.0194115355524	1586.8666666666666	18356.9	-6.507275718013978
745.765879594593	1586.4333333333334	18314.5	-6.307743101904015
746.5122746699683	1586.0666666666666	18309.066666666666	-6.101415241386247
747.2585967595134	1586.1333333333334	18327.8	-6.342709457849563
748.0048458610628	1586.2666666666667	18363.633333333335	-5.683396970473478
748.7510219724516	1586.3666666666666	18406.033333333333	-5.617372452430163
749.4971250915144	1586.7333333333333	18423.2	-5.630476286000043
750.243155216086	1586.3666666666666	18428.6	-6.467731676072865
750.9891123440015	1586.8666666666666	18465.4	-6.1504512433171925
751.7349964730954	1585.6666666666667	18520.2	-6.478220530069097
752.4808076012027	1585.9	18601.733333333334	-6.264724612281154
753.2265457261582	1586.5666666666666	18660.466666666667	-6.556872008423976
753.9722108457964	1586.5666666666666	18713.133333333335	-7.228230699609474
754.7178029579526	1585.8	18782.266666666666	-6.556925379449583
755.4633220604613	1586.0666666666666	18840.5	-6.492910107573781
756.2087681511574	1586.3	18873.833333333332	-6.420342038901123
756.9541412278757	1586.4	18901.2	-6.265288276707681
757.699441288451	1585.8666666666666	18921.666666666668	-6.965057221773555
758.4446683307182	1586.0	18982.066666666666	-5.860366139338154
759.1898223525119	1585.9666666666667	19022.566666666666	-6.252934388680215
759.9349033516671	1586.3666666666666	19071.1	-6.26277581976979
760.6799113260186	1586.2	19139.633333333335	-6.1034697257487
761.424846273401	1585.9333333333334	19241.966666666667	-5.895186724517434
762.1697081916495	1586.2	19304.233333333334	-6.108394288264279
762.9144970785986	1586.3	19389.7	-6.263689916286893
763.6592129320832	1586.2666666666667	19454.566666666666	-5.037516770815783
764.4038557499381	1586.5	19469.5	-5.812079461941665
765.1484255299982	1586.7333333333333	19533.833333333332	-5.7834993728738295
765.8929222700982	1586.4666666666667	19574.6	-6.132378554160916
766.637345968073	1586.4	19657.6	-5.637305929531475
767.3816966217572	1586.7333333333333	19731.666666666668	-6.016024482681445
768.1259742289859	1586.3	19800.633333333335	-6.151577173900804
768.8701787875938	1587.1666666666667	19877.066666666666	-6.097463400442157
769.6143102954156	1586.2666666666667	19919.4	-6.554013453063807
770.3583687502863	1587.0666666666666	19995.233333333334	-6.474816707242014
771.1023541500406	1586.3	20101.166666666668	-6.494012005985333
771.8462664925133	1586.2333333333333	20186.266666666666	-6.446860271168907
772.5901057755393	1587.1333333333334	20267.466666666667	-6.597994195089003
773.3338719969533	1585.8333333333333	20346.866666666665	-6.269507085619171
774.0775651545903	1586.4	20410.4	-6.916021759232012
774.8211852462848	1586.3333333333333	20499.433333333334	-6.413330581096657
775.5647322698719	1586.7666666666667	20605.566666666666	-7.012793276298477
776.3082062231862	1585.9	20713.1	-6.038384925555427
777.0516071040627	1586.7333333333333	20803.8	-6.129198911068046
777.7949349103361	1586.3333333333333	20893.366666666665	-5.918181392834582
778.5381896398412	1586.2333333333333	20974.766666666666	-6.691935764581556
779.281371290413	1586.7666666666667	21121.066666666666	-6.401468555762648
780.024479859886	1585.9333333333334	21213.733333333334	-5.595726569085617
780.7675153460953	1586.1	21336.0	-6.137729955635052
781.5104777468754	1586.4666666666667	21455.966666666667	-5.991112227695067
782.2533670600615	1585.7	21551.3	-6.216288767797636
782.996183283488	1586.1333333333334	21707.633333333335	-5.777461700375989
783.73892641499	1586.6333333333334	21815.8	-5.934727690591053
784.4815964524023	1586.9333333333334	21939.633333333335	-6.058904304094621
785.2241933935596	1586.2	22059.533333333333	-6.189388039251058
785.9667172362967	1586.4	22138.466666666667	-6.007480772061934
786.7091679784486	1586.3666666666666	22194.9	-6.123443308598563
787.4515456178499	1586.9666666666667	22263.0	-6.572801442042621
788.1938501523355	1585.8	22408.666666666668	-5.842094525886003
788.9360815797401	1586.5666666666666	22581.333333333332	-5.179752114358476
789.6782398978987	1586.6	22708.233333333334	-5.171851624145392
790.420325104646	1586.3	22800.366666666665	-5.563307807823916
791.1623371978169	1586.7	22857.2	-6.222755507235182
791.9042761752461	1586.7666666666667	22923.233333333334	-6.2538149598684685
792.6461420347684	1586.4	23033.1	-6.693410544715477
793.3879347742187	1586.8333333333333	23158.933333333334	-6.3004272144937294
794.1296543914318	1586.6333333333334	23256.5	-6.228086632088939
794.8713008842426	1586.7666666666667	23350.933333333334	-5.860840159905791
795.6128742504857	1586.8333333333333	23461.6	-6.026597398725013
796.354374487996	1586.8	23559.0	-6.217040722873708
797.0958015946084	1586.5	23664.466666666667	-5.961161682669096
797.8371555681575	1586.3666666666666	23778.133333333335	-6.5616037423014
798.5784364064783	1586.5	23914.133333333335	-5.5436584106887565
799.3196441074057	1587.0666666666666	23986.2	-6.293061392999046
800.0607786687742	1586.2	24083.366666666665	-6.473824169887392
800.8018400884189	1586.0333333333333	24196.966666666667	-5.9775937312460234
801.5428283641745	1587.1333333333334	24340.733333333334	-6.031986708817143
802.2837434938757	1586.7	24491.266666666666	-5.773642907360421
803.0245854753575	1586.2666666666667	24667.9	-5.538958890778821
803.7653543064547	1586.5666666666666	24796.766666666666	-4.924251480141762
804.5060499850019	1586.0666666666666	24877.766666666666	-5.143653984346922
805.2466725088342	1586.1333333333334	24902.233333333334	-6.237666867470352
805.9872218757862	1586.6666666666667	25005.733333333334	-5.552425417654746
806.7276980836928	1585.7333333333333	25144.5	-5.407450352833365
807.4681011303886	1586.7	25245.3	-5.617385976878666
808.2084310137088	1586.4333333333334	25280.133333333335	-6.191966872948737
808.948687731488	1586.6333333333334	25446.8	-5.54986814312608
809.688871281561	1586.5666666666666	25520.066666666666	-5.332263505921499
810.4289816617627	1585.8	25590.033333333333	-5.682873865900226
811.1690188699278	1586.1666666666667	25688.0	-6.075999676148069
811.9089829038911	1586.0333333333333	25694.0	-5.961942524159515
812.6488737614875	1586.4333333333334	25796.766666666666	-5.761101304246735
813.3886914405518	1586.7666666666667	25937.633333333335	-5.595455415544843
814.1284359389189	1585.9	26050.2	-6.026279956440059
814.8681072544233	1585.6666666666667	26183.0	-6.162215234469884
815.6077053849002	1586.5333333333333	26239.6	-6.400154227789359
816.3472303281842	1586.9666666666667	26266.933333333334	-6.260848068178374
817.0866820821101	1586.8666666666666	26313.166666666668	-6.292480899088728
817.8260606445127	1586.3	26392.266666666666	-6.090609465793422
818.5653660132269	1586.3333333333333	26492.8	-6.105178035659457
819.3045981860876	1586.7333333333333	26555.4	-6.399261765009955
820.0437571609293	1586.4666666666667	26620.7	-6.455556395793524
820.7828429355872	1586.1666666666667	26715.866666666665	-6.017233002901985
821.5218555078957	1586.6333333333334	26825.166666666668	-6.072920872606732
822.26079487569	1586.6	26919.9	-6.219951767044716
822.9996610368046	1586.8	26968.433333333334	-6.055230602803767
823.7384539890745	1586.1666666666667	26996.3	-5.7731004273734134
824.4771737303345	1586.2666666666667	27074.433333333334	-5.960633785607273
825.2158202584193	1586.0	27192.1	-5.567932633098656
825.9543935711638	1586.5	27283.366666666665	-5.4293465588883185
826.6928936664028	1585.6666666666667	27364.566666666666	-5.800783182794765
827.4313205419711	1585.7333333333333	27494.066666666666	-5.76041609740241
828.1696741957036	1586.1333333333334	27591.366666666665	-6.231047806491517
828.907954625435	1587.1333333333334	27673.0	-5.887935802248856
829.646161829	1586.4	27743.266666666666	-5.638849807689805
830.3842958042337	1587.0	27787.533333333333	-5.867246416196677
831.1223565489707	1586.6333333333334	27854.866666666665	-5.121932700040073
831.8603440610459	1585.7666666666667	27896.233333333334	-6.047507191317214
832.598258338294	1586.0666666666666	28002.433333333334	-5.706062685096741
833.3360993785501	1586.4333333333334	28047.666666666668	-5.760700613259893
834.0738671796487	1586.4666666666667	28158.466666666667	-5.959376028539856
834.8115617394246	1586.1333333333334	28272.466666666667	-6.402518070984888
835.5491830557129	1586.0666666666666	28417.733333333334	-6.081423809559332
836.2867311263482	1586.3	28496.8	-5.860506914554795
837.0242059491653	1586.9333333333334	28534.2	-5.818641635650535
837.7616075219992	1586.7666666666667	28566.6	-6.6082620247934445
838.4989358426844	1586.1	28650.2	-5.471079535396491
839.2361909090561	1587.2	28729.466666666667	-5.326888703696402
839.9733727189487	1586.5	28820.1	-5.734262230013172
840.7104812701973	1586.8333333333333	28944.933333333334	-5.530740398760719
841.4475165606366	1585.6	29096.266666666666	-5.760498968389286
842.1844785881015	1586.6	29242.133333333335	-5.522801224253546
842.9213673504267	1586.7	29354.1	-5.939582838627054
843.6581828454471	1587.0333333333333	29385.8	-5.932926495432643
844.3949250709974	1586.6333333333334	29417.333333333332	-5.770664225403451
845.1315940249126	1586.5666666666666	29526.0	-5.6143663648899365
845.8681897050272	1586.1333333333334	29586.266666666666	-5.570117792211708
846.6047121091764	1586.3	29637.766666666666	-5.9404223384556625
847.3411612351948	1586.3666666666666	29751.833333333332	-5.803460112618282
848.0775370809172	1586.8333333333333	29864.4	-5.294357192486662
848.8138396441784	1586.0	29895.233333333334	-6.474025084335221
849.5500689228132	1586.3	30022.333333333332	-5.721976723156801
850.2862249146566	1586.2	30034.266666666666	-6.287709210224286
851.0223076175432	1587.0	30185.133333333335	-6.0892632559779525
851.7583170293079	1585.2333333333333	30443.633333333335	-5.963480534234177
852.4942531477856	1585.9	30531.8	-6.506121609473373
853.2301159708109	1586.4	30537.966666666667	-6.663935290198581
853.9659054962187	1586.4666666666667	30571.866666666665	-6.593747383868155
854.7016217218439	1585.9666666666667	30612.766666666666	-6.762691540655064
855.4372646455213	1586.1	30739.3	-6.074023570719904
856.1728342650856	1585.9333333333334	30863.4	-6.134233958609097
856.9083305783716	1586.0333333333333	31029.366666666665	-5.23074572059973
857.6437535832143	1586.6666666666667	31091.633333333335	-5.577992044842591
858.3791032774483	1585.9666666666667	31162.366666666665	-6.002191042008997
859.1143796589085	1586.7	31200.1	-5.522946656539256
859.8495827254299	1586.2333333333333	31348.733333333334	-5.829122113773088
860.5847124748469	1586.4	31391.166666666668	-5.6469105656033305
861.3197689049947	1586.1	31520.833333333332	-6.22649576856794
862.0547520137079	1586.2	31659.6	-5.750732759047491
862.7896617988213	1586.1666666666667	31680.733333333334	-6.020061525641011
863.5244982581698	1586.5666666666666	31827.566666666666	-5.204749756894056
864.2592613895882	1586.2333333333333	31841.333333333332	-6.081770109361613
864.9939511909114	1586.4	31842.133333333335	-6.032100061614843
865.728567659974	1586.4333333333334	31863.1	-6.28016386088398
866.4631107946109	1586.8666666666666	31940.2	-5.350987023392502
867.197580592657	1585.7333333333333	32026.466666666667	-5.434355046543497
867.931977051947	1586.4666666666667	32133.7	-5.86741016857937
868.6663001703158	1586.3	32161.666666666668	-5.89614614683738
869.4005499455982	1585.8333333333333	32190.466666666667	-5.371795081650274
870.1347263756289	1586.2	32132.3	-5.432575454007444
870.8688294582428	1586.5333333333333	32240.6	-5.734326967620538
871.6028591912748	1585.7	32388.8	-5.509126379286881
872.3368155725594	1585.8666666666666	32580.033333333333	-5.4315599316674055
873.0706985999318	1586.3	32651.5	-5.726538524968696
873.8045082712266	1585.5333333333333	32760.7	-5.371325977291368
874.5382445842787	1586.6333333333334	32911.933333333334	-5.433375896072216
875.2719075369228	1586.5	33068.8	-5.485915293776937
876.0054971269938	1586.3666666666666	33189.9	-5.29172304217594
876.7390133523264	1586.5666666666666	33300.933333333334	-5.845677859781503
877.4724562107556	1586.3333333333333	33529.666666666664	-5.69269418784726
878.2058257001161	1586.4666666666667	33712.3	-5.297915605012086
878.9391218182427	1586.0666666666666	33811.1	-5.973040259324878
879.6723445629702	1585.7	33877.26666666667	-6.225611153270581
880.4054939321335	1585.9	33959.7	-6.0622106836428316
881.1385699235674	1586.5333333333333	34176.46666666667	-5.740066428990151
881.8715725351066	1586.6	34312.9	-6.290446054970205
882.604501764586	1586.6	34500.7	-5.923896650527412
883.3373576098403	1585.6666666666667	34697.566666666666	-5.856398494969807
884.0701400687044	1586.0666666666666	34868.3	-6.167678479144827
884.8028491390132	1586.6666666666667	35012.23333333333	-6.7571623156047576
885.5354848186014	1586.4333333333334	35131.96666666667	-6.918828708248017
886.2680471053038	1586.6666666666667	35257.0	-6.9505114973614
887.0005359969554	1586.1	35375.566666666666	-7.212829728715525
887.7329514913906	1586.0333333333333	35551.5	-6.650991381477782
888.4652935864447	1586.5666666666666	35791.86666666667	-6.869320265489793
889.1975622799522	1585.4	35991.933333333334	-6.543577332779664
889.929757569748	1586.3333333333333	36221.333333333336	-6.311694381033513
890.6618794536669	1586.4	36334.1	-6.37841454335747
891.3939279295437	1586.0666666666666	36447.96666666667	-6.035089173947622
892.1259029952132	1586.3666666666666	36585.36666666667	-5.549986181510415
892.8578046485103	1586.3666666666666	36832.8	-5.446379232280261
893.5896328872698	1587.0	37054.6	-5.16666385609559
894.3213877093264	1586.6333333333334	37249.6	-5.073134526626321
895.0530691125149	1586.6	37518.333333333336	-4.675244920079316
895.7846770946703	1586.4	37788.433333333334	-4.7924188332868765
896.5162116536272	1585.7333333333333	37981.066666666666	-4.039465874008848
897.2476727872206	1586.5666666666666	38096.0	-3.515496100167733
897.9790604932853	1586.6	38206.86666666667	-3.257390770765871
898.7103747696559	1587.1	38372.23333333333	-3.0967316596152243
899.4416156141674	1586.0333333333333	38522.9	-2.8423251480783702
900.1727830246544	1585.8333333333333	38675.666666666664	-2.3627347182928156
900.9038769989521	1586.4666666666667	38861.566666666666	-2.118811523480821
901.634897534895	1586.2	39065.26666666667	-1.9662161757467524
902.365844630318	1586.5666666666666	39279.8	-1.756592114419041
903.0967182830558	1586.3333333333333	39470.73333333333	-1.8485901362095998
903.8275184909435	1586.4666666666667	39595.96666666667	-2.343980147798871
904.5582452518156	1586.9666666666667	39781.933333333334	-1.9468016024312147
905.288898563507	1586.1333333333334	39947.5	-1.7474828881974764
906.0194784238527	1586.5666666666666	40088.76666666667	-1.9571288358331607
906.7499848306873	1585.9	40337.63333333333	-1.7474022200037505
907.4804177818455	1585.8666666666666	40579.53333333333	-1.823099944806526
908.2107772751625	1586.3	40785.9	-1.8959134113091332
908.9410633084728	1586.1333333333334	40993.666666666664	-2.0614613343602377
909.6712758796114	1585.9333333333334	41044.2	-2.11029958750411
910.4014149864129	1586.0666666666666	41174.23333333333	-1.7994204352310201
911.1314806267123	1586.0	41240.1	-1.3512066273152026
911.8614727983444	1586.0	41420.0	-1.6529565042832075
912.5913914991438	1585.9666666666667	41591.76666666667	-1.3804691871265156
913.3212367269456	1585.9666666666667	41766.0	-0.9842781912446281
914.0510084795844	1586.4333333333334	41942.23333333333	-0.98679636231665
914.7807067548952	1586.8666666666666	42115.46666666667	-1.2672516991380067
915.5103315507125	1585.8	42164.1	-1.3613789257692994
916.2398828648716	1585.2666666666667	42303.03333333333	-1.3390016694371651
916.9693606952068	1586.4666666666667	42441.166666666664	-1.52735421542679
917.6987650395532	1586.3333333333333	42492.13333333333	-1.5899810410611042
918.4280958957455	1586.4333333333334	42564.2	-1.6846834241756399
919.1573532616186	1585.9	42664.6	-1.6840624941268287
919.8865371350073	1586.1	42712.13333333333	-1.9972409340759194
920.6156475137464	1585.9333333333334	42856.333333333336	-1.686737623994084
921.3446843956707	1586.0	42878.96666666667	-2.0697916233208535
922.0736477786149	1586.4	42856.2	-1.8383825720932472
922.802537660414	1586.1666666666667	42829.53333333333	-2.0492184281269124
923.5313540389027	1586.5666666666666	42866.0	-2.4695718829849387
924.2600969119159	1586.2	42940.8	-2.490852735228141
924.9887662772883	1586.6666666666667	42895.53333333333	-2.7774870732407355
925.7173621328548	1586.0	42903.9	-3.144009184447468
926.4458844764501	1586.7333333333333	42832.4	-3.085376595289204
927.1743333059092	1586.6333333333334	42705.066666666666	-3.0732160277342437
927.9027086190666	1586.6	42382.566666666666	-2.8560090037691537
928.6310104137575	1586.9666666666667	41868.86666666667	-3.2284936195497758
929.3592386878165	1585.9	41252.566666666666	-3.091439342015225
930.0873934390784	1586.4666666666667	40586.8	-3.051560695214227
930.815474665378	1586.0	39766.833333333336	-2.7842961798615384
931.5434823645503	1585.3666666666666	38831.433333333334	-3.0855583587992625
932.2714165344298	1586.3333333333333	37683.23333333333	-3.24393924970288
932.9992771728516	1586.2666666666667	36517.5	-3.5939278492195985
933.7270642776504	1586.4666666666667	35396.5	-4.054210296561622
934.4547778466609	1586.7666666666667	34394.76666666667	-2.9494162176992207
935.1824178777181	1586.6666666666667	33547.0	-3.2567100106979736
935.9099843686568	1586.0333333333333	32869.86666666667	-2.9404941845680255
936.6374773173115	1585.9333333333334	32363.733333333334	-3.5805903475358
937.3648967215174	1586.0666666666666	32027.233333333334	-3.4605887233251362
938.0922425791092	1585.4	31827.033333333333	-3.297616488997976
938.8195148879216	1586.2	31867.866666666665	-3.7935294335437564
939.5467136457895	1586.5333333333333	32065.866666666665	-3.6908646098954208
940.2738388505477	1586.2666666666667	32293.433333333334	-3.92483597205779
941.000890500031	1586.9	32683.5	-3.833452040032105
941.7278685920743	1585.7666666666667	33228.53333333333	-3.9167622114488556
942.4547731245123	1586.1666666666667	33809.3	-3.768150229709233
943.1816040951798	1586.0	34463.8	-3.7178844772843496
943.9083615019116	1586.4	35226.933333333334	-3.794792651415957
944.6350453425426	1585.8333333333333	36002.0	-3.7037952607068445
945.3616556149077	1586.5666666666666	36797.36666666667	-3.5014840487691825
946.0881923168415	1586.3666666666666	37611.76666666667	-2.8070107561744693
946.8146554461789	1585.8666666666666	38299.666666666664	-3.986224684724683
947.5410450007547	1586.0	39092.833333333336	-3.7936703361619117
948.2673609784038	1586.1333333333334	39884.1	-3.8835047237311007
948.9936033769609	1586.3333333333333	40726.13333333333	-3.854967709814619
949.7197721942608	1586.3	41452.13333333333	-4.135904153238696
950.4458674281384	1586.5	42215.666666666664	-3.8516580792788426
951.1718890764284	1586.2	42995.8	-3.485743650883118
951.8978371369658	1586.5333333333333	43710.0	-3.3259652865154776
952.6237116075853	1586.0666666666666	44306.7	-3.330429206391937
953.3495124861216	1586.7	44934.666666666664	-2.5356877512561335
954.0752397704097	1586.2333333333333	45479.53333333333	-2.8124050929102227
954.8008934582843	1586.6333333333334	45943.1	-3.2922806948464363
955.5264735475803	1586.2	46461.3	-3.1842466025757665
956.2519800361324	1586.8	46969.96666666667	-3.17469464466052
956.9774129217755	1585.6333333333334	47417.4	-2.675300834456255
957.7027722023442	1585.9333333333334	47825.6	-2.366648204375781
958.4280578756737	1585.8666666666666	48145.666666666664	-2.1892735783839776
959.1532699395985	1586.3333333333333	48345.96666666667	-2.511269240633209
959.8784083919536	1586.6333333333334	48674.76666666667	-2.0916533492915925
960.6034732305736	1586.6333333333334	48986.066666666666	-2.3125403706863192
961.3284644532936	1586.6333333333334	49237.7	-2.437838557626296
962.053382057948	1586.6333333333334	49574.03333333333	-2.1249032616351298
962.7782260423721	1585.9	49827.0	-2.6560258982961273
963.5029964044004	1586.1666666666667	50085.0	-2.530981154255001
964.2276931418677	1586.2333333333333	50320.066666666666	-2.7101461803403732
964.952316252609	1585.9666666666667	50480.8	-2.3324130992190475
965.6768657344589	1586.5666666666666	50544.1	-2.256782004014011
966.4013415852523	1586.0	50536.433333333334	-1.9943043132571816
967.1257438028242	1586.6	50553.96666666667	-2.224565661974694
967.8500723850091	1586.5666666666666	50565.0	-2.15495500263529
968.574327329642	1586.2	50577.066666666666	-2.3669420516393442
969.2985086345576	1586.7	50678.566666666666	-2.387014201190852
970.0226162975908	1587.4333333333334	50641.03333333333	-1.8102973731516852
970.7466503165765	1586.1	50521.933333333334	-1.896828341639604
971.4706106893493	1586.4666666666667	50558.933333333334	-1.8232988267261103
972.1944974137441	1586.4333333333334	50418.73333333333	-1.563934881424628
972.9183104875957	1585.6333333333334	50133.6	-1.5285089316614728
973.6420499087391	1586.8666666666666	49825.5	-1.201443238353491
974.3657156750087	1585.7	49627.13333333333	-1.449402457062789
975.0893077842397	1586.9666666666667	49431.933333333334	-1.1944178052078998
975.8128262342667	1586.4666666666667	49399.76666666667	-1.3470565170073838
976.5362710229247	1587.0	49358.9	-1.379034601173924
977.2596421480483	1585.6333333333334	49276.7	-0.7266904258058704
977.9829396074724	1586.3	49169.8	-1.0028110506254024
978.7061633990318	1586.2333333333333	49066.53333333333	-0.48633922339152763
979.4293135205613	1586.6333333333334	48776.46666666667	-0.6103524063934265
980.1523899698958	1586.0	48532.4	-1.050243284688811
980.87539274487	1586.5333333333333	48470.166666666664	-0.7401196442597658
981.5983218433189	1586.0333333333333	48467.9	-0.7312078614186861
982.3211772630771	1587.2	48555.8	-0.18119331370960784
983.0439590019795	1585.7333333333333	48666.833333333336	-0.3018401544571362
983.7666670578608	1586.5666666666666	48824.8	-0.0805906877640974
984.4893014285559	1585.6666666666667	48803.7	-0.30709258370525017
985.2118621118997	1586.7333333333333	48778.933333333334	-0.33362217279221623
985.9343491057269	1586.0333333333333	48732.066666666666	-0.5673761680792707
986.6567624078724	1586.3666666666666	48620.1	-0.42361927972412566
987.3791020161709	1586.2333333333333	48526.5	0.20266754348543312
988.1013679284573	1586.4666666666667	48415.566666666666	-0.31334914667505476
988.8235601425663	1586.9	48431.63333333333	-0.11926965252964963
989.5456786563328	1586.5	48509.96666666667	0.040417036881543654
990.2677234675917	1585.9	48585.23333333333	-0.19369800679607
990.9896945741776	1586.7	48468.7	-0.4151180664459233
991.7115919739255	1586.6333333333334	48296.0	-0.5135548101800511
992.4334156646702	1586.5333333333333	48006.86666666667	-0.18613843598858418
993.1551656442463	1586.0333333333333	47603.066666666666	-0.4043739829718059
993.8768419104888	1586.5	47228.066666666666	-0.2831472778963276
994.5984444612325	1585.9	46913.86666666667	-0.4711374057882925
995.3199732943121	1586.7666666666667	46554.6	-0.5524018938993309
996.0414284075626	1586.6666666666667	46211.96666666667	-0.4976699622377636
996.7628097988187	1586.1	45979.0	-0.1956153716292346
997.4841174659151	1586.5333333333333	45719.9	-0.5654605830093966
998.2053514066869	1586.4666666666667	45437.13333333333	-0.4807353054867504
998.9265116189687	1586.3333333333333	45003.86666666667	-0.4838631768479202
999.6475981005952	1586.7666666666667	44479.23333333333	-0.43718819165560774
1000.3686108494015	1586.1	43934.833333333336	-0.041018839396014035
1001.0895498632223	1586.4333333333334	43585.53333333333	0.10548658706457083
1001.8104151398923	1585.7666666666667	43220.5	0.19371324548697644
1002.5312066772464	1586.6333333333334	42863.6	0.11575162491313729
1003.2519244731194	1586.1333333333334	42551.9	0.5526844688518471
1003.9725685253462	1586.3	42223.1	0.546103982592945
1004.6931388317614	1586.6666666666667	41852.76666666667	0.7063125073875359
1005.4136353902	1586.6	41361.0	0.5218750342915174
1006.1340581984969	1586.8333333333333	40818.2	0.47221116106556066
1006.8544072544867	1586.0	40115.833333333336	0.6068381005073393
1007.5746825560042	1585.8	39484.73333333333	0.41158311361819283
1008.2948841008844	1586.5333333333333	38949.066666666666	0.9755564786276711
1009.0150118869618	1586.5666666666666	38465.933333333334	0.6017820423313368
1009.7350659120716	1586.8	38155.9	1.0737286545400728
1010.4550461740483	1585.7333333333333	37788.96666666667	0.8549571605305321
1011.174952670727	1586.8333333333333	37465.13333333333	0.8841357550439453
1011.8947853999423	1586.5666666666666	37091.833333333336	1.426533368534169
1012.614544359529	1585.6	36581.333333333336	1.3975355998964023
1013.334229547322	1586.1666666666667	35964.03333333333	1.3635511548544388
1014.0538409611561	1586.2666666666667	35276.166666666664	0.7530537113207834
1014.7733785988661	1586.3	34669.23333333333	1.596603383901924
1015.4928424582868	1586.3	34155.23333333333	1.2285213811703128
1016.2122325372529	1586.8666666666666	33658.96666666667	1.2964712203892144
1016.9315488335994	1586.6	33231.0	1.7239760465880578
1017.6507913451611	1586.0666666666666	32847.333333333336	1.4899674910888248
1018.3699600697728	1586.0	32502.666666666668	1.6306668373193263
1019.0890550052692	1586.3	32107.666666666668	1.750393540483077
1019.8080761494851	1586.6	31558.4	1.7044785602898083
1020.5270235002555	1586.5666666666666	30907.633333333335	2.027508179012336
1021.2458970554151	1586.6	30155.1	1.7848143510781755
1021.9646968127987	1587.2333333333333	29496.166666666668	1.6864655702886595
1022.6834227702411	1586.4333333333334	28945.733333333334	1.681104063551398
1023.4020749255772	1586.1666666666667	28461.033333333333	1.7120074075151672
1024.1206532766416	1586.2666666666667	28095.233333333334	1.8530340467268451
1024.8391578212693	1586.6	27765.8	1.447891483022039
1025.5575885572953	1586.1666666666667	27409.566666666666	1.2924120518833855
1026.2759454825539	1585.9333333333334	26983.9	1.6904439154083155
1026.9942285948803	1586.9666666666667	26402.766666666666	1.4198772312962638
1027.7124378921092	1586.7	25853.433333333334	1.6448349534050817
1028.4305733720753	1586.2	25247.8	1.2940758705411957
1029.1486350326138	1586.4333333333334	24681.3	1.1970069068355578
1029.866622871559	1586.4333333333334	24194.433333333334	1.4399155316817747
1030.584536886746	1586.8666666666666	23737.566666666666	0.7417532874238527
1031.3023770760096	1587.3333333333333	23365.866666666665	0.9389248191020461
1032.0201434371845	1586.4333333333334	23009.733333333334	0.7777918091862022
1032.7378359681059	1586.0666666666666	22673.633333333335	0.6361589115329923
1033.455454666608	1586.1666666666667	22310.833333333332	1.0378347721766872
1034.1729995305259	1585.8666666666666	21871.433333333334	1.0410123134801528
1034.8904705576945	1586.2333333333333	21361.8	1.247720717580981
1035.6078677459486	1587.0666666666666	20853.066666666666	0.7189336478712303
1036.3251910931228	1586.1666666666667	20366.333333333332	0.8865982440728656
1037.042440597052	1586.4	19901.233333333334	0.8964749443011061
1037.7596162555712	1586.0	19467.166666666668	0.666807385911684
1038.4767180665153	1585.9	19119.166666666668	0.9637859096570147
1039.1937460277186	1587.0	18805.766666666666	0.8044908172537322
1039.9107001370162	1586.1	18533.4	0.8233802610499497
1040.627580392243	1586.1333333333334	18244.366666666665	0.5800292993442246
1041.3443867912338	1586.4	17909.566666666666	0.625691949302164
1042.0611193318232	1586.2	17511.4	0.07363766325029462
1042.7777780118463	1585.9666666666667	17091.533333333333	0.7269732771689119
1043.4943628291376	1586.1333333333334	16648.366666666665	0.5664638260888837
1044.2108737815322	1586.4	16219.766666666666	0.6771945538809534
1044.9273108668647	1586.6666666666667	15853.433333333332	0.1441112536480258
1045.64367408297	1586.7	15509.2	0.5503977779109478
1046.359963427683	1586.5333333333333	15228.066666666668	0.7796248653575386
1047.0761788988382	1586.3333333333333	14960.566666666668	0.3779275375395628
1047.7923204942708	1586.7333333333333	14695.4	0.36016558054336595
1048.5083882118154	1586.2333333333333	14453.6	1.7032924134476368
1049.224382049307	1587.0666666666666	14132.033333333333	0.8698079093211597
1049.9403020045802	1586.5666666666666	13804.033333333333	0.7067755111369797
1050.6561480754697	1586.6	13456.333333333334	0.38556885629248583
1051.3719202598106	1585.8666666666666	13127.633333333333	0.2848124843460787
1052.0876185554378	1586.7	12847.366666666667	0.7913519655457529
1052.8032429601856	1587.1	12602.733333333334	0.5917822794530788
1053.5187934718892	1586.8	12397.533333333333	0.4823380788545243
1054.2342700883835	1586.1333333333334	12229.766666666666	-0.08703814084263621
1054.949672807503	1586.4333333333334	12072.666666666666	0.3963908459203442
1055.6650016270826	1586.2333333333333	11920.133333333333	0.16533449526550623
1056.3802565449573	1586.7333333333333	11707.866666666667	0.6111774727746478
1057.0954375589617	1586.6666666666667	11469.033333333333	0.01757891752329422
1057.8105446669308	1586.5	11265.8	0.7094995905676408
1058.5255778666992	1585.7	11049.866666666667	1.2484246880191436
1059.240537156102	1586.2666666666667	10819.9	0.5820433485699952
1059.9554225329737	1586.4333333333334	10622.833333333334	0.39587902083762533
1060.6702339951491	1586.3666666666666	10473.5	0.3275376106658959
1061.3849715404633	1587.0	10334.4	0.23009856737287004
1062.0996351667509	1586.8	10225.633333333333	-0.11561102327854438
1062.8142248718468	1586.4	10109.933333333332	0.35341373393344405
1063.528740653586	1585.6333333333334	9970.8	0.6046745692635085
1064.2431825098029	1586.5666666666666	9777.766666666666	-0.7028248989407074
1064.9575504383324	1586.3666666666666	9575.466666666667	-0.5704144446430699
1065.6718444370097	1586.2	9382.533333333333	0.602030713776383
1066.386064503669	1585.4666666666667	9187.066666666668	-0.5214922205214052
1067.1002106361457	1586.3	9046.166666666666	0.3591561318044622
1067.8142828322743	1586.0666666666666	8921.9	-0.02170678139103194
1068.5282810898898	1585.8666666666666	8824.266666666666	-0.7493367340832711
1069.2422054068265	1586.7	8741.933333333332	0.3704038860205568
1069.95605578092	1586.1666666666667	8628.333333333334	-0.19935576990737897
1070.6698322100044	1586.5666666666666	8493.133333333333	-0.19069832919490834
1071.383534691915	1587.0	8337.0	0.0536199126434265
1072.0971632244864	1586.8666666666666	8167.2	-0.2946948900784388
1072.8107178055534	1586.0666666666666	8013.766666666666	-0.6189145002230066
1073.524198432951	1586.4666666666667	7882.8	-0.9095271920573472
1074.2376051045137	1586.9	7780.333333333333	0.1519570739794598
1074.9509378180765	1585.5	7698.433333333333	-0.9367853840482151
1075.6641965714741	1586.8333333333333	7615.466666666666	-0.8228616274970417
1076.3773813625414	1586.7333333333333	7504.8	-1.1701284029942927
1077.0904921891133	1585.7	7409.333333333333	0.17652883030152597
1077.8035290490245	1585.6	7285.133333333333	0.2515270577683983
1078.51649194011	1586.0666666666666	7144.266666666666	-1.4405163573981457
1079.2293808602042	1586.1333333333334	7020.033333333334	-1.0749671316935248
1079.9421958071423	1586.4666666666667	6900.166666666667	-0.5200431076802021
1080.6549367787588	1586.2333333333333	6805.7	-1.520019086986284
1081.367603772889	1586.7666666666667	6741.333333333333	-1.4551590706155664
1082.080196787367	1586.2	6675.3	-1.8677285887331054
1082.7927158200282	1586.1666666666667	6607.9	-0.9675308730482058
1083.5051608687072	1586.8	6511.533333333334	-1.027624543403164
1084.217531931239	1586.2	6387.2	-1.6041915226441823
1084.9298290054578	1586.4666666666667	6267.933333333333	-1.8391091360251772
1085.6420520891993	1586.6	6173.466666666666	-0.9646859087576787
1086.3542011802977	1586.2666666666667	6085.566666666667	-2.0735448719778935
1087.0662762765878	1586.8666666666666	6018.2	-1.7182242996953747
1087.7782773759047	1586.0666666666666	5972.033333333334	-1.249143172425666
1088.4902044760831	1587.1666666666667	5888.4	-1.8304211447114984
1089.202057574958	1586.3333333333333	5807.266666666666	-1.6773037655747975
1089.9138366703637	1586.2	5716.3	-1.6373044158117191
1090.6255417601355	1587.0666666666666	5630.266666666666	-2.5987779569541853
1091.337172842108	1586.2333333333333	5551.2	-1.912608863292329
1092.048729914116	1586.5	5490.4	-2.193420477235227
1092.7602129739944	1586.2333333333333	5443.566666666667	-2.604248071425427
1093.471622019578	1586.7666666666667	5400.066666666667	-1.3910170498770387
1094.1829570487016	1586.5666666666666	5337.266666666666	-1.9294049764185848
1094.8942180592	1585.7333333333333	5249.0	-3.122522045562149
1095.605405048908	1586.0	5162.0	-2.035531930778325
1096.3165180156604	1585.7666666666667	5095.333333333333	-1.4454190243864762
1097.027556957292	1586.4333333333334	5052.633333333333	-2.0042505173575154
1097.7385218716379	1585.9666666666667	5019.3	-2.2289893059769876
1098.4494127565324	1586.6666666666667	4962.3	-1.6308614969387043
1099.1602296098106	1585.9666666666667	4881.633333333333	-1.101140691800651
1099.8709724293074	1586.7333333333333	4794.4	-2.2147824140950325
1100.5816412128574	1586.7	4721.433333333333	-3.2069395685781967
1101.2922359582956	1585.8	4676.733333333334	-2.05121850484571
1102.0027566634565	1586.0333333333333	4644.833333333333	-1.5118399390119106
1102.7132033261753	1586.0	4589.4	-1.8949522956308291
1103.4235759442865	1587.0	4515.9	-3.0880272556707373
1104.1338745156252	1585.6666666666667	4447.7	-2.11922766484889
1104.844099038026	1585.7	4396.166666666667	-1.4398674582690174
1105.5542495093239	1586.5333333333333	4358.133333333333	-2.224577883572274
1106.2643259273534	1586.9666666666667	4310.033333333334	-2.227101684043157
1106.9743282899494	1586.3666666666666	4234.366666666667	-2.241123832042185
1107.684256594947	1586.4	4156.466666666666	-1.9950285935499936
1108.394110840181	1586.1333333333334	4101.833333333333	-1.7974198124975787
1109.1038910234856	1586.8	4056.0666666666666	-1.889524295483781
1109.8135971426964	1585.9666666666667	4003.0666666666666	-3.0437979937998607
1110.5232291956477	1586.4	3935.4	-1.2492555864121198
1111.2327871801745	1586.2333333333333	3857.8	-3.3772211227664366
1111.9422710941117	1586.3333333333333	3808.0	-3.788796062796021
1112.6516809352938	1586.6333333333334	3764.5666666666666	-2.9478388121350183
1113.3610167015559	1586.1	3703.8	-2.9499232702878393
1114.0702783907325	1585.1333333333334	3651.3333333333335	-2.1944347305202694
1114.7794660006589	1586.0	3604.9333333333334	-2.630709409138423
1115.4885795291696	1586.1333333333334	3572.266666666667	-3.1518642236407697
1116.1976189740992	1586.5333333333333	3526.7	-4.069753547285096
1116.906584333283	1586.3333333333333	3484.366666666667	-2.016491795097159
1117.6154756045555	1586.6666666666667	3441.5333333333333	-5.012727581250621
1118.3242927857516	1585.9333333333334	3404.133333333333	-4.680224334145199
1119.0330358747062	1586.0	3359.9333333333334	-5.9570489955906325
1119.741704869254	1586.2	3321.766666666667	-3.216056726432247
1120.4502997672296	1586.8333333333333	3279.5333333333333	-4.75461541084199
1121.1588205664682	1584.9333333333334	1665.3666666666666	-0.5396080403091057
1121.8672672648045	1585.5333333333333	1663.9333333333334	-8.592930563729418
1122.5756398600731	1585.3	1664.3333333333333	-2.1924883682684975
1123.2839383501089	1585.6666666666667	1664.6	-1.8301522317914005
