# Supplementary material for: Roblonski: A Material-Efficient Robo-Fluidic Toolbox for Rapid Photochemical Characterization
Source: ACS Cent Sci. 2026 Feb 6;12(3):333–44. doi: 10.1021/acscentsci.5c02027 (PMC13022720; doi:10.1021/acscentsci.5c02027)
Supplement: Supplementary file 2 [file oc5c02027_si_002.zip › BeerLambertStudy/Raw Data (Automataed)/BLEC Study (2025 Jun 12)/RhodamineB1/blec_RhodamineB1__13062025_aABS_i12_eEXP_s6_d900e-03_t250-0_m7_v175-0.csv]

name	C:/Users/cbe.mabolha.shared/Documents/Gilson Spectroscopy Project\BLEC Study (2025 Jun 12)\RhodamineB1\blec_RhodamineB1__13062025_aABS_i12_eEXP_s6_d900e-03_t250-0_m7_v175-0.csv
2025-06-13 02:27:02.818565
mix_iter=7	mix_disp=175.0
droplet_volume=50.0	working_volume=250.0
dilution_scheme=Fractional(value=0.3333333333333333)	n_dil=6
calibration=Calibration(y = f(x); f(x) = -0.244 + 0.9765x; s.t. y > 0.0; Set Feb 4	2025 from "Manuscript Figures Data.xlsx")
count	30
interval	0.1 (Sec)
integration_time	40000 (uSec)
NLC=False	DCC=False	WCAL=-5	Slit=S5
Conc_0=0.009	nFRAC=0.08779149519890263	nConc_(12;6)=0.0007901234567901236	aFRAC=0.08805559251220323	aConc_(12;6)=0.000792500332609829
wavelength (nm)	dark reference (int)	light reference (int)	abs (mOD)
W	D	L	S
344.6678771972656	1601.7666666666667	1680.5	2.3968764998904972
345.45221902608614	1588.8666666666666	1668.2666666666667	3.478035514389005
346.236489003635	1586.2	1664.5	-0.9234417298104757
347.02068712774695	1585.3333333333333	1662.6333333333334	-9.264312084776885
347.8048133962569	1584.6333333333334	2404.0666666666666	-7.548264358064637
348.5888678069997	1585.0333333333333	2415.9333333333334	-7.068036675344934
349.3728503578101	1587.0333333333333	2433.733333333333	-3.677453784919069
350.15676104652283	1587.7	2441.0	-7.58472728324208
350.94059987097285	1587.0333333333333	2448.4333333333334	-7.1339506398264
351.72436682899485	1586.6666666666667	2454.733333333333	-5.20516430923839
352.5080619184237	1586.6666666666667	2461.1	-7.955986264805138
353.2916851370942	1584.9333333333334	2469.1666666666665	-4.138652105087692
354.0752364828412	1585.1333333333334	2468.766666666667	-10.072456237207636
354.8587159534994	1585.3	2476.2	-7.315216905328506
355.6421235469038	1585.9666666666667	2473.133333333333	-7.778713127800211
356.42545926088906	1585.8	2475.9333333333334	-7.912743816018451
357.20872309329	1586.7333333333333	2478.5333333333333	-7.020484854249213
357.9919150419415	1586.4333333333334	2471.5	-7.1700041486628
358.77503510467835	1585.6333333333334	2468.3333333333335	-5.767218316053237
359.5580832793353	1585.9666666666667	2458.5666666666666	-7.662961614357566
360.34105956374725	1586.0	2456.5333333333333	-5.535435579511716
361.12396395574893	1586.3333333333333	2453.9333333333334	-5.240919642033294
361.9067964531752	1586.3333333333333	2449.3333333333335	-6.195746561885462
362.6895570538609	1586.0333333333333	2449.1666666666665	-7.993324640108139
363.47224575564076	1586.7	2453.0	-5.694277301373699
364.2548625563497	1586.6	2447.9666666666667	-5.262012630892574
365.0374074538224	1586.3	2446.4666666666667	-5.718003480434685
365.8198804458938	1586.4333333333334	2445.1	-5.661368104729691
366.6022815303986	1586.7333333333333	2441.1	-5.773285572067101
367.3846107051717	1585.9	2444.5	-4.995606693734288
368.1668679680479	1586.4666666666667	2444.4333333333334	-7.278428193526005
368.9490533168619	1586.9	2452.3333333333335	-3.465444107275846
369.7311667494487	1586.1333333333334	2454.0666666666666	-7.752955420829489
370.5132082636429	1586.9	2463.6666666666665	-5.854860118789066
371.2951778572795	1585.7333333333333	2470.2	-6.046413055911393
372.07707552819323	1586.1	2470.866666666667	-5.349983766596975
372.8589012742189	1586.1	2473.8	-7.613866345079889
373.6406550931913	1586.2666666666667	2479.133333333333	-8.382029680391737
374.4223369829453	1586.3	2491.1666666666665	-7.171765553348807
375.2039469413157	1586.2333333333333	2502.6	-4.041147999924203
375.9854849661373	1586.0333333333333	2490.733333333333	-7.424831709861072
376.7669510552448	1587.2333333333333	2496.1	-7.171795564910812
377.5483452064732	1586.0	2500.866666666667	-7.156275374409058
378.3296674176572	1586.0	2516.2	-7.207668162360753
379.11091768663164	1585.9333333333334	2522.3333333333335	-5.71327099560047
379.89209601123133	1586.1666666666667	2528.9666666666667	-6.053460924186829
380.67320238929113	1585.9333333333334	2528.366666666667	-5.98005292644897
381.45423681864577	1586.1333333333334	2531.6	-5.825052273516121
382.23519929713007	1586.0	2535.4333333333334	-9.083338266844484
383.01608982257886	1586.4666666666667	2549.9333333333334	-8.643183553859668
383.796908392827	1586.8666666666666	2562.133333333333	-7.417476775964028
384.57765500570923	1585.4333333333334	2561.3	-7.26709616057942
385.3583296590604	1586.0666666666666	2555.733333333333	-7.327852365971479
386.1389323507153	1586.5	2561.133333333333	-7.889254875437226
386.91946307850884	1586.0333333333333	2573.1	-7.805171066692686
387.69992184027564	1585.5333333333333	2592.366666666667	-6.209920895081066
388.48030863385065	1586.1666666666667	2617.4666666666667	-5.911325584208664
389.2606234570687	1585.9333333333334	2598.4333333333334	-9.195503564398779
390.04086630776453	1586.1666666666667	2589.3333333333335	-7.907791314212656
390.82103718377294	1585.9666666666667	2593.733333333333	-7.575675362292325
391.6011360829288	1586.3333333333333	2606.9333333333334	-4.7539896330485325
392.3811630030669	1586.1666666666667	2627.9666666666667	-8.72167354007153
393.161117942022	1586.0666666666666	2674.633333333333	-7.59326131732245
393.941000897629	1586.2666666666667	2720.2	-5.959233035375731
394.72081186772266	1586.3333333333333	2727.2	-5.835634348784153
395.5005508501378	1586.3	2715.233333333333	-4.68078110372076
396.28021784270925	1586.2666666666667	2713.866666666667	-6.523968905670545
397.0598128432718	1586.4333333333334	2725.0	-6.536750019338196
397.83933584966024	1585.8666666666666	2731.866666666667	-3.196780261303854
398.6187868597095	1586.2666666666667	2738.7	-6.891630817043491
399.3981658712542	1585.7	2755.9333333333334	-8.743986435529491
400.1774728821293	1586.6	2781.366666666667	-4.484137293310258
400.9567078901696	1586.9666666666667	2811.6666666666665	-4.597369218898819
401.7358708932098	1586.7666666666667	2804.5	-7.063196685345879
402.5149618890848	1586.2666666666667	2793.9333333333334	-6.637843778268882
403.2939808756294	1586.2333333333333	2801.133333333333	-7.501362788937245
404.07292785067847	1585.2666666666667	2827.4666666666667	-8.333649702619155
404.8518028120667	1586.3	2844.0333333333333	-5.421745581450173
405.630605757629	1586.3666666666666	2845.5	-7.273944208634531
406.4093366852001	1586.0666666666666	2829.3333333333335	-7.560565837221941
407.1879955926149	1585.7666666666667	2841.1666666666665	-5.852913276490165
407.9665824777082	1586.0	2855.7	-6.607948062228356
408.74509733831474	1586.6	2876.6666666666665	-7.586414166448882
409.52354017226935	1586.4	2887.4666666666667	-6.384037300082986
410.3019109774069	1586.7333333333333	2895.1	-6.086902487258177
411.08020975156217	1586.4	2905.266666666667	-5.833056112632384
411.8584364925699	1586.4666666666667	2927.5666666666666	-8.106096088581477
412.6365911982651	1586.7666666666667	2953.4	-6.15299811472055
413.4146738664823	1585.8666666666666	2975.6666666666665	-9.35642597331067
414.19268449505654	1586.1666666666667	3008.6666666666665	-6.725397720139734
414.97062308182257	1586.5666666666666	3047.366666666667	-6.901667062677508
415.74848962461516	1586.0666666666666	3088.266666666667	-5.0682076806657745
416.52628412126916	1586.4666666666667	3161.9333333333334	-5.378696121647989
417.3040065696194	1586.4666666666667	3226.5666666666666	-7.594681727805215
418.0816569675006	1586.3666666666666	3233.0	-6.292904873721628
418.8592353127476	1586.5666666666666	3213.8333333333335	-6.875424830155969
419.63674160319533	1586.2333333333333	3228.733333333333	-7.834780646558742
420.4141758366785	1586.4666666666667	3265.4333333333334	-6.682309362256582
421.1915380110319	1585.9666666666667	3276.9666666666667	-7.788646388553395
421.9688281240904	1585.4666666666667	3283.4666666666667	-4.250461945268113
422.7460461736888	1587.1333333333334	3331.5	-8.334685655207519
423.52319215766187	1586.0333333333333	3402.1666666666665	-7.272136338720083
424.3002660738445	1585.9666666666667	3478.5333333333333	-8.281040948385812
425.0772679200714	1586.1	3618.0333333333333	-7.662079742935729
425.8541976941775	1586.4333333333334	3766.0333333333333	-7.1341584648787455
426.6310553939975	1586.4666666666667	3826.3333333333335	-7.636481599049601
427.40784101736625	1586.0	3882.8333333333335	-7.399126644509092
428.18455456211865	1586.3666666666666	4005.9666666666667	-7.591509961579341
428.96119602608934	1586.4666666666667	4206.133333333333	-6.101930716423822
429.7377654071133	1586.4	4414.333333333333	-8.270014700529055
430.5142627030252	1586.2333333333333	4536.266666666666	-7.61269738710389
431.29068791166	1586.2	4689.8	-8.009126599553534
432.06704103085235	1586.2	4824.033333333334	-8.404190790970334
432.8433220584372	1586.6333333333334	4919.266666666666	-7.506101856979549
433.6195309922492	1586.4333333333334	4980.666666666667	-9.383309541875526
434.3956678301234	1585.8	5030.2	-7.859334672987782
435.1717325698944	1586.2666666666667	5052.9	-7.218357005181689
435.9477252093971	1586.0	5069.5	-7.208218734250298
436.72364574646633	1586.2666666666667	5112.1	-7.376763634188482
437.49949417893686	1585.8666666666666	5169.866666666667	-8.503537078855476
438.27527050464346	1586.1666666666667	5262.7	-7.874132093135186
439.0509747214211	1586.8	5448.933333333333	-8.562393008297853
439.8266068271044	1586.3	5704.7	-8.565571023065988
440.6021668195283	1586.0333333333333	6067.6	-8.632029510115547
441.37765469652754	1586.4	6534.333333333333	-8.549226068309121
442.1530704559369	1586.3333333333333	7047.033333333334	-9.250953773755501
442.9284140955914	1585.7666666666667	7492.733333333334	-7.921649954039057
443.7036856133256	1586.6	7820.733333333334	-8.467015762529854
444.47888500697445	1586.4666666666667	7985.666666666667	-8.239572941588854
445.2540122743727	1587.1666666666667	8019.666666666667	-8.391617450962213
446.0290674133552	1586.0666666666666	7965.9	-7.515656993179686
446.8040504217568	1586.1	7866.066666666667	-8.116310740939532
447.5789612974122	1585.7333333333333	7796.0	-7.867877210339472
448.35380003815635	1586.4	7738.2	-7.465735712546585
449.1285666418239	1586.2666666666667	7694.633333333333	-7.99560148697729
449.90326110624983	1586.2333333333333	7690.733333333334	-8.640391457566455
450.67788342926883	1586.5333333333333	7715.066666666667	-8.579050895444011
451.4524336087157	1586.1666666666667	7743.766666666666	-8.34988009784136
452.22691164242536	1586.3666666666666	7798.7	-8.16496797862421
453.00131752823256	1586.0	7870.866666666667	-7.908786155774009
453.7756512639721	1586.5333333333333	7930.533333333334	-8.605988374657414
454.5499128474788	1586.7	8008.633333333333	-8.597608125908776
455.32410227658755	1586.2666666666667	8045.633333333333	-8.19873051733726
456.09821954913303	1586.2333333333333	8066.766666666666	-7.792786033756504
456.8722646629501	1586.3666666666666	8036.2	-7.831750247251244
457.6462376158736	1586.2	7963.033333333334	-7.704312590405919
458.4201384057383	1586.4666666666667	7863.433333333333	-8.516097224888611
459.1939670303791	1586.1	7741.0	-7.163662503061227
459.96772348763074	1586.0333333333333	7595.833333333333	-7.723424173910872
460.741407775328	1585.6	7464.966666666666	-7.4892419944236845
461.51501989130577	1586.3333333333333	7323.633333333333	-7.514374247084866
462.2885598333988	1586.5666666666666	7202.766666666666	-8.305109871108446
463.0620275994419	1586.6	7110.266666666666	-7.9413864637429725
463.83542318726995	1586.5	7049.966666666666	-7.418988133644518
464.6087465947177	1585.2333333333333	7005.033333333334	-8.10789845280101
465.38199781962	1586.4	6970.733333333334	-8.166083738949768
466.1551768598116	1586.2	6956.066666666667	-8.571309095360641
466.92828371312737	1586.3	6982.833333333333	-7.81331376303041
467.7013183774021	1586.1333333333334	7008.966666666666	-9.54996056359928
468.4742808504707	1586.4333333333334	7058.866666666667	-7.315904105112368
469.24717113016777	1586.5666666666666	7117.033333333334	-7.1264872117733535
470.0199892143283	1586.2666666666667	7190.033333333334	-7.003516891605565
470.792735100787	1586.0	7259.1	-7.676397595362494
471.5654087873788	1586.6666666666667	7336.033333333334	-7.8079814574432795
472.33801027193834	1585.9666666666667	7400.566666666667	-7.56215214891627
473.11053955230057	1586.7	7470.666666666667	-7.568069274184932
473.88299662630027	1586.6333333333334	7531.2	-7.699773728891243
474.65538149177223	1585.9666666666667	7584.433333333333	-8.514796538976316
475.4276941465513	1586.6333333333334	7628.033333333334	-6.672256487179315
476.1999345884722	1586.4333333333334	7630.933333333333	-7.507672101376772
476.97210281536985	1587.1333333333334	7618.9	-8.131534681067077
477.74419882507897	1586.8333333333333	7612.166666666667	-7.6800844657185765
478.51622261543446	1586.0	7594.8	-7.412176020360411
479.2881741842711	1586.7	7556.2	-7.348505378942778
480.06005352942367	1585.4666666666667	7504.733333333334	-7.845295343153081
480.831860648727	1586.9333333333334	7453.0	-8.128995336237502
481.60359554001593	1586.4	7415.4	-7.692492815245569
482.37525820112523	1586.2666666666667	7366.566666666667	-6.77896128990656
483.14684862988975	1587.0333333333333	7316.233333333334	-7.450398674017962
483.91836682414424	1586.0333333333333	7255.333333333333	-8.628759859485092
484.68981278172356	1586.5333333333333	7223.866666666667	-6.066622078714754
485.46118650046253	1586.4	7163.766666666666	-6.599470191903901
486.23248797819593	1586.5333333333333	7130.5	-6.7931954241477985
487.0037172127586	1586.1	7087.266666666666	-7.37116126050903
487.7748742019853	1587.0333333333333	7056.1	-6.950624601741355
488.54595894371096	1586.3666666666666	7017.866666666667	-5.827020519149572
489.31697143577026	1586.8	6974.466666666666	-6.531027574870637
490.08791167599804	1585.8333333333333	6948.866666666667	-6.890370994359221
490.8587796622292	1586.4333333333334	6919.133333333333	-7.180320227790584
491.6295753922984	1585.6666666666667	6887.466666666666	-6.765055124244444
492.4002988640406	1586.0666666666666	6862.666666666667	-5.975255248964533
493.17095007529053	1586.1666666666667	6820.133333333333	-6.979985877472483
493.94152902388305	1586.5	6802.0	-6.1460392047689245
494.71203570765294	1586.7333333333333	6770.333333333333	-6.3762798669338645
495.482470124435	1586.0	6736.5	-5.7129403952202
496.25283227206404	1586.8333333333333	6707.6	-6.487362708805918
497.02312214837485	1586.2	6685.0	-6.050565987882523
497.7933397512024	1586.6	6663.766666666666	-5.949623461227517
498.56348507838123	1585.9666666666667	6641.833333333333	-5.38951734048593
499.3335581277464	1586.6	6629.066666666667	-4.6573963915103525
500.10355889713264	1585.8333333333333	6611.8	-5.074200220573096
500.8734873843747	1586.9333333333334	6598.566666666667	-6.12088395845669
501.6433435873074	1586.1333333333334	6595.466666666666	-5.929869471361813
502.4131275037657	1586.9	6602.2	-6.247341101242914
503.1828391315842	1585.4	6610.933333333333	-5.601033852931248
503.95247846859786	1586.0666666666666	6620.933333333333	-6.707637381124612
504.72204551264144	1586.4666666666667	6656.833333333333	-4.54432651081544
505.49154026154974	1586.7666666666667	6700.0	-4.453185841136356
506.2609627131576	1586.3	6743.133333333333	-5.326231662575592
507.03031286529983	1586.1666666666667	6792.366666666667	-5.0534644840572245
507.7995907158112	1585.7	6838.733333333334	-5.087664773792834
508.5687962625266	1586.9666666666667	6903.0	-6.089692217815757
509.33792950328075	1586.8333333333333	6988.366666666667	-5.644901253946858
510.1069904359085	1586.9666666666667	7076.5	-4.86709453726177
510.8759790582447	1586.6	7158.933333333333	-5.480658624236127
511.6448953681241	1586.2333333333333	7249.566666666667	-5.367891381036482
512.4137393633815	1585.6333333333334	7341.066666666667	-5.548312240711938
513.1825110418519	1586.7	7440.633333333333	-4.930173946536451
513.9512104013698	1585.8666666666666	7553.833333333333	-4.370869604241434
514.7198374397702	1587.1	7656.466666666666	-4.77264519848693
515.4883921548881	1586.8666666666666	7750.3	-5.283001442735821
516.2568745445578	1586.4	7855.533333333334	-4.0521007650808825
517.0252846066146	1586.5666666666666	7969.566666666667	-4.285668554270839
517.793622338893	1586.5666666666666	8074.966666666666	-4.158934604840296
518.561887739228	1586.2	8169.066666666667	-4.839576691076629
519.3300808054544	1585.9	8264.666666666666	-5.059790400528274
520.0982015354069	1586.2	8360.4	-4.627513134153928
520.8662499269203	1585.9666666666667	8447.6	-4.349593679035743
521.6342259778296	1586.3666666666666	8544.333333333334	-4.1289512519596885
522.4021296859694	1586.6666666666667	8614.8	-3.352723023132672
523.1699610491747	1586.1666666666667	8692.933333333332	-3.935927456377617
523.9377200652801	1586.7	8754.833333333334	-4.3804769132779855
524.7054067321207	1586.6666666666667	8824.3	-3.6588526906802237
525.4730210475309	1586.6	8886.733333333334	-3.5470219701791708
526.2405630093459	1586.8666666666666	8952.066666666668	-2.836794684804444
527.0080326154003	1586.9	9011.233333333334	-2.6631394696968713
527.7754298635291	1587.2666666666667	9058.866666666667	-2.401702262846655
528.5427547515668	1586.3333333333333	9108.1	-1.6328468248676804
529.3100072773485	1586.4333333333334	9146.433333333332	-2.729680037151719
530.077187438709	1586.4666666666667	9174.966666666667	-2.076315267727976
530.8442952334829	1586.7666666666667	9223.866666666667	-1.6856568986460851
531.6113306595051	1586.2333333333333	9263.333333333334	-1.3593247263289192
532.3782937146104	1585.7666666666667	9316.833333333334	-1.2527716147515642
533.1451843966338	1586.3333333333333	9354.666666666666	-1.4269767077294353
533.9120027034099	1586.0666666666666	9376.066666666668	-0.15049960698372014
534.6787486327736	1586.4666666666667	9398.2	-1.4209088492170228
535.4454221825597	1586.3	9454.533333333333	-1.0235972774923665
536.212023350603	1586.3333333333333	9480.733333333334	-0.5607702172136861
536.9785521347383	1586.5	9508.166666666666	-0.2082798230001949
537.7450085328004	1586.3	9524.966666666667	-0.7779547364117494
538.5113925426242	1586.2	9549.6	-1.0821055398263115
539.2777041620444	1586.4333333333334	9574.133333333333	-0.009061639585384482
540.0439433888959	1586.0333333333333	9588.766666666666	-0.5531838800765718
540.8101102210134	1586.4666666666667	9617.8	0.07030321135479083
541.5762046562318	1586.9	9640.066666666668	-0.8027908893986858
542.3422266923859	1586.1666666666667	9668.133333333333	-0.22205300542713402
543.1081763273105	1586.0666666666666	9667.7	-0.26681900862798036
543.8740535588404	1586.6333333333334	9677.1	-1.3434929895941488
544.6398583848105	1586.8	9691.533333333333	-1.348254320025495
545.4055908030555	1586.3666666666666	9708.7	-0.7532617763093383
546.1712508114102	1587.0666666666666	9706.866666666667	-0.678739752874715
546.9368384077096	1587.0333333333333	9704.7	-1.4083285110483583
547.7023535897882	1587.1	9703.433333333332	-1.7835235006871475
548.4677963554811	1587.0	9720.0	-1.565327783427239
549.2331667026231	1586.4333333333334	9728.0	-1.505213487966658
549.9984646290487	1586.8333333333333	9706.033333333333	-2.333010131808433
550.7636901325931	1586.6666666666667	9708.9	-2.1140341748788147
551.5288432110908	1586.6	9707.366666666667	-3.1421133900899743
552.2939238623768	1586.7333333333333	9717.366666666667	-2.5227300634864345
553.0589320842859	1586.3666666666666	9704.233333333334	-3.1237566875521385
553.8238678746528	1586.5333333333333	9700.433333333332	-3.054417934626075
554.5887312313124	1586.8	9701.733333333334	-3.0664301928884337
555.3535221520995	1586.7666666666667	9680.9	-4.1438317635431545
556.1182406348488	1587.1333333333334	9672.566666666668	-4.3645726451962
556.8828866773954	1585.9	9681.066666666668	-4.989166039395185
557.6474602775738	1586.4	9692.2	-5.725327437661331
558.411961433219	1585.7333333333333	9720.666666666666	-4.42094642920887
559.1763901421657	1587.1	9707.666666666666	-5.049425983951444
559.9407464022488	1586.6666666666667	9709.666666666666	-5.468732235093853
560.7050302113031	1586.3666666666666	9712.433333333332	-5.797285670121801
561.4692415671633	1586.5333333333333	9730.166666666666	-5.219668095297699
562.2333804676643	1586.2666666666667	9755.033333333333	-5.845870991298107
562.997446910641	1586.2666666666667	9771.9	-5.697780483806001
563.7614408939281	1587.0666666666666	9785.8	-6.27563571316835
564.5253624153604	1585.6	9816.066666666668	-5.722496170082478
565.2892114727728	1586.7333333333333	9833.866666666667	-6.875352559764638
566.0529880639999	1586.2666666666667	9848.033333333333	-6.782199628567334
566.8166921868768	1586.3666666666666	9857.9	-6.605359994160472
567.5803238392382	1586.8666666666666	9873.266666666666	-6.672743492800319
568.3438830189189	1586.2333333333333	9871.1	-8.02947873960852
569.1073697237535	1586.0666666666666	9894.566666666668	-7.296392860863461
569.8707839515772	1587.1333333333334	9915.066666666668	-6.959731119477655
570.6341257002246	1586.2666666666667	9923.533333333333	-7.016930892822475
571.3973949675305	1586.6333333333334	9942.866666666667	-6.939757794736702
572.1605917513298	1586.8666666666666	9959.566666666668	-6.735590466232882
572.9237160494572	1586.7	9973.633333333333	-7.019869840116497
573.6867678597476	1586.8666666666666	9977.566666666668	-7.719002823875004
574.4497471800358	1586.6666666666667	9995.466666666667	-6.850964391413622
575.2126540081566	1585.9	10001.633333333333	-6.940177111238047
575.9754883419448	1586.9666666666667	10014.366666666667	-7.1216404611172734
576.7382501792351	1586.1	10033.433333333332	-7.113401653988901
577.5009395178625	1587.2333333333333	10054.766666666666	-7.436188268557014
578.2635563556619	1586.3666666666666	10046.533333333333	-7.622551297916621
579.0261006904677	1586.8666666666666	10071.866666666667	-7.437782542081639
579.7885725201152	1586.7333333333333	10079.466666666667	-7.899997473097739
580.5509718424388	1586.7666666666667	10091.5	-7.6030261484132025
581.3132986552736	1586.2333333333333	10120.066666666668	-7.218767114826626
582.0755529564542	1587.0333333333333	10142.733333333334	-7.376839485821429
582.8377347438156	1586.3666666666666	10178.133333333333	-6.921820078526564
583.5998440151925	1585.7333333333333	10184.233333333334	-8.088020784624076
584.3618807684197	1587.0333333333333	10210.1	-7.877287550400382
585.123845001332	1586.4666666666667	10229.9	-7.811190752892927
585.8857367117644	1586.3666666666666	10268.1	-7.488676976415566
586.6475558975515	1585.9	10299.066666666668	-8.264657522659528
587.4093025565281	1585.7666666666667	10327.3	-7.7080373071867125
588.1709766865292	1586.5333333333333	10361.766666666666	-8.290921262689524
588.9325782853895	1587.0	10432.5	-7.08883103625942
589.6941073509438	1585.9666666666667	10507.2	-6.834302854150234
590.4555638810269	1586.4	10565.233333333334	-7.349163117254772
591.2169478734736	1586.2666666666667	10637.266666666666	-7.173078341892068
591.9782593261189	1586.4666666666667	10716.533333333333	-7.385908655477942
592.7394982367973	1586.3666666666666	10796.966666666667	-7.161114996268372
593.5006646033439	1586.7	10881.033333333333	-7.538206540428101
594.2617584235933	1586.3	10990.266666666666	-6.5361286644056475
595.0227796953804	1586.0666666666666	11091.233333333334	-7.516137626701879
595.78372841654	1586.7666666666667	11179.466666666667	-8.050002710233
596.544604584907	1586.1333333333334	11291.133333333333	-7.14116944874177
597.3054081983161	1586.3333333333333	11399.666666666666	-7.98217931316118
598.0661392546021	1586.7666666666667	11513.166666666666	-8.347254732864648
598.8267977515999	1586.2	11636.966666666667	-8.020176427191137
599.5873836871442	1586.6666666666667	11785.433333333332	-7.62040898762815
600.34789705907	1586.2333333333333	11910.8	-7.828667580498831
601.1083378652119	1586.1666666666667	12039.0	-7.802831753735414
601.8687061034049	1586.1333333333334	12177.7	-7.770003263933049
602.6290017714836	1586.9333333333334	12314.666666666666	-7.714668948482874
603.3892248672829	1586.0666666666666	12455.466666666667	-7.362341964665693
604.1493753886377	1585.8	12607.133333333333	-7.445078037838768
604.9094533333828	1586.5666666666666	12756.633333333333	-6.987285886522882
605.6694586993528	1586.4333333333334	12888.3	-7.45072062236202
606.4293914843829	1586.3666666666666	13007.633333333333	-7.270042955251524
607.1892516863076	1586.4666666666667	13135.066666666668	-7.456778517169063
607.9490393029618	1585.9	13278.433333333332	-7.5726481428056545
608.7087543321802	1586.5333333333333	13438.933333333332	-6.954831187232412
609.4683967717978	1586.8	13589.066666666668	-6.825930565280623
610.2279666196492	1586.9	13726.0	-6.82002652731322
610.9874638735695	1586.5666666666666	13853.8	-7.100091641393163
611.7468885313933	1587.0333333333333	13977.5	-7.146137579418057
612.5062405909555	1586.7	14092.3	-6.778971897367829
613.2655200500909	1586.3	14207.3	-8.131441786568482
614.0247269066342	1586.5333333333333	14349.366666666667	-6.962741022208062
614.7838611584203	1587.2	14446.533333333333	-8.336753079706703
615.5429228032841	1586.0666666666666	14575.266666666666	-7.371916731982301
616.3019118390603	1586.8666666666666	14671.733333333334	-7.460957450517746
617.0608282635836	1587.1666666666667	14777.766666666666	-7.331521885516057
617.8196720746892	1585.7666666666667	14864.6	-7.234967145952096
618.5784432702114	1586.5	14927.6	-7.424477868849734
619.3371418479854	1586.7	14992.833333333334	-7.367533268936074
620.0957678058459	1586.2666666666667	15041.166666666666	-7.926731742316829
620.8543211416277	1586.0333333333333	15134.233333333334	-7.5587752024455925
621.6128018531655	1586.0333333333333	15221.033333333333	-7.455760395309162
622.3712099382943	1586.7666666666667	15274.033333333333	-6.966688725263631
623.1295453948488	1586.3	15340.1	-7.046150922837464
623.8878082206638	1586.8333333333333	15377.366666666667	-7.219608617169888
624.6459984135743	1586.2	15422.466666666667	-7.297808835626326
625.4041159714149	1586.0666666666666	15480.466666666667	-7.530772535259225
626.1621608920203	1586.1	15520.833333333334	-7.445851568685522
626.9201331732256	1586.7	15570.733333333334	-7.810437553043729
627.6780328128656	1586.5	15623.166666666666	-7.346608737440949
628.4358598087749	1586.3333333333333	15659.166666666666	-7.31878327644143
629.1936141587885	1586.2666666666667	15666.633333333333	-7.555442319269427
629.9512958607411	1586.7666666666667	15725.3	-7.070541059169756
630.7089049124675	1585.9666666666667	15749.5	-6.628550189703914
631.4664413118026	1586.4	15749.9	-7.455216928149223
632.2239050565811	1586.1333333333334	15773.766666666666	-7.638188818969995
632.9812961446379	1586.2	15779.233333333334	-7.563144042624976
633.7386145738079	1586.1666666666667	15789.733333333334	-7.509502769314555
634.4958603419257	1586.7	15808.766666666666	-7.085429466205023
635.2530334468262	1585.9	15787.7	-7.316023572235542
636.0101338863443	1585.9333333333334	15775.566666666668	-7.512802328469627
636.7671616583146	1586.1666666666667	15788.833333333334	-6.921516525527878
637.5241167605723	1587.0333333333333	15781.8	-7.343684775913485
638.2809991909518	1585.9666666666667	15788.066666666668	-6.672924941801968
639.037808947288	1586.4333333333334	15772.7	-6.696393422961078
639.7945460274159	1586.4666666666667	15746.233333333334	-6.836660934844697
640.5512104291702	1586.3	15715.9	-7.443744561437498
641.3078021503857	1585.8	15686.233333333334	-6.714602101247575
642.0643211888971	1586.4666666666667	15637.8	-7.113048589748634
642.8207675425394	1585.8333333333333	15600.5	-7.231075754072823
643.5771412091474	1586.4	15616.333333333334	-6.814111753838874
644.3334421865558	1586.3666666666666	15597.666666666666	-6.87192070025268
645.0896704725996	1585.7666666666667	15548.166666666666	-7.480143268423828
645.8458260651132	1586.4333333333334	15534.1	-6.731370697350912
646.6019089619319	1586.4333333333334	15517.3	-6.713845899095505
647.3579191608902	1586.7333333333333	15511.833333333334	-6.956071063591854
648.1138566598231	1586.7	15482.5	-7.030078779998448
648.8697214565653	1586.3333333333333	15460.6	-7.224628857407562
649.6255135489516	1586.2333333333333	15426.266666666666	-7.361662193160349
650.3812329348169	1586.3333333333333	15379.133333333333	-7.538317012308942
651.1368796119959	1586.4333333333334	15418.366666666667	-7.267141863574663
651.8924535783235	1586.4666666666667	15455.0	-7.020166366877508
652.6479548316345	1587.1333333333334	15467.366666666667	-6.567649284083339
653.4033833697637	1586.3	15441.4	-6.823310705873604
654.1587391905458	1586.7666666666667	15428.866666666667	-6.913051253728913
654.9140222918159	1585.8	15431.4	-7.16233520566956
655.6692326714084	1586.8666666666666	15403.666666666666	-8.035789703556427
656.4243703271585	1586.3	15410.066666666668	-7.612139140791176
657.1794352569008	1586.5	15432.333333333334	-7.377107657006783
657.9344274584702	1586.4666666666667	15467.3	-7.237650442060428
658.6893469297014	1585.5333333333333	15483.433333333332	-6.993151812640718
659.4441936684294	1586.4333333333334	15513.033333333333	-7.432791943216939
660.1989676724888	1586.5	15561.166666666666	-6.392961141918834
660.9536689397146	1586.5	15587.566666666668	-7.206517482892951
661.7082974679414	1586.6	15624.5	-6.942230486990899
662.4628532550042	1586.6	15660.433333333332	-7.22520681415085
663.2173362987378	1586.3333333333333	15723.066666666668	-6.942455637666187
663.9717465969768	1586.1333333333334	15767.766666666666	-7.364479394796648
664.7260841475563	1585.9333333333334	15805.8	-7.229717582125688
665.480348948311	1585.9666666666667	15877.1	-6.739398097949165
666.2345409970756	1586.0666666666666	15961.2	-6.936263651101767
666.988660291685	1586.4	16048.1	-6.289703268575825
667.742706829974	1586.3	16114.633333333333	-6.478067974957816
668.4966806097776	1586.3333333333333	16192.0	-6.51042225218868
669.2505816289303	1586.9666666666667	16267.8	-6.784215923669347
670.0044098852671	1586.2333333333333	16360.833333333334	-6.343841698993048
670.7581653766227	1586.5	16432.0	-6.703782315123763
671.511848100832	1587.0	16527.4	-6.985832237521808
672.2654580557298	1586.0333333333333	16647.833333333332	-6.075909796704771
673.0189952391509	1587.4	16732.233333333334	-7.073818107433725
673.7724596489301	1586.4333333333334	16845.8	-6.327954819431003
674.5258512829022	1586.7666666666667	16910.7	-7.384851393148149
675.279170138902	1586.6	17037.933333333334	-6.378250143706114
676.0324162147645	1585.9333333333334	17128.266666666666	-7.416566633347052
676.7855895083242	1585.7	17283.6	-6.602255493312064
677.5386900174161	1586.3666666666666	17392.7	-7.083834714411046
678.2917177398749	1585.8666666666666	17508.966666666667	-7.479349415839397
679.0446726735356	1586.3333333333333	17659.8	-7.189451286366271
679.797554816233	1585.9666666666667	17763.866666666665	-7.74684097654455
680.5503641658016	1587.6	17891.733333333334	-6.540514710136737
681.3031007200765	1586.2	17997.733333333334	-6.775151100570848
682.0557644768925	1587.0666666666666	18090.0	-6.815643355403851
682.8083554340842	1586.7666666666667	18200.0	-6.931141480689271
683.5608735894867	1585.8	18340.1	-7.02205081131834
684.3133189409347	1585.7333333333333	18512.933333333334	-7.145271823198271
685.0656914862628	1586.8	18634.533333333333	-7.131083999191864
685.8179912233061	1586.6666666666667	18727.166666666668	-6.717907122510302
686.5702181498993	1586.4	18836.366666666665	-6.842506023010469
687.3223722638772	1586.7	18982.1	-6.272559388389312
688.0744535630747	1586.4	19090.033333333333	-7.06889774489685
688.8264620453265	1586.0333333333333	19205.466666666667	-7.137595966110373
689.5783977084674	1586.4	19319.866666666665	-7.144270357728937
690.3302605503324	1586.8666666666666	19440.933333333334	-6.849851078438387
691.082050568756	1586.0	19550.366666666665	-6.654191937416927
691.8337677615733	1586.2666666666667	19647.566666666666	-6.86812799603495
692.585412126619	1586.9	19782.633333333335	-6.119383922737253
693.3369836617278	1586.8	19828.266666666666	-6.585136737609138
694.0884823647348	1586.1	19929.966666666667	-6.032177030162431
694.8399082334745	1586.4	20043.333333333332	-6.894226722637369
695.5912612657819	1585.8666666666666	20141.0	-6.713625461982662
696.3425414594917	1586.6	20189.966666666667	-6.810509886667445
697.0937488124388	1586.2	20247.933333333334	-6.808466916727286
697.8448833224579	1585.6	20309.766666666666	-6.423479141172636
698.5959449873841	1586.1666666666667	20316.166666666668	-7.256121467106472
699.3469338050518	1585.9333333333334	20355.633333333335	-7.093724132521532
700.0978497732962	1586.0666666666666	20379.566666666666	-6.843757401199677
700.8486928899517	1586.8333333333333	20405.666666666668	-7.291751261056274
701.5994631528534	1586.1333333333334	20457.333333333332	-7.155494946497206
702.3501605598362	1587.0333333333333	20490.6	-7.30828793267921
703.1007851087347	1587.1666666666667	20487.333333333332	-7.033093546595852
703.8513367973837	1586.5	20480.7	-7.521273927365094
704.6018156236181	1586.4666666666667	20469.966666666667	-6.763091145009341
705.3522215852728	1586.0	20457.066666666666	-6.720683590290739
706.1025546801824	1586.0	20459.8	-7.025481620438593
706.8528149061818	1586.8	20468.133333333335	-6.343955999536137
707.603002261106	1586.4	20406.566666666666	-7.1928965656447135
708.3531167427894	1586.2666666666667	20424.833333333332	-6.630031669645554
709.1031583490673	1586.7666666666667	20390.433333333334	-7.11055259266144
709.8531270777742	1586.2	20356.9	-6.785194200885096
710.6030229267449	1586.4666666666667	20308.5	-6.179573743886907
711.3528458938142	1585.8666666666666	20265.866666666665	-6.925437938415307
712.1025959768172	1586.1666666666667	20238.566666666666	-6.19712360801032
712.8522731735884	1586.2333333333333	20141.566666666666	-6.664385342956777
713.6018774819628	1585.9333333333334	20054.433333333334	-6.805840276655599
714.351408899775	1586.0333333333333	19952.833333333332	-6.27803242304799
715.1008674248601	1586.6	19828.0	-6.8008461299248095
715.8502530550527	1586.3666666666666	19712.733333333334	-6.672251505645481
716.5995657881876	1586.1666666666667	19599.0	-6.215147643209429
717.3488056220998	1586.2333333333333	19502.333333333332	-7.412938541790247
718.097972554624	1586.2333333333333	19441.433333333334	-6.227266396158239
718.8470665835949	1587.0	19342.166666666668	-6.736807069952496
719.5960877068475	1586.3333333333333	19294.6	-6.9460311415290885
720.3450359222164	1587.1	19236.4	-6.78578587537411
721.0939112275368	1586.1333333333334	19216.4	-6.4590687800551825
721.842713620643	1586.6333333333334	19174.9	-6.836698082016101
722.5914430993702	1586.6333333333334	19124.666666666668	-6.903249076059614
723.340099661553	1586.2	19075.0	-6.7408196767059785
724.0886833050263	1586.5333333333333	19043.0	-7.341502859631776
724.837194027625	1586.6	18997.933333333334	-7.068438907662517
725.5856318271836	1586.0	18911.7	-7.163092438273893
726.3339967015373	1586.3666666666666	18911.1	-6.5005102570306414
727.0822886485207	1585.9	18881.966666666667	-7.0501095924044055
727.8305076659686	1586.6	18816.8	-7.525454500313168
728.5786537517159	1586.4333333333334	18758.933333333334	-6.8615133024724955
729.3267269035974	1586.0	18730.5	-6.1048257894463065
730.0747271194479	1586.3333333333333	18707.6	-6.538868036434304
730.822654397102	1586.7333333333333	18716.333333333332	-6.006756296363008
731.5705087343949	1586.2666666666667	18689.533333333333	-6.301339282403485
732.3182901291611	1586.7666666666667	18652.1	-6.751444498662919
733.0659985792356	1586.7333333333333	18623.7	-5.77933988611041
733.8136340824532	1586.3	18564.6	-6.4381224395118455
734.5611966366486	1586.2666666666667	18571.266666666666	-5.7304598621844
735.3086862396566	1586.4333333333334	18546.866666666665	-6.534829115593425
736.056102889312	1586.7	18545.633333333335	-6.065943399133183
736.8034465834498	1586.6	18559.033333333333	-6.056946396531479
737.5507173199047	1586.9333333333334	18589.133333333335	-5.460767077234748
738.2979150965115	1587.0	18590.233333333334	-5.625194637702754
739.045039911105	1586.9333333333334	18552.1	-5.809530323708907
739.79209176152	1586.1333333333334	18550.233333333334	-5.828417224191114
740.5390706455914	1586.0666666666666	18538.566666666666	-5.668049939638748
741.285976561154	1586.6333333333334	18496.6	-6.235312744538784
742.0328095060426	1586.3666666666666	18488.266666666666	-5.962098258895687
742.7795694780918	1586.4666666666667	18494.3	-5.6034823487017436
743.5262564751367	1586.8666666666666	18467.833333333332	-6.19776203463134
744.272870495012	1586.4666666666667	18430.133333333335	-5.855395492684307
745.0194115355524	1587.1	18358.833333333332	-6.021672355952244
745.765879594593	1586.6333333333334	18332.366666666665	-6.079550727543404
746.5122746699683	1586.2333333333333	18337.966666666667	-5.987901366244839
747.2585967595134	1586.6333333333334	18334.6	-6.292634938298121
748.0048458610628	1586.1666666666667	18368.566666666666	-5.71660900845426
748.7510219724516	1585.9666666666667	18398.833333333332	-6.119971541609938
749.4971250915144	1585.6333333333334	18421.733333333334	-6.559010219005826
750.243155216086	1586.5666666666666	18455.4	-5.844178230949642
750.9891123440015	1586.3333333333333	18475.0	-6.292968922141574
751.7349964730954	1586.7	18550.9	-5.55465365710046
752.4808076012027	1585.7666666666667	18590.5	-6.647063252045828
753.2265457261582	1586.4666666666667	18658.966666666667	-6.6768277956027875
753.9722108457964	1585.8333333333333	18716.466666666667	-6.959657861989245
754.7178029579526	1586.4333333333334	18782.766666666666	-6.000211898901224
755.4633220604613	1586.7	18842.2	-6.50160313456333
756.2087681511574	1586.8	18871.4	-6.215063622789606
756.9541412278757	1586.8666666666666	18895.8	-6.225351363209969
757.699441288451	1586.3333333333333	18931.1	-6.653366261042648
758.4446683307182	1586.2333333333333	18993.033333333333	-6.024950118737833
759.1898223525119	1586.4333333333334	19022.933333333334	-6.472238332411314
759.9349033516671	1586.3666666666666	19069.133333333335	-6.5082622323951735
760.6799113260186	1586.3	19148.133333333335	-6.193222007451627
761.424846273401	1586.6666666666667	19239.866666666665	-5.72701454449866
762.1697081916495	1586.6666666666667	19306.933333333334	-6.217168954882921
762.9144970785986	1586.1	19380.466666666667	-6.030225467567941
763.6592129320832	1586.4666666666667	19435.9	-5.571590958497544
764.4038557499381	1586.5666666666666	19458.2	-6.04427698639118
765.1484255299982	1585.9	19503.6	-6.172245616118665
765.8929222700982	1586.1666666666667	19552.833333333332	-6.523194511239862
766.637345968073	1586.5	19639.133333333335	-5.908155234626607
767.3816966217572	1586.5666666666666	19698.166666666668	-6.6524620327185895
768.1259742289859	1586.7333333333333	19784.5	-6.246540015228025
768.8701787875938	1586.5	19862.1	-6.077987280721916
769.6143102954156	1586.4333333333334	19902.866666666665	-6.332560775745016
770.3583687502863	1587.1666666666667	19982.0	-6.593433939687243
771.1023541500406	1586.0	20082.133333333335	-6.047698974717103
771.8462664925133	1586.2	20166.166666666668	-6.48063849325627
772.5901057755393	1586.7	20276.566666666666	-6.470285155926121
773.3338719969533	1586.2666666666667	20348.266666666666	-6.067599904548044
774.0775651545903	1586.7	20432.833333333332	-6.569134932286114
774.8211852462848	1586.7333333333333	20497.333333333332	-7.089498834119503
775.5647322698719	1586.4666666666667	20625.133333333335	-6.354856282404492
776.3082062231862	1586.4666666666667	20706.166666666668	-6.569073306438812
777.0516071040627	1586.9333333333334	20814.6	-5.899366880215865
777.7949349103361	1586.2	20901.2	-5.957158794903575
778.5381896398412	1586.0666666666666	21005.2	-5.243204507390657
779.281371290413	1586.2333333333333	21108.333333333332	-5.8665895846115585
780.024479859886	1586.6333333333334	21190.5	-6.2362688439813265
780.7675153460953	1586.1333333333334	21308.9	-6.607579667852494
781.5104777468754	1586.9333333333334	21459.6	-5.645155070296582
782.2533670600615	1586.2333333333333	21577.966666666667	-6.341689242527128
782.996183283488	1586.6333333333334	21689.733333333334	-6.300423944148789
783.73892641499	1586.1666666666667	21831.533333333333	-5.2311482091558545
784.4815964524023	1586.4333333333334	21965.5	-5.5766006420277305
785.2241933935596	1586.4	22063.6	-5.938646282457685
785.9667172362967	1586.7	22138.6	-6.1103340655777485
786.7091679784486	1586.4666666666667	22199.3	-6.19210906896232
787.4515456178499	1586.9333333333334	22292.3	-5.829497049672872
788.1938501523355	1586.7	22413.033333333333	-5.328519860138214
788.9360815797401	1586.0666666666666	22548.8	-5.9450856490789805
789.6782398978987	1586.0666666666666	22700.233333333334	-5.399898978122473
790.420325104646	1586.9666666666667	22808.333333333332	-5.461045323829773
791.1623371978169	1585.6666666666667	22885.4	-5.256460732248278
791.9042761752461	1586.4	22967.2	-5.0760692653160335
792.6461420347684	1586.9	23064.7	-5.224462826198234
793.3879347742187	1587.1	23185.433333333334	-5.585393436836333
794.1296543914318	1586.2333333333333	23249.933333333334	-6.1527697982595155
794.8713008842426	1586.5	23336.8	-5.764072647779503
795.6128742504857	1585.6	23484.133333333335	-5.677682352854583
796.354374487996	1586.0333333333333	23572.333333333332	-5.668162732402616
797.0958015946084	1586.8333333333333	23666.1	-5.914246617991091
797.8371555681575	1586.0333333333333	23802.3	-5.231469519021512
798.5784364064783	1586.8666666666666	23891.833333333332	-5.943800311824919
799.3196441074057	1586.1666666666667	24012.2	-5.611896805023487
800.0607786687742	1585.9	24095.1	-5.784264507637076
800.8018400884189	1586.5333333333333	24209.866666666665	-5.894807707830221
801.5428283641745	1586.5333333333333	24343.666666666668	-5.962669389827624
802.2837434938757	1586.0666666666666	24500.6	-5.630856066508147
803.0245854753575	1585.8333333333333	24643.966666666667	-5.605930019397981
803.7653543064547	1586.5	24768.233333333334	-5.277120600805949
804.5060499850019	1586.4666666666667	24843.733333333334	-5.0694069820369965
805.2466725088342	1586.1	24898.033333333333	-5.552029700831924
805.9872218757862	1586.6666666666667	25006.466666666667	-5.218913053140805
806.7276980836928	1586.7666666666667	25141.133333333335	-5.167411394329852
807.4681011303886	1586.3	25243.433333333334	-5.389940004332276
808.2084310137088	1585.8	25281.6	-5.6713409162468835
808.948687731488	1586.1	25439.2	-5.753382979931808
809.688871281561	1586.4	25490.0	-5.797485026499948
810.4289816617627	1586.0	25569.833333333332	-5.868743268832883
811.1690188699278	1586.1	25648.933333333334	-6.386447355140372
811.9089829038911	1586.5	25658.966666666667	-6.5652067766382585
812.6488737614875	1585.9333333333334	25797.1	-5.3476750528197075
813.3886914405518	1586.8333333333333	25913.633333333335	-5.46581904045604
814.1284359389189	1586.2	26054.666666666668	-5.830916259477937
814.8681072544233	1586.2333333333333	26169.6	-6.035043143768993
815.6077053849002	1585.3666666666666	26231.166666666668	-6.2439900720475485
816.3472303281842	1586.8	26273.633333333335	-6.178189559886862
817.0866820821101	1585.6666666666667	26326.666666666668	-5.762491400940044
817.8260606445127	1586.3666666666666	26400.4	-6.515863966801575
818.5653660132269	1586.5666666666666	26473.766666666666	-6.337514079342681
819.3045981860876	1587.0333333333333	26531.1	-6.602773596101627
820.0437571609293	1586.5	26623.733333333334	-5.819714180438841
820.7828429355872	1586.4	26700.5	-5.713281688203135
821.5218555078957	1586.3	26821.333333333332	-5.6362516715454705
822.26079487569	1587.0333333333333	26902.9	-5.79727575448052
822.9996610368046	1586.9	26980.866666666665	-5.352949817445757
823.7384539890745	1586.4	27018.966666666667	-4.89034099186329
824.4771737303345	1585.8666666666666	27083.2	-5.308386574936991
825.2158202584193	1586.0666666666666	27173.3	-5.704369810069779
825.9543935711638	1586.8	27299.7	-5.112833179338915
826.6928936664028	1586.1666666666667	27388.7	-5.4488061326614945
827.4313205419711	1586.2333333333333	27517.366666666665	-5.364057330352414
828.1696741957036	1586.0666666666666	27596.133333333335	-5.453419954654118
828.907954625435	1586.3666666666666	27661.0	-5.776515685089277
829.646161829	1586.0	27718.366666666665	-5.302208468781958
830.3842958042337	1586.3333333333333	27803.066666666666	-5.435782579481441
831.1223565489707	1586.5666666666666	27826.1	-6.275327858190395
831.8603440610459	1586.4666666666667	27900.033333333333	-6.000680815974074
832.598258338294	1586.6333333333334	28020.2	-5.319523265271252
833.3360993785501	1586.1	28072.633333333335	-5.7573917322338515
834.0738671796487	1586.1666666666667	28166.633333333335	-5.85325977389018
834.8115617394246	1585.9	28307.7	-6.029857551741516
835.5491830557129	1586.1666666666667	28435.833333333332	-5.847098618002018
836.2867311263482	1586.5666666666666	28505.4	-5.896904682020578
837.0242059491653	1586.0333333333333	28549.3	-5.756934871236712
837.7616075219992	1586.3666666666666	28593.0	-5.866757143392557
838.4989358426844	1586.5	28600.9	-6.141499656409278
839.2361909090561	1586.1333333333334	28719.233333333334	-4.962237262905896
839.9733727189487	1586.2666666666667	28762.166666666668	-5.663815297157173
840.7104812701973	1585.9333333333334	28919.7	-5.388146784862652
841.4475165606366	1586.7333333333333	29092.2	-4.996904900726997
842.1844785881015	1586.4333333333334	29238.433333333334	-5.3916709795641315
842.9213673504267	1586.3333333333333	29337.366666666665	-5.362758880777074
843.6581828454471	1586.7666666666667	29374.9	-6.040001837969286
844.3949250709974	1586.4333333333334	29395.2	-6.10895961140236
845.1315940249126	1586.8	29507.966666666667	-5.623133858636859
845.8681897050272	1586.8666666666666	29580.4	-5.897538362792367
846.6047121091764	1586.5333333333333	29661.333333333332	-5.815463029812729
847.3411612351948	1585.9666666666667	29780.5	-5.785357330230897
848.0775370809172	1586.3	29825.033333333333	-5.91899464856296
848.8138396441784	1586.1	29931.0	-5.93677611097951
849.5500689228132	1586.0666666666666	30013.6	-5.818652543681903
850.2862249146566	1586.2	30016.3	-6.244475606623934
851.0223076175432	1586.7	30174.333333333332	-5.837247467518999
851.7583170293079	1586.1666666666667	30405.3	-6.1548326537418445
852.4942531477856	1586.2	30525.133333333335	-6.618542595850049
853.2301159708109	1586.1	30547.1	-6.619445482190729
853.9659054962187	1586.3	30559.333333333332	-5.8626594440412605
854.7016217218439	1586.6	30619.633333333335	-6.404697697813877
855.4372646455213	1586.7	30770.033333333333	-6.037465792809077
856.1728342650856	1586.4333333333334	30884.766666666666	-5.74972832333144
856.9083305783716	1586.4	31025.166666666668	-5.901038073609736
857.6437535832143	1587.0666666666666	31125.0	-5.706295927337398
858.3791032774483	1585.7666666666667	31186.4	-5.828454685984774
859.1143796589085	1586.8333333333333	31217.466666666667	-5.295866049940226
859.8495827254299	1586.5666666666666	31347.566666666666	-5.5014917789887585
860.5847124748469	1586.7333333333333	31426.533333333333	-5.595785554995928
861.3197689049947	1586.2666666666667	31546.433333333334	-5.691258154561057
862.0547520137079	1586.4333333333334	31657.6	-5.616690172608047
862.7896617988213	1586.0333333333333	31730.0	-5.359462671485674
863.5244982581698	1586.0666666666666	31807.166666666668	-5.4665062926123165
864.2592613895882	1586.1333333333334	31856.5	-5.994772641226728
864.9939511909114	1586.1333333333334	31856.1	-5.7910336060706396
865.728567659974	1587.1333333333334	31891.566666666666	-5.509588543511274
866.4631107946109	1585.6333333333334	31938.7	-5.639248861481622
867.197580592657	1586.1	32031.066666666666	-5.218950862154842
867.931977051947	1585.6666666666667	32150.733333333334	-5.867748002195439
868.6663001703158	1586.4	32160.833333333332	-5.776264054914175
869.4005499455982	1586.6	32197.6	-4.908471621130972
870.1347263756289	1586.0	32147.033333333333	-5.474844389541635
870.8688294582428	1586.0666666666666	32234.233333333334	-4.8133384489121696
871.6028591912748	1585.7666666666667	32420.866666666665	-4.678901106325445
872.3368155725594	1585.9	32600.966666666667	-4.696687098197484
873.0706985999318	1585.9	32639.566666666666	-5.518349656379236
873.8045082712266	1586.4333333333334	32735.133333333335	-5.4346145001585775
874.5382445842787	1586.1333333333334	32867.166666666664	-5.615108878338724
875.2719075369228	1586.4666666666667	33008.96666666667	-6.06364736506681
876.0054971269938	1586.3666666666666	33131.566666666666	-5.671220629649244
876.7390133523264	1586.5333333333333	33292.23333333333	-5.654866181325906
877.4724562107556	1586.2666666666667	33524.7	-5.678798774033337
878.2058257001161	1586.2666666666667	33723.5	-5.592315601674302
878.9391218182427	1585.8666666666666	33857.666666666664	-5.383545872651728
879.6723445629702	1586.6666666666667	33914.2	-5.615307918050718
880.4054939321335	1586.5333333333333	33970.4	-6.015372020997963
881.1385699235674	1585.7333333333333	34167.23333333333	-5.856409139035058
881.8715725351066	1586.3	34323.7	-5.868408365632137
882.604501764586	1586.1	34515.566666666666	-6.173472365814317
883.3373576098403	1586.5333333333333	34723.666666666664	-5.79507066264584
884.0701400687044	1585.8666666666666	34874.23333333333	-6.893529886296328
884.8028491390132	1586.2333333333333	35047.333333333336	-6.4334356014175915
885.5354848186014	1586.1666666666667	35155.666666666664	-6.661319935435542
886.2680471053038	1586.5333333333333	35277.26666666667	-6.630338013600322
887.0005359969554	1585.9333333333334	35405.666666666664	-7.06115718227599
887.7329514913906	1586.8333333333333	35558.86666666667	-7.311844887101501
888.4652935864447	1585.8666666666666	35841.6	-6.775250576881224
889.1975622799522	1586.6	36025.566666666666	-6.5697573729556025
889.929757569748	1586.9666666666667	36223.63333333333	-6.673321941468963
890.6618794536669	1586.5	36370.3	-6.016941680264107
891.3939279295437	1585.9666666666667	36444.5	-6.279697621689265
892.1259029952132	1586.0333333333333	36615.6	-5.3990777801177074
892.8578046485103	1586.4	36867.0	-5.444784641045605
893.5896328872698	1586.1333333333334	37072.86666666667	-5.087295307000488
894.3213877093264	1586.5	37297.26666666667	-4.657096506425341
895.0530691125149	1585.9	37541.63333333333	-4.7127668441153325
895.7846770946703	1585.9	37844.566666666666	-4.0087349121306355
896.5162116536272	1585.6666666666667	38044.166666666664	-3.582219377038279
897.2476727872206	1586.8333333333333	38108.36666666667	-3.8680607482746048
897.9790604932853	1585.8333333333333	38225.46666666667	-3.6080785608003314
898.7103747696559	1586.3666666666666	38405.73333333333	-3.0876164589092188
899.4416156141674	1586.0	38533.0	-2.7668033471358067
900.1727830246544	1586.1666666666667	38651.833333333336	-2.860029292534083
900.9038769989521	1586.4666666666667	38847.8	-2.7964241747982768
901.634897534895	1586.2666666666667	39057.933333333334	-2.4113417705797304
902.365844630318	1586.2333333333333	39262.26666666667	-2.032837651393552
903.0967182830558	1585.6333333333334	39431.53333333333	-1.9133081366162388
903.8275184909435	1585.5666666666666	39560.76666666667	-1.6368719246404881
904.5582452518156	1586.4666666666667	39738.833333333336	-1.9863651011600016
905.288898563507	1586.4666666666667	39920.63333333333	-1.7054641797801535
906.0194784238527	1586.8333333333333	40049.7	-1.5550311245280775
906.7499848306873	1586.1	40325.666666666664	-1.2496789553235321
907.4804177818455	1587.0	40577.166666666664	-1.4052672539799163
908.2107772751625	1586.4	40802.26666666667	-1.5307424829578804
908.9410633084728	1586.0333333333333	41012.26666666667	-2.080950106278295
909.6712758796114	1585.8333333333333	41066.26666666667	-1.3823619369962148
910.4014149864129	1585.9666666666667	41159.46666666667	-1.5366175538654736
911.1314806267123	1585.9666666666667	41261.566666666666	-1.4635834456170527
911.8614727983444	1585.9	41446.0	-1.2729026258014067
912.5913914991438	1586.4666666666667	41624.46666666667	-1.2081265113917392
913.3212367269456	1585.7	41773.2	-1.1896283663502856
914.0510084795844	1586.5333333333333	41941.8	-1.1764612313152174
914.7807067548952	1586.0	42073.933333333334	-2.133261925931942
915.5103315507125	1586.1	42155.066666666666	-1.8466219136567927
916.2398828648716	1586.4333333333334	42307.3	-1.013428701609842
916.9693606952068	1586.0666666666666	42439.4	-1.3490488164780683
917.6987650395532	1586.0666666666666	42523.1	-1.7374308185401448
918.4280958957455	1587.2666666666667	42522.4	-1.9051415802754075
919.1573532616186	1585.7333333333333	42651.63333333333	-1.4373038688891715
919.8865371350073	1586.4	42677.03333333333	-1.7691960276082848
920.6156475137464	1586.5666666666666	42817.066666666666	-1.861108253069355
921.3446843956707	1586.1333333333334	42859.2	-1.930434188698861
922.0736477786149	1586.1	42823.933333333334	-2.3858306649768437
922.802537660414	1586.8666666666666	42809.26666666667	-2.3612250621064423
923.5313540389027	1586.6333333333334	42868.86666666667	-2.3020048774697894
924.2600969119159	1585.9666666666667	42945.0	-2.2186991143082007
924.9887662772883	1586.2333333333333	42906.6	-2.691420088117527
925.7173621328548	1586.0	42881.36666666667	-2.9466000616731196
926.4458844764501	1586.3666666666666	42841.63333333333	-3.285651114979196
927.1743333059092	1586.2333333333333	42670.066666666666	-3.190190037522366
927.9027086190666	1586.2333333333333	42360.53333333333	-3.284092415004272
928.6310104137575	1585.9666666666667	41858.9	-3.3633445367788433
929.3592386878165	1586.2666666666667	41273.23333333333	-2.893879708466342
930.0873934390784	1586.3666666666666	40571.73333333333	-3.0191723518401963
930.815474665378	1586.4	39759.2	-3.0161809123297627
931.5434823645503	1586.8333333333333	38824.1	-3.2391181736688477
932.2714165344298	1586.3	37666.066666666666	-3.4043459538349046
932.9992771728516	1586.4666666666667	36544.53333333333	-3.167953646970723
933.7270642776504	1586.1333333333334	35408.9	-3.749400523390431
934.4547778466609	1586.0666666666666	34345.0	-4.0383370051609555
935.1824178777181	1586.1	33520.7	-3.5215528647982417
935.9099843686568	1586.5	32880.166666666664	-3.397433884210744
936.6374773173115	1586.2333333333333	32363.7	-3.162912655709855
937.3648967215174	1586.2333333333333	32034.066666666666	-3.1767341862716107
938.0922425791092	1586.3	31784.566666666666	-3.440755280473539
938.8195148879216	1586.1333333333334	31845.2	-4.064221401143094
939.5467136457895	1586.4333333333334	32042.433333333334	-3.9297369417335144
940.2738388505477	1586.3	32306.7	-4.1197136678016575
941.000890500031	1585.9333333333334	32668.933333333334	-4.334331204414658
941.7278685920743	1586.4333333333334	33218.53333333333	-3.816018233445852
942.4547731245123	1586.6666666666667	33792.1	-4.205809084267246
943.1816040951798	1585.9666666666667	34463.73333333333	-3.894658610152873
943.9083615019116	1586.6	35190.933333333334	-3.894082292857418
944.6350453425426	1586.5333333333333	35960.23333333333	-4.418890325244487
945.3616556149077	1586.5333333333333	36774.53333333333	-3.966280718492572
946.0881923168415	1586.4666666666667	37567.433333333334	-4.198547953352264
946.8146554461789	1586.3666666666666	38321.73333333333	-3.9928760098275644
947.5410450007547	1586.5	39100.86666666667	-3.8950369926009296
948.2673609784038	1586.3	39903.333333333336	-3.8329001371851605
948.9936033769609	1585.5666666666666	40765.7	-3.219921751849387
949.7197721942608	1586.7666666666667	41497.566666666666	-3.1428220812301624
950.4458674281384	1585.8	42236.166666666664	-3.347785133787109
951.1718890764284	1586.4	43009.36666666667	-3.335522455357762
951.8978371369658	1586.1666666666667	43734.63333333333	-3.023952582840403
952.6237116075853	1586.6	44365.46666666667	-3.0276014377244276
953.3495124861216	1586.1333333333334	44926.03333333333	-3.231966421463253
954.0752397704097	1586.5333333333333	45469.433333333334	-2.981504938007103
954.8008934582843	1585.5	45927.96666666667	-3.476987437691567
955.5264735475803	1586.4666666666667	46472.933333333334	-3.1024357014679014
956.2519800361324	1586.1	46964.333333333336	-3.0081084802623206
956.9774129217755	1586.0	47440.066666666666	-2.843406434527153
957.7027722023442	1586.5	47853.8	-2.5652867371357706
958.4280578756737	1585.7666666666667	48177.63333333333	-2.446140713237981
959.1532699395985	1586.8	48372.26666666667	-2.5203462224787287
959.8784083919536	1586.7333333333333	48662.0	-2.819071920645239
960.6034732305736	1586.1333333333334	49016.8	-2.4922292465204094
961.3284644532936	1586.0666666666666	49264.13333333333	-2.476314966087726
962.053382057948	1586.4666666666667	49618.433333333334	-2.3768969728069655
962.7782260423721	1586.5666666666666	49810.333333333336	-2.711276323418925
963.5029964044004	1586.5666666666666	50040.36666666667	-2.742683058867953
964.2276931418677	1586.6333333333334	50314.6	-2.3261950532872566
964.952316252609	1586.6	50458.36666666667	-2.166720499721495
965.6768657344589	1586.7333333333333	50529.8	-2.0914593996252364
966.4013415852523	1586.4666666666667	50546.2	-1.928580852211753
967.1257438028242	1586.3	50510.36666666667	-2.639059628944493
967.8500723850091	1586.4	50552.666666666664	-2.524525997275573
968.574327329642	1586.2666666666667	50553.36666666667	-2.6711261840372464
969.2985086345576	1586.5	50676.13333333333	-2.4270070886574744
970.0226162975908	1586.2333333333333	50646.8	-1.9393140417946166
970.7466503165765	1586.6666666666667	50568.066666666666	-1.627793865560335
971.4706106893493	1586.7	50569.066666666666	-1.7199114727586862
972.1944974137441	1586.6333333333334	50408.46666666667	-1.7601090698902775
972.9183104875957	1586.7	50143.433333333334	-1.592993845078886
973.6420499087391	1586.5333333333333	49825.2	-1.6812098563127915
974.3657156750087	1586.2	49626.433333333334	-1.717856710580732
975.0893077842397	1586.4666666666667	49407.333333333336	-1.2867841805959375
975.8128262342667	1586.2	49421.96666666667	-1.1122486656814583
976.5362710229247	1586.7666666666667	49377.23333333333	-0.9189820002580334
977.2596421480483	1586.4	49248.2	-0.9944987043365862
977.9829396074724	1586.6333333333334	49168.53333333333	-0.7520468460818702
978.7061633990318	1586.7333333333333	49069.46666666667	-0.730180512636635
979.4293135205613	1585.8666666666666	48808.066666666666	-1.0413643022790358
980.1523899698958	1586.2666666666667	48591.23333333333	-0.8270561172886376
980.87539274487	1586.0333333333333	48478.0	-1.2180425926791867
981.5983218433189	1586.1666666666667	48481.5	-1.1302139424413984
982.3211772630771	1586.4666666666667	48559.3	-0.5888568424114927
983.0439590019795	1586.4333333333334	48666.13333333333	-0.6397203932090039
983.7666670578608	1586.1	48825.2	-0.4444333273754633
984.4893014285559	1586.7	48843.96666666667	-0.271632827436261
985.2118621118997	1586.6666666666667	48827.1	-0.5117639934285946
985.9343491057269	1586.4333333333334	48766.7	-0.5464332523354173
986.6567624078724	1586.5333333333333	48651.9	-0.23554430173709168
987.3791020161709	1586.4	48569.86666666667	0.026499013066185975
988.1013679284573	1586.0666666666666	48495.2	0.23985379124031503
988.8235601425663	1586.4333333333334	48469.9	-0.3463084040291818
989.5456786563328	1586.3333333333333	48564.3	0.03543924009976096
990.2677234675917	1586.6666666666667	48592.03333333333	-0.2967865695627433
990.9896945741776	1586.3	48498.23333333333	-0.5483240449998404
991.7115919739255	1586.7333333333333	48363.73333333333	-0.25277048192454243
992.4334156646702	1586.1	48033.3	-0.22185671533045342
993.1551656442463	1586.5333333333333	47635.03333333333	-0.16375833357341363
993.8768419104888	1587.0	47254.13333333333	-0.1144219370855496
994.5984444612325	1586.7	46926.2	-0.08588071847291263
995.3199732943121	1586.2	46565.066666666666	-0.11424199513737691
996.0414284075626	1586.5666666666666	46237.73333333333	-0.24082337709578905
996.7628097988187	1586.0	45965.066666666666	-0.5629835530415653
997.4841174659151	1586.9333333333334	45734.7	-0.6491038742015939
998.2053514066869	1586.6	45449.5	-0.41565060608243826
998.9265116189687	1585.9666666666667	45054.63333333333	-0.3864788244460914
999.6475981005952	1587.2333333333333	44511.166666666664	0.04114754692577484
1000.3686108494015	1586.7666666666667	43978.2	-0.37275304852289814
1001.0895498632223	1585.9	43601.566666666666	-0.3154928456804462
1001.8104151398923	1586.4	43252.96666666667	-0.21570443975272657
1002.5312066772464	1585.6	42870.933333333334	0.01332470246336808
1003.2519244731194	1587.0333333333333	42559.03333333333	0.3120991862857387
1003.9725685253462	1586.1333333333334	42252.6	0.7553358374790367
1004.6931388317614	1585.8333333333333	41859.96666666667	0.7763837331421299
1005.4136353902	1587.0333333333333	41348.7	0.5289681825727619
1006.1340581984969	1585.8333333333333	40830.13333333333	0.9586728009934813
1006.8544072544867	1586.6	40111.4	0.6144434252574261
1007.5746825560042	1586.2333333333333	39494.13333333333	0.8329270329239779
1008.2948841008844	1586.7666666666667	38935.5	1.0345810324849105
1009.0150118869618	1586.5333333333333	38483.73333333333	0.950124441468488
1009.7350659120716	1586.1666666666667	38192.13333333333	1.0892969853456569
1010.4550461740483	1586.5333333333333	37798.1	0.7233955212996899
1011.174952670727	1586.1	37484.26666666667	0.9470921889833964
1011.8947853999423	1586.6666666666667	37082.36666666667	1.0739397544104756
1012.614544359529	1585.9666666666667	36580.9	1.191358069092525
1013.334229547322	1586.7	35991.2	1.607378120315509
1014.0538409611561	1586.5666666666666	35300.36666666667	1.2267904115392516
1014.7733785988661	1586.5333333333333	34676.433333333334	1.2109074569120222
1015.4928424582868	1586.3666666666666	34145.76666666667	1.2065882972310427
1016.2122325372529	1586.5666666666666	33660.0	1.2452647409853497
1016.9315488335994	1586.5666666666666	33233.36666666667	1.5915987662146456
1017.6507913451611	1587.0333333333333	32858.3	1.7004347991709772
1018.3699600697728	1586.7	32501.666666666668	1.5785865448847645
1019.0890550052692	1586.2	32100.1	1.5417602185496975
1019.8080761494851	1586.4333333333334	31574.8	1.9308878878744227
1020.5270235002555	1586.6666666666667	30938.7	2.5315721971161795
1021.2458970554151	1586.1	30188.366666666665	1.9194336147826394
1021.9646968127987	1585.9666666666667	29519.666666666668	1.6912105586435833
1022.6834227702411	1586.6	28966.1	1.8417805245455154
1023.4020749255772	1585.7666666666667	28505.1	1.906279630872614
1024.1206532766416	1586.7	28113.533333333333	1.5657892998641603
1024.8391578212693	1586.9	27750.033333333333	1.1613018073249466
1025.5575885572953	1586.7666666666667	27440.233333333334	1.7364923778360026
1026.2759454825539	1586.9	26993.166666666668	1.4599989367577308
1026.9942285948803	1586.4333333333334	26424.933333333334	1.4367045240292249
1027.7124378921092	1586.3	25865.833333333332	1.8085858202035399
1028.4305733720753	1586.3666666666666	25247.7	1.373258030673484
1029.1486350326138	1585.6333333333334	24698.6	1.137662265121944
1029.866622871559	1586.3	24196.933333333334	1.326061682077766
1030.584536886746	1587.2	23759.866666666665	0.6664667556467216
1031.3023770760096	1586.4	23387.966666666667	1.0743697799327883
1032.0201434371845	1586.8	23048.366666666665	1.1022314241744269
1032.7378359681059	1586.0	22704.166666666668	1.1133051731122554
1033.455454666608	1586.1	22307.833333333332	1.2488188813179695
1034.1729995305259	1586.6666666666667	21890.4	1.0086338449614405
1034.8904705576945	1587.1666666666667	21407.333333333332	1.1306558896358934
1035.6078677459486	1586.1666666666667	20868.433333333334	0.7243427654055553
1036.3251910931228	1586.2666666666667	20371.9	1.111877690452006
1037.042440597052	1586.4333333333334	19886.533333333333	0.6135048671559049
1037.7596162555712	1585.9666666666667	19480.766666666666	0.7286903384668147
1038.4767180665153	1586.6333333333334	19117.833333333332	0.35108791001526213
1039.1937460277186	1586.6	18806.5	0.8465519597826479
1039.9107001370162	1586.4333333333334	18524.033333333333	0.2701676490879256
1040.627580392243	1586.7	18242.233333333334	0.17212968138904938
1041.3443867912338	1586.3	17909.1	0.6186007454295523
1042.0611193318232	1586.7	17517.066666666666	0.4282252649537264
1042.7777780118463	1586.2666666666667	17089.0	0.6354499924292296
1043.4943628291376	1586.1	16632.0	0.5140947450004847
1044.2108737815322	1586.4	16218.766666666666	0.5831164611510443
1044.9273108668647	1586.0333333333333	15851.0	0.7617884739072815
1045.64367408297	1586.0666666666666	15504.733333333334	0.8589121698077143
1046.359963427683	1585.7666666666667	15234.766666666666	0.9545509244872463
1047.0761788988382	1587.1333333333334	14976.633333333333	1.0749426783119893
1047.7923204942708	1586.9333333333334	14718.0	0.6244413655447819
1048.5083882118154	1586.5333333333333	14440.066666666668	1.0261122582643474
1049.224382049307	1585.9333333333334	14143.166666666666	0.9475146219242975
1049.9403020045802	1585.8333333333333	13814.733333333334	0.9528137844208382
1050.6561480754697	1585.8333333333333	13470.066666666668	0.9462952703678982
1051.3719202598106	1586.7	13134.066666666668	0.6134732916986172
1052.0876185554378	1587.2666666666667	12849.566666666668	0.10027223674316224
1052.8032429601856	1586.8	12613.133333333333	1.1095043771942281
1053.5187934718892	1587.2666666666667	12398.7	1.3007736797390792
1054.2342700883835	1585.2333333333333	12228.8	0.788221881393744
1054.949672807503	1585.5666666666666	12102.466666666667	0.9977291189463807
1055.6650016270826	1585.6333333333334	11912.266666666666	0.9571216660734954
1056.3802565449573	1586.0333333333333	11699.866666666667	0.3006885524477441
1057.0954375589617	1586.0	11487.1	0.8005106790547526
1057.8105446669308	1587.0	11267.533333333333	0.2902088138370232
1058.5255778666992	1586.3333333333333	11052.9	0.777540435316034
1059.240537156102	1586.1666666666667	10818.6	0.3325439097545372
1059.9554225329737	1586.2	10640.733333333334	0.7985401172340242
1060.6702339951491	1586.9	10471.8	-0.04724815844604978
1061.3849715404633	1586.8666666666666	10345.433333333332	0.3902448022780821
1062.0996351667509	1586.3	10224.766666666666	-0.2111015319105312
1062.8142248718468	1586.5	10121.066666666668	-0.5000961663105901
1063.528740653586	1586.5	9994.166666666666	1.3623718786402348
1064.2431825098029	1585.9333333333334	9798.7	0.30328690127425895
1064.9575504383324	1586.3666666666666	9569.833333333334	-0.31721299675464176
1065.6718444370097	1586.7333333333333	9370.833333333334	-0.6689945974210488
1066.386064503669	1586.8333333333333	9193.033333333333	0.5618213153853346
1067.1002106361457	1586.1666666666667	9036.8	-0.4485982003652865
1067.8142828322743	1586.8333333333333	8921.666666666666	-0.2703075728726603
1068.5282810898898	1587.1333333333334	8832.266666666666	-0.43337085885212095
1069.2422054068265	1587.2	8742.266666666666	0.34813835783590635
1069.95605578092	1586.4666666666667	8630.7	0.7219337691202955
1070.6698322100044	1586.6	8503.866666666667	-0.22387230709724296
1071.383534691915	1587.0	8351.633333333333	0.5889059046590526
1072.0971632244864	1586.7333333333333	8170.266666666666	-0.5998831850964446
1072.8107178055534	1586.9333333333334	8022.933333333333	0.8510680472140573
1073.524198432951	1586.4666666666667	7886.733333333334	-0.1860784590850144
1074.2376051045137	1586.7333333333333	7792.6	0.08865200003026756
1074.9509378180765	1586.1666666666667	7696.533333333334	-0.21554075620115282
1075.6641965714741	1586.5333333333333	7606.6	-0.958418866025609
1076.3773813625414	1586.4333333333334	7512.966666666666	-0.15141827816234504
1077.0904921891133	1585.9333333333334	7406.3	-0.5369056601673962
1077.8035290490245	1586.2	7287.166666666667	0.18540870307446505
1078.51649194011	1586.5333333333333	7156.2	-0.5999924719950898
1079.2293808602042	1586.2666666666667	7022.666666666667	-0.7556003281985916
1079.9421958071423	1586.6	6903.633333333333	-1.201752206741663
1080.6549367787588	1586.4666666666667	6805.233333333334	-0.6153758193048894
1081.367603772889	1585.9333333333334	6744.4	-1.0539092391463767
1082.080196787367	1585.9666666666667	6676.733333333334	-1.2834425114594934
1082.7927158200282	1585.6333333333334	6611.066666666667	-0.9725677538888408
1083.5051608687072	1586.6	6511.733333333334	-0.763548418900128
1084.217531931239	1585.8666666666666	6403.4	-0.6695890667991661
1084.9298290054578	1586.6	6271.3	-1.8747662681867832
1085.6420520891993	1586.2	6162.5	-2.9665663456973967
1086.3542011802977	1585.8333333333333	6092.833333333333	-1.922936424274709
1087.0662762765878	1586.5666666666666	6030.466666666666	-1.3433123309891957
1087.7782773759047	1586.1333333333334	5967.766666666666	-1.5237261274342
1088.4902044760831	1586.1333333333334	5896.7	-1.829810463019395
1089.202057574958	1586.7333333333333	5806.733333333334	-1.8826588303913618
1089.9138366703637	1586.1333333333334	5718.766666666666	-1.500179300808253
1090.6255417601355	1586.6	5629.966666666666	-1.2691517494591869
1091.337172842108	1586.3	5549.133333333333	-2.5242232399252913
1092.048729914116	1586.7333333333333	5490.7	-0.8150271183770685
1092.7602129739944	1586.4	5449.666666666667	-2.6226088205570828
1093.471622019578	1586.3	5399.333333333333	-2.075557747077804
1094.1829570487016	1586.2666666666667	5329.333333333333	-2.9716877992818818
1094.8942180592	1586.3666666666666	5251.633333333333	-0.8838193651388219
1095.605405048908	1586.2	5160.966666666666	-2.4068975900291485
1096.3165180156604	1586.5333333333333	5101.033333333334	-1.2627180030990357
1097.027556957292	1586.3333333333333	5054.7	-1.1296460765363447
1097.7385218716379	1586.0	5015.666666666667	-2.1137691150600966
1098.4494127565324	1586.3	4963.733333333334	-1.5146837678294751
1099.1602296098106	1586.0	4878.333333333333	-2.61712441706908
1099.8709724293074	1586.0	4791.133333333333	-2.4950462479432045
1100.5816412128574	1586.4666666666667	4721.9	-2.5962458769327648
1101.2922359582956	1586.7333333333333	4677.2	-1.8976488714762496
1102.0027566634565	1586.0	4648.8	-2.2252219270246516
1102.7132033261753	1585.9	4588.833333333333	-1.8568461291607232
1103.4235759442865	1586.5666666666666	4521.4	-2.567236424411386
1104.1338745156252	1586.0666666666666	4442.966666666666	-3.321483588332786
1104.844099038026	1586.2333333333333	4390.666666666667	-1.7515429343765108
1105.5542495093239	1586.3666666666666	4354.633333333333	-2.5444978320579383
1106.2643259273534	1586.3333333333333	4305.266666666666	-2.7863129894468153
1106.9743282899494	1586.2666666666667	4230.3	-3.5823588654997507
1107.684256594947	1585.6	4150.7	-2.6780949652683304
1108.394110840181	1585.9333333333334	4103.5	-2.1280974103781074
1109.1038910234856	1587.3	4059.0	-3.4477025350735975
1109.8135971426964	1586.2	4004.766666666667	-2.4233647218224474
1110.5232291956477	1586.5	3928.366666666667	-3.423440926311445
1111.2327871801745	1586.6666666666667	3859.5666666666666	-3.729015701800476
1111.9422710941117	1586.3	3806.9333333333334	-2.923721724648424
1112.6516809352938	1585.7	3767.5333333333333	-1.166194326536434
1113.3610167015559	1586.0333333333333	3701.2	-2.5385837317207107
1114.0702783907325	1585.9666666666667	3645.3333333333335	-3.9536616035232703
1114.7794660006589	1585.9666666666667	3609.8333333333335	-2.133463312229865
1115.4885795291696	1585.8333333333333	3574.3333333333335	-2.4464905503229515
1116.1976189740992	1586.7666666666667	3537.9	-0.47459019922489337
1116.906584333283	1585.8333333333333	3482.9333333333334	-2.9052450049500966
1117.6154756045555	1586.1333333333334	3439.4	-4.027537352781117
1118.3242927857516	1586.3	3408.233333333333	-2.2586327920491662
1119.0330358747062	1586.3666666666666	3365.4	-5.257279135421846
1119.741704869254	1585.9	3320.5666666666666	-4.012236196515742
1120.4502997672296	1585.9333333333334	3283.4333333333334	-3.795436209732552
1121.1588205664682	1585.5666666666666	1663.4333333333334	-9.379580566392882
1121.8672672648045	1585.0	1664.6	-6.677420480951087
1122.5756398600731	1585.5333333333333	1663.4333333333334	-9.193706614526787
1123.2839383501089	1584.9666666666667	1664.4	-0.5463969878664868
