# Supplementary material for: Roblonski: A Material-Efficient Robo-Fluidic Toolbox for Rapid Photochemical Characterization
Source: ACS Cent Sci. 2026 Feb 6;12(3):333–44. doi: 10.1021/acscentsci.5c02027 (PMC13022720; doi:10.1021/acscentsci.5c02027)
Supplement: Supplementary file 2 [file oc5c02027_si_002.zip › BeerLambertStudy/Raw Data (Automataed)/BLEC Study (2025 Jun 12)/RhodamineB1/blec_RhodamineB1__13062025_aABS_i12_eREF_d900e-03_t-1_m0_v0.csv]

name	C:/Users/cbe.mabolha.shared/Documents/Gilson Spectroscopy Project\BLEC Study (2025 Jun 12)\RhodamineB1\blec_RhodamineB1__13062025_aABS_i12_eREF_d900e-03_t-1_m0_v0.csv
2025-06-13 01:43:25.277278
count	30
interval	0.1 (Sec)
integration_time	40000 (uSec)
NLC=False	DCC=False	WCAL=-5	Slit=S5
Conc_0=0.009	FRAC=0.0	Conc_(12;None)=0.0
wavelength (nm)	dark reference (int)	light reference (int)	abs (mOD)
W	D	L	S
344.6678771972656	1602.2666666666667	1681.0666666666666	3.6898648631638653
345.45221902608614	1589.3333333333333	1666.3333333333333	-5.974910844200937
346.236489003635	1587.4333333333334	1664.1666666666667	-4.691063992956495
347.02068712774695	1585.1	1662.9333333333334	-2.780977369605322
347.8048133962569	1584.7	2400.5	-7.407174910740044
348.5888678069997	1585.7	2415.3333333333335	-6.5462326480895054
349.3728503578101	1586.5666666666666	2433.0	-4.407218576302667
350.15676104652283	1587.0666666666666	2443.5333333333333	-5.375416122422985
350.94059987097285	1587.3666666666666	2449.233333333333	-6.683765070487562
351.72436682899485	1587.0333333333333	2457.766666666667	-7.0581002986890224
352.5080619184237	1586.1333333333334	2459.8	-8.369432856907562
353.2916851370942	1585.7	2468.633333333333	-5.765704282140745
354.0752364828412	1585.1	2471.766666666667	-7.253521126645428
354.8587159534994	1585.7666666666667	2473.3	-6.475844758805263
355.6421235469038	1585.8333333333333	2481.6	-4.08561525740963
356.42545926088906	1586.5666666666666	2480.866666666667	-4.2686409967199435
357.20872309329	1586.2	2478.4333333333334	-6.9213023409047345
357.9919150419415	1585.8	2476.8	-5.1522551404048835
358.77503510467835	1585.9	2463.5333333333333	-9.705217375269687
359.5580832793353	1585.3666666666666	2458.866666666667	-5.7784959362704695
360.34105956374725	1585.9	2455.866666666667	-8.388364491260182
361.12396395574893	1585.3333333333333	2453.6666666666665	-4.3131204501598726
361.9067964531752	1585.6333333333334	2448.9333333333334	-6.738800229136327
362.6895570538609	1586.6666666666667	2450.3333333333335	-6.372728431080108
363.47224575564076	1586.6666666666667	2447.6	-6.757181516259628
364.2548625563497	1586.2666666666667	2448.4666666666667	-5.588593891146888
365.0374074538224	1586.6333333333334	2445.9	-6.172647533020463
365.8198804458938	1586.2333333333333	2441.4666666666667	-5.81758179221136
366.6022815303986	1585.7666666666667	2441.266666666667	-5.481720643634018
367.3846107051717	1585.8666666666666	2442.766666666667	-6.655663229366426
368.1668679680479	1586.8	2442.866666666667	-8.108495419522042
368.9490533168619	1586.0666666666666	2447.9666666666667	-5.391506783464554
369.7311667494487	1586.4666666666667	2453.633333333333	-6.462341592458228
370.5132082636429	1586.2	2462.5	-4.3231729876729785
371.2951778572795	1585.7666666666667	2468.266666666667	-7.80336738513245
372.07707552819323	1586.5666666666666	2469.366666666667	-4.259023021755865
372.8589012742189	1586.2666666666667	2473.5	-6.2207442422315
373.6406550931913	1586.6333333333334	2482.0	-5.143253709450884
374.4223369829453	1585.4	2494.766666666667	-3.8828199616309034
375.2039469413157	1585.8	2498.0333333333333	-4.766271166709059
375.9854849661373	1586.2666666666667	2490.9333333333334	-6.732397918932595
376.7669510552448	1586.4666666666667	2498.133333333333	-3.7943698097359215
377.5483452064732	1585.6	2502.4666666666667	-5.19499078797646
378.3296674176572	1586.7333333333333	2515.9	-6.341307020210835
379.11091768663164	1585.5333333333333	2516.9333333333334	-6.096381857221403
379.89209601123133	1586.4333333333334	2523.1666666666665	-8.235784191427271
380.67320238929113	1586.3666666666666	2527.6	-7.607761157541874
381.45423681864577	1586.2333333333333	2532.266666666667	-5.277698430294219
382.23519929713007	1586.0	2536.866666666667	-7.710866707099236
383.01608982257886	1587.4333333333334	2549.8333333333335	-8.519940008150929
383.796908392827	1586.3666666666666	2562.9333333333334	-7.567961492526017
384.57765500570923	1586.3666666666666	2565.5666666666666	-5.756997492329253
385.3583296590604	1586.4333333333334	2552.4	-6.116191202987428
386.1389323507153	1586.6	2563.8333333333335	-3.6730455509187885
386.91946307850884	1586.0666666666666	2571.366666666667	-7.2992387414993285
387.69992184027564	1586.5333333333333	2595.0666666666666	-3.872615186718767
388.48030863385065	1585.8666666666666	2614.9333333333334	-5.9379443189483325
389.2606234570687	1585.9666666666667	2602.5	-5.532849132242198
390.04086630776453	1587.1	2588.3333333333335	-6.372656393527935
390.82103718377294	1586.3333333333333	2598.9333333333334	-4.4943110109428455
391.6011360829288	1586.5333333333333	2602.7	-5.970652787989752
392.3811630030669	1586.1666666666667	2631.866666666667	-6.9763269838527355
393.161117942022	1586.2666666666667	2675.9333333333334	-4.611973362942608
393.941000897629	1585.7666666666667	2716.366666666667	-7.023646583112615
394.72081186772266	1586.4333333333334	2724.6	-7.039903186834403
395.5005508501378	1586.8	2715.133333333333	-6.35542497400934
396.28021784270925	1585.8	2716.9666666666667	-4.139505102006202
397.0598128432718	1586.5333333333333	2725.9333333333334	-6.043618491901116
397.83933584966024	1586.3333333333333	2720.0	-9.573077043727263
398.6187868597095	1586.4666666666667	2738.0333333333333	-5.483951817021053
399.3981658712542	1586.8	2757.9	-5.795754409503773
400.1774728821293	1585.4	2782.1666666666665	-7.304883658110272
400.9567078901696	1586.3	2809.7	-7.007457487465493
401.7358708932098	1585.9333333333334	2808.5333333333333	-5.96213965007886
402.5149618890848	1585.9333333333334	2793.366666666667	-5.835458424421779
403.2939808756294	1586.2333333333333	2804.5666666666666	-5.302604925795428
404.07292785067847	1586.3666666666666	2831.8	-5.05005992537193
404.8518028120667	1586.4666666666667	2839.1666666666665	-7.85608423579492
405.630605757629	1585.9666666666667	2844.266666666667	-6.520049083266649
406.4093366852001	1586.2666666666667	2833.1	-7.1966663322105315
407.1879955926149	1586.7333333333333	2842.733333333333	-6.634071570437363
407.9665824777082	1585.6666666666667	2858.266666666667	-6.5593899063221786
408.74509733831474	1585.8333333333333	2881.2	-6.23569802182184
409.52354017226935	1585.9666666666667	2889.266666666667	-7.739245390604452
410.3019109774069	1586.2333333333333	2888.9333333333334	-8.070144249932
411.08020975156217	1586.4333333333334	2907.5666666666666	-4.653880879304906
411.8584364925699	1586.9	2929.4666666666667	-7.832654276972367
412.6365911982651	1586.0333333333333	2948.8333333333335	-6.766720008897216
413.4146738664823	1586.4	2981.3333333333335	-4.799110967487514
414.19268449505654	1586.6	3006.266666666667	-7.100009701061664
414.97062308182257	1585.8333333333333	3041.633333333333	-7.316474675104285
415.74848962461516	1586.8666666666666	3086.733333333333	-7.302616874611113
416.52628412126916	1586.3666666666666	3152.4666666666667	-7.178130021070349
417.3040065696194	1586.1	3232.9	-6.725268114412263
418.0816569675006	1585.7333333333333	3230.266666666667	-5.258512837754633
418.8592353127476	1586.1	3210.6	-7.088731427338659
419.63674160319533	1586.5666666666666	3231.3333333333335	-5.4142644598097585
420.4141758366785	1585.6	3268.733333333333	-6.708240802034609
421.1915380110319	1586.4333333333334	3281.3	-5.93817629524873
421.9688281240904	1586.1666666666667	3278.8333333333335	-7.083235138907863
422.7460461736888	1585.9666666666667	3335.7	-6.055187110319802
423.52319215766187	1586.1	3403.633333333333	-6.404123440529939
424.3002660738445	1586.4333333333334	3483.8333333333335	-6.602602643950689
425.0772679200714	1585.9333333333334	3626.6	-6.107350288928822
425.8541976941775	1586.1	3761.866666666667	-7.72873207748677
426.6310553939975	1586.1333333333334	3826.9	-7.87459606378907
427.40784101736625	1586.3	3886.0333333333333	-6.423371594406696
428.18455456211865	1586.6333333333334	4003.366666666667	-9.614719429139154
428.96119602608934	1585.7	4201.766666666666	-7.8256339591403385
429.7377654071133	1586.2666666666667	4422.733333333334	-7.418308814873579
430.5142627030252	1586.3	4547.466666666666	-7.084405356001455
431.29068791166	1586.2333333333333	4702.5	-8.337031672134081
432.06704103085235	1586.5	4827.833333333333	-8.276907888005322
432.8433220584372	1586.0333333333333	4929.133333333333	-7.746612487915391
433.6195309922492	1586.5333333333333	4994.6	-7.717083239126802
434.3956678301234	1586.3666666666666	5044.3	-7.512137567018938
435.1717325698944	1586.1333333333334	5061.1	-7.8071855618628545
435.9477252093971	1586.5666666666666	5078.766666666666	-6.855940949494345
436.72364574646633	1586.7333333333333	5116.133333333333	-7.7925960519184025
437.49949417893686	1587.2666666666667	5180.9	-8.160857370741171
438.27527050464346	1586.5	5282.966666666666	-7.320190456044881
439.0509747214211	1586.3	5456.166666666667	-7.414253789737147
439.8266068271044	1586.8666666666666	5728.5	-6.232720535430095
440.6021668195283	1586.4666666666667	6099.866666666667	-6.9586349161127234
441.37765469652754	1586.8666666666666	6566.466666666666	-7.070482095755791
442.1530704559369	1586.3	7067.8	-7.54794698531993
442.9284140955914	1586.2333333333333	7516.166666666667	-7.363520380431563
443.7036856133256	1586.9	7839.133333333333	-7.965603888009603
444.47888500697445	1586.7666666666667	8008.133333333333	-8.25342674700269
445.2540122743727	1586.1666666666667	8029.066666666667	-8.926640984488863
446.0290674133552	1586.0333333333333	7979.166666666667	-7.971729259240818
446.8040504217568	1586.8666666666666	7904.866666666667	-7.230417677712947
447.5789612974122	1586.2	7820.833333333333	-7.3171560561852305
448.35380003815635	1587.1	7766.5	-7.236879389572683
449.1285666418239	1586.7666666666667	7733.0	-7.136611173146157
449.90326110624983	1586.1333333333334	7722.633333333333	-8.584212999241245
450.67788342926883	1586.6666666666667	7743.266666666666	-7.231082673460401
451.4524336087157	1586.1666666666667	7776.266666666666	-7.293470031048991
452.22691164242536	1586.3	7820.766666666666	-7.725852945516162
453.00131752823256	1586.6	7877.033333333334	-7.63510579476668
453.7756512639721	1586.8666666666666	7944.433333333333	-7.720743368708164
454.5499128474788	1586.2	8011.666666666667	-7.225710093157012
455.32410227658755	1585.5333333333333	8057.933333333333	-8.399616515786361
456.09821954913303	1586.2666666666667	8062.5	-8.326718658668016
456.8722646629501	1587.0666666666666	8045.266666666666	-8.736578209180694
457.6462376158736	1586.0	7989.233333333334	-6.9903778936293905
458.4201384057383	1586.3333333333333	7888.433333333333	-8.061012282997835
459.1939670303791	1586.6	7760.466666666666	-8.32118890048297
459.96772348763074	1586.1	7606.5	-7.818596071459114
460.741407775328	1586.2333333333333	7470.1	-7.5947924839485825
461.51501989130577	1586.2666666666667	7327.4	-8.133486118251138
462.2885598333988	1586.5333333333333	7220.466666666666	-7.46164461802466
463.0620275994419	1585.9333333333334	7118.3	-7.733697004224791
463.83542318726995	1587.0	7052.333333333333	-8.381462249915954
464.6087465947177	1586.0	7011.733333333334	-7.087071749412751
465.38199781962	1586.6	6982.433333333333	-7.975027129094705
466.1551768598116	1586.3	6964.866666666667	-8.74754667793628
466.92828371312737	1586.5	6994.533333333334	-8.13325704016953
467.7013183774021	1587.4333333333334	7038.8	-7.3517715795857175
468.4742808504707	1586.4	7075.866666666667	-8.184546102343553
469.24717113016777	1586.5	7138.466666666666	-6.58063938467742
470.0199892143283	1586.3	7211.333333333333	-6.969652363533994
470.792735100787	1586.3666666666666	7278.7	-8.571747341072554
471.5654087873788	1586.5	7359.0	-7.7868226100107885
472.33801027193834	1587.0	7424.466666666666	-7.654631948181978
473.11053955230057	1586.6	7506.566666666667	-7.358983064279494
473.88299662630027	1586.5666666666666	7560.1	-7.238729378303197
474.65538149177223	1586.9	7612.533333333334	-7.467219907545527
475.4276941465513	1586.0333333333333	7647.433333333333	-6.737424390100527
476.1999345884722	1585.9666666666667	7645.6	-7.831779240359355
476.97210281536985	1586.1	7656.566666666667	-7.023196906110587
477.74419882507897	1586.4333333333334	7632.5	-7.404538073010614
478.51622261543446	1586.6666666666667	7589.5	-8.745080514344407
479.2881741842711	1585.7	7555.1	-8.760294946167818
480.06005352942367	1586.4666666666667	7508.433333333333	-8.391185239127099
480.831860648727	1586.4666666666667	7469.666666666667	-7.315068620067624
481.60359554001593	1586.4666666666667	7432.466666666666	-7.67518552934953
482.37525820112523	1586.6666666666667	7374.566666666667	-7.832617622517984
483.14684862988975	1586.3666666666666	7337.133333333333	-7.279141723507205
483.91836682414424	1586.5	7302.966666666666	-6.232922393473785
484.68981278172356	1586.1333333333334	7229.8	-8.360697849445781
485.46118650046253	1587.2333333333333	7184.9	-7.550239593791284
486.23248797819593	1585.8	7133.7	-9.035512391497381
487.0037172127586	1585.7666666666667	7097.666666666667	-8.643582524977466
487.7748742019853	1586.0666666666666	7064.433333333333	-8.693374000947657
488.54595894371096	1586.1333333333334	7024.266666666666	-7.610230125536589
489.31697143577026	1586.6	6993.033333333334	-7.899061986935201
490.08791167599804	1586.1333333333334	6962.533333333334	-7.111838386003197
490.8587796622292	1586.8666666666666	6925.1	-7.327621833537934
491.6295753922984	1586.5	6912.366666666667	-7.280347216503472
492.4002988640406	1586.2666666666667	6891.6	-6.1368646035264485
493.17095007529053	1586.2	6851.333333333333	-7.336584507204475
493.94152902388305	1587.0666666666666	6803.966666666666	-8.398426277298876
494.71203570765294	1586.4	6789.166666666667	-7.975961646018862
495.482470124435	1586.2333333333333	6752.3	-8.433544759335936
496.25283227206404	1586.8	6721.466666666666	-7.526936479807263
497.02312214837485	1586.5	6689.266666666666	-8.189281860317331
497.7933397512024	1586.8666666666666	6669.066666666667	-7.0830337069666855
498.56348507838123	1586.5	6642.7	-7.200831869957786
499.3335581277464	1586.1666666666667	6626.4	-7.474789500968131
500.10355889713264	1586.0	6616.6	-7.681275203372853
500.8734873843747	1587.1	6609.233333333334	-6.90044894555088
501.6433435873074	1586.6333333333334	6599.833333333333	-7.8041435369720435
502.4131275037657	1587.2333333333333	6609.7	-7.01629244753738
503.1828391315842	1586.9	6618.733333333334	-8.258466535368584
503.95247846859786	1585.8666666666666	6637.2	-8.207200764903483
504.72204551264144	1586.6333333333334	6667.066666666667	-7.934061264118896
505.49154026154974	1586.7666666666667	6701.533333333334	-7.119050797761411
506.2609627131576	1586.5333333333333	6745.933333333333	-7.471857499286654
507.03031286529983	1586.7666666666667	6791.433333333333	-7.792803346107379
507.7995907158112	1586.5333333333333	6850.633333333333	-7.524546021784163
508.5687962625266	1586.4333333333334	6917.366666666667	-7.8339205443770155
509.33792950328075	1587.4333333333334	7004.233333333334	-7.064483890078162
510.1069904359085	1587.3333333333333	7077.4	-8.628504050359627
510.8759790582447	1586.9666666666667	7170.1	-6.998574856928839
511.6448953681241	1586.3333333333333	7252.733333333334	-7.94886246482579
512.4137393633815	1586.8333333333333	7344.733333333334	-7.882935692992438
513.1825110418519	1586.3333333333333	7448.666666666667	-7.811667369209723
513.9512104013698	1586.8	7560.133333333333	-6.9361651500485255
514.7198374397702	1586.3333333333333	7655.933333333333	-7.200167111587255
515.4883921548881	1586.8	7771.833333333333	-7.644491090191966
516.2568745445578	1586.9666666666667	7881.366666666667	-6.899792676787059
517.0252846066146	1586.2333333333333	7993.8	-8.02491511136591
517.793622338893	1586.7	8107.5	-7.2803309292990654
518.561887739228	1586.2	8198.933333333332	-7.526489432765947
519.3300808054544	1586.6666666666667	8296.533333333333	-6.817815363278588
520.0982015354069	1586.8666666666666	8392.266666666666	-7.154103640455686
520.8662499269203	1586.3333333333333	8483.366666666667	-7.790253754889106
521.6342259778296	1586.5333333333333	8573.266666666666	-7.68908241035537
522.4021296859694	1585.6666666666667	8629.4	-9.064888302296062
523.1699610491747	1586.4333333333334	8720.833333333334	-7.728690392855011
523.9377200652801	1587.0666666666666	8780.9	-7.295515885186566
524.7054067321207	1586.0	8840.2	-8.121511851825975
525.4730210475309	1587.0666666666666	8904.733333333334	-7.141936029015563
526.2405630093459	1586.9	8967.733333333334	-7.376444145087917
527.0080326154003	1586.5	9028.5	-6.617610432765437
527.7754298635291	1586.8666666666666	9082.0	-7.553504199962801
528.5427547515668	1586.7666666666667	9119.966666666667	-7.28328841320126
529.3100072773485	1586.8	9174.3	-6.6683024065532255
530.077187438709	1586.4	9209.133333333333	-7.303036964208673
530.8442952334829	1586.9666666666667	9255.7	-6.445713825521219
531.6113306595051	1586.6666666666667	9289.533333333333	-7.11123042817694
532.3782937146104	1586.8666666666666	9322.633333333333	-7.228495188801004
533.1451843966338	1587.2333333333333	9372.833333333334	-6.988702243018658
533.9120027034099	1586.3	9387.4	-8.096549175173713
534.6787486327736	1586.8333333333333	9441.7	-7.2738660977134035
535.4454221825597	1586.8666666666666	9480.733333333334	-7.258065960561886
536.212023350603	1586.7	9506.9	-8.074596458774037
536.9785521347383	1586.8333333333333	9529.433333333332	-7.633169453718588
537.7450085328004	1586.8	9554.766666666666	-7.555518564596433
538.5113925426242	1586.1333333333334	9582.366666666667	-7.181938329585293
539.2777041620444	1587.4666666666667	9610.033333333333	-7.318275485209859
540.0439433888959	1586.2	9630.0	-6.044351541761628
540.8101102210134	1587.1	9647.2	-6.961147163143277
541.5762046562318	1587.0	9669.466666666667	-7.45291753211937
542.3422266923859	1586.4	9694.966666666667	-7.142964331613032
543.1081763273105	1586.5666666666666	9691.533333333333	-7.592153728216523
543.8740535588404	1587.0666666666666	9696.7	-8.23288152911836
544.6398583848105	1586.9666666666667	9713.6	-7.531822439450155
545.4055908030555	1586.9666666666667	9731.9	-7.424198827694159
546.1712508114102	1586.5666666666666	9750.9	-7.500827194269742
546.9368384077096	1587.1333333333334	9737.833333333334	-8.30332182990468
547.7023535897882	1586.5	9738.2	-7.761876694815983
548.4677963554811	1587.2333333333333	9736.533333333333	-6.619704991938573
549.2331667026231	1586.5	9742.166666666666	-7.658738823019671
549.9984646290487	1586.3666666666666	9740.433333333332	-7.675927136695784
550.7636901325931	1586.4	9742.766666666666	-7.07175928889566
551.5288432110908	1585.9333333333334	9743.033333333333	-6.627405921981448
552.2939238623768	1586.8	9736.066666666668	-7.076122879944358
553.0589320842859	1586.6666666666667	9724.566666666668	-7.348363157824553
553.8238678746528	1587.1	9719.3	-7.139886669605704
554.5887312313124	1586.8333333333333	9720.333333333334	-6.122077657457312
555.3535221520995	1587.0666666666666	9707.166666666666	-7.648199699236967
556.1182406348488	1586.0	9707.066666666668	-7.29335617477359
556.8828866773954	1586.8	9706.766666666666	-7.716635232819606
557.6474602775738	1586.8333333333333	9721.866666666667	-7.3089370361124155
558.411961433219	1586.6	9744.366666666667	-7.688167370743824
559.1763901421657	1585.7	9756.866666666667	-7.071255583661702
559.9407464022488	1586.7666666666667	9757.533333333333	-7.111688989374438
560.7050302113031	1586.7333333333333	9741.4	-8.259261713151014
561.4692415671633	1587.0	9761.3	-7.119093204701588
562.2333804676643	1586.6666666666667	9775.766666666666	-7.459222332319248
562.997446910641	1587.0333333333333	9793.3	-7.474964014150108
563.7614408939281	1586.7	9820.9	-7.10923532302195
564.5253624153604	1587.0	9841.8	-7.650276227195878
565.2892114727728	1586.8333333333333	9860.666666666666	-7.121931761883381
566.0529880639999	1587.2333333333333	9874.266666666666	-7.2721903179374054
566.8166921868768	1586.9666666666667	9893.2	-6.310093957425016
567.5803238392382	1586.2	9908.0	-6.116596356348742
568.3438830189189	1586.4666666666667	9917.566666666668	-6.974206747133441
569.1073697237535	1586.5	9938.4	-7.367872635455897
569.8707839515772	1586.9666666666667	9973.533333333333	-6.467819416118373
570.6341257002246	1585.9666666666667	9968.833333333334	-6.7257841746109595
571.3973949675305	1586.1333333333334	9991.966666666667	-6.927947085996205
572.1605917513298	1587.2333333333333	9995.433333333332	-7.264774477194673
572.9237160494572	1586.8	10009.7	-7.194728886513875
573.6867678597476	1586.1	10040.2	-6.662801250076658
574.4497471800358	1587.2333333333333	10037.566666666668	-7.153027410627888
575.2126540081566	1586.5333333333333	10050.633333333333	-7.124663534941058
575.9754883419448	1586.1333333333334	10048.133333333333	-7.869631814070312
576.7382501792351	1586.3333333333333	10055.333333333334	-7.723833011640704
577.5009395178625	1586.4333333333334	10078.7	-6.718696052865342
578.2635563556619	1586.2333333333333	10104.566666666668	-6.89404248519963
579.0261006904677	1586.4	10121.133333333333	-6.870882313601933
579.7885725201152	1586.3	10135.433333333332	-6.293989453372771
580.5509718424388	1586.6	10149.866666666667	-7.097708661687038
581.3132986552736	1587.0	10158.1	-7.541343936675758
582.0755529564542	1587.2666666666667	10184.666666666666	-6.061355161410104
582.8377347438156	1586.6	10200.433333333332	-6.30999909688994
583.5998440151925	1586.3666666666666	10203.466666666667	-7.623604082879471
584.3618807684197	1586.6	10229.933333333332	-6.803360930937781
585.123845001332	1586.4333333333334	10244.1	-7.561901911330406
585.8857367117644	1587.0333333333333	10263.6	-7.660337436635162
586.6475558975515	1586.4	10316.433333333332	-6.345921748805142
587.4093025565281	1586.3666666666666	10353.433333333332	-7.570589380043689
588.1709766865292	1586.7	10419.3	-6.422974418184121
588.9325782853895	1586.4333333333334	10475.966666666667	-6.64844253221263
589.6941073509438	1586.0666666666666	10535.3	-7.0964493621908495
590.4555638810269	1587.1666666666667	10587.666666666666	-7.601969761662161
591.2169478734736	1586.6333333333334	10671.733333333334	-6.1844788141041365
591.9782593261189	1586.6333333333334	10743.966666666667	-7.364101945842592
592.7394982367973	1587.8	10822.766666666666	-7.2133011227595905
593.5006646033439	1586.7333333333333	10922.766666666666	-7.087038553664355
594.2617584235933	1587.0333333333333	11021.233333333334	-6.689140498302742
595.0227796953804	1586.3	11122.2	-6.576475842421762
595.78372841654	1587.0333333333333	11218.966666666667	-7.389983447744159
596.544604584907	1586.7333333333333	11340.2	-6.888355302346181
597.3054081983161	1586.4666666666667	11472.6	-6.573133740748157
598.0661392546021	1586.3666666666666	11582.633333333333	-6.782217299930218
598.8267977515999	1586.3333333333333	11694.033333333333	-6.555684527005602
599.5873836871442	1587.6	11806.966666666667	-7.481277482326479
600.34789705907	1587.2666666666667	11953.166666666666	-6.555941777160021
601.1083378652119	1586.1333333333334	12076.533333333333	-7.36830096531968
601.8687061034049	1586.3	12219.566666666668	-7.00897495782103
602.6290017714836	1586.4	12382.9	-6.440380403871259
603.3892248672829	1586.8666666666666	12511.866666666667	-6.74239309936979
604.1493753886377	1586.0666666666666	12641.1	-7.243603573662094
604.9094533333828	1586.1666666666667	12777.833333333334	-6.869517702282625
605.6694586993528	1586.7	12886.066666666668	-6.800767313499239
606.4293914843829	1586.3	13020.933333333332	-7.099731358895136
607.1892516863076	1586.8	13165.733333333334	-6.6944502639935894
607.9490393029618	1586.7666666666667	13285.4	-7.16237574827912
608.7087543321802	1586.9	13435.466666666667	-6.755017235046152
609.4683967717978	1586.2	13597.666666666666	-7.196682336340154
610.2279666196492	1586.1666666666667	13732.066666666668	-7.104779351342797
610.9874638735695	1586.1666666666667	13865.233333333334	-6.775387746592209
611.7468885313933	1586.2666666666667	13980.033333333333	-7.3900642444650195
612.5062405909555	1586.3666666666666	14117.033333333333	-7.092971514890218
613.2655200500909	1586.6	14236.433333333332	-6.869017018350633
614.0247269066342	1586.6	14363.133333333333	-7.355453390183783
614.7838611584203	1586.8666666666666	14495.266666666666	-6.660704823205404
615.5429228032841	1586.7666666666667	14601.966666666667	-7.67106139285754
616.3019118390603	1586.1666666666667	14716.466666666667	-7.1480562662858995
617.0608282635836	1587.3	14801.733333333334	-7.6220737055082886
617.8196720746892	1587.3666666666666	14893.8	-7.679938381296055
618.5784432702114	1585.7666666666667	14981.966666666667	-7.126391846200492
619.3371418479854	1586.5333333333333	15064.0	-6.79623920504737
620.0957678058459	1586.4666666666667	15145.866666666667	-6.693467721032725
620.8543211416277	1586.2333333333333	15209.466666666667	-6.921787298074718
621.6128018531655	1586.1	15285.266666666666	-6.488295725435708
622.3712099382943	1586.3333333333333	15319.066666666668	-6.575359824564995
623.1295453948488	1586.5666666666666	15381.4	-6.737176675399798
623.8878082206638	1586.1	15426.733333333334	-6.619263574151369
624.6459984135743	1586.8666666666666	15484.566666666668	-6.289526930836623
625.4041159714149	1586.9333333333334	15540.433333333332	-7.061469615555891
626.1621608920203	1585.7	15609.7	-6.532346222541283
626.9201331732256	1586.4666666666667	15626.766666666666	-7.479534839355944
627.6780328128656	1586.8333333333333	15665.6	-7.163025755739298
628.4358598087749	1586.1333333333334	15671.7	-7.228335129385195
629.1936141587885	1586.5	15698.633333333333	-7.3015981168716735
629.9512958607411	1585.9666666666667	15755.066666666668	-6.993082453050749
630.7089049124675	1586.4	15784.3	-7.292951030659059
631.4664413118026	1586.1666666666667	15806.133333333333	-7.231669620750372
632.2239050565811	1586.2333333333333	15825.133333333333	-6.771936788874731
632.9812961446379	1586.3	15831.366666666667	-7.341952820361457
633.7386145738079	1586.8666666666666	15833.8	-7.293040412866025
634.4958603419257	1587.1666666666667	15856.433333333332	-6.751643668238536
635.2530334468262	1586.4333333333334	15868.1	-6.402372938949647
636.0101338863443	1586.6666666666667	15878.933333333332	-6.640124507596487
636.7671616583146	1586.1666666666667	15882.066666666668	-6.37708615743168
637.5241167605723	1587.1333333333334	15843.766666666666	-7.134320010116248
638.2809991909518	1586.5	15828.733333333334	-6.637247359567168
639.037808947288	1586.6	15808.666666666666	-6.0135932430297565
639.7945460274159	1585.7	15786.033333333333	-7.234567025207421
640.5512104291702	1586.8666666666666	15771.5	-6.471989697533485
641.3078021503857	1586.8	15752.933333333332	-6.379690003423587
642.0643211888971	1586.5333333333333	15698.766666666666	-7.37921043423468
642.8207675425394	1585.9333333333334	15674.633333333333	-6.6493230301655375
643.5771412091474	1586.1333333333334	15631.566666666668	-7.309631404428328
644.3334421865558	1586.4333333333334	15640.333333333334	-6.636244239999796
645.0896704725996	1586.4	15635.966666666667	-6.227104535473192
645.8458260651132	1586.9	15587.033333333333	-6.526082839527673
646.6019089619319	1586.6666666666667	15550.833333333334	-6.452891944901844
647.3579191608902	1586.4666666666667	15547.4	-6.2816853415882035
648.1138566598231	1586.3666666666666	15520.833333333334	-6.854293496386661
648.8697214565653	1586.3	15510.433333333332	-7.528113424366277
649.6255135489516	1586.0666666666666	15480.1	-7.456210473686638
650.3812329348169	1586.6666666666667	15467.366666666667	-6.58900225899602
651.1368796119959	1586.4	15474.933333333332	-6.904484064655655
651.8924535783235	1586.5	15452.3	-6.972225989368658
652.6479548316345	1586.7333333333333	15428.933333333332	-6.577317920158209
653.4033833697637	1586.4333333333334	15443.5	-6.948826790235336
654.1587391905458	1586.0333333333333	15482.333333333334	-5.922416238063529
654.9140222918159	1586.6333333333334	15496.266666666666	-6.584625677461528
655.6692326714084	1586.7333333333333	15505.6	-6.140591027641922
656.4243703271585	1587.1666666666667	15494.733333333334	-6.17222765881487
657.1794352569008	1586.3333333333333	15481.333333333334	-6.64589064262019
657.9344274584702	1586.7666666666667	15494.0	-6.53141092900963
658.6893469297014	1586.3	15517.833333333334	-7.223792348497564
659.4441936684294	1586.5333333333333	15558.166666666666	-6.723993590424122
660.1989676724888	1585.9666666666667	15590.666666666666	-6.492403025376944
660.9536689397146	1586.4333333333334	15596.466666666667	-6.33009955421234
661.7082974679414	1586.7	15625.266666666666	-6.201452840304279
662.4628532550042	1586.8666666666666	15663.466666666667	-6.528380554305615
663.2173362987378	1586.6333333333334	15731.9	-6.846636350317849
663.9717465969768	1586.3	15800.033333333333	-5.986959422604969
664.7260841475563	1585.9	15833.9	-7.080634362099395
665.480348948311	1586.5666666666666	15891.366666666667	-6.840610468245047
666.2345409970756	1585.7333333333333	15967.566666666668	-7.124209338359504
666.988660291685	1586.9333333333334	16058.533333333333	-5.899748333754534
667.742706829974	1586.4	16144.933333333332	-6.147199707159036
668.4966806097776	1586.5	16228.7	-6.235135754373516
669.2505816289303	1586.4333333333334	16320.066666666668	-6.468815635725915
670.0044098852671	1586.4333333333334	16410.233333333334	-6.393192654872602
670.7581653766227	1585.8666666666666	16479.433333333334	-6.306945776222397
671.511848100832	1586.2333333333333	16546.633333333335	-6.625051510019473
672.2654580557298	1586.6	16672.233333333334	-5.9414465807736825
673.0189952391509	1586.4666666666667	16768.666666666668	-6.355185296979081
673.7724596489301	1587.0333333333333	16849.3	-6.819119915050043
674.5258512829022	1586.1	16955.5	-6.774737473512277
675.279170138902	1587.0333333333333	17081.8	-6.666986062242919
676.0324162147645	1587.4	17222.933333333334	-6.60832937477087
676.7855895083242	1586.5333333333333	17345.633333333335	-6.664566176361714
677.5386900174161	1586.3666666666666	17461.7	-6.227089534090575
678.2917177398749	1586.6666666666667	17563.1	-6.265673245340761
679.0446726735356	1587.1333333333334	17677.433333333334	-6.503593232025331
679.797554816233	1586.3333333333333	17813.1	-6.093167139639509
680.5503641658016	1586.4	17902.9	-7.120765403134802
681.3031007200765	1586.6	18029.033333333333	-6.741712842327592
682.0557644768925	1586.3	18126.933333333334	-6.406295542167059
682.8083554340842	1587.0	18253.833333333332	-5.971076019380979
683.5608735894867	1586.6	18396.6	-5.444573651126119
684.3133189409347	1586.3	18477.8	-5.870210575916558
685.0656914862628	1586.9666666666667	18590.766666666666	-6.192755386530019
685.8179912233061	1585.9	18696.466666666667	-6.373712399838334
686.5702181498993	1586.2666666666667	18862.9	-5.9287088655661435
687.3223722638772	1586.2333333333333	19018.933333333334	-5.434182941212321
688.0744535630747	1587.0666666666666	19134.0	-5.954377983625662
688.8264620453265	1586.5333333333333	19266.633333333335	-5.880753911629332
689.5783977084674	1586.2	19428.366666666665	-6.008580084820201
690.3302605503324	1586.5	19533.366666666665	-6.4254386453411465
691.082050568756	1586.4666666666667	19664.966666666667	-6.021394650850396
691.8337677615733	1586.1	19738.966666666667	-6.4277066918289085
692.585412126619	1585.9666666666667	19801.233333333334	-6.666545618401992
693.3369836617278	1585.8	19871.5	-6.827363563049025
694.0884823647348	1586.3666666666666	19978.566666666666	-5.789704128025983
694.8399082334745	1586.5	20043.433333333334	-6.4717450865277515
695.5912612657819	1586.7	20139.066666666666	-6.139525749252581
696.3425414594917	1586.2333333333333	20213.2	-5.935755463983524
697.0937488124388	1587.0333333333333	20274.5	-6.490952854388782
697.8448833224579	1585.8333333333333	20336.833333333332	-5.975959126681057
698.5959449873841	1586.2333333333333	20355.766666666666	-6.538764028187294
699.3469338050518	1586.1666666666667	20425.733333333334	-6.265524629264525
700.0978497732962	1586.0666666666666	20450.1	-5.971430280006502
700.8486928899517	1586.6	20459.866666666665	-6.008625076244569
701.5994631528534	1587.0666666666666	20485.566666666666	-6.165325516711904
702.3501605598362	1586.4333333333334	20483.866666666665	-7.1463965450672875
703.1007851087347	1586.6666666666667	20484.233333333334	-7.262377400169974
703.8513367973837	1586.6666666666667	20501.333333333332	-7.18586173619741
704.6018156236181	1586.8333333333333	20534.933333333334	-6.9928912111426875
705.3522215852728	1586.8	20570.933333333334	-6.186578534079804
706.1025546801824	1586.7	20556.766666666666	-5.950324052053474
706.8528149061818	1586.4333333333334	20519.233333333334	-6.42855519778429
707.603002261106	1585.9333333333334	20500.466666666667	-6.301974757359182
708.3531167427894	1586.9333333333334	20474.566666666666	-6.569153801150031
709.1031583490673	1586.8333333333333	20428.466666666667	-6.223187700357902
709.8531270777742	1586.5666666666666	20394.833333333332	-6.786902227190503
710.6030229267449	1586.4333333333334	20346.333333333332	-6.557298987516189
711.3528458938142	1586.5333333333333	20241.833333333332	-6.978063611172143
712.1025959768172	1586.6666666666667	20176.766666666666	-6.571486549056151
712.8522731735884	1586.9666666666667	20126.266666666666	-5.675479912333015
713.6018774819628	1586.2333333333333	20049.833333333332	-6.169606838104406
714.351408899775	1586.1666666666667	19953.633333333335	-6.109974625391976
715.1008674248601	1586.8333333333333	19854.533333333333	-6.599167397590142
715.8502530550527	1586.8	19762.466666666667	-5.98392636950002
716.5995657881876	1586.8	19651.6	-6.26059179694304
717.3488056220998	1586.1333333333334	19579.566666666666	-6.063152158155985
718.097972554624	1586.2	19528.733333333334	-6.168535968161779
718.8470665835949	1587.1333333333334	19440.7	-6.286976262237854
719.5960877068475	1586.7333333333333	19361.566666666666	-6.977131635359841
720.3450359222164	1586.1333333333334	19314.4	-7.114217579716176
721.0939112275368	1586.4333333333334	19258.066666666666	-6.057274279011786
721.842713620643	1586.6333333333334	19202.666666666668	-6.550062015687262
722.5914430993702	1586.1333333333334	19179.033333333333	-6.347011287737903
723.340099661553	1586.3666666666666	19166.266666666666	-6.235608892690447
724.0886833050263	1586.8333333333333	19126.966666666667	-6.202456857342857
724.837194027625	1587.1333333333334	19093.033333333333	-6.472026384184791
725.5856318271836	1586.8666666666666	19057.866666666665	-5.849297052038886
726.3339967015373	1587.2333333333333	18997.1	-6.456670249236731
727.0822886485207	1586.8	18955.8	-5.8217423425499915
727.8305076659686	1586.5666666666666	18900.733333333334	-6.576925434753827
728.5786537517159	1586.3666666666666	18872.433333333334	-6.440686522136691
729.3267269035974	1586.9666666666667	18834.4	-5.972622181722466
730.0747271194479	1587.0666666666666	18797.2	-6.410049677346522
730.822654397102	1586.3666666666666	18752.1	-6.467222087306529
731.5705087343949	1586.6333333333334	18695.133333333335	-6.6678851426909915
732.3182901291611	1587.0666666666666	18648.7	-6.035540081303594
733.0659985792356	1586.8	18604.066666666666	-5.213113362314282
733.8136340824532	1586.2	18581.333333333332	-5.4293760127849815
734.5611966366486	1586.4	18573.366666666665	-5.684382159967552
735.3086862396566	1586.7333333333333	18590.666666666668	-5.487116241604874
736.056102889312	1587.0333333333333	18614.233333333334	-5.404100565266638
736.8034465834498	1586.4333333333334	18608.1	-6.244150147931236
737.5507173199047	1586.5	18606.9	-6.0450276511256495
738.2979150965115	1586.7333333333333	18596.833333333332	-5.831234414435371
739.045039911105	1586.2	18602.766666666666	-5.9465314652442425
739.79209176152	1586.0	18601.5	-5.787422232588019
740.5390706455914	1586.5	18583.833333333332	-5.363907233614345
741.285976561154	1586.6	18578.166666666668	-5.308489397667282
742.0328095060426	1586.2	18565.8	-5.224608580154149
742.7795694780918	1586.1333333333334	18576.8	-4.793358724701827
743.5262564751367	1586.2666666666667	18571.066666666666	-5.5319707344075875
744.272870495012	1586.4666666666667	18550.866666666665	-5.20902610149021
745.0194115355524	1586.8	18540.833333333332	-5.064523032633593
745.765879594593	1586.9666666666667	18523.7	-4.7324523878604285
746.5122746699683	1586.6	18504.3	-5.185271254265232
747.2585967595134	1586.4	18451.466666666667	-5.367563148712543
748.0048458610628	1586.1333333333334	18458.5	-5.374577119839062
748.7510219724516	1586.2666666666667	18478.1	-5.739868225107696
749.4971250915144	1586.3	18524.866666666665	-5.538535991552415
750.243155216086	1586.7666666666667	18533.866666666665	-5.933665794310202
750.9891123440015	1586.3333333333333	18596.566666666666	-5.237959321949192
751.7349964730954	1587.0	18665.866666666665	-5.03777303887843
752.4808076012027	1586.5666666666666	18663.5	-5.246937959269635
753.2265457261582	1586.5666666666666	18687.566666666666	-5.529723979317667
753.9722108457964	1586.5333333333333	18741.7	-5.31819256194684
754.7178029579526	1586.8333333333333	18773.1	-5.846659439169309
755.4633220604613	1586.4666666666667	18825.3	-5.351434750206689
756.2087681511574	1586.0666666666666	18852.866666666665	-5.171359599355602
756.9541412278757	1586.1	18888.866666666665	-6.159919835847403
757.699441288451	1586.3333333333333	18974.933333333334	-5.667337071387486
758.4446683307182	1586.8	19060.833333333332	-5.51058113129877
759.1898223525119	1586.5	19129.3	-5.251931273528848
759.9349033516671	1586.6333333333334	19157.033333333333	-5.360120980386495
760.6799113260186	1586.7	19219.4	-5.279660708766335
761.424846273401	1587.5333333333333	19286.566666666666	-6.03344267335151
762.1697081916495	1586.6	19347.066666666666	-5.321626805108032
762.9144970785986	1586.1	19395.5	-5.836740088746916
763.6592129320832	1586.3666666666666	19451.333333333332	-5.832298767188786
764.4038557499381	1586.4	19484.966666666667	-6.28324133213939
765.1484255299982	1586.7666666666667	19541.466666666667	-5.929026992255685
765.8929222700982	1586.3	19582.0	-6.297936983880072
766.637345968073	1585.9666666666667	19665.366666666665	-5.912105748343891
767.3816966217572	1586.3666666666666	19741.466666666667	-5.952120616121991
768.1259742289859	1586.7333333333333	19823.9	-5.617677034704309
768.8701787875938	1587.4	19933.1	-5.718624959080988
769.6143102954156	1586.6333333333334	20028.533333333333	-5.093563626921915
770.3583687502863	1586.4	20117.266666666666	-5.4150342383200245
771.1023541500406	1587.1666666666667	20209.933333333334	-4.773827440657445
771.8462664925133	1585.4666666666667	20286.8	-5.339982121049682
772.5901057755393	1586.3333333333333	20396.733333333334	-5.531144233426314
773.3338719969533	1586.6333333333334	20488.833333333332	-6.147515379620479
774.0775651545903	1586.2666666666667	20573.866666666665	-5.727469347161732
774.8211852462848	1587.0333333333333	20624.733333333334	-5.6562062628054495
775.5647322698719	1586.6333333333334	20677.133333333335	-6.049164951208837
776.3082062231862	1587.0666666666666	20760.866666666665	-5.809308820709624
777.0516071040627	1586.0666666666666	20842.4	-6.101221308254376
777.7949349103361	1586.6333333333334	20924.2	-6.456523980583108
778.5381896398412	1587.1	21067.066666666666	-5.782405752777342
779.281371290413	1585.8333333333333	21245.066666666666	-5.716216157832831
780.024479859886	1587.0	21365.0	-5.975323385581125
780.7675153460953	1586.2666666666667	21454.466666666667	-5.9246626253975965
781.5104777468754	1586.9	21516.9	-5.801785891588757
782.2533670600615	1586.7	21595.6	-6.119474767914314
782.996183283488	1586.5666666666666	21695.766666666666	-5.925154191893412
783.73892641499	1586.4	21830.833333333332	-5.321813410382571
784.4815964524023	1586.1666666666667	21958.066666666666	-5.88080880200979
785.2241933935596	1586.3666666666666	22062.633333333335	-6.0170153650839
785.9667172362967	1587.1	22175.033333333333	-5.782045370772302
786.7091679784486	1587.1333333333334	22251.166666666668	-5.3092172634446255
787.4515456178499	1586.5333333333333	22315.266666666666	-5.394152447375063
788.1938501523355	1586.2	22411.066666666666	-6.078782045343421
788.9360815797401	1586.3666666666666	22548.933333333334	-6.529887966878031
789.6782398978987	1586.1	22673.066666666666	-5.766700264915484
790.420325104646	1586.8	22774.733333333334	-5.680061061168575
791.1623371978169	1586.7333333333333	22863.8	-5.343353559300555
791.9042761752461	1587.1333333333334	22930.766666666666	-5.990911869687341
792.6461420347684	1586.9	23074.633333333335	-6.336272453121891
793.3879347742187	1587.1	23236.466666666667	-5.450165533298373
794.1296543914318	1585.6333333333334	23340.333333333332	-5.299058029619996
794.8713008842426	1586.3333333333333	23451.733333333334	-5.212866499825655
795.6128742504857	1586.3333333333333	23550.6	-5.354280158997356
796.354374487996	1586.5666666666666	23648.766666666666	-5.2295329168522615
797.0958015946084	1586.5333333333333	23739.8	-5.603140269801074
797.8371555681575	1586.7333333333333	23827.666666666668	-5.785488942738314
798.5784364064783	1586.2	23983.666666666668	-5.335627952983628
799.3196441074057	1586.8666666666666	24125.7	-5.569406549849203
800.0607786687742	1587.1666666666667	24227.6	-5.627264479304673
800.8018400884189	1586.6	24325.733333333334	-6.066561102648255
801.5428283641745	1586.8666666666666	24471.333333333332	-5.527043488112026
802.2837434938757	1586.9333333333334	24570.466666666667	-5.798687664118599
803.0245854753575	1586.9666666666667	24711.9	-5.175578611460777
803.7653543064547	1586.3333333333333	24809.8	-5.080438817050453
804.5060499850019	1586.1333333333334	24869.366666666665	-4.791455912423787
805.2466725088342	1586.4	24907.033333333333	-5.139150348330609
805.9872218757862	1586.4333333333334	24991.066666666666	-5.249163977968285
806.7276980836928	1586.6333333333334	25119.166666666668	-5.242686310872886
807.4681011303886	1586.3	25215.833333333332	-5.221899087748278
808.2084310137088	1586.0	25260.033333333333	-6.096993133029668
808.948687731488	1586.1666666666667	25390.766666666666	-5.439040831840339
809.688871281561	1586.4666666666667	25477.966666666667	-5.586305306439328
810.4289816617627	1587.0	25602.866666666665	-5.171749351106934
811.1690188699278	1586.3333333333333	25689.0	-5.321765205342647
811.9089829038911	1586.2	25736.533333333333	-5.230786064784312
812.6488737614875	1586.3333333333333	25816.666666666668	-5.608955837891477
813.3886914405518	1587.1333333333334	25947.166666666668	-5.61506949413409
814.1284359389189	1586.7	26073.933333333334	-5.789144146507771
814.8681072544233	1586.4333333333334	26202.033333333333	-5.227223418903289
815.6077053849002	1586.2	26262.766666666666	-5.99041994319588
816.3472303281842	1586.5333333333333	26314.866666666665	-5.427337244974264
817.0866820821101	1586.3666666666666	26365.9	-5.477347387433554
817.8260606445127	1586.3	26440.533333333333	-5.34191014251927
818.5653660132269	1586.6666666666667	26540.566666666666	-5.673569227085266
819.3045981860876	1587.1333333333334	26567.366666666665	-6.026125592117345
820.0437571609293	1586.9666666666667	26650.0	-5.596568557254393
820.7828429355872	1586.5666666666666	26697.466666666667	-6.093339998753256
821.5218555078957	1586.6666666666667	26824.333333333332	-5.995628262366483
822.26079487569	1586.5666666666666	26929.233333333334	-6.405144335815812
822.9996610368046	1586.8	27053.666666666668	-6.252002621593232
823.7384539890745	1587.1666666666667	27151.633333333335	-5.146261672096672
824.4771737303345	1586.0666666666666	27244.766666666666	-4.765457755272303
825.2158202584193	1586.1666666666667	27342.666666666668	-5.010897524836554
825.9543935711638	1585.6	27417.2	-5.25007402541543
826.6928936664028	1586.0666666666666	27483.2	-5.247361922616185
827.4313205419711	1586.6333333333334	27567.433333333334	-5.006442048497709
828.1696741957036	1586.2666666666667	27649.033333333333	-5.072595305206252
828.907954625435	1587.0	27746.066666666666	-4.935861747548672
829.646161829	1586.5333333333333	27828.466666666667	-5.107408848828129
830.3842958042337	1586.8	27914.0	-5.529857578394661
831.1223565489707	1586.2	28033.533333333333	-5.527596884094785
831.8603440610459	1586.1666666666667	28096.466666666667	-5.999542058480248
832.598258338294	1586.6666666666667	28186.366666666665	-5.763134680072416
833.3360993785501	1586.7	28275.433333333334	-5.632144985898472
834.0738671796487	1587.0666666666666	28375.666666666668	-5.543528978341088
834.8115617394246	1586.3333333333333	28494.133333333335	-5.345386629781316
835.5491830557129	1586.3	28600.666666666668	-5.61547437514644
836.2867311263482	1586.8333333333333	28623.9	-5.353834799686575
837.0242059491653	1586.3666666666666	28708.133333333335	-4.854525142643714
837.7616075219992	1585.9333333333334	28758.833333333332	-5.417742416740688
838.4989358426844	1586.7333333333333	28845.2	-4.800376912257205
839.2361909090561	1586.3	28881.933333333334	-5.039290390875152
839.9733727189487	1586.0	28957.166666666668	-5.4048587816920515
840.7104812701973	1586.9	29077.533333333333	-5.606665772205322
841.4475165606366	1586.5666666666666	29222.966666666667	-5.205303154351793
842.1844785881015	1586.6	29371.1	-4.981003846582957
842.9213673504267	1586.5666666666666	29430.866666666665	-5.099874021679953
843.6581828454471	1585.8	29439.966666666667	-5.581675401469095
844.3949250709974	1586.0333333333333	29485.0	-5.75100435317706
845.1315940249126	1586.5	29623.266666666666	-4.44556883937485
845.8681897050272	1586.7333333333333	29682.033333333333	-4.9180622641939316
846.6047121091764	1586.3	29790.166666666668	-4.778430163436111
847.3411612351948	1586.0666666666666	29928.833333333332	-4.741499455589478
848.0775370809172	1585.8666666666666	30007.5	-4.964646593811599
848.8138396441784	1585.8333333333333	30067.733333333334	-5.138581254511974
849.5500689228132	1586.9666666666667	30090.633333333335	-5.854828647666097
850.2862249146566	1586.6333333333334	30190.2	-5.131857433923954
851.0223076175432	1586.6	30267.066666666666	-5.66256698728557
851.7583170293079	1586.4666666666667	30450.566666666666	-5.1814660222604765
852.4942531477856	1586.1666666666667	30561.133333333335	-4.96471967799166
853.2301159708109	1585.9333333333334	30588.2	-4.287430253097224
853.9659054962187	1586.4	30608.6	-5.3071713491070085
854.7016217218439	1586.4	30615.8	-5.600847046169665
855.4372646455213	1585.9	30742.533333333333	-5.60058018744383
856.1728342650856	1586.7	30874.933333333334	-5.618027533841422
856.9083305783716	1586.2	31026.2	-5.255625774081309
857.6437535832143	1586.4333333333334	31100.033333333333	-5.728880965019598
858.3791032774483	1587.0333333333333	31202.9	-5.087903396123685
859.1143796589085	1586.3333333333333	31192.566666666666	-4.886528159079685
859.8495827254299	1586.1666666666667	31287.133333333335	-4.909585327164681
860.5847124748469	1586.5	31319.766666666666	-4.72949450404941
861.3197689049947	1586.2666666666667	31427.0	-4.902068949880135
862.0547520137079	1586.4666666666667	31586.7	-4.221475340031358
862.7896617988213	1586.2666666666667	31696.4	-4.406078782884154
863.5244982581698	1585.9333333333334	31859.4	-4.376272258122414
864.2592613895882	1586.4333333333334	31906.9	-4.687040433740203
864.9939511909114	1586.1333333333334	31864.466666666667	-4.704405766643564
865.728567659974	1586.6666666666667	31896.6	-4.983864234322228
866.4631107946109	1586.9333333333334	31956.966666666667	-4.999975329307634
867.197580592657	1586.8	32059.8	-5.249850607758061
867.931977051947	1586.1666666666667	32198.166666666668	-5.397600730669209
868.6663001703158	1587.1666666666667	32238.033333333333	-5.345081561073672
869.4005499455982	1585.8333333333333	32255.3	-5.717957302391073
870.1347263756289	1586.0666666666666	32251.4	-5.463798553075393
870.8688294582428	1586.7666666666667	32335.933333333334	-4.907487899075041
871.6028591912748	1586.4333333333334	32428.333333333332	-4.97217226019262
872.3368155725594	1586.3333333333333	32590.166666666668	-4.788441068916405
873.0706985999318	1586.3666666666666	32652.566666666666	-4.79270721397514
873.8045082712266	1586.6666666666667	32749.133333333335	-4.471410884611261
874.5382445842787	1586.7333333333333	32822.9	-4.049710197339381
875.2719075369228	1587.0333333333333	32928.7	-4.886024636414717
876.0054971269938	1586.7333333333333	33099.433333333334	-4.550637673467125
876.7390133523264	1586.5	33235.03333333333	-5.046489407071597
877.4724562107556	1586.4666666666667	33440.433333333334	-4.659979453407768
878.2058257001161	1586.0333333333333	33639.433333333334	-4.71111758429218
878.9391218182427	1586.9333333333334	33786.23333333333	-4.707230963273347
879.6723445629702	1586.6333333333334	33872.23333333333	-5.000226568425546
880.4054939321335	1586.4333333333334	33964.9	-4.900653028887614
881.1385699235674	1586.7	34147.1	-4.835612455592847
881.8715725351066	1586.7333333333333	34350.8	-5.182230961983876
882.604501764586	1586.6666666666667	34621.6	-5.465097738375213
883.3373576098403	1585.7	34844.666666666664	-4.857716277263885
884.0701400687044	1586.2333333333333	35024.7	-4.745719749833431
884.8028491390132	1587.0333333333333	35204.2	-5.0076398075706265
885.5354848186014	1587.0333333333333	35251.8	-5.406376802551594
886.2680471053038	1586.2666666666667	35312.03333333333	-5.551369361308702
887.0005359969554	1586.2333333333333	35466.36666666667	-5.975730384648112
887.7329514913906	1586.7333333333333	35661.13333333333	-6.3465322513343345
888.4652935864447	1586.1333333333334	35865.23333333333	-5.884153643086607
889.1975622799522	1586.3333333333333	36023.46666666667	-6.363438114425869
889.929757569748	1586.6666666666667	36272.333333333336	-6.444844671498188
890.6618794536669	1587.0	36418.333333333336	-5.625355843184453
891.3939279295437	1585.9666666666667	36560.6	-6.026792244133927
892.1259029952132	1586.7333333333333	36680.76666666667	-5.680427566198237
892.8578046485103	1585.9	36902.7	-4.477985526839133
893.5896328872698	1586.1333333333334	37054.933333333334	-4.682639631806648
894.3213877093264	1586.5333333333333	37260.3	-4.860983971564473
895.0530691125149	1586.1333333333334	37533.166666666664	-4.625852684660039
895.7846770946703	1586.5333333333333	37834.1	-4.094629989472604
896.5162116536272	1586.6333333333334	37992.9	-3.4153600779665765
897.2476727872206	1586.3666666666666	38047.333333333336	-3.039010856477204
897.9790604932853	1586.7666666666667	38153.53333333333	-2.5086329984347424
898.7103747696559	1586.4666666666667	38309.9	-1.6528968433112246
899.4416156141674	1585.9	38574.36666666667	-1.4257963495044679
900.1727830246544	1586.9666666666667	38836.36666666667	-1.151556936085082
900.9038769989521	1586.3	39106.433333333334	-1.283309778043982
901.634897534895	1586.0666666666666	39361.433333333334	-0.8996473996188966
902.365844630318	1586.4666666666667	39498.46666666667	-1.2951919927497215
903.0967182830558	1586.6	39540.3	-1.1743435229365922
903.8275184909435	1586.3666666666666	39675.9	-0.8725113806577101
904.5582452518156	1586.6	39817.666666666664	-1.234560565192495
905.288898563507	1586.2666666666667	40011.066666666666	-0.9378437156975701
906.0194784238527	1586.8	40123.9	-0.825645881921984
906.7499848306873	1586.2666666666667	40311.066666666666	-1.3198544320632497
907.4804177818455	1586.4333333333334	40517.36666666667	-1.3317832726458687
908.2107772751625	1586.6666666666667	40764.666666666664	-1.3981724193309204
908.9410633084728	1586.5333333333333	40989.86666666667	-1.3579611672510097
909.6712758796114	1586.5333333333333	41088.53333333333	-1.5090831320185842
910.4014149864129	1586.5666666666666	41197.6	-1.166825676514321
911.1314806267123	1586.4666666666667	41407.86666666667	-1.1149842615323386
911.8614727983444	1586.5333333333333	41535.566666666666	-1.4496098040137233
912.5913914991438	1587.3333333333333	41656.6	-1.7026525795484824
913.3212367269456	1586.7666666666667	41881.96666666667	-1.1452488736197988
914.0510084795844	1586.0333333333333	42084.6	-1.2026049123484326
914.7807067548952	1586.1333333333334	42261.5	-1.151952330150317
915.5103315507125	1586.7	42323.1	-1.1722027897077132
916.2398828648716	1586.4666666666667	42429.566666666666	-1.1924742130817938
916.9693606952068	1586.7333333333333	42523.066666666666	-1.435148674596379
917.6987650395532	1586.5	42642.26666666667	-1.0783377176767426
918.4280958957455	1586.4	42741.4	-1.294637855413515
919.1573532616186	1586.9666666666667	42834.76666666667	-1.5936067348951937
919.8865371350073	1586.9333333333334	42865.13333333333	-1.7325307489547574
920.6156475137464	1586.6666666666667	42900.76666666667	-2.1904269848210585
921.3446843956707	1585.9333333333334	42894.96666666667	-2.578951150616108
922.0736477786149	1585.8	42806.36666666667	-2.518133278627259
922.802537660414	1586.3333333333333	42853.6	-1.5526604101972539
923.5313540389027	1586.8	42871.36666666667	-1.363643315804947
924.2600969119159	1586.0333333333333	42913.96666666667	-1.2986580941418897
924.9887662772883	1585.8	42897.86666666667	-1.7918391802007942
925.7173621328548	1586.9333333333334	42831.13333333333	-1.6496953645317172
926.4458844764501	1586.6	42801.333333333336	-1.8565725215620235
927.1743333059092	1586.4333333333334	42583.333333333336	-2.2020618410339745
927.9027086190666	1585.9333333333334	42302.96666666667	-2.085552187075437
928.6310104137575	1587.3	41891.833333333336	-1.9438223294740729
929.3592386878165	1586.4666666666667	41362.066666666666	-1.6299982290582342
930.0873934390784	1586.5666666666666	40622.2	-2.5388414874830145
930.815474665378	1586.0666666666666	39846.5	-2.739797019672966
931.5434823645503	1586.4	38899.933333333334	-2.6691528735452277
932.2714165344298	1586.3	37735.46666666667	-3.183614338056659
932.9992771728516	1585.8333333333333	36656.76666666667	-2.9881105192320385
933.7270642776504	1586.4	35516.433333333334	-3.5844447143504103
934.4547778466609	1587.4	34465.566666666666	-3.0236048569149134
935.1824178777181	1587.1333333333334	33540.53333333333	-3.8128439649168775
935.9099843686568	1585.7333333333333	32844.26666666667	-3.3171394150896574
936.6374773173115	1586.4333333333334	32347.1	-3.44999913234058
937.3648967215174	1586.4666666666667	32045.033333333333	-3.679703629454978
938.0922425791092	1586.8	31918.766666666666	-3.6595035692974625
938.8195148879216	1587.1	31968.966666666667	-4.157375607938039
939.5467136457895	1586.6	32142.866666666665	-3.8610245484579844
940.2738388505477	1586.4666666666667	32386.9	-4.0475979743756465
941.000890500031	1586.8	32772.6	-4.31184146926122
941.7278685920743	1586.6333333333334	33285.0	-4.2795412272189886
942.4547731245123	1586.5666666666666	33909.166666666664	-3.8813554897687252
943.1816040951798	1586.7666666666667	34642.96666666667	-3.595850466860423
943.9083615019116	1586.0333333333333	35406.2	-3.664806609409667
944.6350453425426	1586.4	36221.7	-3.3143543569650955
945.3616556149077	1586.5666666666666	37004.833333333336	-3.4786228692966916
946.0881923168415	1586.7	37778.166666666664	-3.3962611487763685
946.8146554461789	1586.4666666666667	38495.03333333333	-3.45545182509547
947.5410450007547	1586.6666666666667	39306.76666666667	-2.626737848375655
948.2673609784038	1586.2	40062.9	-2.8078144769634426
948.9936033769609	1586.3	40888.76666666667	-2.5425277174182477
949.7197721942608	1585.6333333333334	41604.46666666667	-2.414053992396976
950.4458674281384	1585.8666666666666	42334.9	-2.306956748296664
951.1718890764284	1585.9333333333334	43080.4	-2.1930789560061212
951.8978371369658	1586.8333333333333	43772.23333333333	-2.037720193292151
952.6237116075853	1586.6666666666667	44369.433333333334	-2.218105611354992
953.3495124861216	1586.3	44910.9	-2.2658966384446715
954.0752397704097	1587.3333333333333	45533.86666666667	-1.6206404729238681
954.8008934582843	1586.5666666666666	46109.4	-2.037463914436546
955.5264735475803	1586.6333333333334	46655.9	-1.8378962066591378
956.2519800361324	1586.7	47122.066666666666	-2.4265477266624575
956.9774129217755	1586.1333333333334	47605.7	-1.8128662832643734
957.7027722023442	1586.5333333333333	48029.46666666667	-1.4209168672090509
958.4280578756737	1586.7	48362.76666666667	-1.7715866746523283
959.1532699395985	1587.1333333333334	48585.933333333334	-1.6788379363591102
959.8784083919536	1585.7666666666667	48792.8	-1.4630583394688979
960.6034732305736	1586.8333333333333	49118.76666666667	-1.7082816351180716
961.3284644532936	1586.9333333333334	49435.4	-1.6056785478590072
962.053382057948	1586.3	49797.4	-1.6570431620351425
962.7782260423721	1586.2	50073.333333333336	-1.7891825815550795
963.5029964044004	1586.7	50309.7	-1.3018009715800696
964.2276931418677	1587.0666666666666	50437.666666666664	-1.8473138060249332
964.952316252609	1586.3	50657.4	-1.5983712945660713
965.6768657344589	1586.3	50717.26666666667	-1.7337961564535183
966.4013415852523	1586.8	50738.36666666667	-1.7160560609800568
967.1257438028242	1586.5	50770.53333333333	-1.4063979411786738
967.8500723850091	1586.7666666666667	50763.13333333333	-1.5861570235419746
968.574327329642	1586.6666666666667	50784.166666666664	-1.1402012752732678
969.2985086345576	1586.5666666666666	50863.166666666664	-1.3457756609474456
970.0226162975908	1586.8666666666666	50840.566666666666	-1.4805768113990487
970.7466503165765	1586.4	50770.3	-1.196582831601314
971.4706106893493	1586.5333333333333	50789.9	-1.387370043130854
972.1944974137441	1587.3	50644.433333333334	-1.536784981762094
972.9183104875957	1586.6666666666667	50323.1	-1.7960232104091745
973.6420499087391	1586.4333333333334	50016.166666666664	-1.673398790767761
974.3657156750087	1586.9333333333334	49898.8	-1.1643623611624232
975.0893077842397	1586.4	49731.9	-1.0829078731919755
975.8128262342667	1586.1	49660.2	-0.6258960970456009
976.5362710229247	1586.3666666666666	49525.53333333333	-0.9010672129032918
977.2596421480483	1586.2666666666667	49393.73333333333	-0.9117056392671042
977.9829396074724	1586.9	49276.066666666666	-1.3744634689398014
978.7061633990318	1586.7666666666667	49102.86666666667	-0.9334031447602862
979.4293135205613	1586.5666666666666	48874.6	-0.6359870331620606
980.1523899698958	1586.2	48683.23333333333	-0.6839867421786041
980.87539274487	1586.3	48582.63333333333	-0.33070289784733164
981.5983218433189	1586.6666666666667	48507.96666666667	-0.729053816189884
982.3211772630771	1586.8666666666666	48534.2	-0.3994453697231831
983.0439590019795	1586.8333333333333	48633.73333333333	-0.2008837374329226
983.7666670578608	1586.7	48761.566666666666	0.2719706726246883
984.4893014285559	1587.4333333333334	48819.63333333333	-0.07723013730096769
985.2118621118997	1586.9333333333334	48774.2	-0.07669020490156866
985.9343491057269	1586.3	48680.2	0.02121085110922997
986.6567624078724	1586.6666666666667	48571.433333333334	0.25950624902799807
987.3791020161709	1586.6333333333334	48505.76666666667	0.19041161715882793
988.1013679284573	1586.3666666666666	48519.96666666667	0.49935264957901776
988.8235601425663	1586.6	48512.4	0.7651299146596147
989.5456786563328	1586.1333333333334	48537.433333333334	0.5775771932508272
990.2677234675917	1586.5	48612.1	0.6583583845765866
990.9896945741776	1586.6666666666667	48577.566666666666	0.47499540498713627
991.7115919739255	1587.3333333333333	48418.9	0.3680063576572413
992.4334156646702	1586.1666666666667	48125.5	0.5932836816075983
993.1551656442463	1586.8666666666666	47691.433333333334	0.33233106149757496
993.8768419104888	1587.0666666666666	47374.63333333333	0.44317494195434676
994.5984444612325	1586.1	47070.7	0.13496837398761924
995.3199732943121	1586.4666666666667	46743.5	-0.09071492197527133
996.0414284075626	1586.8333333333333	46451.933333333334	-0.17162487483780078
996.7628097988187	1586.1666666666667	46171.666666666664	0.029547829297785305
997.4841174659151	1586.8333333333333	45933.2	0.16553725084116702
998.2053514066869	1587.1	45658.333333333336	0.4995755831109794
998.9265116189687	1586.1333333333334	45170.666666666664	0.28707007707621734
999.6475981005952	1586.1333333333334	44612.96666666667	0.2086506216290835
1000.3686108494015	1586.6333333333334	44100.23333333333	0.019409740765440595
1001.0895498632223	1586.6666666666667	43792.26666666667	0.07100661771515697
1001.8104151398923	1586.0666666666666	43443.76666666667	0.7310500028786625
1002.5312066772464	1586.2	43074.26666666667	0.3714216242214123
1003.2519244731194	1587.2	42780.03333333333	0.978433932611313
1003.9725685253462	1586.6666666666667	42496.8	0.935198073765456
1004.6931388317614	1586.6	42157.433333333334	0.6945699222333379
1005.4136353902	1586.7	41673.3	0.7915961746989967
1006.1340581984969	1586.0333333333333	41119.6	1.390786913387087
1006.8544072544867	1586.7	40431.13333333333	1.3822255222852184
1007.5746825560042	1586.4666666666667	39808.933333333334	1.7681570419597479
1008.2948841008844	1586.3333333333333	39171.1	1.5812974152376256
1009.0150118869618	1586.4666666666667	38625.36666666667	1.1462975671329054
1009.7350659120716	1585.9	38245.433333333334	0.8154230807471287
1010.4550461740483	1586.4	37905.5	1.374523222487789
1011.174952670727	1587.0333333333333	37533.8	1.1674421851327417
1011.8947853999423	1586.2	37099.03333333333	1.0231599851333715
1012.614544359529	1586.3333333333333	36605.96666666667	1.1432643019559345
1013.334229547322	1586.7333333333333	36038.03333333333	1.7747701022641356
1014.0538409611561	1586.7333333333333	35438.86666666667	2.0480794336827626
1014.7733785988661	1586.1666666666667	34795.333333333336	1.8614312309184207
1015.4928424582868	1586.6333333333334	34332.833333333336	2.6419399726257056
1016.2122325372529	1586.6	33856.6	2.2745412588433394
1016.9315488335994	1586.2	33414.4	1.761493014539138
1017.6507913451611	1587.1666666666667	33001.8	1.5201366816135606
1018.3699600697728	1586.6333333333334	32631.166666666668	2.24127996254025
1019.0890550052692	1586.6666666666667	32177.2	2.4392605172307107
1019.8080761494851	1586.3666666666666	31608.4	2.3861769873691663
1020.5270235002555	1586.7333333333333	30989.0	2.5827040607578056
1021.2458970554151	1586.7666666666667	30189.133333333335	2.2143820344396192
1021.9646968127987	1586.9	29536.3	2.5063427035944748
1022.6834227702411	1586.7666666666667	29006.3	2.6197153640794517
1023.4020749255772	1586.3	28521.833333333332	2.3485426175665634
1024.1206532766416	1586.9666666666667	28123.2	2.106506897321208
1024.8391578212693	1586.5666666666666	27800.233333333334	1.8013023546661635
1025.5575885572953	1586.2333333333333	27450.033333333333	2.0461107651315564
1026.2759454825539	1586.9	27028.633333333335	2.1876361307392274
1026.9942285948803	1586.8333333333333	26424.6	2.2321814221136655
1027.7124378921092	1585.9333333333334	25847.5	1.706881962677511
1028.4305733720753	1586.6333333333334	25256.433333333334	1.697448806687138
1029.1486350326138	1586.0	24712.633333333335	1.7430523199295365
1029.866622871559	1586.5333333333333	24238.066666666666	2.223341231654081
1030.584536886746	1586.6333333333334	23832.2	1.915494570283187
1031.3023770760096	1586.1333333333334	23472.833333333332	1.5113446393190477
1032.0201434371845	1586.4666666666667	23165.266666666666	2.1986167481502443
1032.7378359681059	1586.8333333333333	22795.166666666668	1.3221291561288413
1033.455454666608	1586.3	22388.5	1.3968499095250109
1034.1729995305259	1586.7666666666667	21970.766666666666	1.917474609412665
1034.8904705576945	1586.2	21462.6	1.7683271145320794
1035.6078677459486	1586.2666666666667	20912.7	1.4834041986191853
1036.3251910931228	1586.2	20439.8	1.5322301072621651
1037.042440597052	1586.9	19979.2	1.7058316596403995
1037.7596162555712	1586.7666666666667	19534.7	0.8356159087479779
1038.4767180665153	1586.5	19192.833333333332	1.4990455579981339
1039.1937460277186	1586.0666666666666	18878.133333333335	1.399497260790538
1039.9107001370162	1586.5333333333333	18599.033333333333	0.4870061296757288
1040.627580392243	1586.3666666666666	18326.633333333335	0.42740669369944767
1041.3443867912338	1586.8333333333333	18001.5	0.8324513090269976
1042.0611193318232	1587.5	17598.366666666665	0.3301460782629203
1042.7777780118463	1586.7	17161.066666666666	0.31614742050345584
1043.4943628291376	1586.7333333333333	16734.033333333333	1.3084297036952763
1044.2108737815322	1586.4666666666667	16301.733333333334	0.21648401714087565
1044.9273108668647	1586.2	15948.0	1.1192967852122773
1045.64367408297	1586.4666666666667	15602.2	1.2681529111941314
1046.359963427683	1586.7333333333333	15300.5	0.6317180781227215
1047.0761788988382	1586.4666666666667	15022.0	-0.14543508690011703
1047.7923204942708	1586.3	14803.133333333333	1.1570883432505772
1048.5083882118154	1586.4666666666667	14509.1	0.7646781704305753
1049.224382049307	1586.3666666666666	14202.9	1.2386852707277167
1049.9403020045802	1585.9	13873.633333333333	1.4716120337478475
1050.6561480754697	1586.3	13514.566666666668	0.7020443205256535
1051.3719202598106	1586.3333333333333	13202.033333333333	0.9169875131650057
1052.0876185554378	1586.6	12922.6	1.3032534014510833
1052.8032429601856	1586.4	12672.333333333334	1.0027379008392816
1053.5187934718892	1586.0666666666666	12466.933333333332	0.3114376652816869
1054.2342700883835	1586.8	12315.4	0.9739623253323564
1054.949672807503	1585.9666666666667	12177.5	1.2140448193944533
1055.6650016270826	1586.1666666666667	12007.4	1.5014673707002972
1056.3802565449573	1586.6333333333334	11776.133333333333	0.789219334129871
1057.0954375589617	1586.5	11541.366666666667	0.058172360417770075
1057.8105446669308	1586.4666666666667	11311.466666666667	-0.023816696413433387
1058.5255778666992	1586.0	11090.766666666666	0.5212046469051601
1059.240537156102	1586.6333333333334	10862.9	0.14047614391765326
1059.9554225329737	1586.5	10679.3	0.6819462026162765
1060.6702339951491	1586.5666666666666	10520.8	1.1162261631661512
1061.3849715404633	1586.2666666666667	10393.233333333334	1.7508344834847038
1062.0996351667509	1587.0	10266.333333333334	0.712788869437679
1062.8142248718468	1586.0333333333333	10167.1	1.289112189982944
1063.528740653586	1586.1	10031.066666666668	1.3597842708449248
1064.2431825098029	1586.2333333333333	9836.333333333334	0.7006918052856896
1064.9575504383324	1586.1666666666667	9636.966666666667	0.6910360674781457
1065.6718444370097	1586.3666666666666	9425.733333333334	0.5469495076624741
1066.386064503669	1586.5666666666666	9254.633333333333	0.6707193660595278
1067.1002106361457	1586.3333333333333	9092.3	-0.37014558017083876
1067.8142828322743	1585.8666666666666	8977.9	0.15474035866311567
1068.5282810898898	1585.8	8875.0	-0.4327362702565346
1069.2422054068265	1585.8666666666666	8772.533333333333	-0.813037052168903
1069.95605578092	1586.4	8678.466666666667	0.2879077170032945
1070.6698322100044	1586.3666666666666	8546.5	0.34956629407291834
1071.383534691915	1585.6	8378.066666666668	-0.20455235957573734
1072.0971632244864	1585.5666666666666	8199.5	0.19703540321384705
1072.8107178055534	1587.1333333333334	8034.033333333334	0.029192418152311914
1073.524198432951	1586.7333333333333	7904.3	-0.4946746024372332
1074.2376051045137	1585.5	7803.933333333333	0.17230581870943748
1074.9509378180765	1586.8333333333333	7721.366666666667	0.7156190858443535
1075.6641965714741	1586.3	7647.6	0.6764284771396577
1076.3773813625414	1585.8666666666666	7541.433333333333	0.7687964871209424
1077.0904921891133	1586.1333333333334	7424.0	-0.1735482136756514
1077.8035290490245	1586.7666666666667	7303.266666666666	0.2735856976841245
1078.51649194011	1586.1	7176.266666666666	-0.0
1079.2293808602042	1586.2	7053.033333333334	-0.10061448560046943
1079.9421958071423	1586.4333333333334	6938.166666666667	-0.41096674412471257
1080.6549367787588	1586.7333333333333	6849.9	0.43204759503714135
1081.367603772889	1586.5	6767.433333333333	-0.13968674957941876
1082.080196787367	1586.4666666666667	6698.533333333334	-0.9221954359143885
1082.7927158200282	1586.2666666666667	6620.366666666667	-0.7470350779419649
1083.5051608687072	1586.4	6513.266666666666	-1.1883734712431386
1084.217531931239	1586.1	6391.166666666667	-0.9960783448006129
1084.9298290054578	1587.0333333333333	6262.833333333333	-1.0235833939453056
1085.6420520891993	1586.2	6171.233333333334	-1.220172675163013
1086.3542011802977	1586.5666666666666	6091.266666666666	-1.7863185690516923
1087.0662762765878	1586.6333333333334	6030.566666666667	-0.28006183770365217
1087.7782773759047	1586.7	5966.766666666666	-2.0607796445639073
1088.4902044760831	1586.5666666666666	5894.7	-1.127584983562236
1089.202057574958	1587.0666666666666	5806.533333333334	-1.9580425983097396
1089.9138366703637	1586.7666666666667	5719.233333333334	-1.2977128022526083
1090.6255417601355	1585.7333333333333	5636.9	-0.2786366390055608
1091.337172842108	1586.2666666666667	5552.8	-1.1990800249485813
1092.048729914116	1586.6	5486.833333333333	-1.7483966830925575
1092.7602129739944	1585.9666666666667	5458.6	-0.47448570607191826
1093.471622019578	1585.8666666666666	5401.966666666666	-1.3597457439577827
1094.1829570487016	1585.9	5337.5	-1.5023107140836391
1094.8942180592	1586.3666666666666	5243.833333333333	-2.2226918382844243
1095.605405048908	1585.6333333333334	5165.2	-1.3164119897912572
1096.3165180156604	1586.2666666666667	5106.6	-0.26721387901903326
1097.027556957292	1586.8666666666666	5062.666666666667	-0.6825128376995789
1097.7385218716379	1586.4666666666667	5027.733333333334	-0.6305516607707327
1098.4494127565324	1586.7	4971.566666666667	-1.4602166081954797
1099.1602296098106	1586.2333333333333	4889.566666666667	-1.5791669130287607
1099.8709724293074	1585.1666666666667	4799.033333333334	-2.026739721667153
1100.5816412128574	1585.7666666666667	4725.433333333333	-2.290146583124422
1101.2922359582956	1586.1333333333334	4688.033333333334	-2.2390322194699923
1102.0027566634565	1586.2	4654.166666666667	-0.5941359932931174
1102.7132033261753	1586.1	4601.633333333333	-1.4569472546288083
1103.4235759442865	1586.5	4532.4	-0.6187371548585907
1104.1338745156252	1585.5	4453.433333333333	-1.305391887890339
1104.844099038026	1586.4	4396.166666666667	-2.7989110437814717
1105.5542495093239	1585.3	4362.833333333333	-2.4583017313564803
1106.2643259273534	1586.4	4318.566666666667	-1.1958212300748403
1106.9743282899494	1586.9333333333334	4241.766666666666	-1.8554622046293803
1107.684256594947	1586.5	4159.3	-1.9032889914768096
1108.394110840181	1586.6333333333334	4100.433333333333	-2.6638985724902255
1109.1038910234856	1586.3333333333333	4062.7	-1.7676919728593745
1109.8135971426964	1585.2333333333333	4007.9	-1.5627484450801707
1110.5232291956477	1586.4666666666667	3933.4	-2.1596786399858585
1111.2327871801745	1586.8333333333333	3864.4	-2.269549796412525
1111.9422710941117	1585.9333333333334	3817.9333333333334	-1.960788412537438
1112.6516809352938	1586.4333333333334	3764.4	-3.4624311876434395
1113.3610167015559	1586.8	3711.0333333333333	-2.277018909607906
1114.0702783907325	1586.5666666666666	3652.9333333333334	-2.939457647702288
1114.7794660006589	1586.2	3609.5666666666666	-2.8453644571721433
1115.4885795291696	1586.0	3581.3	-0.9638833185090384
1116.1976189740992	1586.4666666666667	3530.5333333333333	-3.58923102344379
1116.906584333283	1585.5666666666666	3482.2	-2.4356297598111514
1117.6154756045555	1586.2333333333333	3439.766666666667	-2.725006137638535
1118.3242927857516	1586.1	3407.8333333333335	-3.190707310521137
1119.0330358747062	1585.6666666666667	3369.1666666666665	-3.9350467392974022
1119.741704869254	1586.4	3328.7	-3.0716892633865966
1120.4502997672296	1586.4666666666667	3288.7	-1.358577702907757
1121.1588205664682	1585.6333333333334	1664.3	-5.122319487225246
1121.8672672648045	1585.9333333333334	1664.2	2.4112076734462278
1122.5756398600731	1585.4666666666667	1663.8333333333333	-1.6593738451682618
1123.2839383501089	1585.4333333333334	1663.3	-12.280932363538342
