# Supplementary material for: Roblonski: A Material-Efficient Robo-Fluidic Toolbox for Rapid Photochemical Characterization
Source: ACS Cent Sci. 2026 Feb 6;12(3):333–44. doi: 10.1021/acscentsci.5c02027 (PMC13022720; doi:10.1021/acscentsci.5c02027)
Supplement: Supplementary file 2 [file oc5c02027_si_002.zip › BeerLambertStudy/Raw Data (Automataed)/BLEC Study (2025 Jun 12)/RhodamineB1/RhodamineB1_abs_summary.csv]

Concentration	0.009	0.0	0.009	0.006003004469764445	0.00400400696266799	0.0026706746326515445	0.0017813413063437486	0.0011881555360175066	0.000792500332609829	0.0
Signal	84.9492396862291	-7.204278033814883	97.5342500928818	64.63511181823141	42.66168519789724	27.411945251784218	18.307193518205494	12.396851344196769	8.13644212599949	0.0
Signal	540.0439433888959	540.0439433888959	540.0439433888959	540.8101102210134	540.8101102210134	540.0439433888959	539.2777041620444	542.3422266923859	543.1081763273105	0.0
Signal	84.93459257665226	-7.221870168580494	97.51035075308657	64.63511181823141	42.66168519789724	27.403839948888496	18.29432916681593	12.339433413251221	8.073259364674897	0.0
Wavelength_nm	S-CHK	S-REF	S-EXP0	S-EXP1	S-EXP2	S-EXP3	S-EXP4	S-EXP5	S-EXP6
350.15676104652283	-0.0806220861717285	-5.951048829187919	5.971341662644859	5.099493258434274	4.085388357625382	2.0782487891053796	1.1643303126840534	1.901586338578353	0.9051440405850482
350.94059987097285	-0.07645056081830992	-6.187197300228273	6.330748787021054	5.3115207444304176	4.077024052846915	2.2010183519581386	1.3885641590259699	1.9863406375077384	0.9224241835342442
351.72436682899485	-0.21748386711910372	-6.3355432550459145	6.559063154662971	5.434975738029437	3.9636364205143972	2.2273467702574727	1.6571687863909261	1.9801815466478807	0.8921577365662179
352.5080619184237	-0.4687150227199166	-6.391540891318029	6.649975894919574	5.4658595378108235	3.771537786639894	2.151251678134342	1.898915984772163	1.8876584088626274	0.771935484879835
353.2916851370942	-0.7722318718056191	-6.362672072913662	6.597331134600844	5.402340382131445	3.5431004547122438	1.9904939700479494	2.0574376906173244	1.7197149544169497	0.563173112875921
354.0752364828412	-1.0700820438169358	-6.277557875997512	6.4196631413246195	5.259110599340167	3.3324831795578262	1.7875412814631826	2.1124046240974605	1.5060654279152939	0.31513220877191284
354.8587159534994	-1.3203522531433431	-6.182290483935899	6.168255305100737	5.0694499966335576	3.190981565735804	1.599830910304112	2.081059831644094	1.2949607779317551	0.10715075732971968
355.6421235469038	-1.502832887727478	-6.1253193307097575	5.914131839959652	4.874474025065565	3.1520600545079347	1.4819048511753872	2.0050341974693078	1.1380633983842081	0.016844550771018874
356.42545926088906	-1.6190079176266252	-6.137140625191213	5.7170379852060105	4.703887921066666	3.2184937556961213	1.4650456626361619	1.9256537872171418	1.0676177164917222	0.08626623645331932
357.20872309329	-1.6888732794224002	-6.216445613093247	5.596197153005426	4.562640793515044	3.3569578266984887	1.544105154952545	1.8611678246986552	1.0805372524640857	0.30277422425394374
357.9919150419415	-1.7438227624125966	-6.332248312016239	5.523006051476843	4.4328299094832175	3.5074385732942006	1.676444908352397	1.8026989688812005	1.140613452333234	0.6057987770897846
358.77503510467835	-1.816652066780716	-6.4404217893112286	5.438168492094246	4.28985852438209	3.602044022267414	1.7980415511481969	1.7270651237108652	1.200432928602659	0.9147118811321624
359.5580832793353	-1.9332778895763088	-6.504504209123025	5.282502173275818	4.1203222754207305	3.588536691030253	1.847298601747151	1.618206383161489	1.2258683543328628	1.1617216953315461
360.34105956374725	-2.1050887017536595	-6.510224535562349	5.0260485879032055	3.9292919791508982	3.4481762149900765	1.7910797815320558	1.4822370846340949	1.2114745700297629	1.3150650211794552
361.12396395574893	-2.329263552326694	-6.466085236413801	4.678940151521997	3.7326809966499024	3.1993356614726594	1.6373935672615447	1.3437605206992975	1.175760664831114	1.3823141538191424
361.9067964531752	-2.593892757302865	-6.393840496967891	4.284016598534119	3.5423567507169604	2.8894346463345792	1.4315185192832027	1.2269341992144511	1.1452156190618892	1.396805323913254
362.6895570538609	-2.8842939662066165	-6.31626238331119	3.8972597722116094	3.3560433174615225	2.5785088350954375	1.2375324816069115	1.1349912917550489	1.1383558813328394	1.396779141070203
363.47224575564076	-3.1845637225531878	-6.250675963451115	3.569101268679894	3.1606956152486934	2.3243318693724717	1.115053608701369	1.0456265272773688	1.1613806964255673	1.4097093268768726
364.2548625563497	-3.475947528071588	-6.206901833001833	3.3301984353729575	2.9437718904083585	2.1671244050231255	1.0981956867459006	0.9247542914150966	1.2106368373942749	1.4459312519604959
365.0374074538224	-3.7353874864534813	-6.188004979599053	3.184671920238559	2.703790381825221	2.1185374903094205	1.1851438408432369	0.7495877958634871	1.277289188543846	1.4998882063697927
365.8198804458938	-3.9386152800912733	-6.189600718062504	3.108923039411084	2.449687389276824	2.154904558886308	1.3397414793710007	0.5240796595910115	1.347525456227892	1.554930184375456
366.6022815303986	-4.067878314383073	-6.199349941397825	3.0582359830772416	2.1928353677671613	2.2224928966281476	1.5055419853170617	0.277462793934248	1.4009662293002307	1.5872783242346777
367.3846107051717	-4.119268766020689	-6.1993030436938446	2.981904070464612	1.93799346266362	2.2542956317453413	1.6279591912795865	0.04974265553160517	1.413886316503624	1.5716312444786844
368.1668679680479	-4.1062603641854425	-6.172232096786125	2.843678152127887	1.6816474587616783	2.1942391723963697	1.6744277887152546	-0.12533155866686485	1.3678643986669723	1.4879558498004624
368.9490533168619	-4.056412230517032	-6.107739780012356	2.637563601324012	1.4169159669311444	2.016550910690456	1.6406593478278868	-0.23270189000171992	1.2577376776224156	1.3270368553954466
369.7311667494487	-4.005137395194954	-6.005722617607541	2.3892897692661483	1.1407545802586796	1.7319534122483597	1.5416430735832813	-0.27927047461280274	1.092169912712043	1.0939311631293176
370.5132082636429	-3.9865143911386753	-5.874270762026002	2.1407340273711055	0.8572488585506903	1.3795586454012785	1.3958746452406041	-0.290813991492497	0.885039549395894	0.8058936238561776
371.2951778572795	-4.024352815181468	-5.726212821294476	1.9284638223564556	0.577838623666044	1.012653980574921	1.2163730587938542	-0.30099002886843085	0.6464184223601563	0.489880675521019
372.07707552819323	-4.124935705422845	-5.576165425492923	1.7682948021924139	0.3186922613908276	0.6841208985952667	1.0138028554104226	-0.3370857899938082	0.3802726471549489	0.1785832581519724
372.8589012742189	-4.2743895590865035	-5.440838163017132	1.6571654498643573	0.09931552570412983	0.4387835976136367	0.8054631591577399	-0.4047812816853025	0.09430523432353333	-0.09270903797552243
373.6406550931913	-4.442574147386791	-5.338632285389595	1.5850448977878706	-0.059427205545717676	0.3078818782734709	0.6180171593709503	-0.48306006918918687	-0.18871727733559496	-0.2919084328275625
374.4223369829453	-4.5923400937104395	-5.288295380825744	1.5504695085578577	-0.13612749540140445	0.3078011311126154	0.4810911183402604	-0.5307127556392341	-0.42543358169252876	-0.3953783647360716
375.2039469413157	-4.692194713767888	-5.305501284078982	1.5662550091828003	-0.11019680869471671	0.43999371999440484	0.415921142362226	-0.5045702612400556	-0.5606353191182487	-0.3908343226654427
375.9854849661373	-4.725964037281922	-5.399171349898278	1.654479726610222	0.03693994143462653	0.6916738638709328	0.42877757341457556	-0.3778665856284027	-0.5454521276181312	-0.2765396959960231
376.7669510552448	-4.695934324929424	-5.567982895057836	1.832416740854737	0.31569784672301626	1.033668773188488	0.5106152566299942	-0.15133833092728466	-0.3578045148659408	-0.06179360683720336
377.5483452064732	-4.618080501287703	-5.798807538491688	2.0994998174208455	0.7204400096105257	1.4191606135264578	0.6439326791764044	0.14913215483855513	-0.014319343184610922	0.22961312729493422
378.3296674176572	-4.511580036052468	-6.066767290095845	2.4331752280560224	1.2212606888848878	1.7876313063705451	0.8091660626090604	0.48372801341353444	0.43049095287349903	0.5549922202301945
379.11091768663164	-4.389378763444196	-6.339331869832206	2.797915689617037	1.764704000391971	2.078199849607919	0.9904019803171176	0.8122365766726451	0.8988361633511088	0.8564526947140978
379.89209601123133	-4.254941721250344	-6.581939325601341	3.158066722767926	2.2828535345229497	2.2467493176685442	1.1762351029016074	1.1008881048097239	1.3098864887654322	1.0747728011329976
380.67320238929113	-4.105249784607337	-6.764406056054197	3.4861178678713287	2.709090992194718	2.277347853489867	1.356808960355771	1.3220143545636605	1.6005988467600591	1.1682609772865975
381.45423681864577	-3.9389739820690353	-6.86408130844311	3.7595150216941313	2.9924510139472895	2.1789379369655792	1.5162202510437908	1.4486497758823633	1.7371817490476014	1.1243319993736502
382.23519929713007	-3.762481584834251	-6.868128692295723	3.954950904090671	3.108126387696421	1.9735171813516619	1.6290677715827417	1.4557407860828437	1.7179648560646346	0.9590412646250073
383.01608982257886	-3.590834608524923	-6.775147650446155	4.048223558275002	3.0625964294028964	1.684463573076222	1.6640696385930456	1.329984219120603	1.5659998506769242	0.7060126719493365
383.796908392827	-3.4437180091670374	-6.598634984974285	4.025614569541731	2.8929031893571606	1.3380332761510827	1.5991255377826716	1.0833833256051495	1.318945094585196	0.4059822468276497
384.57765500570923	-3.3388916710074636	-6.367877679697298	3.8968032814014997	2.6566564402279447	0.9705518715321304	1.436097338854629	0.7586599441620354	1.0158572420048815	0.09943647845465264
385.3583296590604	-3.2870753267516535	-6.1228239373848465	3.69597081197577	2.41345133392364	0.6317210230403223	1.2061961700641675	0.4165718621528267	0.6861069346833464	-0.17811580209335975
386.1389323507153	-3.2891747019673905	-5.903630066025149	3.4692063849706267	2.205916441758558	0.37425190241886597	0.9599752320412644	0.11306500129776698	0.34547048374398237	-0.40006726667723225
386.91946307850884	-3.3370363378383883	-5.7393555334103565	3.2560595214023382	2.052251017643199	0.23556782352113181	0.7481033116640754	-0.12050569709817349	0.0016240335396640049	-0.5524217252942458
387.69992184027564	-3.4166707448502867	-5.641909445531569	3.0778499628549154	1.9518853138640475	0.22307330540473558	0.6043901810266137	-0.28105811217982435	-0.3348109674037314	-0.6326414754375618
388.48030863385065	-3.512745955344874	-5.607838756494948	2.938370473439192	1.8993693566001104	0.3136024886780522	0.5405436228198681	-0.3817292327248314	-0.6410618838266551	-0.6442006238408471
389.2606234570687	-3.611458432784815	-5.624595865059013	2.8329865016748257	1.8923334537411298	0.46794888625232023	0.5521689984778844	-0.43565732033117044	-0.8823334625924435	-0.5911838750962168
390.04086630776453	-3.7017494568272498	-5.677776207194188	2.757844431855882	1.931084135533231	0.6493915819165963	0.6292751887723673	-0.4472334104196234	-1.0215136013531412	-0.4750626352849716
390.82103718377294	-3.7743157346261302	-5.754840177694222	2.7131217582187617	2.010561242159632	0.8351999559292684	0.7616324414756157	-0.4145742607225893	-1.0333101035549914	-0.2969516376509693
391.6011360829288	-3.822268219001045	-5.845239441576826	2.701067931601721	2.1150162512343664	1.013888923642992	0.934561760383656	-0.3376600703786323	-0.9156545266450626	-0.06225569360830541
392.3811630030669	-3.843113568101151	-5.9395036375676415	2.722518599164623	2.220200484272297	1.174861184173941	1.1230167492870553	-0.22179472991275517	-0.6932331586677991	0.21647621773550263
393.161117942022	-3.8415173275904957	-6.029778830057201	2.7764967297089465	2.303070925651313	1.3018133807440453	1.291174322345607	-0.07427815006848881	-0.41013949011119344	0.5197081592505315
393.941000897629	-3.8292807430479314	-6.11161704541778	2.8610632706781125	2.352369858169056	1.3756870139652912	1.4026285464056016	0.10058779339176382	-0.1157601404954649	0.8236425638269731
394.72081186772266	-3.8202042291708147	-6.185630970233047	2.9752856872001505	2.3742727292723487	1.3866977451092906	1.4361036999438017	0.30120245349663666	0.15105477846340865	1.1049107141059054
395.5005508501378	-3.8222551288318916	-6.256127265144179	3.1167467598943697	2.3875111967723477	1.3434338989741166	1.396129685986712	0.5207602281327244	0.3707132182439672	1.3447902065554151
396.28021784270925	-3.831256932145447	-6.326232756275491	3.275262769196588	2.4104781990758273	1.271541069113403	1.3107222642334406	0.7382056210498904	0.5397323805103511	1.530277939489583
397.0598128432718	-3.8323012795392164	-6.392943432501951	3.4274131299020265	2.449127613277863	1.2012766030564386	1.2168612109953711	0.9172472889775083	0.659568063330604	1.6530615442810497
397.83933584966024	-3.8095554515021224	-6.44630282098628	3.5388147824210003	2.493831936540011	1.1524657214268776	1.1443943757027162	1.0178229455556949	0.7274312132223022	1.7077992618382316
398.6187868597095	-3.759363441133188	-6.4732722365694215	3.575730220164102	2.5259786579443055	1.1248790999605038	1.1052944144969183	1.0123490226281104	0.73525733780862	1.6908367609091917
399.3981658712542	-3.697796045889702	-6.46513657979278	3.521900087659824	2.529407167802537	1.100339220020838	1.093797928335757	0.8983670802597983	0.6802028355218415	1.601946331410657
400.1774728821293	-3.6554804052942385	-6.423171798596757	3.389195873954294	2.4981281753712796	1.0552496238102096	1.0935528728768702	0.7005566953820805	0.5765662523972166	1.447642280815998
400.9567078901696	-3.6621995192938215	-6.360697526935529	3.2157756259015704	2.4380410160404384	0.9782011222961211	1.0876264096471528	0.46476005211038274	0.4611443989685462	1.2466748581986424
401.7358708932098	-3.7316941686520337	-6.300060121327874	3.0522544949651156	2.363303883270489	0.8816448735056559	1.067083815718724	0.2479214721651859	0.3847332432284629	1.032751737940215
402.5149618890848	-3.855838399110592	-6.2660239210509125	2.9431676981222683	2.2904104875673905	0.8002361023618789	1.0358979965796395	0.10683669848862554	0.39364335713123655	0.8505974692419533
403.2939808756294	-4.011129495375088	-6.276081614055154	2.9102370279414354	2.2302133533630295	0.7730939707014111	1.0082504145485576	0.08394891277950212	0.5073185968285685	0.7412589653113262
404.07292785067847	-4.171319430434903	-6.3332516391006575	2.946052833060789	2.1819541303303263	0.8221201412127686	1.001505663818656	0.1938699460782125	0.7075373205774396	0.7253817191830976
404.8518028120667	-4.316982021210372	-6.4255239121147145	3.0200501401510875	2.1349863721216362	0.941747649641318	1.0272777533750626	0.41925692114692215	0.9450795847882318	0.7955250213599205
405.630605757629	-4.438652373833905	-6.531692989667067	3.091309800649168	2.0763640347151178	1.104877671917973	1.0851199931578686	0.7174626714645509	1.1591799054193048	0.9211905072918949
406.4093366852001	-4.535154352583783	-6.630930455912765	3.124204688169005	2.0013470035248178	1.2809713688435318	1.1606745175934066	1.0373521416798015	1.3016618120999093	1.0645353813047347
407.1879955926149	-4.610903777486071	-6.709303565419893	3.0996726394992447	1.9171464617545304	1.4508596224962975	1.2289425931152058	1.334859653941038	1.3519332611132073	1.1934009742801557
407.9665824777082	-4.673861226564169	-6.760798838940406	3.019087102607121	1.8373899329119459	1.6089177421669376	1.2613878966326366	1.5790329572709352	1.3179677613783713	1.2862103246940109
408.74509733831474	-4.733456904966765	-6.784472094553031	2.900833664632417	1.7729762436604828	1.7543838969865968	1.236025214171745	1.7483571054326328	1.2261688416722407	1.3300627190132195
409.52354017226935	-4.797427646317161	-6.782021963162914	2.772839133766351	1.7266273990317131	1.8810835599224767	1.146293630524724	1.825526946686919	1.1071381878123976	1.3185721238511974
410.3019109774069	-4.867498482003251	-6.758425442826375	2.6633664891173234	1.6962679751187535	1.9746360451158473	1.0064138172467132	1.798244665392982	0.9865524155834349	1.2560032386548752
411.08020975156217	-4.935594459873474	-6.723593753851084	2.593001000431676	1.68156473105992	2.0190218349593225	0.8484521582446893	1.6670467777752274	0.8822496521081158	1.1632008007034678
411.8584364925699	-4.983808332671264	-6.691132472228601	2.5693179398175827	1.6872362276312858	2.006332987762672	0.7110932343853866	1.4520878859270718	0.8046029244093393	1.0760066270122879
412.6365911982651	-4.989821536181303	-6.673517433458933	2.5861637057545055	1.7191587962125414	1.9428344582675559	0.6252646697836193	1.1931614779069184	0.755883760663389	1.0333146927731374
413.4146738664823	-4.936758567340275	-6.675238107350012	2.627591516771413	1.775465835530376	1.8462102295608904	0.6024861783395083	0.938164974551702	0.7268835644906284	1.0567728525501376
414.19268449505654	-4.82266214908114	-6.689005048622849	2.673093471389933	1.839909399696582	1.736099878673243	0.6314780682343821	0.7263147779285095	0.6954036304592339	1.1359641862540615
414.97062308182257	-4.664342935810612	-6.698213007701937	2.7030796235658467	1.8839155183252707	1.6245796905989973	0.6831401456257309	0.5745548275942705	0.6314220397033727	1.2293450828872263
415.74848962461516	-4.493540770402482	-6.685505343091789	2.702783187525447	1.8788835031086393	1.513456736415896	0.7226342644897512	0.47566933881572293	0.5110981102738981	1.2844258656435859
416.52628412126916	-4.3451843077471235	-6.642234980080355	2.6652703272876153	1.8112093223931538	1.3984963799570682	0.7234042883787248	0.4074415362284931	0.33062519789781764	1.2643658821268566
417.3040065696194	-4.245293957954914	-6.573490300372786	2.5933211878909006	1.6917057795744208	1.2774375279956196	0.6777765570018568	0.3476442800015942	0.11223207027612858	1.1661756717089355
418.0816569675006	-4.201931559969789	-6.495453323725586	2.498846359150801	1.551929524079652	1.154489639137731	0.5994270937829578	0.2854152237492551	-0.10283845112106338	1.0190239774796588
418.8592353127476	-4.2042990146159696	-6.427766201875152	2.3993100320964764	1.43022796680809	1.0400956472677523	0.5161331986754396	0.2242733400100958	-0.26926951140953026	0.8658462245188074
419.63674160319533	-4.229933968873848	-6.385211949451832	2.3101401333476455	1.3550992181589123	0.9466615892895058	0.45541069508111054	0.17620993813575225	-0.3525420029384385	0.7406759476200815
420.4141758366785	-4.256511108284844	-6.374431363460973	2.23914190609272	1.3370297914902656	0.8851940995517893	0.43223065483362166	0.15384469376392484	-0.3363056812371257	0.6563592307533357
421.1915380110319	-4.273504934142846	-6.395539181802799	2.185518664400095	1.3715789653444643	0.8646092145934379	0.4437882954218271	0.1648682872515721	-0.2227491883311714	0.6075142978095949
421.9688281240904	-4.288034149234538	-6.4466845569071545	2.1457538397212232	1.4494972377802346	0.8921092349824109	0.4750751040964749	0.21243085626202518	-0.028906776501356646	0.5841958070085127
422.7460461736888	-4.321677846675389	-6.528042099565008	2.120817345746312	1.5666667876682352	0.9725429812765594	0.5103508210769201	0.29879820888992903	0.21902825861822972	0.5857451637790083
423.52319215766187	-4.400296109782531	-6.641732038541043	2.1178226458592917	1.725012713840619	1.1052390121793785	0.5422800244663337	0.42665347573001533	0.4896922101626586	0.6243074170392227
424.3002660738445	-4.5418590313701195	-6.788588316039694	2.1444631752152112	1.9253360704832803	1.279531322673491	0.5742822188988823	0.5953584445536411	0.7514056182105033	0.7159103793011017
425.0772679200714	-4.748287646097793	-6.963910125109883	2.2012209752306626	2.158165218588005	1.4739339352453449	0.6156564429457223	0.7950365784654867	0.976633403398556	0.867069162392248
425.8541976941775	-5.004782483854855	-7.1550346506408635	2.277317668196675	2.398241054575128	1.6588709405418989	0.6739265577364142	1.0026452344438086	1.144926592374265	1.0643366916568535
426.6310553939975	-5.28615194956027	-7.343146617283932	2.355266864891174	2.6082795324765904	1.8044098036311045	0.7487210146868692	1.1853714958052732	1.2457421537952378	1.27538196909651
427.40784101736625	-5.566254987568994	-7.508783917555608	2.420276520936204	2.7499749104637754	1.8900220246251695	0.8306840126735064	1.311236044866476	1.2801193825450259	1.4598918253437354
428.18455456211865	-5.824839861966803	-7.6380766879252695	2.4671990994138193	2.797684272369561	1.911116552429501	0.9049758337116582	1.3617091996762802	1.260923736441204	1.5842476695251406
428.96119602608934	-6.04975165666666	-7.726480899833983	2.4996120441547776	2.7481381223310013	1.879502384785507	0.9586950402506957	1.3395740506225629	1.2102262778534296	1.6330532822122494
429.7377654071133	-6.235082990674132	-7.77820015913227	2.522723459832325	2.6216498759572193	1.8164756214253144	0.9869458120711325	1.267903070650246	1.1529612653006929	1.612124145405538
430.5142627030252	-6.378669795768376	-7.801312615982071	2.535112888789577	2.4528255912830117	1.742252766471335	0.993500851743808	1.1791486297808458	1.1075583261829074	1.542712310815828
431.29068791166	-6.480793338294567	-7.803117049179958	2.5277324441529068	2.277896173644911	1.669408541956484	0.9859717794734966	1.1016724531996172	1.0794962393718368	1.452040483547389
432.06704103085235	-6.544277705628864	-7.787735863517883	2.4903654568725173	2.124007439867695	1.6020603583022597	0.9687366643516047	1.0495308816568674	1.0609497833156016	1.3636530893988752
432.8433220584372	-6.574424508211169	-7.757621104439108	2.4212932902629145	2.0061044420086107	1.5405182319864217	0.9401245834625191	1.021712177839774	1.0383055131850814	1.2922721179025896
433.6195309922492	-6.578181286775264	-7.715749542647403	2.3319665710055038	1.9285183420632848	1.4850104299821894	0.8952301414138759	1.0081775660628214	1.0015460112621106	1.2408167453925802
434.3956678301234	-6.562898371895586	-7.66635551358225	2.2418509332528025	1.8878326260848217	1.4356666990085056	0.8319499587188108	0.9971558614354228	0.9498213663579484	1.2006181818868438
435.1717325698944	-6.535448891913212	-7.613004156184435	2.1667874192097933	1.8729528089130074	1.3891724535590786	0.753261416958539	0.9779162236464245	0.890090007566199	1.153509109507084
435.9477252093971	-6.502509628490282	-7.556446985089173	2.1091919811238826	1.8649178708417429	1.337556500065583	0.664606383520697	0.9399536027082975	0.8316615732913526	1.0780011525803008
436.72364574646633	-6.469665998718041	-7.495012901044376	2.057216705520795	1.8400823782863283	1.2713215404431901	0.5698728925695677	0.8732208597303295	0.7812190308380327	0.9587017595553391
437.49949417893686	-6.44102249698508	-7.428188024165025	1.9935524707292132	1.7777579018894798	1.186209763655187	0.4710524206883502	0.7736564349913708	0.7419911899052263	0.7953476583689678
438.27527050464346	-6.418730388501918	-7.361147655278102	1.9079606273399934	1.6698943336676084	1.088124736258747	0.37273574493124784	0.6512827258077483	0.7160726763915246	0.607187420890611
439.0509747214211	-6.402995935712511	-7.306769381904922	1.806193280221338	1.5273845836528226	0.9930707459870796	0.28755047466724903	0.5333782455372429	0.7078459638132362	0.42959577084987544
439.8266068271044	-6.392200221766458	-7.282096391483884	1.709541559483971	1.3783168089063347	0.9207213020483636	0.23549581854370594	0.45662228828155804	0.7238685465033701	0.303139957947975
440.6021668195283	-6.382588801776425	-7.301396889693962	1.6470756021542954	1.2583913565842852	0.8865719291207128	0.2378015516581229	0.45165318515238795	0.770196240858974	0.26006411427730036
441.37765469652754	-6.36922373114463	-7.368582475397605	1.6428995217873776	1.1968370015452559	0.8954190544910947	0.30689806140492415	0.5277862865378964	0.8472960892295056	0.3130828978968001
442.1530704559369	-6.348627304613564	-7.473678553120238	1.7053562907398279	1.2045135236504638	0.9395400754462386	0.4391324948839035	0.6678357973486815	0.9464579755407421	0.4508731062654121
442.9284140955914	-6.322550099000681	-7.5944139634039045	1.8212061871456378	1.269688891643411	1.000462063378988	0.6130389670822503	0.8348131356392994	1.0495959815432752	0.6412012958959359
443.7036856133256	-6.298732167895031	-7.702826181977451	1.9594037231163437	1.3639434394985237	1.055115046345792	0.7941122322752214	0.9865207646091747	1.1340110723216235	0.8407048018162797
444.47888500697445	-6.286992413226206	-7.774456246031281	2.083412409140238	1.456125040366791	1.0847332024433456	0.9452777006595401	1.0904309735857431	1.1811667589709138	1.0075375524718329
445.2540122743727	-6.292277215167953	-7.796654150282643	2.1674986523000133	1.527167983741279	1.0837739135747153	1.0392897693123802	1.1326154190157691	1.185063480782203	1.1131286331620505
446.0290674133552	-6.309742230278055	-7.772738755123717	2.2080620676086946	1.5778251002656418	1.0641555394806357	1.0688169999218484	1.1189121694165207	1.155715987382445	1.1485272413397425
446.8040504217568	-6.32587315017755	-7.71941014335648	2.223534188249811	1.624503328295238	1.05006432375626	1.0477752547503325	1.068948430298276	1.1141388421682112	1.1232551880246984
447.5789612974122	-6.324844701147244	-7.658998806239124	2.243087140895838	1.6866525882951482	1.0666794933429768	1.004219076781336	1.0065825950763791	1.082065807543783	1.0584743744858756
448.35380003815635	-6.295748660284157	-7.610075207920039	2.2910081818848083	1.7735134279244784	1.1281321821868922	0.9671609883549461	0.9508003568672141	1.072059521850905	0.9777703991722717
449.1285666418239	-6.236743637699641	-7.581994324136386	2.3760385523037666	1.8796468582267778	1.2326737570112654	0.9559879067978603	0.9112611311270857	1.0841126433064652	0.9008334974713019
449.90326110624983	-6.154155773940964	-7.575228181909632	2.4904230770273275	1.9913890033467014	1.3665276840737013	0.976592740020461	0.8895054716056219	1.110257334690722	0.8412840122392584
450.67788342926883	-6.058243399066264	-7.585939087614124	2.6177491276821154	2.0985694693514354	1.5125182640636368	1.0247283802888933	0.8839054264014123	1.1422215902690684	0.8077002481391258
451.4524336087157	-5.958394926849765	-7.610920362946782	2.743407954468857	2.203007738310042	1.658064991040578	1.0923038138177965	0.894141545420915	1.1770518848776197	0.8057930359633616
452.22691164242536	-5.859776160321201	-7.6493137605506325	2.8610855484348647	2.3171590164403284	1.7976538924459176	1.1719472725072189	0.921949681524568	1.2170387064242725	0.8391860290713193
453.00131752823256	-5.762877062216511	-7.700932108754226	2.9726893024415	2.454284603012889	1.9304703316467133	1.257850616562557	0.9679174389680405	1.2652991706538108	0.908645732025894
453.7756512639721	-5.66502637796998	-7.763200368208063	3.0837449657249696	2.6174987986439513	2.055799774784197	1.3442090591104119	1.0278093861458864	1.320940620088349	1.0105126804490574
454.5499128474788	-5.562690775618235	-7.829359307568384	3.198372530717105	2.79465188512952	2.1694082304013156	1.424189674744909	1.0918832907713938	1.3766401816267777	1.1351377111512964
455.32410227658755	-5.452992011178587	-7.889413492566822	3.3180073600523112	2.9626859996850357	2.26351532128297	1.4909735413445517	1.1489050610481133	1.4209109217409424	1.2675265402326001
456.09821954913303	-5.333504576172038	-7.933774932743649	3.4441856894583927	3.0989777446337294	2.3309721055057224	1.5410242963125178	1.1933451421345467	1.4437249982801639	1.39114829049735
456.8722646629501	-5.201484992114251	-7.956872259897799	3.5811382738827344	3.192406965933137	2.3703045280886768	1.5763982812013824	1.229746981283494	1.442060022190491	1.4926935733667355
457.6462376158736	-5.054040707294025	-7.958887282842295	3.735338351527882	3.248283253174211	2.3878416397420024	1.604119497639111	1.2713590611193286	1.4222246976516413	1.5652326177113896
458.4201384057383	-4.889845126735283	-7.944688168805998	3.9115701332762693	3.2849148705825417	2.3953972383744855	1.6326548284796756	1.3330855789568243	1.3973995122177723	1.6078028287684125
459.1939670303791	-4.710720772686961	-7.921178255779991	4.1089148393694535	3.3245633692028145	2.4053860858685923	1.6682552877698065	1.4230576483136712	1.38200169381469	1.622916793564059
459.96772348763074	-4.5218289195054	-7.894910087454379	4.31966598697425	3.3842299041729795	2.427044913695241	1.7132250121151227	1.537821774241321	1.385403075987087	1.614007829424727
460.741407775328	-4.328875186523455	-7.871422963269161	4.532837652215532	3.4710511217766173	2.4663318752270795	1.7675408802191166	1.6638049805487052	1.409309147756824	1.5855749004183224
461.51501989130577	-4.1347861277237214	-7.855003529342535	4.73885993353796	3.5827582282252033	2.5268373989868413	1.8309897135599762	1.7829832161912789	1.448334760600753	1.5434765959012147
462.2885598333988	-3.9380007707848463	-7.848437695131809	4.93361641995119	3.7120203365531967	2.6096955604700875	1.9040721672942507	1.879593843097032	1.4938965808798992	1.49452310865271
463.0620275994419	-3.7341801901112066	-7.85207277564691	5.119843129047601	3.851488306389328	2.711890433089434	1.987011062074549	1.944882291707776	1.5384833318384192	1.4447932613185124
463.83542318726995	-3.5199675997852813	-7.862498281392102	5.305059110840412	3.9959056107798627	2.8246136990776085	2.077358382071078	1.9774385575195188	1.5773325338630215	1.3979931514450339
464.6087465947177	-3.2955623359545125	-7.872275537024448	5.497050497806444	4.141424421737669	2.934531144702145	2.1686154390289545	1.9806435398296633	1.6073811817657528	1.3556396740628998
465.38199781962	-3.0632400458765563	-7.87164031251928	5.699007249910652	4.28383145662191	3.0283168643343306	2.250580669269093	1.9595846709885665	1.6247456658756594	1.3189393446249777
466.1551768598116	-2.8231292498318057	-7.852454178155426	5.907817696717958	4.419067943487669	3.098495051648791	2.312766389123854	1.9203243263063925	1.6242756220101873	1.2910257047346878
466.92828371312737	-2.570156563145812	-7.812641380113035	6.117157546715338	4.546488674253199	3.1470873040933114	2.3489178083316213	1.8716809134808363	1.6022701129728798	1.277057399399311
467.7013183774021	-2.295724897873753	-7.758195634419612	6.322739722676551	4.671583753953035	3.1850599008961	2.3613150493833883	1.8267202083946845	1.5601769945244177	1.281730335967998
468.4742808504707	-1.994082715098804	-7.700701268037231	6.525479721629836	4.804521518528015	3.226874002775288	2.3608032800817895	1.800601144126344	1.5064709504237976	1.3050762380034175
469.24717113016777	-1.6693232798276914	-7.651285572693492	6.730110831402033	4.953105449366342	3.283551211390482	2.3626839648457185	1.804898089941931	1.454040502159196	1.339519940670657
470.0199892143283	-1.3376163747418317	-7.614438216356469	6.940486329905388	5.114774698278988	3.357423789317485	2.379110878559011	1.8417826374113524	1.4145857594152131	1.3708479656060089
470.792735100787	-1.0225844565234472	-7.586408333469	7.157183762088681	5.274825790038093	3.4428932133200387	2.413249720081266	1.9030960744559406	1.3940859511204913	1.3836673060261884
471.5654087873788	-0.7460002379841677	-7.559178022581925	7.37982861576602	5.413348425885341	3.5321805820241936	2.458560272831085	1.9754943477754177	1.391975721552626	1.3689857129258405
472.33801027193834	-0.5183460288486468	-7.52739566618398	7.611499363189057	5.517766625305176	3.622150127070255	2.504442388926811	2.0484275323898204	1.4047253254232022	1.3295886986764174
473.11053955230057	-0.33428614976432786	-7.493376119782917	7.860197216451857	5.592508319353343	3.7176652958813694	2.5447507459986536	2.119662223057718	1.4309687462057559	1.280013207827193
473.88299662630027	-0.17459458376197196	-7.467503931990876	8.135899225775301	5.660293690771873	3.8302660474141543	2.58449848256903	2.1958037815441465	1.475378125509252	1.2416136770583766
474.65538149177223	-0.013923516585758994	-7.46391261982413	8.444699032831334	5.753606476269119	3.9735848038068315	2.6402800581502808	2.2881538461079085	1.548347552728142	1.2349457173139804
475.4276941465513	0.16934828270205451	-7.493915400276504	8.785011008733193	5.9012234915694926	4.1578115013589105	2.7335504612297843	2.40607639261974	1.6606431465659366	1.272715588054746
476.1999345884722	0.38664937285706386	-7.559922068581454	9.14802815632277	6.116753078793961	4.384571985713694	2.8789005607486775	2.550944061332795	1.8156425682530113	1.3549110148371302
476.97210281536985	0.6390384214229289	-7.652417679134166	9.52121937803689	6.3942772785686035	4.643842193077605	3.073709812273239	2.713008935551196	2.0034652934034147	1.4678749759939285
477.74419882507897	0.9222700666037914	-7.751036167783427	9.892139686027585	6.712266620060515	4.914224642434211	3.2947167404684263	2.872554713527723	2.200726956457596	1.5871280273588244
478.51622261543446	1.2329360344731424	-7.830730238981388	10.252062270452843	7.043554750692683	5.169521934159175	3.5058139966261592	3.00656648690064	2.3774259650425513	1.684998825153258
479.2881741842711	1.5717456686114257	-7.870941182455203	10.599576321645406	7.3660666602804294	5.389439353020281	3.674265037371317	3.0985969155305577	2.5075068740667117	1.7414046866388304
480.06005352942367	1.9427596278601866	-7.864064932405251	10.94327221659897	7.670403869616377	5.569735760667006	3.786991758691711	3.1470697207164715	2.5783315596211107	1.7528292504358216
480.831860648727	2.351832355229629	-7.819323911020232	11.302261896794583	7.962595051215597	5.725261088347192	3.8581582845057527	3.168168892047537	2.5956138604115386	1.7357447124169312
481.60359554001593	2.805332689423132	-7.7600217307799975	11.70297167458438	8.26237520055259	5.884080049281693	3.9237511619762806	3.1911595736996334	2.5825722200059698	1.7216979663460865
482.37525820112523	3.308786892866196	-7.714995334933106	12.17195473209949	8.596563923057364	6.075547706982684	4.025787596604587	3.2477598651962483	2.573212590892072	1.7458537525676094
483.14684862988975	3.8637225700845654	-7.707945659727332	12.727547037242736	8.98930221150185	6.319036447471055	4.194407047986713	3.3599231839769095	2.6017232478993266	1.8336194432773647
483.91836682414424	4.46349129949149	-7.748225696024486	13.3720987465523	9.450423924665996	6.6169327806577405	4.435881058409231	3.530629118933443	2.6896945088323596	1.9898340763937812
484.68981278172356	5.091945675997636	-7.826329880206112	14.088564044309933	9.967389507618305	6.953568169275917	4.730538338657804	3.7409834904266708	2.8363174827246773	2.1947470930975266
485.46118650046253	5.727521317395786	-7.916382574188008	14.84368935393618	10.506556355649035	7.299757712374433	5.040789712998017	3.955750124473302	3.01719210933346	2.4088132522209227
486.23248797819593	6.3516309140440494	-7.985224543130996	15.598674402510774	11.025956403402846	7.621877034271396	5.325535398835903	4.135591822927657	3.193451050167152	2.585682805877367
487.0037172127586	6.9565294748385185	-8.004740152900894	16.323060510289153	11.493311570481227	7.893022694996429	5.554067765006755	4.251575430152734	3.3278165106198854	2.687687556426912
487.7748742019853	7.548403321100356	-7.962216810670447	17.005717247581895	11.899751410081894	8.10242267797587	5.714908006183516	4.2958272572428475	3.399113610645222	2.698438855050653
488.54595894371096	8.144872641134333	-7.864548285617946	17.65721336039845	12.26214732849151	8.25877052445382	5.816718243507726	4.284459426465825	3.4090733689982553	2.6277361694993777
489.31697143577026	8.768396125970192	-7.7353797261307164	18.303995388723784	12.614194144201207	8.386931763491255	5.8836070246801295	4.252097825169876	3.379704475251759	2.5084124630539666
490.08791167599804	9.438996686380197	-7.606910742742872	18.97729099905171	12.992433244193382	8.519744655267314	5.947036021529492	4.240344686517236	3.3442925998877264	2.3863747557340202
490.8587796622292	10.168457351449348	-7.5100400634926965	19.702422751535295	13.425446371804101	8.689803631410019	6.037088796743414	4.284042712539863	3.3371061685349854	2.307172950861686
491.6295753922984	10.957793751660663	-7.4653878933752065	20.491376621636338	13.927969405825959	8.922681938146887	6.174085352950216	4.4000248492898315	3.3843413206794573	2.3025238616068338
492.4002988640406	11.798525138021192	-7.477543116862389	21.34007763802708	14.499170103197955	9.231898882923243	6.362849333747654	4.581988951009635	3.496989098084792	2.3812588190768453
493.17095007529053	12.676238376949081	-7.533744158731102	22.229712810073302	15.122800217807168	9.615031738176429	6.592359241981014	4.8036074453791375	3.666273936409878	2.527585865087662
493.94152902388305	13.574698996209575	-7.6085820797795165	23.13282382908428	15.770873596764531	10.05386185847682	6.842079891778365	5.02980655232585	3.8651954713323766	2.7086235930436633
494.71203570765294	14.47836155029206	-7.673153598395171	24.02168248905017	16.41112485145751	10.52000820317964	7.0920623730317764	5.230939084131307	4.057697735789569	2.887471929997316
495.482470124435	15.372843353350532	-7.705699079786007	24.876420956070294	17.017204789363415	10.985836904439003	7.331515884230078	5.39313409843152	4.213311012644043	3.036876324712237
496.25283227206404	16.24543497975121	-7.698366296796767	25.689536571322	17.576772582268234	11.43396043524824	7.560275567984431	5.520020267987607	4.319686100185702	3.1452183129224665
497.02312214837485	17.08620871570261	-7.658164653799268	26.466144290761758	18.094013450483942	11.861229453125645	7.784181668486436	5.6272097093074205	4.386083600266726	3.2149280817016503
497.7933397512024	17.889966686240548	-7.601838798153835	27.220666073867	18.585170750344844	12.273834592534415	8.008057560660895	5.7337067942699145	4.435664663001359	3.2548924638519914
498.56348507838123	18.65752049051616	-7.54857208208665	27.971942316878327	19.07050102065659	12.678721245914097	8.232527169357464	5.85554297097807	4.492432868964283	3.2741138723135013
499.3335581277464	19.39531008442305	-7.513665034554663	28.737622711949726	19.566533596157164	13.076341662630112	8.455533204795328	6.002928834002618	4.570422634082248	3.280432468729301
500.10355889713264	20.112843649989593	-7.505134039136914	29.52760476124442	20.08155250286891	13.459798153947606	8.676874055921646	6.17886719950505	4.670434671431328	3.2833728517927288
500.8734873843747	20.81843343816785	-7.5229722561701795	30.338362015079277	20.614290043230895	13.818916994641084	8.900317890383432	6.378384253521304	4.782927789265274	3.296126104790365
501.6433435873074	21.51426270751646	-7.560007430770581	31.150713370906274	21.154743925395813	14.145659568108332	9.131236600760763	6.588446451723957	4.892927264444	3.332428647650759
502.4131275037657	22.193537413554466	-7.60439785397716	31.934229278722547	21.68635948029113	14.437393516386077	9.371505766248477	6.791271716510582	4.984396132763633	3.39996185217168
503.1828391315842	22.841841611650278	-7.643176517455135	32.65772529269777	22.189662176966664	14.697050588383046	9.614953143276507	6.969994096104486	5.043938408729032	3.494299942614292
503.95247846859786	23.443188166805534	-7.666912684076296	33.30161100512973	22.64749011522793	14.932334481039149	9.847965941982457	7.115275000942608	5.0649696620945175	3.5991930345847116
504.72204551264144	23.98818600384079	-7.672993621162719	33.865640881715834	23.049894720554384	15.15455797859455	10.055083336991402	7.228492435877307	5.050778048975858	3.6932330574320176
505.49154026154974	24.479644451136032	-7.665909623516365	34.36786233491226	23.396370874511483	15.376839973009771	10.22686789009816	7.320006478148173	5.014497205315476	3.7591666302035875
506.2609627131576	24.932808559984288	-7.654195226799869	34.83659206672172	23.695107713405193	15.610917330774242	10.365980674085355	7.403656373609916	4.97458384809116	3.79094878212228
507.03031286529983	25.3705895340507	-7.645727565946097	35.300552227978756	23.95970859620494	15.863118691231268	10.486982965181719	7.490950123756442	4.948375981077567	3.7947304675936104
507.7995907158112	25.816219964502427	-7.644482002216251	35.782827841635545	24.206583434939944	16.13277940336947	10.610411784879869	7.587560395690579	4.947758363827434	3.7847939881794126
508.5687962625266	26.287475234669195	-7.649355946643974	36.297912827288094	24.452466583190905	16.41315112546404	10.752889286984182	7.692088074421518	4.977863762061993	3.7764231647863866
509.33792950328075	26.79328958759487	-7.655552569704778	36.851447333295916	24.712761522330503	16.694940094610786	10.919638666397208	7.797011840753777	5.038026142320623	3.7802450361820306
510.1069904359085	27.333836122181307	-7.656589253283307	37.43970095352661	24.999367250471163	16.969034359136643	11.103057932785667	7.8909970221034245	5.121828809199045	3.799688498071796
510.8759790582447	27.903239952424126	-7.646600430451048	38.05096690071678	25.31936506297462	17.228423790691714	11.288365347112698	7.9626432821014825	5.216567536227943	3.8323284971805727
511.6448953681241	28.494673201501023	-7.622284511851767	38.67028918643784	25.675426610430996	17.469407225920364	11.462789209032433	8.005515473081068	5.304892785567226	3.8732498398287794
512.4137393633815	29.10659817133015	-7.5844603814651705	39.2877587021607	26.068062178721327	17.693859845877732	11.622918666019812	8.0227205986918	5.370010548569782	3.918592452142284
513.1825110418519	29.747435090557758	-7.538242065132232	39.90684683059549	26.49781527604881	17.91137780247174	11.776673790850916	8.027969520679063	5.40257298280703	3.9669827315601722
513.9512104013698	30.43597602856386	-7.491421565556539	40.54748018698766	26.966316742790674	18.139369041067198	11.939139402810024	8.042150856120124	5.405188045324111	4.018664012585599
514.7198374397702	31.196075995889792	-7.451507045394475	41.241242414380054	27.476283709484676	18.399837052951472	12.125969516624394	8.086402185732835	5.391663129455843	4.073115821327536
515.4883921548881	32.04771183027905	-7.423106242048847	42.02125084249885	28.031731321199537	18.713990902273526	12.347517005806765	8.175520024580202	5.382147120933567	4.127704672939633
516.2568745445578	33.000357235230496	-7.407366925454012	42.91327044655674	28.639763197497594	19.097218551116036	12.607357791727342	8.315906964642085	5.397627099412075	4.178801829079431
517.0252846066146	34.05170211618409	-7.404201491515074	43.933069543699844	29.313075073499945	19.557542683691914	12.90508883553972	8.508873328904292	5.456800152493393	4.226622645640496
517.793622338893	35.192718358261665	-7.41490823201949	45.089761500437675	30.0700951201009	20.09638257397319	13.240853279233274	8.755143721161502	5.574702009086005	4.279547757270969
518.561887739228	36.414922159581394	-7.44287581846101	46.39014602563578	30.931129588510956	20.710189854290014	13.618553262268023	9.056211082075796	5.761156003165947	4.35368438814263
519.3300808054544	37.714829387254994	-7.490702024219489	47.838449211559485	31.91033566237597	21.390642914776965	14.04408659005691	9.410574282923474	6.017873426814512	4.465238594940212
520.0982015354069	39.09425142376184	-7.555457116909929	49.431046767475394	33.00749387921251	22.123936758339394	14.519966875519723	9.808008580495109	6.335069143205815	4.619641339585067
520.8662499269203	40.55777754150744	-7.6259564767659	51.15176854784296	34.2047287785927	22.891310690607185	15.039792064947418	10.227203199492337	6.691227206988547	4.805465848678109
521.6342259778296	42.11102899901516	-7.684313307254759	52.97261184224412	35.47017945682238	23.672672182891684	15.587026134578563	10.639213834205071	7.057499673622745	4.997677389270478
522.4021296859694	43.76078085106339	-7.7125195141217775	54.86259015155541	36.76890396532335	24.453451237670823	16.140831726277824	11.016452191348172	7.406853949382324	5.170423299928395
523.1699610491747	45.5157386992113	-7.699515628556184	56.79873599816099	38.075202126993666	25.230152276836655	16.68504049560773	11.34196332450983	7.722907799211973	5.309786645953186
523.9377200652801	47.38506907077769	-7.6453408140613535	58.77363470399994	39.3811416911235	26.01138532264919	17.214997823065765	11.615602018318011	8.004052427746535	5.419229060381836
524.7054067321207	49.37421111099918	-7.560134326440288	60.79521506352978	40.697469606393554	26.81319013368478	17.738309712383415	11.854195840176505	8.260203803411938	5.514734584744123
525.4730210475309	51.4798357772829	-7.459224596571118	62.87939039930322	42.04632521629146	27.651926695157044	18.269509073660558	12.086140855422231	8.504843373438622	5.613974740035206
526.2405630093459	53.68753090841019	-7.35754211963179	65.03973981145919	43.450020808381495	28.539128941932113	18.82276434646758	12.342206833477135	8.747838412833367	5.727668721111105
527.0080326154003	55.974099636634826	-7.26585191184491	67.27951252053154	44.92113574021846	29.47952187614584	19.40667132232143	12.645906282560833	8.99277624509116	5.857322320953876
527.7754298635291	58.31295699831411	-7.190234524892883	69.5896476205978	46.458686744428384	30.471827406870197	20.023229214127397	13.007742872714697	9.239295404272623	5.999512719799181
528.5427547515668	60.679195443520335	-7.133842992394338	71.95224767983633	48.05020286704681	31.50960279806658	20.669535285172444	13.42502265767867	9.487517465937895	6.152305108012911
529.3100072773485	63.05109039459733	-7.099291275503362	74.34714080129613	49.67684293196989	32.581668079803634	21.340060510105168	13.88678220775219	9.740770369709143	6.318961796881205
530.077187438709	65.40812167908938	-7.089546092302875	76.75579132027062	51.31761642752092	33.672092941917974	22.027895993092216	14.379640009054373	10.005047622823517	6.506386096351127
530.8442952334829	67.72847178882047	-7.106777709753769	79.16059186659305	52.95045055579143	34.76084748959908	22.72447457301125	14.890993340530407	10.285588785499648	6.719665571474637
531.6113306595051	69.98859451690222	-7.15016621625678	81.54105393457793	54.551968323937515	35.82562295245023	23.419236895763447	15.40892811513261	10.583449275548432	6.956981414445217
532.3782937146104	72.16522983720462	-7.214085918536329	83.870431711192	56.09742549850303	36.84446810963964	24.09935524397759	15.92037569862499	10.89310632452137	7.207605431275235
533.1451843966338	74.23748143857694	-7.288364293859198	86.11633121816226	57.56246340089875	37.799117096358735	24.750526633031242	16.41058409659995	11.20299410015403	7.454689310040132
533.9120027034099	76.18700531555704	-7.360058048265	88.2443610806719	58.924918407138435	38.6769542531783	25.357608543737463	16.86445802186252	11.497642563222104	7.679743201636205
534.6787486327736	77.99561104359883	-7.416098471376829	90.22136955106366	60.16574262545115	39.47095332392711	25.905378103388852	17.268433277607116	11.760641215678266	7.866902209889569
535.4454221825597	79.64281505165468	-7.44571083852628	92.01595189001938	61.268633211364374	40.1775541683035	26.378739264176446	17.611530610490867	11.977372506626129	8.005336507389199
536.212023350603	81.10553154884228	-7.442580969764053	93.5972316881276	62.22023662093047	40.79439873970452	26.764168323913232	17.885600203860754	12.137598199242088	8.090397944878662
536.9785521347383	82.36022946837139	-7.407084727744114	94.93519473383341	63.01191058529203	41.320419858825794	27.053046610434553	18.086398512633675	12.238548153997648	8.125039320161198
537.7450085328004	83.38602830593256	-7.3477850110861365	96.00490205089596	63.64150045188377	41.757350622515716	27.245683709564783	18.215761736140948	12.287444513150017	8.120601411931393
538.5113925426242	84.16675750455718	-7.281010344425417	96.79260391625634	64.11329650470987	42.10999503679655	27.35431166723663	18.283649745002908	12.301568614434856	8.095531177109407
539.2777041620444	84.69073887046208	-7.227128275767807	97.29876945159552	64.43451297970152	42.38242104855705	27.401268960161932	18.307193518205494	12.303692084832337	8.070487210740449
540.0439433888959	84.9492396862291	-7.204278033814883	97.5342500928818	64.60955188806369	42.57148621789386	27.411945251784218	18.305962890038018	12.313615479292439	8.061297703838326
540.8101102210134	84.93459257665226	-7.221870168580494	97.51035075308657	64.63511181823141	42.66168519789724	27.403839948888496	18.29432916681593	12.339433413251221	8.073259364674897
541.5762046562318	84.63967417714075	-7.277179686756062	97.22856848777775	64.49854199085755	42.626215929510835	27.37765690950495	18.27536223788993	12.37362342994571	8.099800308610726
542.3422266923859	84.05817157732707	-7.356972677141908	96.67677910907143	64.18081225323472	42.435339140133934	27.315026883672935	18.239142104026193	12.396851344196769	8.126308456767735
543.1081763273105	83.18572683533823	-7.4428924429580645	95.83322848069226	63.66185502744999	42.06768522322275	27.184732560083404	18.166289010477954	12.386851054430798	8.13644212599949
543.8740535588404	82.02118288341131	-7.517769824668236	94.67618529733791	62.92650180165164	41.518391732521145	26.954407333066754	18.034849723286143	12.327603430353804	8.11702198011106
544.6398583848105	80.56784955213736	-7.569931190259518	93.19340168276555	61.96874164809853	40.79990458147081	26.602103963155844	17.826711224679645	12.213384545362436	8.059909373580213
545.4055908030555	78.83456298041997	-7.594000683936177	91.38678533021151	60.792379244295056	39.93539449814127	26.1224348442743	17.531155356858044	12.046010397631147	7.960547345242012
546.1712508114102	76.83670477497695	-7.589654178300561	89.27181783338341	59.409077125575195	38.94931349774532	25.525719935632303	17.14582862368397	11.829156756349635	7.81672652893989
546.9368384077096	74.59656397227226	-7.5595902141505	86.87352153735796	57.835064434747636	37.86037816634955	24.831833778310568	16.675495690541926	11.563766336842743	7.62823831633374
547.7023535897882	72.14271849841687	-7.508370531361438	84.22201042636225	56.08913048738219	36.68044183103915	24.06261113430323	16.130774171106452	11.247704275754115	7.397842354716337
548.4677963554811	69.507451425574	-7.441876508480496	81.34954583996426	54.19211525379063	35.41778736379078	23.23609203412122	15.526584451613767	10.879374861284779	7.132005373552909
549.2331667026231	66.72289567073364	-7.366975710275037	78.28959925743456	52.16724162282561	34.08149634681394	22.364288581293973	14.8804609485397	10.461944675502593	6.84071583829674
549.9984646290487	63.81688879162322	-7.291046121494451	75.07730914314257	50.04005317087353	32.683689857330485	21.45493809503806	14.210903797572703	10.005163437348136	6.536012333129425
550.7636901325931	60.8109072047318	-7.221475041302716	71.74976659645215	47.837298862265314	31.239329715252712	20.515802843910308	13.536608559287483	9.52436569115415	6.229818772495586
551.5288432110908	57.72091984606551	-7.1653231142997065	68.34523296092556	45.58560958989931	29.7652505240867	19.55854453949425	12.876594221154814	9.037615402330042	5.931705247985078
552.2939238623768	54.56080384864781	-7.1286012448433596	64.90063893891919	43.309829623610945	28.279491301401883	18.599062196211335	12.24873937569389	8.561939152121846	5.646683787436302
553.0589320842859	51.34586645748928	-7.115571479713743	61.448590827375384	41.03176600044006	26.80119594793009	17.65381357823101	11.666246276781528	8.11071329609918	5.375144710983009
553.8238678746528	48.094555746295455	-7.12763383343875	58.01495046368578	38.76887793298428	25.34955647588956	16.733412208229268	11.132560513388096	7.691178065915044	5.114782533063298
554.5887312313124	44.82745332165362	-7.162293931567173	54.617642124282725	36.53340834512643	23.94022317287893	15.837430924506899	10.637973802872525	7.30295739342132	4.863602128592051
555.3535221520995	41.565640143330185	-7.212882133880088	51.26685492487922	34.33228699420839	22.580895064061124	14.954294454488778	10.161682683201377	6.938287684669351	4.622284093987961
556.1182406348488	38.330564552365544	-7.2698391023334	47.96744837802543	32.16878579362948	21.268898408228736	14.067242365493474	9.679538938883972	6.5853568629906265	4.394206303804902
556.8828866773954	35.14576745109139	-7.323555584765181	44.72303698624838	30.045777955571953	19.993792827561684	13.164109569289469	9.174117663364546	6.234333241059504	4.183764059899404
557.6474602775738	32.03773876811894	-7.36728855262125	41.54103441006097	27.96886847213889	18.74356565163899	12.244917714509981	8.641469252915742	5.8826534788880185	3.9937644328377297
558.411961433219	29.033663089338006	-7.3984649757670615	38.43552648092685	25.94758009305918	17.51115868873753	11.323377957847399	8.090649365209208	5.536488786638213	3.8235831085185525
559.1763901421657	26.155852273140752	-7.417611088431023	35.42647664156973	23.99394909825393	16.296944687038287	10.421179716000832	7.5371932284679	5.2066282046569565	3.6685367545868006
559.9407464022488	23.41624405229567	-7.426009584007509	32.53586183490116	22.119496335991606	15.106723911914646	9.559290679308289	6.994903899558725	4.9016124044660465	3.5206757554668062
560.7050302113031	20.81498702656558	-7.423650219455373	29.782417403488218	20.332181134693116	13.947386171478334	8.750490486701628	6.4699189672461745	4.621989745301909	3.36991659768273
561.4692415671633	18.345244315960528	-7.408834619410015	27.17815729996189	18.635097418227968	12.823504928920602	7.996806006728911	5.960053841368827	4.358554448930505	3.205809802188792
562.2333804676643	16.001040302186876	-7.378862001702792	24.727293829123912	17.0266380506493	11.736550877294146	7.291153909068309	5.457883880555857	4.094997229088763	3.0189358787579774
562.997446910641	13.783040763682912	-7.33126571048558	22.427615955151254	15.501566412461752	10.686354610889119	6.622374614499688	4.955809332629093	3.813349058816801	2.8026542037336952
563.7614408939281	11.6995418812938	-7.265146228704687	20.273549230365134	14.052984785035793	9.673433820509791	5.980957350666362	4.451219996866757	3.500961673713923	2.5549334876028738
564.5253624153604	9.762275110036548	-7.182748310038815	18.25978581983264	12.675746512588532	8.70169021176753	5.364266932241411	3.949798428284054	3.1571605465733423	2.2807067063748407
565.2892114727728	7.981457385898578	-7.090735354720074	16.3841637241971	11.370235394501696	7.7805791260489645	4.77884524443687	3.4662908356609163	2.7964220313733756	1.9935230201972693
566.0529880639999	6.362793993645463	-7.000013032278371	14.648579494137628	10.144696500606107	6.925129938154157	4.238320301741687	3.021780580299626	2.445864278613975	1.7147850979319754
566.8166921868768	4.907624566091498	-6.923069590638887	13.057728741509479	9.013506605032637	6.15232934203438	3.7571481416197807	2.6374816764061553	2.1363545803503117	1.469612919433855
567.5803238392382	3.6141845968548116	-6.869969997401914	11.616534815822128	7.9920903954994555	5.474697191936798	3.3436855938529337	2.327487059268938	1.8912316420340964	1.2801105658990233
568.3438830189189	2.477773045911362	-6.845068604231976	10.327660804764108	7.090750344116148	4.893980921486502	2.9964800759729995	2.093254081532992	1.7185224985314589	1.1586321412601546
569.1073697237535	1.4891667157855633	-6.846615844239696	9.189433447783056	6.311450762331188	4.399752817451354	2.706019438438153	1.9233341282071796	1.6109968491437465	1.104569348720089
569.8707839515772	0.632537781518108	-6.868820627112154	8.194634181819227	5.6483301750701855	3.9739137270841383	2.460140120982791	1.798466849387677	1.5525770327070383	1.1054294475090183
570.6341257002246	-0.11469602709892003	-6.904972721966824	7.330081649570708	5.090639899005156	3.598945851053047	2.2498173124235734	1.6995810253631003	1.5272603912289817	1.1421892904718103
571.3973949675305	-0.7788490500230334	-6.949684090520742	6.5779979835422875	4.625260495595211	3.264766402758643	2.071732524562104	1.6147790675945934	1.524648245877235	1.1959988006262616
572.1605917513298	-1.3846390330819773	-6.999173191089692	5.918764106264159	4.237359537527715	2.969654420815564	1.9265573284518158	1.5413050224225042	1.5393695143843225	1.2526868236719597
572.9237160494572	-1.949849145948153	-7.050334545634996	5.3341224583319296	3.9102070702923992	2.7154849330170823	1.814764324454849	1.4818508203823715	1.5667277983308914	1.303438063525367
573.6867678597476	-2.482465631279825	-7.09904541082603	4.808514071855866	3.6253248951068784	2.5010840885465733	1.732002934119178	1.4374849378870698	1.5977841173878264	1.3418138854087927
574.4497471800358	-2.9816247244689795	-7.13880777274323	4.3280110137844225	3.36376393546238	2.3178473898371896	1.6661471953160838	1.4013134267260794	1.618166564682034	1.3595924342854566
575.2126540081566	-3.4419547854849766	-7.161200375172141	3.879288878824042	3.1085994192254685	2.1508834759636652	1.599134352440597	1.3577679518742558	1.611659065789147	1.3461073555581944
575.9754883419448	-3.8589991351720814	-7.158800356750706	3.451454516451796	2.8479411119502656	1.984592264494263	1.5132870366948064	1.289072508937318	1.566850420287011	1.2923382438587865
576.7382501792351	-4.232465566421457	-7.129162712678661	3.03992290409831	2.577335568735207	1.8090703690366983	1.3985800191341609	1.185391145799147	1.4822559718136272	1.1977095142925869
577.5009395178625	-4.56658021168873	-7.077202872359069	2.649442845177468	2.3000672024125652	1.6235351451057358	1.2566665507517634	1.0520531525425465	1.366826464282406	1.073871945078234
578.2635563556619	-4.867291738720394	-7.0142613158794935	2.2927595787230928	2.0255446383654423	1.4358466996130383	1.0993204252210091	0.9089130796149814	1.2362823623641255	0.9423501343419183
579.0261006904677	-5.138869202151106	-6.95384048311907	1.984482705990831	1.765984494355921	1.2586408018428532	0.9425381786103291	0.7821125070564605	1.107208334299381	0.8259669991704293
579.7885725201152	-5.381776907755496	-6.9072882813383565	1.7347648929336401	1.5337707116459942	1.1051736569448956	0.8009515558731897	0.693846462624947	0.992913656236988	0.7403741000535806
580.5509718424388	-5.59294761149209	-6.88142974118928	1.5460477008982423	1.3397272207270374	0.9863357178644154	0.6849703952474506	0.6554731007193766	0.901927651309677	0.6895679904829999
581.3132986552736	-5.767871163872257	-6.878734765891537	1.414016336425675	1.1923125058395305	0.9087332756569282	0.6007865280022529	0.6667853496514784	0.838558587238456	0.6678496725414913
582.0755529564542	-5.903217386271365	-6.897919870190151	1.3296159419430955	1.095800350721289	0.8727650688737665	0.550218334491178	0.718324178804238	0.8035974355799294	0.6648929287217742
582.8377347438156	-5.999553757288709	-6.93402083467987	1.2798497180480908	1.0476441556177427	0.87112638348367	0.5300813884795197	0.7942695677140259	0.7939930241411597	0.6704211672161868
583.5998440151925	-6.062573390738462	-6.977963873672761	1.2473195546228952	1.0361327267896323	0.8885754438999882	0.5311153741993939	0.8747834491666611	0.8018500427465884	0.6762103138631241
584.3618807684197	-6.102485321546529	-7.017941679435133	1.2121352195623425	1.0418650935128149	0.9059903206130064	0.5399699914214278	0.9395118355804044	0.8152190720727708	0.6769646835996195
585.123845001332	-6.131017355599813	-7.043106739995984	1.1574628083177307	1.0432710185182614	0.9076592518460327	0.5443723149438728	0.9734747767113987	0.8214080902358152	0.6717385108432197
585.8857367117644	-6.157727733573545	-7.047962461889452	1.0762661168297631	1.0244807906278037	0.888276088605231	0.5391690424969049	0.9728599900123314	0.8118294743122165	0.6651299019637467
586.6475558975515	-6.187853106644631	-7.034790321059468	0.9743986253890551	0.9811176232398351	0.855256992168723	0.5288017881849925	0.9471179925744897	0.7856367470505043	0.6669125146309769
587.4093025565281	-6.2236236193635355	-7.012106055128283	0.8666088464381136	0.9210520692121511	0.8238016255120213	0.5235523876582064	0.9147424577610943	0.7492702067269565	0.6878848076733224
588.1709766865292	-6.267378284943888	-6.990257063065096	0.7679799586643625	0.8600517932212819	0.8079039515847075	0.5314215139059888	0.8946471056081888	0.7125991830486766	0.7337388950382406
588.9325782853895	-6.323422945116013	-6.976677827693533	0.6859926839376751	0.8145516411725904	0.8123989857871994	0.5511814950387697	0.8977478597012025	0.6842447496393778	0.800938368821531
589.6941073509438	-6.396313922716135	-6.973215556758134	0.6185840776568376	0.7948343504053597	0.8302255526551692	0.5715589026137238	0.9232410326471197	0.6684623690030405	0.8771625271811159
590.4555638810269	-6.486625075273596	-6.976608626295437	0.5580368367264015	0.8013628887640669	0.8458068895337991	0.5774719625676656	0.9607200276449337	0.6646565302983518	0.9461452968108421
591.2169478734736	-6.587691313644874	-6.981001695488887	0.49732529890592225	0.8248106274200246	0.8422646869167725	0.5585704027975291	0.9956926603475509	0.668167632843458	0.9934145736815729
591.9782593261189	-6.6869994284654615	-6.980987044844107	0.4346762095734338	0.8500831626562482	0.8086391866110523	0.5146046983493306	1.015253973442407	0.6719643999198741	1.0097856052530263
592.7394982367973	-6.771811066417941	-6.973449012074497	0.37385653718892264	0.8619063447303761	0.7440708567085306	0.4545546301708878	1.011103087286073	0.6691523700209538	0.99143553467104
593.5006646033439	-6.835245210745314	-6.958287076354159	0.3219689650001083	0.850940289677494	0.6583902070639471	0.39212486444039385	0.9806971778479268	0.65653375709846	0.9390192354850244
594.2617584235933	-6.878682536507304	-6.937831190943544	0.2858929205441658	0.8168695949454117	0.5685404369627243	0.3406801266127717	0.9270609574183979	0.6374588852192797	0.8569466236225525
595.0227796953804	-6.908988703096789	-6.9155903628175714	0.26969956316045796	0.7675611579271626	0.49288789284209233	0.3104586560211384	0.8574241151416544	0.6212465498695661	0.7535190795148932
595.78372841654	-6.933757395912452	-6.895370873625306	0.27388194847513603	0.7148084845341671	0.44597670963962344	0.30816971067932375	0.7815397201862062	0.6193716077462756	0.6412184210305112
596.544604584907	-6.95780560030628	-6.880632309208182	0.2959564534351129	0.6694380478268442	0.4353975969387722	0.3363863939378309	0.7094960563540482	0.6399528846641935	0.5355280718731903
597.3054081983161	-6.982770262739901	-6.873828418080699	0.3315388495023459	0.637197579365143	0.46130613144246446	0.3921760119247404	0.6494899150091111	0.6834643644623215	0.45177873402789537
598.0661392546021	-7.008185053510513	-6.87564228497961	0.37504558278318534	0.6173380267700956	0.5171126620989277	0.46562860748168067	0.6061120734257379	0.742218528056048	0.4010541031997992
598.8267977515999	-7.032187280099019	-6.884139677857982	0.41959854813472397	0.6037101800382514	0.5907017968249306	0.5401220332748666	0.5793559032533286	0.8028511079466387	0.38665227280971237
599.5873836871442	-7.051004723345091	-6.895140512728862	0.4578107373201661	0.5880116323716731	0.6666429654133745	0.5964505323343481	0.5649754498736153	0.8507798569815064	0.40407695353817896
600.34789705907	-7.059002379136509	-6.904001413032115	0.4835726628375596	0.5639832356543586	0.7299605491980117	0.619574057107644	0.5562667466803166	0.8750499812394832	0.4442872514975136
601.1083378652119	-7.050784877129149	-6.907918853565063	0.4942643350285456	0.5304297506796427	0.7703497952637743	0.6045727792170217	0.5473321521865344	0.8717575369586417	0.4983628391294035
601.8687061034049	-7.024933440600472	-6.907171666992924	0.4917240271374048	0.4913211158006199	0.7849998408375809	0.5577940403685657	0.5356314295867985	0.8452312648708595	0.5603440115591658
602.6290017714836	-6.987353795114769	-6.9046654630574205	0.48091124176392075	0.45367389288911397	0.7785021411474169	0.4928685261851049	0.5233137832428856	0.8063520960840007	0.6270998611974123
603.3892248672829	-6.951470553901843	-6.903754639152256	0.4666791055542827	0.42402897994782585	0.7595473995779534	0.42366090634969744	0.51586157255689	0.7682742166603624	0.6960624214555979
604.1493753886377	-6.9342321568617695	-6.906518226936393	0.45163974709670907	0.406852531196499	0.7374744245318814	0.3597107514753164	0.5193704975109306	0.7419461231104778	0.764069702801466
604.9094533333828	-6.949594309374488	-6.913298201563771	0.4359499298256484	0.40467059279374507	0.7198956337215474	0.30604267653696215	0.5377536183973852	0.7331152242013275	0.828670759377033
605.6694586993528	-7.002344935321479	-6.923439411614352	0.4190830463298081	0.41878126294992324	0.7113625092986693	0.26607939455151275	0.5710615885715598	0.7417126464862891	0.8897850591478518
606.4293914843829	-7.0853690867546755	-6.936441400928612	0.4020780669224209	0.4489927853682767	0.7131006078079629	0.2443861876201927	0.615743636263069	0.7635105252584653	0.9504621956076686
607.1892516863076	-7.181816399988173	-6.952148801116066	0.388407383205843	0.49200491075830044	0.7227773164894504	0.24663018367559086	0.665783529460418	0.7922338286764745	1.0141503640918987
607.9490393029618	-7.270771983360474	-6.970534830351287	0.3839161749147717	0.5408908246112354	0.7358112162333228	0.277273124690427	0.7154851604987789	0.8217188780885696	1.0809897135291724
608.7087543321802	-7.333926380949582	-6.9911448850013205	0.39576274455784066	0.5863256382931716	0.7478046530697462	0.336606814215183	0.7616438629020266	0.8473590806203477	1.145438480731606
609.4683967717978	-7.360168387495493	-7.012946568197263	0.4306930377007667	0.6194962995494766	0.7570941538435774	0.4188541818793574	0.8043206928920172	0.8671633255075974	1.197351649850182
610.2279666196492	-7.347009688575541	-7.034843813570384	0.49263607992009817	0.6352630910607573	0.7659407065106532	0.5128160226767395	0.8457938902559103	0.8822265209895193	1.2263962560482975
610.9874638735695	-7.29924017470554	-7.056280634725191	0.5799521966572794	0.6338720712208543	0.7794484256542482	0.6045261925256877	0.8881652208241988	0.8964765448172685	1.2270890054517372
611.7468885313933	-7.226860297978187	-7.077946738925782	0.6843473497800261	0.6216374211049116	0.8030121364364016	0.68168657909251	0.9317435579857278	0.9158283485115319	1.2024979736924513
612.5062405909555	-7.143196217261441	-7.101621100601908	0.7922730435020222	0.609753711882874	0.8395042063765681	0.7377659412515349	0.9748503096375423	0.9464864292039161	1.1639961192356045
613.2655200500909	-7.062852135443776	-7.129239917005915	0.8891782719133481	0.6115912708148681	0.8877171358512053	0.7734474972644074	1.0150801153004139	0.9928366315108414	1.1274302291797653
614.0247269066342	-6.998691173724194	-7.161072113760798	0.9640095684454772	0.6380806106141428	0.9418343138750265	0.7943423186636043	1.0499438060020854	1.0547758909883216	1.1065078841229763
614.7838611584203	-6.957792856686477	-7.193834457852048	1.0112153642134007	0.692444327353817	0.9922981628304974	0.8060016955261311	1.0760460252568516	1.1254033529612428	1.1061324814352833
615.5429228032841	-6.938576904990364	-7.220023274182035	1.0293783827070229	0.7668811963576188	1.0273879232844365	0.809414164948195	1.0877716703307154	1.1904030724443313	1.1190728493539686
616.3019118390603	-6.931315871496007	-7.229562600784984	1.0183591431141057	0.8442306982943428	1.0357844169111328	0.7996556264935712	1.0775879884949457	1.2308553462117855	1.1283667404904882
617.0608282635836	-6.9226350929884966	-7.213333968157324	0.9779158761639231	0.9037889092810927	1.0101560231877809	0.7686185008914865	1.0389800979246377	1.2292009373736015	1.1150333815205515
617.8196720746892	-6.901281218916747	-7.167262628189734	0.9094798213812112	0.9291973778281069	0.9508330897736714	0.7104174699170258	0.9706634491011261	1.1764189695927838	1.0675280609160653
618.5784432702114	-6.862650805535231	-7.09459397499859	0.818945747631572	0.9141247669387056	0.8679315461205324	0.6260809768542588	0.8791534220599022	1.0766482912878423	0.9877928712315232
619.3371418479854	-6.809754090135634	-7.005207562098421	0.7177187045438789	0.863380791212875	0.7796098227694532	0.5250998930287318	0.7776827311688832	0.9465283318263271	0.8904509753856811
620.0957678058459	-6.751201217199514	-6.91243624754151	0.6200100667665911	0.7898474510666231	0.7058059889079749	0.4229863212689713	0.6819905398673285	0.8099020650117703	0.7957855560570888
620.8543211416277	-6.697723937563332	-6.82915067965692	0.5384138449522142	0.7094644477894301	0.6598159392184506	0.3358769027205337	0.605449716416107	0.6904699402442604	0.7207598190975801
621.6128018531655	-6.658880563596747	-6.76517488447443	0.48099984559543607	0.6366276887485993	0.6430050550584747	0.2751945736379504	0.5560918335347695	0.6062230085258467	0.6733200386615952
622.3712099382943	-6.6410897926060946	-6.726624676802142	0.45146555517779685	0.5822297858596492	0.6458640300194869	0.24519104961045546	0.5367356863094006	0.5671283847417561	0.6525861619242015
623.1295453948488	-6.64674942924787	-6.716406897722631	0.4508398958231261	0.553401898425645	0.6548678894480933	0.24419547833481658	0.5470222960408666	0.5755410314655514	0.6535859473299093
623.8878082206638	-6.673867770271617	-6.734802737344181	0.47867276475228593	0.5549160833232971	0.6606421688541166	0.26831679912824935	0.5856277190328756	0.6277420130488345	0.6724677773881442
624.6459984135743	-6.715928425927677	-6.779246030828368	0.5323479461664382	0.5894910843658838	0.6622733880720304	0.3148348781475132	0.6504704306178697	0.715274554362999	0.7088482450516018
625.4041159714149	-6.7623358489378	-6.843712494402991	0.6060894365521632	0.6565729186595908	0.6661244658547769	0.38221964312913226	0.7372136634923585	0.8257222508370541	0.7639100170013737
626.1621608920203	-6.8005096633628455	-6.918951607765662	0.6917269679839402	0.7505804238918152	0.6815313030276524	0.467455287483987	0.8376847860453474	0.9442754006647771	0.8370382343036686
626.9201331732256	-6.819679513035236	-6.993884191743225	0.7805431332910642	0.8601326460850869	0.7161476329707117	0.5627410483918451	0.9398360945555666	1.0559265514847294	0.9228560300886226
627.6780328128656	-6.814844267955364	-7.058228637368742	0.8649463726370152	0.9702140874612866	0.7731691361844772	0.6551325076301966	1.0304533540254175	1.1486797411432237	1.011156791799805
628.4358598087749	-6.788596994756075	-7.104947509766767	0.9382510905494712	1.0664548000782395	0.8501088815313169	0.7304530008412966	1.099028410366473	1.2163509940126556	1.0890829584733428
629.1936141587885	-6.748881782092928	-7.131180100677249	0.9929413519470955	1.1390255046688011	0.9385016137166957	0.7788312951433989	1.1403494270691503	1.2595904190835165	1.1444422907836689
629.9512958607411	-6.703734785926814	-7.137476943652201	1.0201450006006603	1.1842870332973936	1.0246255826454869	0.7987488379865004	1.15498853273104	1.28407868354362	1.1688637947467715
630.7089049124675	-6.656444208830828	-7.125890567638832	1.0117664584468287	1.2034173330681437	1.0920515594800815	0.7962264701843242	1.147863748920276	1.2965228478427528	1.1598115611379622
631.4664413118026	-6.604501537682492	-7.098134227076695	0.9643392624956517	1.198975150711087	1.1255662100029262	0.779637537008318	1.1258133449727268	1.2998734061815131	1.1208047652279083
632.2239050565811	-6.543221072597345	-7.0552332263911275	0.8824169282149787	1.1722795000091724	1.115940296508569	0.754547063221537	1.0954610251477517	1.2908071294765264	1.060235812640551
632.9812961446379	-6.471483885475921	-6.998646929400703	0.7788778844968176	1.1231115612542437	1.063776583831455	0.7219920720654116	1.0617935889428995	1.2615879836743522	0.9892448882031477
633.7386145738079	-6.39558243901624	-6.931839775501022	0.671826653295815	1.0519019316064293	0.9804872893461303	0.6812603212790709	1.0271107170845175	1.2055482852527177	0.9196402563489814
634.4958603419257	-6.328558791727808	-6.86112531312266	0.57960504081296	0.9627733450288796	0.886038233216949	0.634298063758111	0.991321353600136	1.123460592046655	0.862443411085307
635.2530334468262	-6.285199784274818	-6.794469453080967	0.5156320593544059	0.8644223502711332	0.8027410492152063	0.5871802990775477	0.9528382441157115	1.0262851704008513	0.8261173096329584
636.0101338863443	-6.275245198146066	-6.739195025527401	0.48519315695404686	0.7684532569402505	0.7479998002489641	0.547384785299891	0.9101977270085388	0.9322816004481957	0.8148001366236617
636.7671616583146	-6.29887647506485	-6.699767374751914	0.4849861181669084	0.6858588638350316	0.7286941143418026	0.5187464538297624	0.8634797646546666	0.8603051658278247	0.8269733636845702
637.5241167605723	-6.3460849496831395	-6.677355651038868	0.5060457104863447	0.6245657557947091	0.7405530651857255	0.4991473993285762	0.8153056462877082	0.8232746438446368	0.8561029786087841
638.2809991909518	-6.40049170184073	-6.670761785096369	0.5383666106116092	0.5884664042674803	0.7719309667080188	0.4826867098029597	0.7703933047074951	0.824668626776103	0.8934735374949039
639.037808947288	-6.445658235805533	-6.677682660019886	0.5750678814869641	0.5776250992201337	0.8094483326695583	0.46471486795114103	0.7337695809322131	0.8588279396388998	0.9316660515537354
639.7945460274159	-6.47102556383515	-6.694872719343384	0.6132266686447796	0.5878649501170647	0.841453899228517	0.44553878759152177	0.7078286273530034	0.9129951415285973	0.9662241247825625
640.5512104291702	-6.475316508965989	-6.717384572348662	0.6516200653779887	0.6104507308596494	0.8582901551683779	0.4298205056992703	0.6900734013705199	0.9699873644415709	0.9947445206350789
641.3078021503857	-6.466497665084827	-6.738215182392508	0.687329257738833	0.6331650443173302	0.8513911925402899	0.4228721112458267	0.673343044994593	1.0117876337554366	1.0147427839677148
642.0643211888971	-6.458593647769888	-6.749601661134892	0.714404797001384	0.6443711174325681	0.8139994647976279	0.4270652620494726	0.6492563575989294	1.0244848503900208	1.0227453852254564
642.8207675425394	-6.466887150773567	-6.746028769052194	0.7260521777609483	0.6381267978757243	0.74487626928887	0.44156296669765993	0.6134776893999669	1.0033171303407684	1.015966896464282
643.5771412091474	-6.502775943684573	-6.727723075222039	0.7194949834608231	0.6185204688905497	0.6527485671656441	0.46493123248259405	0.5703616307818846	0.9556315473306487	0.99559625484717
644.3334421865558	-6.5697509904427305	-6.702194529682754	0.6999431264621476	0.5996258814369702	0.5575454608540493	0.498204867428397	0.5337326776083167	0.8994269713711418	0.9686360640973835
645.0896704725996	-6.661646293938154	-6.6821946240271854	0.6802998166032053	0.6005254013942016	0.48583579215868156	0.5448137679892264	0.5225538797695553	0.8572258292778825	0.9461829083607061
645.8458260651132	-6.763946120303351	-6.6806054904462995	0.6763054343044228	0.6375017969808194	0.46162553136841566	0.6075719535698765	0.5528927505015071	0.8479835648280716	0.9386201765349655
646.6019089619319	-6.858089483476683	-6.70419678292592	0.6989946956202351	0.7162162955992013	0.4965090447313134	0.6846585258987314	0.6297328597455527	0.879854791762507	0.9502838280088719
647.3579191608902	-6.927285654173922	-6.74973570401375	0.7490642852060727	0.8278316395755017	0.584167502023277	0.7678669988165803	0.7430278811126421	0.9470243221631582	0.9773034718177751
648.1138566598231	-6.961650977225702	-6.804581782957934	0.8159252753426518	0.9509670679406854	0.7020857882968521	0.8444168633494629	0.8704221581532101	1.0319580258592378	1.0095473510141355
648.8697214565653	-6.960788981272669	-6.851433099300681	0.8815874391096301	1.0582576281108533	0.8195297680061815	0.9005342501806073	0.9848224431565429	1.1117895101761164	1.0352869393477064
649.6255135489516	-6.932758366729654	-6.874985548266103	0.9272290134199368	1.1252519368534557	0.9083276099377837	0.9255894487477985	1.0630843844517717	1.1663407386311127	1.0453189416330764
650.3812329348169	-6.890430383718577	-6.866978157586589	0.9392662525849111	1.1373030372249886	0.9512104991248016	0.9145654972500816	1.0917274721442212	1.1838227450871859	1.03406579763422
651.1368796119959	-6.846511788858585	-6.827634448945649	0.9126665518243211	1.091990355566475	0.9447725019085969	0.8686981090944501	1.06796159029434	1.1624405543774197	0.9980339781123497
651.8924535783235	-6.80950919797563	-6.764117331305549	0.8516620712002441	0.9976310005446134	0.8971924757484446	0.7946316766423749	0.9981806265063735	1.1086212331467857	0.9346045996081855
652.6479548316345	-6.781960239861004	-6.687753683655365	0.7683029373970127	0.8704603674738287	0.8239367834353182	0.7029110810337018	0.8959814365224119	1.0340218527695768	0.843742763210507
653.4033833697637	-6.76168107556734	-6.611453653558102	0.6791705993529273	0.7317677484616096	0.7433921225746305	0.6062840823655016	0.7800179033762031	0.9526608186298002	0.7319231552938668
654.1587391905458	-6.745060498056144	-6.547751314032107	0.6011582954313548	0.6051910589902647	0.6738247204081809	0.5183684566092222	0.6712128020008397	0.8783635292837788	0.6151144756958269
654.9140222918159	-6.730466361463137	-6.506420708653735	0.5464893999491949	0.5116189672477329	0.629444172123633	0.4513171531423046	0.5880559530964735	0.8216977010816953	0.5162522869417572
655.6692326714084	-6.719542006542869	-6.4920298675968535	0.5195833225737898	0.4623792227882726	0.6163872282498195	0.41310297953400177	0.5413847415749977	0.7874369040061371	0.457456561078474
656.4243703271585	-6.7158303501465575	-6.501954234659724	0.5163563064454255	0.45374260720457915	0.6295590154952215	0.40438274431398025	0.5305469086620143	0.773641765841079	0.45020447986795276
657.1794352569008	-6.721631712047936	-6.526744511889392	0.5270352995478396	0.4675081671748611	0.6538794312750005	0.41713117755424367	0.5437219398963915	0.773534126252871	0.48956842403028844
657.9344274584702	-6.735036034166288	-6.553301116784943	0.5406487075240047	0.47890713010602326	0.670629518366602	0.43705581198320775	0.5628236062404799	0.778757588325159	0.5562181200703016
658.6893469297014	-6.74933523671852	-6.570199160082853	0.549635191305037	0.4688643675411619	0.6667264431844719	0.44958585756868175	0.5716739237372801	0.7833886241659584	0.6253894235509749
659.4441936684294	-6.75502896880652	-6.57231770341764	0.5518793961206523	0.43296785912813895	0.6410212441166214	0.4465727951467251	0.5630554817562663	0.7863155242251132	0.6776499039289856
660.1989676724888	-6.743978321736477	-6.562505752753818	0.5498696860578001	0.3824467623265688	0.6042810716757048	0.4300801909136238	0.5414219631521036	0.7913393686816521	0.7060464966333422
660.9536689397146	-6.713722523087278	-6.549198501036745	0.5473438844002203	0.33676614907943403	0.5727128121794767	0.4110544025069389	0.5193828754873477	0.8045522286035824	0.716580036054788
661.7082974679414	-6.669489732276603	-6.541447723361833	0.5457404386732048	0.3131288526271572	0.5593985679044096	0.4033782703383917	0.5106158449285187	0.8301133359392079	0.7229573516336805
662.4628532550042	-6.622568894650103	-6.543904717823297	0.54269690039796	0.3187545495035211	0.5682718919939695	0.416203358283723	0.5227209556809491	0.8663042832475147	0.7389329898234891
663.2173362987378	-6.585560178780437	-6.554298992656933	0.5333220334393864	0.34979022428491646	0.5929657922099345	0.44832851041337296	0.5534453153063419	0.9048789002059108	0.7719717556586438
663.9717465969768	-6.5671301753635545	-6.564634512850865	0.5134052481023943	0.39625542670705194	0.6204738940577901	0.4877598564516479	0.5917704083312003	0.9342933206277255	0.8205768458069134
664.7260841475563	-6.5691935025954	-6.565035590223899	0.48197662065206615	0.4485920001268031	0.6368656049080954	0.516767381513243	0.6225736043174068	0.9448079882092975	0.875773967117464
665.480348948311	-6.587623242200543	-6.548803043287429	0.4421482690379426	0.5023531802027064	0.6331538961051688	0.520456439028405	0.6332657381555729	0.9329945945066873	0.9257052413784992
666.2345409970756	-6.615464731999111	-6.515835189014155	0.3998556393726451	0.5582468373689089	0.6092292733388671	0.49382418115066606	0.618947859995564	0.9028204116564043	0.9610838418962064
666.988660291685	-6.645918946393612	-6.472846839885564	0.361475862004597	0.6184988263284197	0.5736967556364476	0.4434248311681124	0.5835731842584346	0.8637107758440257	0.9787126103574684
667.742706829974	-6.6737448376908795	-6.430160224842599	0.3318404068158882	0.6823065248233489	0.5391745547747417	0.382930530551187	0.5368190689757188	0.8268402441061911	0.9816553731439086
668.4966806097776	-6.695315476159026	-6.397076245610604	0.31380339947965386	0.7433785298961215	0.5150492485487659	0.3260334231897284	0.48892963323406047	0.8017468602109838	0.9762503625130412
669.2505816289303	-6.708241658695324	-6.378837444533811	0.309325882418114	0.7922587186438408	0.5029823291814788	0.2819899430834374	0.4475161535856298	0.7946009749834797	0.9688853085878826
670.0044098852671	-6.711654529668555	-6.376346174555666	0.3206552868850032	0.82187140492523	0.4974716278287774	0.2555113175470707	0.4178849197233738	0.8079685688116678	0.9638946937983066
670.7581653766227	-6.706764431605811	-6.388008230983328	0.34974014491311856	0.8330772073667232	0.49151701984893137	0.2493064840703081	0.4050108763007243	0.8415019777656108	0.9633107638414868
671.511848100832	-6.697127355435857	-6.41145529740732	0.39567619470240345	0.8358692383469446	0.48234877326955505	0.2653043801672679	0.41439367562766627	0.8924551010662309	0.9670899839252556
672.2654580557298	-6.687847314040397	-6.443540436072218	0.45152876175954937	0.844644673092735	0.4733522059786255	0.302597296978254	0.44961666275862644	0.9550735858958559	0.9726895465296979
673.0189952391509	-6.68391308519201	-6.479439750534312	0.5038072535551752	0.8700270349293939	0.47125914938731484	0.3545462735775624	0.5086810164231172	1.0200144106601101	0.9747159474076232
673.7724596489301	-6.688478717335565	-6.512330477911641	0.5359397521252491	0.9122381919370168	0.48151823481985545	0.4088527051996982	0.5819733780143164	1.0747543637927173	0.9655526834689532
674.5258512829022	-6.7016031193866485	-6.534895716657619	0.5346311970791264	0.960386830480453	0.5048406934074725	0.4517283351597623	0.6546411682395874	1.1061419790415483	0.9377363787123434
675.279170138902	-6.720246542454365	-6.542373108543168	0.4965377720754063	0.9980087784249587	0.5372763820960893	0.47440458714756417	0.7124687513982737	1.1049634396046937	0.8878679962083238
676.0324162147645	-6.739456405622166	-6.534798070442411	0.4312912894143217	1.0110989375627364	0.5722964480427253	0.47704372312361265	0.747638638240625	1.0699862614820779	0.8195580551270956
676.7855895083242	-6.754360980913499	-6.517106274485621	0.35959585952143325	0.9942243502152452	0.6035337909703848	0.4671697300269999	0.7613171734492026	1.0095505144043484	0.7438753397297466
677.5386900174161	-6.761907227065175	-6.496235933540466	0.3057220002604941	0.9515062938133774	0.6260640106349165	0.45373257792291	0.7613470424951814	0.9381032040918793	0.6757258801401722
678.2917177398749	-6.761704684866418	-6.476943948407561	0.28729462103894754	0.893336260698546	0.6363629142810447	0.4406365780171626	0.7569398350974188	0.8692838042971607	0.6273061450335895
679.0446726735356	-6.7555529126231235	-6.4584756486968695	0.30624712784377905	0.8303323856088092	0.6306590905330554	0.42376106954765724	0.7530573578662247	0.8085787628015417	0.6013295350751537
679.797554816233	-6.746339043448921	-6.434452972411523	0.3461533582627778	0.7682530990117122	0.6038700416892446	0.39338952847897435	0.747910169965925	0.7507143617123475	0.5885007396128419
680.5503641658016	-6.736864783679048	-6.396558865154059	0.3787041874101478	0.7064646784194437	0.5505927080339479	0.34127196801341864	0.7346886447304444	0.6843628856833206	0.5718078131353126
681.3031007200765	-6.729163037456036	-6.340025200301208	0.37684882874696957	0.6407891334830822	0.46885595938598	0.26803235196896935	0.7064091807800761	0.6014463256290252	0.5359800708078222
682.0557644768925	-6.7238496275217345	-6.267450200512799	0.32772389155708126	0.5686448209721888	0.36443263027709083	0.18611049206697938	0.6604828699256089	0.5043449491520491	0.4765064640005976
682.8083554340842	-6.719506277458126	-6.188273974018278	0.23747441469888741	0.49268782487761165	0.251851214142377	0.11571514423438334	0.5999459111445109	0.40602330344785553	0.4021923211079068
683.5608735894867	-6.712129369691869	-6.1142251500926115	0.1258926640907534	0.4201691704537298	0.15032643263880008	0.07529677353143693	0.5305142223125925	0.3231593372712096	0.3294447032395986
684.3133189409347	-6.695375873962224	-6.053953468641433	0.015318386401684592	0.35856465255245507	0.0759502582900744	0.07218161395404366	0.456236528721484	0.26775829994825884	0.27271608464682373
685.0656914862628	-6.66251977793228	-6.010563455973019	-0.07819059517317406	0.3112185817879025	0.035466266668993995	0.09931477357865592	0.3778935168003814	0.24372145494213893	0.23777540354053173
685.8179912233061	-6.609617193305125	-5.983394254467982	-0.14619968159473018	0.2767759657829538	0.02591341122659152	0.1403701626622711	0.29605858320904144	0.24962568768477045	0.22238888732062012
686.5702181498993	-6.537816788399589	-5.971538882390298	-0.18422570113443992	0.25215402258874065	0.03963831104957727	0.17928965575797484	0.21585331766400895	0.2836241025109416	0.2222288778435555
687.3223722638772	-6.453282142174598	-5.976102002156639	-0.18813555952423666	0.2370743609995989	0.0708004144365475	0.20866142438848545	0.1491586503726312	0.3454880169796404	0.23724338919589716
688.0744535630747	-6.364607968793063	-5.999334407559254	-0.15469410870074451	0.2359579236137188	0.11838823018010824	0.23202793658239074	0.1111269036438376	0.4344342451900225	0.27312622304469514
688.8264620453265	-6.279615466859116	-6.041778108450832	-0.08533131382042569	0.25635174566076646	0.18436173039101522	0.2596256689385399	0.11318860612543524	0.5450304740331031	0.33736947408825824
689.5783977084674	-6.203533581524989	-6.099916821013338	0.011264660711955088	0.3043577525942327	0.26878008811678544	0.3007166770772587	0.1574057149183119	0.6654870048577104	0.43280242833629945
690.3302605503324	-6.139165657266187	-6.165696319076468	0.12006299888805749	0.37952220540642045	0.3654065220984526	0.3562217959551157	0.23528070602626538	0.7792368066966135	0.5525860828074487
691.082050568756	-6.087844267979635	-6.228414907932217	0.22416696622186016	0.47231440054707896	0.46127502105667784	0.4160515134309275	0.33183751163719943	0.8694339258777735	0.6800109696029439
691.8337677615733	-6.049718408955834	-6.277653751465621	0.3094194907161949	0.5657064302024777	0.5405425211169277	0.4620431683932926	0.4313081291398273	0.9234200827151939	0.7927312233058377
692.585412126619	-6.023034511694505	-6.30641580237915	0.36780627015512835	0.6409429331869694	0.5911148141889644	0.47578042732842185	0.521750436119155	0.9361632136283005	0.8702717497218222
693.3369836617278	-6.004209849326275	-6.313234535760038	0.3985899788056484	0.6844317640049322	0.6101838575840279	0.4472357892038623	0.5962842058668585	0.9113836635909855	0.9010283455314916
694.0884823647348	-5.989318989848923	-6.302313035324106	0.4072622323356603	0.6925269481129028	0.6046477018669094	0.37932260830072817	0.6517737851746856	0.8598825942613741	0.8856462862824692
694.8399082334745	-5.976883569078295	-6.281676370106445	0.40274220958176254	0.6718678644723015	0.5862951880069209	0.2864346436636094	0.6868877251783063	0.7960759452844961	0.8352617985633382
695.5912612657819	-5.96974565157807	-6.259991506959016	0.3934647748423732	0.6359173532962963	0.5648392229034789	0.18809996810484098	0.7012687391507093	0.7338412511599142	0.76576053225922
696.3425414594917	-5.973764251253222	-6.243859401502476	0.3845228762913848	0.5997491307760381	0.543713967183229	0.10198084556052311	0.6963163158280459	0.683975320967245	0.6914957882424329
697.0937488124388	-5.993580966849683	-6.237050176323037	0.37779910929013205	0.5760402997835339	0.5215041397902995	0.0404989693338349	0.6766066037293719	0.6541142748777107	0.6222000009824029
697.8448833224579	-6.027837335424951	-6.241826792184437	0.3752216728489133	0.5734304104287791	0.4975663797920813	0.011766775390678497	0.6508083808655059	0.6503411598141966	0.5642392045138065
698.5959449873841	-6.067626769933975	-6.260980227110535	0.38230663181926783	0.5969020953796935	0.47734008144370055	0.02272918282545522	0.6309112530074241	0.6784704045430141	0.5238083496864787
699.3469338050518	-6.0998081206594215	-6.2984082120942775	0.40859651442499434	0.6486225480687633	0.47299036017329854	0.08022333753459776	0.6295580332938675	0.7428028081538001	0.5089138267541466
700.0978497732962	-6.113687018591925	-6.356913323694272	0.46321029086880916	0.7274379590417679	0.4980790284375063	0.18793379295715695	0.6554934997977693	0.8420769054666879	0.5271290012370091
700.8486928899517	-6.107024706086902	-6.434158602794502	0.547799101627171	0.8269401579905358	0.5590019779583919	0.34054772313220205	0.7087898341637331	0.9650331301379387	0.580550851752955
701.5994631528534	-6.087639141834437	-6.519524256165419	0.6517749358510079	0.9336285307750432	0.648492006941785	0.519362343329834	0.7780063857678128	1.0893371795995401	0.6611301079674554
702.3501605598362	-6.069648147895629	-6.595415855126503	0.7541598724953298	1.0287707950490192	0.7461602448123674	0.6941628209072528	0.8426508655233009	1.1872622552742857	0.7509184483201983
703.1007851087347	-6.066491178282332	-6.643369289472831	0.8320429258562685	1.094296178974031	0.8264975076562653	0.8319177616789135	0.8807271472348246	1.2364455975373225	0.8281803633150968
703.8513367973837	-6.084323852226423	-6.652366934916353	0.8713764680188723	1.120499397853557	0.8703192605844619	0.9087313534771351	0.8787578293047922	1.2303229717313284	0.8763390790542447
704.6018156236181	-6.119193505338906	-6.624338910021429	0.8735268958730602	1.110745042375311	0.8732291722072443	0.9186898332350042	0.838576281805242	1.1812974638487521	0.891097202308881
705.3522215852728	-6.159301897492931	-6.573465239700572	0.8534383813846196	1.0800277773393825	0.846398951465086	0.8752331032719294	0.7769465864071954	1.1144637060282765	0.8814314251375901
706.1025546801824	-6.19116519179519	-6.519577442867989	0.8305433594161018	1.048006098848786	0.8100980594035372	0.80458753408824	0.7179557851512675	1.055642110786141	0.8645334231398003
706.8528149061818	-6.2062040377004575	-6.479544234195652	0.8177266672449068	1.0306154664131348	0.7843314986135956	0.7350007358054436	0.6824612306955045	1.020819170301757	0.8577944778641244
707.603002261106	-6.204177487268778	-6.461176911451836	0.8151055989166327	1.0344734649806169	0.7814565359986707	0.6868926412538041	0.6797148822577155	1.0123860073497788	0.8719014063395072
708.3531167427894	-6.192048476104683	-6.461642746360236	0.8110359572193566	1.0555614190384066	0.8026498463767808	0.6668719924940856	0.7042107571692702	1.0217827832278852	0.9071099688740203
709.1031583490673	-6.1794793247479	-6.4704077482418425	0.789975188648472	1.08203698587198	0.8386390395668055	0.6675847303438562	0.7390321422025421	1.0357415532167966	0.9539117045640335
709.8531270777742	-6.174085736294811	-6.474338718240704	0.7416826495456235	1.0990712046985491	0.8732641053596888	0.6723446482666855	0.7636492098345231	1.0417853669665549	0.9968023453046859
710.6030229267449	-6.179275804738471	-6.463137256663302	0.6675323430808406	1.0945587755916142	0.8895658629656236	0.6629479737668111	0.7629880105873621	1.0318624362935802	1.0205386795469558
711.3528458938142	-6.1950821191230805	-6.433145026150122	0.5807002098157632	1.0637665995703056	0.8764601186370742	0.6273511534420217	0.7333228293635283	1.003847641867699	1.0162382096358016
712.1025959768172	-6.220133679288293	-6.38827312381348	0.5007402085457988	1.0109564967460365	0.833178367707661	0.5645962152495301	0.6824148464030184	0.9610570331173225	0.9847783912916785
712.8522731735884	-6.252665592976532	-6.337891811327954	0.4455783268055358	0.946906028406973	0.7693995691897131	0.4850701868252898	0.6241813736977164	0.910489374584265	0.9356919114070097
713.6018774819628	-6.28986345207877	-6.292573310454358	0.4243345369352891	0.8833116964808667	0.7006089518528231	0.40620348171938314	0.5717923656474584	0.8598649075850524	0.8822295365290849
714.351408899775	-6.326840280897377	-6.260489168792462	0.4348281983586544	0.8277486042050493	0.641943770447603	0.3462993709158697	0.5339600072061979	0.8157900250602355	0.8361206944431157
715.1008674248601	-6.3574506934191115	-6.246026755569875	0.46605362888775836	0.7825816685739966	0.60402396979259	0.31878123907451617	0.5158160470685758	0.7833234046108748	0.8049808191738759
715.8502530550527	-6.377588447985449	-6.250511460792595	0.5036821582715376	0.7474990277353948	0.5915982272605822	0.3285403382073575	0.5219243527367414	0.7666179668884556	0.7926281166940043
716.5995657881876	-6.388961987609559	-6.273235985900195	0.5354685864980882	0.7230035918565356	0.6041256191028026	0.3707072581055728	0.5569586481383864	0.7685256398612745	0.8001193775862321
717.3488056220998	-6.399971229693813	-6.311348966630412	0.554077077083174	0.7112743310439917	0.6363343875335161	0.43199433839454215	0.6228061508386764	0.7884018290558865	0.825610672472946
718.097972554624	-6.422181147962858	-6.358621975759831	0.5567328156496378	0.71336984616521	0.6784020368269212	0.49416243042330965	0.7135910228064066	0.8190257679057673	0.8624403771005085
718.8470665835949	-6.463718780778471	-6.405380110757879	0.5437973671209768	0.7261610275663797	0.7173472599791291	0.5395792966455693	0.8139362130501633	0.8462798207284505	0.8988028667162533
719.5960877068475	-6.523978784312108	-6.440493193054914	0.517302834560299	0.7419058230758866	0.7401617641806952	0.5566979993744035	0.9019317851444768	0.8530971485715284	0.9199055661133686
720.3450359222164	-6.592931088412578	-6.45530452086726	0.48093790595367114	0.7518556429488932	0.7380301369325393	0.5438501447806683	0.9565596503228946	0.8269473174345983	0.9131149603074133
721.0939112275368	-6.655591553859508	-6.44690631350435	0.4401177633328093	0.751097189609852	0.7093044191939981	0.5090206788487528	0.9649632169837723	0.7664162150635825	0.8729529107393734
721.842713620643	-6.698279567537957	-6.418860695681348	0.4011924761774024	0.741096117682746	0.6597524438989115	0.4657035285589872	0.9261341086877808	0.6829131244766948	0.803409487138687
722.5914430993702	-6.713218888422903	-6.379095532714919	0.3697511291855431	0.728032733267324	0.6000979139305604	0.42713059428241973	0.8497811173810188	0.5965176243103345	0.7164764463121989
723.340099661553	-6.7000035728257545	-6.336570947286939	0.3495308606504697	0.7184225143796308	0.5425708821189135	0.4018452223127298	0.7521959633495765	0.5284008318892859	0.6279795928596084
724.0886833050263	-6.664730586869756	-6.298752730748032	0.3431263111846441	0.7157494681544474	0.49785160801697437	0.3926661831249687	0.6514672481521613	0.4937839916530944	0.5533528556405969
724.837194027625	-6.618485160810165	-6.27046524415049	0.3536598082783069	0.7197487076646176	0.47291646843432833	0.39828398717110947	0.5639269745294113	0.49834050520142625	0.5045591336104733
725.5856318271836	-6.575156056348067	-6.253856862240653	0.38546071634811163	0.7283676740611549	0.46988126525087814	0.4156919919596671	0.5021052277212981	0.5389946329678219	0.48907428198213676
726.3339967015373	-6.548043718771291	-6.248516132507064	0.44139332493599337	0.7394092176745373	0.4857495832424963	0.4415776582790807	0.4737130276438748	0.6074695672884411	0.5097018865584415
727.0822886485207	-6.545113309533891	-6.251555973660461	0.518571562852312	0.750944469582187	0.5138271540516692	0.47256886020525535	0.48109914800388687	0.6941924535752433	0.5645066938431151
727.8305076659686	-6.564810259670155	-6.257547330993974	0.6047368640655977	0.759836705264437	0.5461432820112435	0.5047795919971998	0.5204232163073197	0.7898357898442532	0.6456412926761006
728.5786537517159	-6.5952334267709976	-6.258759227321691	0.679539465076342	0.7603364122898064	0.5756386624400243	0.5331699182191052	0.5811352505537952	0.8842328176166889	0.7387261385388229
729.3267269035974	-6.6179848185853585	-6.246161499998855	0.7206013783875092	0.7440812845026583	0.596975484214255	0.5515479314333165	0.6467744493070935	0.9644456088968791	0.8240642868520371
730.0747271194479	-6.6153190149465955	-6.211492312150648	0.7120328775872435	0.7024058355896754	0.6058314033502095	0.5536218623446318	0.6981457152487218	1.0151188360542243	0.8814791012502612
730.822654397102	-6.577187173250227	-6.150292841362106	0.6511741464432825	0.6306969607446993	0.5982441494520918	0.5352145302564288	0.7188815578937513	1.0230263700236852	0.8973616334398606
731.5705087343949	-6.504757989016433	-6.064970954178545	0.5505828758884954	0.5332653365025681	0.5720135174050398	0.4972815704139357	0.7019975601950232	0.9840013514164214	0.8708721515531037
732.3182901291611	-6.409255283553052	-5.9661267351242016	0.4343543527931182	0.42595115077176526	0.5295382598155944	0.44773735650533375	0.6541868740564878	0.9081231124490623	0.8157549259888626
733.0659985792356	-6.3074376479769425	-5.870224080443245	0.3302962319551055	0.33322231029038285	0.4795857296745947	0.3998844084976705	0.5948948109962924	0.8183042140804799	0.7560100482769467
733.8136340824532	-6.215939540449314	-5.794115009883187	0.2611764727357624	0.2798756017734769	0.4357780125666997	0.3677808901560571	0.5496891102589787	0.742029868598272	0.7171283550886782
734.5611966366486	-6.146776515720048	-5.748680771593439	0.2382691606057774	0.28093057580780645	0.4119672155026217	0.3605959481598511	0.5406212662724021	0.7000564496986348	0.7165830523084695
735.3086862396566	-6.104942061059624	-5.734554872345662	0.25852287030430343	0.3345112681666711	0.4164155702772323	0.3785517277662178	0.5775087177114768	0.697912392117118	0.7573958756335992
736.056102889312	-6.088279342878589	-5.741984573942447	0.3055863319652179	0.4217538922479491	0.447681548019486	0.41228944724544725	0.6536892986655678	0.7245014551808957	0.8267855220728677
736.8034465834498	-6.088817147841019	-5.75463785281822	0.3541256194462692	0.5136602211573082	0.4939676893629237	0.4458260274465813	0.7479152466086783	0.7579405113054953	0.9005551640488587
737.5507173199047	-6.095084688067146	-5.755357017029851	0.3768360556818129	0.581372164628009	0.536290049180459	0.46178869689265767	0.8312250722010877	0.7748037442677838	0.9512037573614567
738.2979150965115	-6.095148110694772	-5.731735333272951	0.3532365636122856	0.6054212874123275	0.5548747165574506	0.4474964701971178	0.8763925859523738	0.7584108897590172	0.9573084252275876
739.045039911105	-6.079633015206191	-5.679423766111872	0.27693611531620643	0.580146413846971	0.5362848745835054	0.399348050582617	0.8662442682202958	0.7028665356432695	0.9103607252526915
739.79209176152	-6.044125635837596	-5.602525010750119	0.1582642021445908	0.5125649109318982	0.47858578917652217	0.32402527674771076	0.7983181601004725	0.6125268791419609	0.8164486567529101
740.5390706455914	-5.989871869944835	-5.511269678566963	0.0198637035145941	0.41757734914131994	0.3919765365805912	0.2355776401905212	0.6844771519539723	0.49866221606242966	0.6925297754428836
741.285976561154	-5.922581771106983	-5.418171952693517	-0.11258933395741089	0.3122159408646761	0.29437762703615267	0.14973963814279045	0.5463925026019254	0.3751759182692638	0.5595164270052946
742.0328095060426	-5.850293367048026	-5.334288278721116	-0.21950489011115515	0.21155530465621109	0.20464457380498935	0.07858786167693665	0.40902006242187117	0.2554700725537131	0.43532585449590044
742.7795694780918	-5.781656908170712	-5.267126126397998	-0.29124822894413693	0.12685112098352125	0.13698702054242062	0.02820984974108498	0.29452147052008115	0.1512832008300098	0.3313954766981997
743.5262564751367	-5.725155335134001	-5.220656428963155	-0.3261315732837238	0.06558330951600766	0.09880685569915748	-1.2076902686786184e-06	0.21802960453713993	0.07322626834331292	0.25302219312752694
744.272870495012	-5.688626482575381	-5.196726870780228	-0.325735642871372	0.03191809296263326	0.09148657701739715	-0.006274613386030303	0.1857929905486877	0.031357093896438926	0.20211980181763511
745.0194115355524	-5.677942657196491	-5.196145849396222	-0.29213458726952624	0.02674242379828584	0.1118556994593849	0.009178215016541813	0.1951748048159354	0.03362329422629262	0.1794314298542714
745.765879594593	-5.694630391699318	-5.218347673690014	-0.22888098490721642	0.046639584468819884	0.15287376797185104	0.04497917269107354	0.2358233165906185	0.08187988714079708	0.18431868174422927
746.5122746699683	-5.733784676989979	-5.259748464646569	-0.1438813362797804	0.08292681969089077	0.20338540232892655	0.09535982097524354	0.29187156266296377	0.16729354699322307	0.21256233562390126
747.2585967595134	-5.783843679964416	-5.312616305894821	-0.050602498319820555	0.12192199998706688	0.2490608178998217	0.14886202850934893	0.3455862723315546	0.2692364762106969	0.25469387827183354
748.0048458610628	-5.8289374726551	-5.365876492827359	0.03432542200519695	0.14760137372241466	0.27501837931073947	0.19053097606593372	0.3817689755921707	0.35965187485649075	0.2966936630173853
748.7510219724516	-5.853309827342441	-5.408289096433835	0.09662279465301182	0.14670741678263433	0.27017681210796773	0.20742246934677588	0.3917595047992126	0.41202941996319975	0.3235459078524272
749.4971250915144	-5.84582347776501	-5.432714258722154	0.12991733972388797	0.11450743839931565	0.23158688613745415	0.193919367497144	0.3752961778145609	0.41121160365979303	0.3243941743942864
750.243155216086	-5.803071156887228	-5.43891661532675	0.13824768007339472	0.05799344295679454	0.16602565752704201	0.15334688667350527	0.339326576530504	0.3586615965797675	0.2964845721374907
750.9891123440015	-5.730092082734516	-5.433368374539469	0.13391480973752312	-0.0055460342502309246	0.08816934852121427	0.09510663990566037	0.2946402390993015	0.271168504584967	0.2465739657495929
751.7349964730954	-5.638934275702861	-5.425976757925179	0.13135168615378578	-0.05460535832772262	0.01531761584047242	0.029661076648515028	0.2519966034056864	0.17382257026128833	0.1887841473930143
752.4808076012027	-5.545751499535746	-5.425572891159576	0.1405270301387871	-0.07142248578515975	-0.03885348558595947	-0.035123947915108644	0.21959266979535386	0.0911516337258762	0.13977619346049241
753.2265457261582	-5.46701414000799	-5.436419052589674	0.16293591695560128	-0.048043346803750886	-0.06862085537263773	-0.09443759242551764	0.2020088904315509	0.04003864687141778	0.11267363563913779
753.9722108457964	-5.415784803709533	-5.457534257742187	0.19269368482399418	0.012161421080771007	-0.07639790031909488	-0.14440138374706013	0.20085106018144927	0.026946758438091578	0.11272706246041686
754.7178029579526	-5.398616116267792	-5.4840218748861025	0.22067485297806222	0.09663697756896816	-0.06968597810934263	-0.18098488278886382	0.21538068797732546	0.04854009830477768	0.13601161379229687
755.4633220604613	-5.414364171435509	-5.509562896125416	0.23886704024476746	0.18819542967760494	-0.05635101546774557	-0.20104508718478709	0.24313009048247203	0.09497418865847873	0.17206142934834734
756.2087681511574	-5.455753942280424	-5.528603117008776	0.24238061365991737	0.26934114584341895	-0.040962253879810895	-0.20469881672007162	0.28030171463110065	0.154212986971773	0.209026402632011
756.9541412278757	-5.51301907043795	-5.5382401641118015	0.2294791046984379	0.3264544162177936	-0.022731201022515357	-0.19563503398689264	0.32264935738877476	0.21644999156242406	0.2392816690887507
757.699441288451	-5.57804400027941	-5.539429337293572	0.20111503111068796	0.3531495164180294	0.0046693851593051505	-0.17818619045138817	0.3663736811404137	0.27734245633544496	0.2629285678130886
758.4446683307182	-5.646529091720875	-5.537320697993094	0.16141950979816588	0.3526147460243614	0.05152961727790739	-0.15291457005617026	0.40925886692274904	0.3391749731129474	0.2878365404369214
759.1898223525119	-5.717228108878344	-5.539931126978824	0.1183335607306093	0.33743210763268383	0.12844929224310864	-0.11456654073262218	0.45146418930068766	0.4092113101062482	0.3259069385107969
759.9349033516671	-5.789160503995736	-5.55536560288785	0.08295821688529514	0.3259474488718821	0.24157525611880093	-0.054803485319958156	0.49565966835052144	0.4959030384783949	0.3871290610998326
760.6799113260186	-5.859293412444665	-5.588779586382286	0.06764986888386026	0.33544287825236996	0.3882967785991305	0.031857046491968966	0.5464402054319102	0.6044234213483026	0.47441883328973233
761.424846273401	-5.9221645024363445	-5.640464158864164	0.0830763090118607	0.3748279367029683	0.5558905531672593	0.14267536850030105	0.608502892850856	0.7334057013673396	0.5814255808889159
762.1697081916495	-5.971385527263583	-5.705611578508448	0.13465338068008403	0.4394178942290008	0.7238617010232584	0.2651945385251464	0.683164020841386	0.8735605267936615	0.6942058803506086
762.9144970785986	-6.001902023362286	-5.775476001610736	0.21924654681410427	0.5110399280155509	0.8692005529994331	0.37993903662712647	0.7648890225122065	1.0088940449015444	0.7951910324433689
763.6592129320832	-6.011142483495518	-5.839022179618766	0.3232116422711018	0.5635645894967185	0.9718788358444286	0.46557250698381925	0.8398720244433271	1.1197158286446776	0.8678173321509615
764.4038557499381	-5.999460348708208	-5.884909573855658	0.42386703555981065	0.5720883176625433	1.0187286042676078	0.5046941898561572	0.8889658795672215	1.1870153819680898	0.9000810523441896
765.1484255299982	-5.969979029557019	-5.903619923943788	0.4954689257246221	0.5217517280080273	1.0052949620796792	0.48869994239842995	0.8943868881680839	1.1967817462046213	0.8865182220029082
765.8929222700982	-5.928557058581918	-5.88951591067733	0.5174364620838166	0.4127562179134614	0.935713166784442	0.42040927674186435	0.847098719419737	1.1430561809622732	0.8283770150729417
766.637345968073	-5.883470936062924	-5.842443732196278	0.4813183016885718	0.25994175118424323	0.8212890792929928	0.31402396525495924	0.7517928056497825	1.0291875122168657	0.7327823570804624
767.3816966217572	-5.844276572855367	-5.768418317247795	0.3930586016398383	0.08818443333200676	0.6783945748041145	0.1915224210572939	0.6268502233656239	0.86776214623585	0.611293589249378
768.1259742289859	-5.8198365589542655	-5.679121322143982	0.2706682943069314	-0.07405930361803748	0.525750447106172	0.07674807314709753	0.4996064721325624	0.679121179565386	0.4787368954176845
768.8701787875938	-5.815976031495568	-5.590242027847656	0.13930003804528646	-0.20077010502603443	0.3820556706918863	-0.011087708746691405	0.3983462596736915	0.4889731562953834	0.3520531346713227
769.6143102954156	-5.8333737969908395	-5.51848185444671	0.02566625473677231	-0.27310018419468385	0.263855632730043	-0.06207959209123448	0.34380698126639686	0.32386437944348234	0.24820822143057697
770.3583687502863	-5.86640253584128	-5.477759589821251	-0.04767238617859615	-0.28206274500649364	0.18403067784384586	-0.0768497569570572	0.3432491679411278	0.20571799184037776	0.18099210343572825
771.1023541500406	-5.903302079331153	-5.475433023607355	-0.06788661322163492	-0.2294624368577871	0.15044047082499645	-0.06436299580071125	0.3889620648959564	0.14657528034555067	0.1575445079514184
771.8462664925133	-5.927893828667762	-5.510314268168779	-0.03518775866038659	-0.12625702320621368	0.16514323078095394	-0.03683980042862789	0.46220804123623793	0.14642796937622204	0.17684835831177903
772.5901057755393	-5.922918088160239	-5.573493109400333	0.03772131256206457	0.011332023942827618	0.22434916197076848	-0.0037056598932725393	0.5410469333973316	0.1953533986875735	0.2316186864526273
773.3338719969533	-5.874437919085482	-5.651988502498871	0.13120121146579145	0.1666532506975571	0.3194707463969113	0.03335594588255386	0.6090867268452307	0.278854261674887	0.3129553769175413
774.0775651545903	-5.776379254285152	-5.7330110219179	0.22588955170716396	0.32600641823999865	0.43826516672745175	0.0813151966056962	0.6607794168708496	0.38298485894546896	0.41426087577015114
774.8211852462848	-5.633992463982347	-5.806937478247472	0.30787034571019145	0.47925693374546796	0.5657668320069664	0.151491675152978	0.7009021015635906	0.4964671045836617	0.5314551310796958
775.5647322698719	-5.464985184274613	-5.867874839504401	0.3697922500230204	0.6181833630345803	0.6851096367437881	0.25183428823513765	0.7390659605208105	0.6100315642417158	0.6593656952402753
776.3082062231862	-5.297013235401461	-5.912736948903484	0.40893007883890853	0.7349565138147627	0.7797745797653777	0.38011125803488355	0.783154516000705	0.7150685210745538	0.7878416847116814
777.0516071040627	-5.161486348703691	-5.940356362773345	0.42519812598086926	0.8228408547251789	0.8377666243937707	0.5225570467753871	0.8357570191614236	0.804139097610137	0.9016757737308181
777.7949349103361	-5.085114305874333	-5.951463397283476	0.4205483173698541	0.8787226801921433	0.8564436875451964	0.6586014021696638	0.8951917199158883	0.8730329468901985	0.9855329494891443
778.5381896398412	-5.0819730106688	-5.948811426596669	0.3991153099285727	0.9047869808042446	0.8438081112647122	0.7683474422054699	0.9586761842280689	0.9221202508335011	1.0310596354404913
779.281371290413	-5.149161958963418	-5.936589372107701	0.3662600737277124	0.9073365378421538	0.814558039493865	0.8381578968603529	1.0237009260843495	0.9552110732947323	1.041104252874538
780.024479859886	-5.268240238842571	-5.918894558741394	0.32674022012731374	0.8931210340881517	0.7823479656523222	0.8619948777232231	1.0863141673260222	0.976324946914211	1.0280637416090963
780.7675153460953	-5.411682702588077	-5.898400409518429	0.2835948596940989	0.8662992387476622	0.7531436859596923	0.8399339477279772	1.138972616278755	0.9872424324196478	1.0077192364817629
781.5104777468754	-5.5517892395970785	-5.876064876240429	0.23919233104524018	0.8280403441565953	0.7240700034135381	0.7767917986456228	1.1708987358408987	0.9873190377158512	0.9921165913334802
782.2533670600615	-5.6686987238276885	-5.852055806971956	0.19791573966101694	0.7784289536132576	0.6879919712251441	0.6821100518997154	1.1721241436535852	0.9755071056715616	0.9856666907966352
782.996183283488	-5.754302613587696	-5.826995145594854	0.16821777368952873	0.7187339680582339	0.6404454741622363	0.5706468037688346	1.1388532355481535	0.9529103211982326	0.9860248144322767
783.73892641499	-5.81128176585942	-5.802710964562372	0.161558509253946	0.65234765304373	0.5842827088836566	0.4613773654433828	1.076240345435675	0.92451913936626	0.9886337292744152
784.4815964524023	-5.848407864112101	-5.782153514339513	0.18841836574300164	0.5849410403533124	0.5296903729400686	0.3743142307764069	0.9972024408506748	0.8994012905358906	0.9919453144574897
785.2241933935596	-5.874492340391996	-5.76882968316869	0.2534504498928465	0.524798066726051	0.4905155742682945	0.3260677021389977	0.9178384579867949	0.8892494803656961	1.0004069216594633
785.9667172362967	-5.8941144334233035	-5.765567887392537	0.3519108625088023	0.4824175007648961	0.4783742184993116	0.32545933177525743	0.8520446096575043	0.9043808135538907	1.0229078840987071
786.7091679784486	-5.906785095946617	-5.772895191291067	0.4691413347172526	0.46817808819180584	0.49761985728781344	0.37046251953793696	0.807225101044927	0.9480834003661336	1.0672180874003905
787.4515456178499	-5.90949363052643	-5.787817621684935	0.583385216262049	0.48796417985409324	0.5429122575515555	0.4478386563706369	0.7829036972430616	1.0117570288095648	1.134227794598191
788.1938501523355	-5.900608612476612	-5.804103465461441	0.6716217842710135	0.5393222118655832	0.6006771247225844	0.5363335516407055	0.7722602135039045	1.0749736276138293	1.2154893892502159
788.9360815797401	-5.882254117102179	-5.814333797335888	0.7162196392849038	0.6107874557221127	0.6537786084518773	0.6128162410958105	0.765907820221809	1.1120227855366558	1.295646916179117
789.6782398978987	-5.859496073196191	-5.81265914035712	0.710042992518396	0.6853651308375817	0.6872743319606922	0.6591296620635658	0.7561738410497156	1.1028528559734498	1.3574330990312484
790.420325104646	-5.837274027052635	-5.796286443874402	0.657335443588388	0.7456183812385033	0.6922396450389732	0.6663843591493812	0.7394850899273075	1.041635906365884	1.386346845906374
791.1623371978169	-5.817255929166471	-5.765024043218591	0.5706441742327222	0.7778678841276125	0.6664715553785339	0.6352028119561339	0.716184499975995	0.9382707343192136	1.3731205769989314
791.9042761752461	-5.797028020803859	-5.7203241023544935	0.4662959729683207	0.774768045670049	0.6135379965552152	0.5736815086126867	0.6888655669513577	0.8129094236974215	1.315615634040891
792.6461420347684	-5.771919492971	-5.665269438388248	0.36090537226846653	0.7366776941349977	0.5415111542571491	0.4949474479681184	0.660835131206035	0.6875687862767217	1.220517019088816
793.3879347742187	-5.737405482097602	-5.6055454313172515	0.26956134358329464	0.6720610988034634	0.46221712434039297	0.41533747565363566	0.6353460913320843	0.5799193445974948	1.1039978391613436
794.1296543914318	-5.6905708159181065	-5.549545742157829	0.20421809517436795	0.5956643541432296	0.38954945750783576	0.35146136683181606	0.6150316715635897	0.5005913690732529	0.9885498734655682
794.8713008842426	-5.630188831971609	-5.506576620654111	0.17174843487290126	0.5243593423866528	0.33654471375158845	0.31602272952051624	0.6011204922867188	0.4535790393841177	0.896105338688753
795.6128742504857	-5.556662508162479	-5.483466180131538	0.17209549127751966	0.47186397865842444	0.3118002553886443	0.3131991799185885	0.5926543658977099	0.43750788723345124	0.8403278464470549
796.354374487996	-5.472977046003953	-5.481960076830885	0.19873117572078947	0.44516132805382824	0.3173014002302459	0.3370802898663108	0.5866977025408504	0.4474201388505481	0.8226492081842753
797.0958015946084	-5.385683308868541	-5.498282954809174	0.2411533507031418	0.4442518522167562	0.34865846862412386	0.3743314066304011	0.5798369280674107	0.47670660014865174	0.8339209930941553
797.8371555681575	-5.304483086720678	-5.52476409365948	0.2882956874222211	0.4642789334048949	0.3970598857959704	0.41002580537675826	0.5705232506378861	0.5188605821747085	0.859990609288908
798.5784364064783	-5.239226346383179	-5.551995456594536	0.33049747481581626	0.4978643753686942	0.45157996282884216	0.4332966508132303	0.5604983150748746	0.5685815509287249	0.8875178479533528
799.3196441074057	-5.196298037839339	-5.570468085075353	0.3597990690428201	0.5364378440202815	0.5010413173859316	0.4398937711736046	0.5540657480229072	0.621504564466548	0.9072377973889498
slope	10874.65118872269	44.58424799446757
intercept	-0.6955252797496243	0.19008110259290267
pearsons_r2	0.999772741768607
rmse	0.5376305464754294
mae	0.37222492307576416
slope	26493.897197539143	15541.768714645445
intercept	389.05498273769757	66.26099275892845
pearsons_r2	0.17687635411531083
rmse	187.41438923196412
mae	120.9497381698358
slope	10876.94884908932	44.13394713328141
intercept	-0.7235154595335018	0.18816128364242
pearsons_r2	0.9997774022372204
rmse	0.5322004784812823
mae	0.36133196897929976
Lambda_Range	350	800
FOLD	<class 'function'>:take_signal_near(541; 5)
FOLD	<class 'function'>:find_wavelength_of_max_signal(541; 5)
FOLD	<class 'function'>:take_signal_at(541)
