# Supplementary material for: Roblonski: A Material-Efficient Robo-Fluidic Toolbox for Rapid Photochemical Characterization
Source: ACS Cent Sci. 2026 Feb 6;12(3):333–44. doi: 10.1021/acscentsci.5c02027 (PMC13022720; doi:10.1021/acscentsci.5c02027)
Supplement: Supplementary file 2 [file oc5c02027_si_002.zip › BeerLambertStudy/Raw Data (Automataed)/BLEC Study (2025 Jun 12)/RhodamineB2/blec_RhodamineB2__13062025_aABS_i13_eCHK_d900e-03_t-1_m0_v0.csv]

name	C:/Users/cbe.mabolha.shared/Documents/Gilson Spectroscopy Project\BLEC Study (2025 Jun 12)\RhodamineB2\blec_RhodamineB2__13062025_aABS_i13_eCHK_d900e-03_t-1_m0_v0.csv
2025-06-13 02:39:26.432831
count	30
interval	0.1 (Sec)
integration_time	40000 (uSec)
NLC=False	DCC=False	WCAL=-5	Slit=S5
Conc_0=0.009	FRAC=1.0	Conc_(13;None)=0.009
wavelength (nm)	dark reference (int)	light reference (int)	abs (mOD)
W	D	L	S
344.6678771972656	1601.8	1683.1333333333334	6.274745628879264
345.45221902608614	1589.4333333333334	1668.8	-3.270852562951537
346.236489003635	1586.4	1665.6666666666667	9.788893056699978
347.02068712774695	1584.6333333333334	1665.4	1.6161483761767834
347.8048133962569	1585.4666666666667	2405.2	-0.7587164552580383
348.5888678069997	1585.7333333333333	2422.0666666666666	0.3463273563939167
349.3728503578101	1586.5333333333333	2435.0333333333333	-1.4477915540395496
350.15676104652283	1587.7	2445.866666666667	-1.7340488463341142
350.94059987097285	1587.0	2453.4	-0.7512447503813818
351.72436682899485	1586.6	2461.266666666667	-0.2647330053952782
352.5080619184237	1586.1333333333334	2467.733333333333	-1.3607833854560496
353.2916851370942	1585.2	2473.9666666666667	0.749908075498545
354.0752364828412	1585.1666666666667	2475.3	-0.9747018722217369
354.8587159534994	1585.1333333333334	2481.633333333333	-0.03229435470723794
355.6421235469038	1586.1333333333334	2483.133333333333	0.48443338196687175
356.42545926088906	1586.1666666666667	2485.866666666667	0.6440911519873027
357.20872309329	1586.4333333333334	2484.9333333333334	-0.08055169862709874
357.9919150419415	1586.3	2481.366666666667	0.16176648673025315
358.77503510467835	1586.0666666666666	2473.866666666667	-3.297570772555118
359.5580832793353	1586.3666666666666	2464.3333333333335	-1.7442890635632793
360.34105956374725	1585.7333333333333	2461.9666666666667	-1.7970945494343575
361.12396395574893	1586.5	2454.5666666666666	-3.7692059492315284
361.9067964531752	1585.9	2455.4333333333334	-2.4901322868993505
362.6895570538609	1586.2	2458.0333333333333	-4.460271616009039
363.47224575564076	1586.8333333333333	2456.133333333333	-2.8714612400458086
364.2548625563497	1586.1333333333334	2451.9	-3.3645748302285687
365.0374074538224	1586.3666666666666	2452.8	-2.781332861635585
365.8198804458938	1585.1333333333334	2446.733333333333	-3.8639893352524153
366.6022815303986	1586.2	2449.133333333333	-0.2683314771201996
367.3846107051717	1586.7333333333333	2448.8	-1.692765970285395
368.1668679680479	1585.8666666666666	2448.766666666667	-4.605817500923645
368.9490533168619	1586.6333333333334	2452.5666666666666	-4.72208453220848
369.7311667494487	1586.4	2458.0	-3.292695147691435
370.5132082636429	1586.4666666666667	2467.233333333333	-3.3727329002587707
371.2951778572795	1586.6666666666667	2472.5	-3.3859481167319103
372.07707552819323	1587.0333333333333	2472.4333333333334	-4.829066850081634
372.8589012742189	1586.1333333333334	2479.4666666666667	-3.035907454468034
373.6406550931913	1585.7333333333333	2488.6666666666665	-4.672364484945676
374.4223369829453	1586.1666666666667	2497.5666666666666	-4.2361276731707935
375.2039469413157	1586.5333333333333	2501.766666666667	-5.25109050564131
375.9854849661373	1586.9666666666667	2495.266666666667	-5.212198353875961
376.7669510552448	1586.8666666666666	2503.6	-3.5699300212651672
377.5483452064732	1586.2666666666667	2507.9666666666667	-4.126789976882608
378.3296674176572	1586.0666666666666	2516.3	-6.134663185692031
379.11091768663164	1585.9	2522.6	-5.513120798544118
379.89209601123133	1585.8666666666666	2532.3333333333335	-3.154639987129301
380.67320238929113	1585.9666666666667	2534.4	-3.1935798084082108
381.45423681864577	1586.8	2534.633333333333	-3.8016216302735515
382.23519929713007	1586.2666666666667	2544.9	-2.139089181600823
383.01608982257886	1585.8666666666666	2560.9666666666667	-1.9552838925348919
383.796908392827	1586.3333333333333	2569.9	-3.5473150039830403
384.57765500570923	1585.7	2569.5666666666666	-4.260765905859829
385.3583296590604	1585.5333333333333	2561.0	-4.017991213476358
386.1389323507153	1586.2666666666667	2565.5333333333333	-2.4470681488310198
386.91946307850884	1586.5	2579.1666666666665	-3.2689376859579484
387.69992184027564	1586.4	2598.3	-2.8944992751258916
388.48030863385065	1586.7333333333333	2619.1	-3.672377761552554
389.2606234570687	1586.5333333333333	2610.6666666666665	-1.76333408527745
390.04086630776453	1586.0	2597.7	-2.738687451982751
390.82103718377294	1585.6666666666667	2599.233333333333	-4.447637243484638
391.6011360829288	1586.2	2616.3	-0.8003101199025455
392.3811630030669	1586.2666666666667	2641.3333333333335	-2.8173508745616322
393.161117942022	1586.4666666666667	2677.0666666666666	-3.239982386514324
393.941000897629	1586.5666666666666	2724.3	-4.5692314510188
394.72081186772266	1586.0	2732.4666666666667	-3.834271992207827
395.5005508501378	1586.2666666666667	2719.9	-3.3455870181230285
396.28021784270925	1585.8	2717.4	-3.973165124876041
397.0598128432718	1585.8666666666666	2730.866666666667	-3.1117001737286163
397.83933584966024	1586.0333333333333	2731.9333333333334	-5.872494710055976
398.6187868597095	1586.7	2748.9333333333334	-3.5972272309575604
399.3981658712542	1586.1	2761.8	-6.234701056046883
400.1774728821293	1586.4333333333334	2793.5666666666666	-1.6040221253439981
400.9567078901696	1585.9333333333334	2823.5666666666666	-2.4494301702537786
401.7358708932098	1586.3666666666666	2811.266666666667	-5.414437141137957
402.5149618890848	1586.8666666666666	2799.0666666666666	-5.19948763645658
403.2939808756294	1586.6	2807.8333333333335	-3.365313467653106
404.07292785067847	1586.2333333333333	2835.266666666667	-3.8999075796283313
404.8518028120667	1586.2	2848.733333333333	-4.096986644983596
405.630605757629	1587.3	2849.8	-4.494472395452503
406.4093366852001	1585.1333333333334	2842.6	-5.275058757075241
407.1879955926149	1586.6333333333334	2851.5	-4.463450669118496
407.9665824777082	1585.9666666666667	2870.2	-3.8270011405836604
408.74509733831474	1586.4	2892.0	-4.171165894367962
409.52354017226935	1585.6	2898.8333333333335	-3.2945348414425917
410.3019109774069	1586.0666666666666	2900.266666666667	-3.434216665510547
411.08020975156217	1586.4333333333334	2913.133333333333	-3.207065455794462
411.8584364925699	1586.1	2939.9333333333334	-4.362132154767318
412.6365911982651	1586.7333333333333	2964.766666666667	-3.5050517640389445
413.4146738664823	1585.9333333333334	2986.2	-4.341026487615479
414.19268449505654	1586.3333333333333	3019.633333333333	-2.7586491132666775
414.97062308182257	1586.4	3057.866666666667	-3.2052122144084065
415.74848962461516	1586.4333333333334	3095.0333333333333	-5.198566209450043
416.52628412126916	1586.0666666666666	3173.4333333333334	-3.659819372993201
417.3040065696194	1586.8	3243.1	-4.815306565032333
418.0816569675006	1585.9666666666667	3236.4333333333334	-4.667392186830401
418.8592353127476	1586.3	3226.1666666666665	-5.229778136061912
419.63674160319533	1585.7333333333333	3242.8333333333335	-4.6660940592852835
420.4141758366785	1586.3333333333333	3271.1666666666665	-6.6169092202505375
421.1915380110319	1586.3	3289.9	-5.169630086982727
421.9688281240904	1585.8666666666666	3288.8333333333335	-5.230338113980567
422.7460461736888	1587.1	3345.0666666666666	-4.652351332736692
423.52319215766187	1585.8666666666666	3415.5	-4.478884798187151
424.3002660738445	1585.9666666666667	3495.8	-6.05193361573116
425.0772679200714	1585.9666666666667	3637.8	-5.503462294691979
425.8541976941775	1585.9666666666667	3786.3333333333335	-4.834958112291233
426.6310553939975	1586.6333333333334	3847.133333333333	-3.9651974909246013
427.40784101736625	1585.8666666666666	3903.9333333333334	-4.998404693534045
428.18455456211865	1586.8666666666666	4027.2	-6.570354165964888
428.96119602608934	1586.1	4223.2	-6.299999057756585
429.7377654071133	1586.5666666666666	4441.733333333334	-5.616878030839274
430.5142627030252	1586.5	4559.233333333334	-6.635227276545425
431.29068791166	1586.2666666666667	4711.2	-7.03517901231792
432.06704103085235	1586.0333333333333	4856.166666666667	-5.830724160035156
432.8433220584372	1585.8333333333333	4942.9	-7.1763224616732835
433.6195309922492	1586.7	5009.8	-7.192935450028388
434.3956678301234	1586.5333333333333	5042.5	-7.734520004282017
435.1717325698944	1586.3666666666666	5071.366666666667	-6.063762736717084
435.9477252093971	1586.5333333333333	5093.866666666667	-5.5814932461969065
436.72364574646633	1586.0666666666666	5130.966666666666	-6.187513675211243
437.49949417893686	1585.7333333333333	5195.733333333334	-6.531226272781179
438.27527050464346	1586.0	5297.166666666667	-6.408295185107467
439.0509747214211	1586.1666666666667	5472.1	-6.470923721977887
439.8266068271044	1586.7666666666667	5747.7	-4.798959346446795
440.6021668195283	1586.3	6112.566666666667	-5.883272237514419
441.37765469652754	1586.3	6590.866666666667	-5.598648457070932
442.1530704559369	1586.3	7095.866666666667	-6.687823158562581
442.9284140955914	1586.1666666666667	7543.4	-5.9300072559112715
443.7036856133256	1586.5666666666666	7872.233333333334	-5.856258732284826
444.47888500697445	1585.9333333333334	8032.4	-6.9615494526660715
445.2540122743727	1587.1333333333334	8076.566666666667	-5.862885070543426
446.0290674133552	1586.3	8016.966666666666	-5.527302343989758
446.8040504217568	1586.0666666666666	7927.3	-5.748964583516379
447.5789612974122	1585.9666666666667	7841.733333333334	-5.367804622210853
448.35380003815635	1586.2666666666667	7776.2	-6.098443670764212
449.1285666418239	1586.1	7737.933333333333	-6.866191334223042
449.90326110624983	1586.6666666666667	7752.4	-5.909176893255383
450.67788342926883	1586.1666666666667	7773.233333333334	-4.994713194791698
451.4524336087157	1585.9666666666667	7805.6	-5.520615006754243
452.22691164242536	1585.7666666666667	7846.166666666667	-5.546538333737063
453.00131752823256	1585.8666666666666	7900.166666666667	-6.331771564679481
453.7756512639721	1585.9666666666667	7973.933333333333	-5.127508586795632
454.5499128474788	1586.2333333333333	8038.566666666667	-5.305001395883729
455.32410227658755	1586.4666666666667	8088.033333333334	-4.412919876841564
456.09821954913303	1586.3	8090.933333333333	-5.449458646388538
456.8722646629501	1587.0333333333333	8068.3	-5.140217757286617
457.6462376158736	1585.8	7995.133333333333	-5.556732742945677
458.4201384057383	1585.8666666666666	7907.566666666667	-4.7077527766904
459.1939670303791	1586.3333333333333	7782.833333333333	-3.823887170688046
459.96772348763074	1585.7	7639.1	-4.053684211921209
460.741407775328	1586.7666666666667	7494.166666666667	-3.6530923537690807
461.51501989130577	1586.2333333333333	7349.2	-4.154978899926264
462.2885598333988	1586.5666666666666	7237.8	-3.76717127125997
463.0620275994419	1586.6	7149.366666666667	-3.1271951578682575
463.83542318726995	1585.9666666666667	7077.4	-3.149349778150035
464.6087465947177	1586.3333333333333	7025.566666666667	-3.6600560166094
465.38199781962	1586.1666666666667	7005.566666666667	-4.009653296319421
466.1551768598116	1586.4666666666667	6998.033333333334	-3.24079985635382
466.92828371312737	1585.3666666666666	7015.466666666666	-2.6101231681776245
467.7013183774021	1586.7	7049.0	-1.7139779987465988
468.4742808504707	1586.4333333333334	7097.666666666667	-1.8975956713079198
469.24717113016777	1586.9666666666667	7152.7	-1.547436988464347
470.0199892143283	1586.6	7224.7	-0.8464882013862404
470.792735100787	1586.3666666666666	7296.3	-0.9775308371290975
471.5654087873788	1586.8333333333333	7376.866666666667	-1.60468715005396
472.33801027193834	1586.1333333333334	7441.6	-0.23974711995126483
473.11053955230057	1586.4	7505.8	-1.3722567475956358
473.88299662630027	1586.1666666666667	7571.366666666667	-1.4921983368636755
474.65538149177223	1586.0333333333333	7628.166666666667	-0.25868256561560227
475.4276941465513	1586.2	7649.566666666667	-0.1647084797112753
476.1999345884722	1585.5666666666666	7676.0	0.8017622112364519
476.97210281536985	1586.1333333333334	7670.5	0.5714057304267136
477.74419882507897	1586.4333333333334	7652.2	1.0537624543412996
478.51622261543446	1586.6333333333334	7615.7	1.51534308381617
479.2881741842711	1586.1666666666667	7589.766666666666	2.534423493804475
480.06005352942367	1586.2	7526.2	1.6726429182670897
480.831860648727	1586.9666666666667	7479.766666666666	1.4838855261008561
481.60359554001593	1585.8	7438.666666666667	3.0604608928538335
482.37525820112523	1585.7666666666667	7388.566666666667	3.1673692919155854
483.14684862988975	1586.4	7333.2	3.1070012705384604
483.91836682414424	1586.5	7292.366666666667	4.0528770086533665
484.68981278172356	1586.6666666666667	7243.0	4.900529029127154
485.46118650046253	1586.5333333333333	7194.066666666667	5.196776972229716
486.23248797819593	1586.3666666666666	7168.433333333333	6.679816225017061
487.0037172127586	1586.7333333333333	7125.133333333333	6.687765406063676
487.7748742019853	1586.6	7092.733333333334	7.702979495467407
488.54595894371096	1586.1	7051.2	8.130934982490635
489.31697143577026	1586.7333333333333	7022.566666666667	9.191262259492754
490.08791167599804	1586.3	6979.366666666667	9.358174677396926
490.8587796622292	1586.7	6956.066666666667	11.136366117959568
491.6295753922984	1586.5333333333333	6925.833333333333	11.817966998672526
492.4002988640406	1586.4666666666667	6893.0	12.07423258604269
493.17095007529053	1586.5333333333333	6863.3	13.513761964097839
493.94152902388305	1586.2333333333333	6837.766666666666	14.767364983285681
494.71203570765294	1586.5	6800.6	14.80052450034896
495.482470124435	1586.1	6779.866666666667	16.68328653459634
496.25283227206404	1586.6	6744.133333333333	15.966247498775566
497.02312214837485	1586.4666666666667	6719.566666666667	17.632655021938746
497.7933397512024	1587.0666666666666	6694.566666666667	18.04479471848921
498.56348507838123	1586.3333333333333	6674.633333333333	19.335158607920523
499.3335581277464	1586.5	6658.433333333333	19.655718693173522
500.10355889713264	1586.7333333333333	6650.0	21.867582664354813
500.8734873843747	1586.7333333333333	6636.966666666666	21.732553386780594
501.6433435873074	1586.7666666666667	6636.733333333334	21.703593660762206
502.4131275037657	1586.5	6634.2	22.16305054188665
503.1828391315842	1586.5666666666666	6655.6	22.554404582783224
503.95247846859786	1586.1333333333334	6673.766666666666	23.11750783427918
504.72204551264144	1585.7	6692.266666666666	23.011547840221034
505.49154026154974	1586.5333333333333	6733.9	25.011393759569845
506.2609627131576	1586.6	6768.166666666667	25.718040853971996
507.03031286529983	1586.1666666666667	6819.666666666667	25.59308335007488
507.7995907158112	1586.5333333333333	6886.966666666666	26.509746895621923
508.5687962625266	1586.1	6937.166666666667	25.80306758087926
509.33792950328075	1586.3333333333333	7016.433333333333	25.89426998938656
510.1069904359085	1586.7666666666667	7109.633333333333	28.050043135305653
510.8759790582447	1586.1666666666667	7192.066666666667	27.14799765664397
511.6448953681241	1586.5333333333333	7281.533333333334	28.03380755721033
512.4137393633815	1586.2666666666667	7380.133333333333	30.42731617609635
513.1825110418519	1586.2666666666667	7478.9	30.286400767965162
513.9512104013698	1586.2666666666667	7582.6	30.80297704180302
514.7198374397702	1585.6333333333334	7691.0	31.279317356611173
515.4883921548881	1587.0333333333333	7800.033333333334	32.730612081876615
516.2568745445578	1586.7	7899.766666666666	32.48359456705289
517.0252846066146	1586.4	8005.566666666667	32.74276926182459
517.793622338893	1586.1666666666667	8122.233333333334	35.313772443649235
518.561887739228	1586.8666666666666	8218.333333333334	36.016411294574695
519.3300808054544	1585.9333333333334	8310.5	37.19851427689441
520.0982015354069	1586.6333333333334	8400.966666666667	38.30838828692965
520.8662499269203	1586.4	8498.4	40.410267604081994
521.6342259778296	1586.5666666666666	8587.566666666668	42.11742383650965
522.4021296859694	1586.6333333333334	8673.433333333332	44.40367810077226
523.1699610491747	1586.1	8747.966666666667	45.601202641494694
523.9377200652801	1586.5666666666666	8834.1	47.642271299290194
524.7054067321207	1586.7	8895.433333333332	48.99988242714938
525.4730210475309	1586.2333333333333	8946.333333333334	50.43029245448776
526.2405630093459	1587.4333333333334	9001.933333333332	53.05888031800976
527.0080326154003	1586.6666666666667	9058.966666666667	56.19090396705896
527.7754298635291	1586.4	9104.433333333332	58.946701889410704
528.5427547515668	1586.0666666666666	9148.866666666667	61.49640001798696
529.3100072773485	1586.7666666666667	9187.166666666666	64.07165936247667
530.077187438709	1586.6666666666667	9226.7	66.15390036834204
530.8442952334829	1586.1	9281.7	68.67050618930232
531.6113306595051	1587.0666666666666	9322.833333333334	70.48872648444825
532.3782937146104	1586.3	9355.633333333333	72.69501103072848
533.1451843966338	1585.9333333333334	9386.933333333332	74.45712866364596
533.9120027034099	1586.2666666666667	9423.4	77.28870604717365
534.6787486327736	1586.2333333333333	9449.333333333334	78.24441839752797
535.4454221825597	1585.9333333333334	9486.133333333333	80.40776574554855
536.212023350603	1586.5	9543.6	82.89649018507777
536.9785521347383	1587.0666666666666	9563.4	84.3503144826835
537.7450085328004	1586.7666666666667	9577.866666666667	85.57695775302497
538.5113925426242	1586.7	9595.833333333334	85.09570150615261
539.2777041620444	1586.8333333333333	9617.966666666667	85.88043801876773
540.0439433888959	1586.6	9667.133333333333	86.66951669598892
540.8101102210134	1586.1333333333334	9670.966666666667	86.35628535505784
541.5762046562318	1587.2666666666667	9699.666666666666	86.6282292521623
542.3422266923859	1587.4666666666667	9726.0	86.16211335374821
543.1081763273105	1586.5666666666666	9726.066666666668	85.0417952142785
543.8740535588404	1586.8666666666666	9730.9	83.36257092925666
544.6398583848105	1586.6	9729.333333333334	82.4670046531605
545.4055908030555	1586.1666666666667	9746.6	80.60738507616215
546.1712508114102	1586.5	9744.666666666666	77.88462097736135
546.9368384077096	1586.7333333333333	9746.466666666667	75.47004163549533
547.7023535897882	1586.2333333333333	9750.533333333333	72.8370437684213
548.4677963554811	1586.7666666666667	9757.233333333334	70.9374577216347
549.2331667026231	1586.1333333333334	9753.533333333333	67.1843657651126
549.9984646290487	1586.1333333333334	9762.4	64.655556631547
550.7636901325931	1587.2333333333333	9750.033333333333	60.358619341349275
551.5288432110908	1587.0666666666666	9756.466666666667	57.906391311507136
552.2939238623768	1586.8333333333333	9746.733333333334	55.465640088264784
553.0589320842859	1586.5	9755.133333333333	51.98315067967085
553.8238678746528	1586.5333333333333	9742.433333333332	47.35850317678879
554.5887312313124	1587.3333333333333	9758.633333333333	45.395639222763656
555.3535221520995	1586.1	9755.866666666667	41.22668443068206
556.1182406348488	1585.6666666666667	9739.466666666667	36.71205015457391
556.8828866773954	1586.3333333333333	9747.1	33.994975894296395
557.6474602775738	1586.5333333333333	9767.633333333333	31.81147859365483
558.411961433219	1586.3666666666666	9766.666666666666	28.544241194091573
559.1763901421657	1586.7	9760.833333333334	25.513158474092577
559.9407464022488	1586.8666666666666	9760.3	23.007567992736433
560.7050302113031	1587.1666666666667	9785.9	21.34788765490547
561.4692415671633	1586.4	9793.533333333333	17.889457691401383
562.2333804676643	1586.7333333333333	9807.7	16.04054000793712
562.997446910641	1586.9666666666667	9827.866666666667	13.634462065835654
563.7614408939281	1586.7333333333333	9841.6	10.59779333255313
564.5253624153604	1586.8666666666666	9880.033333333333	9.870934604781397
565.2892114727728	1586.1333333333334	9894.5	7.495642557425144
566.0529880639999	1586.4	9907.766666666666	6.840059650616773
566.8166921868768	1586.2333333333333	9912.9	4.579106136823682
567.5803238392382	1586.3	9907.433333333332	3.2269707494853166
568.3438830189189	1586.3	9932.366666666667	2.4072453917111623
569.1073697237535	1586.9	9966.966666666667	1.385928670651233
569.8707839515772	1586.2666666666667	9976.9	-0.28285947057374794
570.6341257002246	1586.2666666666667	9986.266666666666	0.25858558781407276
571.3973949675305	1586.4666666666667	10002.833333333334	-1.2743976430003934
572.1605917513298	1586.2666666666667	10016.733333333334	-1.9736798462502048
572.9237160494572	1586.2	10037.2	-2.87513790293796
573.6867678597476	1586.5333333333333	10047.7	-2.1027696765765027
574.4497471800358	1586.2333333333333	10038.033333333333	-3.8164913651256134
575.2126540081566	1586.6333333333334	10047.066666666668	-4.097469470602624
575.9754883419448	1586.6333333333334	10055.1	-4.166411756142841
576.7382501792351	1587.0	10071.233333333334	-5.259203351746309
577.5009395178625	1586.8333333333333	10099.333333333334	-4.5507278185569815
578.2635563556619	1586.6333333333334	10127.966666666667	-5.229279259017569
579.0261006904677	1585.5666666666666	10124.933333333332	-5.550277780362769
579.7885725201152	1586.0	10146.633333333333	-5.19918052307963
580.5509718424388	1586.0333333333333	10145.233333333334	-6.119905335547841
581.3132986552736	1586.6333333333334	10164.433333333332	-6.346292728860067
582.0755529564542	1586.3666666666666	10194.4	-6.055578091471196
582.8377347438156	1586.7	10213.866666666667	-6.151445878905254
583.5998440151925	1586.4	10242.0	-6.624167605352319
584.3618807684197	1586.3	10249.9	-6.325066526038039
585.123845001332	1586.2	10280.166666666666	-5.447264122437636
585.8857367117644	1586.7333333333333	10306.3	-6.871823740154993
586.6475558975515	1585.9	10355.7	-6.395437744199127
587.4093025565281	1586.4666666666667	10393.633333333333	-6.642159472548196
588.1709766865292	1586.2	10443.433333333332	-5.568589269809689
588.9325782853895	1585.9	10483.333333333334	-6.21454763357574
589.6941073509438	1586.1666666666667	10543.066666666668	-6.598816210703425
590.4555638810269	1586.5	10616.366666666667	-6.180946307500639
591.2169478734736	1587.2	10691.5	-6.075892369843515
591.9782593261189	1586.3333333333333	10750.233333333334	-7.751648165474657
592.7394982367973	1586.3666666666666	10848.733333333334	-7.001475600280379
593.5006646033439	1586.8	10959.6	-6.971316214018116
594.2617584235933	1586.4	11046.9	-6.2349804876247665
595.0227796953804	1586.1666666666667	11135.6	-6.244574650574792
595.78372841654	1586.2	11245.6	-6.042465835258299
596.544604584907	1585.7666666666667	11350.4	-6.635318516209888
597.3054081983161	1586.2	11467.9	-7.358883706132923
598.0661392546021	1586.6666666666667	11591.366666666667	-7.438462996075448
598.8267977515999	1586.1	11723.6	-7.039857922318844
599.5873836871442	1586.3333333333333	11867.933333333332	-6.59958048098874
600.34789705907	1586.1666666666667	11983.433333333332	-6.839315754086661
601.1083378652119	1586.4333333333334	12133.766666666666	-6.8278865855355235
601.8687061034049	1585.8	12287.8	-6.682019042999781
602.6290017714836	1586.3666666666666	12408.033333333333	-7.578623231263293
603.3892248672829	1586.0666666666666	12535.933333333332	-7.4555673331728185
604.1493753886377	1586.7666666666667	12691.2	-6.499441811224538
604.9094533333828	1586.9	12815.833333333334	-7.255338832581515
605.6694586993528	1586.4333333333334	12960.7	-6.457991938172134
606.4293914843829	1586.6	13083.333333333334	-6.701030155739885
607.1892516863076	1586.2666666666667	13216.5	-6.962907378198228
607.9490393029618	1586.7666666666667	13363.766666666666	-6.748549034664009
608.7087543321802	1586.2666666666667	13499.633333333333	-6.734111746101409
609.4683967717978	1586.7333333333333	13629.433333333332	-7.1923592476163725
610.2279666196492	1586.5	13751.366666666667	-7.351279337670542
610.9874638735695	1586.0666666666666	13886.566666666668	-7.2651072430822765
611.7468885313933	1585.8666666666666	14035.6	-7.213047729238619
612.5062405909555	1586.1	14151.3	-7.234562195118367
613.2655200500909	1586.0333333333333	14307.7	-6.650147563457564
614.0247269066342	1585.5	14412.4	-7.211386893193267
614.7838611584203	1586.4	14543.833333333334	-6.943663900291325
615.5429228032841	1586.2666666666667	14656.433333333332	-7.439880837138802
616.3019118390603	1585.8666666666666	14748.833333333334	-7.359759565565793
617.0608282635836	1586.3333333333333	14843.366666666667	-7.428219425246075
617.8196720746892	1586.4	14935.2	-7.056537013387557
618.5784432702114	1586.7666666666667	15024.733333333334	-7.188138779206793
619.3371418479854	1586.4	15079.433333333332	-7.634743529497044
620.0957678058459	1587.0	15190.066666666668	-6.6679535407851755
620.8543211416277	1586.4666666666667	15256.233333333334	-6.852546185082556
621.6128018531655	1586.4666666666667	15327.633333333333	-6.564090823401727
622.3712099382943	1586.3	15363.966666666667	-6.847912302373965
623.1295453948488	1586.3	15442.633333333333	-6.694130218530758
623.8878082206638	1585.9333333333334	15480.4	-6.6071515658161974
624.6459984135743	1586.4666666666667	15529.266666666666	-6.987159136007123
625.4041159714149	1586.4333333333334	15570.233333333334	-7.202105827802185
626.1621608920203	1586.1	15603.566666666668	-7.429689393131206
626.9201331732256	1585.9666666666667	15629.533333333333	-7.065229600327094
627.6780328128656	1586.9666666666667	15666.1	-6.247568518777273
628.4358598087749	1586.3666666666666	15703.466666666667	-6.86220831122465
629.1936141587885	1586.0333333333333	15759.133333333333	-7.032331569340137
629.9512958607411	1586.9666666666667	15802.133333333333	-6.556508371572625
630.7089049124675	1586.4	15809.2	-7.396380355403348
631.4664413118026	1586.4	15799.7	-7.396275561614729
632.2239050565811	1586.3	15841.033333333333	-5.91576259303212
632.9812961446379	1585.4666666666667	15861.066666666668	-5.92317971203338
633.7386145738079	1587.2	15890.433333333332	-6.202259458810942
634.4958603419257	1586.5333333333333	15906.066666666668	-6.84656438022119
635.2530334468262	1586.0666666666666	15906.733333333334	-7.2210063927055765
636.0101338863443	1586.3	15906.6	-6.172994682782274
636.7671616583146	1585.7666666666667	15892.033333333333	-6.109169214447904
637.5241167605723	1587.2666666666667	15857.633333333333	-6.258441467343483
638.2809991909518	1586.9	15846.233333333334	-6.839265900810906
639.037808947288	1586.3666666666666	15827.8	-7.238854169514887
639.7945460274159	1586.2333333333333	15823.633333333333	-6.8397105031255006
640.5512104291702	1586.6	15789.666666666666	-6.49980172686094
641.3078021503857	1585.5666666666666	15737.633333333333	-6.880627216284035
642.0643211888971	1585.5333333333333	15705.933333333332	-6.611285739103732
642.8207675425394	1586.3	15685.666666666666	-6.453179902725995
643.5771412091474	1586.7666666666667	15676.8	-6.113116846223832
644.3334421865558	1586.2333333333333	15653.2	-6.66965220807462
645.0896704725996	1586.4666666666667	15638.2	-6.577394047951614
645.8458260651132	1587.0666666666666	15591.8	-7.317482898479791
646.6019089619319	1586.2	15583.266666666666	-7.321457336007007
647.3579191608902	1586.7333333333333	15585.233333333334	-6.4035560207748885
648.1138566598231	1585.4	15565.833333333334	-6.24951139526921
648.8697214565653	1585.8	15541.2	-6.857366885222807
649.6255135489516	1586.7666666666667	15513.3	-7.356181698441433
650.3812329348169	1585.8666666666666	15531.166666666666	-6.633347131386331
651.1368796119959	1586.1666666666667	15561.566666666668	-6.932253079540557
651.8924535783235	1585.9333333333334	15549.066666666668	-6.25106723386192
652.6479548316345	1586.4666666666667	15511.0	-6.517211989171839
653.4033833697637	1586.6	15498.866666666667	-6.449105984564054
654.1587391905458	1587.0333333333333	15489.733333333334	-7.046083979120178
654.9140222918159	1586.6333333333334	15501.966666666667	-6.565553657772053
655.6692326714084	1585.7666666666667	15492.866666666667	-6.261708062835173
656.4243703271585	1586.7333333333333	15499.633333333333	-6.445739055950614
657.1794352569008	1586.0	15546.1	-6.223794136306541
657.9344274584702	1586.1666666666667	15555.466666666667	-6.294292741249901
658.6893469297014	1586.0666666666666	15572.933333333332	-7.047814912921553
659.4441936684294	1586.7666666666667	15597.333333333334	-6.610821368846713
660.1989676724888	1586.7333333333333	15641.733333333334	-6.3414617824043145
660.9536689397146	1585.8	15652.8	-6.941149733495391
661.7082974679414	1586.7333333333333	15696.866666666667	-6.841332177123732
662.4628532550042	1586.7	15727.433333333332	-6.410232039194534
663.2173362987378	1586.5333333333333	15787.533333333333	-6.2104142918175285
663.9717465969768	1586.3	15825.033333333333	-6.592805408613639
664.7260841475563	1586.3333333333333	15879.733333333334	-6.551818192927246
665.480348948311	1586.9	15942.533333333333	-6.5564079867289236
666.2345409970756	1587.1	16013.933333333332	-6.595457027713959
666.988660291685	1586.3	16049.133333333333	-7.195895686425578
667.742706829974	1586.2666666666667	16116.066666666668	-7.747687959075422
668.4966806097776	1586.1666666666667	16237.2	-6.074559414549368
669.2505816289303	1586.6	16342.633333333333	-6.250238661876923
670.0044098852671	1586.1666666666667	16453.533333333333	-5.444784343964682
670.7581653766227	1586.6333333333334	16538.433333333334	-5.830937880929455
671.511848100832	1586.5666666666666	16628.333333333332	-6.082996530498137
672.2654580557298	1586.8	16721.1	-5.82338353372961
673.0189952391509	1585.6	16799.733333333334	-6.460080003201354
673.7724596489301	1586.1333333333334	16881.5	-6.745773853408319
674.5258512829022	1585.5333333333333	16981.333333333332	-7.355291947668438
675.279170138902	1586.1666666666667	17141.566666666666	-7.252083737739155
676.0324162147645	1586.3666666666666	17262.433333333334	-6.9114208883000945
676.7855895083242	1586.2	17366.666666666668	-6.736910980071481
677.5386900174161	1586.0	17465.5	-7.21826183333564
678.2917177398749	1586.2	17562.466666666667	-7.130334543980722
679.0446726735356	1586.2666666666667	17705.8	-6.794364295193129
679.797554816233	1587.0	17836.033333333333	-6.150759513168143
680.5503641658016	1586.4666666666667	17945.0	-6.969395926614703
681.3031007200765	1586.4666666666667	18070.966666666667	-6.085161508106086
682.0557644768925	1585.9	18182.533333333333	-6.50945083809098
682.8083554340842	1586.6666666666667	18301.166666666668	-6.232579617120892
683.5608735894867	1586.5333333333333	18431.7	-6.101539743645786
684.3133189409347	1586.3666666666666	18565.733333333334	-6.435200821069877
685.0656914862628	1586.3666666666666	18689.633333333335	-6.699081913901258
685.8179912233061	1586.9666666666667	18816.0	-6.085852531927102
686.5702181498993	1587.0333333333333	18932.366666666665	-6.251047704577898
687.3223722638772	1587.0	19067.333333333332	-6.432465864542488
688.0744535630747	1586.4666666666667	19199.533333333333	-6.483144268768528
688.8264620453265	1586.0333333333333	19318.3	-6.014161426555976
689.5783977084674	1586.3666666666666	19434.333333333332	-6.160205889334854
690.3302605503324	1586.2	19558.133333333335	-5.757278477331364
691.082050568756	1586.4333333333334	19661.233333333334	-5.784006257924232
691.8337677615733	1586.8	19745.8	-6.2597797690941785
692.585412126619	1586.7666666666667	19863.533333333333	-5.940894458602088
693.3369836617278	1586.2666666666667	19930.966666666667	-6.295652406638426
694.0884823647348	1585.8666666666666	20014.0	-5.934272932000452
694.8399082334745	1586.2	20099.2	-5.708958638941219
695.5912612657819	1586.8	20149.1	-6.4514162542160305
696.3425414594917	1586.2	20219.4	-6.79739604729678
697.0937488124388	1586.2666666666667	20300.933333333334	-6.622550450795073
697.8448833224579	1586.1666666666667	20345.266666666666	-6.791636508828478
698.5959449873841	1586.6333333333334	20382.633333333335	-6.898953695418875
699.3469338050518	1586.7666666666667	20457.166666666668	-6.765483872255495
700.0978497732962	1586.3333333333333	20519.4	-6.719172374392314
700.8486928899517	1586.5333333333333	20559.066666666666	-6.852538793218138
701.5994631528534	1586.5666666666666	20568.6	-6.766550422825648
702.3501605598362	1586.3	20569.733333333334	-5.780643953551667
703.1007851087347	1586.5	20549.8	-6.366387124889402
703.8513367973837	1585.7333333333333	20578.7	-5.670193825776458
704.6018156236181	1586.7	20594.7	-5.949047560924932
705.3522215852728	1586.2666666666667	20547.133333333335	-7.281881661275562
706.1025546801824	1586.2666666666667	20555.066666666666	-6.9530271041292435
706.8528149061818	1586.9	20561.1	-7.149991591189299
707.603002261106	1587.0	20540.833333333332	-7.5998968994387175
708.3531167427894	1585.9333333333334	20547.4	-6.202953316914553
709.1031583490673	1586.7	20515.333333333332	-5.869708721894591
709.8531270777742	1586.9333333333334	20443.833333333332	-6.439111330344694
710.6030229267449	1586.4	20397.366666666665	-6.279533379200013
711.3528458938142	1586.1333333333334	20359.066666666666	-6.0032509745621
712.1025959768172	1586.2333333333333	20271.4	-6.087027873276134
712.8522731735884	1585.9	20175.966666666667	-6.895063043654653
713.6018774819628	1586.5	20074.5	-6.314348935070192
714.351408899775	1586.5666666666666	19967.966666666667	-6.449258718055962
715.1008674248601	1586.4	19896.8	-6.379821569442263
715.8502530550527	1586.3666666666666	19815.133333333335	-6.439482203320079
716.5995657881876	1585.8666666666666	19696.2	-6.46238019008536
717.3488056220998	1586.6	19635.1	-6.330239002510872
718.097972554624	1586.3333333333333	19582.833333333332	-6.1073393410232875
718.8470665835949	1586.2666666666667	19497.366666666665	-6.301978185570677
719.5960877068475	1586.7666666666667	19440.333333333332	-6.544239851386362
720.3450359222164	1586.2666666666667	19418.066666666666	-6.53617434761888
721.0939112275368	1586.4666666666667	19383.433333333334	-6.560889971302016
721.842713620643	1586.2666666666667	19343.4	-6.860467631723518
722.5914430993702	1586.7	19281.466666666667	-6.260741765094149
723.340099661553	1586.1666666666667	19201.433333333334	-6.991305255653637
724.0886833050263	1586.3	19150.7	-6.581349216303196
724.837194027625	1586.6	19092.1	-6.446915654371369
725.5856318271836	1585.6666666666667	19080.433333333334	-6.394584104940148
726.3339967015373	1586.6333333333334	19047.166666666668	-5.90921813897621
727.0822886485207	1586.5333333333333	19008.733333333334	-6.298196396418321
727.8305076659686	1586.7333333333333	18941.5	-6.660240774029437
728.5786537517159	1585.9	18860.8	-5.979722021095213
729.3267269035974	1586.5666666666666	18780.566666666666	-6.498972431421352
730.0747271194479	1586.1333333333334	18716.3	-7.376303846304296
730.822654397102	1586.7	18743.333333333332	-7.125201670744356
731.5705087343949	1586.7666666666667	18719.366666666665	-6.691028244562025
732.3182901291611	1586.7666666666667	18695.366666666665	-6.0057332537329104
733.0659985792356	1586.2666666666667	18651.866666666665	-6.149579566428428
733.8136340824532	1587.0333333333333	18632.633333333335	-6.028614494845254
734.5611966366486	1586.4666666666667	18609.433333333334	-6.183317046584499
735.3086862396566	1586.3	18625.5	-5.035156426739934
736.056102889312	1586.4666666666667	18617.1	-5.497872866737412
736.8034465834498	1586.8	18623.366666666665	-5.743417812752484
737.5507173199047	1586.3666666666666	18601.566666666666	-5.648138526745173
738.2979150965115	1586.8333333333333	18602.833333333332	-6.034833865398083
739.045039911105	1586.6666666666667	18589.633333333335	-6.358378064323096
739.79209176152	1585.8333333333333	18612.933333333334	-6.122311373838393
740.5390706455914	1587.2333333333333	18611.4	-6.2281516725900445
741.285976561154	1586.4666666666667	18608.666666666668	-5.710464725817622
742.0328095060426	1586.1	18600.133333333335	-5.912998887504314
742.7795694780918	1586.3666666666666	18573.1	-6.063648672916003
743.5262564751367	1586.8	18533.833333333332	-5.162843648204272
744.272870495012	1586.9333333333334	18503.333333333332	-5.177211195676844
745.0194115355524	1586.4333333333334	18437.5	-4.8294500937109595
745.765879594593	1586.4666666666667	18425.0	-5.093110947366105
746.5122746699683	1586.9	18437.366666666665	-4.9485507360228524
747.2585967595134	1586.4	18468.266666666666	-4.864784165610938
748.0048458610628	1586.9666666666667	18436.7	-5.5862094679919245
748.7510219724516	1586.2666666666667	18470.433333333334	-5.97170015894135
749.4971250915144	1586.4666666666667	18492.433333333334	-6.007970150513757
750.243155216086	1586.4666666666667	18524.966666666667	-5.229609856286506
750.9891123440015	1586.0666666666666	18590.233333333334	-5.390354696471995
751.7349964730954	1586.3	18630.566666666666	-6.0282452034862954
752.4808076012027	1586.4333333333334	18699.366666666665	-5.581014896144253
753.2265457261582	1586.8333333333333	18745.533333333333	-5.321271169523076
753.9722108457964	1586.2333333333333	18817.566666666666	-5.285698089758019
754.7178029579526	1586.3666666666666	18875.533333333333	-4.66466167299045
755.4633220604613	1586.3	18906.6	-5.664790948102923
756.2087681511574	1586.7	18954.166666666668	-4.9759603426185866
756.9541412278757	1586.7666666666667	18974.9	-5.374022350167572
757.699441288451	1586.5666666666666	18991.4	-6.092884803475093
758.4446683307182	1586.5	19026.933333333334	-6.451162375606908
759.1898223525119	1586.2	19086.366666666665	-5.882868483913006
759.9349033516671	1586.0333333333333	19144.466666666667	-5.692626313787833
760.6799113260186	1586.5666666666666	19209.066666666666	-6.206066047747163
761.424846273401	1586.9666666666667	19270.333333333332	-6.318809561843204
762.1697081916495	1586.8333333333333	19306.166666666668	-6.484796347192061
762.9144970785986	1586.1	19376.8	-6.021829744745609
763.6592129320832	1586.4	19444.933333333334	-5.992717811868342
764.4038557499381	1585.6333333333334	19487.833333333332	-5.57124030307551
765.1484255299982	1586.5666666666666	19541.0	-6.276546560109013
765.8929222700982	1586.0333333333333	19651.233333333334	-5.161925937710928
766.637345968073	1586.3	19700.233333333334	-5.762129377319866
767.3816966217572	1587.0333333333333	19793.5	-4.982213074129542
768.1259742289859	1586.6333333333334	19866.4	-5.962579801230176
768.8701787875938	1586.1666666666667	19973.433333333334	-5.262646397688642
769.6143102954156	1586.1666666666667	20042.3	-5.738044818841097
770.3583687502863	1586.4666666666667	20108.733333333334	-6.735450813473092
771.1023541500406	1587.3	20162.7	-6.113524056331384
771.8462664925133	1586.5	20226.666666666668	-6.166707638118739
772.5901057755393	1586.9	20322.366666666665	-6.605360766994841
773.3338719969533	1586.0333333333333	20444.3	-5.916453020497456
774.0775651545903	1586.4	20572.566666666666	-5.652643871837902
774.8211852462848	1586.3	20647.166666666668	-5.043969479100449
775.5647322698719	1586.2	20730.733333333334	-4.834396395248876
776.3082062231862	1586.1333333333334	20791.533333333333	-4.854194589321526
777.0516071040627	1586.4333333333334	20911.266666666666	-4.447851613609481
777.7949349103361	1586.0333333333333	21014.633333333335	-4.352667358578213
778.5381896398412	1586.1	21096.433333333334	-4.726634716892723
779.281371290413	1586.3	21226.9	-5.360652159200494
780.024479859886	1586.5666666666666	21371.166666666668	-5.272720630281798
780.7675153460953	1586.1333333333334	21495.5	-5.1651565094682965
781.5104777468754	1585.8333333333333	21570.033333333333	-5.7790068269309485
782.2533670600615	1587.0333333333333	21656.2	-5.556766595313337
782.996183283488	1587.0333333333333	21757.9	-6.004147101882472
783.73892641499	1585.8333333333333	21830.033333333333	-6.017105379395803
784.4815964524023	1586.0666666666666	21966.533333333333	-5.816682094159095
785.2241933935596	1585.9666666666667	22077.7	-6.073814108424279
785.9667172362967	1586.5	22178.866666666665	-5.269245679235249
786.7091679784486	1586.4666666666667	22257.566666666666	-5.438147270871617
787.4515456178499	1585.7666666666667	22311.766666666666	-5.652096113719185
788.1938501523355	1585.6	22438.466666666667	-5.390352302636849
788.9360815797401	1585.8333333333333	22547.2	-5.363986673681563
789.6782398978987	1586.7	22676.866666666665	-5.184948366147185
790.420325104646	1586.9666666666667	22766.966666666667	-6.303049637680681
791.1623371978169	1586.1333333333334	22873.066666666666	-5.502754139287314
791.9042761752461	1586.5333333333333	23006.533333333333	-5.372002669931506
792.6461420347684	1586.6666666666667	23120.633333333335	-5.061436595535163
793.3879347742187	1586.1	23232.133333333335	-5.641164814388546
794.1296543914318	1586.1333333333334	23339.466666666667	-5.0166095741793395
794.8713008842426	1586.5333333333333	23442.4	-5.536345370810872
795.6128742504857	1587.1333333333334	23601.2	-5.094688331166766
796.354374487996	1586.4666666666667	23677.1	-5.344552961963527
797.0958015946084	1585.8666666666666	23751.266666666666	-5.096255499361207
797.8371555681575	1586.5666666666666	23881.2	-5.182393748245755
798.5784364064783	1586.6	24054.433333333334	-4.908934433394783
799.3196441074057	1586.3666666666666	24143.466666666667	-5.178257422711851
800.0607786687742	1586.0333333333333	24232.0	-5.159320651862747
800.8018400884189	1585.7666666666667	24333.0	-5.363469701208102
801.5428283641745	1586.6666666666667	24433.433333333334	-5.366533077620818
802.2837434938757	1586.1666666666667	24562.0	-4.7218477324482215
803.0245854753575	1586.6	24683.866666666665	-4.904193632488395
803.7653543064547	1585.9666666666667	24787.933333333334	-5.061685019663394
804.5060499850019	1586.6333333333334	24851.266666666666	-5.483989558413078
805.2466725088342	1586.3666666666666	24929.133333333335	-5.391027560956454
805.9872218757862	1586.2333333333333	25039.366666666665	-5.290208401343067
806.7276980836928	1586.6666666666667	25172.433333333334	-5.594025442959144
807.4681011303886	1586.3	25266.966666666667	-5.203442467002749
808.2084310137088	1586.0	25335.766666666666	-4.688796343723641
808.948687731488	1586.4333333333334	25450.366666666665	-4.963453998935888
809.688871281561	1586.3	25535.7	-5.124492302066407
810.4289816617627	1586.5333333333333	25607.266666666666	-5.411831810563891
811.1690188699278	1586.9333333333334	25691.466666666667	-5.897619049110438
811.9089829038911	1586.7	25678.033333333333	-5.782847212643514
812.6488737614875	1586.5666666666666	25764.366666666665	-5.1018110279160815
813.3886914405518	1586.7	25923.466666666667	-5.049865516503382
814.1284359389189	1586.6666666666667	26053.333333333332	-5.287493179618936
814.8681072544233	1586.7	26204.5	-5.139598143039033
815.6077053849002	1586.5666666666666	26309.733333333334	-5.224287175406672
816.3472303281842	1586.5333333333333	26338.3	-5.249491237247779
817.0866820821101	1587.0	26359.3	-5.701046353285145
817.8260606445127	1585.9333333333334	26437.733333333334	-5.75996280085528
818.5653660132269	1586.4333333333334	26528.7	-5.989441409319494
819.3045981860876	1586.6666666666667	26635.266666666666	-5.380062377947424
820.0437571609293	1586.3333333333333	26734.066666666666	-5.642621971412994
820.7828429355872	1586.3333333333333	26799.666666666668	-5.245866489714382
821.5218555078957	1586.2	26878.133333333335	-5.640603392366321
822.26079487569	1586.8	26983.666666666668	-5.288715419672525
822.9996610368046	1586.0666666666666	27033.7	-5.424324369445689
823.7384539890745	1585.6666666666667	27071.933333333334	-5.464954736910681
824.4771737303345	1586.9	27143.833333333332	-6.263627930538257
825.2158202584193	1586.7333333333333	27277.3	-5.911212572751009
825.9543935711638	1586.4	27358.5	-6.139714768517768
826.6928936664028	1586.1333333333334	27445.833333333332	-6.078766108674756
827.4313205419711	1586.4	27529.0	-5.764972257425492
828.1696741957036	1586.7	27638.566666666666	-6.108760521859255
828.907954625435	1586.0	27713.1	-5.984192872860187
829.646161829	1586.2666666666667	27837.5	-5.840756518619419
830.3842958042337	1586.2666666666667	27959.066666666666	-5.452603382614869
831.1223565489707	1586.1	28069.966666666667	-5.243059785293112
831.8603440610459	1586.2	28184.666666666668	-4.301144081611536
832.598258338294	1586.1333333333334	28201.666666666668	-4.816180104161199
833.3360993785501	1586.7666666666667	28264.0	-4.600041483332582
834.0738671796487	1586.3333333333333	28343.466666666667	-4.78013064203299
834.8115617394246	1586.1666666666667	28452.766666666666	-4.862010015253817
835.5491830557129	1586.6666666666667	28547.9	-5.51939121858696
836.2867311263482	1586.4333333333334	28600.033333333333	-5.429910044268323
837.0242059491653	1585.9666666666667	28708.733333333334	-5.360746028982556
837.7616075219992	1586.4333333333334	28803.033333333333	-5.8196998713944135
838.4989358426844	1586.5	28878.5	-5.044151840401954
839.2361909090561	1585.7333333333333	28916.5	-5.107191040869499
839.9733727189487	1585.5333333333333	28963.066666666666	-5.4976016100775285
840.7104812701973	1586.0	29122.966666666667	-5.162689916185027
841.4475165606366	1586.2333333333333	29239.866666666665	-5.490096853253647
842.1844785881015	1587.1666666666667	29419.333333333332	-4.952467006287393
842.9213673504267	1586.1333333333334	29475.033333333333	-5.224106617184125
843.6581828454471	1586.2666666666667	29501.433333333334	-4.567479510711477
844.3949250709974	1586.7333333333333	29551.666666666668	-4.394414862802732
845.1315940249126	1584.9333333333334	29646.833333333332	-4.521258123302324
845.8681897050272	1587.2333333333333	29748.866666666665	-4.704202660364468
846.6047121091764	1585.8	29890.4	-4.63300543066684
847.3411612351948	1586.0	29989.4	-5.13658159590423
848.0775370809172	1586.1333333333334	30050.666666666668	-5.520488529247668
848.8138396441784	1586.9666666666667	30139.933333333334	-5.255620830243845
849.5500689228132	1586.1333333333334	30203.933333333334	-4.897797017144708
850.2862249146566	1585.9666666666667	30244.366666666665	-5.147056221860835
851.0223076175432	1586.3333333333333	30386.133333333335	-4.929145965026563
851.7583170293079	1586.3333333333333	30577.9	-4.967323400102201
852.4942531477856	1586.3666666666666	30663.466666666667	-4.310957918713543
853.2301159708109	1585.8666666666666	30639.033333333333	-4.174357613125898
853.9659054962187	1586.7	30648.133333333335	-4.855463913121617
854.7016217218439	1586.5666666666666	30684.933333333334	-5.08787884717995
855.4372646455213	1586.0333333333333	30825.0	-5.433850384135008
856.1728342650856	1586.0	30959.6	-4.905518182020434
856.9083305783716	1586.9333333333334	31031.333333333332	-5.249016195140338
857.6437535832143	1585.9	31082.366666666665	-5.869236700267913
858.3791032774483	1585.7666666666667	31177.933333333334	-6.054980168332006
859.1143796589085	1586.4	31169.533333333333	-6.180819533556935
859.8495827254299	1586.3666666666666	31307.0	-6.396316274405306
860.5847124748469	1586.3666666666666	31388.2	-5.478172525891233
861.3197689049947	1586.3666666666666	31493.1	-5.641160510022496
862.0547520137079	1586.1333333333334	31623.666666666668	-5.316925737926016
862.7896617988213	1586.0666666666666	31708.566666666666	-4.828905330296772
863.5244982581698	1585.8	31828.166666666668	-5.0271122313588545
864.2592613895882	1586.2	31869.9	-4.901195271662594
864.9939511909114	1585.6666666666667	31837.733333333334	-5.513867981992933
865.728567659974	1586.2666666666667	31947.466666666667	-4.907141628281818
866.4631107946109	1585.9666666666667	32000.3	-5.155038592304831
867.197580592657	1586.3333333333333	32104.3	-5.058873859266519
867.931977051947	1586.5666666666666	32252.6	-4.705491373848914
868.6663001703158	1586.6	32279.533333333333	-5.269308835920749
869.4005499455982	1585.8333333333333	32345.2	-5.0970864851961215
870.1347263756289	1586.8333333333333	32399.2	-5.223012128750338
870.8688294582428	1586.3666666666666	32525.2	-5.2156595556855985
871.6028591912748	1586.4666666666667	32623.2	-4.9807937245586285
872.3368155725594	1586.4	32748.8	-5.127047441075936
873.0706985999318	1586.2333333333333	32776.86666666667	-5.182976233843358
873.8045082712266	1585.9	32876.26666666667	-5.1446090274177205
874.5382445842787	1586.3	32994.63333333333	-5.385870449630521
875.2719075369228	1585.8666666666666	33118.5	-5.522545296230376
876.0054971269938	1586.1	33270.86666666667	-5.782127976928453
876.7390133523264	1586.5333333333333	33414.26666666667	-5.640956946202102
877.4724562107556	1586.1	33651.46666666667	-5.277071281128882
878.2058257001161	1585.8	33859.5	-4.951063744346358
878.9391218182427	1586.4666666666667	33965.6	-5.475313531074572
879.6723445629702	1586.3	34078.63333333333	-4.90692400131699
880.4054939321335	1586.4333333333334	34174.833333333336	-5.67983282972047
881.1385699235674	1586.9333333333334	34339.73333333333	-5.5323878928616494
881.8715725351066	1585.8666666666666	34487.666666666664	-5.5374677055527926
882.604501764586	1585.9	34704.8	-5.712400836060759
883.3373576098403	1585.9333333333334	34904.933333333334	-6.230309628855883
884.0701400687044	1585.8333333333333	35056.3	-6.133236069897711
884.8028491390132	1586.2	35172.6	-6.4618466634907055
885.5354848186014	1586.3	35278.9	-6.490733444784676
886.2680471053038	1587.2666666666667	35427.13333333333	-6.330754066929067
887.0005359969554	1586.0	35549.3	-6.238171385915943
887.7329514913906	1587.0	35689.76666666667	-5.744743752371338
888.4652935864447	1586.5333333333333	35924.933333333334	-6.017528949529464
889.1975622799522	1586.1333333333334	36114.96666666667	-6.414416773389124
889.929757569748	1586.9666666666667	36378.03333333333	-5.974243879231839
890.6618794536669	1586.6	36553.23333333333	-5.251694855407355
891.3939279295437	1586.4	36666.9	-4.692143800439818
892.1259029952132	1585.5333333333333	36776.566666666666	-4.8109480167774015
892.8578046485103	1586.4666666666667	37018.5	-5.007872509954301
893.5896328872698	1586.9	37157.333333333336	-4.994533947551324
894.3213877093264	1586.3666666666666	37450.86666666667	-4.25888442906502
895.0530691125149	1585.4333333333334	37717.433333333334	-4.123539811539114
895.7846770946703	1586.0333333333333	37935.7	-3.3692870702495896
896.5162116536272	1586.8	37990.2	-3.0753899436336276
897.2476727872206	1586.7	38026.333333333336	-2.6717685047000463
897.9790604932853	1586.0333333333333	38181.8	-1.7638560725960526
898.7103747696559	1586.1333333333334	38327.9	-2.2572949847566317
899.4416156141674	1586.4666666666667	38530.166666666664	-1.7546928054366093
900.1727830246544	1586.5666666666666	38810.5	-1.6396253859037455
900.9038769989521	1586.4	39085.066666666666	-2.231820279454749
901.634897534895	1586.0333333333333	39331.166666666664	-2.0989784709655046
902.365844630318	1585.9	39549.53333333333	-1.8071473656588328
903.0967182830558	1586.4	39716.066666666666	-1.6079363877950592
903.8275184909435	1585.9	39822.73333333333	-1.4566804949227046
904.5582452518156	1586.3	39968.166666666664	-1.5707087852141284
905.288898563507	1585.6333333333334	40125.066666666666	-1.1186800956943328
906.0194784238527	1586.7666666666667	40194.833333333336	-1.3657046888375488
906.7499848306873	1585.9333333333334	40406.63333333333	-0.9848466882423241
907.4804177818455	1586.8	40599.833333333336	-1.1410177301142008
908.2107772751625	1586.9	40752.13333333333	-1.5507654436226554
908.9410633084728	1585.9333333333334	41031.96666666667	-0.6542254211918364
909.6712758796114	1586.5333333333333	41091.23333333333	-1.4348425892450396
910.4014149864129	1586.3	41206.36666666667	-1.4284863630900997
911.1314806267123	1586.8	41327.5	-1.4038242733048478
911.8614727983444	1586.8	41454.7	-1.7401691971764937
912.5913914991438	1585.9	41649.8	-1.7046798081633285
913.3212367269456	1585.9333333333334	41826.6	-1.8899527469554684
914.0510084795844	1586.5	42080.36666666667	-1.3125353380474343
914.7807067548952	1586.9666666666667	42251.53333333333	-1.1330845189332723
915.5103315507125	1586.4	42326.36666666667	-1.186629678283525
916.2398828648716	1586.5	42460.4	-1.4479271775158882
916.9693606952068	1586.2333333333333	42571.46666666667	-1.420061163245684
917.6987650395532	1587.1333333333334	42620.23333333333	-1.380779156323058
918.4280958957455	1586.3	42723.03333333333	-1.181517263724963
919.1573532616186	1586.2333333333333	42867.933333333334	-0.5929380749928769
919.8865371350073	1586.0	42885.833333333336	-1.2369799660508618
920.6156475137464	1586.1333333333334	42950.4	-0.7531938667662159
921.3446843956707	1585.6	42976.53333333333	-1.0567074157398322
922.0736477786149	1585.9	42914.666666666664	-1.7680929396848342
922.802537660414	1586.6	42958.36666666667	-1.663790277128499
923.5313540389027	1586.4333333333334	42992.933333333334	-1.8789752397562056
924.2600969119159	1586.6333333333334	42990.03333333333	-1.9261113293952694
924.9887662772883	1586.3666666666666	42997.1	-1.837012704544063
925.7173621328548	1586.6666666666667	42964.333333333336	-1.8506709167446045
926.4458844764501	1586.1666666666667	42895.6	-2.426663927005089
927.1743333059092	1586.0666666666666	42727.6	-2.661468027709554
927.9027086190666	1586.2666666666667	42460.0	-1.9422002755006689
928.6310104137575	1585.9	42017.3	-2.1647399959574476
929.3592386878165	1585.9333333333334	41452.76666666667	-2.810159725223312
930.0873934390784	1586.6333333333334	40735.96666666667	-2.235448997338749
930.815474665378	1586.5333333333333	39939.73333333333	-2.793950273045358
931.5434823645503	1586.2666666666667	38958.9	-2.672644518801358
932.2714165344298	1586.4666666666667	37823.03333333333	-3.128767108171774
932.9992771728516	1585.9333333333334	36703.9	-3.0770465030289684
933.7270642776504	1586.3	35574.666666666664	-3.7582358799918776
934.4547778466609	1585.9	34553.63333333333	-3.6006694341215755
935.1824178777181	1586.9333333333334	33706.4	-3.6430696055083924
935.9099843686568	1586.6	33017.833333333336	-3.4187236549749125
936.6374773173115	1586.7333333333333	32545.3	-3.367252792822276
937.3648967215174	1585.3333333333333	32184.366666666665	-3.4179282557028126
938.0922425791092	1585.8666666666666	32010.366666666665	-3.1205867286911335
938.8195148879216	1586.4666666666667	32077.933333333334	-2.9331816666366426
939.5467136457895	1586.2666666666667	32270.1	-2.5758958322925447
940.2738388505477	1586.3666666666666	32569.8	-3.043612125586667
941.000890500031	1585.6	32998.066666666666	-2.7009298909142854
941.7278685920743	1586.1	33529.26666666667	-3.2890394879135445
942.4547731245123	1586.9666666666667	34153.933333333334	-3.243922017136687
943.1816040951798	1585.9333333333334	34855.166666666664	-2.8870512623438636
943.9083615019116	1586.5	35560.2	-3.72352036349622
944.6350453425426	1587.0	36305.73333333333	-3.2157876715432363
945.3616556149077	1585.5666666666666	37089.1	-3.002849929586145
946.0881923168415	1586.3333333333333	37849.5	-3.576096446399543
946.8146554461789	1586.3333333333333	38567.166666666664	-3.0419197066751265
947.5410450007547	1586.5333333333333	39330.86666666667	-3.5713794477925727
948.2673609784038	1585.5	40053.36666666667	-3.292389081348907
948.9936033769609	1586.3333333333333	40839.26666666667	-3.3311020674114675
949.7197721942608	1586.3666666666666	41509.23333333333	-3.3686148070084614
950.4458674281384	1586.5666666666666	42249.6	-2.83702047226855
951.1718890764284	1586.7	43019.53333333333	-2.8216236497111327
951.8978371369658	1587.0666666666666	43693.9	-3.2146702098862248
952.6237116075853	1585.8666666666666	44303.433333333334	-3.1372522566461303
953.3495124861216	1585.8	44902.1	-2.935397691068471
954.0752397704097	1585.5333333333333	45552.96666666667	-2.5802614824004384
954.8008934582843	1586.5	46149.1	-2.153975606470399
955.5264735475803	1585.8333333333333	46693.9	-2.692573625173344
956.2519800361324	1586.3	47179.166666666664	-2.689591265406925
956.9774129217755	1586.2666666666667	47620.03333333333	-2.9763497093776246
957.7027722023442	1585.9333333333334	48143.1	-2.880303383244776
958.4280578756737	1586.5333333333333	48466.7	-3.322580609488424
959.1532699395985	1586.0333333333333	48684.4	-2.5277921065585844
959.8784083919536	1585.7666666666667	48875.8	-2.2463144516481406
960.6034732305736	1586.3333333333333	49128.9	-2.231686872607578
961.3284644532936	1587.1333333333334	49442.5	-1.9407636000803032
962.053382057948	1586.2666666666667	49729.6	-1.9459447645778454
962.7782260423721	1586.3333333333333	50049.166666666664	-1.792457727079153
963.5029964044004	1586.4666666666667	50369.9	-1.7931143086072587
964.2276931418677	1586.4	50650.4	-1.8334198885737159
964.952316252609	1585.8333333333333	50791.933333333334	-1.5608699220768738
965.6768657344589	1586.0	50781.5	-1.58114335052649
966.4013415852523	1586.8666666666666	50824.46666666667	-1.4215746440557457
967.1257438028242	1586.1333333333334	50800.7	-1.3891072981568315
967.8500723850091	1586.5333333333333	50834.63333333333	-1.5194124999013654
968.574327329642	1585.6666666666667	50921.566666666666	-1.4672941279354974
969.2985086345576	1586.5	51058.46666666667	-1.3713903556394622
970.0226162975908	1586.7333333333333	51141.23333333333	-0.7209686442078643
970.7466503165765	1586.9666666666667	51066.8	-0.29773763145197557
971.4706106893493	1586.0666666666666	51028.63333333333	-0.29211006868946765
972.1944974137441	1587.7	50843.03333333333	-0.566283165796975
972.9183104875957	1587.1	50547.833333333336	-0.6919202280306244
973.6420499087391	1586.5666666666666	50185.333333333336	-1.02438341604194
974.3657156750087	1585.9666666666667	50020.23333333333	-0.8909710341054704
975.0893077842397	1587.1333333333334	49782.46666666667	-1.0380422790786807
975.8128262342667	1586.1333333333334	49712.46666666667	-0.9029697367537507
976.5362710229247	1586.3333333333333	49611.23333333333	-0.5862006423553643
977.2596421480483	1586.8666666666666	49512.03333333333	-0.6368884849580491
977.9829396074724	1586.1666666666667	49364.8	-0.9131623196104159
978.7061633990318	1586.5	49132.1	-1.2149840318006737
979.4293135205613	1586.1333333333334	48884.5	-0.9810609899258331
980.1523899698958	1585.9	48602.833333333336	-1.149712464398155
980.87539274487	1585.8	48464.36666666667	-0.7926043908823182
981.5983218433189	1586.8	48434.933333333334	-1.0148341157503158
982.3211772630771	1586.8	48538.1	-0.5869713396395833
983.0439590019795	1586.5	48713.76666666667	-0.22786665216939855
983.7666670578608	1586.6666666666667	48846.433333333334	0.2647387955389396
984.4893014285559	1586.2666666666667	48833.7	-0.007659863216244313
985.2118621118997	1585.7666666666667	48748.76666666667	-0.2599052698576068
985.9343491057269	1586.6333333333334	48725.96666666667	-0.16027654891690582
986.6567624078724	1586.7666666666667	48618.96666666667	-0.3043069644355617
987.3791020161709	1586.1	48566.53333333333	-0.10537060121250089
988.1013679284573	1585.9666666666667	48505.13333333333	-0.27328125326732466
988.8235601425663	1585.7666666666667	48495.26666666667	0.03796001225690329
989.5456786563328	1586.5666666666666	48578.066666666666	0.48300789147881223
990.2677234675917	1586.6666666666667	48634.1	0.7070538375121795
990.9896945741776	1585.8333333333333	48576.3	0.21262224335768143
991.7115919739255	1586.7333333333333	48419.63333333333	0.10603741774832665
992.4334156646702	1586.4	48165.23333333333	0.5106259605398555
993.1551656442463	1587.2333333333333	47756.3	0.35571555899856
993.8768419104888	1586.5333333333333	47366.066666666666	0.620553928057868
994.5984444612325	1586.1333333333334	47037.433333333334	0.5003415231250562
995.3199732943121	1586.1666666666667	46737.2	0.27325717783240766
996.0414284075626	1586.0	46463.066666666666	0.16035228646939334
996.7628097988187	1586.5	46242.066666666666	0.01718192869191896
997.4841174659151	1585.9666666666667	46035.4	-0.041359937012555865
998.2053514066869	1586.2666666666667	45753.6	-0.10683807580875423
998.9265116189687	1586.6333333333334	45254.666666666664	-0.4492979578273376
999.6475981005952	1586.8666666666666	44708.53333333333	-0.5803946385439037
1000.3686108494015	1586.6333333333334	44204.46666666667	-0.5733431608603019
1001.0895498632223	1586.3333333333333	43894.0	-0.3748582679156828
1001.8104151398923	1587.0333333333333	43531.23333333333	-0.3798293597938025
1002.5312066772464	1586.5666666666666	43257.166666666664	0.2964357262942861
1003.2519244731194	1586.2666666666667	42948.066666666666	0.6560385826344818
1003.9725685253462	1587.1666666666667	42544.53333333333	0.26835332214414404
1004.6931388317614	1586.9	42143.1	0.7960107476701869
1005.4136353902	1586.3666666666666	41622.13333333333	0.37078670420256066
1006.1340581984969	1586.5	41085.73333333333	0.7644591417405499
1006.8544072544867	1586.9666666666667	40425.9	1.0520024069611047
1007.5746825560042	1586.8	39850.73333333333	1.476489725925975
1008.2948841008844	1586.1666666666667	39268.8	1.0288686426273845
1009.0150118869618	1586.7333333333333	38761.26666666667	1.4338699779247788
1009.7350659120716	1586.5666666666666	38393.066666666666	1.3231526387757209
1010.4550461740483	1586.3333333333333	38010.2	1.849667755557709
1011.174952670727	1585.8666666666666	37641.0	1.8246738982334345
1011.8947853999423	1586.4666666666667	37224.1	1.9529901324410641
1012.614544359529	1587.0	36728.2	2.2290146230192764
1013.334229547322	1586.7666666666667	36109.9	2.129101748811854
1014.0538409611561	1585.7666666666667	35443.8	2.1143124697456908
1014.7733785988661	1586.2666666666667	34781.9	1.9664410896538422
1015.4928424582868	1585.7	34229.96666666667	2.1717314516402237
1016.2122325372529	1585.9666666666667	33750.666666666664	2.3987536308874513
1016.9315488335994	1586.5	33367.86666666667	2.535423819120201
1017.6507913451611	1586.7333333333333	33016.53333333333	2.2776281587587035
1018.3699600697728	1586.4666666666667	32705.633333333335	3.0380911689073313
1019.0890550052692	1586.7333333333333	32281.9	2.641548415980346
1019.8080761494851	1586.3	31725.066666666666	2.8611089665031857
1020.5270235002555	1586.4	31088.033333333333	2.718633389041157
1021.2458970554151	1587.4666666666667	30337.266666666666	2.5087859280488787
1021.9646968127987	1586.2333333333333	29648.333333333332	2.417909215073807
1022.6834227702411	1586.2666666666667	29081.633333333335	2.3217696703312414
1023.4020749255772	1586.4333333333334	28614.833333333332	2.598468118595774
1024.1206532766416	1586.1333333333334	28214.633333333335	2.4456701561352046
1024.8391578212693	1587.4666666666667	27866.0	2.550364722706895
1025.5575885572953	1586.1333333333334	27534.533333333333	3.154047963359675
1026.2759454825539	1586.5666666666666	27057.433333333334	2.828227605793266
1026.9942285948803	1586.9333333333334	26487.133333333335	2.746969828048466
1027.7124378921092	1586.1666666666667	25904.233333333334	2.3129256279338373
1028.4305733720753	1586.4	25310.233333333334	2.389424955312171
1029.1486350326138	1586.8666666666666	24761.6	2.055010227943135
1029.866622871559	1586.3666666666666	24249.9	1.5741909176224034
1030.584536886746	1586.8	23798.233333333334	1.7613586626583686
1031.3023770760096	1586.5	23427.2	1.9817106117606411
1032.0201434371845	1586.4666666666667	23084.366666666665	1.3731918173367819
1032.7378359681059	1586.7333333333333	22755.733333333334	1.9925243005008832
1033.455454666608	1586.4	22376.866666666665	2.22410952759574
1034.1729995305259	1586.9333333333334	21915.833333333332	1.6845626728537542
1034.8904705576945	1586.1333333333334	21404.166666666668	1.4795280638046109
1035.6078677459486	1586.4666666666667	20835.233333333334	0.6156320650839809
1036.3251910931228	1586.4666666666667	20339.266666666666	1.0271535967298902
1037.042440597052	1586.3666666666666	19892.633333333335	1.3051875120626082
1037.7596162555712	1585.9	19488.466666666667	0.628757410267634
1038.4767180665153	1586.5333333333333	19151.9	0.711823785349093
1039.1937460277186	1586.1333333333334	18869.166666666668	1.5842984137477008
1039.9107001370162	1585.7666666666667	18583.166666666668	1.3776590068184313
1040.627580392243	1587.1	18295.466666666667	1.2155556059943997
1041.3443867912338	1586.6	17977.3	1.3525369346177338
1042.0611193318232	1585.7	17564.433333333334	0.4287421701073421
1042.7777780118463	1586.4333333333334	17139.433333333334	1.367611123686398
1043.4943628291376	1585.8666666666666	16666.5	0.9773565219269426
1044.2108737815322	1586.4666666666667	16230.133333333333	0.6945404725136424
1044.9273108668647	1586.0666666666666	15860.033333333333	0.8151573307601809
1045.64367408297	1586.7333333333333	15530.2	0.5422928957295033
1046.359963427683	1586.8333333333333	15246.266666666666	0.028615968283697252
1047.0761788988382	1586.4666666666667	14992.9	0.8203547411339668
1047.7923204942708	1586.7	14738.133333333333	0.3457741261637657
1048.5083882118154	1586.5	14481.066666666668	0.7123635601290081
1049.224382049307	1586.7333333333333	14186.0	1.4951139104729656
1049.9403020045802	1586.5333333333333	13840.5	1.2824981148426158
1050.6561480754697	1586.3666666666666	13505.366666666667	2.4897078434345516
1051.3719202598106	1586.1333333333334	13180.966666666667	1.3191993801174757
1052.0876185554378	1586.3666666666666	12880.733333333334	0.5053008415373115
1052.8032429601856	1586.4	12625.266666666666	0.45661071453228247
1053.5187934718892	1585.8666666666666	12451.566666666668	1.3985103882887864
1054.2342700883835	1585.8	12283.5	0.8357485143048343
1054.949672807503	1585.9	12149.5	1.9186975029276419
1055.6650016270826	1586.5	11973.5	0.857979596178086
1056.3802565449573	1587.1333333333334	11764.266666666666	0.7274818834566613
1057.0954375589617	1586.9666666666667	11537.266666666666	0.4177511338168885
1057.8105446669308	1587.2	11313.8	0.7164819741385824
1058.5255778666992	1586.0	11076.6	0.4242543391129924
1059.240537156102	1585.9333333333334	10860.366666666667	0.4294603553659339
1059.9554225329737	1586.9	10668.1	1.355517375064102
1060.6702339951491	1586.1	10499.333333333334	0.5737058886044613
1061.3849715404633	1586.8333333333333	10358.066666666668	-0.41571439129735416
1062.0996351667509	1586.3666666666666	10246.466666666667	-0.22059912049462568
1062.8142248718468	1586.0333333333333	10128.066666666668	0.42219416018555594
1063.528740653586	1586.2333333333333	9984.4	0.2534677033802533
1064.2431825098029	1586.4	9812.466666666667	0.5106509334057928
1064.9575504383324	1586.6666666666667	9603.633333333333	0.37033264152563256
1065.6718444370097	1585.3666666666666	9395.666666666666	-0.16678402694929226
1066.386064503669	1586.0	9220.666666666666	-0.31843663792772664
1067.1002106361457	1586.1	9073.2	-0.48311203121848634
1067.8142828322743	1586.0666666666666	8955.866666666667	-0.09034830537499736
1068.5282810898898	1586.0333333333333	8862.066666666668	-0.08952330931406534
1069.2422054068265	1585.9333333333334	8778.5	0.6888896596285109
1069.95605578092	1587.0333333333333	8661.133333333333	-0.5399155093563504
1070.6698322100044	1586.1333333333334	8526.033333333333	0.09805206107476268
1071.383534691915	1586.0666666666666	8354.233333333334	0.7492635991953916
1072.0971632244864	1586.6666666666667	8180.566666666667	0.7756810616565878
1072.8107178055534	1586.7	8022.6	0.7091185297140109
1073.524198432951	1586.6	7892.533333333334	0.6110838755113063
1074.2376051045137	1586.6666666666667	7792.166666666667	0.0956572653504245
1074.9509378180765	1586.5666666666666	7692.3	-0.42893285650006774
1075.6641965714741	1586.9333333333334	7616.566666666667	-0.14402947812575437
1076.3773813625414	1586.8333333333333	7515.166666666667	-0.34417352218106584
1077.0904921891133	1586.3	7415.733333333334	0.8277415484686361
1077.8035290490245	1586.0333333333333	7291.433333333333	-0.01268646483170446
1078.51649194011	1585.9333333333334	7160.266666666666	-0.12723382489238869
1079.2293808602042	1586.4	7036.166666666667	0.045160282467120276
1079.9421958071423	1586.1333333333334	6913.866666666667	-0.5105321961420405
1080.6549367787588	1586.0666666666666	6822.0	0.22677552631061715
1081.367603772889	1586.4333333333334	6750.1	-0.5295437696919482
1082.080196787367	1586.5666666666666	6693.8	-0.32018110552627194
1082.7927158200282	1586.5333333333333	6605.233333333334	-0.1759193829554458
1083.5051608687072	1586.1333333333334	6504.533333333334	-0.864478566805051
1084.217531931239	1587.0333333333333	6382.766666666666	-0.39525892179873123
1084.9298290054578	1586.7333333333333	6258.2	-1.3088671615536753
1085.6420520891993	1586.8666666666666	6168.166666666667	-0.6504535341629496
1086.3542011802977	1586.3	6086.666666666667	-0.42761504143647805
1087.0662762765878	1586.5	6031.366666666667	-0.6118658281109199
1087.7782773759047	1586.5333333333333	5976.333333333333	-0.6425865053609042
1088.4902044760831	1586.4333333333334	5889.566666666667	-1.2396088492873765
1089.202057574958	1585.9	5812.433333333333	-0.9238054874524035
1089.9138366703637	1586.1333333333334	5721.833333333333	-1.2792497247949308
1090.6255417601355	1586.4333333333334	5630.633333333333	-1.133242750138907
1091.337172842108	1586.3333333333333	5547.2	-0.6610295156719496
1092.048729914116	1586.4666666666667	5498.3	0.06661753012111159
1092.7602129739944	1586.7333333333333	5456.2	-0.822286990395423
1093.471622019578	1587.3	5403.433333333333	-1.5223138203292939
1094.1829570487016	1586.1	5339.866666666667	-0.9630618333471956
1094.8942180592	1586.2333333333333	5257.0	0.09860423932520052
1095.605405048908	1586.1	5168.6	-1.9151928812050334
1096.3165180156604	1586.5	5112.8	-0.930902340717385
1097.027556957292	1585.8	5061.233333333334	-1.6754102424073833
1097.7385218716379	1586.4666666666667	5024.7	-2.0959449023342493
1098.4494127565324	1586.8666666666666	4966.733333333334	-1.8890388778415215
1099.1602296098106	1586.1	4891.466666666666	-1.0367481815567576
1099.8709724293074	1585.4333333333334	4805.5	-2.581838768886171
1100.5816412128574	1586.6333333333334	4731.766666666666	-1.6630326816157854
1101.2922359582956	1586.1333333333334	4689.8	-1.7363144118407956
1102.0027566634565	1586.2666666666667	4656.0	-1.6380319821978855
1102.7132033261753	1587.0333333333333	4603.8	-2.063319761492467
1103.4235759442865	1586.8333333333333	4529.733333333334	-2.0905062883602272
1104.1338745156252	1586.2333333333333	4461.7	-0.6087453841506554
1104.844099038026	1586.1666666666667	4399.366666666667	-2.8108445360507073
1105.5542495093239	1585.6666666666667	4375.133333333333	-1.1298825732090145
1106.2643259273534	1586.1	4325.633333333333	-2.4660320751931972
1106.9743282899494	1586.5	4248.566666666667	-3.1048840348369864
1107.684256594947	1586.2666666666667	4172.7	-2.733947415122313
1108.394110840181	1586.4666666666667	4114.833333333333	-1.5602897988244422
1109.1038910234856	1585.6333333333334	4069.0666666666666	-2.5341327252512156
1109.8135971426964	1586.9333333333334	4019.633333333333	-0.8620082617535145
1110.5232291956477	1586.0333333333333	3938.366666666667	-2.111865598459427
1111.2327871801745	1586.1	3871.366666666667	-2.154778907344327
1111.9422710941117	1586.4	3820.4333333333334	-3.6972438596181996
1112.6516809352938	1586.5333333333333	3777.2	-2.050319689954797
1113.3610167015559	1586.1666666666667	3711.4666666666667	-3.399224274865442
1114.0702783907325	1586.1666666666667	3658.9666666666667	-2.2847391832784023
1114.7794660006589	1586.1	3619.4666666666667	-3.23440198430848
1115.4885795291696	1585.8	3583.1666666666665	-2.860680261786974
1116.1976189740992	1587.1333333333334	3542.266666666667	-2.9443306174167367
1116.906584333283	1586.0	3488.366666666667	-3.267467983660641
1117.6154756045555	1586.1	3450.8	-3.8875576467006807
1118.3242927857516	1586.5666666666666	3414.5666666666666	-4.373120589184919
1119.0330358747062	1587.1	3376.0333333333333	-3.417628259138787
1119.741704869254	1586.4666666666667	3330.9	-4.178958343117934
1120.4502997672296	1585.9	3295.8333333333335	-2.1703579698973425
1121.1588205664682	1585.6666666666667	1665.6666666666667	-2.346080197178922
1121.8672672648045	1585.4666666666667	1665.1666666666667	-5.773838021731119
1122.5756398600731	1585.5333333333333	1665.9333333333334	-1.2585648937660399
1123.2839383501089	1585.9666666666667	1665.3333333333333	-6.337534544214784
