# Supplementary material for: Roblonski: A Material-Efficient Robo-Fluidic Toolbox for Rapid Photochemical Characterization
Source: ACS Cent Sci. 2026 Feb 6;12(3):333–44. doi: 10.1021/acscentsci.5c02027 (PMC13022720; doi:10.1021/acscentsci.5c02027)
Supplement: Supplementary file 2 [file oc5c02027_si_002.zip › BeerLambertStudy/Raw Data (Automataed)/BLEC Study (2025 Jun 12)/RhodamineB2/blec_RhodamineB2__13062025_aABS_i13_eEXP_s0_d900e-03_t250-0_m7_v175-0.csv]

name	C:/Users/cbe.mabolha.shared/Documents/Gilson Spectroscopy Project\BLEC Study (2025 Jun 12)\RhodamineB2\blec_RhodamineB2__13062025_aABS_i13_eEXP_s0_d900e-03_t250-0_m7_v175-0.csv
2025-06-13 02:42:29.686104
mix_iter=7	mix_disp=175.0
droplet_volume=50.0	working_volume=250.0
dilution_scheme=Fractional(value=0.3333333333333333)	n_dil=6
calibration=Calibration(y = f(x); f(x) = -0.244 + 0.9765x; s.t. y > 0.0; Set Feb 4	2025 from "Manuscript Figures Data.xlsx")
count	30
interval	0.1 (Sec)
integration_time	40000 (uSec)
NLC=False	DCC=False	WCAL=-5	Slit=S5
Conc_0=0.009	nFRAC=1.0	nConc_(13;0)=0.009	aFRAC=1.0	aConc_(13;0)=0.009
wavelength (nm)	dark reference (int)	light reference (int)	abs (mOD)
W	D	L	S
344.6678771972656	1602.5	1681.2	-8.740812919615891
345.45221902608614	1589.1333333333334	1669.9666666666667	-2.1437862464411475
346.236489003635	1586.2333333333333	1666.5	-4.128476257548721
347.02068712774695	1584.5333333333333	1665.0333333333333	-0.0
347.8048133962569	1585.2	2412.4	0.6655318603854639
348.5888678069997	1585.8333333333333	2424.733333333333	0.2243925355354165
349.3728503578101	1586.6666666666667	2437.633333333333	0.8684700514850185
350.15676104652283	1587.4	2452.233333333333	1.055842160891974
350.94059987097285	1586.9333333333334	2458.266666666667	1.1312357874378338
351.72436682899485	1586.9	2461.633333333333	-0.7936549506144137
352.5080619184237	1585.9	2471.9666666666667	0.3759347286461879
353.2916851370942	1585.1666666666667	2475.2	1.2215991005954585
354.0752364828412	1584.8333333333333	2479.4666666666667	-2.3239030365288933
354.8587159534994	1585.8	2481.3	-0.9043431292364446
355.6421235469038	1585.6666666666667	2484.5	-0.5150819113436906
356.42545926088906	1585.8333333333333	2484.0333333333333	-2.5230596470773667
357.20872309329	1586.5333333333333	2484.0333333333333	-1.8509752995792184
357.9919150419415	1586.9	2483.5	0.6301500368623807
358.77503510467835	1586.1666666666667	2475.233333333333	-2.597462778080512
359.5580832793353	1585.9	2469.3	-1.7662249093540032
360.34105956374725	1585.3	2463.233333333333	-1.9413885745480786
361.12396395574893	1586.2333333333333	2460.266666666667	-1.85108861787763
361.9067964531752	1585.9	2457.3333333333335	-3.655880064556228
362.6895570538609	1585.9666666666667	2459.866666666667	-4.269378349173877
363.47224575564076	1586.7666666666667	2458.9666666666667	-3.488062283112674
364.2548625563497	1586.0	2453.266666666667	-3.176541476694854
365.0374074538224	1586.5333333333333	2453.366666666667	-6.135610194898037
365.8198804458938	1586.7	2451.866666666667	-2.2363995532284004
366.6022815303986	1586.2666666666667	2448.633333333333	-5.056882112775412
367.3846107051717	1585.9333333333334	2447.9333333333334	-5.20839108194987
368.1668679680479	1586.1	2453.4333333333334	-3.192867058533667
368.9490533168619	1586.0	2453.633333333333	-4.630349781183475
369.7311667494487	1586.4333333333334	2463.2	-2.814279564226551
370.5132082636429	1586.0333333333333	2470.9	-5.624012524957797
371.2951778572795	1587.0666666666666	2472.6666666666665	-3.7435201931073303
372.07707552819323	1586.4666666666667	2476.5666666666666	-3.046896947116917
372.8589012742189	1585.8333333333333	2480.1	-5.4533850856578825
373.6406550931913	1586.7333333333333	2487.6	-4.460408442438179
374.4223369829453	1586.6333333333334	2497.6666666666665	-4.835376374928673
375.2039469413157	1586.9	2504.7	-3.315421071881693
375.9854849661373	1586.7	2495.1666666666665	-5.573232065474416
376.7669510552448	1586.1333333333334	2501.233333333333	-3.450738935856313
377.5483452064732	1586.7	2507.1	-4.6464109603831165
378.3296674176572	1586.7333333333333	2520.7	-5.513848960236444
379.11091768663164	1586.7	2523.133333333333	-6.916713505950961
379.89209601123133	1586.7666666666667	2531.4	-4.072613097499811
380.67320238929113	1586.3	2537.5333333333333	-2.7609983905495863
381.45423681864577	1586.6666666666667	2538.9333333333334	-3.34674252404321
382.23519929713007	1586.3	2542.9666666666667	-4.396279262726642
383.01608982257886	1586.0333333333333	2559.6666666666665	-4.202262109570888
383.796908392827	1587.0333333333333	2572.366666666667	-4.821485316492556
384.57765500570923	1586.2	2572.8333333333335	-3.3616554341690583
385.3583296590604	1586.1	2561.766666666667	-3.3551257579807463
386.1389323507153	1586.1333333333334	2569.5333333333333	-3.387272183145259
386.91946307850884	1585.9666666666667	2580.9333333333334	-4.443948647398425
387.69992184027564	1586.6333333333334	2603.0666666666666	-3.6025940874746
388.48030863385065	1586.3	2620.6	-5.396932629041199
389.2606234570687	1586.1	2610.3	-3.617440799929175
390.04086630776453	1586.7333333333333	2594.3	-6.799911374628362
390.82103718377294	1585.7666666666667	2604.633333333333	-2.451126166184885
391.6011360829288	1586.6	2610.9	-3.5610221687842474
392.3811630030669	1585.8666666666666	2638.6	-3.9288069956934892
393.161117942022	1586.4666666666667	2681.633333333333	-3.9606594376020503
393.941000897629	1586.2666666666667	2727.3333333333335	-4.267106066530331
394.72081186772266	1585.9333333333334	2729.733333333333	-7.602888103216228
395.5005508501378	1586.7	2721.233333333333	-3.912360486636737
396.28021784270925	1586.6	2725.8	-3.5058131330784383
397.0598128432718	1586.5333333333333	2734.6	-4.65308769319495
397.83933584966024	1585.7333333333333	2735.7	-1.7588391497891176
398.6187868597095	1586.4	2749.9666666666667	-4.542184572374338
399.3981658712542	1585.9666666666667	2764.8333333333335	-6.060673614228745
400.1774728821293	1586.2	2791.866666666667	-2.836385027469279
400.9567078901696	1586.0666666666666	2820.733333333333	-4.305120985246908
401.7358708932098	1585.8	2817.3	-5.89615114070076
402.5149618890848	1586.6666666666667	2804.9666666666667	-5.478788290668539
403.2939808756294	1586.2	2810.233333333333	-5.861869234813242
404.07292785067847	1587.6	2838.1666666666665	-4.926453882292296
404.8518028120667	1585.9666666666667	2850.8	-6.306172346048399
405.630605757629	1586.0666666666666	2855.8	-4.152919440715041
406.4093366852001	1586.0666666666666	2843.5666666666666	-5.3886362210005885
407.1879955926149	1585.7666666666667	2854.8333333333335	-3.9742758759643655
407.9665824777082	1586.1	2870.6666666666665	-4.674156923868954
408.74509733831474	1586.5666666666666	2892.3333333333335	-5.66143862245641
409.52354017226935	1586.0333333333333	2899.266666666667	-5.248434867522799
410.3019109774069	1586.7	2899.9	-5.531651346868623
411.08020975156217	1586.4	2916.8	-4.298533223689009
411.8584364925699	1586.5333333333333	2948.9333333333334	-2.5110227723044374
412.6365911982651	1586.9333333333334	2957.866666666667	-7.350273721652787
413.4146738664823	1586.4666666666667	2988.6	-6.110282351122459
414.19268449505654	1586.5333333333333	3020.6666666666665	-4.838370631730014
414.97062308182257	1586.1333333333334	3056.4	-6.333899274088793
415.74848962461516	1585.8	3098.5333333333333	-5.8742002070504284
416.52628412126916	1586.0	3170.3	-4.164923094807969
417.3040065696194	1586.4333333333334	3248.5333333333333	-5.074157856786191
418.0816569675006	1585.9	3239.0	-6.846402846496309
418.8592353127476	1586.7	3230.8333333333335	-5.398945172330159
419.63674160319533	1586.7333333333333	3236.6666666666665	-7.498070108549903
420.4141758366785	1585.8666666666666	3279.733333333333	-5.519939256445695
421.1915380110319	1586.5333333333333	3296.9	-6.118463709589776
421.9688281240904	1586.4666666666667	3293.0333333333333	-6.1988978072298
422.7460461736888	1585.9	3346.4666666666667	-6.30192325614476
423.52319215766187	1586.4333333333334	3417.766666666667	-4.310416375554332
424.3002660738445	1585.9	3499.9	-5.5836108226176435
425.0772679200714	1586.2666666666667	3637.5666666666666	-7.229601886186343
425.8541976941775	1586.4	3783.1666666666665	-6.118261221842371
426.6310553939975	1585.8	3847.5	-5.609047290360431
427.40784101736625	1586.3	3904.9	-4.873799991132073
428.18455456211865	1586.8333333333333	4032.4333333333334	-6.112950929088186
428.96119602608934	1586.1666666666667	4225.066666666667	-6.949469488448594
429.7377654071133	1586.3666666666666	4437.7	-7.409905254145371
430.5142627030252	1586.1333333333334	4566.566666666667	-7.740935916151958
431.29068791166	1586.4333333333334	4721.833333333333	-6.975535764303877
432.06704103085235	1586.2	4847.033333333334	-8.214808578450173
432.8433220584372	1586.6	4953.3	-7.671665586481136
433.6195309922492	1585.7666666666667	5016.766666666666	-7.168209129140388
434.3956678301234	1586.6	5059.433333333333	-6.458752458263606
435.1717325698944	1586.3333333333333	5078.5	-6.888648552741247
435.9477252093971	1586.2666666666667	5104.566666666667	-5.986474506324141
436.72364574646633	1586.5666666666666	5139.233333333334	-7.850076795360204
437.49949417893686	1585.9333333333334	5207.933333333333	-7.453688374881569
438.27527050464346	1586.0	5307.6	-6.719977414829981
439.0509747214211	1586.2333333333333	5488.733333333334	-6.834555730795256
439.8266068271044	1586.0333333333333	5746.266666666666	-7.7528163996980455
440.6021668195283	1586.0	6121.8	-7.370352520771525
441.37765469652754	1586.0333333333333	6594.666666666667	-6.580258384818057
442.1530704559369	1586.3	7101.166666666667	-6.9811919907057005
442.9284140955914	1586.7666666666667	7562.866666666667	-7.271380290169986
443.7036856133256	1586.2666666666667	7886.066666666667	-7.264691859629505
444.47888500697445	1586.3333333333333	8045.666666666667	-7.525276899360443
445.2540122743727	1586.4666666666667	8084.4	-7.375833223786204
446.0290674133552	1586.5666666666666	8032.666666666667	-7.849478909709452
446.8040504217568	1586.6333333333334	7942.633333333333	-7.245787561431415
447.5789612974122	1586.5333333333333	7854.433333333333	-7.17869821509932
448.35380003815635	1586.1666666666667	7805.9	-6.447972151484312
449.1285666418239	1586.5666666666666	7770.3	-7.261780186887319
449.90326110624983	1586.4333333333334	7769.066666666667	-6.553267859068173
450.67788342926883	1586.1333333333334	7786.333333333333	-5.860424729737332
451.4524336087157	1585.6666666666667	7817.933333333333	-6.180984652304194
452.22691164242536	1586.9666666666667	7862.8	-6.236163364338958
453.00131752823256	1586.4333333333334	7925.366666666667	-6.242065374201599
453.7756512639721	1586.5666666666666	8002.833333333333	-6.4030859290039075
454.5499128474788	1586.1333333333334	8064.6	-6.216515112658209
455.32410227658755	1586.0	8115.366666666667	-5.586566470649653
456.09821954913303	1586.5333333333333	8118.8	-5.997406738906103
456.8722646629501	1587.0	8087.066666666667	-5.785236394078234
457.6462376158736	1586.7333333333333	8014.1	-5.828012080821038
458.4201384057383	1586.3	7935.833333333333	-4.5518788468088776
459.1939670303791	1586.1666666666667	7794.733333333334	-5.426782076525683
459.96772348763074	1586.1333333333334	7658.4	-4.576980162284125
460.741407775328	1587.1	7507.366666666667	-4.686602218376413
461.51501989130577	1586.4666666666667	7366.066666666667	-4.019011567562266
462.2885598333988	1586.7666666666667	7258.966666666666	-3.616652978090594
463.0620275994419	1585.9666666666667	7158.733333333334	-4.097989654886438
463.83542318726995	1586.2	7084.966666666666	-4.648041842416765
464.6087465947177	1586.9	7044.2	-3.1452748540675417
465.38199781962	1586.2666666666667	7020.566666666667	-3.1400259149762033
466.1551768598116	1586.6	7013.833333333333	-3.308253173455706
466.92828371312737	1585.8666666666666	7017.033333333334	-2.8532956795801145
467.7013183774021	1586.5666666666666	7059.033333333334	-2.7713809052330878
468.4742808504707	1586.2666666666667	7096.833333333333	-3.133238001719758
469.24717113016777	1586.4333333333334	7176.1	-2.066965562209503
470.0199892143283	1585.8	7242.233333333334	-1.9891287629516456
470.792735100787	1586.8333333333333	7310.4	-2.6426254353544962
471.5654087873788	1586.4333333333334	7385.366666666667	-2.3055399253431146
472.33801027193834	1586.3	7464.633333333333	-0.4184547716465096
473.11053955230057	1586.5666666666666	7529.1	-0.7593924457375733
473.88299662630027	1586.3	7596.5	-1.601207118023218
474.65538149177223	1586.7333333333333	7648.466666666666	-0.6014036143308986
475.4276941465513	1586.9666666666667	7673.266666666666	-0.5942272481282405
476.1999345884722	1585.8	7695.833333333333	0.3270861057871332
476.97210281536985	1586.4333333333334	7683.533333333334	-0.5101795938000323
477.74419882507897	1586.1333333333334	7673.733333333334	0.6830308437054952
478.51622261543446	1586.8333333333333	7640.066666666667	0.5719518737967473
479.2881741842711	1585.9333333333334	7612.233333333334	2.140839206225987
480.06005352942367	1586.4333333333334	7551.733333333334	1.2954048461816363
480.831860648727	1586.1666666666667	7502.433333333333	1.3552452486721787
481.60359554001593	1586.0	7468.566666666667	3.397005834877735
482.37525820112523	1585.8666666666666	7405.733333333334	2.2619750236263143
483.14684862988975	1586.4	7363.6	3.4415285709418972
483.91836682414424	1587.0666666666666	7326.4	4.803759410473147
484.68981278172356	1586.1333333333334	7274.2	4.713490305707363
485.46118650046253	1586.2666666666667	7211.433333333333	5.071017856014551
486.23248797819593	1586.4333333333334	7177.066666666667	6.511760818181864
487.0037172127586	1586.3666666666666	7137.333333333333	6.338950775795743
487.7748742019853	1587.1333333333334	7101.466666666666	7.581878378958914
488.54595894371096	1586.0333333333333	7070.533333333334	7.800814604179699
489.31697143577026	1586.5666666666666	7030.633333333333	8.531305746990151
490.08791167599804	1586.8	6995.433333333333	9.672918912093118
490.8587796622292	1586.3333333333333	6968.466666666666	10.759304023630575
491.6295753922984	1586.3333333333333	6934.233333333334	11.45115399244439
492.4002988640406	1586.2666666666667	6908.8	12.510258871827958
493.17095007529053	1586.3666666666666	6876.633333333333	12.804634960421064
493.94152902388305	1586.4333333333334	6850.966666666666	14.059447471386498
494.71203570765294	1586.5333333333333	6818.9	14.931192053105077
495.482470124435	1586.7	6799.1	16.16967566161294
496.25283227206404	1586.5	6755.666666666667	15.970322288859345
497.02312214837485	1586.7666666666667	6727.633333333333	17.274227121896324
497.7933397512024	1587.0	6698.333333333333	18.592275566730393
498.56348507838123	1587.8	6673.5	19.16078363694747
499.3335581277464	1586.2666666666667	6655.466666666666	19.493287509606418
500.10355889713264	1586.4	6659.4	21.70754263668184
500.8734873843747	1586.2333333333333	6642.2	20.9524299660463
501.6433435873074	1586.5	6649.0	22.6264546356942
502.4131275037657	1586.9333333333334	6655.9	22.744263359960254
503.1828391315842	1585.6666666666667	6667.6	22.966908439817043
503.95247846859786	1586.7333333333333	6699.733333333334	25.160473576001046
504.72204551264144	1587.0333333333333	6710.266666666666	24.659892883349677
505.49154026154974	1586.8666666666666	6749.866666666667	25.322632849102252
506.2609627131576	1586.4	6791.066666666667	25.739151980615066
507.03031286529983	1586.1333333333334	6832.366666666667	26.645523349723838
507.7995907158112	1586.2666666666667	6890.333333333333	27.472662845937652
508.5687962625266	1586.3666666666666	6957.466666666666	28.00051418349103
509.33792950328075	1586.4	7035.066666666667	28.663296954840714
510.1069904359085	1585.9666666666667	7122.0	28.06760101723116
510.8759790582447	1586.4666666666667	7212.9	29.59159240858253
511.6448953681241	1586.9333333333334	7302.333333333333	30.286830221646127
512.4137393633815	1586.1666666666667	7398.233333333334	30.571751594082105
513.1825110418519	1585.3666666666666	7482.533333333334	30.278080477264556
513.9512104013698	1586.6666666666667	7586.066666666667	31.460648261258807
514.7198374397702	1586.6666666666667	7701.433333333333	32.181951692124265
515.4883921548881	1585.9333333333334	7805.066666666667	33.081248264517605
516.2568745445578	1586.8	7906.633333333333	34.339878805307336
517.0252846066146	1586.0666666666666	8019.666666666667	35.44574820586736
517.793622338893	1586.8333333333333	8119.233333333334	35.76734888929354
518.561887739228	1586.1333333333334	8213.066666666668	37.211444269044414
519.3300808054544	1586.6	8311.233333333334	38.052647114355025
520.0982015354069	1586.8666666666666	8421.0	40.16751775216646
520.8662499269203	1586.8333333333333	8524.933333333332	42.51626766630941
521.6342259778296	1586.3333333333333	8602.6	43.48969358217987
522.4021296859694	1587.3	8690.5	45.412069895625955
523.1699610491747	1586.7	8759.5	47.466491758367845
523.9377200652801	1586.5	8826.6	48.82014719433797
524.7054067321207	1585.9333333333334	8886.466666666667	51.540607442264424
525.4730210475309	1586.4666666666667	8951.466666666667	54.13023897361607
526.2405630093459	1586.5666666666666	9004.233333333334	55.36965064633599
527.0080326154003	1586.4333333333334	9058.8	58.27682874178034
527.7754298635291	1586.6	9122.133333333333	61.129148389807966
528.5427547515668	1586.5333333333333	9174.133333333333	64.15054245764173
529.3100072773485	1587.1	9206.333333333334	65.19505124194359
530.077187438709	1586.5	9257.266666666666	69.02866560488494
530.8442952334829	1586.8666666666666	9299.833333333334	71.9825082680364
531.6113306595051	1587.0666666666666	9324.566666666668	73.23767915613726
532.3782937146104	1587.0	9363.066666666668	75.49001659074708
533.1451843966338	1586.1666666666667	9405.533333333333	78.20962783531849
533.9120027034099	1586.6	9448.8	80.7328962679881
534.6787486327736	1587.0	9484.433333333332	83.31387015998956
535.4454221825597	1587.0	9523.833333333334	85.00462771813949
536.212023350603	1586.9	9552.266666666666	86.37240746062824
536.9785521347383	1586.6333333333334	9585.7	87.70955411053136
537.7450085328004	1586.7666666666667	9592.8	87.8551406279446
538.5113925426242	1586.1	9625.1	89.45608467239438
539.2777041620444	1587.1333333333334	9679.566666666668	91.56164939527848
540.0439433888959	1586.8333333333333	9696.166666666666	89.9372098583101
540.8101102210134	1586.0333333333333	9722.6	91.01132374058881
541.5762046562318	1586.2333333333333	9715.366666666667	90.48057112004501
542.3422266923859	1586.6666666666667	9728.133333333333	89.20003823862754
543.1081763273105	1586.1666666666667	9743.633333333333	88.2484816692114
543.8740535588404	1586.8666666666666	9743.1	86.6633377777414
544.6398583848105	1587.0666666666666	9766.133333333333	86.45612625514087
545.4055908030555	1586.9666666666667	9770.633333333333	83.86726111358675
546.1712508114102	1587.2333333333333	9764.7	81.22898007757266
546.9368384077096	1586.1666666666667	9771.7	79.2689747317546
547.7023535897882	1586.3333333333333	9779.766666666666	76.72417520427123
548.4677963554811	1586.1333333333334	9775.733333333334	73.71760792676766
549.2331667026231	1586.2333333333333	9774.766666666666	70.75706767958944
549.9984646290487	1587.1	9771.0	67.82298249603899
550.7636901325931	1586.6333333333334	9775.133333333333	63.870946987918146
551.5288432110908	1586.8	9786.4	60.88590797335843
552.2939238623768	1587.0666666666666	9772.5	56.967639983919135
553.0589320842859	1586.0333333333333	9764.766666666666	52.68162810344218
553.8238678746528	1586.9666666666667	9766.733333333334	49.52118758149021
554.5887312313124	1586.5333333333333	9758.2	45.76536416946292
555.3535221520995	1586.8666666666666	9762.5	42.13505982906717
556.1182406348488	1586.3666666666666	9746.9	38.293304604708325
556.8828866773954	1586.6	9769.733333333334	35.90361916166402
557.6474602775738	1586.5	9760.2	32.36005819286671
558.411961433219	1587.1	9757.666666666666	28.973165920814218
559.1763901421657	1586.7	9765.033333333333	26.243650316005372
559.9407464022488	1586.4333333333334	9784.366666666667	23.529365639218078
560.7050302113031	1587.0333333333333	9805.633333333333	21.174767521444863
561.4692415671633	1587.4333333333334	9809.3	17.339673376344418
562.2333804676643	1586.6666666666667	9832.533333333333	16.4249219446805
562.997446910641	1586.6333333333334	9825.966666666667	12.9830799334624
563.7614408939281	1587.0666666666666	9846.9	11.355273186231036
564.5253624153604	1587.0333333333333	9875.6	9.83716916821353
565.2892114727728	1586.0333333333333	9878.333333333334	6.5273756247542964
566.0529880639999	1587.2	9906.233333333334	5.3120122450267315
566.8166921868768	1586.6	9913.7	4.059133980536208
567.5803238392382	1587.0666666666666	9939.233333333334	3.0874866661260545
568.3438830189189	1586.4333333333334	9966.166666666666	2.090185361352714
569.1073697237535	1586.1333333333334	9991.2	0.6532624484839393
569.8707839515772	1587.0	10012.3	0.2423360126686267
570.6341257002246	1587.3	10014.233333333334	-1.7025160343319656
571.3973949675305	1586.9333333333334	10031.966666666667	-2.1170123763972226
572.1605917513298	1586.3333333333333	10055.9	-2.0513577687851217
572.9237160494572	1586.2333333333333	10046.066666666668	-3.0998756210990637
573.6867678597476	1586.6666666666667	10051.966666666667	-3.7680506281731243
574.4497471800358	1586.4666666666667	10061.066666666668	-3.665700534917722
575.2126540081566	1586.1	10086.766666666666	-4.159138659346687
575.9754883419448	1586.9666666666667	10084.033333333333	-5.342192828727544
576.7382501792351	1586.8	10118.866666666667	-5.176247223807852
577.5009395178625	1586.6	10129.466666666667	-4.973779390726944
578.2635563556619	1586.3666666666666	10125.2	-5.766493921427283
579.0261006904677	1586.3	10146.7	-5.646911683861123
579.7885725201152	1587.2	10160.766666666666	-6.813410270371203
580.5509718424388	1587.2666666666667	10180.733333333334	-6.746340863437154
581.3132986552736	1586.6666666666667	10191.866666666667	-6.831617561090111
582.0755529564542	1586.8	10201.733333333334	-7.323239706662784
582.8377347438156	1586.9333333333334	10230.266666666666	-6.600506280466357
583.5998440151925	1587.0666666666666	10252.133333333333	-7.525945414998237
584.3618807684197	1586.6	10290.3	-6.550155537255462
585.123845001332	1586.8666666666666	10304.9	-7.743311859737634
585.8857367117644	1586.4333333333334	10329.2	-7.09488959018628
586.6475558975515	1586.3	10363.633333333333	-7.837265343505694
587.4093025565281	1585.9	10416.933333333332	-6.953569589816331
588.1709766865292	1586.9666666666667	10473.466666666667	-7.106072847214848
588.9325782853895	1587.1333333333334	10518.1	-7.3356271229917285
589.6941073509438	1586.9666666666667	10562.533333333333	-7.407314915804561
590.4555638810269	1586.8	10634.7	-7.361180317754069
591.2169478734736	1586.2	10688.266666666666	-7.119081662977294
591.9782593261189	1586.3333333333333	10769.633333333333	-6.954239673255615
592.7394982367973	1587.5	10843.666666666666	-8.14346347944996
593.5006646033439	1586.7666666666667	10951.166666666666	-7.872623099885402
594.2617584235933	1586.7	11057.633333333333	-7.912454243586822
595.0227796953804	1586.5333333333333	11154.366666666667	-7.269481334114961
595.78372841654	1586.2333333333333	11249.766666666666	-7.747324758609093
596.544604584907	1586.6666666666667	11361.066666666668	-7.594733284378536
597.3054081983161	1587.3666666666666	11475.133333333333	-8.013195874519633
598.0661392546021	1586.1	11609.7	-8.05589046330901
598.8267977515999	1586.6333333333334	11746.166666666666	-7.3848915014988545
599.5873836871442	1586.7	11896.3	-7.630263827824774
600.34789705907	1585.8333333333333	12031.366666666667	-7.272952009812528
601.1083378652119	1586.3666666666666	12160.566666666668	-7.088218711390578
601.8687061034049	1586.2	12275.233333333334	-7.907290952300245
602.6290017714836	1586.5666666666666	12421.233333333334	-7.14397538744989
603.3892248672829	1586.4	12554.0	-7.87546845227708
604.1493753886377	1586.7333333333333	12677.4	-7.809370783779872
604.9094533333828	1586.5333333333333	12808.9	-7.593058310400972
605.6694586993528	1586.4666666666667	12979.6	-6.9378476694775415
606.4293914843829	1586.7333333333333	13117.1	-6.734792690215336
607.1892516863076	1587.0	13240.8	-7.336296465943005
607.9490393029618	1587.3666666666666	13386.533333333333	-8.03627050261339
608.7087543321802	1586.2333333333333	13524.6	-8.079130152006067
609.4683967717978	1586.6	13690.333333333334	-7.45746521386357
610.2279666196492	1586.2333333333333	13818.666666666666	-8.416280276304237
610.9874638735695	1585.9666666666667	13945.233333333334	-7.479601923640173
611.7468885313933	1586.3	14059.266666666666	-6.991911618302959
612.5062405909555	1586.3666666666666	14175.2	-8.025607872846864
613.2655200500909	1586.4333333333334	14326.866666666667	-7.552589349351066
614.0247269066342	1586.5666666666666	14438.533333333333	-7.780902697384212
614.7838611584203	1586.6333333333334	14554.866666666667	-7.576849066719527
615.5429228032841	1586.5333333333333	14688.1	-7.077733295603194
616.3019118390603	1587.0666666666666	14789.8	-7.399225859096133
617.0608282635836	1586.5	14883.7	-7.394198115513611
617.8196720746892	1585.5666666666666	14968.466666666667	-7.81921418963435
618.5784432702114	1585.7333333333333	15051.633333333333	-7.849582996749194
619.3371418479854	1586.5333333333333	15131.3	-8.094970054619118
620.0957678058459	1587.0333333333333	15213.2	-7.46890679512941
620.8543211416277	1585.7	15258.7	-7.566335733136901
621.6128018531655	1585.9333333333334	15308.033333333333	-7.461727354836635
622.3712099382943	1586.3333333333333	15374.4	-6.907894150287916
623.1295453948488	1587.0333333333333	15439.733333333334	-7.470050082877766
623.8878082206638	1586.7333333333333	15472.966666666667	-7.423470321427594
624.6459984135743	1586.2	15521.666666666666	-7.269787111979775
625.4041159714149	1587.1333333333334	15576.733333333334	-6.968044454258631
626.1621608920203	1587.0333333333333	15619.1	-7.407825781189505
626.9201331732256	1586.8333333333333	15676.766666666666	-7.634155938454384
627.6780328128656	1586.6666666666667	15724.866666666667	-7.808497245497404
628.4358598087749	1587.1666666666667	15769.7	-7.45834080243896
629.1936141587885	1586.2333333333333	15788.0	-7.083441022014436
629.9512958607411	1586.4	15822.233333333334	-7.343675193970838
630.7089049124675	1586.6333333333334	15841.4	-7.410884532079247
631.4664413118026	1586.5666666666666	15857.933333333332	-7.249734539280203
632.2239050565811	1587.2333333333333	15867.3	-7.234387399599122
632.9812961446379	1586.6	15880.366666666667	-7.675510225479127
633.7386145738079	1586.2	15902.4	-7.770873975054701
634.4958603419257	1586.6	15938.933333333332	-7.311342374268532
635.2530334468262	1586.4333333333334	15916.266666666666	-8.23762384312903
636.0101338863443	1586.7	15902.1	-8.041402842021084
636.7671616583146	1586.4333333333334	15893.3	-7.9040924856481
637.5241167605723	1586.8333333333333	15879.766666666666	-7.053571974993686
638.2809991909518	1586.3	15865.233333333334	-7.328672754261871
639.037808947288	1586.4666666666667	15855.566666666668	-7.46134787565332
639.7945460274159	1586.1333333333334	15856.9	-7.350784881852706
640.5512104291702	1586.3666666666666	15859.9	-7.325438597887325
641.3078021503857	1586.0333333333333	15821.7	-7.258763583216476
642.0643211888971	1586.6333333333334	15778.8	-7.561597049816072
642.8207675425394	1586.3666666666666	15764.2	-7.0782241490227165
643.5771412091474	1586.6333333333334	15718.1	-7.667274485108726
644.3334421865558	1587.1	15705.966666666667	-7.66901995624771
645.0896704725996	1586.7666666666667	15679.633333333333	-7.630562167798512
645.8458260651132	1586.3	15659.866666666667	-6.779984977390661
646.6019089619319	1586.4666666666667	15614.7	-7.1236507823630735
647.3579191608902	1586.0	15618.866666666667	-6.554670583524498
648.1138566598231	1586.1666666666667	15593.5	-7.089457878286163
648.8697214565653	1586.0	15586.3	-7.06450622067206
649.6255135489516	1585.8	15564.766666666666	-7.38991246862788
650.3812329348169	1586.6	15537.466666666667	-7.814571487626555
651.1368796119959	1586.1666666666667	15586.9	-7.292104218690415
651.8924535783235	1585.5333333333333	15600.6	-7.061188085131039
652.6479548316345	1586.3	15585.166666666666	-6.903422036162819
653.4033833697637	1586.7666666666667	15565.333333333334	-7.252650604642643
654.1587391905458	1586.4333333333334	15548.9	-7.113073429675485
654.9140222918159	1586.1666666666667	15534.366666666667	-7.260143704658527
655.6692326714084	1586.0666666666666	15543.766666666666	-7.234843107830068
656.4243703271585	1587.0	15543.5	-7.526096821545961
657.1794352569008	1586.2666666666667	15560.1	-8.106993207853023
657.9344274584702	1586.5	15601.2	-7.159940328214242
658.6893469297014	1586.6333333333334	15614.7	-7.43122428792487
659.4441936684294	1586.5333333333333	15653.1	-7.413081136290303
660.1989676724888	1586.5	15687.066666666668	-7.461968025811857
660.9536689397146	1586.9333333333334	15725.1	-6.805697550272501
661.7082974679414	1586.4	15753.766666666666	-7.52450840062482
662.4628532550042	1586.0	15770.133333333333	-7.4324250648478865
663.2173362987378	1586.2666666666667	15833.533333333333	-6.738978925307264
663.9717465969768	1586.5666666666666	15890.933333333332	-6.644517121775347
664.7260841475563	1585.8666666666666	15920.6	-7.014289390939379
665.480348948311	1586.8	15988.9	-7.264542420185925
666.2345409970756	1586.7	16054.2	-7.118789311789632
666.988660291685	1586.3333333333333	16127.533333333333	-7.0438218234350405
667.742706829974	1586.1	16210.533333333333	-6.819920297406751
668.4966806097776	1586.4666666666667	16292.266666666666	-7.638365538075663
669.2505816289303	1586.6666666666667	16401.8	-7.322184676651816
670.0044098852671	1585.9666666666667	16465.566666666666	-6.858076601427396
670.7581653766227	1586.2666666666667	16521.066666666666	-7.852702408204246
671.511848100832	1586.9333333333334	16612.933333333334	-7.832907244527299
672.2654580557298	1586.1666666666667	16716.033333333333	-7.4881685948261545
673.0189952391509	1586.5666666666666	16830.366666666665	-7.369191662913314
673.7724596489301	1586.2666666666667	16929.3	-7.034232776381946
674.5258512829022	1587.0666666666666	17029.5	-7.509285724635432
675.279170138902	1587.0666666666666	17159.433333333334	-7.61527415975603
676.0324162147645	1586.6	17300.133333333335	-7.321947572305577
676.7855895083242	1586.0	17395.066666666666	-7.621921030803605
677.5386900174161	1586.0666666666666	17503.666666666668	-7.373732604167183
678.2917177398749	1586.3666666666666	17605.7	-7.661270977426461
679.0446726735356	1586.7	17767.4	-6.059223764314028
679.797554816233	1586.4666666666667	17897.466666666667	-6.690751874324198
680.5503641658016	1586.2666666666667	18002.033333333333	-7.105817477300235
681.3031007200765	1586.2666666666667	18135.566666666666	-6.34262478567094
682.0557644768925	1586.1333333333334	18234.666666666668	-6.907147875687597
682.8083554340842	1587.0666666666666	18347.2	-6.455779304637684
683.5608735894867	1585.7666666666667	18467.766666666666	-7.6843614377141956
684.3133189409347	1586.9	18595.566666666666	-7.801550987254051
685.0656914862628	1586.2333333333333	18723.9	-6.856226159431722
685.8179912233061	1585.7333333333333	18842.333333333332	-7.1568828230236115
686.5702181498993	1586.5	18984.6	-6.964880359740161
687.3223722638772	1585.8	19115.8	-7.268737684027673
688.0744535630747	1586.9333333333334	19244.8	-6.979413886043333
688.8264620453265	1586.5	19330.8	-7.76146431705874
689.5783977084674	1585.7666666666667	19469.766666666666	-7.274913619100286
690.3302605503324	1586.9333333333334	19581.533333333333	-7.364263513007939
691.082050568756	1586.7	19679.366666666665	-7.24914772405945
691.8337677615733	1586.0	19784.4	-6.4940360109134545
692.585412126619	1586.8333333333333	19838.866666666665	-7.669003442541929
693.3369836617278	1586.7	19936.466666666667	-6.896900884624244
694.0884823647348	1585.8	19984.633333333335	-7.609893406313763
694.8399082334745	1586.8	20082.066666666666	-7.795872964790723
695.5912612657819	1586.0666666666666	20188.733333333334	-7.462213851908357
696.3425414594917	1586.3333333333333	20253.933333333334	-7.081091144325863
697.0937488124388	1586.7666666666667	20278.833333333332	-6.921002655409717
697.8448833224579	1586.4666666666667	20264.4	-7.257125211892708
698.5959449873841	1586.7	20303.233333333334	-7.246085922195959
699.3469338050518	1586.1	20385.2	-6.974369055750701
700.0978497732962	1586.6	20458.233333333334	-7.21644767369102
700.8486928899517	1586.7666666666667	20523.633333333335	-6.845026554793921
701.5994631528534	1586.2666666666667	20558.2	-7.180861254119325
702.3501605598362	1585.9333333333334	20575.0	-6.863128478415464
703.1007851087347	1586.2	20588.7	-6.8163193464164
703.8513367973837	1585.9666666666667	20593.533333333333	-7.363742896746161
704.6018156236181	1586.6666666666667	20622.866666666665	-6.386398997496314
705.3522215852728	1586.7	20609.6	-7.044989353049425
706.1025546801824	1586.7333333333333	20605.1	-6.8136743281930245
706.8528149061818	1586.8333333333333	20576.5	-7.414094693199557
707.603002261106	1586.9	20512.333333333332	-7.79756721901641
708.3531167427894	1587.2	20494.133333333335	-7.289680515166352
709.1031583490673	1586.5	20441.966666666667	-7.798341664959729
709.8531270777742	1586.6	20430.066666666666	-6.968663267181031
710.6030229267449	1586.6666666666667	20389.466666666667	-6.67969877658512
711.3528458938142	1587.1	20349.966666666667	-6.829780052912081
712.1025959768172	1586.6666666666667	20308.133333333335	-7.442628243845237
712.8522731735884	1586.9333333333334	20238.933333333334	-6.860889002308826
713.6018774819628	1586.5666666666666	20163.133333333335	-6.307503204810784
714.351408899775	1586.8333333333333	20056.1	-7.262123529501694
715.1008674248601	1586.2666666666667	19969.433333333334	-7.23699665369868
715.8502530550527	1586.1666666666667	19825.566666666666	-7.268587884806948
716.5995657881876	1586.7333333333333	19722.566666666666	-7.312103283582314
717.3488056220998	1586.6333333333334	19659.366666666665	-6.805467788371895
718.097972554624	1586.7	19595.9	-7.037349696505353
718.8470665835949	1586.7	19535.633333333335	-6.805989755273369
719.5960877068475	1586.1333333333334	19487.966666666667	-6.817388007264045
720.3450359222164	1586.5	19440.4	-6.684667738548207
721.0939112275368	1585.7	19387.533333333333	-7.294617020068338
721.842713620643	1586.2666666666667	19367.833333333332	-6.536055679162596
722.5914430993702	1586.3	19322.466666666667	-6.765665806715968
723.340099661553	1586.5333333333333	19252.866666666665	-7.48220823928706
724.0886833050263	1586.7333333333333	19222.6	-7.389318194073023
724.837194027625	1586.8333333333333	19183.466666666667	-7.551208832153677
725.5856318271836	1586.9	19171.7	-7.1482991943849745
726.3339967015373	1586.7	19112.766666666666	-7.1761201693432985
727.0822886485207	1587.0	19075.266666666666	-7.333962833057397
727.8305076659686	1586.4333333333334	19030.7	-6.625511629732743
728.5786537517159	1586.5	18978.966666666667	-6.9818617273989565
729.3267269035974	1585.7666666666667	18901.1	-6.7938312909488445
730.0747271194479	1587.0666666666666	18833.733333333334	-7.239400915664217
730.822654397102	1586.8333333333333	18808.066666666666	-6.531833241523893
731.5705087343949	1586.9666666666667	18802.5	-6.374080681980732
732.3182901291611	1586.2666666666667	18765.533333333333	-6.755136009525523
733.0659985792356	1586.8333333333333	18698.2	-7.057337832456392
733.8136340824532	1586.4	18660.7	-6.695331994386843
734.5611966366486	1586.8	18651.433333333334	-6.6765406630744915
735.3086862396566	1586.7666666666667	18644.9	-6.674886754985876
736.056102889312	1586.2333333333333	18648.866666666665	-6.196646360123032
736.8034465834498	1586.2333333333333	18622.266666666666	-7.171884035237782
737.5507173199047	1586.4333333333334	18644.866666666665	-6.6145958696019695
738.2979150965115	1586.8	18678.066666666666	-6.340791806327137
739.045039911105	1586.7333333333333	18677.433333333334	-6.485390182893939
739.79209176152	1586.8333333333333	18686.7	-6.7795906920853195
740.5390706455914	1585.8666666666666	18663.9	-6.60789679673682
741.285976561154	1586.6666666666667	18633.966666666667	-6.3068119989896125
742.0328095060426	1586.5666666666666	18599.6	-6.757796413646003
742.7795694780918	1586.4	18599.633333333335	-6.506317496548593
743.5262564751367	1586.4333333333334	18547.9	-7.516995398459627
744.272870495012	1586.1666666666667	18535.366666666665	-6.6846562300261665
745.0194115355524	1586.8333333333333	18532.7	-6.370386234848199
745.765879594593	1586.6333333333334	18495.433333333334	-6.960084898595503
746.5122746699683	1586.6333333333334	18507.266666666666	-6.5146879850267725
747.2585967595134	1586.7666666666667	18512.7	-6.414073253908372
748.0048458610628	1586.7	18491.733333333334	-6.972578609753886
748.7510219724516	1586.5666666666666	18512.633333333335	-6.52188027033534
749.4971250915144	1586.2666666666667	18548.166666666668	-5.838431043488387
750.243155216086	1586.7333333333333	18558.266666666666	-6.410413905716017
750.9891123440015	1586.3333333333333	18590.6	-6.419136106275458
751.7349964730954	1586.3333333333333	18691.666666666668	-6.635772158293602
752.4808076012027	1586.3	18734.4	-6.006148847714457
753.2265457261582	1586.6333333333334	18761.366666666665	-6.011031424495828
753.9722108457964	1586.3333333333333	18804.4	-6.160166602344126
754.7178029579526	1586.4333333333334	18846.2	-6.44216431609111
755.4633220604613	1586.9	18891.366666666665	-6.56328010578729
756.2087681511574	1585.8666666666666	18951.566666666666	-5.710963759906823
756.9541412278757	1586.2666666666667	18985.933333333334	-6.189017535858378
757.699441288451	1585.8333333333333	19035.0	-6.051332082086608
758.4446683307182	1586.8666666666666	19088.066666666666	-6.006544209603064
759.1898223525119	1586.9666666666667	19146.833333333332	-5.376344918612964
759.9349033516671	1586.0	19151.8	-5.897622356765328
760.6799113260186	1586.4666666666667	19207.0	-6.692428676730368
761.424846273401	1586.5	19277.266666666666	-6.429079793439555
762.1697081916495	1587.2333333333333	19351.666666666668	-6.368888032248537
762.9144970785986	1586.2666666666667	19431.433333333334	-6.792548284933902
763.6592129320832	1586.6333333333334	19520.3	-6.135750215688072
764.4038557499381	1586.9666666666667	19577.1	-6.823795657974323
765.1484255299982	1586.7333333333333	19655.4	-5.910851760621139
765.8929222700982	1586.3666666666666	19655.133333333335	-7.049022364244363
766.637345968073	1586.8666666666666	19721.466666666667	-6.796577249395396
767.3816966217572	1586.2	19795.6	-6.636577497981279
768.1259742289859	1586.2333333333333	19914.4	-6.471742353077959
768.8701787875938	1585.8666666666666	19990.333333333332	-6.291635696686079
769.6143102954156	1586.8666666666666	20086.033333333333	-5.714744373627609
770.3583687502863	1586.1	20122.266666666666	-6.089409207978657
771.1023541500406	1586.7	20172.5	-6.117807199184883
771.8462664925133	1586.3	20285.566666666666	-6.161857049700902
772.5901057755393	1586.5	20395.566666666666	-5.957636325182926
773.3338719969533	1586.5666666666666	20497.733333333334	-5.8735831477012335
774.0775651545903	1586.5	20538.0	-6.725473594257921
774.8211852462848	1586.4	20624.566666666666	-6.314555347647914
775.5647322698719	1586.4333333333334	20704.133333333335	-6.527239224287018
776.3082062231862	1586.1	20806.9	-6.050777968246514
777.0516071040627	1586.3666666666666	20913.4	-5.774641455949864
777.7949349103361	1586.2333333333333	21039.2	-5.57957654254935
778.5381896398412	1586.1333333333334	21130.866666666665	-6.426539707258095
779.281371290413	1586.3666666666666	21270.0	-6.394566529995179
780.024479859886	1587.1	21404.833333333332	-6.306976918229042
780.7675153460953	1586.6666666666667	21553.866666666665	-6.321558453390101
781.5104777468754	1585.9333333333334	21664.833333333332	-6.000881966780282
782.2533670600615	1586.8	21738.366666666665	-6.285379878222553
782.996183283488	1586.8333333333333	21882.566666666666	-5.094188932803006
783.73892641499	1587.1666666666667	21935.133333333335	-6.216028399148006
784.4815964524023	1586.8333333333333	22056.966666666667	-5.916963667121364
785.2241933935596	1586.4	22174.833333333332	-6.017746628515582
785.9667172362967	1586.5	22249.466666666667	-6.739062874302933
786.7091679784486	1586.5333333333333	22309.733333333334	-6.303284182308229
787.4515456178499	1586.9333333333334	22393.133333333335	-6.539527942914879
788.1938501523355	1586.3666666666666	22540.233333333334	-5.914190511351231
788.9360815797401	1586.7	22658.333333333332	-6.031798939195162
789.6782398978987	1586.6	22746.966666666667	-6.811566639357914
790.420325104646	1585.9	22848.066666666666	-6.38555622089638
791.1623371978169	1586.7666666666667	22966.333333333332	-6.137829723240914
791.9042761752461	1586.6	23039.433333333334	-5.617036019365681
792.6461420347684	1587.0	23179.933333333334	-5.525224167033676
793.3879347742187	1586.9666666666667	23315.033333333333	-5.88102897190108
794.1296543914318	1586.1666666666667	23430.4	-6.16565705517171
794.8713008842426	1586.1	23531.533333333333	-6.6398939709904905
795.6128742504857	1586.2666666666667	23671.4	-5.921738822110585
796.354374487996	1586.9333333333334	23763.4	-6.634248331012389
797.0958015946084	1586.2333333333333	23871.066666666666	-6.126591647199579
797.8371555681575	1587.5	23979.366666666665	-6.319939101547369
798.5784364064783	1586.5	24081.9	-6.483838839783838
799.3196441074057	1586.0666666666666	24186.833333333332	-6.681595135608379
800.0607786687742	1586.5	24279.8	-6.577908742449064
800.8018400884189	1586.6666666666667	24396.9	-5.804250061835964
801.5428283641745	1587.2666666666667	24499.166666666668	-5.8135790664930775
802.2837434938757	1586.3666666666666	24597.933333333334	-6.156525252305214
803.0245854753575	1586.3666666666666	24751.766666666666	-5.984662342207334
803.7653543064547	1586.4	24828.366666666665	-6.869710023752073
804.5060499850019	1586.7333333333333	24918.866666666665	-5.723027843141494
805.2466725088342	1585.5666666666666	24937.633333333335	-6.50669874289297
805.9872218757862	1586.3333333333333	24998.266666666666	-6.539523801510929
806.7276980836928	1586.5333333333333	25116.433333333334	-6.371803666428091
807.4681011303886	1585.9	25323.466666666667	-5.790828315631566
808.2084310137088	1587.3666666666666	25455.333333333332	-6.196707132200204
808.948687731488	1586.5333333333333	25560.2	-5.855130016255938
809.688871281561	1586.9333333333334	25610.033333333333	-5.971566904084257
810.4289816617627	1587.0	25666.266666666666	-6.2215422285319155
811.1690188699278	1586.8666666666666	25749.1	-6.184383209926947
811.9089829038911	1586.4	25795.533333333333	-5.984383887186959
812.6488737614875	1586.0	25898.366666666665	-5.527838136701551
813.3886914405518	1586.3	26020.166666666668	-5.974715544595395
814.1284359389189	1586.4333333333334	26136.566666666666	-6.212346061085111
814.8681072544233	1586.4666666666667	26198.233333333334	-6.27053544429948
815.6077053849002	1585.9666666666667	26239.366666666665	-6.075346577722795
816.3472303281842	1586.3333333333333	26312.8	-5.4786224723997945
817.0866820821101	1586.5666666666666	26378.733333333334	-6.341489718958428
817.8260606445127	1586.5666666666666	26524.466666666667	-5.740206936730132
818.5653660132269	1587.0333333333333	26628.333333333332	-5.887219221936627
819.3045981860876	1586.7666666666667	26682.866666666665	-6.887957658793622
820.0437571609293	1586.7333333333333	26853.033333333333	-5.840796374316569
820.7828429355872	1587.1333333333334	26901.9	-6.144417171231141
821.5218555078957	1586.3	27000.566666666666	-5.412837430983815
822.26079487569	1586.4666666666667	27135.6	-5.20644157396487
822.9996610368046	1586.4	27160.266666666666	-5.406101470282174
823.7384539890745	1586.4333333333334	27211.5	-5.379743515191238
824.4771737303345	1587.0	27282.3	-6.131828788197235
825.2158202584193	1586.6666666666667	27356.233333333334	-6.3917028154224775
825.9543935711638	1586.0	27449.533333333333	-5.936550019164317
826.6928936664028	1586.3666666666666	27561.1	-5.902510527756254
827.4313205419711	1586.4666666666667	27634.866666666665	-6.186827500532048
828.1696741957036	1586.3666666666666	27685.033333333333	-5.987932195928099
828.907954625435	1585.8	27746.6	-5.985815456235527
829.646161829	1586.3333333333333	27899.066666666666	-5.636075390205334
830.3842958042337	1586.3	27949.5	-6.300225938150604
831.1223565489707	1586.8666666666666	28027.3	-6.17671065272515
831.8603440610459	1586.5	28070.2	-6.3768157750593515
832.598258338294	1586.7666666666667	28135.733333333334	-6.539078757181127
833.3360993785501	1586.0666666666666	28186.533333333333	-6.337228195591506
834.0738671796487	1586.3	28259.8	-6.2937918860960895
834.8115617394246	1586.1	28425.566666666666	-6.223251247570904
835.5491830557129	1586.1	28567.4	-5.905045826303575
836.2867311263482	1585.7333333333333	28612.866666666665	-6.260602850214626
837.0242059491653	1585.6333333333334	28726.1	-6.17049560364933
837.7616075219992	1586.4	28808.633333333335	-6.415739437018946
838.4989358426844	1586.1666666666667	28880.766666666666	-5.791665876461203
839.2361909090561	1586.2	28914.266666666666	-5.866157019455489
839.9733727189487	1585.9	28968.066666666666	-6.142995856984794
840.7104812701973	1586.6	29107.433333333334	-6.333675167065823
841.4475165606366	1586.3666666666666	29262.466666666667	-6.47467665070503
842.1844785881015	1586.3333333333333	29425.266666666666	-6.500612474700005
842.9213673504267	1586.7666666666667	29518.8	-6.506167157964939
843.6581828454471	1586.3666666666666	29559.7	-5.897173515606263
844.3949250709974	1586.6	29545.7	-6.364212564668251
845.1315940249126	1587.2	29638.466666666667	-6.053461320044526
845.8681897050272	1586.1	29710.733333333334	-6.6302747425768835
846.6047121091764	1586.3333333333333	29827.366666666665	-6.025703878630062
847.3411612351948	1586.6	29940.733333333334	-6.131730793629726
848.0775370809172	1586.0333333333333	30024.233333333334	-6.135816227650711
848.8138396441784	1587.0	30102.5	-6.341495029722089
849.5500689228132	1586.4	30226.7	-5.795164383385514
850.2862249146566	1586.6666666666667	30307.8	-5.675496408362593
851.0223076175432	1586.6	30406.4	-6.157662724128559
851.7583170293079	1585.3333333333333	30592.6	-5.994123744194814
852.4942531477856	1586.4	30675.666666666668	-5.797161558963487
853.2301159708109	1586.5	30713.166666666668	-5.839788741209225
853.9659054962187	1586.8	30724.366666666665	-5.958680970382457
854.7016217218439	1586.1	30703.2	-6.339796137833907
855.4372646455213	1586.0666666666666	30819.133333333335	-6.030684054649612
856.1728342650856	1586.4666666666667	30930.6	-6.067857647690208
856.9083305783716	1586.0	31071.733333333334	-6.27610584310457
857.6437535832143	1586.9	31171.366666666665	-6.195015085935858
858.3791032774483	1587.0333333333333	31236.333333333332	-6.117539398667166
859.1143796589085	1586.1666666666667	31272.766666666666	-6.25605488385527
859.8495827254299	1586.2666666666667	31427.033333333333	-5.566390714316
860.5847124748469	1586.8666666666666	31487.833333333332	-6.135152755437273
861.3197689049947	1587.2	31680.466666666667	-5.609742635331414
862.0547520137079	1585.7666666666667	31826.966666666667	-5.536160642748321
862.7896617988213	1585.5666666666666	31951.333333333332	-5.835448802160662
863.5244982581698	1585.9333333333334	32051.966666666667	-5.336476688194525
864.2592613895882	1585.9333333333334	32038.433333333334	-5.650986252887487
864.9939511909114	1586.4333333333334	31969.8	-5.379143687687855
865.728567659974	1586.2666666666667	31983.233333333334	-5.29866042846687
866.4631107946109	1586.2	32055.566666666666	-5.898239996682172
867.197580592657	1585.6666666666667	32139.833333333332	-5.7749271871647245
867.931977051947	1586.7666666666667	32302.866666666665	-5.2192597910695895
868.6663001703158	1585.7333333333333	32325.2	-5.525108470641815
869.4005499455982	1586.8333333333333	32351.7	-5.668296193842185
870.1347263756289	1586.7333333333333	32366.833333333332	-5.19360131816259
870.8688294582428	1586.4333333333334	32523.766666666666	-5.750050806576013
871.6028591912748	1586.2	32657.233333333334	-5.664310943957793
872.3368155725594	1585.8	32819.23333333333	-5.378763544288993
873.0706985999318	1586.6666666666667	32891.86666666667	-5.611258559242262
873.8045082712266	1585.3666666666666	32959.833333333336	-5.584373647667416
874.5382445842787	1586.8666666666666	33077.5	-5.542119075954557
875.2719075369228	1586.5	33254.2	-5.427363261503714
876.0054971269938	1586.4	33399.1	-5.169013705397786
876.7390133523264	1586.1333333333334	33552.4	-5.617562028779406
877.4724562107556	1586.4333333333334	33757.833333333336	-5.525550880059437
878.2058257001161	1585.9666666666667	33925.03333333333	-5.622156048156474
878.9391218182427	1586.4	34103.3	-5.457096949272538
879.6723445629702	1586.5666666666666	34246.833333333336	-5.7430964751315745
880.4054939321335	1587.0	34415.46666666667	-5.589811367345304
881.1385699235674	1586.8333333333333	34635.0	-6.065070415101524
881.8715725351066	1586.3666666666666	34758.73333333333	-6.230551431486872
882.604501764586	1586.1333333333334	34989.76666666667	-6.237278802919052
883.3373576098403	1586.8666666666666	35154.166666666664	-6.56151181159764
884.0701400687044	1586.3333333333333	35220.36666666667	-6.659656803394346
884.8028491390132	1586.2	35363.36666666667	-6.325947439471935
885.5354848186014	1586.1	35438.333333333336	-6.523124937312775
886.2680471053038	1586.5666666666666	35529.9	-6.334293669220541
887.0005359969554	1586.3	35672.53333333333	-6.93032773305349
887.7329514913906	1586.2333333333333	35825.933333333334	-6.733857493584213
888.4652935864447	1586.4	36004.2	-7.15090620539522
889.1975622799522	1586.3666666666666	36246.433333333334	-6.883088466792327
889.929757569748	1587.0333333333333	36533.26666666667	-6.457959194299573
890.6618794536669	1586.7666666666667	36696.13333333333	-5.654358011229583
891.3939279295437	1586.1333333333334	36765.2	-5.249038703825957
892.1259029952132	1586.0666666666666	36837.8	-5.946932798515252
892.8578046485103	1586.2333333333333	37018.73333333333	-5.627725541133677
893.5896328872698	1585.6333333333334	37164.8	-5.246645714438041
894.3213877093264	1586.6333333333334	37391.5	-4.640922084154609
895.0530691125149	1586.3	37673.1	-4.822316888309676
895.7846770946703	1586.3666666666666	37962.36666666667	-4.37897681050299
896.5162116536272	1586.3666666666666	38104.13333333333	-4.6049277415140635
897.2476727872206	1586.7	38215.46666666667	-3.8039004351683077
897.9790604932853	1586.0333333333333	38344.5	-3.57849545395185
898.7103747696559	1586.2666666666667	38494.166666666664	-3.4765261900635376
899.4416156141674	1586.7666666666667	38700.36666666667	-2.929191811496436
900.1727830246544	1586.3	38935.7	-2.495909965860709
900.9038769989521	1586.1333333333334	39246.6	-1.9793435069783032
901.634897534895	1586.5666666666666	39491.7	-2.1524684627295274
902.365844630318	1586.4333333333334	39705.2	-2.033474250733291
903.0967182830558	1586.4	39902.166666666664	-1.72697972426683
903.8275184909435	1585.8	39983.73333333333	-1.6376647582971728
904.5582452518156	1586.8666666666666	40116.066666666666	-1.521657887652928
905.288898563507	1586.5666666666666	40292.5	-1.6265205630671509
906.0194784238527	1586.0333333333333	40411.53333333333	-1.2971058893946081
906.7499848306873	1586.4666666666667	40535.73333333333	-1.8040766563001285
907.4804177818455	1586.2666666666667	40734.96666666667	-1.301160493404222
908.2107772751625	1586.2666666666667	40942.833333333336	-1.7392858940264553
908.9410633084728	1586.1	41144.833333333336	-1.6615200692909597
909.6712758796114	1586.5666666666666	41208.433333333334	-1.4502710001417096
910.4014149864129	1586.7	41401.53333333333	-1.185518801185086
911.1314806267123	1586.6666666666667	41585.0	-1.5960577432508967
911.8614727983444	1586.7	41732.53333333333	-1.5779887095533516
912.5913914991438	1586.4	41921.8	-1.8058276692699822
913.3212367269456	1586.1333333333334	42052.566666666666	-1.8826370255225942
914.0510084795844	1586.7	42237.166666666664	-1.6946739557767525
914.7807067548952	1586.6666666666667	42425.03333333333	-0.8152528422199221
915.5103315507125	1586.7666666666667	42488.333333333336	-1.2578302482474786
916.2398828648716	1586.1666666666667	42636.9	-1.1832857568465511
916.9693606952068	1586.0666666666666	42724.73333333333	-1.8116414015227824
917.6987650395532	1586.3333333333333	42819.63333333333	-1.7127323958301923
918.4280958957455	1587.1	42897.8	-1.6205121617197071
919.1573532616186	1586.0333333333333	42980.3	-1.6642811866595122
919.8865371350073	1586.2333333333333	43049.066666666666	-1.5105582930251975
920.6156475137464	1586.4333333333334	43097.26666666667	-1.722840603178415
921.3446843956707	1585.7333333333333	43189.166666666664	-1.7966425365543854
922.0736477786149	1586.4333333333334	43164.666666666664	-1.8254672236405818
922.802537660414	1586.5666666666666	43168.666666666664	-2.0866174530415096
923.5313540389027	1586.1	43197.0	-1.9975704609057212
924.2600969119159	1586.2333333333333	43170.166666666664	-2.062965876689511
924.9887662772883	1586.7	43062.03333333333	-2.786143106754941
925.7173621328548	1586.8	43010.03333333333	-2.4714480062594126
926.4458844764501	1586.4	42953.4	-2.1973822413152577
927.1743333059092	1587.0333333333333	42795.96666666667	-1.9040531633044977
927.9027086190666	1586.4	42484.333333333336	-2.06507633825746
928.6310104137575	1586.3333333333333	42014.7	-2.6634313322059486
929.3592386878165	1585.7666666666667	41425.8	-2.792909501227077
930.0873934390784	1586.2666666666667	40738.6	-2.6779432297013672
930.815474665378	1585.3666666666666	39957.0	-2.7476277909915687
931.5434823645503	1586.2666666666667	39009.2	-2.6782902934543564
932.2714165344298	1586.7	37821.6	-4.098824986609414
932.9992771728516	1586.6666666666667	36753.2	-3.7638714969896663
933.7270642776504	1586.2333333333333	35653.6	-3.767251856058906
934.4547778466609	1586.3666666666666	34583.96666666667	-3.5778441903809757
935.1824178777181	1586.5	33726.26666666667	-3.9256554664926675
935.9099843686568	1587.2666666666667	33023.76666666667	-4.228374905831812
936.6374773173115	1586.1666666666667	32552.866666666665	-3.731752231868705
937.3648967215174	1586.6666666666667	32290.866666666665	-3.5690305502268593
938.0922425791092	1586.3666666666666	32092.733333333334	-3.5690186760929534
938.8195148879216	1585.8	32138.066666666666	-3.740815492623843
939.5467136457895	1586.8333333333333	32319.7	-3.583467985195649
940.2738388505477	1585.6666666666667	32619.9	-3.708866514704251
941.000890500031	1586.1	32998.86666666667	-4.13250860364709
941.7278685920743	1587.1	33517.23333333333	-4.521515113351007
942.4547731245123	1586.2	34117.13333333333	-4.301422925783225
943.1816040951798	1585.8	34790.1	-4.532713271267732
943.9083615019116	1586.3	35603.86666666667	-4.25847497393483
944.6350453425426	1586.5666666666666	36363.7	-4.18941028340733
945.3616556149077	1587.1666666666667	37163.7	-4.399944814719794
946.0881923168415	1586.4	37968.53333333333	-3.7143912922864795
946.8146554461789	1586.3666666666666	38710.566666666666	-3.828733848451567
947.5410450007547	1587.0333333333333	39451.76666666667	-4.194765439520503
948.2673609784038	1586.8	40246.46666666667	-3.8206069754799374
948.9936033769609	1586.1	41095.86666666667	-3.3949730768602344
949.7197721942608	1586.3	41880.86666666667	-3.747815950880172
950.4458674281384	1586.5666666666666	42621.566666666666	-3.3091726913768458
951.1718890764284	1587.2666666666667	43355.23333333333	-3.6030959463797267
951.8978371369658	1586.4333333333334	44001.36666666667	-3.3851591853529617
952.6237116075853	1586.6	44572.933333333334	-3.2604556827279256
953.3495124861216	1586.5333333333333	45127.63333333333	-3.6495340711773756
954.0752397704097	1586.1333333333334	45617.1	-3.6964743394193986
954.8008934582843	1586.6666666666667	46129.5	-3.237913594869414
955.5264735475803	1585.9333333333334	46673.53333333333	-3.2633118619683033
956.2519800361324	1586.5333333333333	47218.166666666664	-3.2362009436086367
956.9774129217755	1585.9666666666667	47719.63333333333	-2.6241627294208807
957.7027722023442	1586.7666666666667	48215.5	-2.1823383469989377
958.4280578756737	1586.9666666666667	48586.1	-1.87545800456762
959.1532699395985	1586.9	48817.0	-1.9187966619520198
959.8784083919536	1586.8333333333333	49118.73333333333	-2.204309310623072
960.6034732305736	1586.5333333333333	49411.46666666667	-2.1619233664365782
961.3284644532936	1587.0666666666666	49681.36666666667	-2.607563011357414
962.053382057948	1586.4333333333334	50032.5	-2.166385845893906
962.7782260423721	1586.8	50258.666666666664	-2.2767982117239085
963.5029964044004	1586.3666666666666	50410.26666666667	-2.435756830724007
964.2276931418677	1586.5666666666666	50538.933333333334	-2.3923272802100577
964.952316252609	1586.9333333333334	50665.53333333333	-2.468027609508349
965.6768657344589	1586.2	50725.63333333333	-2.0326900241745025
966.4013415852523	1586.7333333333333	50800.833333333336	-2.0989969767825785
967.1257438028242	1586.4333333333334	50836.63333333333	-2.410639577433173
967.8500723850091	1587.2333333333333	50874.23333333333	-2.961425883500053
968.574327329642	1586.5666666666666	51008.76666666667	-2.334103916764619
969.2985086345576	1587.3666666666666	51213.86666666667	-1.899530921177747
970.0226162975908	1586.2333333333333	51216.433333333334	-2.2628359032993943
970.7466503165765	1586.5	51101.36666666667	-2.0138212796082193
971.4706106893493	1587.1	51044.166666666664	-1.9908209640421295
972.1944974137441	1587.0	50941.5	-1.5509242268612438
972.9183104875957	1586.7333333333333	50637.0	-1.601107281491681
973.6420499087391	1586.7	50302.5	-1.6772081074551164
974.3657156750087	1586.5	50064.7	-1.7273525473292137
975.0893077842397	1586.9	49797.53333333333	-1.4131979781252921
975.8128262342667	1586.1	49724.2	-1.0857739388949335
976.5362710229247	1586.5	49588.26666666667	-1.2735224445550632
977.2596421480483	1586.1333333333334	49423.833333333336	-1.3385267554259277
977.9829396074724	1587.1	49236.03333333333	-1.718318412435929
978.7061633990318	1586.3333333333333	48985.066666666666	-1.5861958426137985
979.4293135205613	1586.1666666666667	48739.6	-1.4411579541623838
980.1523899698958	1587.0666666666666	48568.433333333334	-1.4501126150949912
980.87539274487	1586.0333333333333	48536.4	-1.2838610831310002
981.5983218433189	1586.4333333333334	48559.833333333336	-1.140633267395981
982.3211772630771	1585.7333333333333	48613.4	-1.1460732247167518
983.0439590019795	1586.8333333333333	48741.86666666667	-1.2326863432987287
983.7666670578608	1586.6	48810.9	-0.6558223941041537
984.4893014285559	1586.4	48845.5	-0.6333173755372615
985.2118621118997	1586.9666666666667	48789.566666666666	-0.32650022360533787
985.9343491057269	1586.1333333333334	48750.63333333333	-0.4043533446017426
986.6567624078724	1586.8333333333333	48646.933333333334	0.0021533237356873053
987.3791020161709	1585.9	48582.666666666664	-0.28144953795633354
988.1013679284573	1586.4333333333334	48510.1	-0.6452346575327922
988.8235601425663	1586.5333333333333	48499.86666666667	-0.496528695770926
989.5456786563328	1586.2	48541.0	-0.32729842752735727
990.2677234675917	1586.8	48616.8	-0.2794050274910943
990.9896945741776	1587.0	48568.433333333334	-0.54720567217097
991.7115919739255	1586.2	48417.8	-0.9936037091758428
992.4334156646702	1587.3	48186.4	-0.3058924816949818
993.1551656442463	1587.2666666666667	47835.3	0.038816009029922466
993.8768419104888	1586.3666666666666	47493.86666666667	0.11132937797865275
994.5984444612325	1586.3666666666666	47177.96666666667	-0.11556380249391295
995.3199732943121	1586.8	46887.166666666664	-0.3919312762172359
996.0414284075626	1586.5666666666666	46569.8	-0.5567126242892364
996.7628097988187	1586.3333333333333	46407.333333333336	0.11661301440405031
997.4841174659151	1586.4666666666667	46209.9	-0.3515228685456201
998.2053514066869	1586.6333333333334	45927.73333333333	-0.5902011164706897
998.9265116189687	1586.2333333333333	45424.6	-0.4614080197672177
999.6475981005952	1586.6666666666667	44780.166666666664	-0.43179902748947036
1000.3686108494015	1586.3666666666666	44231.53333333333	-0.4373483227783777
1001.0895498632223	1586.9333333333334	43854.63333333333	-0.1489598461815879
1001.8104151398923	1586.4333333333334	43459.7	-0.8610292526062194
1002.5312066772464	1586.5666666666666	43062.066666666666	0.03455603449006044
1003.2519244731194	1585.9333333333334	42731.066666666666	-0.16744331402335969
1003.9725685253462	1587.2666666666667	42401.2	0.029795370453305697
1004.6931388317614	1586.9	42043.333333333336	0.48512907227492236
1005.4136353902	1586.7	41548.63333333333	0.40446689212717013
1006.1340581984969	1586.9666666666667	41045.1	0.8578833323286364
1006.8544072544867	1586.8333333333333	40360.03333333333	0.3712815967882232
1007.5746825560042	1587.0666666666666	39748.03333333333	0.20983297241897772
1008.2948841008844	1586.9333333333334	39267.566666666666	1.1502468367851961
1009.0150118869618	1587.1666666666667	38818.2	0.5824665203609186
1009.7350659120716	1587.1666666666667	38515.3	0.7521489168525437
1010.4550461740483	1586.4333333333334	38144.066666666666	0.40211666221120484
1011.174952670727	1586.6333333333334	37804.3	0.6688261308041157
1011.8947853999423	1587.2	37392.933333333334	0.8356959946558468
1012.614544359529	1586.7333333333333	36810.566666666666	1.0192059466965009
1013.334229547322	1586.4666666666667	36169.4	0.9672094889574607
1014.0538409611561	1586.8333333333333	35484.53333333333	1.0051895192924236
1014.7733785988661	1586.6	34870.6	1.177232035888296
1015.4928424582868	1586.4666666666667	34341.066666666666	1.309312813197928
1016.2122325372529	1586.2333333333333	33855.7	0.9642404458690803
1016.9315488335994	1586.9	33432.4	1.2756183809493769
1017.6507913451611	1586.4333333333334	33062.5	1.0853873690905427
1018.3699600697728	1586.1666666666667	32709.766666666666	1.2711950984729785
1019.0890550052692	1586.3333333333333	32243.966666666667	1.372485930639555
1019.8080761494851	1586.3666666666666	31666.866666666665	1.356376042680234
1020.5270235002555	1586.8666666666666	31001.933333333334	1.527348291090315
1021.2458970554151	1586.7666666666667	30253.433333333334	1.650928011635762
1021.9646968127987	1585.8	29571.2	1.587347332785768
1022.6834227702411	1586.9333333333334	28988.033333333333	1.630274207104179
1023.4020749255772	1586.4333333333334	28499.733333333334	1.4466501568141181
1024.1206532766416	1586.8666666666666	28118.633333333335	1.160463545832471
1024.8391578212693	1586.4333333333334	27838.966666666667	1.5296052724033073
1025.5575885572953	1586.4	27549.833333333332	1.7235249734194054
1026.2759454825539	1586.4333333333334	27101.966666666667	1.737321231033289
1026.9942285948803	1586.6	26536.1	1.3464812509901338
1027.7124378921092	1587.2666666666667	25986.566666666666	1.9272052363616745
1028.4305733720753	1586.8333333333333	25398.333333333332	1.932138503359722
1029.1486350326138	1585.9666666666667	24826.3	2.0072659958581096
1029.866622871559	1586.5666666666666	24314.466666666667	1.2572418826060117
1030.584536886746	1586.6	23881.633333333335	1.3885031730786896
1031.3023770760096	1587.4	23508.833333333332	1.3492696047948325
1032.0201434371845	1586.7	23185.833333333332	1.3963299200961925
1032.7378359681059	1587.4666666666667	22832.766666666666	0.927007112676371
1033.455454666608	1586.4	22405.966666666667	0.7885250294999222
1034.1729995305259	1586.9333333333334	21942.633333333335	0.9062718191928698
1034.8904705576945	1586.7666666666667	21423.133333333335	0.835689087480936
1035.6078677459486	1586.1	20891.6	0.785817205662749
1036.3251910931228	1586.7333333333333	20397.533333333333	1.1497392471741428
1037.042440597052	1586.8	19928.933333333334	0.846107737254996
1037.7596162555712	1587.0	19520.766666666666	0.7837094286522209
1038.4767180665153	1586.4666666666667	19152.2	0.9553949480009911
1039.1937460277186	1586.6333333333334	18855.033333333333	1.2399703188128266
1039.9107001370162	1586.8666666666666	18557.166666666668	0.9487720786373521
1040.627580392243	1586.6333333333334	18288.4	1.0222496241277736
1041.3443867912338	1586.3	17905.866666666665	0.19608516881009241
1042.0611193318232	1586.3333333333333	17538.566666666666	0.8047808122483261
1042.7777780118463	1586.7	17091.6	0.29887768839546514
1043.4943628291376	1586.7666666666667	16652.1	1.2317143256548733
1044.2108737815322	1585.8	16213.1	0.16530957570912458
1044.9273108668647	1586.3333333333333	15867.2	0.62488717364693
1045.64367408297	1587.3333333333333	15535.966666666667	0.7905170727033284
1046.359963427683	1586.4	15259.666666666666	0.1270678118101144
1047.0761788988382	1586.6333333333334	14988.566666666668	-0.0594057645498675
1047.7923204942708	1586.4	14747.933333333332	-0.015398446376956053
1048.5083882118154	1586.5	14472.333333333334	-0.06290817978422811
1049.224382049307	1586.7	14159.766666666666	0.39510588301478233
1049.9403020045802	1586.9333333333334	13864.4	1.2398334843351373
1050.6561480754697	1586.0666666666666	13495.1	0.5327543521046554
1051.3719202598106	1586.2333333333333	13192.5	0.8827367739993093
1052.0876185554378	1586.7	12911.666666666666	0.6575336277139547
1052.8032429601856	1586.9666666666667	12676.166666666666	1.3912330913929236
1053.5187934718892	1586.8	12479.766666666666	0.7142466992059219
1054.2342700883835	1586.5666666666666	12308.566666666668	1.2710143664850324
1054.949672807503	1586.3333333333333	12144.7	0.5103456347327405
1055.6650016270826	1586.1333333333334	11987.0	0.6811502452349757
1056.3802565449573	1586.9666666666667	11767.6	0.7243828903366664
1057.0954375589617	1586.6666666666667	11558.5	0.9679349066568272
1057.8105446669308	1586.7	11327.533333333333	1.4782746180567312
1058.5255778666992	1586.2	11086.133333333333	1.1948173840596934
1059.240537156102	1586.1666666666667	10861.766666666666	0.33568144383493287
1059.9554225329737	1586.4	10685.566666666668	0.9731709614619549
1060.6702339951491	1586.2333333333333	10523.3	0.8528647517645207
1061.3849715404633	1585.9666666666667	10381.533333333333	0.10699564107986272
1062.0996351667509	1586.7666666666667	10273.633333333333	0.29673464989297854
1062.8142248718468	1586.3333333333333	10168.6	0.01686822890894162
1063.528740653586	1586.8333333333333	10021.0	-0.28483053313242196
1064.2431825098029	1585.9666666666667	9843.533333333333	0.14377941361779237
1064.9575504383324	1586.7333333333333	9637.0	-0.5840420237076832
1065.6718444370097	1586.5333333333333	9442.966666666667	0.16033821567519557
1066.386064503669	1587.1	9271.666666666666	0.39578638171699265
1067.1002106361457	1586.5333333333333	9131.933333333332	0.5586670807004348
1067.8142828322743	1586.3666666666666	9002.0	0.8324162494197458
1068.5282810898898	1586.4333333333334	8901.266666666666	0.6079963323709638
1069.2422054068265	1586.5333333333333	8800.533333333333	-0.05618454360344504
1069.95605578092	1587.3333333333333	8702.933333333332	0.20553020952300952
1070.6698322100044	1587.0333333333333	8561.466666666667	0.06642588053556113
1071.383534691915	1586.4666666666667	8397.5	0.24024182022966284
1072.0971632244864	1586.8666666666666	8222.0	0.5894838005256279
1072.8107178055534	1586.4333333333334	8062.0	0.48314843899103055
1073.524198432951	1586.5666666666666	7929.4	0.9390549828151248
1074.2376051045137	1586.7666666666667	7821.0	0.18813044569664447
1074.9509378180765	1586.9	7737.766666666666	0.45447633191277115
1075.6641965714741	1586.0333333333333	7653.266666666666	-0.2886113563963244
1076.3773813625414	1586.8	7544.133333333333	-0.8424019456856803
1077.0904921891133	1586.4666666666667	7432.266666666666	-0.4727331771836862
1077.8035290490245	1586.5333333333333	7310.666666666667	-0.7883402115435328
1078.51649194011	1586.0666666666666	7177.9	-0.08283567161805057
1079.2293808602042	1586.3666666666666	7057.333333333333	-0.8564769691674257
1079.9421958071423	1586.4333333333334	6938.033333333334	-1.455593731258577
1080.6549367787588	1586.9666666666667	6845.133333333333	-0.5420307078892546
1081.367603772889	1586.7333333333333	6775.266666666666	-0.3430457337905632
1082.080196787367	1586.1333333333334	6720.033333333334	-1.0026842908964604
1082.7927158200282	1586.7333333333333	6650.933333333333	0.12293686392794657
1083.5051608687072	1587.1	6547.566666666667	-0.04669142812979677
1084.217531931239	1586.0	6423.833333333333	-0.6876953646078593
1084.9298290054578	1586.6666666666667	6311.3	1.2334955919209984
1085.6420520891993	1586.6	6209.5	-0.49449098160897054
1086.3542011802977	1586.0	6131.433333333333	-0.5538090882467137
1087.0662762765878	1586.6666666666667	6059.633333333333	-1.4023478781936303
1087.7782773759047	1586.8666666666666	5999.333333333333	-0.2033628516294802
1088.4902044760831	1586.3666666666666	5913.4	-1.8794947819906096
1089.202057574958	1586.6333333333334	5832.3	-1.4942880538470642
1089.9138366703637	1586.6	5733.766666666666	-1.6723084424315249
1090.6255417601355	1586.3333333333333	5652.566666666667	-0.8109611767790492
1091.337172842108	1586.7666666666667	5566.266666666666	-1.289490051993244
1092.048729914116	1586.4	5511.466666666666	0.5535846521070444
1092.7602129739944	1586.6666666666667	5463.766666666666	-2.2902639360655
1093.471622019578	1586.0333333333333	5417.4	-1.8399620104873649
1094.1829570487016	1586.0333333333333	5355.733333333334	-1.7055451718402856
1094.8942180592	1586.6333333333334	5266.9	-0.09046203904107898
1095.605405048908	1586.0	5188.666666666667	-0.8069219126853652
1096.3165180156604	1586.7	5113.9	-2.2637358178665643
1097.027556957292	1587.3666666666666	5077.0	-1.5198096499822409
1097.7385218716379	1586.5333333333333	5039.933333333333	-1.6443198628078697
1098.4494127565324	1586.5333333333333	4980.533333333334	-1.9576266529784059
1099.1602296098106	1586.5333333333333	4906.2	-1.5409945963673897
1099.8709724293074	1586.3666666666666	4812.633333333333	-2.639334723445515
1100.5816412128574	1586.1	4754.333333333333	-1.405056849191555
1101.2922359582956	1586.4	4709.4	-0.27803744989541423
1102.0027566634565	1585.3333333333333	4660.866666666667	-2.6466573655011887
1102.7132033261753	1586.6666666666667	4612.4	-2.4808171266441374
1103.4235759442865	1586.3	4539.8	-2.551058575836938
1104.1338745156252	1586.7666666666667	4459.733333333334	-4.381786035614771
1104.844099038026	1586.6333333333334	4418.133333333333	-1.5259997260873706
1105.5542495093239	1586.4666666666667	4382.1	-2.1282151009178407
1106.2643259273534	1586.5666666666666	4332.833333333333	-1.6310462139066084
1106.9743282899494	1586.3666666666666	4253.333333333333	-2.77571095451074
1107.684256594947	1586.7333333333333	4180.433333333333	-2.0491142487774336
1108.394110840181	1587.1	4118.5	-3.0715272823682427
1109.1038910234856	1586.9666666666667	4077.633333333333	-3.9805591935236344
1109.8135971426964	1585.8	4019.0333333333333	-3.7320930728387
1110.5232291956477	1586.4666666666667	3937.8333333333335	-3.98958176236253
1111.2327871801745	1586.9	3883.3	-1.3783841130487131
1111.9422710941117	1586.5	3827.5333333333333	-3.4935472807952617
1112.6516809352938	1586.1666666666667	3781.5666666666666	-3.6966484924017236
1113.3610167015559	1586.4666666666667	3726.266666666667	-2.294146840030944
1114.0702783907325	1586.1666666666667	3668.0666666666666	-4.1728465038723
1114.7794660006589	1586.2333333333333	3629.633333333333	-2.852751066008956
1115.4885795291696	1586.4333333333334	3587.9333333333334	-3.888263064883133
1116.1976189740992	1586.6333333333334	3550.8333333333335	-1.589045511845549
1116.906584333283	1586.6	3504.1	-2.529307860135062
1117.6154756045555	1586.5333333333333	3460.5333333333333	-2.8948966427349974
1118.3242927857516	1586.3333333333333	3426.8	-3.2364278759378426
1119.0330358747062	1586.0666666666666	3379.233333333333	-4.121897479941323
1119.741704869254	1585.9666666666667	3340.5666666666666	-4.285592528487846
1120.4502997672296	1586.8666666666666	3303.1666666666665	-2.791332191465741
1121.1588205664682	1585.3	1667.1666666666667	2.304895495693659
1121.8672672648045	1585.0333333333333	1666.4333333333334	-6.881104663345221
1122.5756398600731	1585.9	1665.7333333333333	-5.047896386924522
1123.2839383501089	1585.8333333333333	1664.6333333333334	-7.467608500632179
