# Supplementary material for: Roblonski: A Material-Efficient Robo-Fluidic Toolbox for Rapid Photochemical Characterization
Source: ACS Cent Sci. 2026 Feb 6;12(3):333–44. doi: 10.1021/acscentsci.5c02027 (PMC13022720; doi:10.1021/acscentsci.5c02027)
Supplement: Supplementary file 2 [file oc5c02027_si_002.zip › BeerLambertStudy/Raw Data (Automataed)/BLEC Study (2025 Jun 12)/RhodamineB2/blec_RhodamineB2__13062025_aABS_i13_eEXP_s1_d900e-03_t250-0_m7_v175-0.csv]

name	C:/Users/cbe.mabolha.shared/Documents/Gilson Spectroscopy Project\BLEC Study (2025 Jun 12)\RhodamineB2\blec_RhodamineB2__13062025_aABS_i13_eEXP_s1_d900e-03_t250-0_m7_v175-0.csv
2025-06-13 02:48:29.791925
mix_iter=7	mix_disp=175.0
droplet_volume=50.0	working_volume=250.0
dilution_scheme=Fractional(value=0.3333333333333333)	n_dil=6
calibration=Calibration(y = f(x); f(x) = -0.244 + 0.9765x; s.t. y > 0.0; Set Feb 4	2025 from "Manuscript Figures Data.xlsx")
count	30
interval	0.1 (Sec)
integration_time	40000 (uSec)
NLC=False	DCC=False	WCAL=-5	Slit=S5
Conc_0=0.009	nFRAC=0.6666666666666667	nConc_(13;1)=0.006	aFRAC=0.667000496640494	aConc_(13;1)=0.006003004469764445
wavelength (nm)	dark reference (int)	light reference (int)	abs (mOD)
W	D	L	S
344.6678771972656	1601.9	1682.2	7.638542069261158
345.45221902608614	1589.6333333333334	1668.9666666666667	-7.238408923918917
346.236489003635	1586.2	1664.4666666666667	-8.063082740796515
347.02068712774695	1584.8333333333333	1663.8	-1.8293813145020072
347.8048133962569	1584.8333333333333	2406.6	-1.810698311415077
348.5888678069997	1586.2666666666667	2420.1	-3.45846527572447
349.3728503578101	1586.8333333333333	2433.5666666666666	-0.205113896399362
350.15676104652283	1588.0666666666666	2444.766666666667	-0.7428745427442446
350.94059987097285	1587.4333333333334	2454.0666666666666	-1.9500159167591091
351.72436682899485	1587.1	2460.9	-1.9835361354047978
352.5080619184237	1586.1666666666667	2464.0	-3.678396245784704
353.2916851370942	1585.7	2470.8333333333335	-2.3650444294780244
354.0752364828412	1586.0	2472.133333333333	-4.792779021828841
354.8587159534994	1585.3	2476.1	-3.1735924702762297
355.6421235469038	1585.6666666666667	2481.1666666666665	-3.7023104436970664
356.42545926088906	1587.2333333333333	2483.5333333333333	-3.21832205223435
357.20872309329	1587.1666666666667	2482.866666666667	-2.8031568439580754
357.9919150419415	1586.8666666666666	2476.3	-4.259649234806808
358.77503510467835	1586.4666666666667	2472.8333333333335	-2.313028362678885
359.5580832793353	1586.0333333333333	2463.3	-4.351108689016323
360.34105956374725	1585.6	2457.2	-4.921517306191208
361.12396395574893	1585.9	2458.366666666667	-3.799626002902273
361.9067964531752	1585.5666666666666	2453.5666666666666	-5.403267845894137
362.6895570538609	1585.8666666666666	2455.9	-3.3151146191556684
363.47224575564076	1586.8666666666666	2456.133333333333	-3.4997854216385593
364.2548625563497	1585.9666666666667	2449.633333333333	-5.148710570992326
365.0374074538224	1586.2666666666667	2446.6666666666665	-8.216649698090535
365.8198804458938	1586.5	2445.6666666666665	-5.458472699290059
366.6022815303986	1585.9	2445.7	-3.7385214535848403
367.3846107051717	1586.2	2446.366666666667	-4.137206096074098
368.1668679680479	1586.4	2445.7	-4.708344864426503
368.9490533168619	1586.0	2452.8333333333335	-5.179522359036845
369.7311667494487	1585.9333333333334	2454.5333333333333	-7.468647987220621
370.5132082636429	1585.7666666666667	2465.633333333333	-3.5230752792575992
371.2951778572795	1586.2333333333333	2468.6666666666665	-4.958758942414434
372.07707552819323	1587.2666666666667	2471.6	-4.931980669859399
372.8589012742189	1586.1666666666667	2476.0333333333333	-5.287367587100334
373.6406550931913	1586.6666666666667	2484.133333333333	-6.10259898685406
374.4223369829453	1586.6	2498.0666666666666	-5.351107346157532
375.2039469413157	1585.9666666666667	2500.4666666666667	-4.488261407671016
375.9854849661373	1586.7333333333333	2494.3	-6.223882892439002
376.7669510552448	1586.2	2497.1666666666665	-5.652160065060593
377.5483452064732	1587.0333333333333	2503.133333333333	-5.963737087723424
378.3296674176572	1586.0666666666666	2519.3333333333335	-3.2452857553960714
379.11091768663164	1587.0333333333333	2522.8	-6.174907084016071
379.89209601123133	1586.6333333333334	2529.4	-5.356547098657801
380.67320238929113	1586.2	2531.3	-4.343666864350548
381.45423681864577	1586.1333333333334	2536.766666666667	-4.725412908725987
382.23519929713007	1586.4666666666667	2543.1666666666665	-3.5264580172818074
383.01608982257886	1586.4666666666667	2557.366666666667	-5.334833980233806
383.796908392827	1586.3666666666666	2568.5333333333333	-5.317688987445898
384.57765500570923	1586.5666666666666	2566.1666666666665	-6.133665944221713
385.3583296590604	1586.6666666666667	2557.8	-6.054478582734075
386.1389323507153	1586.6333333333334	2565.6666666666665	-5.232349849730938
386.91946307850884	1586.0666666666666	2578.133333333333	-3.6328254278529393
387.69992184027564	1586.3	2592.4	-6.46965713217281
388.48030863385065	1586.1333333333334	2620.766666666667	-4.440634862163966
389.2606234570687	1586.9666666666667	2598.733333333333	-6.926829428163612
390.04086630776453	1585.5	2594.766666666667	-3.88402993449776
390.82103718377294	1586.5	2602.6	-2.0467524511792003
391.6011360829288	1586.7333333333333	2607.6666666666665	-5.984924883243677
392.3811630030669	1586.9	2632.3	-7.386932575786812
393.161117942022	1587.0666666666666	2680.0666666666666	-4.3357984894189485
393.941000897629	1587.0	2720.4	-6.780147565000571
394.72081186772266	1586.5	2734.5666666666666	-3.0908981197385987
395.5005508501378	1586.2333333333333	2719.0333333333333	-4.323398234310904
396.28021784270925	1586.6333333333334	2718.766666666667	-3.7051396466099558
397.0598128432718	1586.1666666666667	2727.1	-5.0458855279964485
397.83933584966024	1585.9666666666667	2732.633333333333	-3.783547730126847
398.6187868597095	1586.5666666666666	2748.9	-3.8315426444288105
399.3981658712542	1586.7	2761.0	-6.35143366149195
400.1774728821293	1586.4	2790.3333333333335	-5.17556967112558
400.9567078901696	1586.5333333333333	2811.3333333333335	-6.99951185843068
401.7358708932098	1586.0	2812.2	-4.182719149689359
402.5149618890848	1587.1	2797.9666666666667	-7.149968947740288
403.2939808756294	1587.0666666666666	2805.1666666666665	-6.569711700768367
404.07292785067847	1586.6	2827.7	-7.298461125100542
404.8518028120667	1586.0333333333333	2843.766666666667	-8.829859197338225
405.630605757629	1586.4666666666667	2849.1	-6.226673246060271
406.4093366852001	1586.4	2836.5	-8.258760533401443
407.1879955926149	1586.1333333333334	2850.766666666667	-4.101555013460195
407.9665824777082	1585.9333333333334	2862.5333333333333	-6.058397602055216
408.74509733831474	1585.7	2883.4666666666667	-5.321623558208619
409.52354017226935	1585.9333333333334	2898.266666666667	-3.8110220962878176
410.3019109774069	1586.8333333333333	2898.6666666666665	-5.363014694257763
411.08020975156217	1586.1333333333334	2909.4666666666667	-6.050900848866801
411.8584364925699	1586.6333333333334	2933.1666666666665	-7.566854374902242
412.6365911982651	1586.3333333333333	2957.866666666667	-6.536853514270429
413.4146738664823	1586.0	2985.9333333333334	-6.017843948825379
414.19268449505654	1586.3666666666666	3013.3	-5.303841023148396
414.97062308182257	1586.6	3051.0	-6.134967395718507
415.74848962461516	1586.1	3095.9333333333334	-6.801969270877507
416.52628412126916	1585.8666666666666	3164.233333333333	-5.7220367158949905
417.3040065696194	1586.4	3237.0	-5.80217903628821
418.0816569675006	1586.7666666666667	3233.9666666666667	-6.273430947782174
418.8592353127476	1586.4	3220.3333333333335	-5.371186074391163
419.63674160319533	1586.0666666666666	3235.6666666666665	-5.381163808138305
420.4141758366785	1586.7666666666667	3275.5333333333333	-6.407384020456542
421.1915380110319	1586.4666666666667	3283.9333333333334	-7.8932539146791845
421.9688281240904	1586.0	3286.366666666667	-4.960613857582855
422.7460461736888	1586.7666666666667	3339.4333333333334	-6.867041989442325
423.52319215766187	1586.0666666666666	3409.266666666667	-7.181708609599938
424.3002660738445	1586.1	3492.2	-6.161057489053536
425.0772679200714	1585.9666666666667	3632.5333333333333	-5.147212441135621
425.8541976941775	1586.1666666666667	3771.4666666666667	-7.017938355556503
426.6310553939975	1586.6333333333334	3837.866666666667	-6.946920603663661
427.40784101736625	1586.8	3891.7	-7.879505535322488
428.18455456211865	1586.1	4019.7	-7.226560749027812
428.96119602608934	1586.1333333333334	4214.533333333334	-7.237088890623732
429.7377654071133	1586.0666666666666	4431.233333333334	-7.130620412659325
430.5142627030252	1586.1	4555.2	-6.926493008345038
431.29068791166	1586.5666666666666	4709.333333333333	-6.688662837038993
432.06704103085235	1586.2	4841.1	-7.097864181325977
432.8433220584372	1586.5	4932.533333333334	-8.011798850788184
433.6195309922492	1586.3333333333333	4994.6	-7.695770599237354
434.3956678301234	1586.5	5034.333333333333	-7.913426695914531
435.1717325698944	1585.9333333333334	5068.366666666667	-6.514797256460932
435.9477252093971	1585.9333333333334	5076.233333333334	-7.2840304883188844
436.72364574646633	1586.2666666666667	5131.633333333333	-6.379883970446492
437.49949417893686	1586.0333333333333	5190.833333333333	-8.90369850310134
438.27527050464346	1586.9333333333334	5293.5	-7.619057249947522
439.0509747214211	1585.8333333333333	5474.7	-6.466078924554382
439.8266068271044	1586.7333333333333	5730.266666666666	-7.261853973525764
440.6021668195283	1586.8666666666666	6109.1	-6.847477423986543
441.37765469652754	1586.0333333333333	6572.766666666666	-8.335291940542273
442.1530704559369	1586.8	7079.233333333334	-8.213790332404027
442.9284140955914	1586.8666666666666	7528.7	-8.100429245736265
443.7036856133256	1586.8	7838.433333333333	-9.122055804272836
444.47888500697445	1586.4	8017.133333333333	-7.458890275740459
445.2540122743727	1586.8666666666666	8041.3	-8.374374371115781
446.0290674133552	1587.2	7988.533333333334	-8.263479954639587
446.8040504217568	1586.6	7911.233333333334	-7.2971787224167715
447.5789612974122	1585.9666666666667	7829.5	-7.783061746998267
448.35380003815635	1586.8333333333333	7771.466666666666	-7.971440616081338
449.1285666418239	1586.0	7734.5	-7.596977605338269
449.90326110624983	1586.4333333333334	7740.266666666666	-7.005202680022226
450.67788342926883	1586.6666666666667	7753.2	-7.231075073133319
451.4524336087157	1586.5333333333333	7792.033333333334	-6.804977218615523
452.22691164242536	1586.0	7824.233333333334	-7.3129687776036105
453.00131752823256	1586.6333333333334	7898.866666666667	-6.767570630888539
453.7756512639721	1586.8	7964.266666666666	-6.710054007791906
454.5499128474788	1586.8333333333333	8017.9	-7.493908645093991
455.32410227658755	1586.7666666666667	8081.0	-5.568181411247344
456.09821954913303	1586.1333333333334	8079.766666666666	-6.700695951107042
456.8722646629501	1586.7	8059.9	-6.06939539585617
457.6462376158736	1586.1666666666667	8008.2	-5.966246275464663
458.4201384057383	1586.6333333333334	7901.533333333334	-5.743370211334897
459.1939670303791	1586.6	7765.533333333334	-6.372501744074449
459.96772348763074	1586.4666666666667	7614.533333333334	-7.30368151851989
460.741407775328	1586.6333333333334	7476.366666666667	-5.19920393794808
461.51501989130577	1586.6333333333334	7341.466666666666	-5.690429085657579
462.2885598333988	1586.0333333333333	7228.9	-5.331492803095906
463.0620275994419	1586.2	7134.966666666666	-5.130093841435911
463.83542318726995	1586.3	7074.266666666666	-5.5591668869761355
464.6087465947177	1586.5333333333333	7017.3	-5.067034024637996
465.38199781962	1586.5	6997.533333333334	-4.196037419645318
466.1551768598116	1586.4666666666667	6989.166666666667	-3.817523136142397
466.92828371312737	1586.7666666666667	7015.333333333333	-3.6143282206527716
467.7013183774021	1586.4333333333334	7041.866666666667	-4.051648526379442
468.4742808504707	1586.5333333333333	7081.6	-3.7849710494117157
469.24717113016777	1585.6	7145.966666666666	-4.060660767655562
470.0199892143283	1586.8	7211.333333333333	-2.944728458866449
470.792735100787	1586.1666666666667	7275.2	-4.697337493039143
471.5654087873788	1585.8	7353.8	-5.09003151004138
472.33801027193834	1585.8666666666666	7432.133333333333	-3.263708807013072
473.11053955230057	1586.4333333333334	7499.333333333333	-3.795352140966757
473.88299662630027	1586.2333333333333	7554.6	-3.8660231191948786
474.65538149177223	1587.3666666666666	7603.366666666667	-3.9285593329039865
475.4276941465513	1586.8	7646.533333333334	-2.7362811176130624
476.1999345884722	1586.4666666666667	7672.3	-2.1497891254108223
476.97210281536985	1586.5666666666666	7656.0	-2.219658961848594
477.74419882507897	1587.0666666666666	7642.766666666666	-2.0748186105884505
478.51622261543446	1586.9333333333334	7606.966666666666	-1.668071500932334
479.2881741842711	1585.8	7571.666666666667	-1.6438453131352369
480.06005352942367	1586.3	7525.033333333334	-1.11014289804475
480.831860648727	1585.7666666666667	7476.233333333334	-1.7560951066687165
481.60359554001593	1586.7666666666667	7431.133333333333	-1.0786304191091922
482.37525820112523	1586.2666666666667	7381.833333333333	-0.01998237691071947
483.14684862988975	1586.6	7318.7	-0.48462765201541946
483.91836682414424	1586.6666666666667	7283.433333333333	-0.3124521381820795
484.68981278172356	1586.0	7234.333333333333	0.04613582711152521
485.46118650046253	1586.3666666666666	7181.4	0.7950532547025555
486.23248797819593	1586.6	7141.333333333333	1.0097540092618198
487.0037172127586	1587.4333333333334	7114.466666666666	2.3373790373824512
487.7748742019853	1586.3666666666666	7080.0	2.6378627316975147
488.54595894371096	1586.1	7039.8	3.38160705378485
489.31697143577026	1587.1333333333334	6999.1	2.7262398290546606
490.08791167599804	1586.9333333333334	6976.533333333334	3.5411196812994774
490.8587796622292	1586.3	6941.866666666667	4.737197151097145
491.6295753922984	1586.4	6909.5	5.366069552668006
492.4002988640406	1586.1333333333334	6884.2	4.932578957544245
493.17095007529053	1585.9333333333334	6852.866666666667	5.501586017455703
493.94152902388305	1587.0	6825.933333333333	6.0156174584787845
494.71203570765294	1586.7666666666667	6795.433333333333	7.801688781544786
495.482470124435	1586.1333333333334	6761.766666666666	8.390555814176865
496.25283227206404	1586.8	6735.2	8.346505317124677
497.02312214837485	1586.5	6703.5	8.588629204823862
497.7933397512024	1586.6333333333334	6682.866666666667	9.407033097932308
498.56348507838123	1586.7666666666667	6653.166666666667	10.012396629687485
499.3335581277464	1586.7	6641.066666666667	10.4969405111385
500.10355889713264	1586.1666666666667	6615.266666666666	10.467750560758885
500.8734873843747	1586.8	6625.833333333333	10.938593604222403
501.6433435873074	1585.7333333333333	6628.066666666667	12.82562606513956
502.4131275037657	1587.0666666666666	6623.533333333334	11.962383377319796
503.1828391315842	1585.9333333333334	6643.066666666667	13.271295199779296
503.95247846859786	1586.9666666666667	6664.266666666666	13.744230822754297
504.72204551264144	1586.7	6695.333333333333	14.29947914958772
505.49154026154974	1585.9333333333334	6725.666666666667	13.522335176317693
506.2609627131576	1586.3	6759.1	13.766618618065035
507.03031286529983	1587.0666666666666	6805.633333333333	13.973289330859568
507.7995907158112	1586.3666666666666	6874.4	14.842122379442104
508.5687962625266	1586.1333333333334	6944.466666666666	15.446790530119587
509.33792950328075	1586.0333333333333	7008.966666666666	15.455867792642684
510.1069904359085	1586.7	7086.633333333333	15.980505205075005
510.8759790582447	1587.2666666666667	7176.4	16.080808919824666
511.6448953681241	1586.1	7256.533333333334	15.605104464436385
512.4137393633815	1586.3333333333333	7355.9	16.644200039928887
513.1825110418519	1586.8333333333333	7455.166666666667	17.00472441649933
513.9512104013698	1586.6333333333334	7561.133333333333	18.05600129607174
514.7198374397702	1586.6666666666667	7671.866666666667	18.755313497545455
515.4883921548881	1586.5	7790.8	19.667391695311736
516.2568745445578	1586.2666666666667	7894.833333333333	19.940008643494565
517.0252846066146	1586.0333333333333	8006.8	20.218524613063934
517.793622338893	1585.8	8107.633333333333	20.912258495220076
518.561887739228	1586.1	8210.866666666667	22.36346666380522
519.3300808054544	1586.0	8292.366666666667	22.31604692265393
520.0982015354069	1586.0	8390.133333333333	23.66446286406044
520.8662499269203	1586.2333333333333	8474.8	24.26777759817497
521.6342259778296	1586.6	8574.0	26.534354290516273
522.4021296859694	1587.2333333333333	8642.2	27.601989630726493
523.1699610491747	1586.7666666666667	8724.933333333332	28.59572776079291
523.9377200652801	1586.6333333333334	8796.366666666667	30.41207931260785
524.7054067321207	1586.4666666666667	8847.0	30.69002327683403
525.4730210475309	1586.7333333333333	8920.366666666667	33.004052248700255
526.2405630093459	1586.4	8981.033333333333	34.7885360299396
527.0080326154003	1585.8666666666666	9048.766666666666	36.10052238973787
527.7754298635291	1586.2666666666667	9077.5	37.62608925798735
528.5427547515668	1586.1666666666667	9127.066666666668	39.26699688792874
529.3100072773485	1586.4	9178.733333333334	41.51149030012908
530.077187438709	1586.7333333333333	9198.466666666667	42.27376102407033
530.8442952334829	1586.2333333333333	9245.533333333333	43.37438397914178
531.6113306595051	1586.8666666666666	9283.4	46.1179387644513
532.3782937146104	1586.5333333333333	9322.333333333334	47.87228002305456
533.1451843966338	1586.8333333333333	9369.733333333334	49.24413837623816
533.9120027034099	1586.3666666666666	9394.733333333334	50.167328352909024
534.6787486327736	1586.2666666666667	9455.966666666667	53.14930763463085
535.4454221825597	1587.4666666666667	9471.233333333334	52.86796964937161
536.212023350603	1586.4333333333334	9519.466666666667	54.14895127295683
536.9785521347383	1586.4333333333334	9544.566666666668	55.35347617448569
537.7450085328004	1586.4666666666667	9557.4	55.23805937605378
538.5113925426242	1586.5666666666666	9601.966666666667	56.502678296501244
539.2777041620444	1586.5333333333333	9630.466666666667	57.782720645633184
540.0439433888959	1586.8666666666666	9646.033333333333	56.72946250205082
540.8101102210134	1586.3	9673.033333333333	56.765635621051715
541.5762046562318	1586.8666666666666	9697.4	57.489406302322216
542.3422266923859	1586.3333333333333	9703.133333333333	56.17148068188795
543.1081763273105	1586.6	9727.033333333333	56.4710812032577
543.8740535588404	1587.2666666666667	9742.166666666666	55.64314236745339
544.6398583848105	1587.3	9736.666666666666	53.72903731352352
545.4055908030555	1586.7	9745.066666666668	53.27660423483527
546.1712508114102	1586.8333333333333	9749.133333333333	51.37671633317535
546.9368384077096	1586.3666666666666	9738.2	49.683048598731986
547.7023535897882	1586.2	9750.766666666666	48.465538734536686
548.4677963554811	1586.5333333333333	9736.166666666666	45.803085564328875
549.2331667026231	1586.4666666666667	9744.8	44.06128692651585
549.9984646290487	1585.8666666666666	9746.433333333332	41.67554577188121
550.7636901325931	1587.1	9753.533333333333	39.79065803046642
551.5288432110908	1586.6666666666667	9762.333333333334	37.80755586324167
552.2939238623768	1587.1	9735.9	35.26100184167769
553.0589320842859	1586.9666666666667	9725.0	32.15663290571874
553.8238678746528	1586.1	9720.333333333334	30.80787554419116
554.5887312313124	1586.4333333333334	9701.866666666667	27.079460726142607
555.3535221520995	1587.1666666666667	9703.833333333334	24.684279321411346
556.1182406348488	1586.1333333333334	9696.466666666667	22.068827267139774
556.8828866773954	1586.4333333333334	9724.6	21.604233379980826
557.6474602775738	1586.4	9736.3	19.00756923918815
558.411961433219	1586.0	9738.466666666667	16.518969885294617
559.1763901421657	1586.7666666666667	9737.633333333333	14.451664801380879
559.9407464022488	1586.4666666666667	9754.966666666667	12.996932232398988
560.7050302113031	1587.2	9765.066666666668	10.727848366408512
561.4692415671633	1587.7333333333333	9779.666666666666	8.818718793766628
562.2333804676643	1587.1666666666667	9779.266666666666	7.601163002401467
562.997446910641	1586.3666666666666	9799.366666666667	6.445948728546962
563.7614408939281	1586.5333333333333	9821.466666666667	4.864986292017768
564.5253624153604	1586.4333333333334	9838.5	3.6714063377533073
565.2892114727728	1587.2333333333333	9872.433333333332	2.7607065156484523
566.0529880639999	1586.5	9887.566666666668	1.6371446790599051
566.8166921868768	1586.5666666666666	9895.633333333333	0.7899578773547449
567.5803238392382	1586.6	9910.366666666667	-0.840945749909109
568.3438830189189	1586.3666666666666	9922.633333333333	-1.7417521387920996
569.1073697237535	1586.6666666666667	9958.4	-2.0322467664028188
569.8707839515772	1586.3666666666666	9960.966666666667	-3.1364600181796343
570.6341257002246	1586.5333333333333	9973.733333333334	-3.195164374987037
571.3973949675305	1586.6666666666667	9983.033333333333	-3.7116771225896916
572.1605917513298	1586.0666666666666	10016.866666666667	-3.6982846473542903
572.9237160494572	1587.1	10027.133333333333	-3.9934738923898445
573.6867678597476	1586.4333333333334	10025.566666666668	-5.800312274302338
574.4497471800358	1586.1666666666667	10035.466666666667	-4.491333903677819
575.2126540081566	1586.5666666666666	10049.366666666667	-4.729626175038158
575.9754883419448	1586.8333333333333	10057.466666666667	-4.686392254493414
576.7382501792351	1586.2333333333333	10050.166666666666	-6.2287664070737705
577.5009395178625	1586.2666666666667	10085.2	-5.598374419025829
578.2635563556619	1586.4	10092.233333333334	-6.44151842006193
579.0261006904677	1586.5	10118.466666666667	-6.159376694692431
579.7885725201152	1586.8666666666666	10140.9	-6.387144544553857
580.5509718424388	1586.6666666666667	10149.233333333334	-6.609009500656094
581.3132986552736	1586.6333333333334	10171.4	-6.409310783896028
582.0755529564542	1586.7666666666667	10176.233333333334	-6.814169486939926
582.8377347438156	1586.4	10203.8	-6.640072849304405
583.5998440151925	1587.0	10202.066666666668	-7.938987535786115
584.3618807684197	1586.7	10249.466666666667	-7.522999142942028
585.123845001332	1586.6	10275.533333333333	-7.417014827072412
585.8857367117644	1586.8333333333333	10315.533333333333	-6.876117124872869
586.6475558975515	1586.6666666666667	10331.7	-8.101611868214244
587.4093025565281	1586.4	10376.4	-7.633545885329192
588.1709766865292	1587.1666666666667	10430.8	-7.209470677404839
588.9325782853895	1586.0333333333333	10479.7	-7.338926396631457
589.6941073509438	1586.5	10537.933333333332	-8.18637729992299
590.4555638810269	1586.7333333333333	10602.766666666666	-7.4027632706554725
591.2169478734736	1587.1333333333334	10675.633333333333	-7.363027106537614
591.9782593261189	1586.3333333333333	10740.533333333333	-8.07501450331981
592.7394982367973	1586.4666666666667	10828.266666666666	-7.127891492073405
593.5006646033439	1586.2333333333333	10906.8	-7.86508036412121
594.2617584235933	1586.4333333333334	11006.966666666667	-7.5830759085588
595.0227796953804	1586.4	11115.633333333333	-7.092481744650745
595.78372841654	1586.6	11223.8	-7.287021114417668
596.544604584907	1586.5666666666666	11349.133333333333	-7.281715970305916
597.3054081983161	1586.3666666666666	11461.933333333332	-8.325101172939151
598.0661392546021	1586.9	11587.266666666666	-7.973535631560612
598.8267977515999	1586.6	11697.966666666667	-8.396850299243809
599.5873836871442	1586.5	11832.0	-7.708121700926414
600.34789705907	1586.7666666666667	11956.166666666666	-7.644258472204885
601.1083378652119	1586.8333333333333	12077.7	-8.238104886587296
601.8687061034049	1586.2666666666667	12218.533333333333	-8.430130197207575
602.6290017714836	1586.5	12376.866666666667	-7.075400227154364
603.3892248672829	1586.1	12507.833333333334	-7.4759106886262545
604.1493753886377	1586.8	12662.9	-7.584572399737177
604.9094533333828	1586.2333333333333	12815.8	-6.830017735540865
605.6694586993528	1586.8666666666666	12922.133333333333	-7.702557108366166
606.4293914843829	1586.6333333333334	13047.733333333334	-7.374154992094854
607.1892516863076	1587.0666666666666	13186.866666666667	-7.554170711976021
607.9490393029618	1586.6666666666667	13326.833333333334	-7.378559194849618
608.7087543321802	1586.7333333333333	13474.266666666666	-8.002185051999971
609.4683967717978	1586.6666666666667	13621.333333333334	-8.314920395522718
610.2279666196492	1586.6666666666667	13752.133333333333	-7.979920484075441
610.9874638735695	1586.3	13879.033333333333	-7.781236652859989
611.7468885313933	1586.1	14005.433333333332	-7.593812833155377
612.5062405909555	1586.6333333333334	14149.3	-6.821022686386548
613.2655200500909	1586.8333333333333	14265.0	-7.8765135553656895
614.0247269066342	1587.0333333333333	14363.166666666666	-7.619633340656288
614.7838611584203	1586.4333333333334	14481.733333333334	-7.6049880862920824
615.5429228032841	1586.0666666666666	14611.6	-7.195236978892933
616.3019118390603	1586.8333333333333	14715.6	-6.9025985447466836
617.0608282635836	1586.1666666666667	14823.4	-6.792652734882184
617.8196720746892	1586.3666666666666	14910.0	-7.072964956624227
618.5784432702114	1586.3666666666666	14970.6	-7.877927476304758
619.3371418479854	1586.9333333333334	15055.966666666667	-7.677796502539198
620.0957678058459	1586.5	15148.466666666667	-7.6466201843440285
620.8543211416277	1586.7666666666667	15222.4	-7.262308903234029
621.6128018531655	1586.4	15282.5	-8.072750981328825
622.3712099382943	1586.0	15363.1	-7.222456120695936
623.1295453948488	1586.7	15407.166666666666	-7.2731211123669315
623.8878082206638	1586.8333333333333	15445.9	-7.249950612150746
624.6459984135743	1586.1666666666667	15487.3	-7.207708389404831
625.4041159714149	1586.7333333333333	15530.133333333333	-7.717755947039386
626.1621608920203	1585.9333333333334	15562.533333333333	-8.071853751640077
626.9201331732256	1586.5666666666666	15612.833333333334	-7.27589549618846
627.6780328128656	1585.7666666666667	15650.133333333333	-7.292788400177304
628.4358598087749	1586.6333333333334	15699.4	-6.754229004555574
629.1936141587885	1586.0666666666666	15710.466666666667	-8.085755665426856
629.9512958607411	1586.8333333333333	15736.8	-8.110444442981331
630.7089049124675	1586.3666666666666	15775.9	-7.3343329813021985
631.4664413118026	1586.4333333333334	15795.7	-7.046654296838506
632.2239050565811	1586.3333333333333	15823.833333333334	-7.275835099323281
632.9812961446379	1587.1	15835.133333333333	-7.25751161767616
633.7386145738079	1586.5666666666666	15839.4	-7.5636274060640325
634.4958603419257	1585.6666666666667	15833.433333333332	-7.628196681516286
635.2530334468262	1586.6	15842.133333333333	-7.213776075279122
636.0101338863443	1586.7333333333333	15858.9	-7.095685506345568
636.7671616583146	1587.3333333333333	15836.133333333333	-7.659592443216383
637.5241167605723	1587.2666666666667	15826.2	-7.3130992997675985
638.2809991909518	1586.3666666666666	15812.233333333334	-7.596840584018705
639.037808947288	1586.0666666666666	15805.9	-7.673057999870762
639.7945460274159	1586.2	15782.0	-7.181694085437565
640.5512104291702	1585.7	15734.2	-7.440926257058558
641.3078021503857	1586.0666666666666	15725.533333333333	-7.353037945333474
642.0643211888971	1586.2666666666667	15700.166666666666	-7.332965530210839
642.8207675425394	1587.0333333333333	15694.133333333333	-6.75389007076751
643.5771412091474	1586.4333333333334	15655.266666666666	-7.491803080369951
644.3334421865558	1586.4333333333334	15632.9	-7.272613734912592
645.0896704725996	1586.7666666666667	15634.066666666668	-6.922408297551134
645.8458260651132	1587.2666666666667	15624.633333333333	-6.9221931321865275
646.6019089619319	1585.8666666666666	15570.666666666666	-7.743922069548241
647.3579191608902	1585.5333333333333	15554.3	-7.304575893284885
648.1138566598231	1586.3333333333333	15523.333333333334	-7.968136474839519
648.8697214565653	1586.5333333333333	15518.133333333333	-7.666045943399736
649.6255135489516	1586.0	15488.333333333334	-6.514206058902313
650.3812329348169	1586.5666666666666	15441.766666666666	-7.423522222119543
651.1368796119959	1586.6666666666667	15478.266666666666	-7.904920862228123
651.8924535783235	1586.1	15503.933333333332	-6.966839130581841
652.6479548316345	1586.9666666666667	15463.5	-7.034628570625439
653.4033833697637	1585.9	15447.266666666666	-7.181991677402361
654.1587391905458	1586.0666666666666	15434.9	-7.086638015025926
654.9140222918159	1586.0333333333333	15445.633333333333	-7.169543533463036
655.6692326714084	1586.1333333333334	15451.666666666666	-7.283560120672379
656.4243703271585	1586.2333333333333	15475.833333333334	-6.770581494621195
657.1794352569008	1585.6333333333334	15505.166666666666	-7.112325688999266
657.9344274584702	1586.2333333333333	15509.866666666667	-7.111271241655762
658.6893469297014	1586.3333333333333	15502.866666666667	-7.495383002224013
659.4441936684294	1586.6	15516.266666666666	-7.787570067191293
660.1989676724888	1586.3333333333333	15541.4	-8.065865226423927
660.9536689397146	1586.7333333333333	15636.266666666666	-6.532743385378816
661.7082974679414	1586.6	15660.233333333334	-7.00876095028207
662.4628532550042	1586.3333333333333	15679.9	-6.85638854631733
663.2173362987378	1586.5	15748.233333333334	-6.9313032858216745
663.9717465969768	1586.6333333333334	15822.766666666666	-6.76122871753737
664.7260841475563	1587.3	15888.8	-6.3327108979413556
665.480348948311	1586.4	15944.966666666667	-6.715932481081889
666.2345409970756	1586.3	15993.7	-7.503917472984356
666.988660291685	1586.8666666666666	16080.333333333334	-7.4479554369103615
667.742706829974	1586.6	16137.266666666666	-7.367085736238625
668.4966806097776	1586.8333333333333	16207.433333333332	-7.361349262144997
669.2505816289303	1587.0333333333333	16282.766666666666	-7.256221422179053
670.0044098852671	1586.4333333333334	16380.0	-7.212480192126675
670.7581653766227	1585.9	16453.266666666666	-7.391455382881198
671.511848100832	1586.8333333333333	16574.266666666666	-6.638876848115787
672.2654580557298	1586.4333333333334	16692.733333333334	-7.228398057637254
673.0189952391509	1586.1333333333334	16807.866666666665	-6.809049616649553
673.7724596489301	1586.6	16883.766666666666	-7.065395655909934
674.5258512829022	1586.6666666666667	16984.566666666666	-7.224865753290628
675.279170138902	1587.1	17092.6	-7.074112042973329
676.0324162147645	1586.5	17197.3	-7.117102349234425
676.7855895083242	1587.5666666666666	17328.033333333333	-7.201893080277101
677.5386900174161	1586.0666666666666	17440.966666666667	-7.422393138010536
678.2917177398749	1586.7666666666667	17567.166666666668	-6.738901583820756
679.0446726735356	1586.7333333333333	17722.766666666666	-6.8316304479779735
679.797554816233	1586.8333333333333	17869.3	-6.766291203190843
680.5503641658016	1586.9666666666667	17971.866666666665	-7.373684138986559
681.3031007200765	1586.7333333333333	18078.633333333335	-7.540243215096007
682.0557644768925	1587.0333333333333	18188.5	-7.136783784887699
682.8083554340842	1586.2	18264.9	-7.842835899274275
683.5608735894867	1586.4333333333334	18425.8	-7.084136291470806
684.3133189409347	1587.0	18546.233333333334	-7.411416374887071
685.0656914862628	1586.8666666666666	18662.866666666665	-7.694443636493246
685.8179912233061	1586.7333333333333	18791.066666666666	-7.121335074881081
686.5702181498993	1586.4333333333334	18907.233333333334	-6.6435713784622425
687.3223722638772	1586.3333333333333	19032.0	-6.578398699247646
688.0744535630747	1586.9333333333334	19157.366666666665	-6.946571306139695
688.8264620453265	1586.3	19268.7	-6.840076926954783
689.5783977084674	1586.1666666666667	19369.533333333333	-7.226076957481286
690.3302605503324	1586.6666666666667	19471.233333333334	-7.366214732562659
691.082050568756	1586.4	19583.266666666666	-6.868771171012004
691.8337677615733	1586.3333333333333	19673.4	-7.345031264667857
692.585412126619	1586.8333333333333	19782.4	-7.187362278169232
693.3369836617278	1586.2333333333333	19853.866666666665	-6.933903469834654
694.0884823647348	1586.8	19954.433333333334	-7.078710438560546
694.8399082334745	1586.5666666666666	20012.9	-6.915637294265653
695.5912612657819	1587.0	20111.733333333334	-6.210253732906487
696.3425414594917	1586.7	20163.033333333333	-6.815740558535414
697.0937488124388	1587.2	20247.766666666666	-6.3244260511089365
697.8448833224579	1585.9333333333334	20305.833333333332	-6.5620643273026795
698.5959449873841	1586.6	20373.666666666668	-6.498548617223021
699.3469338050518	1587.0333333333333	20443.066666666666	-7.201981109982129
700.0978497732962	1585.9333333333334	20475.833333333332	-7.0165255768064965
700.8486928899517	1585.9	20516.2	-7.280005469830839
701.5994631528534	1586.7	20544.8	-6.878760290888848
702.3501605598362	1586.6666666666667	20583.766666666666	-7.019989628363684
703.1007851087347	1586.0	20573.866666666665	-6.983614643143578
703.8513367973837	1586.4666666666667	20569.3	-6.831583884023263
704.6018156236181	1586.6333333333334	20544.533333333333	-6.815692248115056
705.3522215852728	1587.0	20502.566666666666	-7.344326570459011
706.1025546801824	1586.3333333333333	20476.866666666665	-8.151919853279828
706.8528149061818	1586.9333333333334	20474.266666666666	-7.503645208750403
707.603002261106	1586.1	20475.666666666668	-7.346061700961336
708.3531167427894	1586.1666666666667	20452.466666666667	-7.174697695432207
709.1031583490673	1586.3666666666666	20438.3	-6.784155893235483
709.8531270777742	1586.4	20395.9	-6.4855481222937685
710.6030229267449	1586.6666666666667	20357.9	-6.645278298883621
711.3528458938142	1586.5333333333333	20311.333333333332	-7.159268917911121
712.1025959768172	1586.6333333333334	20228.8	-7.16629976487787
712.8522731735884	1586.4	20144.666666666668	-6.993531327122068
713.6018774819628	1586.2333333333333	20070.866666666665	-7.422465024182362
714.351408899775	1586.8333333333333	19986.366666666665	-6.600286607747394
715.1008674248601	1585.9	19922.966666666667	-6.70190006020716
715.8502530550527	1586.4	19795.8	-7.1905485687326705
716.5995657881876	1586.7333333333333	19680.666666666668	-6.660483659762585
717.3488056220998	1586.2333333333333	19589.866666666665	-6.397404259849986
718.097972554624	1586.9	19485.633333333335	-7.69111386241652
718.8470665835949	1586.6	19415.333333333332	-6.626063803378217
719.5960877068475	1586.2333333333333	19318.233333333334	-6.542126082580013
720.3450359222164	1587.3333333333333	19280.233333333334	-6.531489974003638
721.0939112275368	1585.8	19264.8	-6.139548583019805
721.842713620643	1586.6666666666667	19249.9	-6.449525120612759
722.5914430993702	1586.7333333333333	19187.766666666666	-6.969395337827883
723.340099661553	1586.7666666666667	19140.866666666665	-7.0057328434391595
724.0886833050263	1586.1	19145.666666666668	-6.804771685411047
724.837194027625	1587.0	19131.566666666666	-5.780968511614899
725.5856318271836	1586.8666666666666	19085.4	-6.56519245075941
726.3339967015373	1586.7333333333333	19040.033333333333	-6.306674534586045
727.0822886485207	1586.6	19002.666666666668	-6.311048415754416
727.8305076659686	1586.2333333333333	18971.9	-6.286715061835986
728.5786537517159	1586.7333333333333	18915.3	-6.360796464360871
729.3267269035974	1586.2	18814.7	-6.671444345974737
730.0747271194479	1586.7666666666667	18765.666666666668	-6.5054725272668845
730.822654397102	1586.5	18729.066666666666	-7.102755155545522
731.5705087343949	1586.7333333333333	18710.666666666668	-7.330756730732594
732.3182901291611	1587.1666666666667	18706.266666666666	-6.274716170337326
733.0659985792356	1586.7666666666667	18671.033333333333	-5.865447541435621
733.8136340824532	1586.9333333333334	18624.9	-6.3529473746216825
734.5611966366486	1586.0333333333333	18616.1	-5.9334645415924845
735.3086862396566	1586.5666666666666	18606.266666666666	-5.898457218495648
736.056102889312	1586.2333333333333	18592.7	-5.9659920591916045
736.8034465834498	1586.6	18593.933333333334	-5.612083791130624
737.5507173199047	1587.0	18576.866666666665	-5.7885289614425215
738.2979150965115	1586.8	18585.866666666665	-6.3967505101825815
739.045039911105	1586.2333333333333	18605.433333333334	-6.011896080077082
739.79209176152	1586.5	18592.233333333334	-6.64667535600383
740.5390706455914	1586.8333333333333	18566.4	-6.201530917298885
741.285976561154	1586.0333333333333	18547.6	-6.605852925013561
742.0328095060426	1586.0333333333333	18518.2	-6.929520933380223
742.7795694780918	1586.1666666666667	18499.2	-7.26233204416041
743.5262564751367	1586.3333333333333	18465.1	-7.309001823091807
744.272870495012	1586.9333333333334	18467.533333333333	-6.95896023695049
745.0194115355524	1586.6666666666667	18449.566666666666	-6.62730104931097
745.765879594593	1586.4666666666667	18415.566666666666	-7.07488224164032
746.5122746699683	1586.6666666666667	18424.0	-6.4687528922572035
747.2585967595134	1586.3333333333333	18412.733333333334	-6.79828741171852
748.0048458610628	1586.5	18423.766666666666	-6.0738611160412495
748.7510219724516	1586.3666666666666	18483.033333333333	-5.909843732052291
749.4971250915144	1586.3666666666666	18499.366666666665	-6.560606799233459
750.243155216086	1586.3333333333333	18530.833333333332	-6.158684239175967
750.9891123440015	1587.1	18561.666666666668	-5.967873998683778
751.7349964730954	1586.4666666666667	18600.166666666668	-6.368650484480716
752.4808076012027	1586.2666666666667	18623.233333333334	-6.549217973065178
753.2265457261582	1587.8666666666666	18657.166666666668	-6.10560874721623
753.9722108457964	1586.5	18723.633333333335	-6.002467654022248
754.7178029579526	1586.2666666666667	18778.833333333332	-6.223194734236419
755.4633220604613	1586.9333333333334	18815.266666666666	-5.775269914657273
756.2087681511574	1586.4333333333334	18848.666666666668	-6.553609482165291
756.9541412278757	1586.4666666666667	18885.433333333334	-5.869096539140634
757.699441288451	1587.3	18924.6	-6.218530696610892
758.4446683307182	1586.2666666666667	18973.1	-6.323223792991834
759.1898223525119	1586.3666666666666	19039.8	-5.7782152102113455
759.9349033516671	1587.3666666666666	19106.9	-6.044307885653338
760.6799113260186	1586.8333333333333	19179.7	-6.093941638067919
761.424846273401	1586.4333333333334	19276.1	-5.927648264656675
762.1697081916495	1586.9	19352.033333333333	-5.702425237714686
762.9144970785986	1586.8666666666666	19404.433333333334	-5.401782470526942
763.6592129320832	1586.8333333333333	19448.933333333334	-6.208100270260861
764.4038557499381	1586.2333333333333	19518.133333333335	-6.0710754636227255
765.1484255299982	1586.8333333333333	19554.966666666667	-6.9042513828214735
765.8929222700982	1586.4	19646.533333333333	-5.90334606551814
766.637345968073	1586.4666666666667	19724.2	-5.770370719258734
767.3816966217572	1586.4	19820.766666666666	-6.1926118950113285
768.1259742289859	1586.7	19875.966666666667	-6.211610123954998
768.8701787875938	1586.2666666666667	19939.6	-5.89993793747857
769.6143102954156	1587.1333333333334	20001.2	-6.46888482432324
770.3583687502863	1586.8333333333333	20036.966666666667	-6.702092999774014
771.1023541500406	1587.1666666666667	20107.1	-6.354383807610754
771.8462664925133	1586.1333333333334	20197.466666666667	-6.225269215895094
772.5901057755393	1586.7666666666667	20331.966666666667	-6.188740612259345
773.3338719969533	1586.8	20396.533333333333	-7.009839468815032
774.0775651545903	1587.3	20500.966666666667	-6.170226424876732
774.8211852462848	1586.2666666666667	20574.966666666667	-6.214412381722975
775.5647322698719	1585.8333333333333	20683.966666666667	-5.829179818116788
776.3082062231862	1586.2666666666667	20722.166666666668	-6.207966163970067
777.0516071040627	1586.3	20799.933333333334	-5.8746578121025355
777.7949349103361	1586.4	20891.4	-6.232333704255939
778.5381896398412	1586.7666666666667	20986.266666666666	-6.2808973927137925
779.281371290413	1586.7	21132.1	-6.3891017273493205
780.024479859886	1587.2	21278.4	-6.152998309192518
780.7675153460953	1586.9333333333334	21396.633333333335	-6.152475934669889
781.5104777468754	1586.3666666666666	21508.0	-5.694487724762514
782.2533670600615	1586.1666666666667	21564.233333333334	-6.185292026020433
782.996183283488	1586.6	21674.033333333333	-6.665977816680686
783.73892641499	1587.3333333333333	21762.866666666665	-6.543803864581117
784.4815964524023	1586.7666666666667	21875.5	-6.71979257294862
785.2241933935596	1586.1	21991.633333333335	-5.7073705279851845
785.9667172362967	1586.0333333333333	22080.366666666665	-6.455290055555633
786.7091679784486	1586.4333333333334	22171.033333333333	-5.881507340804458
787.4515456178499	1587.3666666666666	22260.566666666666	-5.666437977745946
788.1938501523355	1586.8333333333333	22331.533333333333	-7.075372114439522
788.9360815797401	1586.3666666666666	22445.633333333335	-7.271662643801419
789.6782398978987	1585.8666666666666	22559.3	-6.500011773349492
790.420325104646	1585.8666666666666	22683.6	-6.439014024616188
791.1623371978169	1587.1333333333334	22823.166666666668	-6.336255801215811
791.9042761752461	1586.8	22974.4	-6.288340937849714
792.6461420347684	1586.8	23111.3	-6.366621441461038
793.3879347742187	1586.4	23268.0	-5.702486845496237
794.1296543914318	1586.7	23348.4	-5.649460271184025
794.8713008842426	1586.5333333333333	23422.833333333332	-5.675436756935053
795.6128742504857	1586.2666666666667	23538.9	-5.975449209625276
796.354374487996	1585.7666666666667	23639.833333333332	-6.018723218763433
797.0958015946084	1586.3	23709.4	-6.727453105670517
797.8371555681575	1586.8666666666666	23864.933333333334	-6.196348714610504
798.5784364064783	1587.0	23997.666666666668	-6.338867377551481
799.3196441074057	1586.3666666666666	24106.366666666665	-6.327954813895333
800.0607786687742	1586.4	24196.833333333332	-6.302828114142998
800.8018400884189	1587.2666666666667	24310.466666666667	-6.558650539202971
801.5428283641745	1586.4333333333334	24426.3	-6.690202390536086
802.2837434938757	1587.0333333333333	24577.633333333335	-6.3420944126390175
803.0245854753575	1587.8333333333333	24724.066666666666	-6.377691573227465
803.7653543064547	1586.5666666666666	24845.333333333332	-5.248064537008271
804.5060499850019	1586.7	24928.333333333332	-6.214996425757351
805.2466725088342	1586.4666666666667	25006.033333333333	-5.857952272846557
805.9872218757862	1586.8666666666666	25119.933333333334	-5.925776042509446
806.7276980836928	1586.5333333333333	25240.1	-5.938657401109126
807.4681011303886	1586.8666666666666	25353.6	-5.5799655069412974
808.2084310137088	1587.0666666666666	25381.266666666666	-5.717696521076464
808.948687731488	1586.3333333333333	25445.966666666667	-5.6799616875019785
809.688871281561	1587.4	25498.833333333332	-6.143740319630959
810.4289816617627	1586.0	25572.033333333333	-5.9497759286527705
811.1690188699278	1586.2333333333333	25658.1	-5.801141277562508
811.9089829038911	1586.6	25618.633333333335	-6.449771674943962
812.6488737614875	1586.3666666666666	25679.6	-6.458373170795606
813.3886914405518	1586.2333333333333	25871.666666666668	-5.919258968356115
814.1284359389189	1587.1	26002.266666666666	-6.041247090785551
814.8681072544233	1586.6666666666667	26129.533333333333	-5.870390459595124
815.6077053849002	1586.6333333333334	26273.466666666667	-5.810348245882971
816.3472303281842	1586.5	26317.433333333334	-6.243998781253791
817.0866820821101	1586.0	26377.733333333334	-6.37957840510851
817.8260606445127	1586.0	26474.933333333334	-6.396113346361976
818.5653660132269	1586.6	26565.3	-6.152219374402068
819.3045981860876	1586.1333333333334	26666.333333333332	-6.061473009762877
820.0437571609293	1586.5666666666666	26804.433333333334	-6.044463187844724
820.7828429355872	1586.2	26911.266666666666	-5.418235074107483
821.5218555078957	1586.6	26962.433333333334	-5.664871037508193
822.26079487569	1586.5333333333333	27096.466666666667	-5.491857707876266
822.9996610368046	1585.8	27151.4	-5.615826648947509
823.7384539890745	1586.5666666666666	27198.7	-5.93365218930305
824.4771737303345	1587.4333333333334	27297.3	-5.824588606836578
825.2158202584193	1586.3333333333333	27414.266666666666	-5.628869222598735
825.9543935711638	1586.5333333333333	27533.166666666668	-5.117774692702816
826.6928936664028	1586.3	27582.4	-5.576747041792041
827.4313205419711	1586.1666666666667	27684.1	-5.663546169489459
828.1696741957036	1586.3333333333333	27705.166666666668	-6.225448247400835
828.907954625435	1586.7333333333333	27751.433333333334	-6.400561861827526
829.646161829	1586.6333333333334	27798.3	-6.247110931145911
830.3842958042337	1586.9	27893.266666666666	-5.743885994503436
831.1223565489707	1586.1666666666667	27971.566666666666	-4.968619253883179
831.8603440610459	1586.5	28035.133333333335	-5.313267316129223
832.598258338294	1586.2666666666667	28118.5	-5.412498069998108
833.3360993785501	1586.2666666666667	28173.133333333335	-5.9318971306696024
834.0738671796487	1586.3333333333333	28266.333333333332	-5.853518543066246
834.8115617394246	1586.3666666666666	28358.933333333334	-6.264807555045586
835.5491830557129	1586.0333333333333	28485.966666666667	-6.5858685028262505
836.2867311263482	1586.7666666666667	28546.433333333334	-6.82095746689482
837.0242059491653	1586.1333333333334	28686.933333333334	-5.588714992630289
837.7616075219992	1586.3333333333333	28785.766666666666	-5.6058836288407194
838.4989358426844	1586.6	28849.833333333332	-5.952298095874738
839.2361909090561	1585.7333333333333	28932.033333333333	-5.892563099639376
839.9733727189487	1586.7	29005.533333333333	-6.046853434590903
840.7104812701973	1585.9	29089.166666666668	-5.8711026653120415
841.4475165606366	1585.8	29221.1	-5.843756960520671
842.1844785881015	1586.8666666666666	29375.366666666665	-5.872919455280359
842.9213673504267	1586.1666666666667	29455.866666666665	-5.409325718443784
843.6581828454471	1586.3	29435.366666666665	-5.861771262408571
844.3949250709974	1586.8333333333333	29482.466666666667	-5.353071664235144
845.1315940249126	1586.7333333333333	29597.733333333334	-5.388842832976939
845.8681897050272	1586.1666666666667	29686.433333333334	-4.926366515447129
846.6047121091764	1585.4	29734.333333333332	-5.320943598727304
847.3411612351948	1586.5	29844.966666666667	-5.658091315768013
848.0775370809172	1586.2333333333333	29885.966666666667	-5.699374404152971
848.8138396441784	1586.0333333333333	29966.866666666665	-6.304507959907895
849.5500689228132	1585.4	30046.933333333334	-6.360950411789295
850.2862249146566	1586.2333333333333	30121.4	-6.040071330284734
851.0223076175432	1586.5	30222.233333333334	-6.858302845589329
851.7583170293079	1586.1333333333334	30449.933333333334	-6.563518730020948
852.4942531477856	1586.6333333333334	30589.666666666668	-6.278953495799954
853.2301159708109	1586.6666666666667	30616.733333333334	-6.1654920537411915
853.9659054962187	1586.7666666666667	30732.166666666668	-5.707153098521536
854.7016217218439	1586.5	30792.233333333334	-5.656301266901939
855.4372646455213	1586.5666666666666	30903.566666666666	-5.907358215128239
856.1728342650856	1586.7666666666667	30991.966666666667	-6.016017018744935
856.9083305783716	1585.6	31082.666666666668	-6.02887117128022
857.6437535832143	1586.8333333333333	31161.1	-6.215473459056371
858.3791032774483	1586.6333333333334	31192.833333333332	-6.831150197063625
859.1143796589085	1587.1333333333334	31259.033333333333	-6.468274979498166
859.8495827254299	1586.3	31351.0	-6.198044812490926
860.5847124748469	1585.9333333333334	31412.666666666668	-5.790312455595097
861.3197689049947	1587.1	31549.866666666665	-5.693628667947123
862.0547520137079	1586.9	31745.266666666666	-5.551269558881836
862.7896617988213	1586.9	31833.033333333333	-5.809734615296561
863.5244982581698	1586.0666666666666	31911.466666666667	-6.2522635867225205
864.2592613895882	1586.4	31924.833333333332	-5.913166983659152
864.9939511909114	1586.0	31924.4	-5.704126070575489
865.728567659974	1586.0666666666666	31941.833333333332	-6.189640053191367
866.4631107946109	1586.3333333333333	32037.133333333335	-5.178498132035319
867.197580592657	1586.5333333333333	32098.933333333334	-5.734555532718063
867.931977051947	1586.3333333333333	32194.8	-6.031165635258808
868.6663001703158	1586.5666666666666	32222.033333333333	-5.790478599004488
869.4005499455982	1586.7666666666667	32277.3	-5.588347684389253
870.1347263756289	1586.2666666666667	32318.066666666666	-5.947656566316626
870.8688294582428	1586.3666666666666	32461.233333333334	-5.6399013267895
871.6028591912748	1585.8333333333333	32590.3	-6.090962848968071
872.3368155725594	1586.8333333333333	32755.0	-6.077515061130528
873.0706985999318	1585.6666666666667	32795.46666666667	-5.573809862386314
873.8045082712266	1586.6333333333334	32896.4	-5.175251034974037
874.5382445842787	1586.8333333333333	32974.333333333336	-5.521051408426388
875.2719075369228	1586.5333333333333	33102.26666666667	-5.637949894793626
876.0054971269938	1585.8333333333333	33262.96666666667	-5.263700400438014
876.7390133523264	1586.1666666666667	33336.1	-6.289703064516635
877.4724562107556	1586.1666666666667	33576.76666666667	-5.388562435432043
878.2058257001161	1586.2333333333333	33741.5	-5.648751467909616
878.9391218182427	1585.4333333333334	33901.7	-5.253607494020947
879.6723445629702	1586.0	34001.666666666664	-5.065037107010438
880.4054939321335	1585.9333333333334	34091.46666666667	-5.482301586496438
881.1385699235674	1587.1666666666667	34284.7	-5.392594080804359
881.8715725351066	1585.9	34496.96666666667	-5.515940387573305
882.604501764586	1586.9666666666667	34717.46666666667	-5.999252306641823
883.3373576098403	1586.3	34906.433333333334	-5.731725540161033
884.0701400687044	1586.7	34992.2	-6.0168807212578885
884.8028491390132	1586.7333333333333	35068.0	-6.249344591655025
885.5354848186014	1586.5666666666666	35201.96666666667	-6.359563104038313
886.2680471053038	1586.6666666666667	35371.3	-6.3030217416175045
887.0005359969554	1586.4	35571.6	-6.443656512678527
887.7329514913906	1586.7333333333333	35743.166666666664	-6.543537559764148
888.4652935864447	1585.9666666666667	35926.5	-7.06235763554328
889.1975622799522	1587.2	36130.76666666667	-6.9663345320801255
889.929757569748	1586.1	36319.86666666667	-6.995755561400218
890.6618794536669	1586.0333333333333	36490.333333333336	-6.3974154706412385
891.3939279295437	1586.8	36566.666666666664	-6.3343480787918045
892.1259029952132	1586.6	36687.933333333334	-6.067823896821902
892.8578046485103	1586.6	36877.933333333334	-5.737135054513287
893.5896328872698	1587.3	37059.333333333336	-5.153519963459732
894.3213877093264	1587.2333333333333	37278.23333333333	-5.447857599752006
895.0530691125149	1586.2666666666667	37573.9	-5.067789590162448
895.7846770946703	1585.6666666666667	37875.53333333333	-4.241204712129987
896.5162116536272	1586.6333333333334	38016.26666666667	-4.299776907778669
897.2476727872206	1586.2333333333333	38129.6	-3.7593429217885577
897.9790604932853	1586.2333333333333	38280.13333333333	-3.7189535748220384
898.7103747696559	1586.3666666666666	38431.6	-3.5849107216466303
899.4416156141674	1586.0	38641.53333333333	-2.777358254762117
900.1727830246544	1586.1666666666667	38789.53333333333	-2.9499754900491784
900.9038769989521	1586.9	39034.63333333333	-2.9618912479326043
901.634897534895	1586.7	39264.53333333333	-2.46733858191561
902.365844630318	1586.7	39447.8	-1.8782793618171025
903.0967182830558	1586.1	39541.2	-2.3549176770150497
903.8275184909435	1586.8333333333333	39693.1	-2.1430253591806383
904.5582452518156	1586.6666666666667	39914.3	-2.393697190305621
905.288898563507	1586.1666666666667	40159.36666666667	-2.1197612110012143
906.0194784238527	1586.8333333333333	40302.166666666664	-1.8332001975272125
906.7499848306873	1586.6666666666667	40469.23333333333	-1.896881303210986
907.4804177818455	1586.9	40654.2	-2.0837968580262216
908.2107772751625	1586.6	40872.5	-1.8040623794903097
908.9410633084728	1586.4	41112.23333333333	-1.7551986748858426
909.6712758796114	1586.6333333333334	41189.4	-2.1553626953487455
910.4014149864129	1586.0666666666666	41296.76666666667	-1.7877076789085298
911.1314806267123	1586.8333333333333	41501.0	-1.5871308323080335
911.8614727983444	1586.3666666666666	41619.36666666667	-1.2021467955980933
912.5913914991438	1586.5666666666666	41703.03333333333	-1.493200417265689
913.3212367269456	1586.4333333333334	41821.9	-1.4669188229839707
914.0510084795844	1586.4333333333334	41945.066666666666	-1.6783200313226516
914.7807067548952	1586.4666666666667	42061.53333333333	-2.1200576526208588
915.5103315507125	1586.2333333333333	42206.46666666667	-2.0823526240130605
916.2398828648716	1586.1	42316.73333333333	-2.4783671774036202
916.9693606952068	1586.6	42442.0	-2.328105235984838
917.6987650395532	1586.4333333333334	42506.566666666666	-2.206886423098652
918.4280958957455	1586.9333333333334	42639.6	-1.607491560697251
919.1573532616186	1586.8	42731.2	-1.8604400946435091
919.8865371350073	1587.1666666666667	42687.26666666667	-2.0573963884327227
920.6156475137464	1586.3333333333333	42719.63333333333	-2.4272265259299464
921.3446843956707	1586.3	42831.03333333333	-1.9956987350059503
922.0736477786149	1586.8	42822.8	-2.389078702790371
922.802537660414	1587.2666666666667	42941.86666666667	-2.0569590291232576
923.5313540389027	1586.5666666666666	43059.86666666667	-2.310871324229781
924.2600969119159	1586.5333333333333	43049.4	-2.6044651582813927
924.9887662772883	1586.6666666666667	42934.4	-2.7056498172411723
925.7173621328548	1586.5666666666666	42859.1	-3.0704890040051818
926.4458844764501	1586.5	42760.7	-3.101185727329086
927.1743333059092	1586.5333333333333	42561.066666666666	-2.8348281446616492
927.9027086190666	1586.8	42230.6	-2.7261707909021533
928.6310104137575	1586.1666666666667	41728.5	-3.4078799708239513
929.3592386878165	1586.9666666666667	41161.0	-3.2203071775495644
930.0873934390784	1586.4333333333334	40450.833333333336	-3.189782732662149
930.815474665378	1586.4333333333334	39709.86666666667	-3.288481872465969
931.5434823645503	1586.2333333333333	38745.566666666666	-3.526523573123399
932.2714165344298	1586.6666666666667	37603.566666666666	-3.4369831351540405
932.9992771728516	1586.1666666666667	36546.53333333333	-3.3835058986035547
933.7270642776504	1586.8	35479.63333333333	-3.0033862913675806
934.4547778466609	1585.9	34393.3	-3.417728107184984
935.1824178777181	1586.8666666666666	33487.5	-3.5270878308680254
935.9099843686568	1586.1	32732.733333333334	-3.849895160164469
936.6374773173115	1586.5	32256.166666666668	-3.8889160995224303
937.3648967215174	1587.0333333333333	31993.966666666667	-3.851589857969433
938.0922425791092	1587.1333333333334	31872.633333333335	-3.9503390406826973
938.8195148879216	1585.9	31997.9	-3.454921929599775
939.5467136457895	1586.3666666666666	32199.366666666665	-3.268557705786583
940.2738388505477	1586.2	32481.033333333333	-3.5410559686136995
941.000890500031	1586.6	32830.23333333333	-4.200204457179462
941.7278685920743	1586.0	33369.833333333336	-3.948204185582213
942.4547731245123	1585.8333333333333	33976.76666666667	-4.142883676834231
943.1816040951798	1585.9666666666667	34653.13333333333	-4.075469789537993
943.9083615019116	1586.3333333333333	35420.666666666664	-4.313197696543189
944.6350453425426	1585.9333333333334	36192.46666666667	-4.14823080767534
945.3616556149077	1586.2	36996.26666666667	-4.3124605198808466
946.0881923168415	1586.2666666666667	37816.666666666664	-4.022537079293191
946.8146554461789	1586.2666666666667	38582.23333333333	-3.8531938425017502
947.5410450007547	1586.1333333333334	39362.4	-3.9137286998281686
948.2673609784038	1586.4	40107.76666666667	-3.607351201716109
948.9936033769609	1586.6666666666667	40926.566666666666	-3.4340364002713524
949.7197721942608	1586.7666666666667	41692.23333333333	-3.105044125551907
950.4458674281384	1586.6666666666667	42398.6	-3.283187760219291
951.1718890764284	1586.3333333333333	43052.166666666664	-3.705746208082792
951.8978371369658	1586.8	43660.566666666666	-3.581110521561423
952.6237116075853	1586.0666666666666	44203.6	-3.5932149501644477
953.3495124861216	1586.5666666666666	44790.666666666664	-3.483140900811556
954.0752397704097	1586.8	45304.86666666667	-3.76910649217064
954.8008934582843	1585.9333333333334	45892.8	-3.0290026805550867
955.5264735475803	1585.4666666666667	46442.333333333336	-2.7954737105110343
956.2519800361324	1586.6666666666667	46984.73333333333	-2.5743171100382707
956.9774129217755	1587.0	47517.066666666666	-2.567459933439235
957.7027722023442	1586.2333333333333	47958.833333333336	-2.5647545766956137
958.4280578756737	1587.1	48317.7	-2.7406842141713885
959.1532699395985	1586.5	48575.166666666664	-2.9561543133749923
959.8784083919536	1586.9	48918.6	-2.4165277416710595
960.6034732305736	1587.0333333333333	49304.433333333334	-2.1051974435235996
961.3284644532936	1585.4	49541.26666666667	-2.0848403652093705
962.053382057948	1586.5333333333333	49773.066666666666	-2.078771039551875
962.7782260423721	1586.6	50021.0	-1.2934544869011664
963.5029964044004	1586.8333333333333	50231.1	-1.8551328052605431
964.2276931418677	1586.5	50433.933333333334	-1.5460284075216717
964.952316252609	1586.8666666666666	50549.03333333333	-1.7627307614531138
965.6768657344589	1586.6333333333334	50602.333333333336	-1.6590220605328516
966.4013415852523	1586.1	50588.63333333333	-2.2852787630801017
967.1257438028242	1586.8666666666666	50647.566666666666	-1.752438365968786
967.8500723850091	1586.8666666666666	50705.933333333334	-2.1402955210698598
968.574327329642	1586.5666666666666	50785.566666666666	-2.1019822277038145
969.2985086345576	1586.3	50907.53333333333	-2.2349269957228657
970.0226162975908	1586.6	50930.26666666667	-2.1130602358160466
970.7466503165765	1586.2666666666667	50855.666666666664	-2.123839824687558
971.4706106893493	1586.2333333333333	50837.4	-1.911341255147501
972.1944974137441	1587.1	50716.5	-1.7849149382610858
972.9183104875957	1586.0333333333333	50479.433333333334	-1.6431068152045667
973.6420499087391	1587.1666666666667	50125.23333333333	-1.1708414107964311
974.3657156750087	1586.0	49909.96666666667	-0.830516267798777
975.0893077842397	1586.8666666666666	49662.933333333334	-1.1259183237825867
975.8128262342667	1586.4666666666667	49576.46666666667	-1.2915794711227075
976.5362710229247	1586.1	49522.2	-1.2150382935316246
977.2596421480483	1586.6	49476.833333333336	-0.7589777562452418
977.9829396074724	1586.7333333333333	49330.9	-1.1195211658086528
978.7061633990318	1586.5	49019.76666666667	-1.808488106724636
979.4293135205613	1586.6	48766.63333333333	-1.5274964491159002
980.1523899698958	1585.8333333333333	48522.8	-1.5947044294728494
980.87539274487	1586.3666666666666	48382.6	-1.3772121425489376
981.5983218433189	1586.1666666666667	48351.6	-0.9150092277327525
982.3211772630771	1586.5	48415.833333333336	-0.8967950836579422
983.0439590019795	1585.9666666666667	48541.13333333333	-0.6146320713865271
983.7666670578608	1586.5666666666666	48624.23333333333	-0.1230880048777869
984.4893014285559	1586.9666666666667	48619.933333333334	-0.25723990137929204
985.2118621118997	1587.0666666666666	48608.2	-0.12251570876487507
985.9343491057269	1586.8333333333333	48591.3	-0.01693862476578793
986.6567624078724	1586.7333333333333	48396.566666666666	-0.26001113406262594
987.3791020161709	1586.6333333333334	48346.3	-0.17767024624398162
988.1013679284573	1586.5666666666666	48291.0	-0.19925823975195883
988.8235601425663	1586.1666666666667	48282.6	-0.4492857932207004
989.5456786563328	1587.5	48359.63333333333	-0.2091789505410297
990.2677234675917	1586.8333333333333	48415.066666666666	-0.39737226354668703
990.9896945741776	1586.6	48381.63333333333	-0.36056332656861956
991.7115919739255	1586.9333333333334	48283.13333333333	-0.46229497341972836
992.4334156646702	1586.7333333333333	48073.066666666666	-0.4404270376461749
993.1551656442463	1586.7	47682.066666666666	-0.30672344657402867
993.8768419104888	1586.7	47289.933333333334	-0.4723335183910808
994.5984444612325	1585.9666666666667	46984.6	-0.6748523480679709
995.3199732943121	1586.3666666666666	46716.1	-0.44853229493046487
996.0414284075626	1586.3666666666666	46461.96666666667	-0.6620977874953713
996.7628097988187	1586.6666666666667	46213.36666666667	-1.1565332001488893
997.4841174659151	1586.7	46008.8	-0.792154589243322
998.2053514066869	1586.9333333333334	45753.23333333333	-0.6007184572679999
998.9265116189687	1586.3	45265.333333333336	-0.9485065295498786
999.6475981005952	1586.3666666666666	44655.566666666666	-0.8227178351091278
1000.3686108494015	1586.9	44111.666666666664	-0.6102929790292249
1001.0895498632223	1586.5666666666666	43767.933333333334	-0.11529860073409638
1001.8104151398923	1586.8333333333333	43427.666666666664	-0.16500556994279217
1002.5312066772464	1587.0	43072.53333333333	0.3162661414140421
1003.2519244731194	1586.7666666666667	42744.3	-0.1607124638961877
1003.9725685253462	1586.2	42416.3	0.13546082134582244
1004.6931388317614	1586.2666666666667	42033.333333333336	0.4555026085790787
1005.4136353902	1586.5	41531.13333333333	0.47175636779858576
1006.1340581984969	1586.6	40964.7	0.31333185535630753
1006.8544072544867	1586.9666666666667	40306.833333333336	0.9742948971278128
1007.5746825560042	1586.2666666666667	39669.4	1.1422663595623845
1008.2948841008844	1586.9333333333334	39134.566666666666	0.9730603433179892
1009.0150118869618	1586.1333333333334	38684.0	1.0584058242938954
1009.7350659120716	1586.8666666666666	38365.13333333333	0.8340836965159562
1010.4550461740483	1587.0666666666666	38046.333333333336	1.349713673230518
1011.174952670727	1586.3333333333333	37658.433333333334	1.3086701523464217
1011.8947853999423	1586.0	37223.5	1.0118404201873847
1012.614544359529	1586.9333333333334	36691.9	1.2955573064144146
1013.334229547322	1586.0	36076.433333333334	1.435730019284634
1014.0538409611561	1586.8333333333333	35450.0	1.9829874022841207
1014.7733785988661	1586.4333333333334	34796.933333333334	1.7952576412146566
1015.4928424582868	1586.2333333333333	34258.76666666667	1.5077503946924842
1016.2122325372529	1586.4	33813.13333333333	2.3390207752211682
1016.9315488335994	1585.8666666666666	33356.3	2.077754914657472
1017.6507913451611	1586.0666666666666	32993.933333333334	2.3204624981665978
1018.3699600697728	1587.0666666666666	32623.333333333332	2.457603816367513
1019.0890550052692	1585.9666666666667	32159.833333333332	1.505945218707897
1019.8080761494851	1587.0666666666666	31583.333333333332	1.5563051250721653
1020.5270235002555	1586.4	30918.833333333332	1.8140573141218288
1021.2458970554151	1586.6666666666667	30153.066666666666	1.4405887864241693
1021.9646968127987	1586.2	29487.366666666665	1.475515018725327
1022.6834227702411	1586.4666666666667	28986.466666666667	1.847297253055284
1023.4020749255772	1586.3666666666666	28512.9	1.4534899720784016
1024.1206532766416	1587.3666666666666	28170.0	1.9944835505627134
1024.8391578212693	1586.7333333333333	27836.5	1.47553343574915
1025.5575885572953	1586.3333333333333	27504.266666666666	1.6676792496845305
1026.2759454825539	1586.6666666666667	27075.566666666666	1.6068666645182326
1026.9942285948803	1586.9333333333334	26507.333333333332	1.949250965015476
1027.7124378921092	1586.2666666666667	25928.366666666665	2.060195521300687
1028.4305733720753	1586.9333333333334	25344.2	2.2182038914889484
1029.1486350326138	1586.3	24760.7	2.0374663332870604
1029.866622871559	1586.6666666666667	24238.0	1.7104015979226668
1030.584536886746	1586.7	23767.1	1.6144393789697218
1031.3023770760096	1586.4333333333334	23370.6	1.498465048809684
1032.0201434371845	1586.4	23026.233333333334	0.9754288711247877
1032.7378359681059	1586.8666666666666	22734.433333333334	1.443365222118901
1033.455454666608	1586.8666666666666	22324.933333333334	0.8258955939478515
1034.1729995305259	1586.7666666666667	21883.066666666666	0.6381205384790295
1034.8904705576945	1586.9333333333334	21373.0	0.6062294146108923
1035.6078677459486	1586.8333333333333	20851.533333333333	0.44884825610083323
1036.3251910931228	1586.4666666666667	20343.633333333335	0.2563079343788971
1037.042440597052	1586.5333333333333	19878.166666666668	0.722381388810448
1037.7596162555712	1586.3333333333333	19480.666666666668	1.3742328210487198
1038.4767180665153	1586.3333333333333	19128.933333333334	0.5086324912664467
1039.1937460277186	1586.8333333333333	18831.566666666666	0.32163711370597653
1039.9107001370162	1585.7666666666667	18567.2	0.8661393147864398
1040.627580392243	1587.0333333333333	18273.333333333332	0.5034805740476676
1041.3443867912338	1586.6666666666667	17965.866666666665	0.6509889829292738
1042.0611193318232	1586.9	17575.7	0.32154095708286934
1042.7777780118463	1586.7333333333333	17139.766666666666	0.5280742891302428
1043.4943628291376	1587.4333333333334	16687.366666666665	0.23686637178551628
1044.2108737815322	1586.4	16268.566666666668	0.6265559700818782
1044.9273108668647	1586.6666666666667	15870.4	-0.29685236184967567
1045.64367408297	1586.5	15545.266666666666	0.3797405287012549
1046.359963427683	1586.3666666666666	15260.1	-0.08892231789894421
1047.0761788988382	1586.2	15002.833333333334	-0.2739783373698559
1047.7923204942708	1587.0	14762.6	0.23409347035352993
1048.5083882118154	1586.4666666666667	14491.866666666667	0.07516297653142752
1049.224382049307	1585.7	14187.133333333333	-0.043652073803308176
1049.9403020045802	1586.0333333333333	13864.366666666667	0.549774271748837
1050.6561480754697	1586.2333333333333	13501.133333333333	0.3950513284261474
1051.3719202598106	1586.7333333333333	13167.833333333334	0.2713367632821319
1052.0876185554378	1586.5333333333333	12891.433333333332	0.42663242901564186
1052.8032429601856	1586.1	12631.466666666667	0.6426881665890536
1053.5187934718892	1586.7	12434.466666666667	0.8041206426855606
1054.2342700883835	1586.8333333333333	12253.666666666666	0.16017312123128283
1054.949672807503	1586.1666666666667	12111.166666666666	0.3756569378429022
1055.6650016270826	1586.3666666666666	11939.4	0.20419748783000685
1056.3802565449573	1586.9	11743.5	0.629024804792232
1057.0954375589617	1586.2333333333333	11505.8	0.4789428003254788
1057.8105446669308	1586.4	11285.433333333332	-0.22084414680462572
1058.5255778666992	1587.0	11071.233333333334	0.5238619451871901
1059.240537156102	1586.2666666666667	10844.866666666667	-0.3360378250186823
1059.9554225329737	1586.6	10653.433333333332	-0.3000649243322615
1060.6702339951491	1586.4	10492.4	-0.3298461886223809
1061.3849715404633	1586.3333333333333	10374.933333333332	0.8194253492746282
1062.0996351667509	1586.4333333333334	10247.033333333333	0.17387428193528925
1062.8142248718468	1586.8333333333333	10134.966666666667	-0.2539545770166478
1063.528740653586	1585.9	9987.533333333333	0.11373657215981271
1064.2431825098029	1586.8333333333333	9826.066666666668	1.002656889002443
1064.9575504383324	1587.0666666666666	9606.5	0.2022267057421849
1065.6718444370097	1586.2333333333333	9401.2	-0.3814278668390958
1066.386064503669	1586.5333333333333	9213.266666666666	-0.5311496802263457
1067.1002106361457	1585.9666666666667	9076.766666666666	-0.5214802351814714
1067.8142828322743	1585.8666666666666	8951.8	-0.7461836419450327
1068.5282810898898	1587.0333333333333	8865.5	-0.5744255615845472
1069.2422054068265	1586.2	8766.266666666666	-0.5017449734584574
1069.95605578092	1586.6666666666667	8665.4	-1.0070494618729278
1070.6698322100044	1586.9	8517.7	-1.4700549609936322
1071.383534691915	1586.2	8362.9	-1.192505018495885
1072.0971632244864	1586.6	8202.266666666666	0.5298704690112847
1072.8107178055534	1586.3333333333333	8036.6	-0.5853736572927888
1073.524198432951	1586.9666666666667	7906.3	-0.5334343385637516
1074.2376051045137	1586.2666666666667	7803.333333333333	-0.05588057075798552
1074.9509378180765	1586.8333333333333	7702.5	-1.2315188642648824
1075.6641965714741	1586.4666666666667	7632.6	-1.6298758249906298
1076.3773813625414	1586.2333333333333	7518.966666666666	-0.648582958521273
1077.0904921891133	1586.6	7415.333333333333	-1.668282238315222
1077.8035290490245	1587.0333333333333	7293.066666666667	-0.8338878374061139
1078.51649194011	1586.5666666666666	7151.8	-2.0656631670577594
1079.2293808602042	1586.2333333333333	7040.166666666667	-0.48812041464991385
1079.9421958071423	1586.1666666666667	6908.466666666666	-1.4310624735715194
1080.6549367787588	1586.1333333333334	6829.0	-1.0810348154601421
1081.367603772889	1587.0	6758.966666666666	-1.3386694307884326
1082.080196787367	1586.3	6704.566666666667	-0.03393942056528722
1082.7927158200282	1586.1333333333334	6617.366666666667	-1.3588456807938094
1083.5051608687072	1586.5	6513.5	-1.2498704727360772
1084.217531931239	1586.2	6394.566666666667	-1.673722844287381
1084.9298290054578	1586.0333333333333	6277.833333333333	-0.8322831874820148
1085.6420520891993	1586.6666666666667	6186.633333333333	-0.5566769897470583
1086.3542011802977	1586.6333333333334	6108.633333333333	-0.9050370051690452
1087.0662762765878	1586.0	6044.2	-0.895292338553243
1087.7782773759047	1586.6666666666667	5986.366666666667	-2.3887815340255494
1088.4902044760831	1586.0666666666666	5910.033333333334	-1.300408962001067
1089.202057574958	1585.8666666666666	5828.666666666667	-0.6546126260998288
1089.9138366703637	1586.6333333333334	5733.766666666666	-0.7916715158600109
1090.6255417601355	1586.3666666666666	5636.566666666667	-2.2246330531785596
1091.337172842108	1586.0666666666666	5545.5	-3.5284856970771057
1092.048729914116	1586.5	5499.033333333334	-1.4922446657603434
1092.7602129739944	1585.7333333333333	5456.7	-0.007479453748578463
1093.471622019578	1586.7333333333333	5404.3	-1.8352710186851318
1094.1829570487016	1586.4333333333334	5338.9	-0.7131178939991505
1094.8942180592	1586.2333333333333	5246.5	-3.1015114121835463
1095.605405048908	1586.7666666666667	5164.466666666666	-1.6195467287622352
1096.3165180156604	1585.9	5099.266666666666	-1.6573555419138433
1097.027556957292	1586.3333333333333	5062.766666666666	-1.2433074541171536
1097.7385218716379	1587.1	5022.4	-1.5228086354707568
1098.4494127565324	1586.5	4967.833333333333	-1.7304719766108105
1099.1602296098106	1586.2333333333333	4895.433333333333	-0.41976031481223436
1099.8709724293074	1586.7666666666667	4808.433333333333	-1.0770975414194008
1100.5816412128574	1586.1	4736.9	-0.8537450949387221
1101.2922359582956	1586.7666666666667	4686.233333333334	-2.3987411912289733
1102.0027566634565	1587.0	4645.266666666666	-3.718809886240949
1102.7132033261753	1587.4	4595.5	-2.275155340630404
1103.4235759442865	1586.3666666666666	4517.766666666666	-4.079666248099142
1104.1338745156252	1586.2666666666667	4453.6	-1.3761294012693839
1104.844099038026	1586.3666666666666	4398.233333333334	-3.9411467779279916
1105.5542495093239	1586.2333333333333	4366.8	-2.2588587905954673
1106.2643259273534	1586.6666666666667	4319.666666666667	-2.7562276503164806
1106.9743282899494	1586.3666666666666	4246.033333333334	-2.5398679999641653
1107.684256594947	1586.4	4166.2	-2.556902335347025
1108.394110840181	1586.7333333333333	4112.233333333334	-2.206983211454875
1109.1038910234856	1586.0666666666666	4062.5666666666666	-2.785218475582291
1109.8135971426964	1586.6333333333334	4006.366666666667	-3.95443925678465
1110.5232291956477	1586.8666666666666	3936.7	-2.818568768687812
1111.2327871801745	1586.3333333333333	3872.0333333333333	-2.689724945642556
1111.9422710941117	1586.4333333333334	3827.8333333333335	-1.682452061878081
1112.6516809352938	1586.2	3773.3	-3.4283288043830256
1113.3610167015559	1586.5333333333333	3718.366666666667	-3.1327337837690874
1114.0702783907325	1586.5666666666666	3656.866666666667	-3.8081289417014066
1114.7794660006589	1585.8333333333333	3610.733333333333	-6.253238795863134
1115.4885795291696	1586.0	3580.6666666666665	-4.246635681351623
1116.1976189740992	1586.7	3529.7	-4.004793068001506
1116.906584333283	1586.9	3490.3333333333335	-2.820054721378353
1117.6154756045555	1586.8666666666666	3454.133333333333	-2.913001761718639
1118.3242927857516	1587.0	3417.2	-2.3586084815403456
1119.0330358747062	1586.3	3373.4	-5.04156434286168
1119.741704869254	1586.5	3331.266666666667	-3.1085534706264117
1120.4502997672296	1587.1666666666667	3291.5333333333333	-3.754950074822929
1121.1588205664682	1585.3333333333333	1666.1333333333334	-2.144668466588383
1121.8672672648045	1585.2333333333333	1665.9666666666667	-4.104724652605558
1122.5756398600731	1585.3	1663.8333333333333	-10.921643834030148
1123.2839383501089	1585.4333333333334	1665.9	-1.2575236804025054
