# Supplementary material for: Roblonski: A Material-Efficient Robo-Fluidic Toolbox for Rapid Photochemical Characterization
Source: ACS Cent Sci. 2026 Feb 6;12(3):333–44. doi: 10.1021/acscentsci.5c02027 (PMC13022720; doi:10.1021/acscentsci.5c02027)
Supplement: Supplementary file 2 [file oc5c02027_si_002.zip › BeerLambertStudy/Raw Data (Automataed)/BLEC Study (2025 Jun 12)/RhodamineB2/blec_RhodamineB2__13062025_aABS_i13_eEXP_s2_d900e-03_t250-0_m7_v175-0.csv]

name	C:/Users/cbe.mabolha.shared/Documents/Gilson Spectroscopy Project\BLEC Study (2025 Jun 12)\RhodamineB2\blec_RhodamineB2__13062025_aABS_i13_eEXP_s2_d900e-03_t250-0_m7_v175-0.csv
2025-06-13 02:54:29.803181
mix_iter=7	mix_disp=175.0
droplet_volume=50.0	working_volume=250.0
dilution_scheme=Fractional(value=0.3333333333333333)	n_dil=6
calibration=Calibration(y = f(x); f(x) = -0.244 + 0.9765x; s.t. y > 0.0; Set Feb 4	2025 from "Manuscript Figures Data.xlsx")
count	30
interval	0.1 (Sec)
integration_time	40000 (uSec)
NLC=False	DCC=False	WCAL=-5	Slit=S5
Conc_0=0.009	nFRAC=0.4444444444444445	nConc_(13;2)=0.004	aFRAC=0.4448896625186656	aConc_(13;2)=0.00400400696266799
wavelength (nm)	dark reference (int)	light reference (int)	abs (mOD)
W	D	L	S
344.6678771972656	1602.0666666666666	1681.5	-6.332254178297342
345.45221902608614	1588.8333333333333	1668.1	-6.525415478657901
346.236489003635	1586.1	1665.0	-4.381318186691824
347.02068712774695	1584.9666666666667	1663.5666666666666	-5.854100189068263
347.8048133962569	1585.1333333333334	2404.5666666666666	-5.738846384630099
348.5888678069997	1586.2666666666667	2419.8333333333335	-3.7007080310212523
349.3728503578101	1586.9333333333334	2434.633333333333	-2.554079825991118
350.15676104652283	1587.2333333333333	2445.4	-2.4223793442556563
350.94059987097285	1587.4	2453.4	-1.3019330088636156
351.72436682899485	1587.4	2459.866666666667	-5.736172644522759
352.5080619184237	1585.8666666666666	2470.9333333333334	-1.1108117381086557
353.2916851370942	1585.2	2469.6	-3.764805462704931
354.0752364828412	1585.4	2476.4	-3.608152544861803
354.8587159534994	1585.5666666666666	2478.9666666666667	-4.176638425243919
355.6421235469038	1586.3333333333333	2481.133333333333	-4.714604503706692
356.42545926088906	1586.1333333333334	2481.266666666667	-5.144586485710321
357.20872309329	1587.0666666666666	2482.5666666666666	-3.862566711900331
357.9919150419415	1586.8	2477.8333333333335	-4.284213561359527
358.77503510467835	1586.3	2470.4	-3.8959210751058126
359.5580832793353	1585.9333333333334	2463.2	-5.411737095555839
360.34105956374725	1586.1333333333334	2458.4333333333334	-6.424591743793055
361.12396395574893	1586.1	2455.4666666666667	-5.575696706756068
361.9067964531752	1586.7	2453.5	-3.6918995058534225
362.6895570538609	1586.3333333333333	2456.6	-3.6442652623781604
363.47224575564076	1586.5666666666666	2453.6666666666665	-5.804388700909573
364.2548625563497	1587.1	2451.4	-3.2040314594343298
365.0374074538224	1586.2	2450.1	-5.92493709773153
365.8198804458938	1586.1666666666667	2446.866666666667	-5.000114917713072
366.6022815303986	1586.1	2446.733333333333	-4.31820947497877
367.3846107051717	1586.5333333333333	2447.133333333333	-3.351312886689476
368.1668679680479	1586.4666666666667	2445.5	-5.609062736795942
368.9490533168619	1586.1	2450.6666666666665	-5.986464335940637
369.7311667494487	1586.1666666666667	2459.0333333333333	-4.143007492563894
370.5132082636429	1586.4333333333334	2468.2	-4.0363294333040205
371.2951778572795	1585.5333333333333	2469.8	-3.2944498863575946
372.07707552819323	1586.9	2468.733333333333	-5.918620572512715
372.8589012742189	1585.9333333333334	2474.5666666666666	-7.589930904140485
373.6406550931913	1586.0	2486.133333333333	-4.670910170646502
374.4223369829453	1586.3333333333333	2495.9333333333334	-4.433553704612517
375.2039469413157	1586.8333333333333	2500.0	-6.748259887908785
375.9854849661373	1586.3	2492.5666666666666	-5.886193554262334
376.7669510552448	1585.6	2500.1	-4.253189963824569
377.5483452064732	1586.3333333333333	2507.3	-6.087464817220915
378.3296674176572	1585.8333333333333	2519.9333333333334	-6.689748236252566
379.11091768663164	1586.3666666666666	2521.5666666666666	-5.903839184282673
379.89209601123133	1586.4333333333334	2530.133333333333	-5.9115544902433115
380.67320238929113	1586.3333333333333	2534.3333333333335	-6.261383690849793
381.45423681864577	1586.3333333333333	2531.7	-6.293792433068894
382.23519929713007	1586.8333333333333	2547.9333333333334	-2.777644397897131
383.01608982257886	1586.6333333333334	2554.8	-5.645090703224726
383.796908392827	1586.8333333333333	2567.4	-6.273202731446214
384.57765500570923	1586.0666666666666	2569.2	-6.474601432493014
385.3583296590604	1586.4333333333334	2560.5333333333333	-5.009014593226518
386.1389323507153	1585.6333333333334	2564.233333333333	-5.132330081819619
386.91946307850884	1586.9333333333334	2572.633333333333	-7.931277194502231
387.69992184027564	1586.5666666666666	2597.7	-5.392557321609776
388.48030863385065	1585.9333333333334	2617.1666666666665	-6.492941874345792
389.2606234570687	1585.8333333333333	2601.7	-8.257468703119022
390.04086630776453	1586.0666666666666	2591.9	-7.420358946929186
390.82103718377294	1586.7666666666667	2598.4666666666667	-4.937077041774566
391.6011360829288	1587.1333333333334	2608.766666666667	-5.7431929108222635
392.3811630030669	1585.6	2636.233333333333	-5.871245539719434
393.161117942022	1586.6666666666667	2677.6	-5.026597347211984
393.941000897629	1586.5333333333333	2727.7	-3.2984069672884
394.72081186772266	1586.4333333333334	2728.8333333333335	-5.677791176448027
395.5005508501378	1586.1	2718.0	-5.995094042019471
396.28021784270925	1586.0	2719.0333333333333	-7.8251093556609455
397.0598128432718	1586.0666666666666	2730.8333333333335	-4.941576248231503
397.83933584966024	1586.0	2730.3	-4.918563845011041
398.6187868597095	1586.2666666666667	2744.0	-6.663353717791381
399.3981658712542	1585.8333333333333	2764.733333333333	-4.957140118225559
400.1774728821293	1586.3666666666666	2788.4333333333334	-5.932619464009959
400.9567078901696	1586.3333333333333	2817.766666666667	-3.8621893811657357
401.7358708932098	1586.4666666666667	2808.9	-7.1993567761348976
402.5149618890848	1586.4666666666667	2795.133333333333	-8.48038290944025
403.2939808756294	1586.4333333333334	2800.4666666666667	-8.314596414975313
404.07292785067847	1586.5333333333333	2835.1666666666665	-4.027524956464114
404.8518028120667	1586.1666666666667	2847.8	-4.656501356792935
405.630605757629	1586.2333333333333	2850.4666666666667	-5.484508548224426
406.4093366852001	1586.0666666666666	2844.233333333333	-4.327639388394946
407.1879955926149	1586.9	2848.3333333333335	-6.323046528547374
407.9665824777082	1587.4333333333334	2861.633333333333	-6.573596857500798
408.74509733831474	1586.2666666666667	2888.366666666667	-4.897465776799733
409.52354017226935	1586.3	2890.0666666666666	-8.074501828421289
410.3019109774069	1586.8	2889.8	-7.631859344602142
411.08020975156217	1586.0	2909.8	-6.081134258176591
411.8584364925699	1586.5666666666666	2935.9	-7.245413502731873
412.6365911982651	1586.1666666666667	2958.0333333333333	-4.733244326954433
413.4146738664823	1586.2	2985.9333333333334	-5.794240458133326
414.19268449505654	1587.0	3015.0	-6.569902702814639
414.97062308182257	1586.1333333333334	3051.1666666666665	-7.5233224991639815
415.74848962461516	1586.2	3096.266666666667	-6.007435472582293
416.52628412126916	1586.0	3165.6	-5.880373950242353
417.3040065696194	1586.0333333333333	3236.266666666667	-6.1063119340869605
418.0816569675006	1586.3333333333333	3238.866666666667	-4.45353691955209
418.8592353127476	1585.9333333333334	3217.8	-7.423416647021345
419.63674160319533	1585.8333333333333	3239.233333333333	-6.077431043814707
420.4141758366785	1587.2333333333333	3266.3333333333335	-8.554018538070766
421.1915380110319	1586.4666666666667	3290.9333333333334	-5.737353668175151
421.9688281240904	1586.1333333333334	3286.4	-6.523750718853656
422.7460461736888	1586.2333333333333	3340.6	-5.640373826046379
423.52319215766187	1586.3666666666666	3408.233333333333	-5.793520473791398
424.3002660738445	1586.1	3493.4	-6.127274740496988
425.0772679200714	1586.2	3627.633333333333	-6.8386489151106495
425.8541976941775	1585.5333333333333	3771.6	-6.591747226210899
426.6310553939975	1586.4333333333334	3837.3333333333335	-7.555133843714849
427.40784101736625	1586.2	3896.4	-6.641402430404969
428.18455456211865	1586.4666666666667	4017.233333333333	-7.6271648720196685
428.96119602608934	1585.7333333333333	4210.766666666666	-8.529771504660456
429.7377654071133	1586.5666666666666	4427.733333333334	-7.611465914896078
430.5142627030252	1585.9333333333334	4546.633333333333	-8.214493310361885
431.29068791166	1586.3	4706.9	-7.5968063394533285
432.06704103085235	1585.9	4833.833333333333	-7.923383450267413
432.8433220584372	1585.8	4943.333333333333	-6.322056257784406
433.6195309922492	1586.2666666666667	4998.333333333333	-7.061580762787619
434.3956678301234	1586.3	5047.0	-6.262753314852627
435.1717325698944	1586.0333333333333	5059.666666666667	-7.720094544322307
435.9477252093971	1586.1333333333334	5075.733333333334	-8.763801935455
436.72364574646633	1585.6	5120.2	-8.420407825973554
437.49949417893686	1586.7333333333333	5192.333333333333	-7.743739318268417
438.27527050464346	1586.4333333333334	5286.8	-8.633845846889756
439.0509747214211	1586.5	5458.333333333333	-8.126683523727179
439.8266068271044	1586.8	5726.233333333334	-7.169239513073726
440.6021668195283	1586.2	6100.766666666666	-7.448855057389761
441.37765469652754	1585.8	6559.7	-8.90441104294704
442.1530704559369	1586.1333333333334	7067.433333333333	-8.530825260105331
442.9284140955914	1586.9333333333334	7525.033333333334	-7.7775346648282415
443.7036856133256	1586.3	7845.833333333333	-7.690642591664856
444.47888500697445	1586.2666666666667	8012.066666666667	-7.814314408087615
445.2540122743727	1586.2333333333333	8052.8	-7.481726294758417
446.0290674133552	1586.3666666666666	8010.433333333333	-6.865866862631514
446.8040504217568	1586.4333333333334	7915.566666666667	-7.159311076342667
447.5789612974122	1585.6666666666667	7834.8	-7.8398571267688375
448.35380003815635	1586.7333333333333	7782.733333333334	-7.665513398507906
449.1285666418239	1586.2333333333333	7737.633333333333	-8.291263666824866
449.90326110624983	1586.2	7740.866666666667	-7.619478682873899
450.67788342926883	1586.3666666666666	7759.933333333333	-7.73458823522547
451.4524336087157	1586.8333333333333	7790.433333333333	-7.050487635466731
452.22691164242536	1586.4333333333334	7830.2	-8.126520293290685
453.00131752823256	1585.5666666666666	7902.166666666667	-6.819334869106782
453.7756512639721	1586.1	7952.1	-8.00539533183079
454.5499128474788	1586.9666666666667	8027.666666666667	-6.753127010071876
455.32410227658755	1586.4333333333334	8072.233333333334	-7.448758829753627
456.09821954913303	1586.3333333333333	8088.433333333333	-7.609677902278311
456.8722646629501	1586.4	8052.566666666667	-7.658194591713732
457.6462376158736	1586.6666666666667	7992.066666666667	-7.279274564923067
458.4201384057383	1586.8333333333333	7900.566666666667	-7.0119635083925544
459.1939670303791	1586.1	7773.233333333334	-6.930958471897341
459.96772348763074	1586.7666666666667	7630.433333333333	-6.365380174643036
460.741407775328	1585.7	7479.1	-6.949717741103667
461.51501989130577	1586.0333333333333	7341.1	-7.283642778894951
462.2885598333988	1586.3	7227.533333333334	-6.082701598261722
463.0620275994419	1586.4	7145.366666666667	-5.930677766756728
463.83542318726995	1586.5	7085.466666666666	-5.282921410063746
464.6087465947177	1586.8	7022.533333333334	-6.565527215410793
465.38199781962	1586.6333333333334	7001.466666666666	-5.459553830770232
466.1551768598116	1586.4666666666667	6990.2	-6.31377570614786
466.92828371312737	1586.2333333333333	7001.5	-5.810081801843744
467.7013183774021	1586.4	7038.6	-5.823383637591429
468.4742808504707	1586.1	7085.033333333334	-5.467568538405256
469.24717113016777	1586.3666666666666	7133.633333333333	-6.246749700434466
470.0199892143283	1586.0	7200.966666666666	-5.240662840202531
470.792735100787	1586.2	7282.133333333333	-5.548187999424415
471.5654087873788	1586.6333333333334	7366.3	-5.436156925828886
472.33801027193834	1586.4333333333334	7432.2	-4.599010103865585
473.11053955230057	1586.9	7501.766666666666	-5.191753326119506
473.88299662630027	1585.9666666666667	7561.266666666666	-4.926416403386384
474.65538149177223	1586.2333333333333	7610.4	-5.0838566187843455
475.4276941465513	1586.9	7651.3	-4.66555064946447
476.1999345884722	1586.5666666666666	7656.833333333333	-4.257427611529546
476.97210281536985	1586.1333333333334	7655.266666666666	-4.244046572405329
477.74419882507897	1586.9666666666667	7637.466666666666	-4.185968891321635
478.51622261543446	1585.7333333333333	7605.533333333334	-4.069057230812924
479.2881741842711	1585.8333333333333	7573.6	-3.182064673294431
480.06005352942367	1586.1	7523.833333333333	-3.1531131033084385
480.831860648727	1586.4333333333334	7472.566666666667	-3.5589173428059504
481.60359554001593	1586.6	7428.566666666667	-3.8338635719042298
482.37525820112523	1586.0666666666666	7377.333333333333	-2.8627101699648136
483.14684862988975	1585.9	7319.233333333334	-2.8639495590369686
483.91836682414424	1586.3	7275.7	-1.9953591305365896
484.68981278172356	1586.3666666666666	7239.066666666667	-2.752004573635048
485.46118650046253	1586.9333333333334	7193.966666666666	-1.8241090690208994
486.23248797819593	1586.6	7143.833333333333	-1.3654657657079865
487.0037172127586	1586.8666666666666	7112.3	-1.2662189581162653
487.7748742019853	1586.5333333333333	7076.833333333333	-1.7288910182917046
488.54595894371096	1585.9	7054.6	0.20123020073517153
489.31697143577026	1587.3	7004.9	-1.0728663637863205
490.08791167599804	1586.5333333333333	6972.466666666666	-0.19079413979068863
490.8587796622292	1586.6	6944.3	-0.35921683724052794
491.6295753922984	1586.6333333333334	6909.2	0.4245010593485823
492.4002988640406	1587.1	6884.033333333334	0.5797813871210702
493.17095007529053	1586.5666666666666	6851.433333333333	0.24478684441051377
493.94152902388305	1586.5666666666666	6831.933333333333	2.5492995009252155
494.71203570765294	1586.8333333333333	6794.6	1.2220442676643914
495.482470124435	1586.4333333333334	6758.066666666667	1.404672899440232
496.25283227206404	1586.4	6730.066666666667	2.6225063434873164
497.02312214837485	1586.8666666666666	6707.433333333333	2.3585609560175325
497.7933397512024	1587.0333333333333	6679.7	2.837650727115807
498.56348507838123	1586.6	6661.4	4.3837080319235575
499.3335581277464	1586.6666666666667	6650.433333333333	5.500785989506561
500.10355889713264	1586.0	6626.366666666667	3.691947882404569
500.8734873843747	1585.3333333333333	6622.633333333333	4.68659343214692
501.6433435873074	1586.0333333333333	6619.833333333333	5.359013286957149
502.4131275037657	1586.8666666666666	6620.133333333333	4.9259318851971
503.1828391315842	1585.8666666666666	6638.566666666667	5.936765780618338
503.95247846859786	1586.4	6657.1	5.470087288201614
504.72204551264144	1586.1	6682.566666666667	5.87679823215975
505.49154026154974	1587.0666666666666	6720.5	6.852898259466976
506.2609627131576	1587.3666666666666	6765.5	7.446914462766244
507.03031286529983	1587.1666666666667	6805.466666666666	6.92657762924008
507.7995907158112	1585.9	6867.833333333333	6.956640231436479
508.5687962625266	1586.6333333333334	6944.333333333333	7.1870059289165
509.33792950328075	1586.6333333333334	7012.233333333334	7.796619131669689
510.1069904359085	1585.9	7087.0	7.844045924538027
510.8759790582447	1586.3	7180.233333333334	8.498427855892343
511.6448953681241	1586.5	7267.533333333334	8.603331557474911
512.4137393633815	1586.0	7353.633333333333	8.199116075126156
513.1825110418519	1586.8	7468.233333333334	9.372453561204455
513.9512104013698	1586.1666666666667	7567.833333333333	9.273056618616332
514.7198374397702	1586.5	7675.133333333333	9.596730470820754
515.4883921548881	1586.3333333333333	7783.4	9.804330164899525
516.2568745445578	1585.9666666666667	7890.966666666666	10.297127937410567
517.0252846066146	1586.3666666666666	7998.5	10.467526158081021
517.793622338893	1586.4	8101.766666666666	10.998745647938422
518.561887739228	1585.5666666666666	8201.3	12.004694716087073
519.3300808054544	1586.5666666666666	8286.8	11.897842922516638
520.0982015354069	1586.3333333333333	8391.733333333334	12.97864306170409
520.8662499269203	1586.5666666666666	8467.633333333333	12.359501063333235
521.6342259778296	1586.8	8556.7	13.92491898090203
522.4021296859694	1586.6333333333334	8637.166666666666	15.113123781581548
523.1699610491747	1586.7333333333333	8726.033333333333	16.115591478060928
523.9377200652801	1587.0	8788.5	17.04917999368245
524.7054067321207	1585.9333333333334	8856.233333333334	18.043404528577668
525.4730210475309	1587.4	8914.733333333334	19.048302662861104
526.2405630093459	1586.9	8967.966666666667	19.683672612560663
527.0080326154003	1586.8666666666666	9042.7	21.982694502553468
527.7754298635291	1586.3	9069.566666666668	22.11372238749563
528.5427547515668	1586.0333333333333	9112.566666666668	22.72244598410789
529.3100072773485	1586.4666666666667	9157.533333333333	23.272622982001185
530.077187438709	1586.8333333333333	9211.966666666667	25.772316711025425
530.8442952334829	1586.7333333333333	9255.566666666668	26.896446240848007
531.6113306595051	1586.1333333333334	9294.5	27.902163355283804
532.3782937146104	1586.9333333333334	9327.5	28.682417220347862
533.1451843966338	1586.7666666666667	9356.333333333334	29.801285728306524
533.9120027034099	1585.9666666666667	9393.366666666667	30.88043103386252
534.6787486327736	1586.5333333333333	9431.9	30.822630922405796
535.4454221825597	1586.7666666666667	9478.633333333333	32.834813517619864
536.212023350603	1586.5666666666666	9515.533333333333	33.05532502356915
536.9785521347383	1586.5333333333333	9534.3	32.80315652608211
537.7450085328004	1586.0333333333333	9562.8	34.15909381217612
538.5113925426242	1586.1333333333334	9591.066666666668	34.6094701748946
539.2777041620444	1587.4333333333334	9616.766666666666	34.945294511498425
540.0439433888959	1586.1333333333334	9642.666666666666	35.39716228895996
540.8101102210134	1587.4	9660.2	34.899011962977866
541.5762046562318	1586.8	9682.933333333332	35.1586435625931
542.3422266923859	1586.4	9699.166666666666	34.042100148628656
543.1081763273105	1586.2666666666667	9715.4	33.52235259770961
543.8740535588404	1585.9666666666667	9739.533333333333	33.54834093019799
544.6398583848105	1586.2	9740.933333333332	33.313279564218924
545.4055908030555	1586.3	9742.933333333332	32.6943530807778
546.1712508114102	1586.5666666666666	9742.7	30.67834383090683
546.9368384077096	1586.9333333333334	9746.466666666667	29.982106134679366
547.7023535897882	1587.0666666666666	9746.233333333334	29.238915779339266
548.4677963554811	1586.1666666666667	9751.733333333334	27.578057741301965
549.2331667026231	1586.7333333333333	9736.6	25.930678544551842
549.9984646290487	1586.1666666666667	9748.366666666667	24.694651669621106
550.7636901325931	1586.5	9737.1	22.850930284169976
551.5288432110908	1586.2666666666667	9733.333333333334	21.852765153065967
552.2939238623768	1586.5	9737.433333333332	20.369182599554
553.0589320842859	1586.9333333333334	9721.8	17.493706229574457
553.8238678746528	1586.9333333333334	9721.333333333334	16.615533319881514
554.5887312313124	1586.1333333333334	9726.8	16.430703210991148
555.3535221520995	1587.0666666666666	9713.233333333334	14.128102575723325
556.1182406348488	1586.3	9713.866666666667	13.195563429859801
556.8828866773954	1586.4333333333334	9720.466666666667	11.100310499115626
557.6474602775738	1586.4666666666667	9739.533333333333	10.135213376269073
558.411961433219	1586.3666666666666	9729.333333333334	7.817547630340144
559.1763901421657	1586.9666666666667	9749.366666666667	7.697660168128494
559.9407464022488	1586.8333333333333	9750.0	5.7086583865471185
560.7050302113031	1587.0666666666666	9768.066666666668	4.967039953788086
561.4692415671633	1586.8333333333333	9778.133333333333	3.631032241617706
562.2333804676643	1586.9333333333334	9798.633333333333	3.2559276926829095
562.997446910641	1586.7	9805.0	1.724398130813301
563.7614408939281	1586.5333333333333	9832.7	1.1795683719313212
564.5253624153604	1586.6666666666667	9851.6	0.25229714515686985
565.2892114727728	1586.8666666666666	9866.333333333334	-0.9763021819546471
566.0529880639999	1586.1666666666667	9888.8	-1.3683128573625054
566.8166921868768	1586.7	9902.6	-2.153269574429955
567.5803238392382	1587.0333333333333	9912.566666666668	-1.9708045175002158
568.3438830189189	1585.6333333333334	9918.366666666667	-3.3883866779880294
569.1073697237535	1587.0	9945.833333333334	-3.6990809371280102
569.8707839515772	1586.6	9971.166666666666	-4.348091950836838
570.6341257002246	1586.5333333333333	9973.533333333333	-4.514273916082016
571.3973949675305	1586.7	9982.7	-4.9631256317027495
572.1605917513298	1586.4	9993.8	-5.867928273468639
572.9237160494572	1586.6333333333334	10019.133333333333	-5.6743905443290785
573.6867678597476	1586.3	10019.533333333333	-5.645095953655988
574.4497471800358	1585.8	10027.233333333334	-5.588860611694648
575.2126540081566	1587.1666666666667	10045.5	-5.945956060955281
575.9754883419448	1586.5	10036.566666666668	-6.5680952596033455
576.7382501792351	1587.2	10043.066666666668	-7.128175795468943
577.5009395178625	1586.4333333333334	10062.966666666667	-5.9871819657910885
578.2635563556619	1586.0	10081.566666666668	-6.581857132116504
579.0261006904677	1586.4	10088.2	-7.3194159199074935
579.7885725201152	1586.9333333333334	10131.866666666667	-6.462336780415443
580.5509718424388	1587.2	10137.6	-7.253184614382729
581.3132986552736	1586.1	10162.733333333334	-6.874130547303801
582.0755529564542	1585.7333333333333	10181.766666666666	-7.239842484674269
582.8377347438156	1587.4	10206.5	-7.280091087892463
583.5998440151925	1586.4333333333334	10218.666666666666	-8.102796722782658
584.3618807684197	1586.6333333333334	10239.966666666667	-7.0853289387493845
585.123845001332	1586.9	10278.1	-7.4707666414850795
585.8857367117644	1586.5666666666666	10283.2	-7.5054069471060005
586.6475558975515	1586.5	10331.133333333333	-7.130844746715703
587.4093025565281	1586.6	10379.166666666666	-7.0550296512803605
588.1709766865292	1586.5	10419.3	-8.028285261261619
588.9325782853895	1586.4	10473.766666666666	-7.745893100311225
589.6941073509438	1587.0	10524.7	-7.400215924685868
590.4555638810269	1586.2	10587.366666666667	-8.045272854340379
591.2169478734736	1586.1	10679.933333333332	-7.341528186728742
591.9782593261189	1586.4666666666667	10751.5	-7.020835616407383
592.7394982367973	1586.5333333333333	10826.2	-7.2759192744326
593.5006646033439	1586.8666666666666	10913.533333333333	-7.789858110600935
594.2617584235933	1586.1333333333334	11016.4	-7.404815788773047
595.0227796953804	1586.1666666666667	11115.433333333332	-7.77791542218727
595.78372841654	1587.2666666666667	11223.966666666667	-7.659497870108883
596.544604584907	1585.9	11344.266666666666	-7.672696199806601
597.3054081983161	1586.8666666666666	11461.066666666668	-7.609401834325349
598.0661392546021	1585.9666666666667	11573.966666666667	-7.799713654934245
598.8267977515999	1586.8333333333333	11689.5	-6.994847967783461
599.5873836871442	1586.6	11812.733333333334	-8.177106958507668
600.34789705907	1586.1666666666667	11950.033333333333	-7.115471140321287
601.1083378652119	1586.7666666666667	12072.266666666666	-8.544266621303189
601.8687061034049	1586.9666666666667	12239.433333333332	-7.285195727354739
602.6290017714836	1586.1333333333334	12382.2	-6.988574421697716
603.3892248672829	1586.8333333333333	12519.7	-7.353811333833054
604.1493753886377	1586.6666666666667	12661.733333333334	-7.452951075150568
604.9094533333828	1586.9666666666667	12797.7	-7.734083349407892
605.6694586993528	1586.0666666666666	12920.533333333333	-7.723171583905834
606.4293914843829	1586.8	13050.733333333334	-7.415799197553788
607.1892516863076	1586.3	13159.5	-8.110686120573016
607.9490393029618	1586.2	13311.7	-7.721374863196631
608.7087543321802	1586.2333333333333	13463.766666666666	-7.455706040767348
609.4683967717978	1585.8666666666666	13618.3	-7.503641128744253
610.2279666196492	1586.4333333333334	13769.366666666667	-6.934864676919067
610.9874638735695	1585.8333333333333	13888.1	-7.55212346429133
611.7468885313933	1586.7	14007.933333333332	-8.029932055634458
612.5062405909555	1586.0333333333333	14164.733333333334	-6.999294480552582
613.2655200500909	1585.9666666666667	14284.766666666666	-6.791114841591677
614.0247269066342	1586.6666666666667	14402.566666666668	-6.807389390813126
614.7838611584203	1586.3	14501.733333333334	-7.791449979283794
615.5429228032841	1586.3666666666666	14592.7	-7.758252196111894
616.3019118390603	1586.8333333333333	14701.833333333334	-7.191070179895026
617.0608282635836	1586.1	14800.766666666666	-7.585340208294967
617.8196720746892	1586.3666666666666	14876.033333333333	-7.805107115395873
618.5784432702114	1585.8333333333333	14969.233333333334	-7.289539618359378
619.3371418479854	1585.9333333333334	15048.9	-7.415980729174755
620.0957678058459	1586.8666666666666	15142.333333333334	-7.397300550313383
620.8543211416277	1586.5333333333333	15210.866666666667	-7.704835653797585
621.6128018531655	1586.2333333333333	15262.333333333334	-7.976377768555136
622.3712099382943	1586.3666666666666	15321.8	-7.634775127323191
623.1295453948488	1586.2666666666667	15366.7	-7.415952224299105
623.8878082206638	1586.5333333333333	15421.066666666668	-7.142284970191398
624.6459984135743	1585.9666666666667	15460.433333333332	-7.076730957664096
625.4041159714149	1586.6333333333334	15515.1	-7.642225709903512
626.1621608920203	1586.3666666666666	15554.266666666666	-7.846861010505527
626.9201331732256	1586.0	15596.666666666666	-7.362158940571921
627.6780328128656	1585.8	15642.933333333332	-6.65906997719336
628.4358598087749	1586.1333333333334	15683.6	-7.3151894018297785
629.1936141587885	1586.8333333333333	15715.4	-7.675881219020469
629.9512958607411	1586.1666666666667	15756.7	-7.172287564402814
630.7089049124675	1586.5333333333333	15769.266666666666	-7.458236525445402
631.4664413118026	1585.6333333333334	15780.9	-7.629107131671951
632.2239050565811	1586.2666666666667	15827.1	-7.193166005513559
632.9812961446379	1586.4	15844.566666666668	-7.589757587424383
633.7386145738079	1586.6	15867.066666666668	-7.513251177611851
634.4958603419257	1585.8333333333333	15862.166666666666	-7.316037342375866
635.2530334468262	1585.6666666666667	15848.533333333333	-7.123239891626552
636.0101338863443	1586.2	15865.1	-6.361644405257366
636.7671616583146	1586.5666666666666	15821.633333333333	-7.901657229388642
637.5241167605723	1587.0	15807.0	-7.732977214105629
638.2809991909518	1586.1666666666667	15793.633333333333	-7.374242850636089
639.037808947288	1585.5	15790.033333333333	-7.779364348190556
639.7945460274159	1586.2333333333333	15775.866666666667	-7.184789499532423
640.5512104291702	1586.0666666666666	15754.866666666667	-7.060585580885807
641.3078021503857	1586.5	15737.866666666667	-7.023920288195207
642.0643211888971	1586.0333333333333	15736.633333333333	-7.170232600201753
642.8207675425394	1586.6333333333334	15716.466666666667	-6.718897094781215
643.5771412091474	1586.1	15658.0	-7.826770412923026
644.3334421865558	1586.0333333333333	15630.033333333333	-7.1583062224287755
645.0896704725996	1585.9333333333334	15620.066666666668	-7.2170704376984345
645.8458260651132	1587.1	15615.866666666667	-7.102063990033073
646.6019089619319	1586.9666666666667	15571.733333333334	-7.2738938142037
647.3579191608902	1586.3	15561.7	-7.4243692162259975
648.1138566598231	1586.4333333333334	15536.4	-7.281683231266698
648.8697214565653	1585.9333333333334	15520.866666666667	-7.1127055160014425
649.6255135489516	1586.0333333333333	15476.233333333334	-7.644662891237171
650.3812329348169	1586.2	15465.4	-6.5558058619031705
651.1368796119959	1586.0333333333333	15507.1	-6.649926864345726
651.8924535783235	1587.0333333333333	15511.0	-6.431434347693816
652.6479548316345	1586.7666666666667	15482.133333333333	-6.83035733855711
653.4033833697637	1586.8	15461.2	-7.0921623783547725
654.1587391905458	1586.6666666666667	15467.0	-6.152376342585633
654.9140222918159	1585.9333333333334	15458.233333333334	-7.069613740983911
655.6692326714084	1586.9666666666667	15458.766666666666	-7.582933184719865
656.4243703271585	1586.4	15477.133333333333	-7.058257310842537
657.1794352569008	1586.4	15510.666666666666	-7.463664264633296
657.9344274584702	1586.7333333333333	15532.166666666666	-6.542285894596867
658.6893469297014	1586.1333333333334	15518.633333333333	-6.727388132071244
659.4441936684294	1585.7	15565.833333333334	-6.782128261161687
660.1989676724888	1586.4333333333334	15602.9	-6.734177134924774
660.9536689397146	1585.6333333333334	15616.6	-7.594992998706574
661.7082974679414	1586.3	15662.933333333332	-7.452307015779203
662.4628532550042	1587.0666666666666	15696.1	-6.2667874107620385
663.2173362987378	1585.7666666666667	15739.8	-7.363635105586742
663.9717465969768	1586.8333333333333	15792.066666666668	-7.61078321632102
664.7260841475563	1586.4333333333334	15860.7	-7.024803115592322
665.480348948311	1585.9666666666667	15934.9	-6.704511949150741
666.2345409970756	1585.8666666666666	16013.133333333333	-6.7820067932701615
666.988660291685	1586.4333333333334	16083.833333333334	-6.680624911151466
667.742706829974	1586.7666666666667	16154.733333333334	-6.060939313698068
668.4966806097776	1585.9333333333334	16220.3	-6.914644453593411
669.2505816289303	1586.4666666666667	16296.033333333333	-6.791413601514218
670.0044098852671	1585.6666666666667	16373.7	-7.099604895247952
670.7581653766227	1586.7	16454.5	-7.042663140476621
671.511848100832	1586.5666666666666	16539.3	-7.195376143033849
672.2654580557298	1586.9666666666667	16661.633333333335	-6.902365852092262
673.0189952391509	1586.4333333333334	16795.9	-6.922238748699865
673.7724596489301	1586.2666666666667	16887.166666666668	-7.017140400486461
674.5258512829022	1586.3666666666666	16984.466666666667	-7.544579223447264
675.279170138902	1586.5	17081.233333333334	-7.654012746951633
676.0324162147645	1586.1	17185.233333333334	-7.132424031086328
676.7855895083242	1586.8	17312.433333333334	-6.64419190347801
677.5386900174161	1586.2	17443.333333333332	-6.718073223565408
678.2917177398749	1586.3	17564.466666666667	-6.672034039315981
679.0446726735356	1586.9666666666667	17720.866666666665	-6.5701176492570035
679.797554816233	1586.4	17845.8	-6.4171538310007765
680.5503641658016	1586.0333333333333	17947.433333333334	-7.0212947385487645
681.3031007200765	1585.9	18080.333333333332	-6.942660575899219
682.0557644768925	1586.1	18188.666666666668	-6.76132416214473
682.8083554340842	1586.3333333333333	18279.633333333335	-7.4133910357271535
683.5608735894867	1586.5	18407.166666666668	-6.931045776771801
684.3133189409347	1585.7	18531.766666666666	-7.092000834978191
685.0656914862628	1586.4666666666667	18656.833333333332	-6.946477338992166
685.8179912233061	1586.4666666666667	18791.866666666665	-7.418770044314537
686.5702181498993	1586.2666666666667	18915.9	-7.257607972242725
687.3223722638772	1586.5	19046.333333333332	-6.383591063880182
688.0744535630747	1586.2333333333333	19140.8	-7.06883740747164
688.8264620453265	1585.8666666666666	19259.1	-6.766183989156163
689.5783977084674	1586.4666666666667	19385.6	-6.604157351153481
690.3302605503324	1586.4333333333334	19506.266666666666	-7.058649147431307
691.082050568756	1587.2	19574.2	-7.623651952186865
691.8337677615733	1586.5333333333333	19667.466666666667	-7.633954515217438
692.585412126619	1586.1	19794.066666666666	-7.069099760293139
693.3369836617278	1586.2666666666667	19888.833333333332	-6.936342618849425
694.0884823647348	1586.0666666666666	19958.8	-7.098466411106134
694.8399082334745	1587.1	20047.666666666668	-6.418714353639527
695.5912612657819	1587.0	20121.366666666665	-6.668020906370711
696.3425414594917	1586.5666666666666	20186.433333333334	-6.706033143086997
697.0937488124388	1586.4333333333334	20287.1	-6.555799906447318
697.8448833224579	1585.6333333333334	20355.033333333333	-6.219595531532829
698.5959449873841	1586.9666666666667	20390.666666666668	-6.883269056283969
699.3469338050518	1586.2333333333333	20439.033333333333	-7.134473971392484
700.0978497732962	1586.4	20463.733333333334	-6.904939144243781
700.8486928899517	1585.9666666666667	20485.466666666667	-7.580910080894754
701.5994631528534	1586.9	20531.133333333335	-6.746843476027785
702.3501605598362	1586.8666666666666	20550.8	-6.960055892700311
703.1007851087347	1586.3666666666666	20516.7	-7.594220092049883
703.8513367973837	1586.2333333333333	20524.533333333333	-7.012276460781912
704.6018156236181	1586.2	20523.666666666668	-7.07877038865362
705.3522215852728	1586.2333333333333	20540.166666666668	-6.849436987869964
706.1025546801824	1586.5	20528.866666666665	-7.418927444880559
706.8528149061818	1586.6333333333334	20498.2	-7.3165127975897
707.603002261106	1585.8666666666666	20466.7	-7.4119971613490305
708.3531167427894	1586.4666666666667	20441.0	-7.093791254722533
709.1031583490673	1586.7333333333333	20432.833333333332	-6.778677045359242
709.8531270777742	1586.4333333333334	20385.7	-6.737055216848901
710.6030229267449	1586.5333333333333	20351.066666666666	-7.230738676370086
711.3528458938142	1586.3	20307.733333333334	-7.515606631554814
712.1025959768172	1586.6	20211.3	-7.456517427982153
712.8522731735884	1586.8333333333333	20141.333333333332	-6.664682373780007
713.6018774819628	1586.2666666666667	20104.833333333332	-6.277034740391014
714.351408899775	1586.3333333333333	19993.1	-6.631794360431982
715.1008674248601	1586.1666666666667	19905.833333333332	-6.796911330441129
715.8502530550527	1586.8	19791.4	-7.319118540290156
716.5995657881876	1586.4333333333334	19677.433333333334	-6.8254332456940645
717.3488056220998	1586.3333333333333	19581.9	-6.808288794740511
718.097972554624	1586.9666666666667	19464.233333333334	-6.962175976780533
718.8470665835949	1586.5666666666666	19398.6	-6.420066176396994
719.5960877068475	1586.7	19345.433333333334	-5.932091488324897
720.3450359222164	1587.4333333333334	19305.233333333334	-6.324333907980422
721.0939112275368	1587.1333333333334	19268.333333333332	-6.780892753228603
721.842713620643	1586.2666666666667	19262.9	-6.409167093052438
722.5914430993702	1586.5666666666666	19194.866666666665	-6.848403744671842
723.340099661553	1586.8666666666666	19156.833333333332	-7.042425171261884
724.0886833050263	1586.2	19146.066666666666	-6.384860998982635
724.837194027625	1586.7333333333333	19113.033333333333	-6.70129508485475
725.5856318271836	1586.3666666666666	19077.0	-6.6406863949071475
726.3339967015373	1586.9	19023.6	-6.89320457942089
727.0822886485207	1586.1	18985.8	-6.834042522115108
727.8305076659686	1586.5666666666666	18975.866666666665	-6.106498137526111
728.5786537517159	1586.9333333333334	18912.433333333334	-7.113858202146254
729.3267269035974	1587.3333333333333	18846.866666666665	-6.697534173153193
730.0747271194479	1587.3333333333333	18810.366666666665	-6.511283614125304
730.822654397102	1586.9	18780.033333333333	-6.451184774588353
731.5705087343949	1586.9333333333334	18741.433333333334	-6.9193228586055335
732.3182901291611	1586.7	18702.533333333333	-6.468437966794407
733.0659985792356	1585.9333333333334	18650.033333333333	-6.538046495889384
733.8136340824532	1586.6666666666667	18612.3	-6.259468275011574
734.5611966366486	1586.9666666666667	18588.0	-6.385108076756564
735.3086862396566	1586.3333333333333	18568.933333333334	-6.465899477631718
736.056102889312	1585.6	18593.4	-5.91515130140284
736.8034465834498	1586.9666666666667	18609.166666666668	-5.868231616493547
737.5507173199047	1586.3333333333333	18594.766666666666	-5.719256533008988
738.2979150965115	1585.9666666666667	18631.366666666665	-5.746327945377379
739.045039911105	1587.1666666666667	18638.366666666665	-5.644671179763766
739.79209176152	1586.7666666666667	18615.766666666666	-6.178627539093814
740.5390706455914	1586.7	18597.233333333334	-5.920923375359344
741.285976561154	1587.2	18588.9	-6.0281184453457755
742.0328095060426	1587.1333333333334	18570.533333333333	-5.814268560760771
742.7795694780918	1586.2666666666667	18519.5	-6.315285649086347
743.5262564751367	1587.0	18490.0	-6.363636531588527
744.272870495012	1586.2333333333333	18444.1	-7.118665954306927
745.0194115355524	1586.8666666666666	18433.0	-6.185918572376849
745.765879594593	1586.1	18398.866666666665	-6.154814985448907
746.5122746699683	1586.3333333333333	18410.2	-6.003140935654824
747.2585967595134	1586.1	18444.433333333334	-5.5579449123073825
748.0048458610628	1586.7666666666667	18467.2	-5.7513358895637285
748.7510219724516	1586.8	18502.5	-5.783339328533983
749.4971250915144	1586.3666666666666	18524.6	-5.906399559812479
750.243155216086	1586.9666666666667	18517.7	-6.701152968870001
750.9891123440015	1586.5333333333333	18572.633333333335	-6.025211333995978
751.7349964730954	1586.9666666666667	18597.366666666665	-6.053592314028079
752.4808076012027	1585.1666666666667	18618.966666666667	-6.829943086152108
753.2265457261582	1585.9	18638.366666666665	-6.321648646530879
753.9722108457964	1586.4666666666667	18690.733333333334	-7.071068866538945
754.7178029579526	1586.2666666666667	18770.666666666668	-6.225300699502121
755.4633220604613	1586.6666666666667	18788.0	-6.7059329860570855
756.2087681511574	1586.9333333333334	18845.866666666665	-6.516019211717736
756.9541412278757	1586.5666666666666	18880.533333333333	-6.261230304451462
757.699441288451	1586.5	18929.366666666665	-6.483895899602984
758.4446683307182	1586.0333333333333	18969.766666666666	-6.361274112528143
759.1898223525119	1586.3666666666666	19020.166666666668	-6.03697558691679
759.9349033516671	1586.2	19109.666666666668	-5.145043414172231
760.6799113260186	1586.9	19154.4	-6.3926632048823935
761.424846273401	1586.7333333333333	19257.5	-5.843426714628011
762.1697081916495	1586.8	19326.533333333333	-5.378589709442876
762.9144970785986	1586.4666666666667	19358.1	-6.0917061613178864
763.6592129320832	1586.8666666666666	19447.4	-6.279748292219327
764.4038557499381	1586.4666666666667	19507.3	-6.171174072964803
765.1484255299982	1586.0	19578.433333333334	-6.689846116665735
765.8929222700982	1586.6333333333334	19634.3	-6.316299627714722
766.637345968073	1587.3333333333333	19723.833333333332	-5.794389683782333
767.3816966217572	1587.0333333333333	19846.533333333333	-5.523968218580455
768.1259742289859	1586.5	19870.933333333334	-6.183580721285004
768.8701787875938	1586.4333333333334	19971.7	-5.704067130189945
769.6143102954156	1585.9666666666667	20028.366666666665	-6.437365254208594
770.3583687502863	1586.3333333333333	20064.533333333333	-6.6086658852866496
771.1023541500406	1586.7	20153.766666666666	-5.734765079926884
771.8462664925133	1586.5333333333333	20232.033333333333	-5.712331909623097
772.5901057755393	1586.4333333333334	20312.166666666668	-6.4069490501864905
773.3338719969533	1586.8333333333333	20410.266666666666	-5.8628378615172005
774.0775651545903	1586.6	20504.833333333332	-5.946136304618178
774.8211852462848	1586.0	20563.866666666665	-6.473527480430133
775.5647322698719	1586.3	20673.833333333332	-6.209379303287021
776.3082062231862	1586.1	20728.166666666668	-5.993450898620095
777.0516071040627	1586.8333333333333	20788.7	-6.129556575545817
777.7949349103361	1586.6	20836.9	-6.678898766135568
778.5381896398412	1585.8666666666666	20968.033333333333	-5.591716331975583
779.281371290413	1586.6666666666667	21118.366666666665	-6.351918574802086
780.024479859886	1586.6333333333334	21283.633333333335	-6.243216560823861
780.7675153460953	1586.4666666666667	21393.933333333334	-5.947030547067158
781.5104777468754	1586.7666666666667	21492.133333333335	-6.262206082383489
782.2533670600615	1586.4666666666667	21547.2	-6.562971728811429
782.996183283488	1586.6666666666667	21647.2	-6.692613638060379
783.73892641499	1586.7666666666667	21768.9	-5.925114693875387
784.4815964524023	1586.8666666666666	21870.0	-6.512160894363955
785.2241933935596	1586.3333333333333	21993.066666666666	-6.276574358384181
785.9667172362967	1587.5333333333333	22100.266666666666	-5.94652878160033
786.7091679784486	1586.0666666666666	22216.0	-5.412895114748499
787.4515456178499	1586.2666666666667	22269.933333333334	-6.117228262396289
788.1938501523355	1586.1	22376.1	-6.119802596187451
788.9360815797401	1586.5666666666666	22467.833333333332	-6.415105668789009
789.6782398978987	1586.6666666666667	22565.1	-6.479438821869303
790.420325104646	1586.4333333333334	22705.066666666666	-5.954914274644729
791.1623371978169	1587.0	22835.566666666666	-6.269426491219513
791.9042761752461	1586.8	22978.066666666666	-5.857496937726317
792.6461420347684	1586.5	23111.3	-5.9587435220803275
793.3879347742187	1587.2	23254.166666666668	-5.74785411238324
794.1296543914318	1586.1333333333334	23338.3	-5.308875589101052
794.8713008842426	1586.6	23441.466666666667	-5.149255915158609
795.6128742504857	1586.7333333333333	23548.966666666667	-5.529877009297522
796.354374487996	1586.0333333333333	23634.633333333335	-5.76694599843582
797.0958015946084	1587.1333333333334	23693.8	-6.094911320471133
797.8371555681575	1586.4	23844.666666666668	-6.076776350869662
798.5784364064783	1587.2333333333333	23967.8	-6.331394141389552
799.3196441074057	1586.3666666666666	24056.1	-6.192774862424428
800.0607786687742	1586.3666666666666	24153.433333333334	-6.788132601190799
800.8018400884189	1586.4	24289.133333333335	-6.521806671061185
801.5428283641745	1586.4666666666667	24410.066666666666	-6.22312437741404
802.2837434938757	1586.8333333333333	24551.366666666665	-6.406390749544208
803.0245854753575	1586.6666666666667	24682.5	-6.433851910958864
803.7653543064547	1585.8	24778.7	-6.027479279212805
804.5060499850019	1586.3333333333333	24881.6	-6.162339302991759
805.2466725088342	1586.7	24971.8	-6.556118010508558
805.9872218757862	1586.3333333333333	25086.533333333333	-5.837987095011085
806.7276980836928	1586.1666666666667	25204.766666666666	-5.810125692442286
807.4681011303886	1587.0666666666666	25319.1	-5.445327416071091
808.2084310137088	1585.7333333333333	25341.566666666666	-6.341670583650549
808.948687731488	1586.3333333333333	25402.533333333333	-6.0434675003222305
809.688871281561	1586.5	25488.0	-5.710128993986142
810.4289816617627	1586.2666666666667	25589.633333333335	-5.674148700528127
811.1690188699278	1586.4	25681.266666666666	-5.834173893118318
811.9089829038911	1586.0	25656.133333333335	-5.334261003592816
812.6488737614875	1585.9	25694.933333333334	-6.125709056090598
813.3886914405518	1586.2	25870.833333333332	-5.452880820457685
814.1284359389189	1586.2666666666667	25992.0	-5.513266816531801
814.8681072544233	1585.8	26143.5	-5.812196631498135
815.6077053849002	1586.1333333333334	26243.5	-6.3278826705063524
816.3472303281842	1586.3333333333333	26282.8	-6.466382982102736
817.0866820821101	1586.8333333333333	26329.466666666667	-6.2652894890793
817.8260606445127	1586.4	26429.666666666668	-6.146454698669715
818.5653660132269	1586.9	26533.3	-6.5221365352665925
819.3045981860876	1587.1	26669.333333333332	-5.949984272566472
820.0437571609293	1587.3	26789.9	-6.427462069046417
820.7828429355872	1586.0	26863.9	-6.126776623795387
821.5218555078957	1586.2	26944.533333333333	-5.988690156882072
822.26079487569	1586.1	27053.833333333332	-6.1509255967716445
822.9996610368046	1586.4666666666667	27135.5	-5.569661300641944
823.7384539890745	1586.8666666666666	27203.1	-5.922674509888736
824.4771737303345	1586.0	27346.4	-5.548109566000368
825.2158202584193	1586.7333333333333	27430.6	-5.494354075197704
825.9543935711638	1586.3666666666666	27487.1	-6.011877814738274
826.6928936664028	1586.0	27584.366666666665	-5.935082161803542
827.4313205419711	1586.6666666666667	27686.6	-5.646143087351003
828.1696741957036	1586.5333333333333	27711.266666666666	-5.930619876550467
828.907954625435	1586.0333333333333	27750.633333333335	-6.2451790180388045
829.646161829	1585.9333333333334	27815.966666666667	-6.191082140132387
830.3842958042337	1586.1333333333334	27866.033333333333	-6.162038859760106
831.1223565489707	1586.1	27951.733333333334	-5.628092077950223
831.8603440610459	1586.3666666666666	28027.5	-5.455901350928599
832.598258338294	1585.8666666666666	28105.966666666667	-5.513064926634405
833.3360993785501	1586.5666666666666	28150.133333333335	-6.018768654813514
834.0738671796487	1587.3333333333333	28206.966666666667	-5.6563327658966545
834.8115617394246	1586.5333333333333	28322.533333333333	-6.09982871598989
835.5491830557129	1587.0	28472.766666666666	-5.946068870306769
836.2867311263482	1586.7666666666667	28546.7	-6.206757289097132
837.0242059491653	1586.5666666666666	28676.166666666668	-6.323170071511798
837.7616075219992	1585.8	28790.7	-6.0799050008608395
838.4989358426844	1586.8	28841.566666666666	-6.154226573030606
839.2361909090561	1586.3666666666666	28946.8	-5.862396176560514
839.9733727189487	1586.3	28990.066666666666	-5.857357744525217
840.7104812701973	1586.4666666666667	29059.5	-6.133211563504348
841.4475165606366	1586.3666666666666	29163.833333333332	-6.677073263549283
842.1844785881015	1586.4666666666667	29317.033333333333	-5.669776802212464
842.9213673504267	1587.0666666666666	29401.433333333334	-5.796628028585324
843.6581828454471	1586.0333333333333	29426.966666666667	-5.580718184470696
844.3949250709974	1586.1333333333334	29459.933333333334	-5.950364162002506
845.1315940249126	1586.1666666666667	29600.4	-4.58669479116412
845.8681897050272	1586.5333333333333	29691.166666666668	-4.356362956133971
846.6047121091764	1586.0333333333333	29752.8	-4.743513285695673
847.3411612351948	1586.8333333333333	29850.8	-5.276143586959635
848.0775370809172	1585.9	29906.5	-5.696716021635554
848.8138396441784	1586.1	29995.933333333334	-5.955467974690842
849.5500689228132	1585.9333333333334	30022.233333333334	-6.935082129446562
850.2862249146566	1586.5	30097.033333333333	-6.710728200593354
851.0223076175432	1586.6	30211.166666666668	-6.594547523603779
851.7583170293079	1586.0666666666666	30413.933333333334	-6.469238312953959
852.4942531477856	1586.4666666666667	30534.4	-6.112354061151562
853.2301159708109	1586.0666666666666	30575.866666666665	-5.780456666008324
853.9659054962187	1585.7333333333333	30676.666666666668	-5.422013581359635
854.7016217218439	1586.4333333333334	30771.7	-5.806607079547457
855.4372646455213	1586.8333333333333	30895.633333333335	-5.4687857715803485
856.1728342650856	1586.3666666666666	31002.966666666667	-5.655849799251345
856.9083305783716	1586.4	31066.733333333334	-5.750810490836243
857.6437535832143	1586.4	31137.5	-6.035799328230251
858.3791032774483	1586.6666666666667	31187.533333333333	-6.8386298135079295
859.1143796589085	1586.5333333333333	31236.833333333332	-6.3141872818721385
859.8495827254299	1586.9	31373.466666666667	-6.214128944283705
860.5847124748469	1586.4	31463.266666666666	-5.147152779506354
861.3197689049947	1586.5	31568.766666666666	-5.713776628411715
862.0547520137079	1585.8	31747.933333333334	-5.445370971588589
862.7896617988213	1586.5	31879.7	-5.598902647060431
863.5244982581698	1585.7333333333333	31952.466666666667	-6.012083373355142
864.2592613895882	1586.0	31971.466666666667	-5.6125814012204644
864.9939511909114	1586.2333333333333	31957.066666666666	-5.629854569880631
865.728567659974	1586.7333333333333	31991.333333333332	-5.524930754865242
866.4631107946109	1586.4	32021.6	-5.43392769074088
867.197580592657	1586.4333333333334	32077.933333333334	-5.82232074979189
867.931977051947	1586.4	32131.1	-6.020299049299308
868.6663001703158	1586.2	32170.033333333333	-5.679204507793268
869.4005499455982	1586.5333333333333	32185.933333333334	-5.70668508512456
870.1347263756289	1586.5333333333333	32245.866666666665	-5.754316977720562
870.8688294582428	1586.8	32409.7	-5.728616264680788
871.6028591912748	1586.2666666666667	32549.966666666667	-5.441026398777119
872.3368155725594	1586.2333333333333	32802.13333333333	-5.49214017163942
873.0706985999318	1585.8666666666666	32817.36666666667	-5.58735086673891
873.8045082712266	1586.7666666666667	32916.066666666666	-5.680403409414191
874.5382445842787	1586.5333333333333	33027.96666666667	-5.0058081334623115
875.2719075369228	1586.4333333333334	33150.933333333334	-5.174521244970445
876.0054971269938	1585.9666666666667	33269.5	-5.38946997454686
876.7390133523264	1586.4	33415.96666666667	-4.933421548112903
877.4724562107556	1585.9	33612.4	-5.119075107383407
878.2058257001161	1586.9666666666667	33782.86666666667	-5.33797969271992
878.9391218182427	1586.9666666666667	33919.46666666667	-5.453095729625029
879.6723445629702	1586.4666666666667	34022.76666666667	-5.3802154101004565
880.4054939321335	1586.0666666666666	34103.3	-5.667136143892993
881.1385699235674	1586.0666666666666	34288.36666666667	-5.4884262177194
881.8715725351066	1586.1333333333334	34453.2	-5.673288898756114
882.604501764586	1585.9333333333334	34680.333333333336	-6.165779625601745
883.3373576098403	1586.0333333333333	34866.6	-6.339062203474888
884.0701400687044	1586.0	34973.46666666667	-6.277460002490171
884.8028491390132	1586.9333333333334	35096.9	-5.784733760838888
885.5354848186014	1586.7333333333333	35237.933333333334	-6.346911421471905
886.2680471053038	1586.5666666666666	35349.933333333334	-6.619138571647841
887.0005359969554	1586.5666666666666	35557.4	-6.780865669104721
887.7329514913906	1586.2333333333333	35694.0	-7.085526284974716
888.4652935864447	1586.2666666666667	35926.666666666664	-7.323189621915404
889.1975622799522	1586.3666666666666	36137.4	-6.684783729593524
889.929757569748	1586.7	36318.0	-6.837900552428116
890.6618794536669	1586.4666666666667	36438.46666666667	-6.549353839830782
891.3939279295437	1586.6666666666667	36520.76666666667	-6.352795845863772
892.1259029952132	1586.8	36679.63333333333	-5.643974690732508
892.8578046485103	1586.2	36847.1	-5.169589698431997
893.5896328872698	1586.0333333333333	37060.8	-4.893344978247838
894.3213877093264	1586.0	37299.2	-4.683649107346935
895.0530691125149	1585.9333333333334	37557.46666666667	-4.791515021266013
895.7846770946703	1585.7666666666667	37781.0	-4.77155758964344
896.5162116536272	1587.3	38032.1	-3.9214402581497887
897.2476727872206	1586.7666666666667	38135.53333333333	-4.281124011985623
897.9790604932853	1586.0666666666666	38268.933333333334	-4.099827230033184
898.7103747696559	1586.7333333333333	38452.8	-3.514733833851047
899.4416156141674	1585.5	38653.4	-3.037902171252965
900.1727830246544	1585.9	38817.9	-2.984014659866501
900.9038769989521	1587.2666666666667	39051.7	-2.907994295847782
901.634897534895	1586.4333333333334	39231.6	-2.742782421955566
902.365844630318	1586.7	39384.13333333333	-2.1178065729675613
903.0967182830558	1586.5	39441.066666666666	-2.541023226902593
903.8275184909435	1586.6666666666667	39585.46666666667	-1.9837558301297156
904.5582452518156	1587.3666666666666	39843.76666666667	-2.0175126178379537
905.288898563507	1586.8333333333333	40138.6	-1.5282525634205322
906.0194784238527	1586.5666666666666	40258.53333333333	-1.598483255611347
906.7499848306873	1586.1333333333334	40480.2	-1.7321231588298394
907.4804177818455	1586.0333333333333	40722.26666666667	-1.687160420687828
908.2107772751625	1586.3	40944.066666666666	-1.4376241706866946
908.9410633084728	1586.5	41147.3	-2.0188929200956722
909.6712758796114	1586.5666666666666	41269.2	-1.7653538969656022
910.4014149864129	1586.2	41357.166666666664	-1.4891008121554232
911.1314806267123	1586.0333333333333	41538.0	-1.3602928486778678
911.8614727983444	1587.1	41619.666666666664	-1.896875447055939
912.5913914991438	1586.5	41736.76666666667	-1.6924004269951476
913.3212367269456	1585.8333333333333	41848.933333333334	-1.5436656064346106
914.0510084795844	1587.0666666666666	41964.76666666667	-1.4589015978472635
914.7807067548952	1585.7	42122.63333333333	-1.7015453561903306
915.5103315507125	1586.3666666666666	42201.333333333336	-1.6645523515623728
916.2398828648716	1586.4	42311.333333333336	-2.1346731719954564
916.9693606952068	1586.7	42462.46666666667	-1.6571274867366408
917.6987650395532	1586.9666666666667	42551.1	-1.704603987006155
918.4280958957455	1586.2333333333333	42638.96666666667	-1.32492887135996
919.1573532616186	1586.5	42700.13333333333	-1.8958364816023434
919.8865371350073	1586.0	42693.23333333333	-2.010771775367636
920.6156475137464	1586.7666666666667	42735.4	-2.4504635312963146
921.3446843956707	1585.9666666666667	42838.13333333333	-2.2376989979676045
922.0736477786149	1585.9	42794.86666666667	-2.3392818022477067
922.802537660414	1586.2666666666667	42894.9	-2.0104092877973807
923.5313540389027	1586.4666666666667	43031.6	-2.2439870070711256
924.2600969119159	1586.8333333333333	43029.166666666664	-1.9124814242511528
924.9887662772883	1586.4	42887.23333333333	-2.612910369776178
925.7173621328548	1586.9666666666667	42828.566666666666	-2.7296833592200405
926.4458844764501	1585.9333333333334	42743.26666666667	-2.767060406803329
927.1743333059092	1586.5333333333333	42459.8	-3.495462383787098
927.9027086190666	1586.5333333333333	42127.2	-3.141319287766025
928.6310104137575	1585.3666666666666	41691.53333333333	-3.316742607875706
929.3592386878165	1586.3	41149.96666666667	-2.89196428468914
930.0873934390784	1587.1	40470.36666666667	-3.466816947904338
930.815474665378	1586.3666666666666	39735.066666666666	-3.2139960646857855
931.5434823645503	1585.8666666666666	38815.1	-3.0691879139066365
932.2714165344298	1586.5333333333333	37656.46666666667	-3.349915658840342
932.9992771728516	1586.4	36598.4	-3.0329524093906577
933.7270642776504	1585.7666666666667	35513.666666666664	-3.1650987816950713
934.4547778466609	1586.4	34420.933333333334	-3.585045250926313
935.1824178777181	1586.2	33534.86666666667	-3.5640533998122796
935.9099843686568	1586.6666666666667	32804.6	-3.7583979145986364
936.6374773173115	1586.7	32334.766666666666	-3.6928219511769003
937.3648967215174	1587.1333333333334	32051.833333333332	-3.9013061472666455
938.0922425791092	1586.6	31915.866666666665	-3.7700941034024367
938.8195148879216	1586.5333333333333	32022.0	-4.087896408974908
939.5467136457895	1586.2	32220.133333333335	-3.6287359350283745
940.2738388505477	1586.3	32489.866666666665	-3.3760112678455108
941.000890500031	1586.7333333333333	32881.7	-3.474853553459686
941.7278685920743	1585.6	33432.23333333333	-3.295813522294772
942.4547731245123	1586.7	33993.23333333333	-4.427528585285896
943.1816040951798	1586.8	34683.333333333336	-3.8126678480811234
943.9083615019116	1586.6666666666667	35439.433333333334	-4.113508221046537
944.6350453425426	1586.7333333333333	36195.5	-3.9793060983457345
945.3616556149077	1585.8666666666666	36971.8	-4.154954546087907
946.0881923168415	1586.5666666666666	37770.26666666667	-4.165626430572812
946.8146554461789	1585.9333333333334	38506.666666666664	-4.162868079496358
947.5410450007547	1586.6	39281.26666666667	-3.8753473678424335
948.2673609784038	1586.4	40053.63333333333	-3.8843955500019383
948.9936033769609	1586.4	40881.566666666666	-3.936549807475203
949.7197721942608	1586.6333333333334	41666.6	-3.548960188547463
950.4458674281384	1586.3	42414.3	-3.1840605547668623
951.1718890764284	1586.0666666666666	43098.666666666664	-3.117890878357163
951.8978371369658	1586.9	43725.933333333334	-3.0123453658331476
952.6237116075853	1586.0666666666666	44272.5	-3.0971068116675933
953.3495124861216	1586.2666666666667	44855.3	-2.919651215121374
954.0752397704097	1586.1333333333334	45388.36666666667	-2.88816804816152
954.8008934582843	1587.0	45949.63333333333	-2.9989589041305535
955.5264735475803	1586.2333333333333	46501.36666666667	-2.5468045065593747
956.2519800361324	1586.5333333333333	46999.63333333333	-2.595332295278979
956.9774129217755	1586.0	47496.1	-2.595530225429084
957.7027722023442	1585.9333333333334	47957.7	-2.476653634663662
958.4280578756737	1586.9333333333334	48318.433333333334	-2.6464250187808243
959.1532699395985	1586.9333333333334	48601.066666666666	-2.2956068389720414
959.8784083919536	1586.0	48873.23333333333	-2.513464038511301
960.6034732305736	1586.3	49261.833333333336	-2.4287402868773524
961.3284644532936	1586.4	49598.566666666666	-1.7527944494546184
962.053382057948	1586.4666666666667	49849.96666666667	-2.0002311449291943
962.7782260423721	1586.3	50121.86666666667	-1.2651869774796916
963.5029964044004	1586.6	50330.066666666666	-1.3900775267255585
964.2276931418677	1586.8	50477.6	-1.5942245727551194
964.952316252609	1586.6333333333334	50596.46666666667	-1.5809419729198235
965.6768657344589	1586.4	50560.63333333333	-1.9071164123719204
966.4013415852523	1586.6666666666667	50570.8	-2.017351759995149
967.1257438028242	1587.0	50593.6	-2.196044417759985
967.8500723850091	1586.8333333333333	50693.0	-2.14877676402518
968.574327329642	1586.2666666666667	50778.166666666664	-1.6269981963234545
969.2985086345576	1585.7	50943.36666666667	-1.620667531676421
970.0226162975908	1586.0333333333333	50948.9	-1.5041961358446532
970.7466503165765	1586.7	50864.63333333333	-1.3469107553955684
971.4706106893493	1586.2666666666667	50848.3	-1.622051265311204
972.1944974137441	1586.5333333333333	50752.433333333334	-1.447121969969759
972.9183104875957	1586.6333333333334	50514.933333333334	-1.6422317732877882
973.6420499087391	1587.0	50154.6	-1.4402618105498635
974.3657156750087	1586.9333333333334	49904.26666666667	-1.4933952092500764
975.0893077842397	1586.9666666666667	49652.26666666667	-1.1841442416802972
975.8128262342667	1586.8333333333333	49598.96666666667	-1.0432015681780817
976.5362710229247	1586.3666666666666	49524.8	-1.2321437105463833
977.2596421480483	1586.8	49463.666666666664	-0.9447819866511546
977.9829396074724	1586.6333333333334	49283.666666666664	-1.0730953004409434
978.7061633990318	1586.6666666666667	49040.933333333334	-1.3751743910341765
979.4293135205613	1586.4666666666667	48781.53333333333	-1.2918941180184618
980.1523899698958	1586.2	48587.4	-1.0324279334660547
980.87539274487	1586.1333333333334	48416.933333333334	-1.2393592212518143
981.5983218433189	1586.3333333333333	48394.9	-0.6421879076249107
982.3211772630771	1586.9	48457.63333333333	-0.4386680797132984
983.0439590019795	1586.8666666666666	48582.73333333333	-0.0049285698048029646
983.7666670578608	1587.1	48653.833333333336	-0.1912686296239604
984.4893014285559	1587.2333333333333	48668.066666666666	0.07226415173946192
985.2118621118997	1586.8	48634.833333333336	-0.0018461709365146638
985.9343491057269	1586.1666666666667	48607.53333333333	-0.1649871431111059
986.6567624078724	1586.4666666666667	48432.566666666666	-0.26320709990288166
987.3791020161709	1587.1666666666667	48416.1	0.4190806508393058
988.1013679284573	1586.1333333333334	48349.833333333336	0.030338592993381333
988.8235601425663	1586.8666666666666	48347.066666666666	-0.012383416957868137
989.5456786563328	1585.9333333333334	48353.0	-0.5460024677949125
990.2677234675917	1587.2666666666667	48433.13333333333	-0.27525286555154105
990.9896945741776	1586.2666666666667	48383.26666666667	-0.33458387132141804
991.7115919739255	1587.0	48288.36666666667	-0.3324810806694201
992.4334156646702	1586.6666666666667	48090.03333333333	-0.33234085509988687
993.1551656442463	1587.3333333333333	47702.8	-0.4342455713311284
993.8768419104888	1586.4333333333334	47301.0	0.04845338319144851
994.5984444612325	1586.5666666666666	46985.26666666667	-0.3311841810319348
995.3199732943121	1587.0	46685.96666666667	-0.435049438078611
996.0414284075626	1586.3333333333333	46409.2	-0.6128891204259773
996.7628097988187	1586.2666666666667	46210.933333333334	-0.553083276983305
997.4841174659151	1586.1333333333334	46023.73333333333	-0.615596519070383
998.2053514066869	1586.7333333333333	45735.7	-0.601281589628336
998.9265116189687	1586.8	45287.933333333334	-0.8263721024288104
999.6475981005952	1586.9333333333334	44669.833333333336	-0.885503112652439
1000.3686108494015	1586.9666666666667	44158.76666666667	-0.7532342595801582
1001.0895498632223	1585.8	43840.23333333333	-0.44892003394448876
1001.8104151398923	1585.9	43503.066666666666	-0.03695187148186847
1002.5312066772464	1586.6333333333334	43198.26666666667	0.04557664759771534
1003.2519244731194	1586.2666666666667	42883.73333333333	0.4057662034664402
1003.9725685253462	1586.7	42522.566666666666	0.43200693309020416
1004.6931388317614	1586.2333333333333	42100.76666666667	0.13186954721193136
1005.4136353902	1586.9	41545.933333333334	0.32363937338117915
1006.1340581984969	1586.0333333333333	40994.53333333333	0.5723318290177374
1006.8544072544867	1586.6	40318.36666666667	0.8923397236064863
1007.5746825560042	1586.8333333333333	39694.76666666667	1.1708508328068274
1008.2948841008844	1586.5	39153.63333333333	1.4389648577743486
1009.0150118869618	1586.0	38631.0	0.7685643533865754
1009.7350659120716	1586.5	38374.96666666667	0.9892193390523593
1010.4550461740483	1586.6333333333334	38018.666666666664	1.0853419011264906
1011.174952670727	1586.3666666666666	37645.1	1.3888942663683757
1011.8947853999423	1586.7333333333333	37227.933333333334	1.5445749996906208
1012.614544359529	1587.0666666666666	36695.26666666667	1.5432374385600356
1013.334229547322	1586.6333333333334	36106.8	1.825544575448242
1014.0538409611561	1586.7333333333333	35448.23333333333	1.8078939370330693
1014.7733785988661	1586.8	34872.53333333333	2.5443006726250683
1015.4928424582868	1586.5666666666666	34314.76666666667	2.0248085156930866
1016.2122325372529	1586.3	33798.2	2.439969397354908
1016.9315488335994	1586.9	33347.63333333333	2.335854676522928
1017.6507913451611	1586.5	32958.76666666667	2.168182087857502
1018.3699600697728	1586.6333333333334	32619.733333333334	2.491634176652722
1019.0890550052692	1586.3	32166.533333333333	1.8573012362006631
1019.8080761494851	1586.6333333333334	31594.066666666666	1.8099839525698054
1020.5270235002555	1586.2	30903.7	1.3996588668834464
1021.2458970554151	1586.8666666666666	30137.3	0.9116169958372903
1021.9646968127987	1587.0	29500.0	1.5139196583917789
1022.6834227702411	1587.2666666666667	28978.6	1.8781373310389478
1023.4020749255772	1586.4333333333334	28524.133333333335	1.9109145301508463
1024.1206532766416	1586.2666666666667	28140.833333333332	1.9248573699627802
1024.8391578212693	1586.6666666666667	27822.3	1.7737501156721232
1025.5575885572953	1586.5666666666666	27525.9	1.9891163048955995
1026.2759454825539	1586.3	27081.433333333334	1.9171894128834597
1026.9942285948803	1586.1333333333334	26510.733333333334	1.9355032331386561
1027.7124378921092	1586.7	25902.166666666668	1.3697020752977824
1028.4305733720753	1586.5333333333333	25326.8	2.0445392594322422
1029.1486350326138	1586.1666666666667	24756.066666666666	1.8345242493097753
1029.866622871559	1586.4	24239.866666666665	2.32657685270146
1030.584536886746	1586.4	23775.1	1.7946119030863699
1031.3023770760096	1586.7	23406.966666666667	2.277587416957833
1032.0201434371845	1587.0	23061.7	1.4477193885900923
1032.7378359681059	1586.9666666666667	22739.0	1.4588538327879925
1033.455454666608	1586.2	22336.166666666668	1.1918468889504132
1034.1729995305259	1586.5333333333333	21886.466666666667	1.0638650390953175
1034.8904705576945	1586.2666666666667	21398.733333333334	1.1625980072734075
1035.6078677459486	1586.1	20870.166666666668	1.5296073442615576
1036.3251910931228	1586.1	20364.233333333334	1.4154046342926783
1037.042440597052	1586.0333333333333	19887.866666666665	0.8590682372969816
1037.7596162555712	1586.6	19485.0	1.0194929427829433
1038.4767180665153	1586.4	19142.866666666665	0.6246462045610148
1039.1937460277186	1586.4666666666667	18865.633333333335	1.6788403874318172
1039.9107001370162	1586.7333333333333	18548.3	0.29626114013107263
1040.627580392243	1586.5333333333333	18298.033333333333	0.8124438823118488
1041.3443867912338	1586.9	17942.133333333335	0.03275098843249701
1042.0611193318232	1586.5333333333333	17581.233333333334	0.5207330506656601
1042.7777780118463	1586.4333333333334	17144.166666666668	0.837326856948282
1043.4943628291376	1586.3333333333333	16680.0	0.3809335829286134
1044.2108737815322	1586.3666666666666	16253.9	0.06415808727865091
1044.9273108668647	1585.7333333333333	15902.4	0.8036063999065353
1045.64367408297	1586.7	15543.133333333333	0.1960868432976494
1046.359963427683	1586.5	15260.9	0.29228733297659437
1047.0761788988382	1586.2333333333333	15003.833333333334	0.12625169047727794
1047.7923204942708	1585.9	14754.733333333334	-0.1945323135999375
1048.5083882118154	1586.9	14482.233333333334	-0.2154884334037005
1049.224382049307	1586.7666666666667	14183.566666666668	-0.3274039918487679
1049.9403020045802	1585.9666666666667	13851.266666666666	0.1322114316785254
1050.6561480754697	1586.3666666666666	13505.233333333334	0.8668640347045217
1051.3719202598106	1585.9666666666667	13181.766666666666	1.1438134937289193
1052.0876185554378	1587.1333333333334	12892.366666666667	0.19340031187524728
1052.8032429601856	1586.6	12630.966666666667	0.5679290319893034
1053.5187934718892	1586.6666666666667	12425.533333333333	0.19237022650857813
1054.2342700883835	1587.3333333333333	12271.9	0.5857100989919131
1054.949672807503	1585.9666666666667	12120.033333333333	0.8363511950598822
1055.6650016270826	1586.5333333333333	11940.1	-0.19430801490156155
1056.3802565449573	1586.3666666666666	11734.866666666667	0.19975106703126597
1057.0954375589617	1586.8	11529.366666666667	0.35686918712752075
1057.8105446669308	1586.6333333333334	11304.4	0.005958810307074227
1058.5255778666992	1587.4333333333334	11077.666666666666	0.16630136431581577
1059.240537156102	1586.3333333333333	10865.633333333333	0.4167421775587458
1059.9554225329737	1586.4666666666667	10672.4	0.43199506060913334
1060.6702339951491	1586.5	10517.5	0.42975773521301674
1061.3849715404633	1585.8	10380.433333333332	0.415005015936369
1062.0996351667509	1586.8	10261.233333333334	-0.06841819147435914
1062.8142248718468	1585.9	10151.9	-0.0
1063.528740653586	1586.5333333333333	9998.366666666667	0.04130515835005975
1064.2431825098029	1586.6	9831.166666666666	0.6536796443005813
1064.9575504383324	1586.5333333333333	9619.7	0.38040737159771865
1065.6718444370097	1585.5666666666666	9416.866666666667	0.001848545393379529
1066.386064503669	1586.4666666666667	9236.6	0.21009807617584053
1067.1002106361457	1587.2	9093.233333333334	-0.23330351455681203
1067.8142828322743	1586.2	8970.1	-0.6895648024356829
1068.5282810898898	1586.1333333333334	8877.833333333334	0.14296780275443505
1069.2422054068265	1586.1666666666667	8770.833333333334	-0.35649335599491905
1069.95605578092	1586.5	8666.1	-0.5823820387677893
1070.6698322100044	1586.2	8538.1	-0.1020245309920619
1071.383534691915	1586.1333333333334	8363.466666666667	-0.23276320119093868
1072.0971632244864	1586.5333333333333	8199.6	-0.5403646106683405
1072.8107178055534	1587.0	8043.0	-0.9564210183465077
1073.524198432951	1586.7	7913.333333333333	-0.0
1074.2376051045137	1586.2666666666667	7804.666666666667	-0.7048140870343277
1074.9509378180765	1586.0666666666666	7703.0	-0.6007069240095556
1075.6641965714741	1586.4666666666667	7628.966666666666	-0.1149820752079253
1076.3773813625414	1585.8333333333333	7530.4	-0.15582779036721933
1077.0904921891133	1586.0333333333333	7417.6	-0.9943171516341404
1077.8035290490245	1586.0333333333333	7295.666666666667	-0.09380147333237941
1078.51649194011	1587.0	7173.8	-0.44027973359494416
1079.2293808602042	1586.6666666666667	7039.4	-0.3900956162922672
1079.9421958071423	1586.5666666666666	6920.2	-1.141172467034768
1080.6549367787588	1587.2666666666667	6827.066666666667	-0.971415907519509
1081.367603772889	1586.6	6762.9	-0.6232134779730607
1082.080196787367	1586.6666666666667	6696.066666666667	-1.6430376202999595
1082.7927158200282	1585.7	6630.6	-0.028694333874773957
1083.5051608687072	1587.1333333333334	6518.766666666666	-0.6130727189222955
1084.217531931239	1586.1333333333334	6409.4	-0.00900406321903553
1084.9298290054578	1585.8666666666666	6279.433333333333	-1.3488373490046581
1085.6420520891993	1586.5666666666666	6180.4	-1.8490144820175929
1086.3542011802977	1586.7333333333333	6112.8	-0.846768182671742
1087.0662762765878	1586.5333333333333	6039.066666666667	-1.8007282796329624
1087.7782773759047	1586.7	5985.233333333334	-0.9796738237546855
1088.4902044760831	1586.3666666666666	5909.766666666666	-2.214336038687961
1089.202057574958	1586.4	5828.166666666667	-0.6411409568060779
1089.9138366703637	1585.9333333333334	5721.566666666667	-2.095194096121724
1090.6255417601355	1586.4333333333334	5637.666666666667	-1.6869150366455241
1091.337172842108	1586.6	5553.433333333333	-1.359089985044235
1092.048729914116	1586.1666666666667	5497.1	-0.8985444531357599
1092.7602129739944	1585.9333333333334	5452.933333333333	-2.054111969205821
1093.471622019578	1586.7333333333333	5405.933333333333	-1.2528298235495057
1094.1829570487016	1586.9666666666667	5336.766666666666	-1.2605853608468018
1094.8942180592	1586.3666666666666	5244.266666666666	-2.5373064886002927
1095.605405048908	1586.4666666666667	5165.066666666667	-1.7198844584794193
1096.3165180156604	1586.2666666666667	5094.133333333333	-2.723425778669967
1097.027556957292	1586.5333333333333	5054.833333333333	-2.160891021567843
1097.7385218716379	1586.5333333333333	5022.366666666667	-2.097405433180088
1098.4494127565324	1586.3333333333333	4974.266666666666	-1.6419793156838705
1099.1602296098106	1586.6666666666667	4882.3	-2.8982259475878576
1099.8709724293074	1586.3333333333333	4807.066666666667	-1.4045918393546124
1100.5816412128574	1585.8333333333333	4732.333333333333	-1.6714781241597279
1101.2922359582956	1586.2	4686.7	-1.6404141964778804
1102.0027566634565	1586.3666666666666	4650.2	-2.8727022325953735
1102.7132033261753	1586.5333333333333	4595.666666666667	-1.8913496735076623
1103.4235759442865	1586.3666666666666	4523.533333333334	-1.8198096650434157
1104.1338745156252	1586.2	4450.5	-2.444350855668624
1104.844099038026	1586.5666666666666	4403.633333333333	-1.9995413264658675
1105.5542495093239	1585.9333333333334	4363.666666666667	-4.226831981544533
1106.2643259273534	1586.9333333333334	4312.133333333333	-4.39731412051132
1106.9743282899494	1586.4333333333334	4246.533333333334	-2.0305842247006995
1107.684256594947	1586.8	4168.8	-2.0304757648833673
1108.394110840181	1586.8	4107.333333333333	-2.548330979020803
1109.1038910234856	1586.5666666666666	4062.9	-2.9770455529164908
1109.8135971426964	1586.1333333333334	4007.0333333333333	-2.8905591680091534
1110.5232291956477	1586.6333333333334	3938.733333333333	-2.877006347633339
1111.2327871801745	1586.0666666666666	3869.9	-3.0193675788836516
1111.9422710941117	1586.4333333333334	3823.3	-2.5745890865392713
1112.6516809352938	1586.6	3778.4666666666667	-2.180650857901556
1113.3610167015559	1586.5	3716.2	-3.230329613700564
1114.0702783907325	1586.1333333333334	3658.0666666666666	-3.347783684034257
1114.7794660006589	1586.7666666666667	3618.9666666666667	-2.7481016898447925
1115.4885795291696	1585.9333333333334	3583.9666666666667	-2.233067210867011
1116.1976189740992	1586.2	3541.9	-1.2860767057052558
1116.906584333283	1585.3333333333333	3490.3	-3.2102246956052802
1117.6154756045555	1585.8333333333333	3455.766666666667	-1.66899839061121
1118.3242927857516	1586.1666666666667	3411.4	-3.963375200270466
1119.0330358747062	1585.1333333333334	3381.8333333333335	-2.634773457447118
1119.741704869254	1586.1	3334.3333333333335	-3.381858948279282
1120.4502997672296	1586.1	3293.366666666667	-3.672934561866452
1121.1588205664682	1585.3666666666666	1665.1	-17.26372129222008
1121.8672672648045	1585.7333333333333	1665.4333333333334	-4.876720408977549
1122.5756398600731	1586.2	1665.4333333333334	-4.3629783288468
1123.2839383501089	1585.8666666666666	1666.3666666666666	4.155959771157654
