# Supplementary material for: Roblonski: A Material-Efficient Robo-Fluidic Toolbox for Rapid Photochemical Characterization
Source: ACS Cent Sci. 2026 Feb 6;12(3):333–44. doi: 10.1021/acscentsci.5c02027 (PMC13022720; doi:10.1021/acscentsci.5c02027)
Supplement: Supplementary file 2 [file oc5c02027_si_002.zip › BeerLambertStudy/Raw Data (Automataed)/BLEC Study (2025 Jun 12)/RhodamineB2/blec_RhodamineB2__13062025_aABS_i13_eEXP_s3_d900e-03_t250-0_m7_v175-0.csv]

name	C:/Users/cbe.mabolha.shared/Documents/Gilson Spectroscopy Project\BLEC Study (2025 Jun 12)\RhodamineB2\blec_RhodamineB2__13062025_aABS_i13_eEXP_s3_d900e-03_t250-0_m7_v175-0.csv
2025-06-13 03:00:29.855611
mix_iter=7	mix_disp=175.0
droplet_volume=50.0	working_volume=250.0
dilution_scheme=Fractional(value=0.3333333333333333)	n_dil=6
calibration=Calibration(y = f(x); f(x) = -0.244 + 0.9765x; s.t. y > 0.0; Set Feb 4	2025 from "Manuscript Figures Data.xlsx")
count	30
interval	0.1 (Sec)
integration_time	40000 (uSec)
NLC=False	DCC=False	WCAL=-5	Slit=S5
Conc_0=0.009	nFRAC=0.29629629629629634	nConc_(13;3)=0.002666666666666667	aFRAC=0.2967416258501716	aConc_(13;3)=0.0026706746326515445
wavelength (nm)	dark reference (int)	light reference (int)	abs (mOD)
W	D	L	S
344.6678771972656	1601.3333333333333	1680.5666666666666	-9.93438887251788
345.45221902608614	1589.1	1668.6666666666667	2.371704388182487
346.236489003635	1586.5	1665.2666666666667	0.9199208732990762
347.02068712774695	1584.2666666666667	1664.9666666666667	3.6026293847059594
347.8048133962569	1584.8666666666666	2405.8	-4.473594640413199
348.5888678069997	1585.8333333333333	2414.8	-9.722192572583698
349.3728503578101	1586.7	2435.5666666666666	-5.793615303164764
350.15676104652283	1587.9666666666667	2444.2	-6.311018309234875
350.94059987097285	1587.3	2452.6666666666665	-6.393270310492174
351.72436682899485	1586.8333333333333	2457.866666666667	-6.351980404931116
352.5080619184237	1585.8333333333333	2463.6666666666665	-7.098825012159349
353.2916851370942	1585.0666666666666	2469.8	-5.269365576403945
354.0752364828412	1585.5	2471.8333333333335	-6.114297815650701
354.8587159534994	1585.7333333333333	2480.6666666666665	-3.8008659767806705
355.6421235469038	1585.9	2479.5333333333333	-5.617169275888676
356.42545926088906	1586.1333333333334	2480.766666666667	-6.3610492810688655
357.20872309329	1587.0333333333333	2481.6	-3.353019596517681
357.9919150419415	1586.2333333333333	2475.8333333333335	-6.027812323081621
358.77503510467835	1586.3666666666666	2467.4	-7.137908633861089
359.5580832793353	1586.5666666666666	2465.0666666666666	-3.2996394239066715
360.34105956374725	1585.4666666666667	2462.0333333333333	-2.3388184721877585
361.12396395574893	1585.8333333333333	2454.9666666666667	-6.792316081385825
361.9067964531752	1585.9	2456.5	-4.2690165940546425
362.6895570538609	1586.2666666666667	2454.4666666666667	-6.076695141788794
363.47224575564076	1586.3333333333333	2452.366666666667	-6.25659074090522
364.2548625563497	1586.3	2451.1	-5.621475295663819
365.0374074538224	1586.5	2447.0333333333333	-6.809983830575246
365.8198804458938	1586.0333333333333	2446.9666666666667	-4.2001566110380315
366.6022815303986	1586.2333333333333	2443.0666666666666	-4.872213566545477
367.3846107051717	1586.0666666666666	2446.5666666666666	-5.5995638200514986
368.1668679680479	1586.4333333333334	2449.4333333333334	-4.572090025055673
368.9490533168619	1586.0666666666666	2450.2	-8.049943794827445
369.7311667494487	1586.5666666666666	2457.766666666667	-6.268888878111579
370.5132082636429	1585.8	2466.5333333333333	-4.724459113081754
371.2951778572795	1586.1666666666667	2469.1	-5.798062400242557
372.07707552819323	1586.1666666666667	2468.366666666667	-7.112403468595566
372.8589012742189	1586.3	2475.9	-6.589154678929107
373.6406550931913	1585.9333333333334	2484.9	-5.917781711699188
374.4223369829453	1585.6666666666667	2496.7	-3.796996087267351
375.2039469413157	1586.7666666666667	2499.0	-5.816636457611761
375.9854849661373	1586.4	2493.266666666667	-6.433170993359334
376.7669510552448	1586.4666666666667	2496.6	-6.707932485683215
377.5483452064732	1586.3333333333333	2505.9333333333334	-4.120575969686114
378.3296674176572	1586.1666666666667	2518.0666666666666	-6.766601048933101
379.11091768663164	1585.7	2519.0	-7.808995183063432
379.89209601123133	1586.6666666666667	2533.233333333333	-4.533767636813462
380.67320238929113	1585.8666666666666	2535.1666666666665	-4.7772647229679395
381.45423681864577	1586.3	2534.0666666666666	-5.46423220164969
382.23519929713007	1587.1	2541.3333333333335	-5.397466699579697
383.01608982257886	1586.7333333333333	2555.2	-5.761376170415384
383.796908392827	1586.9333333333334	2564.4666666666667	-7.720602712292196
384.57765500570923	1586.5333333333333	2564.1	-6.42365668593712
385.3583296590604	1587.0333333333333	2559.9333333333334	-4.632557865865328
386.1389323507153	1586.7333333333333	2564.9333333333334	-4.505078244778166
386.91946307850884	1586.2666666666667	2575.633333333333	-5.568233832554469
387.69992184027564	1586.5666666666666	2594.733333333333	-6.6262275996993445
388.48030863385065	1586.3666666666666	2617.9	-7.002319314983025
389.2606234570687	1586.2333333333333	2601.133333333333	-6.076525030665994
390.04086630776453	1586.2	2596.1	-4.690651265548877
390.82103718377294	1586.2333333333333	2599.133333333333	-6.0743462137375195
391.6011360829288	1586.2333333333333	2610.9	-3.4476373219711838
392.3811630030669	1586.6333333333334	2635.4666666666667	-5.1453229821270146
393.161117942022	1586.7	2673.6666666666665	-8.166721022843651
393.941000897629	1585.7666666666667	2719.6	-6.9535211666421874
394.72081186772266	1585.5666666666666	2729.0333333333333	-6.459057271516802
395.5005508501378	1586.7333333333333	2717.133333333333	-5.181221164021862
396.28021784270925	1585.9	2718.3	-7.641073368620299
397.0598128432718	1585.4666666666667	2725.2	-6.892807830732683
397.83933584966024	1586.3666666666666	2728.9666666666667	-6.588728238172997
398.6187868597095	1586.2666666666667	2738.2	-7.8706665381034755
399.3981658712542	1586.5	2761.0333333333333	-6.289444822921385
400.1774728821293	1585.8666666666666	2790.0	-5.8038952759028035
400.9567078901696	1586.0666666666666	2814.3333333333335	-7.281362777532482
401.7358708932098	1586.1666666666667	2810.366666666667	-5.604332335435085
402.5149618890848	1587.0333333333333	2793.5333333333333	-8.295390892086601
403.2939808756294	1586.4666666666667	2803.1666666666665	-6.1551137055451965
404.07292785067847	1586.1333333333334	2830.6666666666665	-7.74722953404963
404.8518028120667	1586.0	2846.766666666667	-6.179229805254172
405.630605757629	1586.0333333333333	2847.766666666667	-7.360617566758113
406.4093366852001	1586.1	2839.8	-6.191045424595144
407.1879955926149	1586.8666666666666	2846.0	-7.104317802578867
407.9665824777082	1586.6	2860.366666666667	-7.783122239902901
408.74509733831474	1586.6	2879.5333333333333	-7.426674896075476
409.52354017226935	1586.1	2894.633333333333	-5.6932244283148625
410.3019109774069	1586.1333333333334	2894.9333333333334	-6.847720112787941
411.08020975156217	1587.2333333333333	2908.266666666667	-7.410087617931347
411.8584364925699	1586.1333333333334	2935.4666666666667	-6.474498220997707
412.6365911982651	1585.9	2958.0	-6.253470940573305
413.4146738664823	1585.8333333333333	2982.233333333333	-7.451779673993156
414.19268449505654	1585.9666666666667	3015.0333333333333	-6.654828890675817
414.97062308182257	1587.0333333333333	3052.866666666667	-6.002404052437351
415.74848962461516	1586.8	3089.7	-7.2122176516456875
416.52628412126916	1586.7	3160.866666666667	-8.586647605220367
417.3040065696194	1587.2	3237.8333333333335	-7.512157675431798
418.0816569675006	1586.6666666666667	3232.9666666666667	-7.185936377349807
418.8592353127476	1586.5	3219.5	-6.746748088121506
419.63674160319533	1586.4666666666667	3229.4333333333334	-7.512270300765771
420.4141758366785	1586.6	3266.6	-7.322647502330564
421.1915380110319	1586.6	3284.5	-7.681892469099991
421.9688281240904	1585.9	3289.633333333333	-6.225885600976185
422.7460461736888	1586.4333333333334	3343.266666666667	-5.445385135537844
423.52319215766187	1586.8	3406.4333333333334	-8.219534674543283
424.3002660738445	1586.4333333333334	3489.1	-6.689368050569477
425.0772679200714	1586.5333333333333	3627.866666666667	-6.706324329374874
425.8541976941775	1586.4333333333334	3771.4	-7.4099807895785075
426.6310553939975	1586.4	3837.1	-7.574762150286214
427.40784101736625	1586.2333333333333	3888.633333333333	-8.412490638872864
428.18455456211865	1586.2333333333333	4019.9666666666667	-8.003536360390518
428.96119602608934	1586.7666666666667	4218.933333333333	-7.513404505251518
429.7377654071133	1587.1333333333334	4429.333333333333	-7.1530333396294115
430.5142627030252	1586.4333333333334	4555.9	-6.618464815269337
431.29068791166	1585.7	4700.266666666666	-7.807741183607956
432.06704103085235	1586.3666666666666	4835.233333333334	-8.428368895966125
432.8433220584372	1586.5666666666666	4923.533333333334	-8.939525823722747
433.6195309922492	1586.7333333333333	4989.866666666667	-8.905008759309098
434.3956678301234	1586.0666666666666	5040.033333333334	-8.282094593112125
435.1717325698944	1586.8666666666666	5058.9	-7.440907572296698
435.9477252093971	1585.7666666666667	5072.1	-8.38924620969975
436.72364574646633	1586.9333333333334	5124.2	-8.02056729123902
437.49949417893686	1586.0	5195.766666666666	-7.67184230607335
438.27527050464346	1586.2666666666667	5290.566666666667	-7.031912970799109
439.0509747214211	1586.7333333333333	5463.8	-8.364947152938631
439.8266068271044	1586.0666666666666	5722.2	-8.463993400123082
440.6021668195283	1586.2	6098.866666666667	-8.557396771052401
441.37765469652754	1586.4666666666667	6565.633333333333	-8.09393034298302
442.1530704559369	1586.3333333333333	7071.866666666667	-8.174821102315436
442.9284140955914	1586.4666666666667	7522.766666666666	-7.171028783465897
443.7036856133256	1586.9	7831.066666666667	-8.360310130504534
444.47888500697445	1586.4666666666667	8022.733333333334	-6.365603081653818
445.2540122743727	1586.0	8043.333333333333	-8.280478176249789
446.0290674133552	1586.5666666666666	7993.966666666666	-7.929738657274472
446.8040504217568	1586.3	7908.833333333333	-7.585428860615141
447.5789612974122	1586.9333333333334	7826.266666666666	-8.16184284191975
448.35380003815635	1586.1	7774.533333333334	-7.247108641081462
449.1285666418239	1586.2333333333333	7725.1	-8.386681917674768
449.90326110624983	1586.5	7737.866666666667	-6.987147332250774
450.67788342926883	1587.1666666666667	7756.0	-6.72497051318996
451.4524336087157	1586.0	7794.7	-6.8978938726245325
452.22691164242536	1586.4333333333334	7825.9	-7.997698546876566
453.00131752823256	1586.6333333333334	7874.366666666667	-8.492625753830076
453.7756512639721	1585.9	7948.333333333333	-8.143844789112388
454.5499128474788	1586.9333333333334	8024.9	-6.979518505811875
455.32410227658755	1586.6666666666667	8082.7	-6.237169844020866
456.09821954913303	1586.8666666666666	8088.5	-7.078230401468375
456.8722646629501	1586.2333333333333	8058.8	-7.808882282565067
457.6462376158736	1586.4	7984.333333333333	-8.127946466124023
458.4201384057383	1585.9333333333334	7899.4	-6.935538785616653
459.1939670303791	1586.9	7769.8	-7.143001957813735
459.96772348763074	1586.2	7630.266666666666	-6.860344217414103
460.741407775328	1586.2333333333333	7475.633333333333	-7.604626900757935
461.51501989130577	1586.3666666666666	7340.9	-7.907268612258572
462.2885598333988	1586.7666666666667	7214.7	-7.775359385742151
463.0620275994419	1586.3	7128.766666666666	-7.5298101112074916
463.83542318726995	1586.1	7062.933333333333	-7.562115635643146
464.6087465947177	1586.5	7015.4	-7.054112795275191
465.38199781962	1586.7666666666667	6988.9	-7.915818225785519
466.1551768598116	1586.1	6987.866666666667	-6.450741162229294
466.92828371312737	1586.6333333333334	7003.3	-5.932514923501774
467.7013183774021	1586.7666666666667	7026.4	-7.0455430027899855
468.4742808504707	1586.6333333333334	7087.333333333333	-6.081311869109231
469.24717113016777	1586.3	7130.766666666666	-6.733462996758007
470.0199892143283	1586.5333333333333	7200.833333333333	-6.853444907601921
470.792735100787	1586.2666666666667	7281.566666666667	-5.425815177709571
471.5654087873788	1586.1	7354.8	-6.31540977046443
472.33801027193834	1586.4333333333334	7415.433333333333	-6.830344037369038
473.11053955230057	1586.5666666666666	7494.166666666667	-6.003656525415162
473.88299662630027	1586.1333333333334	7554.333333333333	-6.507406963750292
474.65538149177223	1586.3	7615.4	-5.945069311568679
475.4276941465513	1587.5333333333333	7633.466666666666	-7.0231945257047546
476.1999345884722	1586.5	7655.033333333334	-5.025682024594608
476.97210281536985	1586.7333333333333	7651.6	-5.693562179163874
477.74419882507897	1586.4	7629.133333333333	-6.1680018207854665
478.51622261543446	1586.3666666666666	7596.266666666666	-5.390957770650742
479.2881741842711	1586.1333333333334	7562.566666666667	-5.456840006219077
480.06005352942367	1586.3333333333333	7514.966666666666	-5.539133929328249
480.831860648727	1586.9	7475.233333333334	-5.387443849471158
481.60359554001593	1586.5333333333333	7428.5	-4.7270144921533594
482.37525820112523	1586.6666666666667	7369.366666666667	-5.57669217639204
483.14684862988975	1586.4666666666667	7315.266666666666	-5.57144691036652
483.91836682414424	1586.3	7279.1	-4.475333197258819
484.68981278172356	1586.1666666666667	7234.3	-4.157814931628125
485.46118650046253	1586.5666666666666	7178.266666666666	-4.49946031810028
486.23248797819593	1586.3333333333333	7133.2	-4.659592137409779
487.0037172127586	1587.0	7098.4	-4.242255196218276
487.7748742019853	1585.8333333333333	7067.333333333333	-4.537173781220641
488.54595894371096	1586.3666666666666	7027.666666666667	-4.117469753943016
489.31697143577026	1586.8	7003.9	-3.0570929867243883
490.08791167599804	1585.5	6975.833333333333	-2.9895441928188125
490.8587796622292	1586.6333333333334	6936.433333333333	-2.148640782228807
491.6295753922984	1586.2666666666667	6905.666666666667	-2.0986024608172387
492.4002988640406	1586.1666666666667	6876.233333333334	-2.1646730619928127
493.17095007529053	1586.6	6855.2	-2.2964822898699313
493.94152902388305	1585.8	6829.866666666667	-1.1028166612183137
494.71203570765294	1586.9666666666667	6781.166666666667	-1.7772818380063442
495.482470124435	1586.5	6759.066666666667	-1.503098596926202
496.25283227206404	1586.4666666666667	6724.033333333334	-0.9682328703038836
497.02312214837485	1586.8	6709.7	0.04521575307440457
497.7933397512024	1586.5	6679.8	-0.9851460219330256
498.56348507838123	1586.3	6652.766666666666	-0.2513708117341744
499.3335581277464	1586.9	6634.0	-0.194999077337711
500.10355889713264	1586.6	6622.8	-0.10059533322894264
500.8734873843747	1586.6	6623.4	0.7104941429860606
501.6433435873074	1586.2333333333333	6619.166666666667	0.6822307582208281
502.4131275037657	1586.6333333333334	6624.466666666666	0.8053411687728073
503.1828391315842	1586.5	6638.933333333333	1.4091211292600796
503.95247846859786	1586.5333333333333	6656.733333333334	0.8373831357746518
504.72204551264144	1586.6666666666667	6690.733333333334	2.5601692885963576
505.49154026154974	1587.0	6726.433333333333	2.8826273833477067
506.2609627131576	1586.2666666666667	6756.433333333333	2.051640703776673
507.03031286529983	1586.2666666666667	6818.0	2.152558748425486
507.7995907158112	1586.2666666666667	6878.133333333333	1.8477261082453782
508.5687962625266	1587.0333333333333	6934.2	1.6926609729909843
509.33792950328075	1586.6	7005.3	1.9090251145381103
510.1069904359085	1586.5	7081.433333333333	2.4596854497662743
510.8759790582447	1585.8666666666666	7168.9	3.1148956564942964
511.6448953681241	1586.5	7265.966666666666	2.946322682263804
512.4137393633815	1586.9	7354.966666666666	3.0626458735996946
513.1825110418519	1586.8333333333333	7461.833333333333	3.2623468540015503
513.9512104013698	1586.3	7552.233333333334	2.836141435885608
514.7198374397702	1587.1333333333334	7669.933333333333	3.7286111109044584
515.4883921548881	1586.3333333333333	7781.866666666667	4.134369225832139
516.2568745445578	1586.7	7871.3	2.673343471317659
517.0252846066146	1586.6333333333334	8013.1	5.4037609344460655
517.793622338893	1586.5	8102.966666666666	4.409821632391257
518.561887739228	1586.1333333333334	8200.066666666668	5.227512653555754
519.3300808054544	1586.0666666666666	8281.1	4.63897627606736
520.0982015354069	1586.7333333333333	8382.733333333334	4.963811282999857
520.8662499269203	1586.2	8471.033333333333	5.467553523755801
521.6342259778296	1586.3333333333333	8561.366666666667	6.789780772302655
522.4021296859694	1586.8	8642.433333333332	7.293361699319295
523.1699610491747	1586.8333333333333	8715.966666666667	7.57486951355446
523.9377200652801	1586.6	8787.766666666666	8.479249138974108
524.7054067321207	1586.0	8848.933333333332	9.18545073179111
525.4730210475309	1586.1666666666667	8917.533333333333	10.399313846966162
526.2405630093459	1586.9	8968.7	10.024265774449857
527.0080326154003	1586.5666666666666	9020.333333333334	10.57150843235178
527.7754298635291	1586.8333333333333	9076.8	11.617343184303145
528.5427547515668	1585.7666666666667	9115.566666666668	12.264449368862596
529.3100072773485	1586.2333333333333	9159.066666666668	13.331644204699252
530.077187438709	1586.1333333333334	9195.566666666668	13.619736553379854
530.8442952334829	1585.9	9232.0	14.433284593639296
531.6113306595051	1587.1	9284.733333333334	15.080141507419592
532.3782937146104	1586.3666666666666	9319.2	15.88129295441992
533.1451843966338	1587.0333333333333	9359.666666666666	17.10419434915493
533.9120027034099	1586.4333333333334	9396.933333333332	17.90913103672462
534.6787486327736	1586.2333333333333	9423.466666666667	17.35434340842804
535.4454221825597	1586.2	9469.0	18.43262642574064
536.212023350603	1586.4666666666667	9506.4	18.75067250414724
536.9785521347383	1587.1666666666667	9547.833333333334	19.34607340232024
537.7450085328004	1587.0	9559.433333333332	18.925980018448552
538.5113925426242	1586.0666666666666	9602.866666666667	20.173119027945205
539.2777041620444	1587.0333333333333	9620.0	19.780605335561543
540.0439433888959	1586.8333333333333	9638.4	20.421166399658585
540.8101102210134	1586.4	9672.266666666666	20.463831334582533
541.5762046562318	1587.3333333333333	9698.3	21.170380563550307
542.3422266923859	1586.2	9697.233333333334	20.23049872874831
543.1081763273105	1586.8666666666666	9711.966666666667	19.912896634426136
543.8740535588404	1586.6	9734.3	19.808026157268127
544.6398583848105	1586.8333333333333	9737.8	18.912261941606303
545.4055908030555	1586.4	9747.066666666668	18.494820722630006
546.1712508114102	1586.8333333333333	9742.866666666667	18.01499663679501
546.9368384077096	1586.4	9745.266666666666	17.441199714444625
547.7023535897882	1587.0	9732.633333333333	15.8450193033743
548.4677963554811	1587.0333333333333	9730.333333333334	15.654245164434862
549.2331667026231	1587.3666666666666	9737.9	14.255832594854006
549.9984646290487	1585.8	9741.6	13.753358620919178
550.7636901325931	1586.7333333333333	9738.933333333332	12.867804647906567
551.5288432110908	1586.8333333333333	9747.766666666666	12.397278057833224
552.2939238623768	1587.6333333333334	9737.366666666667	11.0440306925286
553.0589320842859	1586.2333333333333	9711.433333333332	9.840384661355468
553.8238678746528	1586.1333333333334	9723.8	8.798249374515102
554.5887312313124	1586.2666666666667	9708.6	7.830327997186659
555.3535221520995	1587.3666666666666	9701.4	6.476265429116902
556.1182406348488	1586.0666666666666	9711.1	6.420414959766929
556.8828866773954	1586.8	9718.333333333334	4.952410525041454
557.6474602775738	1586.5	9719.466666666667	2.6835775044084493
558.411961433219	1586.2333333333333	9751.3	3.5122494080311184
559.1763901421657	1586.0666666666666	9734.6	1.8176818728306618
559.9407464022488	1587.0	9747.433333333332	1.5372139718868496
560.7050302113031	1586.1	9768.233333333334	0.6161462148987934
561.4692415671633	1587.0666666666666	9785.3	0.2755530036310586
562.2333804676643	1586.8	9784.766666666666	-0.5453090493620543
562.997446910641	1586.9	9797.166666666666	-1.3678633113891154
563.7614408939281	1586.4	9812.433333333332	-1.7019434233322046
564.5253624153604	1586.3666666666666	9833.5	-3.064509603317571
565.2892114727728	1587.0333333333333	9863.166666666666	-3.51905642898176
566.0529880639999	1586.5666666666666	9886.466666666667	-3.7822963309889484
566.8166921868768	1586.8333333333333	9889.966666666667	-4.747647889799957
567.5803238392382	1586.2666666666667	9910.833333333334	-4.694204956221842
568.3438830189189	1585.8666666666666	9922.2	-4.792394614166775
569.1073697237535	1586.7	9951.366666666667	-5.118463872277342
569.8707839515772	1586.8666666666666	9962.966666666667	-5.362534208335769
570.6341257002246	1586.4	9974.466666666667	-5.249226981635114
571.3973949675305	1586.8666666666666	9972.533333333333	-6.1503396047805685
572.1605917513298	1586.7333333333333	9991.866666666667	-6.762369969367846
572.9237160494572	1586.1333333333334	10024.5	-5.944699322749819
573.6867678597476	1586.7333333333333	10028.066666666668	-6.801131176196904
574.4497471800358	1586.4666666666667	10025.9	-6.7857632909069014
575.2126540081566	1586.3333333333333	10044.666666666666	-6.187306259873353
575.9754883419448	1586.6333333333334	10037.166666666666	-6.92699717616131
576.7382501792351	1586.1333333333334	10052.866666666667	-6.319412048413474
577.5009395178625	1585.8	10061.933333333332	-6.484113760803683
578.2635563556619	1586.1333333333334	10091.5	-6.703399517264155
579.0261006904677	1586.3666666666666	10111.1	-6.571215932684831
579.7885725201152	1587.1	10123.966666666667	-7.081109149535072
580.5509718424388	1587.0666666666666	10145.133333333333	-6.594131941920743
581.3132986552736	1586.0	10154.266666666666	-6.865822887984415
582.0755529564542	1587.3333333333333	10178.933333333332	-6.480617303932507
582.8377347438156	1586.5	10178.966666666667	-7.913358752276471
583.5998440151925	1586.4666666666667	10210.6	-7.161963402891278
584.3618807684197	1586.8	10245.133333333333	-7.530104436993565
585.123845001332	1586.6333333333334	10258.466666666667	-7.611993522066529
585.8857367117644	1586.8333333333333	10305.8	-7.306793240336225
586.6475558975515	1586.1666666666667	10328.7	-7.490752858815737
587.4093025565281	1587.0	10361.266666666666	-7.736264347146962
588.1709766865292	1586.8333333333333	10418.0	-7.715845283310893
588.9325782853895	1586.4666666666667	10471.066666666668	-7.6682475000783645
589.6941073509438	1586.5333333333333	10529.033333333333	-7.577671007029786
590.4555638810269	1586.5	10590.566666666668	-8.315660639380717
591.2169478734736	1586.4333333333334	10663.566666666668	-7.865804432725221
591.9782593261189	1586.8	10745.533333333333	-6.776713819381407
592.7394982367973	1586.1	10817.4	-7.345680980352792
593.5006646033439	1586.8333333333333	10909.833333333334	-7.684594849834809
594.2617584235933	1586.5666666666666	11000.266666666666	-7.680704361922235
595.0227796953804	1586.4	11101.766666666666	-7.331668268003949
595.78372841654	1586.6666666666667	11211.633333333333	-7.306558415913623
596.544604584907	1586.0	11334.833333333334	-8.188996773830066
597.3054081983161	1586.9666666666667	11471.366666666667	-6.8713465982065065
598.0661392546021	1586.1	11580.6	-7.213844518725568
598.8267977515999	1587.0	11687.4	-7.952981121790391
599.5873836871442	1585.5333333333333	11823.966666666667	-7.189409210328587
600.34789705907	1586.4	11952.166666666666	-8.11595054211909
601.1083378652119	1587.0	12074.466666666667	-8.045670923849316
601.8687061034049	1586.5	12212.333333333334	-7.7545363444942925
602.6290017714836	1586.7333333333333	12372.333333333334	-7.223733165351863
603.3892248672829	1585.8	12507.8	-8.081119909499654
604.1493753886377	1586.4666666666667	12644.1	-7.742476928388091
604.9094533333828	1586.6	12787.066666666668	-7.851555788130111
605.6694586993528	1586.3666666666666	12925.633333333333	-7.42258993939584
606.4293914843829	1586.7	13053.5	-6.918479473260759
607.1892516863076	1586.9666666666667	13180.5	-7.388842291048441
607.9490393029618	1586.6	13323.966666666667	-7.606998671912702
608.7087543321802	1586.7333333333333	13468.4	-7.75842979072161
609.4683967717978	1586.2	13632.433333333332	-6.753885768102723
610.2279666196492	1586.5	13769.3	-7.14188299683389
610.9874638735695	1586.2	13882.333333333334	-7.422780893798354
611.7468885313933	1587.0666666666666	14004.033333333333	-7.317911580047137
612.5062405909555	1586.3666666666666	14120.666666666666	-7.723360004105096
613.2655200500909	1586.7666666666667	14247.866666666667	-7.7657550191693705
614.0247269066342	1586.5	14355.966666666667	-7.532222954475386
614.7838611584203	1586.9666666666667	14471.833333333334	-7.433310872817197
615.5429228032841	1586.8666666666666	14573.2	-7.694534045626523
616.3019118390603	1586.4666666666667	14689.533333333333	-7.437650175888148
617.0608282635836	1587.2333333333333	14802.733333333334	-7.550418226049225
617.8196720746892	1586.5	14884.733333333334	-7.191308591382522
618.5784432702114	1586.1666666666667	14963.966666666667	-7.489380986273014
619.3371418479854	1587.0	15064.966666666667	-6.919688189107025
620.0957678058459	1586.5666666666666	15138.233333333334	-7.641885140394983
620.8543211416277	1586.6666666666667	15207.833333333334	-7.99990415633972
621.6128018531655	1586.6666666666667	15267.333333333334	-7.5610923433295225
622.3712099382943	1586.4666666666667	15326.4	-7.124726451802562
623.1295453948488	1586.6333333333334	15370.366666666667	-7.267554788491557
623.8878082206638	1585.7333333333333	15440.466666666667	-7.005511775998561
624.6459984135743	1586.6	15460.633333333333	-7.278108915758406
625.4041159714149	1586.6	15525.8	-7.316876334712473
626.1621608920203	1586.1	15559.533333333333	-7.702332044899954
626.9201331732256	1585.7333333333333	15601.933333333332	-7.097202808183518
627.6780328128656	1586.9666666666667	15632.3	-6.9111969816142595
628.4358598087749	1586.9	15693.833333333334	-7.026681012719926
629.1936141587885	1586.6333333333334	15720.866666666667	-7.579236909891485
629.9512958607411	1586.3333333333333	15749.366666666667	-7.174043658452272
630.7089049124675	1585.9333333333334	15762.066666666668	-6.345032341978246
631.4664413118026	1586.6	15768.4	-7.481800703706771
632.2239050565811	1585.6	15821.166666666666	-6.92666462855339
632.9812961446379	1586.3666666666666	15824.366666666667	-7.287579854708767
633.7386145738079	1586.4	15832.266666666666	-7.614227533834273
634.4958603419257	1586.0	15828.8	-8.00718185300987
635.2530334468262	1586.5333333333333	15843.166666666666	-6.733585743090812
636.0101338863443	1586.5	15840.5	-6.689818684312899
636.7671616583146	1587.3666666666666	15830.433333333332	-6.864023600608615
637.5241167605723	1586.2666666666667	15808.366666666667	-7.155506359100513
638.2809991909518	1586.6	15796.2	-7.614471253436796
639.037808947288	1585.6666666666667	15778.433333333332	-7.285536657167599
639.7945460274159	1586.1	15778.666666666666	-6.547780636579807
640.5512104291702	1586.4333333333334	15734.566666666668	-7.454192994643169
641.3078021503857	1586.2333333333333	15728.0	-7.120298730698483
642.0643211888971	1586.8333333333333	15707.133333333333	-6.770841182972381
642.8207675425394	1586.6333333333334	15684.033333333333	-7.43233755110706
643.5771412091474	1586.5	15667.766666666666	-6.939231921451513
644.3334421865558	1586.4333333333334	15635.166666666666	-6.585892647622086
645.0896704725996	1586.5666666666666	15623.2	-6.859615682510874
645.8458260651132	1586.7	15611.066666666668	-6.779195724473815
646.6019089619319	1586.5333333333333	15562.233333333334	-6.992247655839783
647.3579191608902	1586.5666666666666	15549.4	-6.924157393413806
648.1138566598231	1586.5666666666666	15511.5	-7.677855108464019
648.8697214565653	1585.9	15503.233333333334	-7.576738494717068
649.6255135489516	1586.4666666666667	15476.5	-7.012463857505369
650.3812329348169	1586.4333333333334	15440.366666666667	-7.521770641968192
651.1368796119959	1586.9666666666667	15498.7	-6.415516619890134
651.8924535783235	1586.7666666666667	15509.633333333333	-6.290537808862251
652.6479548316345	1586.6	15470.6	-6.543285692965488
653.4033833697637	1586.4666666666667	15457.633333333333	-6.952090252768971
654.1587391905458	1586.8333333333333	15438.266666666666	-6.796294642097971
654.9140222918159	1587.2666666666667	15447.933333333332	-6.948064199142517
655.6692326714084	1586.8	15447.2	-7.371473798701184
656.4243703271585	1585.9	15449.266666666666	-7.6203412123397065
657.1794352569008	1586.4	15496.0	-7.30263852715004
657.9344274584702	1587.0	15522.7	-6.624582116387602
658.6893469297014	1586.2333333333333	15503.166666666666	-6.810639115669096
659.4441936684294	1586.8	15539.966666666667	-7.177989336856558
660.1989676724888	1586.0	15568.033333333333	-7.340461496315157
660.9536689397146	1586.0333333333333	15604.4	-7.427186118945128
661.7082974679414	1586.5	15642.433333333332	-7.128976808777065
662.4628532550042	1586.8	15650.166666666666	-7.555391861616758
663.2173362987378	1586.6	15723.333333333334	-7.050276152556541
663.9717465969768	1587.0	15789.833333333334	-7.324515833437201
664.7260841475563	1586.5666666666666	15854.933333333332	-7.28916040525099
665.480348948311	1586.6	15932.633333333333	-7.206358612023186
666.2345409970756	1586.3	15997.433333333332	-7.067346988967902
666.988660291685	1586.3	16049.0	-7.813790650812583
667.742706829974	1586.4333333333334	16115.066666666668	-7.429101431812173
668.4966806097776	1586.5333333333333	16188.966666666667	-7.134490593391814
669.2505816289303	1586.9333333333334	16265.333333333334	-6.984331978385239
670.0044098852671	1586.1333333333334	16360.866666666667	-7.01243430928568
670.7581653766227	1586.7	16441.666666666668	-7.36116516040693
671.511848100832	1586.3	16547.366666666665	-7.324621644173009
672.2654580557298	1585.9	16680.966666666667	-6.518213625719046
673.0189952391509	1587.1	16797.5	-6.115507167274654
673.7724596489301	1586.1333333333334	16871.1	-6.1876671991843955
674.5258512829022	1585.8666666666666	16964.966666666667	-6.953028588740743
675.279170138902	1586.4666666666667	17087.866666666665	-6.889413538874655
676.0324162147645	1586.0666666666666	17193.433333333334	-6.37618935097144
676.7855895083242	1586.2	17337.366666666665	-6.363687033083633
677.5386900174161	1585.9333333333334	17433.433333333334	-6.678049938850734
678.2917177398749	1587.1	17560.9	-6.035277309103881
679.0446726735356	1586.2666666666667	17695.466666666667	-7.206338670934008
679.797554816233	1586.4	17815.333333333332	-7.006171798860111
680.5503641658016	1586.4	17937.566666666666	-7.151079893525659
681.3031007200765	1586.3	18071.6	-7.083000269313211
682.0557644768925	1585.8	18165.0	-6.781955137463473
682.8083554340842	1586.0666666666666	18253.1	-6.944847971274778
683.5608735894867	1586.3	18404.5	-6.756662361040559
684.3133189409347	1586.3	18525.866666666665	-6.940815828187574
685.0656914862628	1586.2	18649.2	-7.397587031616262
685.8179912233061	1586.7	18775.866666666665	-7.269213757776503
686.5702181498993	1586.3666666666666	18898.033333333333	-7.068490302500344
687.3223722638772	1586.1333333333334	19030.166666666668	-6.418769128543105
688.0744535630747	1585.9	19136.6	-6.68798882194685
688.8264620453265	1586.5333333333333	19254.2	-6.296927012837521
689.5783977084674	1586.3666666666666	19367.566666666666	-6.642840249531273
690.3302605503324	1585.5	19486.333333333332	-6.808212473207026
691.082050568756	1586.6333333333334	19565.366666666665	-7.1846301878220755
691.8337677615733	1587.4333333333334	19652.166666666668	-7.434394979887571
692.585412126619	1586.3333333333333	19774.066666666666	-6.953938829375449
693.3369836617278	1586.3666666666666	19859.533333333333	-7.067463924389199
694.0884823647348	1586.0	19935.233333333334	-6.7689564220256955
694.8399082334745	1587.0666666666666	20005.833333333332	-7.439510613537666
695.5912612657819	1586.6333333333334	20112.933333333334	-5.891478354127599
696.3425414594917	1586.0666666666666	20155.3	-6.398327410630616
697.0937488124388	1586.4333333333334	20238.166666666668	-6.35340607030002
697.8448833224579	1585.9333333333334	20314.1	-6.171467767783847
698.5959449873841	1586.4333333333334	20365.533333333333	-6.765485770637792
699.3469338050518	1586.1666666666667	20421.933333333334	-7.093996606944464
700.0978497732962	1586.5	20459.833333333332	-6.866377737576339
700.8486928899517	1586.1	20492.033333333333	-7.040006471656
701.5994631528534	1586.6	20513.866666666665	-7.388703998587162
702.3501605598362	1587.1333333333334	20559.9	-6.9831215567144165
703.1007851087347	1586.7	20562.266666666666	-6.721516448841997
703.8513367973837	1586.4	20576.666666666668	-6.577468008920281
704.6018156236181	1587.0333333333333	20551.266666666666	-7.04482636478209
705.3522215852728	1585.8666666666666	20551.066666666666	-6.42517460019356
706.1025546801824	1586.8333333333333	20537.966666666667	-6.742149617589759
706.8528149061818	1586.5666666666666	20526.4	-6.813113698270732
707.603002261106	1586.5	20495.233333333334	-6.513612300883112
708.3531167427894	1586.5333333333333	20473.633333333335	-6.294442637460915
709.1031583490673	1586.6666666666667	20431.333333333332	-6.46823710231371
709.8531270777742	1586.1	20378.966666666667	-6.710509538730166
710.6030229267449	1586.1	20359.8	-6.355745120617157
711.3528458938142	1586.6333333333334	20301.733333333334	-6.829562052915844
712.1025959768172	1586.2	20221.633333333335	-7.104678022780164
712.8522731735884	1586.6666666666667	20132.3	-7.3061598922511095
713.6018774819628	1586.3666666666666	20095.033333333333	-6.215606223233315
714.351408899775	1587.0	19980.333333333332	-6.954281825127833
715.1008674248601	1586.5333333333333	19886.3	-7.258034978796862
715.8502530550527	1585.8666666666666	19807.533333333333	-6.413009427873594
716.5995657881876	1586.6333333333334	19673.566666666666	-6.544795997429622
717.3488056220998	1586.9666666666667	19589.333333333332	-7.005184627011599
718.097972554624	1586.6666666666667	19479.033333333333	-7.15695095666723
718.8470665835949	1587.1	19398.566666666666	-6.656451051059215
719.5960877068475	1586.7	19337.866666666665	-5.891160199045033
720.3450359222164	1587.1666666666667	19270.566666666666	-6.639794794819377
721.0939112275368	1587.0	19261.966666666667	-6.567111167660904
721.842713620643	1586.5	19236.033333333333	-6.511059030291221
722.5914430993702	1586.2333333333333	19191.666666666668	-6.866507321948521
723.340099661553	1586.2333333333333	19129.4	-6.5104093025564564
724.0886833050263	1586.9333333333334	19112.4	-7.033342348114226
724.837194027625	1587.1	19089.666666666668	-7.067697553804599
725.5856318271836	1587.3666666666666	19054.9	-6.645320622689197
726.3339967015373	1586.9333333333334	19006.566666666666	-6.911355824112619
727.0822886485207	1587.0	18968.7	-6.835325289454216
727.8305076659686	1586.3333333333333	18954.0	-6.707042291215727
728.5786537517159	1586.8666666666666	18908.033333333333	-6.671415659311789
729.3267269035974	1586.4333333333334	18832.866666666665	-6.726551262455609
730.0747271194479	1586.7	18778.233333333334	-6.697288722861797
730.822654397102	1586.1666666666667	18737.366666666665	-6.848366100585253
731.5705087343949	1586.8	18738.733333333334	-5.898252270045446
732.3182901291611	1586.5333333333333	18701.566666666666	-6.315378441125016
733.0659985792356	1586.8666666666666	18659.033333333333	-6.143886669753128
733.8136340824532	1586.1	18612.166666666668	-6.012003863585103
734.5611966366486	1587.0	18618.466666666667	-6.257339757258106
735.3086862396566	1586.3	18597.133333333335	-6.366361385097226
736.056102889312	1586.9666666666667	18585.8	-5.747678591239944
736.8034465834498	1587.1	18562.566666666666	-6.424904808474075
737.5507173199047	1586.4666666666667	18540.866666666665	-6.670009368053648
738.2979150965115	1586.6	18560.633333333335	-5.595239485900905
739.045039911105	1587.2333333333333	18560.733333333334	-6.6390430769409905
739.79209176152	1587.1	18575.233333333334	-6.332817345807975
740.5390706455914	1586.4666666666667	18555.133333333335	-6.040613659366899
741.285976561154	1586.3666666666666	18531.3	-6.118938144706852
742.0328095060426	1586.2666666666667	18525.766666666666	-6.589141810739469
742.7795694780918	1586.5	18496.733333333334	-7.160803097116084
743.5262564751367	1586.6333333333334	18476.7	-6.136985290465579
744.272870495012	1586.9666666666667	18469.066666666666	-6.0062566048263415
745.0194115355524	1586.7666666666667	18422.4	-5.76653916596915
745.765879594593	1586.5	18419.733333333334	-5.346221819814697
746.5122746699683	1586.4666666666667	18394.933333333334	-6.167417085410597
747.2585967595134	1587.2	18393.933333333334	-6.224941553511328
748.0048458610628	1586.3666666666666	18425.933333333334	-6.09677317909295
748.7510219724516	1586.5	18472.633333333335	-5.90589380567113
749.4971250915144	1586.5333333333333	18490.966666666667	-5.917284377289936
750.243155216086	1586.2	18510.366666666665	-5.889335850774022
750.9891123440015	1586.7333333333333	18539.733333333334	-6.542719897760953
751.7349964730954	1586.2333333333333	18609.066666666666	-5.756413102620019
752.4808076012027	1586.2666666666667	18618.366666666665	-5.991446504541524
753.2265457261582	1586.3333333333333	18658.2	-5.617792750134701
753.9722108457964	1586.4	18707.3	-6.248224523973292
754.7178029579526	1586.6	18769.8	-6.409231387705288
755.4633220604613	1586.5333333333333	18813.733333333334	-5.864365419014802
756.2087681511574	1586.5333333333333	18855.366666666665	-5.415885420654659
756.9541412278757	1586.2	18888.933333333334	-5.980896735278814
757.699441288451	1586.3333333333333	18935.4	-6.181439104613329
758.4446683307182	1586.4333333333334	18976.0	-5.699068750927811
759.1898223525119	1586.4	18999.733333333334	-6.273520756549259
759.9349033516671	1586.8666666666666	19060.033333333333	-6.3591610256463635
760.6799113260186	1585.9333333333334	19146.566666666666	-6.246464379156762
761.424846273401	1587.1666666666667	19251.333333333332	-5.752598474377158
762.1697081916495	1585.8	19323.266666666666	-5.641983902889246
762.9144970785986	1587.2333333333333	19375.833333333332	-6.167781908127731
763.6592129320832	1587.4666666666667	19453.066666666666	-5.468972903545589
764.4038557499381	1586.1333333333334	19516.2	-6.524480328134462
765.1484255299982	1586.0333333333333	19565.266666666666	-6.48694067626921
765.8929222700982	1585.8	19626.5	-6.649958479144872
766.637345968073	1586.4666666666667	19714.366666666665	-6.2885453699672045
767.3816966217572	1586.4666666666667	19825.2	-5.938322856458401
768.1259742289859	1586.4	19854.3	-6.383623046755718
768.8701787875938	1586.7666666666667	19937.833333333332	-6.437300249623494
769.6143102954156	1586.7333333333333	20008.8	-5.9943466091515365
770.3583687502863	1586.5666666666666	20052.366666666665	-5.766006744926371
771.1023541500406	1586.7	20117.633333333335	-5.806002671467127
771.8462664925133	1587.5666666666666	20196.533333333333	-6.275131405717388
772.5901057755393	1586.7666666666667	20285.233333333334	-6.7639448915408815
773.3338719969533	1586.8666666666666	20371.4	-6.264758522425318
774.0775651545903	1586.7	20474.033333333333	-6.082035844366491
774.8211852462848	1586.8	20551.033333333333	-5.928046271310161
775.5647322698719	1586.5333333333333	20650.333333333332	-5.826870669188863
776.3082062231862	1585.9	20728.366666666665	-5.835170121289646
777.0516071040627	1586.5	20776.566666666666	-6.756152543826909
777.7949349103361	1586.4666666666667	20884.133333333335	-5.57901548538478
778.5381896398412	1586.4	20972.4	-6.218992927441855
779.281371290413	1586.5	21125.2	-6.322642728873613
780.024479859886	1586.8	21237.3	-6.741236921291345
780.7675153460953	1586.6666666666667	21385.366666666665	-5.94387595989048
781.5104777468754	1586.0666666666666	21502.633333333335	-5.678709317512357
782.2533670600615	1586.8333333333333	21567.2	-6.173156262030043
782.996183283488	1586.9666666666667	21666.1	-6.368284560855198
783.73892641499	1586.7333333333333	21743.566666666666	-6.287288794205051
784.4815964524023	1586.5333333333333	21871.2	-6.538387219196133
785.2241933935596	1585.7666666666667	21971.166666666668	-6.156387915577744
785.9667172362967	1586.2333333333333	22052.566666666666	-6.4131808095778
786.7091679784486	1586.1666666666667	22161.033333333333	-5.54609726378174
787.4515456178499	1586.3333333333333	22239.566666666666	-5.5736286143670295
788.1938501523355	1586.1333333333334	22330.4	-6.276294348605626
788.9360815797401	1586.4666666666667	22427.066666666666	-6.561657825445584
789.6782398978987	1586.6666666666667	22525.533333333333	-6.0977304357317434
790.420325104646	1586.3666666666666	22642.033333333333	-6.264781909859208
791.1623371978169	1586.0666666666666	22802.766666666666	-6.051403267475097
791.9042761752461	1586.4666666666667	22956.833333333332	-6.131102799927236
792.6461420347684	1586.2333333333333	23075.8	-6.490395899855347
793.3879347742187	1585.6333333333334	23218.566666666666	-6.538677602362539
794.1296543914318	1586.4	23307.366666666665	-5.925674270838107
794.8713008842426	1586.1	23410.266666666666	-5.815383684130108
795.6128742504857	1586.0666666666666	23513.733333333334	-5.816128340393923
796.354374487996	1586.5	23600.133333333335	-6.381072098070676
797.0958015946084	1587.0666666666666	23680.866666666665	-6.722757750314977
797.8371555681575	1586.2666666666667	23836.966666666667	-6.1763353575143425
798.5784364064783	1586.9	23983.866666666665	-6.189175416385298
799.3196441074057	1585.9333333333334	24081.166666666668	-6.235287721385233
800.0607786687742	1587.1	24205.066666666666	-5.75852716093803
800.8018400884189	1586.0333333333333	24312.833333333332	-6.199207508212223
801.5428283641745	1586.9333333333334	24431.9	-6.217970092400635
802.2837434938757	1586.2333333333333	24532.4	-6.231788758843264
803.0245854753575	1586.7	24667.066666666666	-6.546266557274737
803.7653543064547	1586.1333333333334	24800.533333333333	-6.124015467892508
804.5060499850019	1586.2666666666667	24915.033333333333	-5.581744284445826
805.2466725088342	1587.0	24972.233333333334	-6.407271808526961
805.9872218757862	1586.5	25087.266666666666	-6.053553986829261
806.7276980836928	1586.5	25215.733333333334	-5.7670242127064855
807.4681011303886	1586.6333333333334	25334.5	-5.778107401110831
808.2084310137088	1586.2	25365.8	-5.646076228386477
808.948687731488	1587.3	25426.766666666666	-5.7015167872469705
809.688871281561	1586.3	25467.133333333335	-5.941724059207194
810.4289816617627	1586.2	25561.166666666668	-5.6617549007037375
811.1690188699278	1586.7	25627.2	-6.343084149058452
811.9089829038911	1586.2	25626.9	-5.686196562559912
812.6488737614875	1586.4666666666667	25698.7	-6.1900137739470535
813.3886914405518	1586.2666666666667	25865.2	-5.86259888802299
814.1284359389189	1586.3333333333333	25979.633333333335	-5.958242417576957
814.8681072544233	1586.9	26127.2	-6.036252758824752
815.6077053849002	1586.8666666666666	26256.833333333332	-5.32476162531856
816.3472303281842	1585.6666666666667	26304.3	-5.605822174008954
817.0866820821101	1586.3	26343.1	-5.856347669735415
817.8260606445127	1585.4666666666667	26449.866666666665	-6.010940195148086
818.5653660132269	1586.8666666666666	26551.133333333335	-6.433521589081451
819.3045981860876	1586.6333333333334	26671.666666666668	-5.770545010901263
820.0437571609293	1585.8	26784.233333333334	-6.0626894913365055
820.7828429355872	1586.4666666666667	26872.233333333334	-6.193747136329234
821.5218555078957	1586.1333333333334	26964.633333333335	-5.698623235598284
822.26079487569	1586.3666666666666	27037.133333333335	-6.009164961875804
822.9996610368046	1587.1333333333334	27096.366666666665	-6.222113818389094
823.7384539890745	1586.7	27174.566666666666	-5.826496112384264
824.4771737303345	1586.3	27269.166666666668	-5.647660366944555
825.2158202584193	1587.2666666666667	27402.833333333332	-5.668633931902556
825.9543935711638	1587.0	27468.833333333332	-5.4929726242863515
826.6928936664028	1586.5	27561.266666666666	-5.3787727218712575
827.4313205419711	1586.0666666666666	27625.166666666668	-6.044302888939146
828.1696741957036	1586.5	27673.766666666666	-5.83944341418173
828.907954625435	1586.9	27740.6	-5.549913484148932
829.646161829	1585.7666666666667	27814.833333333332	-5.352565640008352
830.3842958042337	1586.5	27884.933333333334	-5.286874969368364
831.1223565489707	1586.3333333333333	27966.2	-5.120993980142809
831.8603440610459	1586.5666666666666	28040.3	-5.678071012613595
832.598258338294	1585.8333333333333	28156.233333333334	-5.480636527416327
833.3360993785501	1586.4666666666667	28194.566666666666	-5.814476481326605
834.0738671796487	1586.0	28267.4	-5.652427713993685
834.8115617394246	1586.9666666666667	28344.633333333335	-6.05757860150285
835.5491830557129	1585.9333333333334	28460.433333333334	-6.1323500812819915
836.2867311263482	1586.2333333333333	28524.333333333332	-6.009864175569907
837.0242059491653	1586.8	28637.333333333332	-6.4329609744198795
837.7616075219992	1586.8	28757.166666666668	-5.868962271028427
838.4989358426844	1586.0333333333333	28824.333333333332	-5.848655090766941
839.2361909090561	1586.0	28943.066666666666	-5.9033104625716275
839.9733727189487	1585.8666666666666	28987.433333333334	-5.931833286722051
840.7104812701973	1586.4	29046.266666666666	-6.671705519661186
841.4475165606366	1586.3333333333333	29207.433333333334	-6.092294626773713
842.1844785881015	1585.9666666666667	29298.5	-6.400346022119835
842.9213673504267	1586.4333333333334	29396.9	-5.843146914069861
843.6581828454471	1586.2333333333333	29374.833333333332	-6.1400718777416925
844.3949250709974	1586.4666666666667	29406.666666666668	-5.710691351432332
845.1315940249126	1586.5666666666666	29515.0	-5.212146609881605
845.8681897050272	1585.8666666666666	29610.9	-5.295338004351331
846.6047121091764	1586.6333333333334	29682.866666666665	-5.713941336715733
847.3411612351948	1586.3	29831.766666666666	-5.048123352763566
848.0775370809172	1586.3666666666666	29865.1	-5.442795930788293
848.8138396441784	1586.0666666666666	29915.1	-6.240904409826048
849.5500689228132	1586.0333333333333	30011.7	-6.192728948398541
850.2862249146566	1587.0333333333333	30065.3	-6.517012928685731
851.0223076175432	1587.1333333333334	30202.333333333332	-5.926989660689026
851.7583170293079	1586.9666666666667	30424.6	-5.903371498252151
852.4942531477856	1586.8	30519.5	-6.311860186102818
853.2301159708109	1586.5666666666666	30580.9	-5.714026660613916
853.9659054962187	1586.8333333333333	30647.233333333334	-6.000927102757597
854.7016217218439	1585.9666666666667	30695.366666666665	-6.19832696895582
855.4372646455213	1586.5666666666666	30850.133333333335	-5.670097914220781
856.1728342650856	1586.5333333333333	30935.033333333333	-6.511806236027696
856.9083305783716	1586.3666666666666	31066.733333333334	-5.836568964721144
857.6437535832143	1585.9333333333334	31126.033333333333	-6.269468391469686
858.3791032774483	1586.5333333333333	31205.1	-6.108420920163998
859.1143796589085	1586.0	31223.766666666666	-6.29132348907743
859.8495827254299	1586.9666666666667	31328.8	-5.805770722453294
860.5847124748469	1586.4333333333334	31420.633333333335	-5.067671058012612
861.3197689049947	1586.3	31529.8	-5.450029433250019
862.0547520137079	1586.4	31709.966666666667	-5.826576931729928
862.7896617988213	1586.7	31749.933333333334	-6.104422747531783
863.5244982581698	1586.0666666666666	31880.5	-5.6345268348386295
864.2592613895882	1585.8	31882.533333333333	-5.6392901260364505
864.9939511909114	1586.0	31865.8	-5.75566921862132
865.728567659974	1586.7666666666667	31898.9	-5.539319760481073
866.4631107946109	1586.4333333333334	31955.1	-5.001141518550191
867.197580592657	1586.2333333333333	32039.633333333335	-5.137659892180625
867.931977051947	1586.6333333333334	32131.8	-6.0664790815495255
868.6663001703158	1586.9666666666667	32156.933333333334	-5.515338469306928
869.4005499455982	1586.4333333333334	32233.666666666668	-5.238384705903424
870.1347263756289	1586.1	32267.233333333334	-5.51225290674089
870.8688294582428	1586.4333333333334	32428.033333333333	-5.670963831208169
871.6028591912748	1586.3333333333333	32579.1	-5.464092623876877
872.3368155725594	1586.7	32759.3	-5.488256878605368
873.0706985999318	1586.7	32803.23333333333	-5.306075516067093
873.8045082712266	1586.2	32866.4	-5.571397222940489
874.5382445842787	1586.6333333333334	32991.166666666664	-5.078635753056398
875.2719075369228	1586.6	33089.3	-5.4719483775425015
876.0054971269938	1586.5	33228.566666666666	-5.453419474080303
876.7390133523264	1586.7666666666667	33357.96666666667	-5.398092030181099
877.4724562107556	1585.8333333333333	33552.666666666664	-5.593322280888514
878.2058257001161	1586.4	33729.3	-6.018403495338971
878.9391218182427	1586.4333333333334	33869.166666666664	-5.407421610546387
879.6723445629702	1586.7666666666667	33955.7	-5.321546804598351
880.4054939321335	1586.4	34061.166666666664	-5.601014252817237
881.1385699235674	1586.3	34262.63333333333	-5.094928155433007
881.8715725351066	1586.1	34467.63333333333	-5.482173236787355
882.604501764586	1586.2666666666667	34678.73333333333	-5.98797865108814
883.3373576098403	1586.8666666666666	34873.833333333336	-5.930921380543385
884.0701400687044	1586.5	34979.1	-5.843855486554177
884.8028491390132	1586.1333333333334	35082.9	-5.913210545027562
885.5354848186014	1586.4	35211.333333333336	-6.302190053571607
886.2680471053038	1585.9333333333334	35379.96666666667	-5.726281846021338
887.0005359969554	1585.9	35549.666666666664	-6.5623245696582195
887.7329514913906	1586.5666666666666	35711.4	-6.8202479764023245
888.4652935864447	1586.1666666666667	35916.2	-7.021350371344037
889.1975622799522	1587.2666666666667	36122.066666666666	-6.621852134199182
889.929757569748	1586.4333333333334	36318.9	-6.531899825717803
890.6618794536669	1586.4666666666667	36470.5	-5.895798483196055
891.3939279295437	1586.2333333333333	36560.433333333334	-5.434551679254034
892.1259029952132	1586.4333333333334	36679.066666666666	-5.325055390949614
892.8578046485103	1586.3333333333333	36828.26666666667	-5.120395655291907
893.5896328872698	1586.8	37009.76666666667	-4.577877165113772
894.3213877093264	1586.1666666666667	37241.666666666664	-4.742193966514191
895.0530691125149	1586.5	37532.8	-4.87092932114698
895.7846770946703	1586.2333333333333	37842.36666666667	-4.081405205782382
896.5162116536272	1585.7333333333333	38049.666666666664	-3.6840500975042056
897.2476727872206	1586.1666666666667	38173.3	-3.1817800868973865
897.9790604932853	1586.8666666666666	38335.76666666667	-3.2452493342151976
898.7103747696559	1586.2	38481.03333333333	-2.6564541845176732
899.4416156141674	1586.4666666666667	38652.7	-2.7664691753327726
900.1727830246544	1586.3	38851.76666666667	-2.4825892931415208
900.9038769989521	1586.4333333333334	39078.933333333334	-2.537468246237755
901.634897534895	1586.8666666666666	39247.4	-2.496751795185601
902.365844630318	1586.5666666666666	39420.333333333336	-2.4305639884839207
903.0967182830558	1586.5333333333333	39513.2	-2.011456580459157
903.8275184909435	1586.1	39629.5	-2.2105449884201436
904.5582452518156	1587.0	39890.76666666667	-1.7041798714768146
905.288898563507	1586.6333333333334	40111.96666666667	-1.7344463740702536
906.0194784238527	1586.7	40257.9	-1.0737986000449198
906.7499848306873	1586.1333333333334	40440.46666666667	-1.6062141382693964
907.4804177818455	1586.3	40651.166666666664	-1.8242123862994593
908.2107772751625	1587.1666666666667	40856.96666666667	-1.6975903026993124
908.9410633084728	1586.6	41093.166666666664	-2.1452840002408973
909.6712758796114	1586.2666666666667	41164.933333333334	-2.0372789000459255
910.4014149864129	1585.9	41264.86666666667	-1.9210069656950366
911.1314806267123	1586.4	41462.23333333333	-1.6606287891917786
911.8614727983444	1586.5	41553.066666666666	-1.92776896877447
912.5913914991438	1586.3333333333333	41656.9	-1.732105061556029
913.3212367269456	1586.3666666666666	41815.63333333333	-1.6145188770186376
914.0510084795844	1586.3	41943.933333333334	-1.6565643859772834
914.7807067548952	1586.3666666666666	42058.333333333336	-1.9464814858272048
915.5103315507125	1586.8	42155.26666666667	-1.9258752467341504
916.2398828648716	1586.8333333333333	42298.23333333333	-2.1106112658923455
916.9693606952068	1586.6333333333334	42435.666666666664	-1.695277458619577
917.6987650395532	1585.7	42462.066666666666	-1.9639343925680532
918.4280958957455	1586.3333333333333	42574.46666666667	-1.52661414470711
919.1573532616186	1586.5333333333333	42647.53333333333	-2.151625834390742
919.8865371350073	1586.2666666666667	42639.86666666667	-2.133064725325432
920.6156475137464	1585.5666666666666	42724.96666666667	-2.2039065060791656
921.3446843956707	1586.2666666666667	42795.5	-2.010701643379446
922.0736477786149	1586.0666666666666	42774.96666666667	-2.008193524166567
922.802537660414	1586.0	42885.433333333334	-1.847188472605676
923.5313540389027	1585.6666666666667	42985.76666666667	-1.9360119145213255
924.2600969119159	1586.1333333333334	42990.46666666667	-2.178011868210865
924.9887662772883	1585.7666666666667	42910.566666666666	-2.2881406360470065
925.7173621328548	1586.0333333333333	42863.6	-2.300171300279892
926.4458844764501	1586.1	42745.26666666667	-2.3826827022830233
927.1743333059092	1586.8	42509.6	-2.5691086123742237
927.9027086190666	1586.4666666666667	42173.7	-2.685296523294103
928.6310104137575	1586.6333333333334	41729.066666666666	-2.614958579030049
929.3592386878165	1586.4333333333334	41140.03333333333	-2.786523350609516
930.0873934390784	1586.5	40455.13333333333	-3.2182738895178775
930.815474665378	1586.8666666666666	39689.96666666667	-3.3358521860917953
931.5434823645503	1586.2	38771.566666666666	-3.2215963254315096
932.2714165344298	1585.9333333333334	37628.13333333333	-3.3887513004412497
932.9992771728516	1586.4666666666667	36582.13333333333	-2.817414447407847
933.7270642776504	1586.2	35504.5	-2.8714169045320674
934.4547778466609	1585.8666666666666	34401.8	-3.1405759074391573
935.1824178777181	1586.4333333333334	33537.7	-3.180276393646068
935.9099843686568	1586.0333333333333	32783.53333333333	-3.44285453020304
936.6374773173115	1586.0666666666666	32292.1	-3.285362845838684
937.3648967215174	1585.6	31995.666666666668	-3.6846033942332777
938.0922425791092	1586.0666666666666	31900.7	-3.64311907521135
938.8195148879216	1586.5666666666666	31990.2	-3.3079921278528426
939.5467136457895	1586.1	32186.933333333334	-3.6185704032712387
940.2738388505477	1586.6	32458.1	-3.2855051634620462
941.000890500031	1586.5	32847.3	-3.577394500546847
941.7278685920743	1585.9666666666667	33390.03333333333	-3.4871844394491323
942.4547731245123	1586.4666666666667	33968.36666666667	-3.550263761138316
943.1816040951798	1586.5333333333333	34621.3	-4.279532640949318
943.9083615019116	1586.6333333333334	35416.26666666667	-3.8428150169886885
944.6350453425426	1586.0666666666666	36210.5	-3.6782944402063986
945.3616556149077	1585.9333333333334	36988.166666666664	-4.116597056294694
946.0881923168415	1586.6333333333334	37738.46666666667	-4.417883907965625
946.8146554461789	1586.2333333333333	38514.1	-3.939525437760323
947.5410450007547	1586.4	39302.63333333333	-3.6162828279877908
948.2673609784038	1586.2333333333333	39987.96666666667	-3.9873726802161804
948.9936033769609	1586.4333333333334	40842.13333333333	-3.6337745173848552
949.7197721942608	1586.6666666666667	41594.166666666664	-3.674857558634684
950.4458674281384	1587.2666666666667	42349.73333333333	-3.584887448660259
951.1718890764284	1586.3666666666666	43035.13333333333	-3.8218735496626675
951.8978371369658	1586.2333333333333	43665.3	-3.3356064952554747
952.6237116075853	1586.2333333333333	44199.03333333333	-3.65054851556744
953.3495124861216	1586.7333333333333	44787.63333333333	-3.499353730494649
954.0752397704097	1587.2333333333333	45301.4	-3.747444617593968
954.8008934582843	1586.4333333333334	45894.2	-3.301397951260109
955.5264735475803	1586.6666666666667	46469.433333333334	-2.645782605022425
956.2519800361324	1586.1666666666667	47028.8	-2.7500570560687594
956.9774129217755	1586.2333333333333	47538.333333333336	-2.4359308478045194
957.7027722023442	1586.6333333333334	48002.566666666666	-2.4665507730959453
958.4280578756737	1586.1666666666667	48315.5	-2.8358720927719645
959.1532699395985	1587.3	48604.76666666667	-2.503660082760641
959.8784083919536	1586.1666666666667	48942.53333333333	-2.3623738173772844
960.6034732305736	1586.4	49297.73333333333	-2.241321041801505
961.3284644532936	1586.3	49579.8	-2.5239660846680296
962.053382057948	1586.3	49808.73333333333	-2.3236423301095686
962.7782260423721	1586.6333333333334	50064.433333333334	-1.4470921211996577
963.5029964044004	1586.4333333333334	50279.2	-1.7132410929313886
964.2276931418677	1587.2333333333333	50423.7	-2.0325838807086343
964.952316252609	1585.9333333333334	50519.0	-2.268502447518941
965.6768657344589	1586.4666666666667	50596.53333333333	-1.8719040668907865
966.4013415852523	1586.3	50623.566666666666	-1.6371189003581672
967.1257438028242	1586.5666666666666	50650.73333333333	-1.5230404039386343
967.8500723850091	1586.4	50715.63333333333	-1.8154389922572167
968.574327329642	1586.7333333333333	50751.03333333333	-1.7405414402316253
969.2985086345576	1586.4333333333334	50893.03333333333	-1.7305568758003824
970.0226162975908	1586.6666666666667	50882.53333333333	-1.7186478716741422
970.7466503165765	1586.0	50798.86666666667	-1.7265216379672148
971.4706106893493	1585.6	50785.76666666667	-1.8201522840342728
972.1944974137441	1585.9	50700.96666666667	-1.2858410438640717
972.9183104875957	1587.1	50419.7	-1.6581430684954304
973.6420499087391	1586.5	50051.76666666667	-1.7593477269942315
974.3657156750087	1586.7	49824.13333333333	-1.3115940859487
975.0893077842397	1587.3	49583.0	-1.3055601475674796
975.8128262342667	1586.3333333333333	49507.9	-1.1461149009755924
976.5362710229247	1587.1	49467.86666666667	-0.8897945270326897
977.2596421480483	1586.0333333333333	49381.1	-1.0086515424160045
977.9829396074724	1586.0333333333333	49274.066666666666	-0.5481982802485166
978.7061633990318	1586.3666666666666	48995.566666666666	-1.0473141185431103
979.4293135205613	1586.3666666666666	48708.76666666667	-1.1425466173295633
980.1523899698958	1586.8333333333333	48451.03333333333	-1.5251521160303467
980.87539274487	1586.4	48291.333333333336	-1.6615919962511168
981.5983218433189	1587.2333333333333	48280.8	-1.4176286409674692
982.3211772630771	1586.2	48374.9	-1.0482230477854753
983.0439590019795	1586.2666666666667	48478.833333333336	-0.7630924299479014
983.7666670578608	1587.4	48593.8	-0.4407868914715125
984.4893014285559	1586.6666666666667	48614.8	-0.34493594133097266
985.2118621118997	1586.4666666666667	48571.63333333333	-0.3523320343113014
985.9343491057269	1586.5	48523.433333333334	-0.3428322786377157
986.6567624078724	1586.6666666666667	48374.9	-0.3902928572896496
987.3791020161709	1586.2333333333333	48309.6	-0.2202360484406609
988.1013679284573	1586.4	48283.46666666667	-0.21447284339134412
988.8235601425663	1587.1666666666667	48283.13333333333	-0.38084226039083235
989.5456786563328	1586.2333333333333	48308.1	-0.39889562291694525
990.2677234675917	1586.8333333333333	48379.26666666667	-0.45114601510285507
990.9896945741776	1587.3	48319.4	-0.3229762364587045
991.7115919739255	1586.7	48214.26666666667	-0.7695949599291908
992.4334156646702	1586.2666666666667	48029.03333333333	-0.4380374647390184
993.1551656442463	1586.8	47633.63333333333	-0.5743178156520548
993.8768419104888	1586.9	47257.86666666667	-0.6622861916163045
994.5984444612325	1585.7333333333333	46958.3	-0.9892287128753701
995.3199732943121	1586.4333333333334	46687.833333333336	-0.2769142880008021
996.0414284075626	1586.4666666666667	46427.333333333336	-0.7805739961908149
996.7628097988187	1586.0666666666666	46225.73333333333	-0.41976090223486445
997.4841174659151	1586.5666666666666	45954.73333333333	-0.8468514298818937
998.2053514066869	1586.2333333333333	45693.5	-0.6618249243422811
998.9265116189687	1585.9	45278.666666666664	-0.1712609784310802
999.6475981005952	1586.1666666666667	44662.76666666667	-0.43767042549840873
1000.3686108494015	1586.3	44132.63333333333	-0.4516199972285175
1001.0895498632223	1586.4	43769.03333333333	-0.5624604061727019
1001.8104151398923	1586.0666666666666	43443.63333333333	-0.08610837057419422
1002.5312066772464	1585.9666666666667	43098.9	-0.4506639386711847
1003.2519244731194	1586.4333333333334	42785.3	-0.13912443357389864
1003.9725685253462	1587.0333333333333	42433.9	-0.009214527055614565
1004.6931388317614	1586.7333333333333	42034.23333333333	0.16180454162172875
1005.4136353902	1586.3	41518.566666666666	0.338731296809663
1006.1340581984969	1586.6666666666667	40973.46666666667	0.5836884466449337
1006.8544072544867	1586.6666666666667	40284.76666666667	0.7548163439459519
1007.5746825560042	1586.8666666666666	39666.76666666667	0.9838290146281499
1008.2948841008844	1586.3333333333333	39079.46666666667	0.964028102616848
1009.0150118869618	1586.1666666666667	38624.2	0.6825772566945174
1009.7350659120716	1586.6	38324.8	1.0296756105055833
1010.4550461740483	1586.0333333333333	38001.7	1.3617004152348056
1011.174952670727	1586.9	37633.9	1.4284288761784594
1011.8947853999423	1587.0666666666666	37227.53333333333	1.6811837763096034
1012.614544359529	1586.6333333333334	36687.4	1.87356436974844
1013.334229547322	1586.5	36077.96666666667	1.8287527213705883
1014.0538409611561	1586.2666666666667	35382.166666666664	1.9452048412107221
1014.7733785988661	1586.6333333333334	34774.6	2.3645046293715533
1015.4928424582868	1586.6666666666667	34240.36666666667	2.073536805335326
1016.2122325372529	1586.4333333333334	33770.0	2.262579166926263
1016.9315488335994	1586.7	33308.433333333334	1.83523888587088
1017.6507913451611	1586.6	32943.36666666667	1.96793505058045
1018.3699600697728	1586.5333333333333	32561.5	1.7340941755157044
1019.0890550052692	1586.9	32150.433333333334	1.7479737615373223
1019.8080761494851	1586.8666666666666	31549.9	1.484338708509805
1020.5270235002555	1586.8333333333333	30875.8	1.1675368193417524
1021.2458970554151	1586.2333333333333	30124.433333333334	1.628331777078777
1021.9646968127987	1586.8	29486.3	1.9199412775330682
1022.6834227702411	1586.8333333333333	28969.833333333332	1.926499045447533
1023.4020749255772	1585.9666666666667	28511.566666666666	1.7584366974349355
1024.1206532766416	1587.3	28156.866666666665	1.894763881429798
1024.8391578212693	1585.9	27820.766666666666	1.6923626476276556
1025.5575885572953	1585.9	27529.066666666666	2.338196552142981
1026.2759454825539	1587.0333333333333	27090.066666666666	2.1686728976953096
1026.9942285948803	1586.0	26506.8	2.0385062248838146
1027.7124378921092	1586.5666666666666	25933.833333333332	2.1619264480389098
1028.4305733720753	1586.2333333333333	25348.533333333333	2.400860960961008
1029.1486350326138	1585.8333333333333	24746.8	2.242791940635469
1029.866622871559	1587.1	24193.9	1.5222381410603891
1030.584536886746	1586.1666666666667	23747.266666666666	1.5365187651820478
1031.3023770760096	1586.4666666666667	23362.766666666666	1.8827478355148837
1032.0201434371845	1586.0	23060.833333333332	2.1638944858646187
1032.7378359681059	1586.3	22722.266666666666	1.3410904678002298
1033.455454666608	1586.5666666666666	22310.566666666666	0.8355550893101781
1034.1729995305259	1587.3666666666666	21872.933333333334	1.2241798357712268
1034.8904705576945	1587.0	21357.566666666666	0.9191808867745199
1035.6078677459486	1586.9333333333334	20831.5	0.683569234974076
1036.3251910931228	1586.7666666666667	20323.933333333334	0.4119953621203774
1037.042440597052	1586.7333333333333	19856.3	0.3257913261039426
1037.7596162555712	1585.9	19471.7	1.3196803803434338
1038.4767180665153	1586.9	19103.3	0.5557318809306179
1039.1937460277186	1586.5333333333333	18835.6	0.4954469593821648
1039.9107001370162	1586.3333333333333	18544.033333333333	0.5244772951255271
1040.627580392243	1586.0333333333333	18283.866666666665	0.6732885931912663
1041.3443867912338	1586.1	17949.966666666667	0.3345308537670107
1042.0611193318232	1587.2666666666667	17578.0	0.7529603810170485
1042.7777780118463	1586.9	17135.466666666667	1.086029252678023
1043.4943628291376	1586.6333333333334	16698.433333333334	1.1914176453005934
1044.2108737815322	1585.8666666666666	16265.7	0.36700193972010026
1044.9273108668647	1586.2	15887.533333333333	0.31289703362087457
1045.64367408297	1586.0	15538.833333333334	0.26672709196175265
1046.359963427683	1585.8333333333333	15251.266666666666	0.11654418380719408
1047.0761788988382	1586.8666666666666	15015.0	0.6937535448227623
1047.7923204942708	1586.2666666666667	14759.066666666668	0.18796415973416256
1048.5083882118154	1586.4333333333334	14493.0	0.07852168812029041
1049.224382049307	1586.5666666666666	14196.9	1.1184290136355617
1049.9403020045802	1586.1	13870.066666666668	0.8032914102686183
1050.6561480754697	1586.2	13493.2	0.12767734382807727
1051.3719202598106	1586.8	13162.4	0.5355882998400864
1052.0876185554378	1586.2333333333333	12878.366666666667	0.4707479918778058
1052.8032429601856	1586.6666666666667	12620.1	0.5947684646611817
1053.5187934718892	1586.6333333333334	12418.033333333333	0.9981970740525364
1054.2342700883835	1586.7666666666667	12238.4	0.08427149006465125
1054.949672807503	1586.9666666666667	12105.6	0.5494793129595597
1055.6650016270826	1585.9	11931.733333333334	0.5992954231846648
1056.3802565449573	1586.4666666666667	11717.433333333332	0.6792745959604952
1057.0954375589617	1586.6666666666667	11513.333333333334	0.8393576902676874
1057.8105446669308	1587.1	11278.933333333332	-0.0209109950675316
1058.5255778666992	1586.2666666666667	11046.766666666666	-0.5841444092676105
1059.240537156102	1586.7333333333333	10843.866666666667	-0.11101697170662789
1059.9554225329737	1586.2666666666667	10661.0	-0.26632533769604166
1060.6702339951491	1586.7666666666667	10502.166666666666	0.025980960137141563
1061.3849715404633	1586.4	10365.633333333333	-0.03297767028077764
1062.0996351667509	1586.5666666666666	10265.1	1.172573263977752
1062.8142248718468	1585.8333333333333	10140.533333333333	0.005076706608817568
1063.528740653586	1586.2	9978.533333333333	-1.092253256459341
1064.2431825098029	1586.0666666666666	9811.033333333333	0.1337856069881388
1064.9575504383324	1586.1333333333334	9600.366666666667	-0.7778383774154829
1065.6718444370097	1586.3666666666666	9407.1	0.3203478738864139
1066.386064503669	1586.8333333333333	9222.633333333333	-0.34491130783897345
1067.1002106361457	1587.1333333333334	9089.666666666666	0.5985715460192231
1067.8142828322743	1586.2	8972.833333333334	0.8140884485834066
1068.5282810898898	1586.2666666666667	8862.766666666666	-0.003978950433480669
1069.2422054068265	1586.4333333333334	8768.866666666667	-0.14106489782523732
1069.95605578092	1586.6	8664.033333333333	-0.26991451278784007
1070.6698322100044	1586.4666666666667	8515.2	-0.9266777989910153
1071.383534691915	1585.9	8358.4	-0.47854498216488206
1072.0971632244864	1586.3	8183.3	-0.4978442366064687
1072.8107178055534	1586.5333333333333	8040.833333333333	-0.18836447920322477
1073.524198432951	1586.8	7882.9	-1.6088101734662346
1074.2376051045137	1586.5	7804.566666666667	0.40994472894328193
1074.9509378180765	1586.8	7692.1	-1.1886809117208756
1075.6641965714741	1586.7666666666667	7617.7	-0.678774522477483
1076.3773813625414	1586.7333333333333	7519.933333333333	-0.27806087304489824
1077.0904921891133	1585.6333333333334	7406.833333333333	-0.5144742217249227
1077.8035290490245	1586.3	7291.0	-0.6390152754741785
1078.51649194011	1586.3333333333333	7149.633333333333	-0.5876857225075118
1079.2293808602042	1586.2666666666667	7037.433333333333	-0.9417399495326587
1079.9421958071423	1585.9	6922.1	-0.9159875779211637
1080.6549367787588	1586.4666666666667	6823.666666666667	-0.8256997828808476
1081.367603772889	1586.3333333333333	6752.733333333334	-1.3568697361770339
1082.080196787367	1586.7	6688.533333333334	-2.1257560073734636
1082.7927158200282	1586.7333333333333	6621.6	-1.0137778553161538
1083.5051608687072	1587.5333333333333	6516.6	-0.1292071168855989
1084.217531931239	1586.8333333333333	6396.6	-1.304296912433217
1084.9298290054578	1586.6	6273.5	-1.7447015923756084
1085.6420520891993	1586.3666666666666	6181.033333333334	-1.5473915613747768
1086.3542011802977	1586.3666666666666	6110.766666666666	-0.287872797325139
1087.0662762765878	1586.9	6047.833333333333	-0.21088477839547828
1087.7782773759047	1587.5	5982.166666666667	-1.49623627857479
1088.4902044760831	1586.6333333333334	5910.233333333334	-1.5408055823566404
1089.202057574958	1586.6333333333334	5816.233333333334	-2.0521624933366347
1089.9138366703637	1586.3	5732.933333333333	-0.969454432408501
1090.6255417601355	1585.7333333333333	5629.566666666667	-1.743482521281567
1091.337172842108	1585.8333333333333	5550.866666666667	-1.0465854982962877
1092.048729914116	1586.4333333333334	5494.366666666667	-1.6379491104403048
1092.7602129739944	1585.7666666666667	5447.733333333334	-1.620063912965199
1093.471622019578	1586.9	5400.366666666667	-1.9241741326967576
1094.1829570487016	1585.9	5336.066666666667	-0.4552677015527156
1094.8942180592	1585.9333333333334	5244.433333333333	-2.6037626982462942
1095.605405048908	1586.2666666666667	5161.166666666667	-2.136908558058478
1096.3165180156604	1587.1	5097.033333333334	-1.745247920903004
1097.027556957292	1586.2	5049.966666666666	-2.8659532489682196
1097.7385218716379	1586.0666666666666	5017.133333333333	-2.54936031159865
1098.4494127565324	1586.8666666666666	4973.066666666667	-1.399987355471068
1099.1602296098106	1586.4666666666667	4884.9	-1.0564381166443582
1099.8709724293074	1586.8	4798.866666666667	-2.292460954707047
1100.5816412128574	1586.1333333333334	4731.866666666667	-1.0066577490873574
1101.2922359582956	1586.0666666666666	4682.833333333333	-2.7632926851996227
1102.0027566634565	1586.3	4656.0	-0.4477821913298778
1102.7132033261753	1586.6666666666667	4597.933333333333	-0.9268461352746868
1103.4235759442865	1586.5	4522.3	-2.4732462854387047
1104.1338745156252	1586.0333333333333	4454.266666666666	-2.496212481107661
1104.844099038026	1585.6	4400.6	-2.5535044694473434
1105.5542495093239	1586.0333333333333	4367.7	-1.838407167145112
1106.2643259273534	1586.6333333333334	4313.133333333333	-2.8577330947936748
1106.9743282899494	1586.4	4242.366666666667	-2.5163014578124807
1107.684256594947	1586.3666666666666	4158.266666666666	-2.424821366279739
1108.394110840181	1586.8	4104.666666666667	-2.328047398007273
1109.1038910234856	1586.2333333333333	4069.1	-2.151963775556594
1109.8135971426964	1586.7	4007.1666666666665	-2.5344576307017537
1110.5232291956477	1587.2666666666667	3930.4666666666667	-3.4950495474788155
1111.2327871801745	1586.3	3865.5333333333333	-1.970828667576684
1111.9422710941117	1586.2	3823.5333333333333	-3.42227279181639
1112.6516809352938	1587.0	3773.5	-2.692939350961058
1113.3610167015559	1586.0333333333333	3716.766666666667	-2.216017721769282
1114.0702783907325	1586.6666666666667	3660.266666666667	-2.9985769029988343
1114.7794660006589	1585.8333333333333	3612.8333333333335	-3.5350614452289615
1115.4885795291696	1586.5333333333333	3575.6666666666665	-4.294423528509137
1116.1976189740992	1586.5333333333333	3532.1666666666665	-2.5668123425645195
1116.906584333283	1587.1333333333334	3493.733333333333	-2.5739184922769973
1117.6154756045555	1586.2	3452.8333333333335	-2.6057360477581155
1118.3242927857516	1586.5666666666666	3414.0333333333333	-3.1335482267846557
1119.0330358747062	1586.2333333333333	3370.866666666667	-5.34505668332443
1119.741704869254	1586.5	3330.0	-2.103887208853285
1120.4502997672296	1585.9666666666667	3287.0333333333333	-4.5713848495606
1121.1588205664682	1585.6666666666667	1666.5666666666666	3.052733757066023
1121.8672672648045	1585.5333333333333	1665.1666666666667	-8.282815800775039
1122.5756398600731	1584.9	1665.3333333333333	-6.785989343291992
1123.2839383501089	1585.1	1666.2666666666667	2.6835995702218765
