# Supplementary material for: Roblonski: A Material-Efficient Robo-Fluidic Toolbox for Rapid Photochemical Characterization
Source: ACS Cent Sci. 2026 Feb 6;12(3):333–44. doi: 10.1021/acscentsci.5c02027 (PMC13022720; doi:10.1021/acscentsci.5c02027)
Supplement: Supplementary file 2 [file oc5c02027_si_002.zip › BeerLambertStudy/Raw Data (Automataed)/BLEC Study (2025 Jun 12)/RhodamineB2/blec_RhodamineB2__13062025_aABS_i13_eEXP_s4_d900e-03_t250-0_m7_v175-0.csv]

name	C:/Users/cbe.mabolha.shared/Documents/Gilson Spectroscopy Project\BLEC Study (2025 Jun 12)\RhodamineB2\blec_RhodamineB2__13062025_aABS_i13_eEXP_s4_d900e-03_t250-0_m7_v175-0.csv
2025-06-13 03:06:29.970680
mix_iter=7	mix_disp=175.0
droplet_volume=50.0	working_volume=250.0
dilution_scheme=Fractional(value=0.3333333333333333)	n_dil=6
calibration=Calibration(y = f(x); f(x) = -0.244 + 0.9765x; s.t. y > 0.0; Set Feb 4	2025 from "Manuscript Figures Data.xlsx")
count	30
interval	0.1 (Sec)
integration_time	40000 (uSec)
NLC=False	DCC=False	WCAL=-5	Slit=S5
Conc_0=0.009	nFRAC=0.1975308641975309	nConc_(13;4)=0.001777777777777778	aFRAC=0.19792681181597208	aConc_(13;4)=0.0017813413063437486
wavelength (nm)	dark reference (int)	light reference (int)	abs (mOD)
W	D	L	S
344.6678771972656	1602.6	1681.0666666666666	-0.36882760764903516
345.45221902608614	1589.1333333333334	1668.7333333333333	-7.214359945888114
346.236489003635	1585.7666666666667	1664.4	-12.162855644958798
347.02068712774695	1584.9	1664.2	-3.6358059305635946
347.8048133962569	1585.8	2404.0333333333333	-7.646165362584117
348.5888678069997	1585.8666666666666	2417.366666666667	-6.274317511910675
349.3728503578101	1587.5333333333333	2435.0333333333333	-6.190380543155244
350.15676104652283	1587.3333333333333	2442.7	-6.217275502019681
350.94059987097285	1587.6333333333334	2451.366666666667	-8.185236822393131
351.72436682899485	1586.3333333333333	2458.1	-7.082477472284748
352.5080619184237	1586.3333333333333	2467.5	-3.697120146802023
353.2916851370942	1585.3333333333333	2470.0333333333333	-6.286816640625732
354.0752364828412	1585.2	2475.633333333333	-4.029440214079839
354.8587159534994	1585.8666666666666	2477.9333333333334	-5.8832010247154285
355.6421235469038	1585.7333333333333	2478.6	-5.365806592200708
356.42545926088906	1586.0666666666666	2481.866666666667	-6.8939624422508565
357.20872309329	1586.9	2481.866666666667	-5.273399484242113
357.9919150419415	1586.5333333333333	2476.3	-6.716111109744063
358.77503510467835	1586.4666666666667	2469.866666666667	-6.8125383919146
359.5580832793353	1585.6333333333334	2460.866666666667	-6.011887996800411
360.34105956374725	1585.7666666666667	2459.0666666666666	-4.551253901387059
361.12396395574893	1586.3333333333333	2454.0333333333333	-7.820570702434897
361.9067964531752	1585.8333333333333	2452.266666666667	-8.749863930573866
362.6895570538609	1585.5666666666666	2455.4666666666667	-6.638899593375861
363.47224575564076	1586.8333333333333	2452.4	-5.533970547197103
364.2548625563497	1586.1666666666667	2451.133333333333	-6.495144581944491
365.0374074538224	1586.6	2449.8	-6.5083387461338855
365.8198804458938	1586.3333333333333	2443.5333333333333	-7.284883615874204
366.6022815303986	1586.1	2444.4666666666667	-5.996139387139581
367.3846107051717	1585.7666666666667	2446.0666666666666	-4.686255147723233
368.1668679680479	1585.5333333333333	2444.7	-6.4888672541984755
368.9490533168619	1585.9666666666667	2451.5333333333333	-7.0998883944166105
369.7311667494487	1586.9666666666667	2456.1	-7.283970264351014
370.5132082636429	1586.1333333333334	2463.0333333333333	-7.85275288755961
371.2951778572795	1586.5	2467.9333333333334	-7.393117970775625
372.07707552819323	1586.3333333333333	2472.0666666666666	-6.182867531887189
372.8589012742189	1586.4	2477.0	-6.213419578569218
373.6406550931913	1586.5666666666666	2486.9666666666667	-4.526357593835229
374.4223369829453	1586.2333333333333	2494.0	-8.386549672033588
375.2039469413157	1586.5	2500.8	-5.537899983347455
375.9854849661373	1586.0333333333333	2496.366666666667	-4.996307336114675
376.7669510552448	1586.8333333333333	2497.866666666667	-5.2908504406971755
377.5483452064732	1586.5	2500.1	-8.488928058923749
378.3296674176572	1586.8666666666666	2518.366666666667	-5.666435677534505
379.11091768663164	1586.4	2521.866666666667	-5.8258296099347735
379.89209601123133	1586.1333333333334	2533.5	-3.651984508152571
380.67320238929113	1586.1333333333334	2533.9	-4.739627941256308
381.45423681864577	1586.2666666666667	2530.6666666666665	-6.979516397080196
382.23519929713007	1586.1	2541.0666666666666	-5.812362951148637
383.01608982257886	1585.6333333333334	2556.0333333333333	-6.279636767638934
383.796908392827	1586.8	2568.4333333333334	-4.358021572032801
384.57765500570923	1586.6333333333334	2567.266666666667	-6.563695690477586
385.3583296590604	1586.7	2560.366666666667	-3.8927871266114487
386.1389323507153	1586.3666666666666	2567.5	-4.462471577868778
386.91946307850884	1586.7666666666667	2575.233333333333	-5.732287362659739
387.69992184027564	1586.5	2598.1666666666665	-5.742914617239803
388.48030863385065	1586.2666666666667	2615.6666666666665	-9.637940593555282
389.2606234570687	1586.7666666666667	2602.4666666666667	-6.661674618703297
390.04086630776453	1586.6	2594.233333333333	-5.553038116464649
390.82103718377294	1585.9333333333334	2593.1	-8.41271249765463
391.6011360829288	1586.3	2606.0666666666666	-6.956746482359331
392.3811630030669	1586.2666666666667	2636.366666666667	-5.819801576601795
393.161117942022	1587.0333333333333	2676.7	-7.428971869102989
393.941000897629	1586.4666666666667	2727.0	-4.884515502564995
394.72081186772266	1586.3666666666666	2726.133333333333	-8.925550984174148
395.5005508501378	1586.5333333333333	2718.233333333333	-6.7902532564803115
396.28021784270925	1585.8	2720.6	-6.972753096035709
397.0598128432718	1586.1333333333334	2731.2	-4.852783738327022
397.83933584966024	1586.2	2733.8333333333335	-5.3032966796973255
398.6187868597095	1586.4	2738.7	-8.188842786727825
399.3981658712542	1586.8333333333333	2766.3	-5.597425881876918
400.1774728821293	1586.0333333333333	2787.7	-6.694459826083341
400.9567078901696	1587.0333333333333	2811.0333333333333	-7.783095487052076
401.7358708932098	1585.7666666666667	2810.233333333333	-7.175871215712669
402.5149618890848	1586.2666666666667	2798.766666666667	-6.717401981161529
403.2939808756294	1586.8333333333333	2805.4	-6.3331188867440416
404.07292785067847	1586.4	2829.233333333333	-7.43724523111753
404.8518028120667	1586.4666666666667	2845.8	-8.074674055316638
405.630605757629	1586.5666666666666	2844.8	-8.217166249086631
406.4093366852001	1586.6666666666667	2840.6	-7.5648816393084175
407.1879955926149	1586.2333333333333	2842.5666666666666	-7.369330142648284
407.9665824777082	1586.7666666666667	2860.4	-7.393000491935235
408.74509733831474	1585.9666666666667	2884.6666666666665	-6.54933402329155
409.52354017226935	1586.0666666666666	2893.3333333333335	-7.530989613831133
410.3019109774069	1586.3	2892.3333333333335	-7.276515304639005
411.08020975156217	1585.8333333333333	2907.7	-7.1038922559567625
411.8584364925699	1586.7666666666667	2934.2	-6.420048108991415
412.6365911982651	1586.5666666666666	2957.4666666666667	-7.360833431869209
413.4146738664823	1586.0666666666666	2984.1	-6.893137205503814
414.19268449505654	1586.2	3010.8333333333335	-8.353235683203632
414.97062308182257	1586.7333333333333	3050.1	-5.15302353509082
415.74848962461516	1587.0333333333333	3092.9	-7.604516760299744
416.52628412126916	1586.3333333333333	3158.5666666666666	-9.408783890094881
417.3040065696194	1585.9	3239.733333333333	-6.119006006506481
418.0816569675006	1586.3666666666666	3230.0	-7.595807150125699
418.8592353127476	1586.2	3220.633333333333	-6.1212604743007395
419.63674160319533	1587.3666666666666	3230.4333333333334	-6.983262077035616
420.4141758366785	1587.1666666666667	3267.0	-7.255572981071732
421.1915380110319	1586.1666666666667	3287.4666666666667	-6.746080625650314
421.9688281240904	1586.4333333333334	3282.4	-8.570211639796717
422.7460461736888	1585.7	3342.0333333333333	-6.5687561536142045
423.52319215766187	1585.9666666666667	3408.9666666666667	-5.946631476980781
424.3002660738445	1585.7333333333333	3482.4	-8.413058127127107
425.0772679200714	1585.9666666666667	3627.6666666666665	-7.604845879399891
425.8541976941775	1586.3333333333333	3768.3	-7.700446848536781
426.6310553939975	1587.4	3835.4	-7.469857709725002
427.40784101736625	1586.4	3890.9	-6.874169525787852
428.18455456211865	1586.9333333333334	4023.1666666666665	-6.235876333242743
428.96119602608934	1585.6	4204.7	-8.266998657047141
429.7377654071133	1586.4333333333334	4417.8	-8.896718703192937
430.5142627030252	1585.9	4555.033333333334	-6.585587529972977
431.29068791166	1586.3666666666666	4698.666666666667	-8.406868566839933
432.06704103085235	1586.5	4840.533333333334	-7.366632549245067
432.8433220584372	1586.5	4933.033333333334	-7.980884485246113
433.6195309922492	1586.9333333333334	4994.033333333334	-8.636577616823622
434.3956678301234	1586.7	5040.2	-7.340386583783904
435.1717325698944	1586.0	5053.833333333333	-8.01165930599031
435.9477252093971	1586.1666666666667	5080.0	-7.5455653338020605
436.72364574646633	1586.4666666666667	5124.766666666666	-8.038328582734454
437.49949417893686	1585.8666666666666	5190.733333333334	-8.210541583868448
438.27527050464346	1586.6333333333334	5288.166666666667	-7.698492723083487
439.0509747214211	1586.4	5459.4	-8.358980332381565
439.8266068271044	1585.9333333333334	5731.833333333333	-6.47066923498799
440.6021668195283	1585.7333333333333	6095.7	-8.386189536545068
441.37765469652754	1585.9666666666667	6566.333333333333	-8.482690583599878
442.1530704559369	1585.9666666666667	7073.633333333333	-7.827221795934376
442.9284140955914	1585.4333333333334	7529.1	-7.566911493876277
443.7036856133256	1586.3666666666666	7835.666666666667	-9.864272992829946
444.47888500697445	1586.4	8017.1	-7.024999388068718
445.2540122743727	1587.2666666666667	8046.133333333333	-8.269734860835449
446.0290674133552	1586.7666666666667	7993.133333333333	-8.30804021532127
446.8040504217568	1586.9	7919.4	-7.6185222024062424
447.5789612974122	1586.8333333333333	7824.233333333334	-8.357909772017337
448.35380003815635	1586.7666666666667	7757.733333333334	-9.017220014728652
449.1285666418239	1586.0333333333333	7737.2	-8.333134257161543
449.90326110624983	1586.5	7732.066666666667	-8.857963901881025
450.67788342926883	1586.1666666666667	7759.1	-7.719248189382166
451.4524336087157	1587.1333333333334	7780.7	-8.178007688226643
452.22691164242536	1586.5333333333333	7822.366666666667	-7.963569085258537
453.00131752823256	1586.2	7884.1	-7.558369202392534
453.7756512639721	1586.2	7965.033333333334	-6.733208085380967
454.5499128474788	1586.6666666666667	8019.2	-8.548274540634301
455.32410227658755	1585.8333333333333	8077.933333333333	-7.467894998313996
456.09821954913303	1586.9	8091.733333333334	-7.512463121747727
456.8722646629501	1586.4	8045.766666666666	-8.484538811826205
457.6462376158736	1586.3	7986.3	-8.404979239849498
458.4201384057383	1586.1666666666667	7900.866666666667	-7.878512190139728
459.1939670303791	1586.3333333333333	7773.566666666667	-7.605012351735817
459.96772348763074	1586.6333333333334	7620.966666666666	-7.399945895392582
460.741407775328	1586.5	7479.133333333333	-7.69462972339747
461.51501989130577	1586.2666666666667	7345.9	-7.045516831559242
462.2885598333988	1586.5666666666666	7225.8	-7.283065702721299
463.0620275994419	1586.8666666666666	7134.966666666666	-7.8759823248213365
463.83542318726995	1586.0333333333333	7070.1	-6.78625536301687
464.6087465947177	1586.5333333333333	7016.466666666666	-7.228493742610892
465.38199781962	1586.6666666666667	6998.433333333333	-7.210464209920537
466.1551768598116	1586.8333333333333	6984.433333333333	-7.614172726071391
466.92828371312737	1586.3	7010.366666666667	-6.695194675702642
467.7013183774021	1586.2666666666667	7034.233333333334	-7.162945912747673
468.4742808504707	1586.5666666666666	7078.233333333334	-7.785323712287818
469.24717113016777	1586.1666666666667	7135.166666666667	-6.879533675045956
470.0199892143283	1587.0333333333333	7200.166666666667	-7.113723326518823
470.792735100787	1585.8333333333333	7280.233333333334	-6.241867288810328
471.5654087873788	1586.5666666666666	7348.166666666667	-7.552098200796096
472.33801027193834	1586.7666666666667	7419.733333333334	-7.497078948938989
473.11053955230057	1586.6666666666667	7503.733333333334	-6.568038735713375
473.88299662630027	1586.3666666666666	7556.6	-6.767887725976355
474.65538149177223	1586.7	7610.5	-6.097211282146798
475.4276941465513	1586.8333333333333	7630.433333333333	-7.160206868168429
476.1999345884722	1586.7666666666667	7652.766666666666	-6.085682288084866
476.97210281536985	1585.9666666666667	7643.133333333333	-7.3675866755313715
477.74419882507897	1586.7	7634.133333333333	-6.219880458037541
478.51622261543446	1585.9333333333334	7583.4	-7.473517922291993
479.2881741842711	1586.1	7562.133333333333	-6.3796020593919645
480.06005352942367	1586.5	7518.9	-5.574186910395076
480.831860648727	1586.5666666666666	7465.566666666667	-6.530205616641477
481.60359554001593	1586.3666666666666	7424.9	-6.218415271094085
482.37525820112523	1587.2333333333333	7360.4	-6.332800694455012
483.14684862988975	1586.3333333333333	7314.866666666667	-5.3895409048776095
483.91836682414424	1586.6666666666667	7280.9	-4.977170877315149
484.68981278172356	1585.8666666666666	7236.7	-5.265814126920745
485.46118650046253	1586.9	7187.0	-5.810896504914905
486.23248797819593	1586.6666666666667	7137.7	-5.498980876229333
487.0037172127586	1585.6666666666667	7108.633333333333	-5.143555930038081
487.7748742019853	1585.9333333333334	7078.166666666667	-4.869928076628523
488.54595894371096	1585.8666666666666	7032.3	-5.2022695314313925
489.31697143577026	1587.4	7005.466666666666	-4.957347009900237
490.08791167599804	1586.2333333333333	6978.633333333333	-3.8567146122755083
490.8587796622292	1586.4333333333334	6935.233333333334	-4.022109577018616
491.6295753922984	1585.8	6893.733333333334	-5.248270034913109
492.4002988640406	1586.4666666666667	6885.1	-4.0004615065162525
493.17095007529053	1586.7	6858.333333333333	-3.8358023368039103
493.94152902388305	1586.2666666666667	6820.2	-4.274323722755309
494.71203570765294	1587.0	6793.6	-3.8146031448814046
495.482470124435	1587.2666666666667	6763.8	-3.4289919892818466
496.25283227206404	1586.5	6734.3	-2.884123849358308
497.02312214837485	1586.7	6705.133333333333	-2.4424299131621052
497.7933397512024	1586.5333333333333	6678.8	-2.6358232754336304
498.56348507838123	1586.0	6648.433333333333	-3.0887852430983718
499.3335581277464	1586.9	6632.7	-2.950777730731734
500.10355889713264	1586.1666666666667	6612.9	-3.4622006190331844
500.8734873843747	1586.1333333333334	6620.066666666667	-2.5519315016933404
501.6433435873074	1586.2	6609.066666666667	-3.2131715791714983
502.4131275037657	1586.7333333333333	6623.533333333334	-1.8355668994611172
503.1828391315842	1586.3333333333333	6634.633333333333	-2.7071579659202833
503.95247846859786	1587.0333333333333	6650.933333333333	-2.332193715580088
504.72204551264144	1587.5666666666666	6685.4	-1.5986631012069097
505.49154026154974	1586.3333333333333	6714.266666666666	-1.9266955041655796
506.2609627131576	1587.1	6763.1	-1.719449766753392
507.03031286529983	1586.4	6820.266666666666	-0.5252080479293042
507.7995907158112	1586.0	6863.266666666666	-2.1644513305151363
508.5687962625266	1586.2666666666667	6941.366666666667	-1.0125590537721934
509.33792950328075	1586.7666666666667	7002.066666666667	-1.46247903612328
510.1069904359085	1586.4	7076.266666666666	-2.219899349559345
510.8759790582447	1587.0	7160.233333333334	-1.8894625358201331
511.6448953681241	1586.7333333333333	7266.033333333334	-0.5273208030072141
512.4137393633815	1586.5333333333333	7363.233333333334	-0.4233097534250004
513.1825110418519	1586.6333333333334	7464.6	-0.3421997018726685
513.9512104013698	1586.0666666666666	7556.033333333334	-0.43141518480966873
514.7198374397702	1586.6333333333334	7671.466666666666	0.8239528864704746
515.4883921548881	1586.1	7779.2	-0.6540123480699152
516.2568745445578	1586.1333333333334	7889.466666666666	-0.28009964331349246
517.0252846066146	1586.4333333333334	7993.733333333334	0.15366456839779094
517.793622338893	1587.0	8098.833333333333	-0.020007475130835183
518.561887739228	1586.9333333333334	8195.366666666667	0.15994378640169254
519.3300808054544	1586.5	8275.4	-0.5947625734958545
520.0982015354069	1586.3666666666666	8379.0	0.21956943755188696
520.8662499269203	1586.8666666666666	8473.833333333334	1.6553316718361102
521.6342259778296	1586.1333333333334	8559.5	1.493108403243251
522.4021296859694	1586.5333333333333	8645.066666666668	2.0846273837039555
523.1699610491747	1586.9	8703.4	1.8428336097478413
523.9377200652801	1585.7	8786.966666666667	2.916620677172997
524.7054067321207	1586.3	8840.233333333334	2.1887731150939342
525.4730210475309	1586.5	8905.666666666666	2.992942499546797
526.2405630093459	1587.3333333333333	8970.566666666668	4.1886334490281225
527.0080326154003	1585.3333333333333	9020.5	3.42269909615947
527.7754298635291	1586.6	9078.066666666668	4.69785177700241
528.5427547515668	1586.7	9118.166666666666	5.509029350456107
529.3100072773485	1587.1333333333334	9154.9	6.190096521682133
530.077187438709	1586.5	9205.733333333334	6.6454575531295585
530.8442952334829	1586.8333333333333	9242.8	7.597426452175253
531.6113306595051	1586.2	9279.033333333333	7.214246469672315
532.3782937146104	1586.9	9313.033333333333	7.636509260128945
533.1451843966338	1587.3333333333333	9344.3	7.997304595869262
533.9120027034099	1585.6666666666667	9380.933333333332	8.137372545355415
534.6787486327736	1586.0	9428.7	9.538139642675421
535.4454221825597	1587.2666666666667	9476.2	9.545399463427778
536.212023350603	1586.1	9508.766666666666	10.06870634053074
536.9785521347383	1586.9666666666667	9542.6	10.468052209419875
537.7450085328004	1586.6	9562.466666666667	10.368672067129566
538.5113925426242	1587.0333333333333	9594.533333333333	10.005201061451912
539.2777041620444	1586.2	9602.033333333333	9.920764034987124
540.0439433888959	1587.0	9644.1	11.491705180741976
540.8101102210134	1586.5666666666666	9644.366666666667	10.215999790275779
541.5762046562318	1586.7666666666667	9686.666666666666	10.887384147726955
542.3422266923859	1587.0	9695.933333333332	9.990033391170606
543.1081763273105	1586.2	9717.3	10.015316638520446
543.8740535588404	1586.7	9720.8	9.986083416281586
544.6398583848105	1586.3666666666666	9714.7	9.219400274252553
545.4055908030555	1587.1333333333334	9730.3	9.236929218777714
546.1712508114102	1586.5666666666666	9732.166666666666	8.48139895220414
546.9368384077096	1587.2333333333333	9737.8	8.22631483478805
547.7023535897882	1586.5	9736.3	8.511401403913435
548.4677963554811	1586.4	9735.8	7.534688796256919
549.2331667026231	1586.7666666666667	9745.533333333333	6.948631007394937
549.9984646290487	1586.7	9731.5	5.926974753454615
550.7636901325931	1586.4333333333334	9746.633333333333	5.9193095331239
551.5288432110908	1587.1666666666667	9742.766666666666	4.86590551942456
552.2939238623768	1586.5666666666666	9715.066666666668	3.6933295310790974
553.0589320842859	1586.7666666666667	9719.966666666667	3.6086186016869504
553.8238678746528	1586.5333333333333	9707.4	2.7449903917848313
554.5887312313124	1586.4	9700.766666666666	1.848642615643761
555.3535221520995	1586.5333333333333	9709.166666666666	1.9523702842988586
556.1182406348488	1587.0	9708.266666666666	1.3729411281823016
556.8828866773954	1586.6333333333334	9712.0	0.06236189638996343
557.6474602775738	1586.0	9731.533333333333	-0.3837120274282557
558.411961433219	1586.6	9735.3	-0.7827478512496087
559.1763901421657	1587.0333333333333	9743.033333333333	-1.6953128158025725
559.9407464022488	1586.6666666666667	9758.566666666668	-1.6831975520754927
560.7050302113031	1587.0333333333333	9765.566666666668	-2.555511314620271
561.4692415671633	1587.0666666666666	9777.9	-2.823941878001296
562.2333804676643	1586.8333333333333	9795.2	-3.159477735756742
562.997446910641	1586.6333333333334	9804.866666666667	-3.290331510186357
563.7614408939281	1586.7333333333333	9822.8	-3.0267231666467715
564.5253624153604	1586.5666666666666	9837.766666666666	-4.166118869002953
565.2892114727728	1587.4333333333334	9850.8	-5.4957861301117426
566.0529880639999	1586.7333333333333	9880.0	-5.0190758650219935
566.8166921868768	1586.7333333333333	9898.533333333333	-5.62388402984757
567.5803238392382	1587.1666666666667	9899.266666666666	-5.639154964552927
568.3438830189189	1587.0666666666666	9907.266666666666	-6.083451351650421
569.1073697237535	1586.6	9929.8	-6.701134858084574
569.8707839515772	1586.7666666666667	9963.166666666666	-5.67120743520886
570.6341257002246	1586.8333333333333	9967.633333333333	-6.254353346836479
571.3973949675305	1587.2333333333333	9964.766666666666	-6.592194378585959
572.1605917513298	1586.5666666666666	9989.033333333333	-7.523758739143169
572.9237160494572	1587.2666666666667	10016.133333333333	-6.8111118806775375
573.6867678597476	1586.2333333333333	10019.6	-6.420351966222722
574.4497471800358	1586.7	10020.0	-7.312542077420119
575.2126540081566	1585.9666666666667	10030.333333333334	-6.987689293001236
575.9754883419448	1586.5	10027.166666666666	-7.228628562193279
576.7382501792351	1586.6666666666667	10046.9	-6.319172893090091
577.5009395178625	1587.0333333333333	10056.133333333333	-6.770591853949314
578.2635563556619	1587.3666666666666	10077.3	-7.332913852729934
579.0261006904677	1586.6666666666667	10093.433333333332	-6.982056529758848
579.7885725201152	1586.4666666666667	10114.2	-7.096981955608251
580.5509718424388	1587.1	10127.8	-7.752809689338246
581.3132986552736	1586.6	10158.966666666667	-7.503724930178721
582.0755529564542	1587.5333333333333	10179.966666666667	-6.9693711730314
582.8377347438156	1586.7333333333333	10190.233333333334	-7.676880388292263
583.5998440151925	1586.8666666666666	10209.8	-7.4188392690167335
584.3618807684197	1586.5	10248.533333333333	-6.785497034787272
585.123845001332	1586.7333333333333	10268.166666666666	-8.075304558390977
585.8857367117644	1586.4	10292.666666666666	-7.472658301474058
586.6475558975515	1586.3666666666666	10324.1	-7.711359911606871
587.4093025565281	1586.9666666666667	10362.566666666668	-7.04908297975231
588.1709766865292	1586.3666666666666	10403.466666666667	-8.353403491067665
588.9325782853895	1586.4666666666667	10466.066666666668	-7.191733797335132
589.6941073509438	1586.3333333333333	10528.9	-6.765533895464193
590.4555638810269	1586.8	10601.333333333334	-7.4844938778441055
591.2169478734736	1586.4	10677.333333333334	-7.000824982859743
591.9782593261189	1586.4333333333334	10749.033333333333	-6.918513754827767
592.7394982367973	1587.0333333333333	10814.9	-7.707635130434707
593.5006646033439	1586.7666666666667	10910.733333333334	-7.184718665445376
594.2617584235933	1586.1666666666667	11001.366666666667	-7.513291919257323
595.0227796953804	1586.9333333333334	11110.966666666667	-7.5865240827883245
595.78372841654	1586.0333333333333	11229.133333333333	-7.126087727589321
596.544604584907	1586.6333333333334	11347.4	-7.734936646857923
597.3054081983161	1586.7	11474.9	-6.756310796170932
598.0661392546021	1586.4333333333334	11575.033333333333	-7.370562622848235
598.8267977515999	1586.8666666666666	11684.566666666668	-7.184436665680301
599.5873836871442	1586.5666666666666	11809.533333333333	-7.631747327229816
600.34789705907	1586.8333333333333	11936.266666666666	-7.416929336617403
601.1083378652119	1586.3333333333333	12061.8	-8.197216659073922
601.8687061034049	1586.5666666666666	12228.4	-7.815134862430826
602.6290017714836	1586.2666666666667	12374.333333333334	-7.631030384710774
603.3892248672829	1585.9666666666667	12505.633333333333	-7.578943060238385
604.1493753886377	1586.3666666666666	12646.5	-7.79088432688678
604.9094533333828	1586.2666666666667	12785.633333333333	-7.1026950691655175
605.6694586993528	1586.3333333333333	12906.733333333334	-7.042465856622565
606.4293914843829	1587.3333333333333	13043.866666666667	-7.066378969397929
607.1892516863076	1586.1333333333334	13181.066666666668	-6.976564280140682
607.9490393029618	1586.3	13303.266666666666	-7.519351644077207
608.7087543321802	1586.5333333333333	13465.1	-7.075142112997424
609.4683967717978	1586.2333333333333	13623.933333333332	-6.991826754581894
610.2279666196492	1586.2666666666667	13759.733333333334	-7.047871768944506
610.9874638735695	1586.0	13875.433333333332	-7.166167573832481
611.7468885313933	1586.3666666666666	13984.6	-8.185650410276315
612.5062405909555	1586.8	14130.033333333333	-7.519448018152806
613.2655200500909	1587.0666666666666	14257.866666666667	-7.675684065177891
614.0247269066342	1586.2333333333333	14373.6	-7.429409876428216
614.7838611584203	1587.4666666666667	14482.766666666666	-7.726315415751749
615.5429228032841	1586.3	14577.866666666667	-7.448361985298151
616.3019118390603	1586.2666666666667	14693.566666666668	-6.972508770804997
617.0608282635836	1587.0	14806.8	-6.92010931625088
617.8196720746892	1586.0	14881.366666666667	-6.88001582531332
618.5784432702114	1585.9	14943.966666666667	-8.226189100281626
619.3371418479854	1585.7666666666667	15046.666666666666	-7.801773063645471
620.0957678058459	1586.6	15104.966666666667	-8.850999060049391
620.8543211416277	1586.6333333333334	15213.866666666667	-7.218689709674485
621.6128018531655	1586.4	15274.733333333334	-7.491411052993467
622.3712099382943	1586.4	15317.4	-7.595780088445106
623.1295453948488	1586.1666666666667	15369.133333333333	-7.019992259596082
623.8878082206638	1586.3333333333333	15407.633333333333	-7.436426974572416
624.6459984135743	1586.0333333333333	15460.733333333334	-6.934931534959814
625.4041159714149	1586.4	15503.8	-6.777643701130495
626.1621608920203	1586.7333333333333	15558.366666666667	-7.044223141708344
626.9201331732256	1586.9333333333334	15601.9	-7.174029550258035
627.6780328128656	1586.8666666666666	15624.266666666666	-7.441531998095112
628.4358598087749	1586.0333333333333	15673.533333333333	-7.1545782756648215
629.1936141587885	1586.3666666666666	15708.4	-7.592779135244363
629.9512958607411	1586.6	15741.2	-7.2698169097630085
630.7089049124675	1586.2333333333333	15749.6	-7.425144128338726
631.4664413118026	1586.1666666666667	15776.966666666667	-7.511187351738328
632.2239050565811	1586.2333333333333	15808.0	-7.579006081711157
632.9812961446379	1586.8333333333333	15832.133333333333	-6.860955342211074
633.7386145738079	1586.1666666666667	15851.866666666667	-7.448148426025087
634.4958603419257	1586.4333333333334	15829.133333333333	-8.16486860490503
635.2530334468262	1586.4666666666667	15837.933333333332	-7.251781873715596
636.0101338863443	1586.7	15842.233333333334	-6.725102355766492
636.7671616583146	1585.8333333333333	15828.033333333333	-6.855433321132517
637.5241167605723	1586.5666666666666	15793.8	-7.429458210303458
638.2809991909518	1586.3333333333333	15790.433333333332	-6.547523527581101
639.037808947288	1585.8333333333333	15786.9	-7.048684374464047
639.7945460274159	1586.7	15774.633333333333	-7.102336965964619
640.5512104291702	1586.5333333333333	15733.1	-7.6651947565140635
641.3078021503857	1586.4666666666667	15723.866666666667	-7.409473780355505
642.0643211888971	1586.7333333333333	15715.433333333332	-7.175208422475585
642.8207675425394	1586.4333333333334	15694.433333333332	-7.310782423543871
643.5771412091474	1586.3666666666666	15659.766666666666	-7.300284525725193
644.3334421865558	1586.0	15627.166666666666	-6.698057478840751
645.0896704725996	1586.7	15611.633333333333	-6.900851987170068
645.8458260651132	1587.1666666666667	15597.866666666667	-7.142656711679053
646.6019089619319	1586.5	15566.733333333334	-7.025660706405929
647.3579191608902	1586.7333333333333	15557.4	-5.937102295565682
648.1138566598231	1586.9666666666667	15504.6	-7.159332824576838
648.8697214565653	1586.5	15490.2	-7.175665853567319
649.6255135489516	1586.7666666666667	15461.333333333334	-7.05512293407375
650.3812329348169	1586.2	15434.1	-7.4356235462730575
651.1368796119959	1586.4	15483.133333333333	-6.881986407161133
651.8924535783235	1586.5	15497.8	-6.493635945856937
652.6479548316345	1586.9333333333334	15454.966666666667	-7.180621032748054
653.4033833697637	1586.5666666666666	15450.4	-6.66585844726296
654.1587391905458	1586.2	15427.533333333333	-6.872254363541621
654.9140222918159	1586.7333333333333	15455.366666666667	-6.204867629162262
655.6692326714084	1586.1	15446.933333333332	-6.967509849128612
656.4243703271585	1586.0333333333333	15458.5	-7.62769067051089
657.1794352569008	1586.5	15494.433333333332	-7.097729771772439
657.9344274584702	1586.8	15520.566666666668	-6.7533779844681545
658.6893469297014	1586.2	15506.833333333334	-7.716985586126777
659.4441936684294	1586.5333333333333	15536.0	-7.116585584168855
660.1989676724888	1586.2333333333333	15593.566666666668	-6.654066744021056
660.9536689397146	1587.3666666666666	15608.133333333333	-6.932355983721733
661.7082974679414	1586.1666666666667	15612.566666666668	-7.471666455295916
662.4628532550042	1586.4333333333334	15653.5	-7.166910037926692
663.2173362987378	1586.4333333333334	15725.566666666668	-6.710479110761403
663.9717465969768	1586.5333333333333	15801.833333333334	-6.695857896620122
664.7260841475563	1586.5	15849.633333333333	-6.816476355696756
665.480348948311	1586.1	15909.766666666666	-7.041542830235944
666.2345409970756	1586.3	16003.4	-7.043698990298299
666.988660291685	1586.2666666666667	16065.933333333332	-7.637748967752035
667.742706829974	1586.4666666666667	16137.833333333334	-6.833331007902983
668.4966806097776	1587.2666666666667	16204.1	-6.9413926045037
669.2505816289303	1586.5	16275.866666666667	-6.690063648442868
670.0044098852671	1587.0	16352.533333333333	-7.114193322640654
670.7581653766227	1586.3666666666666	16431.6	-6.744229306951237
671.511848100832	1586.7333333333333	16528.466666666667	-6.780183641003664
672.2654580557298	1586.4333333333334	16651.4	-6.6163247673884715
673.0189952391509	1586.8666666666666	16761.6	-6.566006593731086
673.7724596489301	1585.9333333333334	16861.7	-6.216591693529227
674.5258512829022	1586.6333333333334	16957.833333333332	-7.2854726545210635
675.279170138902	1585.8	17062.066666666666	-7.107611187402119
676.0324162147645	1586.3	17170.633333333335	-6.994742862260768
676.7855895083242	1586.4333333333334	17294.566666666666	-6.973610565585706
677.5386900174161	1585.9666666666667	17407.066666666666	-7.079077016944794
678.2917177398749	1586.7	17541.633333333335	-6.885341802274237
679.0446726735356	1585.0333333333333	17685.9	-6.9482034603417455
679.797554816233	1586.1666666666667	17810.033333333333	-6.88540319727418
680.5503641658016	1586.7333333333333	17922.8	-6.726811340323488
681.3031007200765	1586.4333333333334	18066.633333333335	-6.759247881714043
682.0557644768925	1586.2	18169.0	-6.583633749141857
682.8083554340842	1586.4666666666667	18278.2	-6.424786596229394
683.5608735894867	1586.9	18388.2	-6.894874876577022
684.3133189409347	1587.1333333333334	18521.233333333334	-6.866472362668846
685.0656914862628	1586.0	18635.633333333335	-6.944830181547812
685.8179912233061	1586.5666666666666	18778.266666666666	-7.137294002209758
686.5702181498993	1586.9333333333334	18898.4	-7.235554652287105
687.3223722638772	1586.7666666666667	19024.366666666665	-6.828294682537711
688.0744535630747	1586.7666666666667	19119.6	-7.096212006044162
688.8264620453265	1586.3	19242.266666666666	-6.57412497034513
689.5783977084674	1586.2666666666667	19354.366666666665	-7.329980723775927
690.3302605503324	1586.4333333333334	19470.733333333334	-7.22702961878309
691.082050568756	1586.3	19578.166666666668	-7.325025809936481
691.8337677615733	1586.4	19671.333333333332	-6.625933710906161
692.585412126619	1586.2333333333333	19764.3	-7.090818300794243
693.3369836617278	1586.1666666666667	19883.866666666665	-5.992672148066658
694.0884823647348	1586.7	19936.6	-6.70346360334721
694.8399082334745	1587.0	20037.666666666668	-6.586769584799465
695.5912612657819	1586.0333333333333	20116.7	-6.403078474629869
696.3425414594917	1586.1333333333334	20190.266666666666	-6.196210916758167
697.0937488124388	1586.9333333333334	20242.4	-6.9970919204336
697.8448833224579	1586.0666666666666	20331.2	-6.503087260596548
698.5959449873841	1586.4	20381.033333333333	-6.66209947082694
699.3469338050518	1585.9333333333334	20431.9	-6.406489704940209
700.0978497732962	1586.6666666666667	20458.533333333333	-6.610866478023669
700.8486928899517	1586.0666666666666	20497.6	-6.688322735180596
701.5994631528534	1586.5666666666666	20513.033333333333	-7.05500752056962
702.3501605598362	1586.6333333333334	20568.966666666667	-6.411152015003737
703.1007851087347	1586.3333333333333	20532.233333333334	-6.528780145995609
703.8513367973837	1586.6	20543.833333333332	-6.873059139465103
704.6018156236181	1586.9333333333334	20541.666666666668	-6.442994004522058
705.3522215852728	1586.6333333333334	20535.733333333334	-6.645070875349565
706.1025546801824	1586.7666666666667	20526.633333333335	-7.069608762829004
706.8528149061818	1586.9	20510.966666666667	-6.485765405061052
707.603002261106	1585.7333333333333	20475.1	-6.737615428625261
708.3531167427894	1586.0333333333333	20442.6	-6.960083083038028
709.1031583490673	1586.8	20416.2	-6.584015993845411
709.8531270777742	1586.8666666666666	20374.233333333334	-6.53032662812648
710.6030229267449	1586.5333333333333	20339.0	-6.958907800477978
711.3528458938142	1587.3	20285.2	-6.454558315350632
712.1025959768172	1586.8666666666666	20213.566666666666	-6.493595244959718
712.8522731735884	1586.6333333333334	20136.9	-6.769159164491262
713.6018774819628	1586.6	20077.566666666666	-6.718242412956358
714.351408899775	1586.9333333333334	19983.7	-6.9630614603257515
715.1008674248601	1586.8666666666666	19883.333333333332	-7.550245844813795
715.8502530550527	1586.1666666666667	19797.9	-7.058264607657579
716.5995657881876	1586.4333333333334	19677.3	-6.619836560314145
717.3488056220998	1586.3666666666666	19559.833333333332	-7.197016844059275
718.097972554624	1586.7	19461.8	-7.088122173942223
718.8470665835949	1586.5333333333333	19360.566666666666	-7.057585047901345
719.5960877068475	1586.3	19307.033333333333	-6.1799604470107825
720.3450359222164	1587.2666666666667	19300.333333333332	-6.161666994116391
721.0939112275368	1586.7666666666667	19285.1	-6.5174133825776615
721.842713620643	1586.4666666666667	19257.2	-6.146439181431159
722.5914430993702	1586.7333333333333	19178.866666666665	-6.853027804145699
723.340099661553	1586.6	19135.066666666666	-6.6230293560780735
724.0886833050263	1586.3333333333333	19115.433333333334	-6.56359194367597
724.837194027625	1586.3333333333333	19087.733333333334	-6.685506462757912
725.5856318271836	1586.9666666666667	19044.1	-6.748870387004243
726.3339967015373	1586.3666666666666	18995.133333333335	-6.896811564893746
727.0822886485207	1586.4333333333334	18963.566666666666	-6.981414838768754
727.8305076659686	1586.9333333333334	18948.8	-7.06790628569322
728.5786537517159	1586.0666666666666	18927.766666666666	-6.713719963500297
729.3267269035974	1586.6666666666667	18858.866666666665	-6.456554261186288
730.0747271194479	1586.2666666666667	18794.533333333333	-7.261212502196762
730.822654397102	1587.1333333333334	18777.133333333335	-7.012056378673418
731.5705087343949	1586.8333333333333	18739.3	-7.108652483513844
732.3182901291611	1586.8333333333333	18705.1	-7.096948564003089
733.0659985792356	1586.8	18655.2	-6.778632113862907
733.8136340824532	1586.6666666666667	18606.266666666666	-6.940246088685741
734.5611966366486	1586.0333333333333	18591.133333333335	-6.376881185701651
735.3086862396566	1586.3333333333333	18565.433333333334	-6.665418083588738
736.056102889312	1585.9666666666667	18573.5	-6.112943965762904
736.8034465834498	1586.3333333333333	18580.433333333334	-6.2407714068776095
737.5507173199047	1586.1	18562.833333333332	-5.974687286042454
738.2979150965115	1586.7	18592.266666666666	-6.237432534792923
739.045039911105	1586.1	18601.8	-5.4791451445129
739.79209176152	1586.1	18587.8	-5.734111473515058
740.5390706455914	1586.2	18579.9	-5.964561658176449
741.285976561154	1586.4333333333334	18564.7	-5.426315567824336
742.0328095060426	1586.4333333333334	18541.066666666666	-5.979053133982806
742.7795694780918	1587.1666666666667	18501.433333333334	-6.692456781509515
743.5262564751367	1586.8666666666666	18494.433333333334	-5.969403552018472
744.272870495012	1586.4666666666667	18469.166666666668	-6.087223999640958
745.0194115355524	1586.7333333333333	18410.166666666668	-6.343482818645161
745.765879594593	1586.6666666666667	18410.233333333334	-6.045678956983819
746.5122746699683	1587.0	18396.6	-6.447103848815498
747.2585967595134	1586.5333333333333	18414.966666666667	-6.211883662904542
748.0048458610628	1586.2333333333333	18429.8	-6.1944802360710725
748.7510219724516	1586.1333333333334	18473.166666666668	-5.8962786415288955
749.4971250915144	1586.0666666666666	18492.766666666666	-5.991665667283333
750.243155216086	1587.0666666666666	18522.866666666665	-5.475289919923076
750.9891123440015	1586.8333333333333	18539.0	-6.438718856645135
751.7349964730954	1586.9	18584.566666666666	-6.336845378085362
752.4808076012027	1586.7333333333333	18578.1	-6.391232720633271
753.2265457261582	1586.8333333333333	18607.933333333334	-6.349139026802394
753.9722108457964	1586.7666666666667	18704.2	-5.8950422241657945
754.7178029579526	1586.2333333333333	18748.466666666667	-6.193370587533366
755.4633220604613	1586.6333333333334	18793.966666666667	-5.866110509686907
756.2087681511574	1586.2666666666667	18847.933333333334	-5.173717071821791
756.9541412278757	1587.7333333333333	18850.933333333334	-6.20452650541023
757.699441288451	1586.6666666666667	18904.9	-5.880754054670321
758.4446683307182	1586.6333333333334	18951.733333333334	-5.8156380916394825
759.1898223525119	1586.2333333333333	18997.5	-5.642772403965489
759.9349033516671	1585.8333333333333	19051.066666666666	-6.261547983336707
760.6799113260186	1585.9	19124.066666666666	-5.842519185091469
761.424846273401	1585.9333333333334	19234.866666666665	-5.808522958301147
762.1697081916495	1586.6666666666667	19302.5	-5.493129177239723
762.9144970785986	1586.8	19342.133333333335	-5.9300026251356615
763.6592129320832	1586.6333333333334	19402.433333333334	-6.38348908040191
764.4038557499381	1586.4333333333334	19460.466666666667	-6.324531092533217
765.1484255299982	1586.7333333333333	19532.9	-6.4574788364633005
765.8929222700982	1586.2	19622.333333333332	-5.576093012416782
766.637345968073	1586.3	19697.7	-5.938789207954946
767.3816966217572	1586.6	19788.066666666666	-5.9111704099766795
768.1259742289859	1586.2	19886.3	-5.848307205871615
768.8701787875938	1586.6	19957.933333333334	-6.337071728521436
769.6143102954156	1586.2666666666667	20020.6	-6.35271988826369
770.3583687502863	1586.9	20064.3	-5.579137251398579
771.1023541500406	1587.1333333333334	20145.766666666666	-5.6072376787893115
771.8462664925133	1586.1666666666667	20202.033333333333	-6.262857739743832
772.5901057755393	1586.7666666666667	20286.633333333335	-6.525575182933401
773.3338719969533	1586.2666666666667	20380.8	-6.478533014676337
774.0775651545903	1586.7	20465.633333333335	-5.986414094197313
774.8211852462848	1586.2666666666667	20552.166666666668	-6.474573717748307
775.5647322698719	1586.3666666666666	20655.2	-5.923457995580359
776.3082062231862	1586.7	20721.366666666665	-5.953218218231517
777.0516071040627	1586.2	20781.0	-6.2448119988644875
777.7949349103361	1585.8666666666666	20858.966666666667	-6.224805343192508
778.5381896398412	1586.2333333333333	20964.8	-6.065214317404963
779.281371290413	1586.3666666666666	21130.733333333334	-5.625309764472349
780.024479859886	1585.9	21254.666666666668	-6.1918939491732425
780.7675153460953	1586.5666666666666	21390.766666666666	-5.918441275387719
781.5104777468754	1586.6333333333334	21487.633333333335	-6.221981759904826
782.2533670600615	1586.1666666666667	21541.433333333334	-6.42753826188086
782.996183283488	1585.8	21646.166666666668	-5.956563640153679
783.73892641499	1586.5666666666666	21726.666666666668	-6.641600190796849
784.4815964524023	1586.3333333333333	21875.133333333335	-6.435841339424098
785.2241933935596	1586.2666666666667	21988.966666666667	-6.308576750369029
785.9667172362967	1587.2333333333333	22104.666666666668	-5.815008678215664
786.7091679784486	1585.9666666666667	22176.4	-5.881933156813553
787.4515456178499	1586.6666666666667	22227.7	-6.266672901996476
788.1938501523355	1586.6	22328.0	-6.981030985393778
788.9360815797401	1586.9333333333334	22447.1	-6.451632579449821
789.6782398978987	1586.3666666666666	22533.966666666667	-6.463713675401337
790.420325104646	1586.4333333333334	22656.1	-6.039134003535044
791.1623371978169	1586.6333333333334	22786.1	-6.294611378103688
791.9042761752461	1586.6666666666667	22937.133333333335	-6.033811842038749
792.6461420347684	1587.2666666666667	23072.766666666666	-6.141660753717862
793.3879347742187	1586.7	23222.3	-5.828758577107573
794.1296543914318	1586.4333333333334	23305.266666666666	-5.9630711925763435
794.8713008842426	1586.7666666666667	23387.266666666666	-6.102645315475456
795.6128742504857	1586.5666666666666	23507.466666666667	-6.148802773439858
796.354374487996	1586.8333333333333	23596.733333333334	-6.408071014530761
797.0958015946084	1586.2666666666667	23668.833333333332	-6.662243356472752
797.8371555681575	1586.0666666666666	23796.8	-6.534213591888719
798.5784364064783	1586.6	23946.333333333332	-6.559237430992627
799.3196441074057	1586.5666666666666	24062.233333333334	-6.2749607673850845
800.0607786687742	1586.5666666666666	24146.033333333333	-5.482611585851565
800.8018400884189	1585.9666666666667	24275.2	-6.308765321550539
801.5428283641745	1586.2333333333333	24394.566666666666	-6.720004898837525
802.2837434938757	1586.5666666666666	24551.866666666665	-6.098608622116548
803.0245854753575	1586.9	24682.933333333334	-5.850411260755663
803.7653543064547	1586.1	24768.966666666667	-5.803382686260012
804.5060499850019	1585.4666666666667	24881.666666666668	-5.236612589668269
805.2466725088342	1586.1333333333334	24975.966666666667	-6.014924872348619
805.9872218757862	1586.7666666666667	25066.333333333332	-5.900261059827481
806.7276980836928	1586.8333333333333	25164.833333333332	-6.225161183745262
807.4681011303886	1586.2666666666667	25305.7	-5.418668019915708
808.2084310137088	1586.7333333333333	25348.733333333334	-5.286259733917116
808.948687731488	1586.5666666666666	25395.666666666668	-6.0140759426388835
809.688871281561	1587.5	25474.666666666668	-5.333563516314211
810.4289816617627	1585.8666666666666	25555.233333333334	-5.8853699190629865
811.1690188699278	1585.9666666666667	25643.166666666668	-6.078293099232306
811.9089829038911	1586.7666666666667	25643.4	-5.18503881291449
812.6488737614875	1586.2666666666667	25677.133333333335	-5.856479692159572
813.3886914405518	1586.8666666666666	25846.333333333332	-5.3506501857635715
814.1284359389189	1586.4333333333334	25983.133333333335	-5.76071418643189
814.8681072544233	1587.0333333333333	26105.966666666667	-5.987322608178462
815.6077053849002	1585.8666666666666	26228.466666666667	-5.783030193359033
816.3472303281842	1586.1666666666667	26250.166666666668	-5.939030856646797
817.0866820821101	1585.8666666666666	26294.7	-5.956068121427094
817.8260606445127	1586.0	26394.7	-5.994991892604721
818.5653660132269	1586.4666666666667	26498.266666666666	-5.95659434421797
819.3045981860876	1586.4666666666667	26626.333333333332	-5.836789588682533
820.0437571609293	1586.5666666666666	26753.133333333335	-5.843356553109929
820.7828429355872	1586.4333333333334	26810.133333333335	-6.360481151940518
821.5218555078957	1586.3	26902.566666666666	-5.942735076883612
822.26079487569	1585.6666666666667	27009.166666666668	-6.2783056151527115
822.9996610368046	1586.5666666666666	27090.833333333332	-6.0727759852985335
823.7384539890745	1585.8333333333333	27185.466666666667	-5.780870602890781
824.4771737303345	1586.0666666666666	27306.8	-6.012583467222988
825.2158202584193	1586.5	27391.033333333333	-6.045200426831528
825.9543935711638	1586.7666666666667	27465.8	-5.772966960202539
826.6928936664028	1586.5	27546.0	-5.585660358417254
827.4313205419711	1586.1666666666667	27627.133333333335	-5.720845580453481
828.1696741957036	1586.8	27630.266666666666	-6.2603204052031804
828.907954625435	1586.7666666666667	27689.233333333334	-5.832782524888475
829.646161829	1586.1666666666667	27758.866666666665	-5.816689104729673
830.3842958042337	1586.3666666666666	27806.333333333332	-5.75070159457461
831.1223565489707	1586.4666666666667	27913.066666666666	-5.3067840803567075
831.8603440610459	1586.2666666666667	28017.2	-5.32005002035998
832.598258338294	1586.4333333333334	28113.333333333332	-5.518665563128923
833.3360993785501	1586.5333333333333	28181.333333333332	-5.115355224715528
834.0738671796487	1586.4333333333334	28240.766666666666	-5.267681915455365
834.8115617394246	1586.8666666666666	28332.433333333334	-6.053361072645198
835.5491830557129	1586.7	28447.133333333335	-5.992039605008847
836.2867311263482	1586.8666666666666	28527.833333333332	-6.178782242719044
837.0242059491653	1586.4666666666667	28657.333333333332	-6.076049085597867
837.7616075219992	1586.6	28756.266666666666	-6.279463443062444
838.4989358426844	1586.2666666666667	28838.566666666666	-6.280456015387148
839.2361909090561	1586.8666666666666	28933.3	-6.444712919891839
839.9733727189487	1586.2666666666667	29024.066666666666	-6.145713701344876
840.7104812701973	1586.9666666666667	29070.3	-6.209344389535465
841.4475165606366	1585.8	29185.566666666666	-5.908150806322757
842.1844785881015	1587.0333333333333	29298.233333333334	-6.084987490618803
842.9213673504267	1586.6666666666667	29377.933333333334	-6.068605875048157
843.6581828454471	1586.1	29412.233333333334	-5.776225400444485
844.3949250709974	1586.1666666666667	29412.533333333333	-6.306677589898729
845.1315940249126	1585.4666666666667	29489.033333333333	-5.827364678347804
845.8681897050272	1585.9333333333334	29597.333333333332	-5.3397619411825845
846.6047121091764	1586.1666666666667	29655.233333333334	-5.637478992980249
847.3411612351948	1585.9	29798.2	-5.545212655201836
848.0775370809172	1586.5333333333333	29868.966666666667	-5.698291233008847
848.8138396441784	1586.5666666666666	29941.533333333333	-5.383881695762285
849.5500689228132	1586.9	29989.733333333334	-6.299157575005479
850.2862249146566	1586.2	30055.633333333335	-6.116597667770258
851.0223076175432	1586.6333333333334	30182.666666666668	-6.0283023631347925
851.7583170293079	1586.5666666666666	30421.6	-5.696334056358724
852.4942531477856	1585.9	30526.6	-5.278046826842183
853.2301159708109	1586.2333333333333	30568.766666666666	-5.593080717452427
853.9659054962187	1586.1666666666667	30644.8	-5.760955214867898
854.7016217218439	1587.1333333333334	30760.966666666667	-5.683506302883581
855.4372646455213	1586.4333333333334	30913.533333333333	-5.4166470887057985
856.1728342650856	1586.3666666666666	31006.833333333332	-5.947397762688525
856.9083305783716	1585.9333333333334	31052.833333333332	-6.066007408178848
857.6437535832143	1586.3333333333333	31137.433333333334	-5.929500265564701
858.3791032774483	1586.4666666666667	31198.766666666666	-6.139589880188328
859.1143796589085	1586.2333333333333	31214.766666666666	-6.096744845175242
859.8495827254299	1586.3	31321.6	-5.957370349459598
860.5847124748469	1586.2	31395.766666666666	-5.982387274860274
861.3197689049947	1586.1666666666667	31497.233333333334	-5.863872914245986
862.0547520137079	1586.4666666666667	31680.433333333334	-6.128809429094192
862.7896617988213	1586.2666666666667	31796.533333333333	-5.624107500669578
863.5244982581698	1585.5333333333333	31893.8	-5.792247819327979
864.2592613895882	1586.7	31901.3	-5.6831238268643895
864.9939511909114	1586.7666666666667	31933.966666666667	-5.264883693141324
865.728567659974	1585.8666666666666	31953.033333333333	-5.608882996263223
866.4631107946109	1586.0	31981.4	-5.062678459462476
867.197580592657	1586.6666666666667	32043.3	-5.439046136206641
867.931977051947	1585.9333333333334	32103.033333333333	-5.770660514919895
868.6663001703158	1587.1	32111.033333333333	-5.7272544378303225
869.4005499455982	1586.4	32182.133333333335	-5.485961329141988
870.1347263756289	1586.5666666666666	32237.666666666668	-5.640715274703489
870.8688294582428	1586.8666666666666	32389.6	-5.38620092809079
871.6028591912748	1586.3	32572.533333333333	-5.260350470920087
872.3368155725594	1585.5666666666666	32789.5	-5.270164858263257
873.0706985999318	1585.8333333333333	32812.46666666667	-5.735102366970603
873.8045082712266	1586.3666666666666	32903.23333333333	-5.505126725538366
874.5382445842787	1586.4666666666667	32977.63333333333	-5.614200378893468
875.2719075369228	1586.3333333333333	33084.23333333333	-5.325251961377614
876.0054971269938	1586.2	33215.566666666666	-5.35479275071739
876.7390133523264	1586.7333333333333	33365.53333333333	-5.461141872816081
877.4724562107556	1586.5333333333333	33544.7	-5.716893501820568
878.2058257001161	1586.4333333333334	33725.76666666667	-6.047496521248382
878.9391218182427	1586.3	33850.666666666664	-5.618258155125747
879.6723445629702	1586.2666666666667	33954.666666666664	-5.746873688887154
880.4054939321335	1587.1	34028.5	-5.702758764652921
881.1385699235674	1587.0	34204.36666666667	-5.583694280148676
881.8715725351066	1586.6333333333334	34424.96666666667	-5.313005950602292
882.604501764586	1586.5666666666666	34688.666666666664	-5.3543044607637595
883.3373576098403	1586.2666666666667	34902.2	-5.330449709341531
884.0701400687044	1585.8333333333333	35022.3	-5.6102052745678765
884.8028491390132	1585.9333333333334	35109.1	-5.851071550349538
885.5354848186014	1586.0	35232.63333333333	-6.70082140005787
886.2680471053038	1587.1	35348.166666666664	-6.348380935153433
887.0005359969554	1585.7666666666667	35544.933333333334	-6.422098467123086
887.7329514913906	1587.1	35673.1	-7.158532534792578
888.4652935864447	1585.9666666666667	35922.433333333334	-6.523605395625179
889.1975622799522	1586.5333333333333	36116.86666666667	-6.441816547112154
889.929757569748	1587.0	36306.6	-6.761785932574988
890.6618794536669	1586.5	36467.13333333333	-5.853376752560111
891.3939279295437	1586.6666666666667	36549.333333333336	-5.508294508796056
892.1259029952132	1586.6333333333334	36633.566666666666	-5.398050783127044
892.8578046485103	1585.9	36800.96666666667	-5.170184816648921
893.5896328872698	1586.4	36990.86666666667	-4.941009070313243
894.3213877093264	1586.4333333333334	37230.73333333333	-5.040851027882082
895.0530691125149	1586.2333333333333	37523.833333333336	-5.232838096046214
895.7846770946703	1586.2333333333333	37755.03333333333	-5.139470135661477
896.5162116536272	1586.1333333333334	37970.96666666667	-4.198272275180562
897.2476727872206	1585.9666666666667	38095.86666666667	-4.262494180017282
897.9790604932853	1586.1333333333334	38268.86666666667	-3.610118845331922
898.7103747696559	1585.8666666666666	38435.6	-3.119795999042754
899.4416156141674	1586.4666666666667	38621.73333333333	-2.6005653628058583
900.1727830246544	1586.1333333333334	38795.46666666667	-2.356714993466329
900.9038769989521	1585.8333333333333	39005.23333333333	-2.8373087266893107
901.634897534895	1586.9666666666667	39224.13333333333	-2.218271063689201
902.365844630318	1587.0333333333333	39350.0	-1.9487959900706395
903.0967182830558	1587.0	39450.8	-2.09850385195882
903.8275184909435	1586.0666666666666	39580.9	-1.9498263444892434
904.5582452518156	1586.7	39798.3	-2.157866446068537
905.288898563507	1586.6	40080.46666666667	-1.8916554904655525
906.0194784238527	1586.4	40222.833333333336	-1.6451184437577244
906.7499848306873	1586.4666666666667	40426.5	-2.0981860608329135
907.4804177818455	1586.3333333333333	40611.13333333333	-2.0975051579853647
908.2107772751625	1586.6666666666667	40847.76666666667	-1.8242932440036788
908.9410633084728	1586.4333333333334	41085.2	-1.6629424368527252
909.6712758796114	1586.2333333333333	41164.8	-1.9790315018390976
910.4014149864129	1586.7666666666667	41312.433333333334	-1.3505925776331045
911.1314806267123	1586.5333333333333	41529.9	-1.2290552282816432
911.8614727983444	1586.1666666666667	41629.433333333334	-1.5960710367954685
912.5913914991438	1586.8	41717.8	-1.3362529795762654
913.3212367269456	1586.2	41841.8	-1.2406929374808129
914.0510084795844	1586.3333333333333	41908.46666666667	-1.3202645870780183
914.7807067548952	1585.9	42067.666666666664	-1.5317786054708205
915.5103315507125	1586.9666666666667	42148.23333333333	-1.7780206914978336
916.2398828648716	1585.7333333333333	42270.5	-2.156957253449359
916.9693606952068	1586.5333333333333	42400.2	-1.8881975349623532
917.6987650395532	1586.4666666666667	42494.46666666667	-1.6413701770301676
918.4280958957455	1586.1	42544.1	-1.8544594313553031
919.1573532616186	1586.4333333333334	42596.36666666667	-2.053125895578292
919.8865371350073	1586.3666666666666	42617.433333333334	-1.8413271183442224
920.6156475137464	1586.5	42685.53333333333	-1.8260122018557707
921.3446843956707	1586.6333333333334	42746.46666666667	-2.1359725582213387
922.0736477786149	1585.6	42741.433333333334	-1.8206951659698116
922.802537660414	1586.8666666666666	42821.1	-1.766194115707234
923.5313540389027	1585.6666666666667	42946.333333333336	-1.859097266293084
924.2600969119159	1586.8666666666666	42964.9	-1.7276620159253122
924.9887662772883	1586.4666666666667	42894.0	-2.26259910449262
925.7173621328548	1586.7666666666667	42844.166666666664	-2.297802362039356
926.4458844764501	1586.3	42703.933333333334	-2.46175820492886
927.1743333059092	1586.7333333333333	42451.8	-2.6343508242539713
927.9027086190666	1586.6	42111.96666666667	-2.5793146715510247
928.6310104137575	1586.9	41648.76666666667	-3.196661277872027
929.3592386878165	1585.8	41132.566666666666	-2.9430103936299434
930.0873934390784	1586.1333333333334	40458.13333333333	-3.3019020064489126
930.815474665378	1586.6666666666667	39747.833333333336	-2.7035489323218838
931.5434823645503	1586.8	38789.166666666664	-3.41012475435399
932.2714165344298	1586.5333333333333	37637.26666666667	-3.3421294782523536
932.9992771728516	1585.6333333333334	36586.433333333334	-2.7146688923582487
933.7270642776504	1586.3	35464.933333333334	-2.9677200686292524
934.4547778466609	1586.2333333333333	34401.53333333333	-3.0736214626433296
935.1824178777181	1586.1333333333334	33498.26666666667	-3.1787581570329215
935.9099843686568	1586.2	32766.7	-3.657935208419037
936.6374773173115	1586.6333333333334	32294.666666666668	-3.6167434251774337
937.3648967215174	1586.4666666666667	31996.133333333335	-3.836145863197408
938.0922425791092	1586.3333333333333	31872.766666666666	-3.94169193118201
938.8195148879216	1586.3666666666666	31973.633333333335	-3.9990099120584586
939.5467136457895	1586.4	32167.166666666668	-3.9953984063084804
940.2738388505477	1586.4333333333334	32480.633333333335	-3.2914710725634464
941.000890500031	1585.7333333333333	32857.7	-3.6642655379453393
941.7278685920743	1586.4	33373.03333333333	-3.873837558300135
942.4547731245123	1586.0666666666666	33988.433333333334	-3.5427127239005287
943.1816040951798	1587.4333333333334	34630.46666666667	-4.3266180575921975
943.9083615019116	1586.2666666666667	35388.96666666667	-3.9332991831687893
944.6350453425426	1586.2666666666667	36162.96666666667	-3.923651317322385
945.3616556149077	1586.3333333333333	36937.7	-4.0340551378954
946.0881923168415	1585.9333333333334	37720.63333333333	-4.105374992675658
946.8146554461789	1586.1666666666667	38492.63333333333	-3.47238032385194
947.5410450007547	1586.6666666666667	39220.0	-4.255479452802854
948.2673609784038	1587.0	39978.566666666666	-4.185654274587142
948.9936033769609	1586.4666666666667	40829.3	-3.7655391581905318
949.7197721942608	1585.6666666666667	41602.933333333334	-3.8267473957481437
950.4458674281384	1586.7333333333333	42348.9	-3.5577915081006415
951.1718890764284	1585.7666666666667	43042.2	-3.663994525838447
951.8978371369658	1586.9666666666667	43691.333333333336	-3.6218237293058992
952.6237116075853	1586.6333333333334	44264.26666666667	-3.376182924591936
953.3495124861216	1586.5	44854.73333333333	-3.3584958961643294
954.0752397704097	1586.6666666666667	45362.066666666666	-3.64385553099877
954.8008934582843	1586.7333333333333	45922.666666666664	-3.0879785181603503
955.5264735475803	1586.5666666666666	46461.03333333333	-3.417365632538565
956.2519800361324	1586.3	47066.433333333334	-2.2683438841999637
956.9774129217755	1585.6666666666667	47539.03333333333	-2.9058181096229085
957.7027722023442	1586.2	48002.933333333334	-2.7430423947149545
958.4280578756737	1586.9333333333334	48347.9	-2.7825924768916477
959.1532699395985	1587.3333333333333	48575.73333333333	-2.9130234061539384
959.8784083919536	1586.5	48949.63333333333	-2.2930258075759653
960.6034732305736	1585.4666666666667	49310.066666666666	-2.3010499574174132
961.3284644532936	1587.0	49595.13333333333	-2.3030933592939125
962.053382057948	1586.8	49871.433333333334	-1.8892199423815679
962.7782260423721	1585.7333333333333	50059.6	-2.0308094423145278
963.5029964044004	1586.2666666666667	50245.03333333333	-2.326831115155694
964.2276931418677	1586.4	50424.86666666667	-1.968769336467668
964.952316252609	1586.4333333333334	50518.46666666667	-2.3118112674150617
965.6768657344589	1586.7	50560.1	-2.0239716289733476
966.4013415852523	1585.6666666666667	50576.26666666667	-1.8332185108446328
967.1257438028242	1586.9	50660.433333333334	-1.4748315638673244
967.8500723850091	1587.5	50702.833333333336	-1.7237782734193836
968.574327329642	1586.6	50809.933333333334	-1.7337713942508541
969.2985086345576	1586.6	50931.4	-2.0046848197756475
970.0226162975908	1586.3666666666666	50933.1	-1.5251509341565785
970.7466503165765	1585.9666666666667	50819.833333333336	-1.7556582813546764
971.4706106893493	1587.0333333333333	50804.066666666666	-1.6920970698146924
972.1944974137441	1587.0	50731.833333333336	-1.5572355728461496
972.9183104875957	1586.6333333333334	50507.03333333333	-1.4859283415957383
973.6420499087391	1586.5333333333333	50148.666666666664	-1.2068283117666967
974.3657156750087	1586.0	49870.0	-1.3273689385460816
975.0893077842397	1587.2	49619.4	-1.1104113925794576
975.8128262342667	1586.5666666666666	49546.36666666667	-1.170791032702937
976.5362710229247	1587.0666666666666	49497.2	-1.2482366506755231
977.2596421480483	1586.2333333333333	49423.96666666667	-1.0587736052384418
977.9829396074724	1586.8666666666666	49262.73333333333	-1.1068882132201552
978.7061633990318	1586.2	49002.36666666667	-1.32301470118075
979.4293135205613	1586.7333333333333	48700.1	-1.4004232074274499
980.1523899698958	1586.4	48482.9	-1.7449103653073885
980.87539274487	1586.3666666666666	48305.333333333336	-1.6123196384404428
981.5983218433189	1586.5333333333333	48324.96666666667	-0.8138374524043461
982.3211772630771	1586.2	48369.4	-0.8902672761427611
983.0439590019795	1586.8333333333333	48501.566666666666	-0.5396621933312568
983.7666670578608	1585.8666666666666	48594.8	-0.3026111062753408
984.4893014285559	1586.8333333333333	48632.46666666667	-0.19842858422015097
985.2118621118997	1586.5666666666666	48641.23333333333	-0.1276569964444235
985.9343491057269	1587.0	48587.46666666667	-0.2832742308731696
986.6567624078724	1586.2	48411.26666666667	-0.27166750015278124
987.3791020161709	1586.0	48353.13333333333	-0.4068596430655688
988.1013679284573	1587.3333333333333	48319.9	-0.5989972915546472
988.8235601425663	1587.0333333333333	48311.96666666667	-0.21279660780826704
989.5456786563328	1586.9	48318.23333333333	-0.6209766748370874
990.2677234675917	1586.7333333333333	48366.86666666667	-0.32542777513110066
990.9896945741776	1587.2	48323.4	-0.12666879249175816
991.7115919739255	1586.7	48226.26666666667	-0.10148586521287237
992.4334156646702	1587.0333333333333	48022.8	-0.3758112917623554
993.1551656442463	1586.4666666666667	47606.433333333334	-0.4505444616982696
993.8768419104888	1586.3666666666666	47220.666666666664	-0.6827723597280766
994.5984444612325	1586.0	46924.1	-0.4464719713657179
995.3199732943121	1586.7	46637.53333333333	-0.6746040350027332
996.0414284075626	1586.5666666666666	46356.46666666667	-0.9544586116772982
996.7628097988187	1586.6333333333334	46096.8	-0.9671615002302381
997.4841174659151	1586.7666666666667	45931.76666666667	-0.743020085853743
998.2053514066869	1586.2333333333333	45625.4	-1.016193521131705
998.9265116189687	1587.0666666666666	45216.6	-0.34460829007746446
999.6475981005952	1586.5	44643.26666666667	-0.16337147271937527
1000.3686108494015	1587.0666666666666	44125.86666666667	-0.2364527639419681
1001.0895498632223	1586.9	43782.9	-0.10428292739277593
1001.8104151398923	1586.8666666666666	43474.333333333336	0.08779232961085531
1002.5312066772464	1586.1	43165.0	0.1744676927614092
1003.2519244731194	1586.5	42844.4	0.20180163440008556
1003.9725685253462	1586.9333333333334	42470.3	-0.12072867045709985
1004.6931388317614	1586.4666666666667	42053.3	0.11305960063869795
1005.4136353902	1586.2666666666667	41543.86666666667	0.3765888782890356
1006.1340581984969	1587.0666666666666	40985.8	0.7708279121406734
1006.8544072544867	1586.4666666666667	40309.066666666666	1.3854562450720553
1007.5746825560042	1587.0666666666666	39695.2	1.3399992630147104
1008.2948841008844	1586.8666666666666	39125.46666666667	1.6939564208424636
1009.0150118869618	1587.3333333333333	38643.1	1.3933997902606794
1009.7350659120716	1586.6	38323.7	1.0048227183494536
1010.4550461740483	1586.8	37965.23333333333	1.3151958704077054
1011.174952670727	1586.2333333333333	37608.333333333336	1.6439747279433559
1011.8947853999423	1586.6333333333334	37196.166666666664	1.9631105433393896
1012.614544359529	1586.3333333333333	36646.566666666666	1.4877582220630265
1013.334229547322	1586.5	36036.96666666667	1.6917004132044746
1014.0538409611561	1586.0333333333333	35413.066666666666	1.9575966430990608
1014.7733785988661	1586.8	34805.333333333336	2.4017602553557604
1015.4928424582868	1586.6333333333334	34260.96666666667	2.1065039226957127
1016.2122325372529	1585.8	33765.566666666666	2.0838076188638173
1016.9315488335994	1586.7333333333333	33317.2	2.2862592579270467
1017.6507913451611	1587.0	32926.23333333333	1.9862079063442317
1018.3699600697728	1586.2666666666667	32572.5	2.235176452890939
1019.0890550052692	1587.1333333333334	32117.266666666666	2.241964088426754
1019.8080761494851	1586.6666666666667	31558.033333333333	2.234347894272109
1020.5270235002555	1586.9666666666667	30865.866666666665	1.400019001660216
1021.2458970554151	1587.3666666666666	30133.833333333332	1.9186095548478939
1021.9646968127987	1585.9	29460.033333333333	2.1335359681192974
1022.6834227702411	1586.7	28934.333333333332	1.6143395099847562
1023.4020749255772	1586.3666666666666	28511.133333333335	2.75294490121886
1024.1206532766416	1586.1666666666667	28116.166666666668	2.087264019023172
1024.8391578212693	1586.0	27814.6	2.469188121267805
1025.5575885572953	1586.5666666666666	27505.266666666666	2.113601799085825
1026.2759454825539	1587.0666666666666	27042.966666666667	1.7345476448174977
1026.9942285948803	1586.5	26518.333333333332	2.831715062074575
1027.7124378921092	1586.8	25932.333333333332	2.208695547264469
1028.4305733720753	1585.8333333333333	25338.033333333333	2.489532480452512
1029.1486350326138	1586.7	24748.5	2.2370568132731177
1029.866622871559	1586.2666666666667	24204.5	2.060676621786223
1030.584536886746	1586.3	23730.366666666665	1.4681659945131253
1031.3023770760096	1586.6333333333334	23350.666666666668	1.8811391139001459
1032.0201434371845	1587.4	23014.666666666668	1.5756757737356535
1032.7378359681059	1585.6666666666667	22711.566666666666	1.8933501313180015
1033.455454666608	1586.4333333333334	22318.2	1.2629198728531017
1034.1729995305259	1586.1333333333334	21884.2	1.4902791059264744
1034.8904705576945	1587.0	21373.466666666667	1.4980437840053078
1035.6078677459486	1586.6333333333334	20854.366666666665	1.3318995601810073
1036.3251910931228	1586.2666666666667	20326.7	0.8172726910602095
1037.042440597052	1586.5333333333333	19871.866666666665	0.7408702710865311
1037.7596162555712	1586.4	19442.566666666666	0.3519982808762822
1038.4767180665153	1587.2	19113.333333333332	0.8656780266310309
1039.1937460277186	1586.2	18830.933333333334	1.4446140683558573
1039.9107001370162	1586.8333333333333	18562.266666666666	1.1177394609271714
1040.627580392243	1587.5	18273.466666666667	0.8884468795321131
1041.3443867912338	1586.1333333333334	17944.833333333332	1.1022641036653273
1042.0611193318232	1586.8333333333333	17562.166666666668	0.19759157069081254
1042.7777780118463	1586.1666666666667	17144.033333333333	0.7590144991018083
1043.4943628291376	1586.8666666666666	16683.8	0.5555595701733707
1044.2108737815322	1586.6333333333334	16278.8	0.3686660386709146
1044.9273108668647	1586.3333333333333	15899.9	1.0804874892316612
1045.64367408297	1586.0333333333333	15525.266666666666	0.5112636051722014
1046.359963427683	1586.4666666666667	15252.8	0.5204184952598695
1047.0761788988382	1587.0666666666666	15008.233333333334	0.6735876672067164
1047.7923204942708	1587.2	14752.1	0.15397510643405668
1048.5083882118154	1586.5333333333333	14505.366666666667	0.8053168787573486
1049.224382049307	1586.6666666666667	14188.733333333334	0.7772425054446093
1049.9403020045802	1586.2	13850.6	0.3885141946341132
1050.6561480754697	1585.9666666666667	13481.966666666667	0.22031843120479272
1051.3719202598106	1586.6	13164.3	-0.1062689904266445
1052.0876185554378	1586.4	12869.1	-0.08723992989597225
1052.8032429601856	1586.5666666666666	12616.166666666666	-0.04199835430146786
1053.5187934718892	1586.2666666666667	12402.266666666666	-0.0682546786499879
1054.2342700883835	1586.0	12251.0	1.079101106988907
1054.949672807503	1586.3666666666666	12111.7	0.27103722092126703
1055.6650016270826	1586.5333333333333	11929.033333333333	0.44113206627019674
1056.3802565449573	1586.7666666666667	11721.466666666667	0.5531458617148769
1057.0954375589617	1586.8666666666666	11497.266666666666	-0.5868194273448197
1057.8105446669308	1587.1333333333334	11288.366666666667	0.29556232164851015
1058.5255778666992	1586.8333333333333	11056.566666666668	-0.28730256091241463
1059.240537156102	1586.7333333333333	10842.466666666667	-0.3095726733816026
1059.9554225329737	1587.1	10647.966666666667	-0.34496463488663437
1060.6702339951491	1586.6666666666667	10494.766666666666	-0.31840130120633037
1061.3849715404633	1586.9	10356.2	0.40629021714692476
1062.0996351667509	1586.3666666666666	10259.5	0.3523267684169434
1062.8142248718468	1586.7333333333333	10132.2	-0.484229415540601
1063.528740653586	1586.5	9988.433333333332	-0.6232764538111821
1064.2431825098029	1587.4	9800.833333333334	-0.4404109463437867
1064.9575504383324	1586.6	9605.6	-0.009026270291055962
1065.6718444370097	1586.0666666666666	9407.0	-0.13695179054039425
1066.386064503669	1586.4333333333334	9224.166666666666	-0.40163688710217793
1067.1002106361457	1587.1333333333334	9070.8	-0.4330919144532911
1067.8142828322743	1586.2666666666667	8965.2	-0.06669834186474775
1068.5282810898898	1586.8	8868.766666666666	0.24459173152655142
1069.2422054068265	1586.8333333333333	8758.866666666667	-0.8751305561564228
1069.95605578092	1586.6666666666667	8660.666666666666	-0.6461925510193024
1070.6698322100044	1586.6666666666667	8521.133333333333	0.3926486878879425
1071.383534691915	1585.6333333333334	8358.333333333334	-0.05984520048485078
1072.0971632244864	1586.5333333333333	8190.666666666667	-0.27610845596827993
1072.8107178055534	1586.7	8029.433333333333	-0.15725784108689686
1073.524198432951	1586.4333333333334	7895.5	-0.7863191293785784
1074.2376051045137	1586.7	7797.833333333333	-0.6055677427808279
1074.9509378180765	1587.0666666666666	7700.433333333333	-0.863462882623
1075.6641965714741	1586.1	7615.2	-1.5531334636232377
1076.3773813625414	1586.3666666666666	7512.7	-1.2561918258821216
1077.0904921891133	1586.3666666666666	7416.166666666667	-0.2705830576356284
1077.8035290490245	1586.8666666666666	7288.333333333333	-0.6317712959104022
1078.51649194011	1586.3666666666666	7153.3	-1.376051532373562
1079.2293808602042	1586.4	7038.0	-0.5758519605425558
1079.9421958071423	1586.2	6918.333333333333	0.11675860283738668
1080.6549367787588	1586.5	6821.733333333334	-1.2784055434220283
1081.367603772889	1586.1333333333334	6743.666666666667	-1.52145773228918
1082.080196787367	1586.0333333333333	6697.433333333333	-0.9251417655092413
1082.7927158200282	1586.6333333333334	6614.766666666666	-0.9346999043200566
1083.5051608687072	1586.3333333333333	6521.166666666667	-0.8001162567187057
1084.217531931239	1586.8333333333333	6393.433333333333	-1.4072365913688802
1084.9298290054578	1586.6	6272.066666666667	-1.6221261764961756
1085.6420520891993	1586.3666666666666	6182.066666666667	-0.15747174923908963
1086.3542011802977	1586.3666666666666	6104.766666666666	-0.6690985295342694
1087.0662762765878	1586.2333333333333	6039.066666666667	-1.20447599480707
1087.7782773759047	1586.9666666666667	5980.766666666666	-1.1417768502453443
1088.4902044760831	1586.2666666666667	5905.5	-0.6698097087228069
1089.202057574958	1586.3666666666666	5812.3	-2.3606825323262433
1089.9138366703637	1585.9333333333334	5726.633333333333	-0.5310890003439559
1090.6255417601355	1586.6	5627.333333333333	-2.1941872236798354
1091.337172842108	1586.5666666666666	5551.3	-0.9774511260160647
1092.048729914116	1587.0666666666666	5490.533333333334	-1.6250410190883688
1092.7602129739944	1586.6	5446.0	-0.7944779083241696
1093.471622019578	1586.9	5400.7	-2.23755318059639
1094.1829570487016	1586.9	5337.466666666666	-0.8560340785414913
1094.8942180592	1586.5	5251.666666666667	-1.4746989549798972
1095.605405048908	1586.3666666666666	5164.333333333333	-0.9901424617667458
1096.3165180156604	1586.4666666666667	5105.1	-0.11518329084681135
1097.027556957292	1585.8666666666666	5052.366666666667	-1.8252947116911034
1097.7385218716379	1586.5666666666666	5018.133333333333	-1.2385072284708143
1098.4494127565324	1586.3	4965.9	-2.31972874492752
1099.1602296098106	1586.8666666666666	4883.466666666666	-2.5657298202769963
1099.8709724293074	1586.4	4801.8	-1.51460862505869
1100.5816412128574	1586.8	4729.8	-2.159416313484984
1101.2922359582956	1586.3333333333333	4682.9	-1.498091684446394
1102.0027566634565	1586.2666666666667	4651.966666666666	-0.8397180302235717
1102.7132033261753	1586.5	4588.866666666667	-3.137205452383477
1103.4235759442865	1586.4333333333334	4519.233333333334	-2.2057448998960427
1104.1338745156252	1585.9333333333334	4451.433333333333	-2.528723738733675
1104.844099038026	1586.7	4391.366666666667	-3.910297897771895
1105.5542495093239	1585.7333333333333	4359.566666666667	-3.3221666160104313
1106.2643259273534	1586.8666666666666	4317.733333333334	-1.6930342593170884
1106.9743282899494	1585.9666666666667	4234.4	-4.15611594413472
1107.684256594947	1586.9666666666667	4151.5	-3.2729561521257615
1108.394110840181	1585.4666666666667	4102.9	-4.4339208282116696
1109.1038910234856	1586.9	4061.9333333333334	-1.949187030683669
1109.8135971426964	1586.3333333333333	4007.5333333333333	-2.3969524404361864
1110.5232291956477	1587.0	3935.866666666667	-1.3230658225195215
1111.2327871801745	1586.4	3863.9333333333334	-4.514786084807133
1111.9422710941117	1586.2333333333333	3824.4666666666667	-1.4270403576989519
1112.6516809352938	1586.9333333333334	3769.6666666666665	-4.35538747307936
1113.3610167015559	1586.7666666666667	3713.1666666666665	-2.714688685986162
1114.0702783907325	1586.3333333333333	3660.6666666666665	-2.137242620622488
1114.7794660006589	1586.9333333333334	3612.5	-2.63632779473389
1115.4885795291696	1585.9	3578.8	-2.910365991354584
1116.1976189740992	1587.3	3534.4333333333334	-4.452824124203425
1116.906584333283	1586.1666666666667	3494.5666666666666	-1.8545226494246632
1117.6154756045555	1585.7666666666667	3450.8	-2.9010578533979934
1118.3242927857516	1585.4666666666667	3411.3	-2.9631305434665234
1119.0330358747062	1586.2	3375.5666666666666	-3.159867623237121
1119.741704869254	1586.8	3333.6	-2.099922204454924
1120.4502997672296	1585.9333333333334	3287.3333333333335	-5.302373118398411
1121.1588205664682	1585.1	1666.4666666666667	-4.249144196059926
1121.8672672648045	1585.6666666666667	1665.2	-3.8056509407071597
1122.5756398600731	1585.3333333333333	1664.7666666666667	-14.340369492647467
1123.2839383501089	1585.5333333333333	1664.7333333333333	-10.652529241497309
