# Supplementary material for: Roblonski: A Material-Efficient Robo-Fluidic Toolbox for Rapid Photochemical Characterization
Source: ACS Cent Sci. 2026 Feb 6;12(3):333–44. doi: 10.1021/acscentsci.5c02027 (PMC13022720; doi:10.1021/acscentsci.5c02027)
Supplement: Supplementary file 2 [file oc5c02027_si_002.zip › BeerLambertStudy/Raw Data (Automataed)/BLEC Study (2025 Jun 12)/RhodamineB2/blec_RhodamineB2__13062025_aABS_i13_eEXP_s5_d900e-03_t250-0_m7_v175-0.csv]

name	C:/Users/cbe.mabolha.shared/Documents/Gilson Spectroscopy Project\BLEC Study (2025 Jun 12)\RhodamineB2\blec_RhodamineB2__13062025_aABS_i13_eEXP_s5_d900e-03_t250-0_m7_v175-0.csv
2025-06-13 03:12:30.022126
mix_iter=7	mix_disp=175.0
droplet_volume=50.0	working_volume=250.0
dilution_scheme=Fractional(value=0.3333333333333333)	n_dil=6
calibration=Calibration(y = f(x); f(x) = -0.244 + 0.9765x; s.t. y > 0.0; Set Feb 4	2025 from "Manuscript Figures Data.xlsx")
count	30
interval	0.1 (Sec)
integration_time	40000 (uSec)
NLC=False	DCC=False	WCAL=-5	Slit=S5
Conc_0=0.009	nFRAC=0.13168724279835398	nConc_(13;5)=0.0011851851851851856	aFRAC=0.13201728177972297	aConc_(13;5)=0.0011881555360175066
wavelength (nm)	dark reference (int)	light reference (int)	abs (mOD)
W	D	L	S
344.6678771972656	1602.6333333333334	1682.5333333333333	5.836888959823128
345.45221902608614	1590.2333333333333	1669.1666666666667	2.5752395434664406
346.236489003635	1586.6333333333334	1665.5	-3.473643084221759
347.02068712774695	1584.6666666666667	1664.8666666666666	7.831901371456037
347.8048133962569	1585.0666666666666	2405.0	-6.727406848342263
348.5888678069997	1585.7666666666667	2420.266666666667	-4.778866082654495
349.3728503578101	1586.9	2435.8	-5.018645214809069
350.15676104652283	1587.5333333333333	2445.8	-5.863726335572379
350.94059987097285	1587.6	2451.0	-6.886578685236581
351.72436682899485	1587.0	2459.8	-6.2084295370855225
352.5080619184237	1585.7666666666667	2462.9666666666667	-6.811574726507988
353.2916851370942	1585.7	2465.733333333333	-9.03507059283229
354.0752364828412	1585.7	2473.866666666667	-4.959159469934106
354.8587159534994	1586.2	2475.766666666667	-7.502069345490423
355.6421235469038	1586.5	2480.766666666667	-5.405424126093796
356.42545926088906	1587.2333333333333	2483.9666666666667	-3.649217206186705
357.20872309329	1586.3333333333333	2480.0	-6.319987536642688
357.9919150419415	1586.8666666666666	2474.233333333333	-7.071327018173837
358.77503510467835	1586.3	2467.6666666666665	-6.278044087494945
359.5580832793353	1586.4	2461.4333333333334	-5.686801309589723
360.34105956374725	1585.8	2459.4	-4.697259405102897
361.12396395574893	1586.1333333333334	2451.6	-7.741994237746042
361.9067964531752	1586.2666666666667	2456.4666666666667	-5.668922933337961
362.6895570538609	1586.2333333333333	2455.766666666667	-6.64167780091367
363.47224575564076	1585.3666666666666	2453.0	-8.1324121296435
364.2548625563497	1586.8	2448.2	-7.282712761859426
365.0374074538224	1586.1333333333334	2452.0	-5.911570802096165
365.8198804458938	1586.1	2443.4333333333334	-7.980595844508793
366.6022815303986	1586.4333333333334	2441.5666666666666	-8.23355576309385
367.3846107051717	1586.0666666666666	2444.633333333333	-6.725859894996562
368.1668679680479	1586.3666666666666	2446.1	-7.247036748299616
368.9490533168619	1586.6666666666667	2450.6	-7.245056072236448
369.7311667494487	1585.5333333333333	2460.2	-4.724306684813423
370.5132082636429	1586.7333333333333	2467.133333333333	-4.107724074230332
371.2951778572795	1586.7666666666667	2471.233333333333	-7.561039356407188
372.07707552819323	1586.5	2469.866666666667	-6.796660372028618
372.8589012742189	1586.3333333333333	2476.866666666667	-5.652642688657347
373.6406550931913	1586.1333333333334	2484.1	-6.782240163564737
374.4223369829453	1586.5333333333333	2494.1666666666665	-7.589160727194605
375.2039469413157	1587.3	2498.5666666666666	-6.684010710085866
375.9854849661373	1585.7	2491.3333333333335	-7.605774718758041
376.7669510552448	1586.0666666666666	2497.733333333333	-5.788891159455738
377.5483452064732	1586.7	2504.4666666666667	-4.690880973084309
378.3296674176572	1586.2	2516.3	-7.881477030604851
379.11091768663164	1586.7666666666667	2519.7	-7.690095426094343
379.89209601123133	1586.5333333333333	2529.5333333333333	-5.658391671516131
380.67320238929113	1587.0	2531.8333333333335	-6.357719949139306
381.45423681864577	1586.3666666666666	2533.3333333333335	-6.464008969612794
382.23519929713007	1586.2666666666667	2542.1	-5.508140241409129
383.01608982257886	1586.5666666666666	2556.866666666667	-7.073645619999861
383.796908392827	1586.4666666666667	2563.5333333333333	-8.582159453324527
384.57765500570923	1586.7666666666667	2567.5666666666666	-6.053442397796231
385.3583296590604	1586.0333333333333	2557.133333333333	-5.878238123180547
386.1389323507153	1585.9333333333334	2563.4	-6.015520022901741
386.91946307850884	1586.7333333333333	2574.9333333333334	-6.802341792640156
387.69992184027564	1586.8	2590.1666666666665	-8.005391400985284
388.48030863385065	1585.9	2622.6666666666665	-4.293308415514731
389.2606234570687	1586.1666666666667	2605.866666666667	-5.403619992868692
390.04086630776453	1586.2333333333333	2593.6	-5.667987855935616
390.82103718377294	1586.2	2600.633333333333	-5.318739611213542
391.6011360829288	1586.8	2605.0666666666666	-7.358471324413355
392.3811630030669	1586.3333333333333	2634.3333333333335	-7.463817686211088
393.161117942022	1586.0666666666666	2679.233333333333	-6.34958216836456
393.941000897629	1585.9666666666667	2725.4	-4.336091188468894
394.72081186772266	1586.7333333333333	2724.4333333333334	-8.34286426792336
395.5005508501378	1586.2666666666667	2716.1666666666665	-6.4729216414097515
396.28021784270925	1586.1666666666667	2719.8	-5.973395019036627
397.0598128432718	1586.2	2726.7	-6.863223444299156
397.83933584966024	1586.2	2731.366666666667	-5.9884588200919096
398.6187868597095	1586.0	2741.266666666667	-7.441858256590188
399.3981658712542	1585.9666666666667	2761.0333333333333	-5.824944277280988
400.1774728821293	1585.9333333333334	2788.233333333333	-5.349096578201685
400.9567078901696	1586.7333333333333	2812.6666666666665	-6.2836987328586416
401.7358708932098	1586.7666666666667	2810.3	-7.099828776436695
402.5149618890848	1586.3	2795.1666666666665	-7.149921603191085
403.2939808756294	1586.9333333333334	2801.0	-9.505915206536377
404.07292785067847	1586.2	2834.5333333333333	-5.256136234749419
404.8518028120667	1586.0	2844.6	-7.435325034046999
405.630605757629	1586.6333333333334	2848.6666666666665	-6.907526833807053
406.4093366852001	1586.0666666666666	2839.366666666667	-5.862654383261448
407.1879955926149	1586.7333333333333	2845.766666666667	-7.048316198883016
407.9665824777082	1586.1333333333334	2865.0666666666666	-6.8949557302576965
408.74509733831474	1586.7666666666667	2882.1666666666665	-5.860833371605061
409.52354017226935	1585.9	2889.6	-8.303742176564247
410.3019109774069	1586.1	2893.633333333333	-7.9318885656541065
411.08020975156217	1586.1333333333334	2908.6666666666665	-6.302737839476563
411.8584364925699	1586.5	2933.766666666667	-6.177258353106074
412.6365911982651	1586.0666666666666	2955.5333333333333	-8.468741193499044
413.4146738664823	1586.4666666666667	2983.8333333333335	-7.141049846380961
414.19268449505654	1586.3	3011.0333333333333	-5.582904002496464
414.97062308182257	1586.9333333333334	3053.633333333333	-5.745705478775711
415.74848962461516	1585.9666666666667	3092.866666666667	-6.162067692296465
416.52628412126916	1586.2	3159.0	-8.711330731288394
417.3040065696194	1586.6666666666667	3234.233333333333	-7.4914759331603635
418.0816569675006	1586.0333333333333	3233.233333333333	-5.805403800570524
418.8592353127476	1586.9	3221.4333333333334	-6.330422775393168
419.63674160319533	1586.5666666666666	3228.3333333333335	-7.179596484545954
420.4141758366785	1586.2	3269.133333333333	-6.9545945406368475
421.1915380110319	1586.5333333333333	3285.3333333333335	-7.744831428024825
421.9688281240904	1586.0333333333333	3285.9	-6.843948762436671
422.7460461736888	1586.0	3337.4666666666667	-7.465202779172506
423.52319215766187	1586.2333333333333	3409.766666666667	-6.742908993602732
424.3002660738445	1586.5666666666666	3481.866666666667	-8.021837620235331
425.0772679200714	1586.5	3628.5	-6.592445035912074
425.8541976941775	1586.4	3769.9333333333334	-7.916369918978618
426.6310553939975	1586.3666666666666	3833.0333333333333	-8.530677063424966
427.40784101736625	1586.2333333333333	3897.266666666667	-6.268725401731294
428.18455456211865	1585.9666666666667	4017.4333333333334	-7.414330421139975
428.96119602608934	1586.3	4213.266666666666	-8.345199028740765
429.7377654071133	1586.5333333333333	4429.6	-6.6396824228360325
430.5142627030252	1586.0333333333333	4549.9	-6.6693557338632905
431.29068791166	1585.8	4698.266666666666	-9.167603392404374
432.06704103085235	1586.2666666666667	4832.133333333333	-9.187791082229534
432.8433220584372	1586.1666666666667	4932.533333333334	-7.0926938002245485
433.6195309922492	1586.5	4990.4	-7.893530618681078
434.3956678301234	1586.1	5031.966666666666	-8.49504878611547
435.1717325698944	1586.1333333333334	5051.966666666666	-9.510357557172817
435.9477252093971	1586.4666666666667	5075.433333333333	-7.979868380543721
436.72364574646633	1586.4333333333334	5114.033333333334	-8.778930886235765
437.49949417893686	1586.4666666666667	5177.1	-9.09247580012617
438.27527050464346	1586.3	5283.333333333333	-8.368930204684249
439.0509747214211	1586.2666666666667	5458.566666666667	-8.118374838569661
439.8266068271044	1586.1	5718.2	-8.843076317060786
440.6021668195283	1586.7333333333333	6093.633333333333	-8.80122605271781
441.37765469652754	1587.1333333333334	6572.733333333334	-7.980966491217722
442.1530704559369	1586.2	7076.333333333333	-7.549137182547075
442.9284140955914	1586.3666666666666	7511.6	-8.779445886344396
443.7036856133256	1586.4666666666667	7843.833333333333	-7.750100595322591
444.47888500697445	1586.5	8001.433333333333	-7.920510825070242
445.2540122743727	1587.0333333333333	8041.933333333333	-7.737542476685032
446.0290674133552	1585.9333333333334	7988.866666666667	-7.6709623120860275
446.8040504217568	1586.2333333333333	7909.866666666667	-7.417615845696984
447.5789612974122	1586.4	7809.366666666667	-9.024673491715678
448.35380003815635	1586.8666666666666	7772.5	-7.666750551800675
449.1285666418239	1586.8	7736.933333333333	-7.957973437779414
449.90326110624983	1586.1333333333334	7730.0	-7.692946604343549
450.67788342926883	1587.1	7744.566666666667	-7.851618043988386
451.4524336087157	1586.3666666666666	7777.466666666666	-8.247774860289452
452.22691164242536	1586.4	7818.533333333334	-8.187140865260123
453.00131752823256	1586.6	7892.6	-6.760647275979348
453.7756512639721	1585.8666666666666	7950.5	-8.06961718081586
454.5499128474788	1586.8	8015.5	-8.281660742363098
455.32410227658755	1586.6666666666667	8063.566666666667	-8.071447444860306
456.09821954913303	1586.2333333333333	8073.233333333334	-8.658802379021115
456.8722646629501	1586.0	8059.0	-7.702915049394882
457.6462376158736	1586.5	7993.566666666667	-7.916835824971909
458.4201384057383	1585.9333333333334	7884.033333333334	-8.009674740321648
459.1939670303791	1587.0666666666666	7762.133333333333	-8.285087931462526
459.96772348763074	1586.6333333333334	7620.133333333333	-7.471717805817587
460.741407775328	1586.0	7482.333333333333	-6.982529511181669
461.51501989130577	1586.4666666666667	7344.766666666666	-7.4427236913470844
462.2885598333988	1586.1	7222.9	-7.478077698740805
463.0620275994419	1586.6333333333334	7129.066666666667	-7.932693479864935
463.83542318726995	1585.8	7059.4	-8.560861251361048
464.6087465947177	1586.7333333333333	7007.866666666667	-8.951681784185245
465.38199781962	1586.4666666666667	6987.666666666667	-6.918567994421208
466.1551768598116	1586.0666666666666	6981.966666666666	-7.635003877653127
466.92828371312737	1586.2	6994.433333333333	-7.501999745280981
467.7013183774021	1586.4333333333334	7026.733333333334	-7.944399660314341
468.4742808504707	1586.5666666666666	7065.366666666667	-8.65384284420256
469.24717113016777	1586.0333333333333	7137.3	-6.208862121453228
470.0199892143283	1585.9666666666667	7201.633333333333	-7.394480752388668
470.792735100787	1587.2	7276.8	-7.301698298178193
471.5654087873788	1585.8333333333333	7347.933333333333	-7.393400245987115
472.33801027193834	1586.6	7409.733333333334	-7.6537675736419075
473.11053955230057	1586.4666666666667	7482.033333333334	-7.360212368928194
473.88299662630027	1586.2666666666667	7545.166666666667	-8.036903056997128
474.65538149177223	1586.4333333333334	7605.3	-7.343131134216751
475.4276941465513	1586.1	7624.1	-7.23517913755364
476.1999345884722	1586.8666666666666	7660.166666666667	-5.9702819825345514
476.97210281536985	1586.9333333333334	7642.5	-7.155579319989702
477.74419882507897	1586.1333333333334	7609.7	-8.458447746893734
478.51622261543446	1586.2666666666667	7595.933333333333	-7.354277845737109
479.2881741842711	1587.1333333333334	7572.966666666666	-5.505639831935646
480.06005352942367	1586.6333333333334	7515.266666666666	-7.163413235266934
480.831860648727	1587.2333333333333	7468.733333333334	-7.23002801749978
481.60359554001593	1586.7333333333333	7427.366666666667	-6.409177681007873
482.37525820112523	1586.5	7364.9	-6.975979707716991
483.14684862988975	1586.1333333333334	7318.966666666666	-6.824707168821115
483.91836682414424	1586.2333333333333	7276.166666666667	-6.081179616347588
484.68981278172356	1586.4333333333334	7224.666666666667	-6.837218030819869
485.46118650046253	1586.3333333333333	7171.3	-7.485739501131585
486.23248797819593	1586.7	7131.633333333333	-5.994512272178139
487.0037172127586	1586.8666666666666	7093.1	-7.04378959474258
487.7748742019853	1586.7	7065.233333333334	-6.394860803187781
488.54595894371096	1586.1	7034.733333333334	-5.08727990547283
489.31697143577026	1586.6333333333334	7009.433333333333	-4.807859546706022
490.08791167599804	1586.5666666666666	6962.9	-5.60739863679692
490.8587796622292	1586.3	6929.433333333333	-5.70619598493919
491.6295753922984	1586.6666666666667	6905.4	-5.347918818192949
492.4002988640406	1587.3333333333333	6873.366666666667	-6.070001712805067
493.17095007529053	1586.5666666666666	6849.366666666667	-5.241371969223319
493.94152902388305	1586.7666666666667	6824.333333333333	-4.561389805276593
494.71203570765294	1587.0333333333333	6784.533333333334	-5.254541747203677
495.482470124435	1586.6666666666667	6757.5	-5.723778968679906
496.25283227206404	1585.6666666666667	6717.8	-4.933576217021306
497.02312214837485	1587.0	6694.1	-5.262976382635855
497.7933397512024	1586.6	6674.066666666667	-4.607972272214557
498.56348507838123	1586.7	6651.333333333333	-3.6972113831992246
499.3335581277464	1586.4	6618.2	-5.4236588575152185
500.10355889713264	1586.4333333333334	6620.966666666666	-5.133821082371223
500.8734873843747	1586.7666666666667	6618.433333333333	-3.980833898249288
501.6433435873074	1586.7333333333333	6616.2	-3.617350129114372
502.4131275037657	1586.8666666666666	6617.166666666667	-4.181476017937424
503.1828391315842	1586.1	6635.433333333333	-4.089112366186976
503.95247846859786	1586.7333333333333	6659.9	-3.348527556232764
504.72204551264144	1586.6	6685.233333333334	-3.5741112655085967
505.49154026154974	1586.4333333333334	6702.9	-4.839487402590294
506.2609627131576	1586.1666666666667	6750.266666666666	-4.151394385112093
507.03031286529983	1586.1	6807.8	-3.4214531406923836
507.7995907158112	1586.8	6880.2	-3.011507835907104
508.5687962625266	1586.5333333333333	6932.8	-3.650937146911501
509.33792950328075	1587.4	6999.9	-3.8663144464474333
510.1069904359085	1586.2333333333333	7079.566666666667	-4.287452986040651
510.8759790582447	1586.4333333333334	7163.433333333333	-2.951694278624414
511.6448953681241	1586.4	7259.833333333333	-3.1170810727409792
512.4137393633815	1585.8666666666666	7349.166666666667	-3.689248590848026
513.1825110418519	1586.5666666666666	7448.7	-3.1642097726739786
513.9512104013698	1586.3	7539.933333333333	-3.959887279285832
514.7198374397702	1586.4333333333334	7661.2	-2.653744338476255
515.4883921548881	1586.8666666666666	7768.5	-2.8523581887596645
516.2568745445578	1586.7333333333333	7878.8	-3.184043500324535
517.0252846066146	1586.1333333333334	7987.966666666666	-3.591883160438051
517.793622338893	1586.2666666666667	8106.666666666667	-2.3867868624572974
518.561887739228	1586.2666666666667	8183.9	-3.220079493088359
519.3300808054544	1586.5666666666666	8275.633333333333	-2.14805867907619
520.0982015354069	1586.0666666666666	8383.0	-1.9465782538301861
520.8662499269203	1586.2333333333333	8467.033333333333	-1.6798631624296607
521.6342259778296	1586.7333333333333	8542.666666666666	-2.6929925129858305
522.4021296859694	1586.7	8637.8	-0.8675862982949143
523.1699610491747	1585.9333333333334	8712.9	-0.870523073949837
523.9377200652801	1586.3	8790.1	-0.3916879061087799
524.7054067321207	1586.5333333333333	8837.133333333333	-0.5666619974227317
525.4730210475309	1586.5333333333333	8902.466666666667	-1.4874567705234951
526.2405630093459	1587.2	8977.733333333334	0.3409627969835133
527.0080326154003	1586.6333333333334	9024.766666666666	0.18493331990522288
527.7754298635291	1587.0333333333333	9081.933333333332	0.5372923143296143
528.5427547515668	1586.3333333333333	9119.9	0.3421791171037951
529.3100072773485	1586.4333333333334	9160.533333333333	1.0889015731550729
530.077187438709	1585.6666666666667	9184.3	0.5490280598110506
530.8442952334829	1586.3333333333333	9242.033333333333	1.934955629467114
531.6113306595051	1586.8	9280.933333333332	1.6928787349405752
532.3782937146104	1586.1333333333334	9324.933333333332	2.457473745441781
533.1451843966338	1586.6	9359.233333333334	2.501067347580517
533.9120027034099	1586.4	9393.066666666668	2.7046648546298586
534.6787486327736	1586.0333333333333	9442.933333333332	3.797401386221754
535.4454221825597	1586.7666666666667	9462.566666666668	2.939854200714027
536.212023350603	1586.1666666666667	9503.333333333334	3.3756837017940926
536.9785521347383	1586.6	9538.9	3.390065937970695
537.7450085328004	1587.0	9561.933333333332	3.6201290013067378
538.5113925426242	1586.6	9581.466666666667	3.291660776970579
539.2777041620444	1587.5666666666666	9616.433333333332	4.2944009276343955
540.0439433888959	1586.8	9623.966666666667	3.9844473949967316
540.8101102210134	1586.1666666666667	9663.733333333334	4.594283626318508
541.5762046562318	1586.8333333333333	9678.5	3.2953974259415415
542.3422266923859	1586.8333333333333	9695.166666666666	3.9961630355133306
543.1081763273105	1586.4333333333334	9714.133333333333	4.211349566741124
543.8740535588404	1586.2	9725.166666666666	3.8554183510268407
544.6398583848105	1586.4666666666667	9715.766666666666	3.2119068862643365
545.4055908030555	1586.7666666666667	9724.4	2.3706897706053467
546.1712508114102	1587.2666666666667	9728.533333333333	3.250162610604231
546.9368384077096	1586.2	9735.066666666668	2.6658128858082493
547.7023535897882	1586.1666666666667	9720.1	2.174969567299492
548.4677963554811	1586.8666666666666	9727.066666666668	1.9963827694952472
549.2331667026231	1586.7	9728.633333333333	1.3337795407159914
549.9984646290487	1586.4666666666667	9739.2	1.567180728177046
550.7636901325931	1586.3666666666666	9728.466666666667	0.2365356076806104
551.5288432110908	1586.7333333333333	9741.9	1.2301306231296707
552.2939238623768	1586.0	9729.2	0.10312109318390898
553.0589320842859	1586.6333333333334	9715.5	-0.31687983934889447
553.8238678746528	1586.4333333333334	9713.066666666668	-0.4753636282381847
554.5887312313124	1586.5	9699.666666666666	-2.0169433800097507
555.3535221520995	1586.9	9691.266666666666	-1.9462254045899998
556.1182406348488	1587.3666666666666	9697.433333333332	-2.3018960138422506
556.8828866773954	1586.9666666666667	9708.6	-2.417404484916608
557.6474602775738	1586.6333333333334	9727.766666666666	-3.1095647162010374
558.411961433219	1586.6666666666667	9736.233333333334	-3.862322918362383
559.1763901421657	1586.5	9739.266666666666	-3.91184884354962
559.9407464022488	1586.0	9759.3	-3.1923245918226826
560.7050302113031	1587.2333333333333	9765.5	-3.6557910350317293
561.4692415671633	1586.7666666666667	9765.433333333332	-4.527069106922807
562.2333804676643	1587.4333333333334	9769.733333333334	-5.07625447337074
562.997446910641	1586.3666666666666	9778.566666666668	-5.946062754423266
563.7614408939281	1586.9666666666667	9806.033333333333	-5.403468789428627
564.5253624153604	1586.5	9832.5	-5.649407579921218
565.2892114727728	1586.9666666666667	9853.766666666666	-6.188079721670954
566.0529880639999	1586.5333333333333	9873.533333333333	-5.611290541932528
566.8166921868768	1586.7666666666667	9896.233333333334	-5.7148706725890355
567.5803238392382	1586.5333333333333	9904.6	-5.849824255553907
568.3438830189189	1586.3333333333333	9918.966666666667	-6.086429453059446
569.1073697237535	1586.9666666666667	9931.433333333332	-7.510811222426355
569.8707839515772	1586.8666666666666	9961.2	-6.836399342269108
570.6341257002246	1586.8666666666666	9954.466666666667	-7.149995089136788
571.3973949675305	1586.4	9972.133333333333	-6.991988482067682
572.1605917513298	1585.8333333333333	9996.3	-6.961427601960876
572.9237160494572	1586.8666666666666	10012.8	-7.315502989621191
573.6867678597476	1586.2333333333333	10010.633333333333	-7.328651012857014
574.4497471800358	1587.4333333333334	10019.933333333332	-6.912970251290801
575.2126540081566	1586.7	10025.033333333333	-7.851070177314923
575.9754883419448	1586.9333333333334	10028.733333333334	-7.234412295850986
576.7382501792351	1586.7333333333333	10048.1	-6.406005182439502
577.5009395178625	1586.6666666666667	10045.033333333333	-7.950289495567505
578.2635563556619	1585.9333333333334	10072.533333333333	-7.411238811416665
579.0261006904677	1586.5	10094.066666666668	-7.157188561436594
579.7885725201152	1587.7666666666667	10120.366666666667	-6.735627396882751
580.5509718424388	1585.7333333333333	10133.933333333332	-7.657889437545072
581.3132986552736	1586.5333333333333	10144.433333333332	-7.704130052372537
582.0755529564542	1587.5666666666666	10173.433333333332	-6.919901185613119
582.8377347438156	1586.8333333333333	10179.5	-7.545759791009042
583.5998440151925	1586.4666666666667	10194.566666666668	-7.593497486864748
584.3618807684197	1586.3	10220.866666666667	-8.09733619075498
585.123845001332	1586.6666666666667	10257.066666666668	-7.862545130775788
585.8857367117644	1586.8	10303.166666666666	-6.8301860144472
586.6475558975515	1586.6333333333334	10316.866666666667	-7.3577692968877635
587.4093025565281	1585.9	10357.633333333333	-8.276387159087697
588.1709766865292	1586.0666666666666	10409.166666666666	-8.14010051922922
588.9325782853895	1586.3	10458.5	-8.5596661203285
589.6941073509438	1586.5666666666666	10526.866666666667	-7.288227776489394
590.4555638810269	1587.0	10604.8	-6.930767841864315
591.2169478734736	1586.4666666666667	10657.5	-7.662553474318271
591.9782593261189	1586.2666666666667	10750.833333333334	-7.145515044113295
592.7394982367973	1585.3666666666666	10810.733333333334	-8.084151024597483
593.5006646033439	1587.0666666666666	10890.333333333334	-8.021662909185565
594.2617584235933	1586.3333333333333	10996.3	-7.5068501956275435
595.0227796953804	1586.6333333333334	11087.866666666667	-7.486276362612743
595.78372841654	1586.2666666666667	11214.466666666667	-7.126672067676706
596.544604584907	1585.8333333333333	11328.2	-7.655987989852723
597.3054081983161	1586.6666666666667	11452.4	-8.022284571554556
598.0661392546021	1586.2333333333333	11570.166666666666	-7.6347789720703
598.8267977515999	1586.6333333333334	11681.0	-7.75206341953125
599.5873836871442	1586.8666666666666	11810.2	-8.127907163505796
600.34789705907	1586.1	11935.166666666666	-7.516188173276633
601.1083378652119	1585.9333333333334	12059.233333333334	-7.551422018500233
601.8687061034049	1586.2333333333333	12198.133333333333	-7.842340639079105
602.6290017714836	1586.2333333333333	12360.7	-7.342119589177757
603.3892248672829	1586.5	12483.5	-7.8177461123556995
604.1493753886377	1586.3333333333333	12643.333333333334	-6.805607494682813
604.9094533333828	1586.9333333333334	12781.366666666667	-7.768110268044228
605.6694586993528	1586.3333333333333	12907.833333333334	-7.331055192538536
606.4293914843829	1586.7	13031.2	-7.589906518501044
607.1892516863076	1586.3	13182.233333333334	-7.285443588475511
607.9490393029618	1586.6	13325.2	-7.5601545303751765
608.7087543321802	1586.3	13461.833333333334	-7.570771250853042
609.4683967717978	1586.3333333333333	13616.366666666667	-7.542971438889508
610.2279666196492	1585.9666666666667	13754.233333333334	-7.273203546720731
610.9874638735695	1586.3333333333333	13857.833333333334	-7.999621799433598
611.7468885313933	1587.0	13963.966666666667	-7.918292334113494
612.5062405909555	1585.9666666666667	14105.433333333332	-7.490413086124669
613.2655200500909	1586.6	14257.233333333334	-7.017496553242963
614.0247269066342	1586.4333333333334	14340.666666666666	-8.123039880900068
614.7838611584203	1586.6333333333334	14463.2	-7.8721720531612
615.5429228032841	1586.6333333333334	14591.7	-7.341109405384742
616.3019118390603	1586.5333333333333	14688.5	-7.035121992002852
617.0608282635836	1587.1	14793.166666666666	-6.736249632625527
617.8196720746892	1586.5	14883.033333333333	-6.5427943980046965
618.5784432702114	1586.4333333333334	14963.466666666667	-7.081158919698728
619.3371418479854	1586.6333333333334	15037.133333333333	-7.742206268327798
620.0957678058459	1586.7333333333333	15112.9	-7.6561656423103015
620.8543211416277	1586.5666666666666	15203.266666666666	-7.786398198499387
621.6128018531655	1585.9666666666667	15265.833333333334	-7.457521511459939
622.3712099382943	1586.3666666666666	15332.3	-7.076054747974299
623.1295453948488	1587.0	15369.133333333333	-7.194012891417918
623.8878082206638	1586.0	15423.266666666666	-6.888674648648065
624.6459984135743	1586.2666666666667	15449.7	-7.366794560055806
625.4041159714149	1585.9	15503.4	-7.515313727594104
626.1621608920203	1586.3	15549.166666666666	-7.900571922075137
626.9201331732256	1586.3333333333333	15598.3	-7.39296989480971
627.6780328128656	1586.2333333333333	15635.266666666666	-6.835351110247696
628.4358598087749	1585.9	15660.766666666666	-7.07291938457791
629.1936141587885	1586.2666666666667	15696.766666666666	-7.401290373708428
629.9512958607411	1586.6	15715.1	-7.865131579956191
630.7089049124675	1586.8666666666666	15742.8	-7.42297810083719
631.4664413118026	1586.2666666666667	15765.466666666667	-7.10667588037346
632.2239050565811	1585.9333333333334	15796.833333333334	-6.910519996024511
632.9812961446379	1586.4	15806.0	-7.036566320411652
633.7386145738079	1586.6333333333334	15817.5	-7.180152204336377
634.4958603419257	1586.5	15827.266666666666	-6.761047636998245
635.2530334468262	1585.6333333333334	15815.833333333334	-7.074406562390632
636.0101338863443	1586.5	15826.733333333334	-7.480340420321997
636.7671616583146	1586.4666666666667	15844.233333333334	-6.388014103364951
637.5241167605723	1586.6666666666667	15807.3	-6.6462495145225535
638.2809991909518	1586.6666666666667	15791.766666666666	-6.790934737449387
639.037808947288	1587.2666666666667	15773.3	-7.098260851776839
639.7945460274159	1586.5666666666666	15763.066666666668	-6.996495293542694
640.5512104291702	1586.6	15727.033333333333	-7.617189092797183
641.3078021503857	1585.9666666666667	15698.8	-7.866732575948627
642.0643211888971	1586.7333333333333	15685.333333333334	-7.390323715775243
642.8207675425394	1587.0333333333333	15669.233333333334	-6.612884501015649
643.5771412091474	1586.2666666666667	15641.4	-7.230688273941958
644.3334421865558	1586.5333333333333	15617.666666666666	-6.918135941529894
645.0896704725996	1586.7333333333333	15604.033333333333	-6.562912312164503
645.8458260651132	1586.5	15597.033333333333	-6.42965786018082
646.6019089619319	1586.4	15546.733333333334	-6.662001173448363
647.3579191608902	1586.6	15532.933333333332	-6.791283984695497
648.1138566598231	1586.9666666666667	15521.1	-6.918878589426344
648.8697214565653	1586.5666666666666	15496.5	-6.937989974272415
649.6255135489516	1586.0	15457.033333333333	-6.979886681703291
650.3812329348169	1586.7666666666667	15432.8	-6.956377769343216
651.1368796119959	1586.7666666666667	15476.766666666666	-6.963252325409072
651.8924535783235	1586.8	15509.033333333333	-6.304144846115437
652.6479548316345	1586.1	15446.333333333334	-7.223665363196593
653.4033833697637	1586.6	15422.7	-6.91705509479022
654.1587391905458	1587.1	15410.533333333333	-7.312765409255983
654.9140222918159	1585.6	15415.9	-7.057954585465651
655.6692326714084	1585.8666666666666	15411.033333333333	-7.153264404117852
656.4243703271585	1586.2	15431.633333333333	-7.336198356783767
657.1794352569008	1586.6666666666667	15499.066666666668	-6.5648776817417
657.9344274584702	1586.0666666666666	15499.4	-6.568540056444402
658.6893469297014	1586.3666666666666	15496.533333333333	-6.845685020623956
659.4441936684294	1586.7	15514.0	-7.546847488542071
660.1989676724888	1586.3333333333333	15582.066666666668	-6.48736053974593
660.9536689397146	1586.4	15609.533333333333	-6.867183606562715
661.7082974679414	1586.4333333333334	15618.233333333334	-7.433320685477738
662.4628532550042	1586.2	15649.933333333332	-6.047326637127033
663.2173362987378	1586.5666666666666	15707.933333333332	-7.1022632577786355
663.9717465969768	1586.3333333333333	15786.166666666666	-6.3435615179976725
664.7260841475563	1586.4666666666667	15853.333333333334	-6.8466700085610706
665.480348948311	1586.1333333333334	15910.533333333333	-7.290698943549024
666.2345409970756	1585.8666666666666	15971.0	-7.445202088441863
666.988660291685	1586.4	16045.233333333334	-7.297319730984444
667.742706829974	1586.2333333333333	16115.033333333333	-7.213473527364625
668.4966806097776	1586.7666666666667	16172.733333333334	-7.257667799728719
669.2505816289303	1586.5	16259.633333333333	-7.23819692762175
670.0044098852671	1586.7666666666667	16321.233333333334	-8.24779614567617
670.7581653766227	1586.2666666666667	16425.666666666668	-7.176953387104241
671.511848100832	1586.2	16538.7	-6.583708396743889
672.2654580557298	1586.7	16662.366666666665	-6.507619768977471
673.0189952391509	1586.9666666666667	16747.466666666667	-7.129507200719563
673.7724596489301	1587.1666666666667	16845.0	-6.878990244247296
674.5258512829022	1587.1666666666667	16937.166666666668	-6.998586569758342
675.279170138902	1586.5666666666666	17052.2	-7.503637812898769
676.0324162147645	1586.5666666666666	17181.666666666668	-7.213690121976896
676.7855895083242	1586.3333333333333	17302.833333333332	-6.9173513123715455
677.5386900174161	1586.2666666666667	17396.733333333334	-7.281032652392507
678.2917177398749	1586.2666666666667	17521.3	-7.228160372471353
679.0446726735356	1586.3666666666666	17675.066666666666	-7.0747126143470505
679.797554816233	1586.9	17821.333333333332	-6.79668978778031
680.5503641658016	1587.0	17926.033333333333	-7.155475230994758
681.3031007200765	1586.1	18064.0	-6.474650117952932
682.0557644768925	1586.5333333333333	18152.4	-6.980900825700508
682.8083554340842	1586.6666666666667	18245.0	-6.577973458817477
683.5608735894867	1586.4	18379.966666666667	-6.4166916702429635
684.3133189409347	1586.6666666666667	18503.133333333335	-7.2120562883773625
685.0656914862628	1586.2666666666667	18635.5	-6.542032030363756
685.8179912233061	1587.0	18776.166666666668	-7.056312322137585
686.5702181498993	1586.9333333333334	18888.966666666667	-7.001594947035308
687.3223722638772	1586.3666666666666	19007.133333333335	-6.597552086498014
688.0744535630747	1586.4333333333334	19112.266666666666	-7.673974628559215
688.8264620453265	1585.7666666666667	19225.633333333335	-7.026855537180612
689.5783977084674	1585.5333333333333	19345.633333333335	-6.913084091915739
690.3302605503324	1586.4	19452.4	-7.391330932231216
691.082050568756	1586.3333333333333	19560.0	-6.914033414468793
691.8337677615733	1586.1333333333334	19643.366666666665	-6.665232817989218
692.585412126619	1586.7333333333333	19743.933333333334	-7.043207880588251
693.3369836617278	1586.1333333333334	19833.0	-6.709776263726611
694.0884823647348	1586.7	19916.8	-7.153686876062
694.8399082334745	1586.8666666666666	20004.166666666668	-6.8950200528631775
695.5912612657819	1586.0666666666666	20085.4	-6.605027005225602
696.3425414594917	1586.5	20155.1	-6.740267263353925
697.0937488124388	1586.6666666666667	20230.1	-7.040537997871011
697.8448833224579	1586.4666666666667	20302.633333333335	-6.832221486765562
698.5959449873841	1586.8666666666666	20368.766666666666	-6.428941296825869
699.3469338050518	1586.6	20427.533333333333	-6.239322808141631
700.0978497732962	1585.5666666666666	20462.7	-6.500259584323918
700.8486928899517	1585.9333333333334	20481.0	-6.457150272405308
701.5994631528534	1586.4333333333334	20531.433333333334	-5.934023610395652
702.3501605598362	1586.5	20550.233333333334	-6.871473264773938
703.1007851087347	1586.6666666666667	20522.533333333333	-7.652116266257246
703.8513367973837	1586.4666666666667	20554.4	-7.070495888190807
704.6018156236181	1587.4333333333334	20522.0	-7.501619770430459
705.3522215852728	1586.8666666666666	20518.8	-6.757215853501271
706.1025546801824	1586.8333333333333	20521.533333333333	-6.731394830207591
706.8528149061818	1586.7	20505.7	-6.899642588476518
707.603002261106	1586.0666666666666	20480.433333333334	-6.480033297989382
708.3531167427894	1586.0	20433.966666666667	-6.6910424328538705
709.1031583490673	1586.5666666666666	20392.466666666667	-6.661928974281332
709.8531270777742	1586.6666666666667	20341.866666666665	-6.660037414634835
710.6030229267449	1585.9	20321.5	-6.450801683022385
711.3528458938142	1587.0666666666666	20236.0	-7.475906208137401
712.1025959768172	1586.2666666666667	20209.1	-6.330252606741163
712.8522731735884	1586.2333333333333	20114.166666666668	-6.959525637700913
713.6018774819628	1586.5666666666666	20048.866666666665	-7.033448524408032
714.351408899775	1587.0333333333333	19962.233333333334	-6.804450979459712
715.1008674248601	1586.7666666666667	19878.8	-7.1412051531582215
715.8502530550527	1586.3333333333333	19767.433333333334	-7.2165282788882035
716.5995657881876	1586.5333333333333	19658.1	-6.823252748319472
717.3488056220998	1586.1666666666667	19561.033333333333	-6.91436814250186
718.097972554624	1587.4	19474.4	-6.984700226188091
718.8470665835949	1586.6333333333334	19380.133333333335	-6.803307586620571
719.5960877068475	1586.9	19299.266666666666	-6.425323841117372
720.3450359222164	1586.7333333333333	19248.933333333334	-6.893017392286354
721.0939112275368	1586.4	19259.6	-6.172237706227917
721.842713620643	1586.3	19218.133333333335	-7.123732839191152
722.5914430993702	1586.5666666666666	19154.266666666666	-7.308371752453009
723.340099661553	1586.3	19116.0	-6.900002387376952
724.0886833050263	1586.4333333333334	19094.566666666666	-6.786348282870566
724.837194027625	1586.9333333333334	19073.4	-6.46203747125026
725.5856318271836	1586.9666666666667	19045.666666666668	-6.282672084219256
726.3339967015373	1586.1666666666667	18994.4	-6.752943733399621
727.0822886485207	1586.8	18967.333333333332	-6.424813120187523
727.8305076659686	1586.9333333333334	18946.8	-6.402003469238857
728.5786537517159	1586.3666666666666	18882.2	-6.567356000428997
729.3267269035974	1587.0333333333333	18824.833333333332	-6.245889957119516
730.0747271194479	1586.1666666666667	18762.633333333335	-6.5620122418210896
730.822654397102	1586.3	18718.833333333332	-7.080279901728705
731.5705087343949	1586.7	18702.9	-7.319903393291248
732.3182901291611	1586.5	18692.233333333334	-6.295432520171341
733.0659985792356	1586.2	18652.4	-6.501316508151023
733.8136340824532	1586.4666666666667	18645.3	-5.680692676518547
734.5611966366486	1585.9333333333334	18605.2	-6.246701273279904
735.3086862396566	1586.0666666666666	18590.233333333334	-5.923965042762807
736.056102889312	1586.8666666666666	18587.6	-5.87391131917388
736.8034465834498	1586.7666666666667	18557.5	-6.298909375242506
737.5507173199047	1587.0333333333333	18528.0	-5.850655616552085
738.2979150965115	1587.3333333333333	18533.6	-6.205209068260239
739.045039911105	1586.6666666666667	18539.666666666668	-6.280201574780562
739.79209176152	1586.1	18533.633333333335	-6.730728078467945
740.5390706455914	1586.7	18539.7	-6.066367494880805
741.285976561154	1586.8333333333333	18538.233333333334	-6.512206237324989
742.0328095060426	1586.3	18525.8	-6.5243236861268255
742.7795694780918	1585.8333333333333	18490.166666666668	-6.60864990332263
743.5262564751367	1587.0	18463.533333333333	-6.529894144953122
744.272870495012	1586.0	18462.533333333333	-5.781436262084596
745.0194115355524	1586.5666666666666	18413.7	-5.74141645035744
745.765879594593	1586.5	18410.0	-5.503111072024596
746.5122746699683	1586.0	18375.033333333333	-6.12689794809291
747.2585967595134	1586.4666666666667	18357.833333333332	-6.720142810204317
748.0048458610628	1585.9	18382.366666666665	-6.240613618371595
748.7510219724516	1586.3666666666666	18447.133333333335	-5.0694619412208075
749.4971250915144	1586.8333333333333	18463.433333333334	-5.8144235193698055
750.243155216086	1586.7	18489.966666666667	-5.785874899922421
750.9891123440015	1586.9666666666667	18517.0	-6.0930896306796125
751.7349964730954	1586.5333333333333	18563.233333333334	-6.158014744252721
752.4808076012027	1586.4333333333334	18583.3	-6.442050920709646
753.2265457261582	1586.8666666666666	18623.766666666666	-6.1866729564786915
753.9722108457964	1585.9666666666667	18697.366666666665	-6.259173839259905
754.7178029579526	1586.3	18761.433333333334	-6.380658553776905
755.4633220604613	1586.6333333333334	18791.033333333333	-6.700604069639288
756.2087681511574	1586.8	18826.266666666666	-5.772393532698247
756.9541412278757	1586.2	18863.666666666668	-5.954872760528071
757.699441288451	1586.2333333333333	18901.5	-5.934539239712717
758.4446683307182	1586.3	18959.866666666665	-5.823510906199106
759.1898223525119	1586.6	18988.133333333335	-6.121922049209856
759.9349033516671	1586.6666666666667	19040.0	-6.262516324220927
760.6799113260186	1586.4666666666667	19121.966666666667	-6.100713650344121
761.424846273401	1587.0666666666666	19220.566666666666	-6.265344807297558
762.1697081916495	1586.6333333333334	19287.766666666666	-5.508160123181858
762.9144970785986	1586.8333333333333	19337.366666666665	-5.9380311457673125
763.6592129320832	1586.5666666666666	19403.033333333333	-6.315188951430984
764.4038557499381	1586.6	19479.6	-6.340201481987801
765.1484255299982	1587.0333333333333	19553.833333333332	-6.270669052071191
765.8929222700982	1586.3	19596.966666666667	-6.106531847710491
766.637345968073	1586.6333333333334	19670.2	-6.338565361115897
767.3816966217572	1586.3666666666666	19796.766666666666	-5.694931301748922
768.1259742289859	1586.7	19865.666666666668	-5.934715750947386
768.8701787875938	1586.5	19924.566666666666	-6.128263639619952
769.6143102954156	1587.2333333333333	20001.733333333334	-6.149512905814074
770.3583687502863	1587.0666666666666	20032.766666666666	-6.2614276740615065
771.1023541500406	1586.3	20105.166666666668	-5.879945743035173
771.8462664925133	1586.3333333333333	20185.433333333334	-5.725721026723673
772.5901057755393	1586.2666666666667	20270.266666666666	-6.599761642117258
773.3338719969533	1586.8666666666666	20375.533333333333	-6.122867780510112
774.0775651545903	1586.3333333333333	20442.433333333334	-6.074627546130584
774.8211852462848	1586.6666666666667	20523.133333333335	-5.912547677172575
775.5647322698719	1587.0	20621.166666666668	-5.738318485776842
776.3082062231862	1586.9	20697.8	-5.669075784866605
777.0516071040627	1586.3666666666666	20777.1	-5.790074403296577
777.7949349103361	1586.4333333333334	20858.433333333334	-6.3732281038557845
778.5381896398412	1585.9333333333334	20984.466666666667	-6.01485690832452
779.281371290413	1586.6	21135.466666666667	-6.120088872249358
780.024479859886	1586.4666666666667	21247.1	-6.177015547805117
780.7675153460953	1586.6	21383.433333333334	-5.587236518599321
781.5104777468754	1586.6	21467.433333333334	-5.2847596609166
782.2533670600615	1586.8666666666666	21508.4	-6.4089855548687025
782.996183283488	1586.8	21651.766666666666	-5.205187577504824
783.73892641499	1586.5666666666666	21730.333333333332	-5.917891301866633
784.4815964524023	1586.7333333333333	21845.766666666666	-6.319890003429134
785.2241933935596	1585.8333333333333	21975.666666666668	-5.979324735747235
785.9667172362967	1587.1666666666667	22078.566666666666	-5.277603064224227
786.7091679784486	1586.4666666666667	22159.866666666665	-5.99366023096711
787.4515456178499	1586.1	22222.6	-6.057097056200866
788.1938501523355	1586.5666666666666	22327.733333333334	-6.028118758440799
788.9360815797401	1586.6666666666667	22416.166666666668	-6.704074094679075
789.6782398978987	1586.0333333333333	22526.766666666666	-6.623121095153803
790.420325104646	1586.3666666666666	22652.0	-6.1398952282946615
791.1623371978169	1586.4333333333334	22812.733333333334	-5.655051250294939
791.9042761752461	1587.1666666666667	22960.833333333332	-5.645060894915995
792.6461420347684	1586.8333333333333	23083.633333333335	-6.103927041584899
793.3879347742187	1586.8	23232.833333333332	-6.1458872595406975
794.1296543914318	1586.1	23330.966666666667	-5.491463438569463
794.8713008842426	1586.4333333333334	23378.833333333332	-6.4610813130682745
795.6128742504857	1586.8666666666666	23495.6	-6.476503663277146
796.354374487996	1586.0333333333333	23626.766666666666	-6.078690595605565
797.0958015946084	1586.8666666666666	23699.833333333332	-6.4068059591498825
797.8371555681575	1587.0	23831.533333333333	-6.653198134697021
798.5784364064783	1586.4666666666667	23986.8	-5.8727635081993155
799.3196441074057	1586.5666666666666	24135.533333333333	-5.627762629596793
800.0607786687742	1586.3333333333333	24198.4	-6.222864488313662
800.8018400884189	1586.5666666666666	24322.433333333334	-5.770961058205366
801.5428283641745	1586.5	24422.766666666666	-5.907129162869018
802.2837434938757	1587.1666666666667	24560.633333333335	-5.814890575831632
803.0245854753575	1586.9	24700.966666666667	-5.792731998940582
803.7653543064547	1585.9333333333334	24801.233333333334	-5.219633300500979
804.5060499850019	1586.3	24921.466666666667	-5.050129003290178
805.2466725088342	1586.5	24949.966666666667	-5.942217357012742
805.9872218757862	1587.1333333333334	25052.133333333335	-5.8095543645483545
806.7276980836928	1586.5666666666666	25161.333333333332	-6.10189923569257
807.4681011303886	1586.4666666666667	25270.9	-5.5207823512193155
808.2084310137088	1585.7666666666667	25299.766666666666	-5.60012864242558
808.948687731488	1586.1666666666667	25389.366666666665	-4.952596667381501
809.688871281561	1586.6333333333334	25418.2	-5.891005141795419
810.4289816617627	1587.4333333333334	25501.766666666666	-6.248629307472351
811.1690188699278	1586.7666666666667	25605.533333333333	-6.151539530348788
811.9089829038911	1586.6666666666667	25629.966666666667	-5.2194283464295825
812.6488737614875	1586.5333333333333	25679.133333333335	-5.721470036445243
813.3886914405518	1586.5	25842.7	-6.0581991756722475
814.1284359389189	1587.0333333333333	25981.966666666667	-5.676793793445748
814.8681072544233	1586.0	26090.033333333333	-6.458001169849329
815.6077053849002	1586.0	26215.6	-6.017416262883589
816.3472303281842	1586.8333333333333	26263.9	-5.2861499818168225
817.0866820821101	1586.3	26337.066666666666	-5.097119488498227
817.8260606445127	1586.1666666666667	26427.766666666666	-5.705951652149405
818.5653660132269	1586.6666666666667	26516.733333333334	-6.040458687365706
819.3045981860876	1586.9	26609.166666666668	-6.151280064865419
820.0437571609293	1586.7333333333333	26748.533333333333	-5.688325642691867
820.7828429355872	1586.0333333333333	26795.4	-6.365202965341561
821.5218555078957	1586.6	26911.9	-5.371326595460158
822.26079487569	1586.5666666666666	27007.866666666665	-5.617705020921808
822.9996610368046	1586.1	27074.366666666665	-5.920272518002177
823.7384539890745	1586.1	27142.1	-5.36845635009292
824.4771737303345	1586.0666666666666	27223.0	-6.101149219469179
825.2158202584193	1587.2	27350.633333333335	-5.174495908337046
825.9543935711638	1586.0666666666666	27438.033333333333	-5.145812521233846
826.6928936664028	1585.8333333333333	27529.866666666665	-5.387860636767446
827.4313205419711	1586.3666666666666	27607.4	-5.243413693724989
828.1696741957036	1586.1333333333334	27620.966666666667	-5.851125000688249
828.907954625435	1586.3666666666666	27654.433333333334	-6.118680127467339
829.646161829	1586.3333333333333	27773.333333333332	-5.648773438129196
830.3842958042337	1586.4666666666667	27813.533333333333	-5.786193666633473
831.1223565489707	1586.8666666666666	27889.433333333334	-6.095443950307875
831.8603440610459	1586.0	28001.6	-5.1178985236718635
832.598258338294	1586.7	28096.866666666665	-5.9683332044691495
833.3360993785501	1586.4	28155.533333333333	-5.566434178397491
834.0738671796487	1586.5666666666666	28250.066666666666	-5.247107842209597
834.8115617394246	1586.2	28336.266666666666	-5.426953391320765
835.5491830557129	1586.3	28449.333333333332	-5.798480366566638
836.2867311263482	1586.6333333333334	28494.533333333333	-6.467868269200636
837.0242059491653	1585.6333333333334	28638.266666666666	-5.963482096214834
837.7616075219992	1586.4666666666667	28744.633333333335	-6.133918498651839
838.4989358426844	1586.7333333333333	28841.666666666668	-5.952002712644761
839.2361909090561	1586.6333333333334	28950.8	-5.69193862683348
839.9733727189487	1585.3	28999.133333333335	-5.944824118467986
840.7104812701973	1585.9666666666667	29084.366666666665	-6.110982899326356
841.4475165606366	1586.8666666666666	29220.233333333334	-5.935123456009747
842.1844785881015	1586.6333333333334	29310.2	-6.315998503177007
842.9213673504267	1586.5	29368.0	-5.713451573421713
843.6581828454471	1586.3666666666666	29366.9	-5.428123799597084
844.3949250709974	1586.7333333333333	29378.9	-5.054298284615066
845.1315940249126	1586.7	29447.966666666667	-5.671559054119807
845.8681897050272	1586.5333333333333	29525.366666666665	-5.503477837503952
846.6047121091764	1586.4333333333334	29646.566666666666	-5.02211783117704
847.3411612351948	1586.0666666666666	29760.933333333334	-5.6681778532331455
848.0775370809172	1585.9666666666667	29832.933333333334	-5.8692501050188834
848.8138396441784	1586.1333333333334	29902.1	-6.5278988578992765
849.5500689228132	1586.3333333333333	29936.3	-6.919347496812558
850.2862249146566	1586.1333333333334	30026.166666666668	-6.340141145670764
851.0223076175432	1586.0333333333333	30153.133333333335	-6.519862145077646
851.7583170293079	1586.3	30393.833333333332	-6.301445525461237
852.4942531477856	1586.3333333333333	30527.8	-5.881347813045097
853.2301159708109	1586.1	30556.466666666667	-6.040145982661358
853.9659054962187	1586.9333333333334	30669.966666666667	-5.256797459409838
854.7016217218439	1586.5	30755.333333333332	-5.851479552710184
855.4372646455213	1587.0333333333333	30854.266666666666	-6.069057104336656
856.1728342650856	1586.5	30970.133333333335	-5.862945513189053
856.9083305783716	1586.8	31059.666666666668	-5.8176896882167695
857.6437535832143	1586.4333333333334	31131.2	-5.624217687313692
858.3791032774483	1587.0	31151.2	-6.41688506214783
859.1143796589085	1586.8666666666666	31185.866666666665	-5.848558942548793
859.8495827254299	1586.3333333333333	31267.966666666667	-5.795811270828872
860.5847124748469	1586.8	31354.1	-5.3514468734860285
861.3197689049947	1586.6	31460.8	-5.653960470298203
862.0547520137079	1586.4333333333334	31642.266666666666	-5.70606238517776
862.7896617988213	1586.2333333333333	31772.733333333334	-5.525768523957553
863.5244982581698	1586.2	31859.5	-5.654955344824669
864.2592613895882	1586.1	31859.1	-5.874912700432752
864.9939511909114	1586.0666666666666	31870.5	-5.288952207189513
865.728567659974	1586.5	31828.166666666668	-5.773271215322812
866.4631107946109	1586.6666666666667	31858.666666666668	-5.477678228469545
867.197580592657	1586.3666666666666	31956.966666666667	-5.671301492422535
867.931977051947	1586.6	32064.766666666666	-5.562327065227263
868.6663001703158	1585.8333333333333	32078.033333333333	-6.230473930264834
869.4005499455982	1586.0	32184.266666666666	-5.482706918080331
870.1347263756289	1586.0	32259.233333333334	-5.388290407348483
870.8688294582428	1586.0	32386.566666666666	-5.525819208550218
871.6028591912748	1586.5666666666666	32535.7	-5.8480287800287
872.3368155725594	1586.0333333333333	32735.566666666666	-5.9761665574123235
873.0706985999318	1586.8	32742.033333333333	-6.103845993528739
873.8045082712266	1586.0333333333333	32825.7	-6.041309383751875
874.5382445842787	1586.4333333333334	32957.53333333333	-5.44964585208581
875.2719075369228	1586.1	33101.03333333333	-5.1145204169418905
876.0054971269938	1586.1666666666667	33222.5	-5.500490846257745
876.7390133523264	1585.7	33336.36666666667	-5.448841042257938
877.4724562107556	1586.3	33548.46666666667	-5.723781720529188
878.2058257001161	1586.5333333333333	33719.63333333333	-5.717098277360921
878.9391218182427	1585.9666666666667	33861.63333333333	-5.468838633239525
879.6723445629702	1586.2	33975.066666666666	-5.15666581241981
880.4054939321335	1586.2	34045.8	-5.888373968443008
881.1385699235674	1586.2	34268.76666666667	-5.65439268749742
881.8715725351066	1586.0	34454.53333333333	-6.129688023911443
882.604501764586	1586.7	34687.6	-5.724550897007207
883.3373576098403	1585.9	34882.8	-6.2082715624989
884.0701400687044	1585.9	34969.53333333333	-5.853971367088231
884.8028491390132	1586.7333333333333	35045.9	-6.319541483296074
885.5354848186014	1586.5	35210.833333333336	-6.253925013439238
886.2680471053038	1586.6666666666667	35330.833333333336	-6.869976795831597
887.0005359969554	1586.1333333333334	35536.566666666666	-6.7089196996627445
887.7329514913906	1586.2	35671.73333333333	-6.8150892660618565
888.4652935864447	1586.9	35892.03333333333	-6.873993508612651
889.1975622799522	1586.5333333333333	36103.3	-6.158282563494405
889.929757569748	1586.7666666666667	36311.76666666667	-6.089138099744801
890.6618794536669	1587.1	36456.13333333333	-6.082992992279534
891.3939279295437	1586.6666666666667	36534.36666666667	-5.643546460404868
892.1259029952132	1585.8	36664.566666666666	-5.29249556912472
892.8578046485103	1586.4666666666667	36832.23333333333	-5.051642774737348
893.5896328872698	1586.8666666666666	36967.2	-4.80598705068044
894.3213877093264	1586.6666666666667	37226.4	-4.606449304102247
895.0530691125149	1586.3	37525.9	-4.589340756583272
895.7846770946703	1586.5333333333333	37790.96666666667	-4.480363789214776
896.5162116536272	1587.0	37965.9	-3.75062231242332
897.2476727872206	1586.3333333333333	38084.666666666664	-3.5633772204342855
897.9790604932853	1586.2333333333333	38229.63333333333	-3.4725186830076042
898.7103747696559	1586.6	38390.76666666667	-3.24664085116753
899.4416156141674	1585.6333333333334	38563.73333333333	-2.7928801078615964
900.1727830246544	1586.5	38770.3	-2.8772726062555054
900.9038769989521	1586.2333333333333	39034.53333333333	-2.4209151773750035
901.634897534895	1586.4666666666667	39238.933333333334	-2.246824883867844
902.365844630318	1587.1333333333334	39403.833333333336	-1.8865782526210944
903.0967182830558	1586.4	39500.6	-1.6524333625307837
903.8275184909435	1586.1333333333334	39614.96666666667	-1.9094305843200976
904.5582452518156	1586.8333333333333	39845.933333333334	-1.6334184381853643
905.288898563507	1586.1333333333334	40076.03333333333	-1.52883072979076
906.0194784238527	1586.7333333333333	40177.26666666667	-1.386517154764454
906.7499848306873	1586.3666666666666	40364.86666666667	-1.7164523593989396
907.4804177818455	1585.9666666666667	40576.5	-1.6124508637907262
908.2107772751625	1587.1	40825.566666666666	-1.1675872486686025
908.9410633084728	1586.6333333333334	41057.86666666667	-1.2985887463912908
909.6712758796114	1587.1	41146.03333333333	-1.3508040600113695
910.4014149864129	1585.8	41254.46666666667	-1.1542138515073448
911.1314806267123	1585.6	41461.1	-1.1250609179229927
911.8614727983444	1586.3	41552.96666666667	-1.7329912667414469
912.5913914991438	1586.1666666666667	41669.96666666667	-1.2125104294436315
913.3212367269456	1586.3333333333333	41774.46666666667	-1.5490525829530637
914.0510084795844	1586.6666666666667	41912.7	-1.4600520752481343
914.7807067548952	1586.4333333333334	42008.86666666667	-2.306666456191888
915.5103315507125	1586.9	42111.433333333334	-2.0975681780724083
916.2398828648716	1586.3666666666666	42194.03333333333	-2.468481676676101
916.9693606952068	1587.0	42347.7	-1.7834872399885335
917.6987650395532	1586.0666666666666	42393.2	-2.2549811177031502
918.4280958957455	1586.4333333333334	42523.933333333334	-2.1890643009279325
919.1573532616186	1587.1	42622.13333333333	-2.033263222938179
919.8865371350073	1586.0666666666666	42599.6	-2.083157187235179
920.6156475137464	1586.8333333333333	42689.63333333333	-2.128765307067613
921.3446843956707	1586.1	42760.0	-2.15413714469799
922.0736477786149	1586.3333333333333	42745.7	-1.8219401790367693
922.802537660414	1586.6	42851.46666666667	-1.5461087379075282
923.5313540389027	1586.2666666666667	42945.63333333333	-1.8581100093647906
924.2600969119159	1586.3666666666666	42963.433333333334	-1.7674269996782805
924.9887662772883	1586.6	42891.86666666667	-2.0322013475129963
925.7173621328548	1586.3666666666666	42830.9	-2.334826212027326
926.4458844764501	1586.2666666666667	42725.23333333333	-2.6109179884716904
927.1743333059092	1586.3666666666666	42509.833333333336	-2.458983707493722
927.9027086190666	1586.1	42178.7	-2.445281380748641
928.6310104137575	1586.6	41682.46666666667	-2.9422899858511324
929.3592386878165	1586.1333333333334	41196.46666666667	-2.6514323069375383
930.0873934390784	1586.1333333333334	40481.8	-3.5244196055580783
930.815474665378	1586.5333333333333	39719.53333333333	-3.4658348644126917
931.5434823645503	1586.0333333333333	38799.433333333334	-3.4152931414581587
932.2714165344298	1586.8333333333333	37631.63333333333	-3.255387308356351
932.9992771728516	1586.6	36523.3	-3.6282970656118083
933.7270642776504	1586.1666666666667	35440.63333333333	-3.3234583250476573
934.4547778466609	1586.1	34368.63333333333	-3.5469107003477807
935.1824178777181	1586.3	33481.76666666667	-3.5947316273265093
935.9099843686568	1586.3333333333333	32757.766666666666	-3.4765909901167324
936.6374773173115	1586.4	32263.066666666666	-3.992784703959021
937.3648967215174	1586.3	31985.633333333335	-3.6160096913926747
938.0922425791092	1586.1333333333334	31856.166666666668	-3.413650212686909
938.8195148879216	1586.7333333333333	31955.666666666668	-3.6957173491894815
939.5467136457895	1586.9333333333334	32138.766666666666	-3.7512031310983236
940.2738388505477	1586.5	32439.8	-3.304199559625712
941.000890500031	1586.4666666666667	32825.76666666667	-3.902367293457452
941.7278685920743	1586.7	33336.6	-3.9090275939381693
942.4547731245123	1586.1333333333334	33900.0	-4.562532694910236
943.1816040951798	1586.5	34610.933333333334	-3.9439061687991073
943.9083615019116	1586.4	35352.63333333333	-4.388067485273855
944.6350453425426	1587.3	36173.0	-4.422187345491415
945.3616556149077	1586.4333333333334	36982.53333333333	-4.263937927711031
946.0881923168415	1585.8666666666666	37755.833333333336	-4.231414646175155
946.8146554461789	1586.5	38497.066666666666	-3.8702327514093686
947.5410450007547	1585.9333333333334	39236.166666666664	-3.966777947712572
948.2673609784038	1586.0333333333333	40030.5	-2.9134078367293466
948.9936033769609	1586.7	40826.0	-3.667114945963965
949.7197721942608	1586.3333333333333	41594.8	-3.625612578180516
950.4458674281384	1586.3	42274.4	-4.299381079921934
951.1718890764284	1586.2666666666667	42975.6	-3.7354536541025016
951.8978371369658	1586.7	43632.7	-3.455394888575496
952.6237116075853	1586.8	44251.53333333333	-3.4250056538499236
953.3495124861216	1587.2	44820.63333333333	-3.2259366753438017
954.0752397704097	1586.5	45338.26666666667	-3.1579677816917666
954.8008934582843	1586.9	45891.6	-2.877268437987994
955.5264735475803	1586.2666666666667	46432.46666666667	-2.5770217716147834
956.2519800361324	1586.4	46998.03333333333	-2.6033378986814784
956.9774129217755	1586.4	47534.4	-2.3672161460648593
957.7027722023442	1586.7666666666667	48016.666666666664	-2.0135561657586454
958.4280578756737	1586.4666666666667	48340.96666666667	-2.645127116125055
959.1532699395985	1587.2666666666667	48590.8	-2.7033950384589063
959.8784083919536	1586.5666666666666	48962.3	-1.9335980127227166
960.6034732305736	1586.7333333333333	49339.166666666664	-2.124774641880663
961.3284644532936	1586.0666666666666	49585.566666666666	-1.8613799206806323
962.053382057948	1586.5333333333333	49839.566666666666	-2.0308249054209018
962.7782260423721	1586.6	50051.86666666667	-1.8045639291489102
963.5029964044004	1585.8333333333333	50261.13333333333	-2.2171672652562697
964.2276931418677	1587.0333333333333	50382.4	-2.243897913517152
964.952316252609	1586.3333333333333	50486.833333333336	-2.1410007688111423
965.6768657344589	1585.6	50513.76666666667	-2.5147197228111753
966.4013415852523	1586.6	50572.73333333333	-1.7212512540528992
967.1257438028242	1586.8666666666666	50643.8	-1.4779766191629633
967.8500723850091	1586.9333333333334	50641.73333333333	-1.8099593000767888
968.574327329642	1586.8	50685.46666666667	-2.023808888215305
969.2985086345576	1586.4666666666667	50828.03333333333	-2.399951176629824
970.0226162975908	1586.6666666666667	50772.7	-2.4193367735891886
970.7466503165765	1586.4666666666667	50707.566666666666	-2.206479141656179
971.4706106893493	1587.1	50724.933333333334	-2.001965397331747
972.1944974137441	1585.8333333333333	50634.76666666667	-2.2170584156358704
972.9183104875957	1586.5333333333333	50381.26666666667	-1.9873638407409433
973.6420499087391	1586.5333333333333	50040.03333333333	-1.5630407766958039
974.3657156750087	1586.4666666666667	49781.5	-1.754234615556732
975.0893077842397	1586.6666666666667	49555.76666666667	-1.64313941132612
975.8128262342667	1587.0666666666666	49490.333333333336	-1.702289845351006
976.5362710229247	1586.4333333333334	49480.63333333333	-1.189875930083348
977.2596421480483	1586.2	49417.53333333333	-1.2955557729399507
977.9829396074724	1586.6666666666667	49285.36666666667	-1.1844553845158778
978.7061633990318	1585.7666666666667	49010.3	-1.2469981861277275
979.4293135205613	1586.2333333333333	48721.36666666667	-1.4940580946519588
980.1523899698958	1586.2333333333333	48517.2	-1.3818741922687094
980.87539274487	1585.8	48324.2	-1.44899471344556
981.5983218433189	1586.3333333333333	48302.0	-1.0606794687128305
982.3211772630771	1586.5	48375.933333333334	-0.3099046060434073
983.0439590019795	1586.1666666666667	48456.933333333334	-0.3683131910547214
983.7666670578608	1586.2	48568.5	0.007086962951374304
984.4893014285559	1586.1	48615.63333333333	-0.2541823187660028
985.2118621118997	1586.8666666666666	48604.73333333333	0.129950382167619
985.9343491057269	1586.4666666666667	48562.933333333334	-0.22243784669927374
986.6567624078724	1586.4	48382.76666666667	-0.18742599677682606
987.3791020161709	1587.3	48306.2	-0.13786738028070586
988.1013679284573	1586.2	48263.23333333333	-0.37293999006721945
988.8235601425663	1586.7	48284.333333333336	-0.17139873602391298
989.5456786563328	1586.6666666666667	48285.666666666664	-0.3897994325849755
990.2677234675917	1586.6	48329.86666666667	-0.3504412260845208
990.9896945741776	1586.9333333333334	48277.666666666664	-0.32047389108136654
991.7115919739255	1586.5333333333333	48230.96666666667	-0.46125762077733184
992.4334156646702	1587.0333333333333	47987.8	-0.3742243310143579
993.1551656442463	1586.4333333333334	47618.166666666664	-0.486556617089954
993.8768419104888	1586.3	47267.2	-0.07066395411587327
994.5984444612325	1585.9666666666667	46956.23333333333	-0.2494443948802182
995.3199732943121	1586.7666666666667	46680.4	-0.41521638116796133
996.0414284075626	1586.8666666666666	46398.96666666667	-0.5785174651513735
996.7628097988187	1587.1	46137.566666666666	-1.1400366301274434
997.4841174659151	1586.7	45914.2	-0.9874347981700324
998.2053514066869	1586.9666666666667	45646.5	-1.0527640228320267
998.9265116189687	1586.3666666666666	45211.73333333333	-0.9874171533702375
999.6475981005952	1586.3	44624.0	-1.1773706535478696
1000.3686108494015	1586.8666666666666	44089.8	-0.4449357001366016
1001.0895498632223	1586.3333333333333	43725.73333333333	-0.3475213168291801
1001.8104151398923	1586.4	43374.03333333333	-0.36602204630913915
1002.5312066772464	1586.3	43040.6	-0.4265317780689953
1003.2519244731194	1586.4	42771.53333333333	0.23416063356646905
1003.9725685253462	1586.8333333333333	42414.1	0.5460398797086099
1004.6931388317614	1586.4666666666667	42020.1	0.3875621134778178
1005.4136353902	1586.5	41531.166666666664	0.6992957450455933
1006.1340581984969	1586.4666666666667	40953.566666666666	0.50997375379895
1006.8544072544867	1586.7	40258.76666666667	0.7050790094976608
1007.5746825560042	1586.8333333333333	39629.933333333334	1.1144745264105522
1008.2948841008844	1587.5333333333333	39051.7	0.9721324582648436
1009.0150118869618	1586.3666666666666	38590.96666666667	1.1195131604355095
1009.7350659120716	1586.2666666666667	38277.53333333333	1.0207117564779988
1010.4550461740483	1586.1333333333334	37947.5	1.1026209199535384
1011.174952670727	1586.6666666666667	37594.03333333333	1.364663001053141
1011.8947853999423	1586.5333333333333	37188.86666666667	1.1946533184232029
1012.614544359529	1586.1666666666667	36651.4	1.5948525271090666
1013.334229547322	1586.4666666666667	36011.73333333333	1.0361325577140217
1014.0538409611561	1586.5	35346.666666666664	1.066886455632988
1014.7733785988661	1586.4	34727.2	1.5635602845796899
1015.4928424582868	1586.8666666666666	34203.63333333333	2.0665252734783723
1016.2122325372529	1586.3666666666666	33691.166666666664	1.8228043868037875
1016.9315488335994	1585.9666666666667	33273.8	2.0460030451596802
1017.6507913451611	1586.6333333333334	32903.76666666667	1.694226984064364
1018.3699600697728	1586.4666666666667	32524.033333333333	1.424828874818027
1019.0890550052692	1586.4333333333334	32103.2	1.6616000577939953
1019.8080761494851	1586.0	31538.333333333332	1.686180181089207
1020.5270235002555	1586.3	30870.233333333334	2.1388684701937497
1021.2458970554151	1586.4666666666667	30111.233333333334	2.1597230561106184
1021.9646968127987	1586.6	29446.466666666667	1.7478695071763952
1022.6834227702411	1586.5666666666666	28922.6	1.9484344457068505
1023.4020749255772	1586.7333333333333	28503.533333333333	2.5427282669022664
1024.1206532766416	1586.9333333333334	28112.933333333334	1.777309260891627
1024.8391578212693	1586.6666666666667	27809.766666666666	1.897119661873878
1025.5575885572953	1586.7	27469.633333333335	1.4729106288177343
1026.2759454825539	1587.1333333333334	27035.133333333335	1.7739266171263204
1026.9942285948803	1586.5333333333333	26459.066666666666	1.9109179358684452
1027.7124378921092	1587.1666666666667	25914.466666666667	2.492753885171181
1028.4305733720753	1587.2666666666667	25287.8	1.299911139316381
1029.1486350326138	1586.0	24740.933333333334	2.7696998040452865
1029.866622871559	1586.2	24188.666666666668	1.75590481115149
1030.584536886746	1586.7666666666667	23738.6	1.3483250085928218
1031.3023770760096	1586.5	23337.7	1.6430159798294175
1032.0201434371845	1586.6	23018.466666666667	1.540086561395629
1032.7378359681059	1586.4333333333334	22689.1	1.2413790501847224
1033.455454666608	1586.6666666666667	22307.233333333334	1.259399396570052
1034.1729995305259	1586.6666666666667	21865.666666666668	1.2460537783087198
1034.8904705576945	1586.5333333333333	21378.2	1.7531462303911949
1035.6078677459486	1586.8333333333333	20822.166666666668	0.6545010170431022
1036.3251910931228	1586.5666666666666	20329.033333333333	0.462134658453063
1037.042440597052	1586.0	19872.266666666666	0.7075272682635146
1037.7596162555712	1586.3666666666666	19453.366666666665	0.8458991889262945
1038.4767180665153	1586.5333333333333	19107.7	0.6027384521417445
1039.1937460277186	1585.9666666666667	18807.066666666666	0.5930451708306328
1039.9107001370162	1585.9	18541.866666666665	0.9298957498173487
1040.627580392243	1586.2	18252.4	0.6502092286478042
1041.3443867912338	1586.5666666666666	17929.933333333334	0.8813502200214385
1042.0611193318232	1586.6	17571.2	1.134450877337966
1042.7777780118463	1586.6	17123.066666666666	0.45214589359148477
1043.4943628291376	1586.4666666666667	16656.033333333333	-0.01152757017512479
1044.2108737815322	1586.0333333333333	16238.266666666666	-0.09286256000591722
1044.9273108668647	1586.6333333333334	15865.066666666668	0.7031812407286478
1045.64367408297	1586.3666666666666	15528.233333333334	0.23369073245426408
1046.359963427683	1586.5333333333333	15240.633333333333	0.1230040658687939
1047.0761788988382	1586.4333333333334	14991.7	0.3565166236139444
1047.7923204942708	1586.3	14745.033333333333	-0.27934635354914583
1048.5083882118154	1586.5666666666666	14460.866666666667	-0.3686624721933696
1049.224382049307	1586.8666666666666	14161.433333333332	-0.3636430379299197
1049.9403020045802	1585.8	13825.4	0.35260493494280715
1050.6561480754697	1586.1666666666667	13480.166666666666	0.2800289715548507
1051.3719202598106	1587.0	13154.633333333333	0.4169377594332261
1052.0876185554378	1587.0	12866.2	0.7887646758133324
1052.8032429601856	1586.3	12596.1	0.10125698211853403
1053.5187934718892	1586.8	12408.1	0.24889777056261922
1054.2342700883835	1587.1	12231.366666666667	0.3278900875148855
1054.949672807503	1586.7	12092.5	-0.516424642525902
1055.6650016270826	1586.8666666666666	11911.5	0.030847965330542515
1056.3802565449573	1586.4	11708.366666666667	0.20742918763882268
1057.0954375589617	1586.0333333333333	11492.633333333333	0.510292255064938
1057.8105446669308	1586.3	11263.066666666668	-0.5083437727635658
1058.5255778666992	1586.6666666666667	11042.933333333332	-0.2953608750232813
1059.240537156102	1585.7666666666667	10826.466666666667	-0.3132070782426483
1059.9554225329737	1586.2666666666667	10639.233333333334	-0.7333614693679809
1060.6702339951491	1586.6	10484.4	0.2229525559783795
1061.3849715404633	1586.4	10353.033333333333	0.2543771617635912
1062.0996351667509	1585.5	10235.333333333334	0.05523277621126478
1062.8142248718468	1586.7666666666667	10119.166666666666	0.11538741782442631
1063.528740653586	1586.0	9971.833333333334	0.43524618749664296
1064.2431825098029	1586.9	9786.3	-0.5311068442587715
1064.9575504383324	1585.9333333333334	9595.1	0.35803041222672366
1065.6718444370097	1586.6	9391.4	0.07419905399860405
1066.386064503669	1587.3	9210.3	-0.7684363229876531
1067.1002106361457	1586.4	9072.166666666666	0.6638237101588725
1067.8142828322743	1586.5666666666666	8947.733333333334	-0.1671289806220988
1068.5282810898898	1586.5666666666666	8862.033333333333	0.47979875991843435
1069.2422054068265	1586.2	8750.866666666667	-0.3393178281089898
1069.95605578092	1586.0666666666666	8644.333333333334	-0.18455049958909459
1070.6698322100044	1586.7333333333333	8505.066666666668	-0.32839536435325717
1071.383534691915	1586.1666666666667	8334.566666666668	-0.33023099623058255
1072.0971632244864	1586.5	8175.6	0.024168056469418473
1072.8107178055534	1586.4333333333334	8020.733333333334	-0.6092932391830906
1073.524198432951	1586.0	7881.733333333334	-1.0633248224944982
1074.2376051045137	1586.5333333333333	7785.833333333333	-0.3478025474504802
1074.9509378180765	1586.7333333333333	7688.033333333334	-0.6922729239154422
1075.6641965714741	1586.4	7616.333333333333	-0.16802138975434766
1076.3773813625414	1586.7333333333333	7507.633333333333	-0.6669671606503841
1077.0904921891133	1586.5333333333333	7406.333333333333	-0.4450261133022082
1077.8035290490245	1587.0666666666666	7277.0	-0.9758859571820443
1078.51649194011	1586.2666666666667	7146.166666666667	-0.9259403750515014
1079.2293808602042	1586.6666666666667	7016.666666666667	-1.442583704338865
1079.9421958071423	1586.5333333333333	6901.033333333334	-1.0528949831544385
1080.6549367787588	1586.2333333333333	6806.933333333333	-1.823507947055116
1081.367603772889	1586.4666666666667	6740.5	-0.841813940364693
1082.080196787367	1585.8666666666666	6679.366666666667	-1.4272528184473334
1082.7927158200282	1586.0	6616.533333333334	-1.7719355465139388
1083.5051608687072	1586.5666666666666	6519.233333333334	0.18199689265933938
1084.217531931239	1585.6	6386.766666666666	-1.6341757434435995
1084.9298290054578	1586.2	6272.533333333334	-1.304721214006456
1085.6420520891993	1586.5333333333333	6174.933333333333	-1.0430572504222577
1086.3542011802977	1586.9	6091.933333333333	-1.7765859238336998
1087.0662762765878	1586.7333333333333	6037.866666666667	-0.5103133427193117
1087.7782773759047	1586.9666666666667	5980.933333333333	-1.2435869517748686
1088.4902044760831	1586.3333333333333	5897.533333333334	-1.4783052293531858
1089.202057574958	1586.1	5813.9	-1.0191900884662644
1089.9138366703637	1586.8	5716.0	-1.714492894107519
1090.6255417601355	1586.4666666666667	5625.466666666666	-1.920449584019978
1091.337172842108	1586.4	5549.666666666667	-1.2037095552358275
1092.048729914116	1586.4666666666667	5486.433333333333	-2.036789082492507
1092.7602129739944	1586.0666666666666	5443.9	-2.0104268686152444
1093.471622019578	1586.4333333333334	5395.066666666667	0.09503452701745844
1094.1829570487016	1586.2666666666667	5323.166666666667	-2.4221858647691423
1094.8942180592	1586.6333333333334	5243.133333333333	-1.7069761690211203
1095.605405048908	1586.4	5159.5	-1.9928197288481302
1096.3165180156604	1586.8	5099.366666666667	-1.879380221269963
1097.027556957292	1586.3333333333333	5053.566666666667	-1.2965579609768807
1097.7385218716379	1586.3666666666666	5008.666666666667	-2.6231500192774178
1098.4494127565324	1586.6666666666667	4965.966666666666	-0.9585283762778408
1099.1602296098106	1585.9	4885.366666666667	-0.9992046817643321
1099.8709724293074	1587.1	4799.1	-2.9644789637390145
1100.5816412128574	1586.0666666666666	4731.0	-1.9840059903596645
1101.2922359582956	1586.5666666666666	4681.033333333334	-3.21136594237284
1102.0027566634565	1586.5666666666666	4653.0	-1.0891728548613617
1102.7132033261753	1586.0333333333333	4585.933333333333	-3.52766480462491
1103.4235759442865	1585.9666666666667	4514.466666666666	-2.4351551174922013
1104.1338745156252	1586.6	4444.1	-3.2302835707982136
1104.844099038026	1586.2333333333333	4393.266666666666	-2.8631120144511386
1105.5542495093239	1585.8666666666666	4367.633333333333	-0.7279580678620541
1106.2643259273534	1586.5	4315.266666666666	-2.1643989489922064
1106.9743282899494	1586.5666666666666	4240.166666666667	-2.6595368376075474
1107.684256594947	1586.4666666666667	4165.366666666667	-1.2220075832539858
1108.394110840181	1585.8666666666666	4104.133333333333	-2.1904282308127883
1109.1038910234856	1586.9	4063.766666666667	-2.273462567369356
1109.8135971426964	1586.2	3997.9333333333334	-3.8247229312887665
1110.5232291956477	1587.0333333333333	3933.0666666666666	-1.4538304577769967
1111.2327871801745	1587.0	3861.7	-2.9492827179700756
1111.9422710941117	1586.5666666666666	3815.4333333333334	-4.05338856109356
1112.6516809352938	1586.9333333333334	3773.6666666666665	-2.613695044370064
1113.3610167015559	1586.5666666666666	3712.4666666666667	-2.1261849318822805
1114.0702783907325	1586.4	3658.4333333333334	-2.31338118188035
1114.7794660006589	1586.5	3612.4	-3.5298852747776066
1115.4885795291696	1585.7	3577.133333333333	-3.2445317061879932
1116.1976189740992	1585.8333333333333	3536.733333333333	-2.8475033766972446
1116.906584333283	1585.8	3488.4333333333334	-1.8298258721545764
1117.6154756045555	1586.3333333333333	3447.366666666667	-4.634643616235304
1118.3242927857516	1585.7666666666667	3412.9333333333334	-1.9446761996940711
1119.0330358747062	1586.0666666666666	3370.866666666667	-4.141128005848036
1119.741704869254	1586.4	3326.5	-3.909082542090832
1120.4502997672296	1585.8	3291.0333333333333	-2.7334700107105334
1121.1588205664682	1586.0333333333333	1666.0	-4.1438908392027365
1121.8672672648045	1585.6666666666667	1665.3333333333333	-1.451277814692113
1122.5756398600731	1585.8666666666666	1665.4666666666667	-3.4417678176978144
1123.2839383501089	1585.2333333333333	1666.7	0.7113752317877654
