# Supplementary material for: Roblonski: A Material-Efficient Robo-Fluidic Toolbox for Rapid Photochemical Characterization
Source: ACS Cent Sci. 2026 Feb 6;12(3):333–44. doi: 10.1021/acscentsci.5c02027 (PMC13022720; doi:10.1021/acscentsci.5c02027)
Supplement: Supplementary file 2 [file oc5c02027_si_002.zip › BeerLambertStudy/Raw Data (Automataed)/BLEC Study (2025 Jun 12)/RhodamineB2/blec_RhodamineB2__13062025_aABS_i13_eEXP_s6_d900e-03_t250-0_m7_v175-0.csv]

name	C:/Users/cbe.mabolha.shared/Documents/Gilson Spectroscopy Project\BLEC Study (2025 Jun 12)\RhodamineB2\blec_RhodamineB2__13062025_aABS_i13_eEXP_s6_d900e-03_t250-0_m7_v175-0.csv
2025-06-13 03:18:30.095001
mix_iter=7	mix_disp=175.0
droplet_volume=50.0	working_volume=250.0
dilution_scheme=Fractional(value=0.3333333333333333)	n_dil=6
calibration=Calibration(y = f(x); f(x) = -0.244 + 0.9765x; s.t. y > 0.0; Set Feb 4	2025 from "Manuscript Figures Data.xlsx")
count	30
interval	0.1 (Sec)
integration_time	40000 (uSec)
NLC=False	DCC=False	WCAL=-5	Slit=S5
Conc_0=0.009	nFRAC=0.08779149519890263	nConc_(13;6)=0.0007901234567901236	aFRAC=0.08805559251220323	aConc_(13;6)=0.000792500332609829
wavelength (nm)	dark reference (int)	light reference (int)	abs (mOD)
W	D	L	S
344.6678771972656	1601.1	1681.5333333333333	2.70814314595596
345.45221902608614	1589.2666666666667	1668.4666666666667	1.4647382582736668
346.236489003635	1586.5666666666666	1665.8333333333333	-2.912295787718939
347.02068712774695	1585.4333333333334	1664.0333333333333	2.030711160477182
347.8048133962569	1585.4666666666667	2406.9666666666667	-5.9505312878627
348.5888678069997	1585.4333333333334	2419.5333333333333	-5.158628537385257
349.3728503578101	1586.6666666666667	2431.3333333333335	-7.088667421475158
350.15676104652283	1587.7	2444.8333333333335	-6.720390605014892
350.94059987097285	1587.2666666666667	2453.0	-7.575336744156871
351.72436682899485	1586.5666666666666	2461.0	-6.082655199816151
352.5080619184237	1586.5666666666666	2466.266666666667	-4.843908937665442
353.2916851370942	1585.4	2469.7	-5.304276976723541
354.0752364828412	1585.4666666666667	2477.266666666667	-6.0290540367787875
354.8587159534994	1585.6333333333334	2481.9666666666667	-3.2342340563164766
355.6421235469038	1586.0333333333333	2481.3333333333335	-6.037540396577699
356.42545926088906	1586.9333333333334	2486.133333333333	-4.070088395316275
357.20872309329	1587.1333333333334	2480.5	-6.114431815859014
357.9919150419415	1586.5666666666666	2474.9333333333334	-7.46406478240861
358.77503510467835	1586.7666666666667	2472.5666666666666	-5.505180726961778
359.5580832793353	1585.9666666666667	2462.9666666666667	-8.078761178174242
360.34105956374725	1585.7666666666667	2458.8333333333335	-6.794601192874875
361.12396395574893	1586.3	2457.266666666667	-5.844391649743664
361.9067964531752	1586.0	2451.1666666666665	-8.877319430599385
362.6895570538609	1587.1666666666667	2455.0	-4.199964079275383
363.47224575564076	1587.4666666666667	2454.233333333333	-6.185478153311789
364.2548625563497	1586.9333333333334	2453.2	-6.22197155062645
365.0374074538224	1586.5666666666666	2448.0666666666666	-7.314922014767985
365.8198804458938	1586.2666666666667	2443.5666666666666	-7.533048749094572
366.6022815303986	1586.5333333333333	2440.1	-9.79337908658024
367.3846107051717	1586.6333333333334	2444.866666666667	-7.01070404287889
368.1668679680479	1585.9666666666667	2447.1666666666665	-5.561851324379477
368.9490533168619	1586.5666666666666	2452.8	-4.488957740025838
369.7311667494487	1586.1333333333334	2454.9666666666667	-8.317479544877823
370.5132082636429	1586.2666666666667	2464.733333333333	-8.534249709285955
371.2951778572795	1586.1333333333334	2467.8333333333335	-6.971011780545822
372.07707552819323	1586.2666666666667	2468.1666666666665	-8.114850376939266
372.8589012742189	1586.7666666666667	2474.6666666666665	-6.312530930274207
373.6406550931913	1586.9333333333334	2486.133333333333	-8.449885709879235
374.4223369829453	1585.3	2495.8	-5.968800836181971
375.2039469413157	1586.3666666666666	2500.5	-5.742118527936166
375.9854849661373	1586.0333333333333	2495.0666666666666	-4.294410580596414
376.7669510552448	1586.1666666666667	2497.766666666667	-6.306114599494024
377.5483452064732	1585.8666666666666	2501.733333333333	-7.24180531024012
378.3296674176572	1586.0666666666666	2517.5333333333333	-7.6410194281383435
379.11091768663164	1586.1	2521.4	-5.062607491762777
379.89209601123133	1586.3666666666666	2531.5333333333333	-4.873774951287718
380.67320238929113	1586.4	2530.5666666666666	-4.514885133424994
381.45423681864577	1585.5	2535.2	-6.8208464628135745
382.23519929713007	1586.6333333333334	2541.133333333333	-5.006331885905778
383.01608982257886	1585.7333333333333	2556.6666666666665	-5.34937953721994
383.796908392827	1585.8666666666666	2568.4333333333334	-7.290398651219547
384.57765500570923	1586.4666666666667	2565.4666666666667	-7.214944604866562
385.3583296590604	1585.9666666666667	2556.733333333333	-6.262583277892475
386.1389323507153	1585.8333333333333	2561.633333333333	-5.527981588663154
386.91946307850884	1586.6666666666667	2573.366666666667	-7.4476412239194705
387.69992184027564	1586.7	2598.2	-5.842710405383014
388.48030863385065	1586.2333333333333	2616.9666666666667	-7.32545498122007
389.2606234570687	1586.0	2602.0	-7.850780528484919
390.04086630776453	1586.2333333333333	2594.9	-4.852502794412007
390.82103718377294	1586.3	2599.4666666666667	-5.494686122815667
391.6011360829288	1586.8666666666666	2607.0333333333333	-6.311179469938148
392.3811630030669	1586.2	2636.8333333333335	-5.504057961711112
393.161117942022	1586.2666666666667	2677.8333333333335	-8.015465145400121
393.941000897629	1586.3	2718.9333333333334	-8.279519430082905
394.72081186772266	1586.5666666666666	2729.4	-8.554219733625443
395.5005508501378	1585.9666666666667	2715.9333333333334	-6.1947718739318836
396.28021784270925	1585.7666666666667	2719.5333333333333	-4.698828172089027
397.0598128432718	1586.7666666666667	2727.866666666667	-7.483575698525147
397.83933584966024	1586.1333333333334	2729.0666666666666	-7.372062583900479
398.6187868597095	1586.0666666666666	2743.266666666667	-7.085057756799616
399.3981658712542	1586.1666666666667	2763.866666666667	-5.739227831413556
400.1774728821293	1586.2666666666667	2787.5333333333333	-8.473026757603495
400.9567078901696	1586.9	2817.0	-5.763477890432893
401.7358708932098	1586.5333333333333	2807.5	-8.744519006292899
402.5149618890848	1586.5333333333333	2797.3333333333335	-6.9974408791845555
403.2939808756294	1586.8	2805.4666666666667	-6.636878297522501
404.07292785067847	1586.4666666666667	2830.4	-7.842378048148701
404.8518028120667	1585.6333333333334	2842.133333333333	-8.443137757029065
405.630605757629	1586.6	2846.4333333333334	-7.981255982263015
406.4093366852001	1586.6666666666667	2840.1666666666665	-6.374153751691189
407.1879955926149	1586.2666666666667	2842.9333333333334	-7.978564262339963
407.9665824777082	1586.0	2859.6	-7.102552288317787
408.74509733831474	1586.4333333333334	2883.5666666666666	-7.830519079538405
409.52354017226935	1586.4	2893.9333333333334	-5.730330815969905
410.3019109774069	1586.2333333333333	2892.866666666667	-8.046074502785897
411.08020975156217	1586.3	2914.1	-4.803195979948471
411.8584364925699	1586.6	2935.866666666667	-6.495955988333427
412.6365911982651	1586.5666666666666	2950.5333333333333	-8.429697719528718
413.4146738664823	1585.9	2981.3	-6.803923069031036
414.19268449505654	1586.4333333333334	3010.6	-7.497578011835002
414.97062308182257	1586.6	3050.9666666666667	-7.575295224334256
415.74848962461516	1586.4666666666667	3093.8333333333335	-6.548211030370233
416.52628412126916	1586.2	3162.8333333333335	-7.293117434599847
417.3040065696194	1586.4666666666667	3234.7	-8.609299128500437
418.0816569675006	1585.8333333333333	3233.3333333333335	-6.462795830900344
418.8592353127476	1586.6666666666667	3218.3	-7.328516632412444
419.63674160319533	1587.3	3232.1666666666665	-7.365241276883035
420.4141758366785	1586.5333333333333	3272.1	-5.996128531864664
421.1915380110319	1586.6	3288.633333333333	-6.173366102033535
421.9688281240904	1586.7333333333333	3284.1	-7.23157174145685
422.7460461736888	1587.1333333333334	3338.8	-7.488727751375872
423.52319215766187	1586.6333333333334	3406.7	-7.616215330521852
424.3002660738445	1585.8	3490.4	-7.071661859976811
425.0772679200714	1586.5333333333333	3625.9333333333334	-8.811402257295594
425.8541976941775	1585.7666666666667	3778.6	-6.031509478292254
426.6310553939975	1586.4333333333334	3831.366666666667	-7.942431335021177
427.40784101736625	1586.4	3884.9	-9.117923345691558
428.18455456211865	1586.4666666666667	4015.9333333333334	-8.531933351494422
428.96119602608934	1586.5	4210.866666666667	-8.131476160287672
429.7377654071133	1586.6	4426.066666666667	-8.571780242084117
430.5142627030252	1585.9666666666667	4551.133333333333	-7.80441337162601
431.29068791166	1587.0666666666666	4700.433333333333	-8.627431405149894
432.06704103085235	1585.7333333333333	4829.433333333333	-8.170202805783028
432.8433220584372	1586.3666666666666	4927.966666666666	-7.379665825055163
433.6195309922492	1586.1666666666667	5001.633333333333	-7.725494035410401
434.3956678301234	1585.8666666666666	5043.466666666666	-8.113238132012585
435.1717325698944	1586.8666666666666	5057.566666666667	-8.111556350795967
435.9477252093971	1586.0666666666666	5078.6	-8.134546583858457
436.72364574646633	1585.6	5124.833333333333	-7.534025953046246
437.49949417893686	1586.1	5192.533333333334	-7.327737716952982
438.27527050464346	1586.5	5284.066666666667	-7.825896816985081
439.0509747214211	1586.5333333333333	5464.5	-8.359362558402939
439.8266068271044	1586.7333333333333	5723.9	-7.665035294208782
440.6021668195283	1586.0333333333333	6107.8	-7.008871423333717
441.37765469652754	1585.5666666666666	6557.4	-9.06208689835082
442.1530704559369	1585.9	7068.366666666667	-8.277806944642048
442.9284140955914	1587.2666666666667	7523.833333333333	-8.162594263918137
443.7036856133256	1586.2	7835.433333333333	-9.071078650007811
444.47888500697445	1586.8333333333333	8003.733333333334	-9.03977939654859
445.2540122743727	1586.8666666666666	8041.633333333333	-8.072451219519785
446.0290674133552	1586.0333333333333	7981.7	-9.155922726984356
446.8040504217568	1586.3	7908.2	-7.6491843865628555
447.5789612974122	1586.4666666666667	7817.233333333334	-8.12735577006624
448.35380003815635	1586.1333333333334	7764.933333333333	-9.065567739880057
449.1285666418239	1585.9	7736.733333333334	-8.13959492419837
449.90326110624983	1586.2333333333333	7723.833333333333	-9.042633518954357
450.67788342926883	1586.5333333333333	7740.566666666667	-8.271593899051062
451.4524336087157	1585.6	7778.033333333334	-8.30794393743033
452.22691164242536	1586.2666666666667	7823.4	-7.740819458643108
453.00131752823256	1586.4	7880.833333333333	-8.043648649003154
453.7756512639721	1586.8666666666666	7945.966666666666	-8.456282139058569
454.5499128474788	1586.6	8015.9	-8.059927418125403
455.32410227658755	1586.4333333333334	8063.866666666667	-8.98681437703591
456.09821954913303	1586.9333333333334	8081.666666666667	-8.038548609029084
456.8722646629501	1586.9	8051.866666666667	-8.927194260478279
457.6462376158736	1586.5666666666666	7992.166666666667	-8.57056953874372
458.4201384057383	1586.7666666666667	7900.466666666666	-8.077848101685417
459.1939670303791	1586.3	7755.233333333334	-8.971891631819034
459.96772348763074	1586.8666666666666	7624.3	-7.620064080139598
460.741407775328	1585.9333333333334	7477.866666666667	-8.178037067534573
461.51501989130577	1586.3666666666666	7333.666666666667	-7.699422643316264
462.2885598333988	1586.7	7214.1	-8.29126112303201
463.0620275994419	1587.0333333333333	7131.933333333333	-8.100919857301054
463.83542318726995	1586.2	7063.433333333333	-7.662855274217652
464.6087465947177	1586.5	7009.3	-7.586966324966549
465.38199781962	1586.1666666666667	6990.633333333333	-8.025517803312102
466.1551768598116	1586.1666666666667	6990.2	-7.086308917901181
466.92828371312737	1586.2666666666667	7002.566666666667	-8.12358217877818
467.7013183774021	1585.9	7033.733333333334	-7.8526213472814215
468.4742808504707	1586.5666666666666	7078.866666666667	-7.875037907616749
469.24717113016777	1585.9333333333334	7128.033333333334	-8.322842812233224
470.0199892143283	1586.5333333333333	7206.4	-7.315552770645803
470.792735100787	1586.3	7279.233333333334	-8.493556889968739
471.5654087873788	1586.5666666666666	7349.666666666667	-7.214285457127099
472.33801027193834	1586.2333333333333	7420.566666666667	-7.619698936204576
473.11053955230057	1586.4666666666667	7489.5	-7.671554801025583
473.88299662630027	1586.2	7541.666666666667	-8.78773096943193
474.65538149177223	1586.5666666666666	7599.766666666666	-7.435198299704713
475.4276941465513	1586.0333333333333	7625.866666666667	-8.198398654498606
476.1999345884722	1586.2	7640.733333333334	-8.680521200790603
476.97210281536985	1585.7	7654.666666666667	-6.776059604033288
477.74419882507897	1586.9666666666667	7613.033333333334	-8.384287008834235
478.51622261543446	1586.7333333333333	7588.233333333334	-7.762444916029967
479.2881741842711	1586.3666666666666	7566.966666666666	-7.275476126823592
480.06005352942367	1585.6333333333334	7510.933333333333	-8.515898362614763
480.831860648727	1586.3	7469.3	-7.368543811965113
481.60359554001593	1586.4333333333334	7430.3	-7.646322227048494
482.37525820112523	1586.2333333333333	7371.733333333334	-7.334226439976908
483.14684862988975	1586.2666666666667	7320.666666666667	-6.897405228803099
483.91836682414424	1587.0666666666666	7275.766666666666	-6.847178083768434
484.68981278172356	1585.9333333333334	7227.133333333333	-7.151827947518947
485.46118650046253	1586.6333333333334	7187.2	-6.887927671651655
486.23248797819593	1586.0666666666666	7136.5	-7.357570929245806
487.0037172127586	1587.0333333333333	7100.9	-6.747277223341563
487.7748742019853	1586.5	7069.966666666666	-6.8623591318364126
488.54595894371096	1586.6666666666667	7035.0	-6.236271177608178
489.31697143577026	1586.9333333333334	6998.433333333333	-6.84757524996102
490.08791167599804	1586.1333333333334	6968.233333333334	-6.291253080943216
490.8587796622292	1586.2	6927.966666666666	-6.5973999857237855
491.6295753922984	1586.2	6900.766666666666	-6.502122697220278
492.4002988640406	1586.7	6876.433333333333	-6.521635759801119
493.17095007529053	1586.7	6846.166666666667	-6.504656355677066
493.94152902388305	1585.7	6822.366666666667	-6.589948017917183
494.71203570765294	1586.4	6782.433333333333	-6.5340690418937175
495.482470124435	1586.8	6750.133333333333	-6.2961291267897455
496.25283227206404	1586.3666666666666	6734.9	-5.679031744042133
497.02312214837485	1586.7333333333333	6705.666666666667	-5.0971838982925135
497.7933397512024	1586.2666666666667	6678.966666666666	-5.6062098972433825
498.56348507838123	1586.4666666666667	6638.4	-7.55056878410905
499.3335581277464	1587.0333333333333	6622.1	-6.834752415211207
500.10355889713264	1586.5	6616.933333333333	-5.081098266908803
500.8734873843747	1586.4333333333334	6615.0	-6.140156296197791
501.6433435873074	1586.3666666666666	6607.3	-6.527338420946415
502.4131275037657	1586.1333333333334	6612.1	-5.887645792350163
503.1828391315842	1586.1666666666667	6632.633333333333	-5.52980151363074
503.95247846859786	1586.1333333333334	6648.766666666666	-6.152696791331064
504.72204551264144	1586.2333333333333	6679.5	-5.2182131871241975
505.49154026154974	1586.5666666666666	6717.866666666667	-5.516953802932119
506.2609627131576	1586.4333333333334	6762.433333333333	-5.138060253296264
507.03031286529983	1586.2333333333333	6803.466666666666	-5.486931249375504
507.7995907158112	1586.0333333333333	6875.5	-5.1069249999188315
508.5687962625266	1586.8	6936.066666666667	-5.183892635927571
509.33792950328075	1586.1	6999.066666666667	-5.458783779346326
510.1069904359085	1586.4666666666667	7081.466666666666	-5.541692518127487
510.8759790582447	1586.7333333333333	7167.5	-4.795661754730086
511.6448953681241	1587.0666666666666	7256.633333333333	-5.639361318402424
512.4137393633815	1585.4666666666667	7357.766666666666	-4.716775098665826
513.1825110418519	1586.4	7452.966666666666	-5.1318302769173
513.9512104013698	1586.0666666666666	7555.8	-3.9925084733989196
514.7198374397702	1586.7	7665.533333333334	-4.795873337242314
515.4883921548881	1586.6333333333334	7780.933333333333	-4.669965617198956
516.2568745445578	1587.1	7895.2	-4.490777350124181
517.0252846066146	1586.4666666666667	7992.6	-4.8069782991154915
517.793622338893	1586.4333333333334	8098.2	-5.186584321378978
518.561887739228	1586.1333333333334	8186.166666666667	-5.17831910284499
519.3300808054544	1586.4333333333334	8280.433333333332	-4.898683985687893
520.0982015354069	1586.4333333333334	8386.1	-4.570247774753058
520.8662499269203	1586.3333333333333	8462.766666666666	-4.496572890698972
521.6342259778296	1585.7333333333333	8552.266666666666	-3.969493120153155
522.4021296859694	1586.6	8623.466666666667	-4.05637822023185
523.1699610491747	1585.9333333333334	8707.533333333333	-4.23184273854765
523.9377200652801	1586.8333333333333	8783.166666666666	-3.713670402719105
524.7054067321207	1586.4666666666667	8850.633333333333	-3.4696264248467816
525.4730210475309	1586.5666666666666	8910.0	-3.522057532085235
526.2405630093459	1587.2	8967.466666666667	-3.6565145571746487
527.0080326154003	1585.6666666666667	9020.033333333333	-2.9981105715465715
527.7754298635291	1586.9333333333334	9068.633333333333	-2.3657553026925044
528.5427547515668	1586.1666666666667	9124.366666666667	-1.9620675462038308
529.3100072773485	1586.1666666666667	9150.966666666667	-2.746969828048458
530.077187438709	1586.1333333333334	9199.066666666668	-1.4522658657772354
530.8442952334829	1586.5	9227.033333333333	-1.924529354947118
531.6113306595051	1587.3666666666666	9274.966666666667	-1.3067831551653633
532.3782937146104	1585.9666666666667	9314.666666666666	-1.2774338992952388
533.1451843966338	1587.0	9361.666666666666	-1.1844816457508065
533.9120027034099	1586.2	9393.533333333333	-0.8909633778863727
534.6787486327736	1586.5333333333333	9420.0	-1.7207984938154224
535.4454221825597	1587.2333333333333	9458.066666666668	-1.5422340280507187
536.212023350603	1586.9333333333334	9498.733333333334	-0.44439770970436965
536.9785521347383	1586.5333333333333	9539.233333333334	-0.7384230188428912
537.7450085328004	1586.9	9559.366666666667	-0.5317066406434787
538.5113925426242	1586.7666666666667	9595.5	-0.005422727321172293
539.2777041620444	1586.6666666666667	9607.733333333334	0.003609630362759251
540.0439433888959	1586.3333333333333	9632.633333333333	0.32036643714982477
540.8101102210134	1586.4	9658.9	-0.3423869201570421
541.5762046562318	1586.3666666666666	9678.166666666666	0.0751458115931732
542.3422266923859	1586.9	9701.5	0.12668279263265678
543.1081763273105	1586.8333333333333	9714.8	-0.3115755672013034
543.8740535588404	1586.3666666666666	9724.166666666666	-0.4942579777559037
544.6398583848105	1586.8666666666666	9713.566666666668	-0.7315177024527334
545.4055908030555	1586.5333333333333	9733.666666666666	-0.8627065140624164
546.1712508114102	1586.9	9727.0	-1.588772533860183
546.9368384077096	1587.2666666666667	9749.8	-0.42898187800630594
547.7023535897882	1586.6666666666667	9730.933333333332	-1.033278313211558
548.4677963554811	1587.0666666666666	9725.1	-2.02673019074097
549.2331667026231	1586.7666666666667	9741.533333333333	-1.5841515252101261
549.9984646290487	1586.8666666666666	9742.433333333332	-1.59991335080984
550.7636901325931	1585.9333333333334	9740.133333333333	-2.437789334918016
551.5288432110908	1586.8	9734.9	-2.2063399086604236
552.2939238623768	1586.5666666666666	9726.133333333333	-2.5040548619333527
553.0589320842859	1586.2333333333333	9723.166666666666	-2.920350003716053
553.8238678746528	1587.2666666666667	9712.866666666667	-3.8595379007855817
554.5887312313124	1587.0	9707.833333333334	-4.114379938706424
555.3535221520995	1587.0666666666666	9699.566666666668	-4.109748133341101
556.1182406348488	1586.6333333333334	9698.066666666668	-4.380688950395047
556.8828866773954	1587.0666666666666	9707.266666666666	-5.183556597605552
557.6474602775738	1586.7	9727.966666666667	-4.510803439243536
558.411961433219	1586.5	9740.466666666667	-4.145222747263798
559.1763901421657	1586.6	9729.6	-5.358816289203742
559.9407464022488	1586.8	9756.366666666667	-5.350248261053699
560.7050302113031	1586.8666666666666	9750.933333333332	-5.906942638650886
561.4692415671633	1586.0666666666666	9773.433333333332	-5.69134673858263
562.2333804676643	1587.1333333333334	9779.666666666666	-5.81333376880141
562.997446910641	1586.6666666666667	9799.566666666668	-5.699863637194074
563.7614408939281	1586.9	9814.8	-5.929116455212991
564.5253624153604	1586.6333333333334	9834.4	-6.238593471619971
565.2892114727728	1586.5	9865.333333333334	-5.936009536562874
566.0529880639999	1586.4666666666667	9876.933333333332	-6.7520258766828745
566.8166921868768	1587.1666666666667	9897.233333333334	-6.676186323463592
567.5803238392382	1586.4	9892.366666666667	-7.452819311906613
568.3438830189189	1586.4666666666667	9922.933333333332	-6.56627009118093
569.1073697237535	1587.2333333333333	9947.966666666667	-6.5746430908431215
569.8707839515772	1586.8666666666666	9952.033333333333	-7.932712110201074
570.6341257002246	1586.3666666666666	9965.633333333333	-7.680221093039495
571.3973949675305	1586.7333333333333	9971.333333333334	-6.911367403379252
572.1605917513298	1586.4666666666667	9984.3	-7.971531087877378
572.9237160494572	1586.4	10008.633333333333	-6.857042296571199
573.6867678597476	1586.5	10012.433333333332	-7.301987671279335
574.4497471800358	1586.3666666666666	10022.966666666667	-7.021085770940126
575.2126540081566	1586.7333333333333	10022.5	-8.232471370044493
575.9754883419448	1586.7	10036.066666666668	-7.5379245094491
576.7382501792351	1586.1333333333334	10035.233333333334	-7.7502790508156245
577.5009395178625	1586.5666666666666	10065.4	-6.779689244632924
578.2635563556619	1586.2	10073.566666666668	-7.262992151996529
579.0261006904677	1586.8	10092.966666666667	-7.857550491765961
579.7885725201152	1586.7666666666667	10111.966666666667	-7.180922962295675
580.5509718424388	1587.4333333333334	10131.233333333334	-6.693497621935633
581.3132986552736	1587.0	10141.533333333333	-7.236394991641894
582.0755529564542	1586.7666666666667	10164.3	-7.039505220466058
582.8377347438156	1586.6666666666667	10185.066666666668	-7.476235856392501
583.5998440151925	1586.6666666666667	10203.9	-8.026074604436294
584.3618807684197	1586.7	10240.2	-7.2661976124654455
585.123845001332	1587.3666666666666	10262.166666666666	-7.9765757297323665
585.8857367117644	1585.9333333333334	10292.733333333334	-7.496718317050818
586.6475558975515	1586.0333333333333	10316.666666666666	-8.01556570560642
587.4093025565281	1586.5	10366.833333333334	-7.314516792488733
588.1709766865292	1586.6333333333334	10419.533333333333	-7.48243219356596
588.9325782853895	1585.9333333333334	10477.0	-8.043287886282377
589.6941073509438	1586.6666666666667	10537.433333333332	-6.593745967787515
590.4555638810269	1586.8333333333333	10597.833333333334	-7.591609918690697
591.2169478734736	1586.0333333333333	10685.466666666667	-6.091669589663076
591.9782593261189	1586.8333333333333	10744.366666666667	-7.371713645783357
592.7394982367973	1586.1333333333334	10821.633333333333	-7.832195192851707
593.5006646033439	1586.9	10903.866666666667	-7.839099313270604
594.2617584235933	1586.4	10994.133333333333	-7.419375617075843
595.0227796953804	1587.3333333333333	11115.266666666666	-7.517745540588925
595.78372841654	1586.4666666666667	11221.7	-7.034300568804789
596.544604584907	1586.8666666666666	11341.1	-7.299560301379072
597.3054081983161	1585.9333333333334	11456.5	-8.124924563827244
598.0661392546021	1586.6	11566.333333333334	-7.600904631272381
598.8267977515999	1586.9666666666667	11691.5	-7.823137331412164
599.5873836871442	1586.8	11805.466666666667	-7.893762361867546
600.34789705907	1586.7333333333333	11940.333333333334	-7.33423912928079
601.1083378652119	1586.2666666666667	12069.733333333334	-7.909070371969919
601.8687061034049	1586.3666666666666	12221.166666666666	-7.554123612636863
602.6290017714836	1586.1333333333334	12373.0	-7.676704333595359
603.3892248672829	1586.7	12511.433333333332	-7.240664891912612
604.1493753886377	1585.3666666666666	12650.266666666666	-7.660317065744108
604.9094533333828	1586.1666666666667	12773.433333333332	-7.564538452755079
605.6694586993528	1586.5	12902.1	-7.699487199596835
606.4293914843829	1587.3666666666666	13033.1	-7.222290354429388
607.1892516863076	1586.4666666666667	13165.6	-7.859851187126038
607.9490393029618	1587.4666666666667	13316.766666666666	-7.407178034080899
608.7087543321802	1586.2666666666667	13462.066666666668	-7.773004855088309
609.4683967717978	1586.2666666666667	13614.1	-7.80212495460704
610.2279666196492	1587.0333333333333	13744.566666666668	-7.723134327535136
610.9874638735695	1585.3666666666666	13872.733333333334	-7.42571542490403
611.7468885313933	1586.9	14000.8	-7.419452277300382
612.5062405909555	1586.5333333333333	14141.433333333332	-7.052165002877823
613.2655200500909	1586.4666666666667	14258.866666666667	-7.404152123362727
614.0247269066342	1586.5333333333333	14353.833333333334	-7.71286715445498
614.7838611584203	1586.7666666666667	14480.8	-7.184087796372909
615.5429228032841	1586.9666666666667	14583.066666666668	-7.610001181822709
616.3019118390603	1586.0666666666666	14694.366666666667	-7.202318995234297
617.0608282635836	1586.7333333333333	14805.533333333333	-6.619809854537599
617.8196720746892	1586.5	14895.066666666668	-7.3259060914871945
618.5784432702114	1586.5666666666666	14969.933333333332	-7.227860208132086
619.3371418479854	1586.4666666666667	15038.866666666667	-7.8404798836876965
620.0957678058459	1586.0	15120.633333333333	-7.822682633383236
620.8543211416277	1586.1666666666667	15190.833333333334	-7.323694207297909
621.6128018531655	1587.0333333333333	15283.466666666667	-6.843470658662489
622.3712099382943	1586.1666666666667	15324.233333333334	-7.785500185317229
623.1295453948488	1587.1333333333334	15359.866666666667	-7.35082703620355
623.8878082206638	1586.5666666666666	15422.966666666667	-7.149562784518118
624.6459984135743	1586.9	15434.7	-8.090825148225358
625.4041159714149	1587.0	15503.466666666667	-7.509732551912017
626.1621608920203	1587.2	15569.5	-6.924783444227279
626.9201331732256	1586.2333333333333	15601.633333333333	-7.30688212160433
627.6780328128656	1586.2	15630.433333333332	-7.297074102905476
628.4358598087749	1586.0666666666666	15661.266666666666	-7.62489712750641
629.1936141587885	1585.8333333333333	15699.833333333334	-7.672648824177111
629.9512958607411	1586.6	15720.933333333332	-7.55502737160973
630.7089049124675	1585.9	15744.0	-7.581643206112321
631.4664413118026	1585.9666666666667	15768.666666666666	-7.147108677726414
632.2239050565811	1586.1333333333334	15797.233333333334	-7.452488230166546
632.9812961446379	1586.2666666666667	15816.5	-7.096408655091317
633.7386145738079	1587.2666666666667	15821.333333333334	-7.203559515270887
634.4958603419257	1586.6333333333334	15828.866666666667	-7.106477519864111
635.2530334468262	1586.1333333333334	15825.8	-6.891666676675233
636.0101338863443	1586.4333333333334	15834.4	-6.631594936328106
636.7671616583146	1586.6	15827.1	-6.871254750753683
637.5241167605723	1586.6666666666667	15792.233333333334	-7.157751640793362
638.2809991909518	1586.4333333333334	15776.066666666668	-7.662181710201649
639.037808947288	1586.8333333333333	15760.6	-7.745937948084985
639.7945460274159	1586.4333333333334	15766.9	-7.104037624873528
640.5512104291702	1586.7666666666667	15728.166666666666	-7.561345024091184
641.3078021503857	1586.1333333333334	15713.266666666666	-7.5336676036567445
642.0643211888971	1586.0	15710.4	-7.191488437769824
642.8207675425394	1586.3	15680.6	-7.542990572990771
643.5771412091474	1586.8333333333333	15652.0	-7.071681992573793
644.3334421865558	1586.3	15627.033333333333	-6.9418554093997304
645.0896704725996	1585.9666666666667	15602.533333333333	-7.209787983268984
645.8458260651132	1586.5666666666666	15600.333333333334	-6.690708944739425
646.6019089619319	1586.6333333333334	15564.0	-6.80793136542542
647.3579191608902	1587.1	15540.0	-6.630783259952101
648.1138566598231	1586.0333333333333	15518.6	-6.936011963284841
648.8697214565653	1586.0	15501.433333333332	-6.806246855883851
649.6255135489516	1585.8	15459.666666666666	-7.3448866383919515
650.3812329348169	1586.2666666666667	15463.066666666668	-6.6083072732264805
651.1368796119959	1586.9666666666667	15487.0	-7.134516213361237
651.8924535783235	1586.5	15504.233333333334	-6.962794393901912
652.6479548316345	1586.4333333333334	15472.333333333334	-6.907835245988753
653.4033833697637	1586.4	15422.866666666667	-8.038851971535829
654.1587391905458	1586.7	15428.0	-6.917565123129233
654.9140222918159	1586.3	15429.6	-6.885696028877586
655.6692326714084	1586.5333333333333	15428.633333333333	-6.808048498481666
656.4243703271585	1586.3333333333333	15446.866666666667	-7.25329839941334
657.1794352569008	1586.8666666666666	15488.333333333334	-7.4461156076881245
657.9344274584702	1586.0	15504.9	-6.9151310051824435
658.6893469297014	1586.5	15506.733333333334	-6.513063303546804
659.4441936684294	1586.7666666666667	15540.8	-6.94176248525544
660.1989676724888	1586.6333333333334	15578.833333333334	-6.4767551817609155
660.9536689397146	1585.9666666666667	15601.066666666668	-6.946318635791546
661.7082974679414	1586.4666666666667	15629.833333333334	-7.2052673886558845
662.4628532550042	1586.7	15644.666666666666	-6.524796080074394
663.2173362987378	1586.1	15737.166666666666	-5.9991641672157225
663.9717465969768	1586.4	15803.533333333333	-6.594722957053172
664.7260841475563	1585.8666666666666	15852.133333333333	-7.347097780556958
665.480348948311	1586.5333333333333	15943.233333333334	-7.19807331754559
666.2345409970756	1586.3333333333333	15986.366666666667	-7.299188476047821
666.988660291685	1586.8	16061.266666666666	-7.345559389038657
667.742706829974	1586.3666666666666	16126.566666666668	-7.179465992854407
668.4966806097776	1587.1666666666667	16183.333333333334	-6.960903077912685
669.2505816289303	1586.0	16253.066666666668	-6.909064557072387
670.0044098852671	1586.7	16343.5	-6.928211661863031
670.7581653766227	1585.9666666666667	16431.6	-6.886121799337997
671.511848100832	1586.2666666666667	16519.833333333332	-7.602891601022988
672.2654580557298	1586.5666666666666	16652.033333333333	-7.079584373262547
673.0189952391509	1586.3333333333333	16765.633333333335	-6.853282747311621
673.7724596489301	1586.4666666666667	16851.366666666665	-7.047552507521383
674.5258512829022	1586.0	16962.7	-6.870712096920051
675.279170138902	1586.9333333333334	17068.833333333332	-7.4149368225589365
676.0324162147645	1586.7666666666667	17195.133333333335	-7.055242386412777
676.7855895083242	1585.8333333333333	17316.666666666668	-6.66557531856676
677.5386900174161	1586.6333333333334	17423.5	-6.705902531748057
678.2917177398749	1586.5666666666666	17528.6	-7.450905354469054
679.0446726735356	1586.8333333333333	17676.466666666667	-7.269006433531732
679.797554816233	1586.0	17807.566666666666	-6.887250137647546
680.5503641658016	1586.8	17940.566666666666	-6.530404736697177
681.3031007200765	1586.0666666666666	18066.533333333333	-7.02542759265646
682.0557644768925	1586.3666666666666	18169.033333333333	-6.670522914451202
682.8083554340842	1586.3	18282.466666666667	-6.309453064355789
683.5608735894867	1586.6333333333334	18405.566666666666	-6.390122179518084
684.3133189409347	1586.3666666666666	18517.033333333333	-6.596764437471499
685.0656914862628	1586.7333333333333	18629.5	-7.274335837237609
685.8179912233061	1587.0333333333333	18771.133333333335	-7.148711692662789
686.5702181498993	1586.4333333333334	18894.633333333335	-7.376723776263038
687.3223722638772	1586.3666666666666	19035.233333333334	-6.317259799773216
688.0744535630747	1585.9333333333334	19138.4	-6.813998139137767
688.8264620453265	1586.3666666666666	19250.633333333335	-6.358706250544671
689.5783977084674	1586.4666666666667	19359.866666666665	-6.404223913910095
690.3302605503324	1586.8666666666666	19462.8	-6.897336230128538
691.082050568756	1586.2666666666667	19577.5	-6.97543783691971
691.8337677615733	1587.0666666666666	19649.266666666666	-7.596125464137056
692.585412126619	1586.2333333333333	19746.833333333332	-7.142280715449808
693.3369836617278	1585.5666666666666	19839.1	-7.8218536179359095
694.0884823647348	1586.9	19950.633333333335	-6.992553161875275
694.8399082334745	1586.5333333333333	20029.633333333335	-6.669847247329637
695.5912612657819	1586.2	20121.033333333333	-6.411654468257651
696.3425414594917	1585.5	20182.833333333332	-6.148577471407381
697.0937488124388	1585.7	20259.733333333334	-6.8261486861697085
697.8448833224579	1586.2666666666667	20326.233333333334	-6.236909263523489
698.5959449873841	1586.6333333333334	20357.0	-6.8657905432417925
699.3469338050518	1586.5	20421.5	-6.681990188693032
700.0978497732962	1586.5666666666666	20460.333333333332	-6.576965813741908
700.8486928899517	1586.8	20484.433333333334	-6.617764826323989
701.5994631528534	1586.7	20518.1	-6.79655248321527
702.3501605598362	1586.0333333333333	20544.3	-7.035004588397794
703.1007851087347	1585.8	20537.966666666667	-7.003428876563859
703.8513367973837	1586.3	20544.2	-7.1530842400553185
704.6018156236181	1587.2	20549.466666666667	-6.773549296090548
705.3522215852728	1586.3	20541.233333333334	-6.9475506990773805
706.1025546801824	1585.8666666666666	20563.566666666666	-6.23603570921298
706.8528149061818	1586.7	20525.666666666668	-6.753973271725465
707.603002261106	1586.5	20501.433333333334	-6.562005374549332
708.3531167427894	1587.1333333333334	20451.0	-6.932488049281612
709.1031583490673	1586.5	20417.6	-6.54329325791324
709.8531270777742	1586.6666666666667	20346.166666666668	-6.704116886115849
710.6030229267449	1586.3333333333333	20314.033333333333	-6.937608387960424
711.3528458938142	1586.3	20257.2	-7.002798814307634
712.1025959768172	1586.1666666666667	20196.0	-6.683319285321547
712.8522731735884	1586.5333333333333	20098.566666666666	-7.471532159151919
713.6018774819628	1586.5	20051.833333333332	-6.373808405998272
714.351408899775	1586.5666666666666	19977.466666666667	-5.965616135384124
715.1008674248601	1586.8	19891.0	-6.497294643717321
715.8502530550527	1586.4333333333334	19792.433333333334	-6.330728331377762
716.5995657881876	1586.9333333333334	19659.566666666666	-7.0081184401710805
717.3488056220998	1586.7	19569.7	-6.919980882799393
718.097972554624	1586.1333333333334	19480.833333333332	-6.302130781330337
718.8470665835949	1586.4	19384.133333333335	-6.916994590162069
719.5960877068475	1586.7666666666667	19303.666666666668	-6.245727555647845
720.3450359222164	1586.2	19275.433333333334	-6.001249103739143
721.0939112275368	1586.7666666666667	19270.733333333334	-6.160435533547873
721.842713620643	1586.3333333333333	19224.066666666666	-6.657663390242819
722.5914430993702	1586.5333333333333	19161.8	-7.134319432301834
723.340099661553	1585.8	19144.466666666667	-6.168321024304146
724.0886833050263	1586.9666666666667	19093.433333333334	-7.122268942245433
724.837194027625	1586.2333333333333	19081.033333333333	-6.937275172343749
725.5856318271836	1586.4333333333334	19038.133333333335	-6.393900964651323
726.3339967015373	1586.4666666666667	19010.133333333335	-6.332880924521731
727.0822886485207	1586.5333333333333	18980.1	-6.509413435798235
727.8305076659686	1586.7666666666667	18967.333333333332	-6.698001678393692
728.5786537517159	1586.0666666666666	18960.9	-5.915153503448832
729.3267269035974	1586.5666666666666	18857.066666666666	-6.715599129996283
730.0747271194479	1586.8333333333333	18806.5	-6.556438582616172
730.822654397102	1586.2333333333333	18797.866666666665	-5.844739035123045
731.5705087343949	1586.6333333333334	18724.333333333332	-6.6075277900717335
732.3182901291611	1586.0333333333333	18722.2	-5.799456788121177
733.0659985792356	1586.2333333333333	18636.4	-6.088970496799524
733.8136340824532	1586.9333333333334	18609.333333333332	-6.4701645461000235
734.5611966366486	1586.6333333333334	18599.566666666666	-6.045144879341249
735.3086862396566	1586.7	18575.433333333334	-6.734667395678517
736.056102889312	1586.3333333333333	18581.733333333334	-6.586090040976988
736.8034465834498	1586.7666666666667	18565.133333333335	-6.194401071092586
737.5507173199047	1586.7333333333333	18552.933333333334	-5.831910012807779
738.2979150965115	1587.4333333333334	18566.333333333332	-5.6954803587044145
739.045039911105	1586.6	18553.933333333334	-6.542276930975895
739.79209176152	1585.8666666666666	18584.533333333333	-5.390405753119607
740.5390706455914	1586.4333333333334	18555.366666666665	-6.5399839536422695
741.285976561154	1586.1666666666667	18560.1	-6.185917940173486
742.0328095060426	1586.8	18541.866666666665	-6.372844489834226
742.7795694780918	1586.2333333333333	18489.533333333333	-7.1072704965985345
743.5262564751367	1586.5333333333333	18475.266666666666	-6.409516149077272
744.272870495012	1585.7666666666667	18477.3	-5.8871091365400545
745.0194115355524	1587.2	18449.0	-5.677155191357669
745.765879594593	1586.4333333333334	18417.833333333332	-5.971629864726895
746.5122746699683	1586.2	18406.9	-6.0865908812861145
747.2585967595134	1587.1666666666667	18393.7	-6.3379309980047545
748.0048458610628	1586.2333333333333	18438.333333333332	-5.291904061621233
748.7510219724516	1586.1333333333334	18459.833333333332	-5.771394874547009
749.4971250915144	1585.7	18481.266666666666	-6.226230675941158
750.243155216086	1587.6333333333334	18482.833333333332	-6.250858801888653
750.9891123440015	1586.7	18538.833333333332	-5.819865313510152
751.7349964730954	1586.5	18564.9	-6.2019540257057395
752.4808076012027	1587.3333333333333	18584.2	-6.173432111898064
753.2265457261582	1586.7	18611.433333333334	-6.016664592544545
753.9722108457964	1586.8333333333333	18678.466666666667	-6.6927642185793434
754.7178029579526	1587.0333333333333	18743.4	-6.6893082805523605
755.4633220604613	1586.3	18783.133333333335	-5.972639170773715
756.2087681511574	1586.1	18831.833333333332	-5.6319542675545655
756.9541412278757	1586.6333333333334	18849.366666666665	-6.490637654863189
757.699441288451	1586.8	18924.433333333334	-5.701194673742423
758.4446683307182	1585.6666666666667	18960.433333333334	-6.219179566447279
759.1898223525119	1586.5666666666666	18991.333333333332	-6.406918140308264
759.9349033516671	1586.8333333333333	19036.733333333334	-6.820252509126568
760.6799113260186	1586.7333333333333	19145.533333333333	-6.14632754007213
761.424846273401	1586.5666666666666	19242.633333333335	-5.857157536856544
762.1697081916495	1587.0	19281.4	-5.802576954610745
762.9144970785986	1586.4333333333334	19374.2	-5.423636084915514
763.6592129320832	1587.0666666666666	19416.933333333334	-6.1255890227763405
764.4038557499381	1586.8666666666666	19487.033333333333	-6.417376014312326
765.1484255299982	1586.1333333333334	19551.833333333332	-6.279786706388005
765.8929222700982	1585.7666666666667	19609.6	-6.360210646594259
766.637345968073	1586.5333333333333	19680.666666666668	-5.954677132198852
767.3816966217572	1586.3333333333333	19784.933333333334	-6.392076617265232
768.1259742289859	1586.8	19876.533333333333	-6.248123845734168
768.8701787875938	1586.0333333333333	19943.0	-6.033346194434858
769.6143102954156	1587.2	20008.633333333335	-5.652607556813199
770.3583687502863	1586.1666666666667	20045.8	-5.560471581069903
771.1023541500406	1587.1333333333334	20107.833333333332	-5.853919660088145
771.8462664925133	1585.5666666666666	20183.233333333334	-6.478350814625973
772.5901057755393	1586.4666666666667	20269.933333333334	-6.329712105262222
773.3338719969533	1586.0333333333333	20370.933333333334	-6.558505967516398
774.0775651545903	1586.2	20447.366666666665	-6.780860556756291
774.8211852462848	1586.1	20535.766666666666	-6.211307037206802
775.5647322698719	1586.2666666666667	20631.533333333333	-6.216317648301418
776.3082062231862	1586.5333333333333	20711.933333333334	-5.822418420189902
777.0516071040627	1586.8	20782.4	-5.8593066762684565
777.7949349103361	1585.6333333333334	20842.5	-6.093640749239198
778.5381896398412	1586.9666666666667	20971.233333333334	-5.91170557612126
779.281371290413	1585.2	21122.066666666666	-6.163272626020069
780.024479859886	1586.1	21250.9	-5.609247693776779
780.7675153460953	1586.2	21379.3	-5.737720083105804
781.5104777468754	1586.7666666666667	21486.8	-5.0834504132197695
782.2533670600615	1586.6	21541.633333333335	-5.6835865685845635
782.996183283488	1585.7	21600.833333333332	-6.614370619721466
783.73892641499	1586.4	21713.333333333332	-6.457453571239655
784.4815964524023	1587.4666666666667	21852.233333333334	-6.447640748059231
785.2241933935596	1586.0333333333333	21997.4	-5.863916621099047
785.9667172362967	1587.0666666666666	22078.1	-5.922120208001761
786.7091679784486	1586.8333333333333	22156.833333333332	-6.1958920745273
787.4515456178499	1585.5	22219.066666666666	-6.613176777536037
788.1938501523355	1586.6	22332.7	-6.72257210102683
788.9360815797401	1586.6333333333334	22425.9	-6.829536177079061
789.6782398978987	1586.6666666666667	22561.533333333333	-6.0968656202932685
790.420325104646	1585.9666666666667	22683.333333333332	-5.799762650503139
791.1623371978169	1586.3333333333333	22817.4	-6.060785066874997
791.9042761752461	1586.8	22980.266666666666	-5.920984774859848
792.6461420347684	1586.8333333333333	23101.033333333333	-6.044614736525296
793.3879347742187	1586.2666666666667	23221.133333333335	-6.356139821019557
794.1296543914318	1586.3333333333333	23302.0	-5.902121112000551
794.8713008842426	1586.9	23412.933333333334	-6.00202067345107
795.6128742504857	1586.4	23520.533333333333	-5.896471094188569
796.354374487996	1586.5	23610.533333333333	-6.157151783123924
797.0958015946084	1586.7	23686.8	-6.804695707073097
797.8371555681575	1586.6666666666667	23838.733333333334	-6.4920449625695245
798.5784364064783	1586.5666666666666	23972.933333333334	-6.429811562973957
799.3196441074057	1586.1	24067.466666666667	-6.762457714908596
800.0607786687742	1586.6333333333334	24164.5	-6.150681863307609
800.8018400884189	1587.0	24269.933333333334	-6.717279822480732
801.5428283641745	1585.7333333333333	24399.766666666666	-6.476473008878301
802.2837434938757	1585.9	24569.166666666668	-5.754003015474322
803.0245854753575	1586.8666666666666	24707.4	-5.582861484301674
803.7653543064547	1586.4333333333334	24789.3	-5.511433127368212
804.5060499850019	1586.3333333333333	24888.866666666665	-5.53585429617002
805.2466725088342	1586.5	24959.366666666665	-5.33457398158347
805.9872218757862	1586.5666666666666	25038.233333333334	-6.015003859826435
806.7276980836928	1586.1	25147.9	-6.148245434826776
807.4681011303886	1586.2	25281.033333333333	-5.165938682532985
808.2084310137088	1586.1	25328.266666666666	-5.186429083550014
808.948687731488	1586.8	25376.9	-5.931817872324675
809.688871281561	1586.3	25459.166666666668	-5.474485347951961
810.4289816617627	1587.4	25555.133333333335	-5.5394307081670435
811.1690188699278	1586.4666666666667	25662.366666666665	-5.455920736987211
811.9089829038911	1586.8666666666666	25647.8	-5.924852068958375
812.6488737614875	1585.8666666666666	25709.833333333332	-5.384074601383687
813.3886914405518	1586.9	25837.666666666668	-6.297308020852693
814.1284359389189	1586.5	25999.833333333332	-5.647960649741022
814.8681072544233	1586.2	26127.6	-5.566849621356985
815.6077053849002	1587.0666666666666	26251.8	-5.5177482233781285
816.3472303281842	1586.3333333333333	26270.433333333334	-5.9816629588989665
817.0866820821101	1586.2333333333333	26328.366666666665	-6.0814044469229405
817.8260606445127	1586.2666666666667	26426.966666666667	-5.499623400207163
818.5653660132269	1586.5666666666666	26532.933333333334	-6.136106891052487
819.3045981860876	1586.7333333333333	26652.933333333334	-5.412243365938655
820.0437571609293	1586.2	26774.166666666668	-6.021548013379255
820.7828429355872	1586.5	26838.1	-6.192460186097366
821.5218555078957	1586.9666666666667	26916.366666666665	-5.60184785312624
822.26079487569	1587.1	27028.266666666666	-5.35600673586869
822.9996610368046	1586.3666666666666	27076.466666666667	-5.650852625818535
823.7384539890745	1586.4333333333334	27150.2	-5.92357522556739
824.4771737303345	1585.9333333333334	27277.466666666667	-5.699159000945751
825.2158202584193	1586.1	27354.633333333335	-6.153852037729267
825.9543935711638	1586.4333333333334	27431.5	-5.332016646038027
826.6928936664028	1586.5333333333333	27519.566666666666	-5.334994365701691
827.4313205419711	1586.4666666666667	27581.066666666666	-5.9304428462067875
828.1696741957036	1586.2666666666667	27631.433333333334	-6.204028577072445
828.907954625435	1586.2	27693.433333333334	-5.777010771017693
829.646161829	1587.1333333333334	27759.9	-5.71242290458284
830.3842958042337	1586.5666666666666	27823.933333333334	-5.750724453469686
831.1223565489707	1587.3	27911.533333333333	-5.486493926749399
831.8603440610459	1585.7	28019.666666666668	-5.446554976515097
832.598258338294	1586.4	28136.133333333335	-5.504258447414968
833.3360993785501	1586.5	28213.633333333335	-4.926454297802812
834.0738671796487	1586.7666666666667	28247.333333333332	-5.540495944412515
834.8115617394246	1586.2	28337.433333333334	-5.926124940447248
835.5491830557129	1586.0	28473.366666666665	-5.777328908903138
836.2867311263482	1586.4	28540.3	-5.729770815289246
837.0242059491653	1586.4666666666667	28641.6	-6.16555389991226
837.7616075219992	1586.4666666666667	28753.166666666668	-6.037422120979161
838.4989358426844	1586.5666666666666	28814.4	-6.398188873633972
839.2361909090561	1586.5	28944.533333333333	-5.7135739401312025
839.9733727189487	1586.0333333333333	29007.633333333335	-5.159762354063143
840.7104812701973	1586.1333333333334	29077.766666666666	-5.95979946338081
841.4475165606366	1586.1	29192.033333333333	-5.925980143147861
842.1844785881015	1586.8	29319.533333333333	-5.363182283376138
842.9213673504267	1586.3	29392.966666666667	-5.097988699861314
843.6581828454471	1586.3333333333333	29401.566666666666	-5.3406894845924
844.3949250709974	1586.6666666666667	29439.6	-5.419234746257837
845.1315940249126	1586.2666666666667	29499.866666666665	-5.788951297157365
845.8681897050272	1586.8	29586.066666666666	-5.054436787732308
846.6047121091764	1585.8666666666666	29648.466666666667	-5.404979667057386
847.3411612351948	1585.9	29778.533333333333	-5.232594578348113
848.0775370809172	1586.3666666666666	29846.8	-6.113027373197333
848.8138396441784	1586.5666666666666	29936.066666666666	-6.155382047684302
849.5500689228132	1585.9666666666667	29985.9	-6.54640243245564
850.2862249146566	1586.2666666666667	30026.633333333335	-6.855442200554616
851.0223076175432	1586.7333333333333	30169.733333333334	-6.54819268362087
851.7583170293079	1586.2	30402.866666666665	-6.215777571537728
852.4942531477856	1586.4333333333334	30519.833333333332	-6.223924502742756
853.2301159708109	1586.1333333333334	30557.266666666666	-6.051321157740738
853.9659054962187	1586.5	30638.233333333334	-5.716089155239409
854.7016217218439	1586.5666666666666	30715.9	-5.855928795138424
855.4372646455213	1585.9	30876.033333333333	-5.510315857320355
856.1728342650856	1585.9666666666667	30963.6	-6.2732915443700445
856.9083305783716	1586.0333333333333	31033.933333333334	-6.2424390868140005
857.6437535832143	1586.6	31099.933333333334	-6.000415597095775
858.3791032774483	1586.5333333333333	31154.6	-6.179119915153924
859.1143796589085	1586.2666666666667	31176.4	-6.643113471876562
859.8495827254299	1586.5333333333333	31298.9	-6.072936425486921
860.5847124748469	1586.8	31375.0	-5.860567544290909
861.3197689049947	1586.3333333333333	31517.5	-5.2798042146483555
862.0547520137079	1586.0	31672.1	-5.759717294736382
862.7896617988213	1586.6	31772.766666666666	-5.8155207079722855
863.5244982581698	1586.4333333333334	31894.0	-5.770227916397175
864.2592613895882	1586.5333333333333	31896.5	-5.998299870302407
864.9939511909114	1586.8	31858.3	-6.161958902701568
865.728567659974	1586.2	31871.333333333332	-5.563576045065056
866.4631107946109	1586.3333333333333	31909.933333333334	-5.460872714836892
867.197580592657	1586.6666666666667	32004.466666666667	-5.316679926907486
867.931977051947	1585.8333333333333	32089.366666666665	-5.670636592142081
868.6663001703158	1586.5666666666666	32112.9	-5.878886000584998
869.4005499455982	1585.7666666666667	32165.3	-5.814545953377441
870.1347263756289	1586.3666666666666	32237.6	-5.5245910064380865
870.8688294582428	1585.8666666666666	32368.866666666665	-6.272630348823763
871.6028591912748	1586.4333333333334	32533.3	-5.947671395632212
872.3368155725594	1586.3666666666666	32744.033333333333	-5.550049713925186
873.0706985999318	1587.1	32778.6	-5.714953707327302
873.8045082712266	1586.1666666666667	32848.9	-5.893008944847752
874.5382445842787	1586.4666666666667	32963.833333333336	-5.648077779935163
875.2719075369228	1586.1	33083.4	-5.246348047903683
876.0054971269938	1585.8666666666666	33188.433333333334	-5.439836520804086
876.7390133523264	1586.3	33363.96666666667	-5.3155555333589755
877.4724562107556	1586.1666666666667	33540.36666666667	-5.409875635131691
878.2058257001161	1586.4333333333334	33749.433333333334	-5.106818368750321
878.9391218182427	1586.8333333333333	33838.5	-5.393979003975306
879.6723445629702	1586.3	33969.36666666667	-5.376200664767444
880.4054939321335	1585.4666666666667	34052.066666666666	-5.6543514466967
881.1385699235674	1586.3	34245.6	-5.555565435991163
881.8715725351066	1586.1	34431.6	-5.972703350848386
882.604501764586	1586.5333333333333	34683.76666666667	-6.145418622059048
883.3373576098403	1586.1	34860.9	-6.588330032378927
884.0701400687044	1585.9	34967.2	-6.132827789390242
884.8028491390132	1586.5666666666666	35065.333333333336	-5.579684177269878
885.5354848186014	1585.9333333333334	35203.36666666667	-6.350693873226871
886.2680471053038	1585.9666666666667	35324.833333333336	-6.57995817638514
887.0005359969554	1585.5333333333333	35559.03333333333	-6.089694567929996
887.7329514913906	1585.9	35700.066666666666	-6.726690871422437
888.4652935864447	1586.7	35901.433333333334	-6.648623211884452
889.1975622799522	1586.5333333333333	36111.96666666667	-6.351827097291287
889.929757569748	1586.1333333333334	36315.7	-6.262996373613531
890.6618794536669	1586.7333333333333	36446.3	-5.65977168112308
891.3939279295437	1585.9	36506.23333333333	-5.758819936775619
892.1259029952132	1586.7333333333333	36641.666666666664	-5.269961767651164
892.8578046485103	1586.1666666666667	36785.4	-5.555566110260987
893.5896328872698	1586.6333333333334	36949.2	-5.381704314256711
894.3213877093264	1586.6333333333334	37180.333333333336	-5.571083599742442
895.0530691125149	1586.2666666666667	37509.933333333334	-5.458558618520218
895.7846770946703	1585.9666666666667	37777.066666666666	-4.938627841680801
896.5162116536272	1586.5	37973.3	-4.475743596657756
897.2476727872206	1586.1666666666667	38097.73333333333	-3.9363052373439067
897.9790604932853	1587.1666666666667	38257.76666666667	-3.235695803154026
898.7103747696559	1586.9666666666667	38449.0	-3.024000119013029
899.4416156141674	1586.6333333333334	38632.166666666664	-2.5497347595431203
900.1727830246544	1586.6	38831.066666666666	-2.692243206239628
900.9038769989521	1586.8	39072.066666666666	-2.2787189267366594
901.634897534895	1586.4666666666667	39245.53333333333	-2.0643593350906846
902.365844630318	1586.2333333333333	39381.666666666664	-2.2154840278565953
903.0967182830558	1586.6333333333334	39440.5	-2.475670811152533
903.8275184909435	1586.6666666666667	39590.8	-2.0574124454245735
904.5582452518156	1586.7666666666667	39837.13333333333	-2.220077430429556
905.288898563507	1586.9	40073.5	-1.8227223068345477
906.0194784238527	1586.4666666666667	40176.833333333336	-2.2091512781615346
906.7499848306873	1586.5333333333333	40425.4	-1.9298116134814645
907.4804177818455	1587.2333333333333	40629.26666666667	-1.3516568755482816
908.2107772751625	1586.3666666666666	40844.76666666667	-1.507406715166244
908.9410633084728	1586.5333333333333	41086.03333333333	-1.714752335836813
909.6712758796114	1586.6	41236.933333333334	-0.9249173417634743
910.4014149864129	1586.1666666666667	41310.933333333334	-1.0929755113118138
911.1314806267123	1586.5666666666666	41520.63333333333	-0.9342691438292502
911.8614727983444	1586.3	41602.53333333333	-1.639676813443661
912.5913914991438	1586.4333333333334	41696.6	-1.798335336737651
913.3212367269456	1586.5333333333333	41796.23333333333	-1.677351669541267
914.0510084795844	1586.1	41933.36666666667	-1.1716845857574925
914.7807067548952	1586.6666666666667	42079.03333333333	-1.9273510792872945
915.5103315507125	1586.3666666666666	42179.333333333336	-1.7286845039182803
916.2398828648716	1585.8666666666666	42266.03333333333	-1.9464612851850893
916.9693606952068	1586.1666666666667	42379.1	-1.8545267476989058
917.6987650395532	1586.0666666666666	42458.7	-2.0307472098628154
918.4280958957455	1587.2666666666667	42573.1	-1.9017350611084254
919.1573532616186	1586.3666666666666	42636.9	-2.3061939532907734
919.8865371350073	1586.6	42619.833333333336	-2.3173405311197324
920.6156475137464	1586.1	42749.23333333333	-1.6718565686030356
921.3446843956707	1586.4	42831.13333333333	-1.7884665705061948
922.0736477786149	1585.9	42799.5	-1.7604297573298358
922.802537660414	1586.1	42875.46666666667	-1.770125877588805
923.5313540389027	1586.6666666666667	42969.7	-2.00784784615433
924.2600969119159	1585.8333333333333	42984.333333333336	-1.897094179939441
924.9887662772883	1587.1333333333334	42885.3	-2.4091974628666706
925.7173621328548	1586.5333333333333	42846.566666666666	-2.182817165706963
926.4458844764501	1586.6333333333334	42732.96666666667	-2.445352346792127
927.1743333059092	1586.3333333333333	42468.3	-3.0656133645082417
927.9027086190666	1586.7666666666667	42161.8	-2.7977807654269284
928.6310104137575	1586.9333333333334	41692.833333333336	-3.120420976037235
929.3592386878165	1586.8333333333333	41161.933333333334	-3.244547415964793
930.0873934390784	1586.6333333333334	40494.8	-3.2988443863824144
930.815474665378	1586.3333333333333	39770.23333333333	-3.104152570073594
931.5434823645503	1586.3333333333333	38808.96666666667	-3.5058909433906686
932.2714165344298	1586.4	37664.86666666667	-4.025484263310269
932.9992771728516	1586.3	36566.7	-3.8383729068165877
933.7270642776504	1587.1	35467.36666666667	-3.7777997479799104
934.4547778466609	1586.3	34402.666666666664	-3.4627517884589465
935.1824178777181	1586.0	33504.73333333333	-3.7310899412652327
935.9099843686568	1585.8	32741.1	-3.511110238660271
936.6374773173115	1586.1666666666667	32260.8	-4.0449505868987785
937.3648967215174	1586.3333333333333	31948.5	-3.809038003320857
938.0922425791092	1586.3666666666666	31838.733333333334	-3.8474665949293354
938.8195148879216	1586.4	31954.666666666668	-3.740698349892367
939.5467136457895	1586.3	32161.1	-3.371768536866976
940.2738388505477	1585.9666666666667	32420.7	-3.8881985526579745
941.000890500031	1585.7333333333333	32823.833333333336	-3.7637923288364914
941.7278685920743	1586.2666666666667	33354.53333333333	-3.4807013503374957
942.4547731245123	1586.7333333333333	33920.13333333333	-4.2934365956194664
943.1816040951798	1586.2666666666667	34587.46666666667	-4.466691022931097
943.9083615019116	1585.6666666666667	35395.6	-3.673977997355842
944.6350453425426	1586.9666666666667	36143.13333333333	-4.505973145440867
945.3616556149077	1586.1666666666667	36914.3	-4.524816505784813
946.0881923168415	1586.6333333333334	37662.76666666667	-4.996327468177866
946.8146554461789	1586.4333333333334	38450.333333333336	-4.091458551454938
947.5410450007547	1586.9	39226.8	-4.202560372746885
948.2673609784038	1586.9	39959.833333333336	-4.611921842417584
948.9936033769609	1586.5333333333333	40781.433333333334	-4.47293647270793
949.7197721942608	1585.5666666666666	41578.4	-3.858136828951726
950.4458674281384	1586.6666666666667	42286.333333333336	-3.6295509822313075
951.1718890764284	1587.0333333333333	42999.73333333333	-3.10733770188058
951.8978371369658	1586.5333333333333	43622.833333333336	-3.5327120938274246
952.6237116075853	1586.8666666666666	44214.76666666667	-3.0251339571441447
953.3495124861216	1586.6	44803.9	-3.1676167303450065
954.0752397704097	1586.8666666666666	45327.433333333334	-3.2803251028182223
954.8008934582843	1586.6	45894.566666666666	-2.538726584891639
955.5264735475803	1586.2333333333333	46497.46666666667	-2.3165599188668944
956.2519800361324	1586.3333333333333	47040.166666666664	-2.3022849528022835
956.9774129217755	1586.0	47551.03333333333	-2.48754601874745
957.7027722023442	1586.3333333333333	48018.76666666667	-2.5468918245208654
958.4280578756737	1586.5666666666666	48362.86666666667	-2.5177617675544464
959.1532699395985	1586.2333333333333	48633.7	-2.3304064941559113
959.8784083919536	1587.1666666666667	48947.26666666667	-2.3402988089408905
960.6034732305736	1586.4666666666667	49352.566666666666	-1.890070103431965
961.3284644532936	1587.0333333333333	49609.53333333333	-1.8079585543581709
962.053382057948	1586.8666666666666	49837.6	-1.8711269596623459
962.7782260423721	1586.1	50046.63333333333	-1.9049818646577847
963.5029964044004	1586.5	50287.8	-1.6951763105270508
964.2276931418677	1586.3333333333333	50423.36666666667	-1.587116298796516
964.952316252609	1586.6333333333334	50501.46666666667	-2.1824860910886508
965.6768657344589	1586.3	50506.13333333333	-2.159002252783682
966.4013415852523	1586.8333333333333	50534.46666666667	-2.196329188234563
967.1257438028242	1586.5	50596.5	-2.078615145120449
967.8500723850091	1586.1666666666667	50693.333333333336	-1.9354234631039577
968.574327329642	1586.7	50766.96666666667	-1.8841973937327436
969.2985086345576	1585.9333333333334	50903.3	-1.9274848332822054
970.0226162975908	1586.4666666666667	50817.46666666667	-2.4852616813636326
970.7466503165765	1586.5333333333333	50740.666666666664	-2.395128750870018
971.4706106893493	1586.7	50758.9	-2.224988319092577
972.1944974137441	1586.2333333333333	50688.23333333333	-1.7741641636575072
972.9183104875957	1585.7666666666667	50478.433333333334	-1.5649576246486956
973.6420499087391	1586.0333333333333	50112.03333333333	-1.525335036855836
974.3657156750087	1586.4333333333334	49839.7	-1.4023821216729382
975.0893077842397	1587.1666666666667	49598.566666666666	-1.6335840239115564
975.8128262342667	1586.0	49541.433333333334	-1.1967879622522868
976.5362710229247	1586.3	49439.63333333333	-1.5702501502746984
977.2596421480483	1586.2333333333333	49398.7	-1.226931564278249
977.9829396074724	1586.4666666666667	49263.36666666667	-1.3248718720713293
978.7061633990318	1586.0666666666666	49013.86666666667	-1.4982384916601532
979.4293135205613	1587.0333333333333	48750.03333333333	-1.0371580671873557
980.1523899698958	1587.2	48533.3	-1.3488454551688118
980.87539274487	1586.0	48379.36666666667	-1.1656887209814237
981.5983218433189	1586.6	48343.03333333333	-0.8697652311510107
982.3211772630771	1586.8333333333333	48418.63333333333	-0.7782758437083807
983.0439590019795	1585.9	48510.23333333333	-0.6455335461477503
983.7666670578608	1586.9666666666667	48616.23333333333	-0.4541027543549214
984.4893014285559	1586.2333333333333	48667.433333333334	-0.22624564052034427
985.2118621118997	1586.5	48644.2	-0.38805892018342275
985.9343491057269	1586.6666666666667	48642.166666666664	-0.055988142296469895
986.6567624078724	1586.1	48463.833333333336	-0.2494497553381119
987.3791020161709	1585.9666666666667	48338.6	-0.31850268133112103
988.1013679284573	1586.0333333333333	48321.76666666667	-0.38113731072365065
988.8235601425663	1586.4333333333334	48303.566666666666	-0.48375559413182734
989.5456786563328	1586.4	48347.933333333334	-0.5077255359262625
990.2677234675917	1586.1666666666667	48431.36666666667	-0.4639123294635687
990.9896945741776	1586.5	48352.833333333336	-0.6384401185154818
991.7115919739255	1586.6	48292.2	-0.5581742154757271
992.4334156646702	1586.6333333333334	48082.36666666667	-0.579348550780081
993.1551656442463	1586.6	47683.23333333333	-0.24049295923673727
993.8768419104888	1586.6	47293.86666666667	-0.19442359150732574
994.5984444612325	1586.4	46994.63333333333	0.009564328585458245
995.3199732943121	1586.7666666666667	46713.8	-0.2671392471589597
996.0414284075626	1587.1333333333334	46432.76666666667	-0.7124958090157409
996.7628097988187	1586.9333333333334	46215.6	-0.6443818419150701
997.4841174659151	1586.6666666666667	45949.7	-0.7407637398542247
998.2053514066869	1586.2	45659.13333333333	-1.057359370955364
998.9265116189687	1586.3333333333333	45220.8	-0.9885355140763119
999.6475981005952	1585.9	44625.36666666667	-0.7061047414226547
1000.3686108494015	1587.4666666666667	44118.13333333333	-0.22969407201772404
1001.0895498632223	1586.2666666666667	43801.6	0.03326451533736244
1001.8104151398923	1586.6	43446.666666666664	0.2757143131291094
1002.5312066772464	1586.9666666666667	43112.0	0.33445592284834985
1003.2519244731194	1586.1	42826.833333333336	0.7701267943487027
1003.9725685253462	1586.0	42459.96666666667	0.8962752426979302
1004.6931388317614	1586.8666666666666	42024.86666666667	0.434819955475893
1005.4136353902	1586.5	41525.0	0.7219137107736409
1006.1340581984969	1586.7333333333333	40942.96666666667	0.6740231951521227
1006.8544072544867	1587.1333333333334	40254.833333333336	0.7362839961771038
1007.5746825560042	1586.7	39644.76666666667	1.3799220627003639
1008.2948841008844	1586.8333333333333	39056.566666666666	0.6867026475686789
1009.0150118869618	1586.7333333333333	38607.8	0.964185385068057
1009.7350659120716	1586.4333333333334	38314.53333333333	1.1556154682230955
1010.4550461740483	1586.0333333333333	38003.333333333336	1.5455087946821504
1011.174952670727	1586.6333333333334	37630.666666666664	1.574441413355053
1011.8947853999423	1586.9333333333334	37195.4	1.3640693379801316
1012.614544359529	1586.7	36675.066666666666	1.4940151415234637
1013.334229547322	1586.5	36064.53333333333	1.2635623466029227
1014.0538409611561	1586.7333333333333	35419.53333333333	1.9933682536464365
1014.7733785988661	1586.3666666666666	34746.9	1.3769002493934501
1015.4928424582868	1586.1	34220.933333333334	1.8653032840314028
1016.2122325372529	1586.3333333333333	33720.53333333333	1.7306638303052078
1016.9315488335994	1585.8	33289.933333333334	1.7220967590805265
1017.6507913451611	1586.2333333333333	32913.066666666666	1.8319706278321948
1018.3699600697728	1586.5666666666666	32583.3	2.1447632603304347
1019.0890550052692	1586.7	32146.7	2.023170264278829
1019.8080761494851	1586.3666666666666	31576.666666666668	1.9753722026523455
1020.5270235002555	1586.2666666666667	30856.866666666665	1.2426627388730918
1021.2458970554151	1587.1	30126.666666666668	1.7112526894286246
1021.9646968127987	1586.4666666666667	29446.533333333333	1.197280824117632
1022.6834227702411	1586.7333333333333	28933.4	1.9928761064011888
1023.4020749255772	1586.6	28502.266666666666	1.8757488817043595
1024.1206532766416	1586.3333333333333	28105.933333333334	1.852289465071336
1024.8391578212693	1586.7	27802.6	1.7495833957711209
1025.5575885572953	1586.3	27467.533333333333	2.0941865552283456
1026.2759454825539	1586.4	27058.6	2.0673634812519075
1026.9942285948803	1586.8	26471.7	1.643606344520848
1027.7124378921092	1586.2666666666667	25900.466666666667	2.0015503567649624
1028.4305733720753	1586.3333333333333	25317.3	1.8872417516420226
1029.1486350326138	1586.5	24737.433333333334	1.9283500201904886
1029.866622871559	1586.7333333333333	24225.633333333335	2.168670727215183
1030.584536886746	1586.4666666666667	23744.333333333332	1.5577246717858162
1031.3023770760096	1586.6333333333334	23343.5	1.4916688117140429
1032.0201434371845	1586.7	23027.7	1.411386538721845
1032.7378359681059	1586.3666666666666	22703.833333333332	1.6882897711692773
1033.455454666608	1587.0	22325.133333333335	1.4375901926730807
1034.1729995305259	1586.9	21882.566666666666	0.8088985025508165
1034.8904705576945	1586.4	21380.5	1.0119083872134222
1035.6078677459486	1586.4666666666667	20846.9	1.0821734208190044
1036.3251910931228	1586.4	20358.8	1.3446652677037934
1037.042440597052	1586.6333333333334	19867.666666666668	0.5990783380095958
1037.7596162555712	1586.2	19465.366666666665	0.6425548542965988
1038.4767180665153	1586.8333333333333	19127.6	0.8070724499348179
1039.1937460277186	1586.4333333333334	18820.9	0.30081440778832946
1039.9107001370162	1586.8	18561.866666666665	0.875009694620902
1040.627580392243	1586.3	18276.566666666666	0.5302810465785021
1041.3443867912338	1586.5	17922.566666666666	0.36259361455969247
1042.0611193318232	1586.9	17567.733333333334	0.8478110678637016
1042.7777780118463	1586.3333333333333	17118.466666666667	0.6753176924802617
1043.4943628291376	1585.9333333333334	16668.533333333333	0.36680360467809375
1044.2108737815322	1586.9333333333334	16251.166666666666	0.13625451621712817
1044.9273108668647	1586.5	15881.0	0.5533034174594099
1045.64367408297	1586.9	15513.233333333334	-0.1205657565055303
1046.359963427683	1586.5333333333333	15236.466666666667	-0.0911980133391538
1047.0761788988382	1586.2666666666667	14984.566666666668	-0.07130527205194007
1047.7923204942708	1586.6333333333334	14738.766666666666	-0.3564787220426738
1048.5083882118154	1586.1333333333334	14466.6	0.08992209278162142
1049.224382049307	1586.6666666666667	14163.566666666668	0.09324404146486286
1049.9403020045802	1586.4	13851.233333333334	0.7312360961002193
1050.6561480754697	1586.0666666666666	13494.033333333333	0.43908861243221986
1051.3719202598106	1586.6	13157.366666666667	0.18019947008161682
1052.0876185554378	1586.6	12866.766666666666	0.007700211261973845
1052.8032429601856	1586.5	12608.733333333334	0.33241466412091414
1053.5187934718892	1586.6	12415.066666666668	0.504300697409733
1054.2342700883835	1586.1666666666667	12241.9	0.11005752944378253
1054.949672807503	1586.3	12085.433333333332	-0.9242084597286144
1055.6650016270826	1586.0333333333333	11935.6	0.23365451815877872
1056.3802565449573	1586.5333333333333	11723.966666666667	0.4943770586120594
1057.0954375589617	1586.3333333333333	11498.5	0.24981325134477586
1057.8105446669308	1586.4333333333334	11286.7	0.04925132836578448
1058.5255778666992	1586.7333333333333	11061.133333333333	-0.048891895230894225
1059.240537156102	1586.3	10836.3	-0.09858539472959281
1059.9554225329737	1586.0666666666666	10638.4	-0.8515377184976032
1060.6702339951491	1586.9333333333334	10486.066666666668	-0.39836596708197125
1061.3849715404633	1586.5333333333333	10365.233333333334	0.43061449590097006
1062.0996351667509	1586.5333333333333	10252.966666666667	0.995031988504607
1062.8142248718468	1586.6666666666667	10130.0	-0.616352094674179
1063.528740653586	1586.4	9976.966666666667	0.12078978206309082
1064.2431825098029	1586.1	9795.933333333332	-0.23445695652930587
1064.9575504383324	1586.8333333333333	9596.466666666667	0.016266760184702817
1065.6718444370097	1586.6333333333334	9404.033333333333	-0.0018518243746969167
1066.386064503669	1585.9	9226.533333333333	0.19329940430349374
1067.1002106361457	1586.7333333333333	9078.3	0.481427003384137
1067.8142828322743	1585.8	8968.166666666666	0.33545268365683195
1068.5282810898898	1586.5666666666666	8862.5	-0.69184311273854
1069.2422054068265	1586.6	8762.233333333334	-0.12506390183033503
1069.95605578092	1586.3666666666666	8660.333333333334	-0.5072220122860406
1070.6698322100044	1586.9666666666667	8522.166666666666	0.010437086660966507
1071.383534691915	1586.1	8355.633333333333	-0.6410693392327745
1072.0971632244864	1586.3666666666666	8174.2	-0.8868666208100239
1072.8107178055534	1586.1333333333334	8026.866666666667	-0.24492423953301168
1073.524198432951	1586.3666666666666	7901.966666666666	-0.30933391124957366
1074.2376051045137	1586.1333333333334	7791.966666666666	-0.6922663455562429
1074.9509378180765	1586.8333333333333	7701.333333333333	-0.5134581913853369
1075.6641965714741	1586.8	7609.5	-1.612258666396441
1076.3773813625414	1586.3666666666666	7513.633333333333	-0.9368526808699489
1077.0904921891133	1586.1	7407.466666666666	-0.6113184648351979
1077.8035290490245	1586.5	7282.233333333334	-0.6628609627442222
1078.51649194011	1586.3333333333333	7155.333333333333	-0.9114590174328745
1079.2293808602042	1586.4333333333334	7026.766666666666	-0.9011282455037656
1079.9421958071423	1586.3333333333333	6910.933333333333	-0.8528628859105538
1080.6549367787588	1587.3333333333333	6826.3	-0.3314613739078431
1081.367603772889	1586.4333333333334	6750.6	-0.6918529345085909
1082.080196787367	1585.7333333333333	6691.833333333333	-1.4293883185010678
1082.7927158200282	1586.9333333333334	6615.666666666667	-1.124136419794359
1083.5051608687072	1586.1666666666667	6518.5	-0.6979729010314961
1084.217531931239	1586.2	6400.633333333333	-0.7360645118068253
1084.9298290054578	1586.4666666666667	6269.133333333333	-1.906359309119258
1085.6420520891993	1586.4666666666667	6178.1	-0.8755940101058011
1086.3542011802977	1586.4	6098.833333333333	-1.188589084099339
1087.0662762765878	1586.5333333333333	6037.8	-1.379997159725155
1087.7782773759047	1586.9666666666667	5976.633333333333	-1.5735205257715044
1088.4902044760831	1586.5	5907.633333333333	-0.20766018887915416
1089.202057574958	1586.2	5813.633333333333	-2.019127830583018
1089.9138366703637	1586.3666666666666	5724.433333333333	-0.8667299765033285
1090.6255417601355	1586.2333333333333	5631.166666666667	-1.4577490701986768
1091.337172842108	1585.9666666666667	5547.966666666666	-1.1640111297932594
1092.048729914116	1586.7333333333333	5494.966666666666	-1.892369782482428
1092.7602129739944	1587.0	5447.166666666667	-0.8766665798839407
1093.471622019578	1586.0666666666666	5406.433333333333	-0.5831591819741229
1094.1829570487016	1586.4333333333334	5329.766666666666	-1.79071664151592
1094.8942180592	1586.4333333333334	5245.666666666667	-0.43100660933148843
1095.605405048908	1585.8	5155.266666666666	-3.1358305619958307
1096.3165180156604	1586.5	5101.733333333334	-0.584393011670861
1097.027556957292	1586.7	5051.366666666667	-2.1465209193594754
1097.7385218716379	1586.7666666666667	5015.433333333333	-2.4168000613998797
1098.4494127565324	1586.6333333333334	4967.966666666666	-1.6665032299277913
1099.1602296098106	1586.2333333333333	4885.8	-2.0528261641911776
1099.8709724293074	1586.5333333333333	4796.566666666667	-2.325310130450525
1100.5816412128574	1586.0333333333333	4726.8	-2.6468283678557287
1101.2922359582956	1586.0666666666666	4677.666666666667	-2.7632432036037815
1102.0027566634565	1586.4	4647.466666666666	-3.1429947618246836
1102.7132033261753	1586.5	4590.8	-2.0191059337562747
1103.4235759442865	1586.4666666666667	4519.233333333334	-1.1485953185446462
1104.1338745156252	1586.2333333333333	4448.6	-2.063615980218293
1104.844099038026	1586.7	4392.366666666667	-3.0899791608408886
1105.5542495093239	1586.1333333333334	4360.033333333334	-2.4148061544375894
1106.2643259273534	1586.0	4320.966666666666	-1.3582035571651583
1106.9743282899494	1586.0333333333333	4238.0	-3.3821526604416303
1107.684256594947	1586.4	4152.733333333334	-4.461536418516669
1108.394110840181	1586.2	4102.366666666667	-3.529704240160532
1109.1038910234856	1587.1333333333334	4066.233333333333	-1.2594846180609194
1109.8135971426964	1586.8	4000.4	-3.238744342875921
1110.5232291956477	1586.4666666666667	3928.5	-2.5269099980153458
1111.2327871801745	1586.4666666666667	3862.6666666666665	-4.681033383213499
1111.9422710941117	1586.4333333333334	3814.5	-4.080584211165926
1112.6516809352938	1586.4	3773.0	-2.1661276325679144
1113.3610167015559	1586.0333333333333	3718.3333333333335	-2.2414112933633894
1114.0702783907325	1586.6333333333334	3654.733333333333	-3.3261800130341306
1114.7794660006589	1586.4	3613.0333333333333	-3.854415494823632
1115.4885795291696	1586.3333333333333	3578.0	-3.4461101897049526
1116.1976189740992	1586.5333333333333	3535.0333333333333	-3.4042171689426746
1116.906584333283	1585.9333333333334	3485.6	-3.604754064928399
1117.6154756045555	1586.8666666666666	3450.4	-2.911101661701671
1118.3242927857516	1586.6333333333334	3416.4666666666667	-2.8702319809052987
1119.0330358747062	1586.0666666666666	3372.266666666667	-2.956208858598588
1119.741704869254	1586.2333333333333	3335.366666666667	-1.7840276141113112
1120.4502997672296	1585.6333333333334	3289.9	-3.881468025015942
1121.1588205664682	1585.3333333333333	1665.5333333333333	-5.559906180898207
1121.8672672648045	1585.6	1665.1333333333334	-5.78585719042971
1122.5756398600731	1585.4	1665.1	-7.562532815044171
1123.2839383501089	1586.1666666666667	1664.4666666666667	-11.674305131179326
