# Supplementary material for: Roblonski: A Material-Efficient Robo-Fluidic Toolbox for Rapid Photochemical Characterization
Source: ACS Cent Sci. 2026 Feb 6;12(3):333–44. doi: 10.1021/acscentsci.5c02027 (PMC13022720; doi:10.1021/acscentsci.5c02027)
Supplement: Supplementary file 2 [file oc5c02027_si_002.zip › BeerLambertStudy/Raw Data (Automataed)/BLEC Study (2025 Jun 12)/RhodamineB2/blec_RhodamineB2__13062025_aABS_i13_eREF_d900e-03_t-1_m0_v0.csv]

name	C:/Users/cbe.mabolha.shared/Documents/Gilson Spectroscopy Project\BLEC Study (2025 Jun 12)\RhodamineB2\blec_RhodamineB2__13062025_aABS_i13_eREF_d900e-03_t-1_m0_v0.csv
2025-06-13 02:34:48.869025
count	30
interval	0.1 (Sec)
integration_time	40000 (uSec)
NLC=False	DCC=False	WCAL=-5	Slit=S5
Conc_0=0.009	FRAC=0.0	Conc_(13;None)=0.0
wavelength (nm)	dark reference (int)	light reference (int)	abs (mOD)
W	D	L	S
344.6678771972656	1602.2666666666667	1680.7666666666667	-2.207346464168244
345.45221902608614	1589.6666666666667	1667.9333333333334	0.5552455244755335
346.236489003635	1586.7666666666667	1664.9666666666667	-3.503137294319267
347.02068712774695	1585.1333333333334	1663.2	-1.296126041261572
347.8048133962569	1584.7333333333333	2404.0666666666666	-8.780284961230642
348.5888678069997	1585.9666666666667	2420.266666666667	-4.762843341321981
349.3728503578101	1587.4	2432.4	-6.428063399002441
350.15676104652283	1587.4666666666667	2442.1666666666665	-6.60594183405398
350.94059987097285	1587.8333333333333	2450.4	-7.536933282760395
351.72436682899485	1587.3333333333333	2457.766666666667	-7.125960933443662
352.5080619184237	1585.6666666666667	2462.2	-8.455717111317183
353.2916851370942	1585.1333333333334	2467.6	-6.722782656155311
354.0752364828412	1585.1666666666667	2471.4333333333334	-7.337078056973952
354.8587159534994	1586.3	2473.3333333333335	-8.356581800687342
355.6421235469038	1586.2333333333333	2482.266666666667	-4.94781384258431
356.42545926088906	1586.6333333333334	2479.0333333333333	-8.14762947548464
357.20872309329	1587.3666666666666	2476.8333333333335	-6.94265973429965
357.9919150419415	1586.6333333333334	2476.766666666667	-6.4730922814414615
358.77503510467835	1585.8666666666666	2470.9	-5.60681337834842
359.5580832793353	1585.8666666666666	2466.8333333333335	-5.324224365398032
360.34105956374725	1584.9666666666667	2457.8	-6.51873720715178
361.12396395574893	1586.0333333333333	2455.233333333333	-4.918562405931315
361.9067964531752	1585.0333333333333	2450.9666666666667	-5.036173774003671
362.6895570538609	1586.1	2454.7	-5.695746974881446
363.47224575564076	1585.9666666666667	2450.733333333333	-8.15911908746753
364.2548625563497	1586.3333333333333	2448.733333333333	-6.977102609172719
365.0374074538224	1586.4666666666667	2448.9666666666667	-6.116572690773922
365.8198804458938	1586.5333333333333	2447.0	-5.234239552052651
366.6022815303986	1586.2333333333333	2443.1	-6.622643449478539
367.3846107051717	1586.1	2446.866666666667	-6.890926988937099
368.1668679680479	1586.4666666666667	2447.3	-4.500327857321411
368.9490533168619	1586.0666666666666	2451.733333333333	-4.773154535677068
369.7311667494487	1585.7	2454.1666666666665	-7.813728579430971
370.5132082636429	1585.8333333333333	2465.5	-5.624553495744417
371.2951778572795	1586.2	2466.7	-6.15451950885244
372.07707552819323	1586.2333333333333	2468.1666666666665	-7.792214160156243
372.8589012742189	1586.0666666666666	2475.1666666666665	-5.549182662144519
373.6406550931913	1586.5333333333333	2483.1666666666665	-7.157674537818199
374.4223369829453	1586.8	2493.4666666666667	-6.654770208413747
375.2039469413157	1586.6666666666667	2506.266666666667	-3.4963877527156453
375.9854849661373	1586.6666666666667	2489.7	-9.654732784830493
376.7669510552448	1586.3333333333333	2499.2	-5.796980133064495
377.5483452064732	1585.5666666666666	2504.2	-6.1028188758727255
378.3296674176572	1586.3333333333333	2520.5333333333333	-2.9805018752909045
379.11091768663164	1585.9666666666667	2522.1	-4.186003317356445
379.89209601123133	1586.0666666666666	2528.3	-5.93584960090938
380.67320238929113	1586.5666666666666	2534.2	-3.605513035697503
381.45423681864577	1586.3666666666666	2535.366666666667	-5.908859610520315
382.23519929713007	1586.5666666666666	2537.8	-8.991800647579081
383.01608982257886	1586.8	2550.0	-7.893502001937596
383.796908392827	1586.0333333333333	2566.5	-5.938986922657784
384.57765500570923	1586.3333333333333	2565.0333333333333	-5.584723944343347
385.3583296590604	1585.6666666666667	2559.4666666666667	-4.4811903605709364
386.1389323507153	1586.4333333333334	2563.366666666667	-8.42347854600033
386.91946307850884	1586.4666666666667	2573.5666666666666	-5.769116897226201
387.69992184027564	1586.4333333333334	2597.4333333333334	-5.95858617333287
388.48030863385065	1586.1333333333334	2618.266666666667	-5.518995227757649
389.2606234570687	1585.9	2599.8333333333335	-6.5185073138995016
390.04086630776453	1586.4	2591.6666666666665	-6.786994037899536
390.82103718377294	1586.2	2596.1666666666665	-7.192918014867209
391.6011360829288	1586.1	2607.866666666667	-4.804643495795002
392.3811630030669	1586.7	2636.0	-4.228614333024831
393.161117942022	1586.0666666666666	2677.9666666666667	-6.27849482000463
393.941000897629	1586.1333333333334	2718.2	-6.712528437116779
394.72081186772266	1585.7666666666667	2728.1666666666665	-8.445595658081682
395.5005508501378	1586.4	2712.5333333333333	-7.695849649366601
396.28021784270925	1586.4666666666667	2713.8	-7.447958920688321
397.0598128432718	1586.2	2723.5	-7.445807540078653
397.83933584966024	1586.5333333333333	2727.366666666667	-6.423846404346523
398.6187868597095	1586.0333333333333	2742.0333333333333	-5.8215289250507505
399.3981658712542	1586.0333333333333	2761.1666666666665	-7.4987609120615755
400.1774728821293	1586.6	2785.9	-6.493572261880081
400.9567078901696	1586.4	2811.0	-7.337853588186034
401.7358708932098	1586.0666666666666	2811.9	-7.028519932918346
402.5149618890848	1586.0333333333333	2795.9333333333334	-7.849480550335375
403.2939808756294	1587.1666666666667	2807.133333333333	-6.021735085929658
404.07292785067847	1586.8	2832.6	-7.922023663869555
404.8518028120667	1586.3666666666666	2848.0666666666666	-5.586078066443076
405.630605757629	1586.8666666666666	2847.5	-7.525022204813741
406.4093366852001	1586.2	2841.633333333333	-6.012003640935595
407.1879955926149	1586.5333333333333	2842.766666666667	-6.859770623997359
407.9665824777082	1586.2333333333333	2861.866666666667	-5.626282887616918
408.74509733831474	1585.6666666666667	2882.9666666666667	-6.710205796763767
409.52354017226935	1586.9	2897.0333333333333	-4.3646949061808265
410.3019109774069	1586.1666666666667	2893.6666666666665	-6.483767803299466
411.08020975156217	1586.4666666666667	2908.2	-5.582673793136715
411.8584364925699	1586.3	2936.1	-7.063584308141236
412.6365911982651	1586.0333333333333	2956.633333333333	-7.217022225938201
413.4146738664823	1585.7666666666667	2978.266666666667	-7.840188740693067
414.19268449505654	1585.8666666666666	3009.4333333333334	-7.6506106602016555
414.97062308182257	1586.2	3045.7	-7.171267420907838
415.74848962461516	1586.3	3095.5	-5.073279428903
416.52628412126916	1586.4666666666667	3161.366666666667	-6.866999658534826
417.3040065696194	1586.2333333333333	3240.4333333333334	-5.470006114953757
418.0816569675006	1586.0333333333333	3225.7	-8.2641967180882
418.8592353127476	1586.5666666666666	3219.4	-6.546613711415058
419.63674160319533	1586.2333333333333	3233.1666666666665	-7.554804949156236
420.4141758366785	1587.0	3268.8333333333335	-7.678523045715396
421.1915380110319	1587.0666666666666	3289.9	-5.583386458910896
421.9688281240904	1586.0333333333333	3288.766666666667	-6.581368096083058
422.7460461736888	1586.4	3335.866666666667	-7.538728089898691
423.52319215766187	1586.2666666666667	3410.266666666667	-5.238229891319986
424.3002660738445	1586.2333333333333	3484.733333333333	-7.926087678280968
425.0772679200714	1586.9	3632.6666666666665	-7.297705537910907
425.8541976941775	1586.6666666666667	3772.233333333333	-6.208164450364292
426.6310553939975	1586.7666666666667	3836.5	-7.653863407327327
427.40784101736625	1586.2	3895.3333333333335	-6.490068477114631
428.18455456211865	1586.4	4022.5666666666666	-7.429356062976622
428.96119602608934	1586.2	4215.633333333333	-8.007867195600785
429.7377654071133	1586.5	4426.033333333334	-8.096458409804779
430.5142627030252	1586.1	4552.333333333333	-8.40998489391149
431.29068791166	1586.2666666666667	4705.1	-8.034160827700381
432.06704103085235	1586.7333333333333	4842.6	-8.371171760129926
432.8433220584372	1586.2	4939.3	-8.951935044862942
433.6195309922492	1586.4666666666667	5009.1	-7.5390631941085395
434.3956678301234	1586.8	5049.2	-8.143130668923746
435.1717325698944	1586.7333333333333	5068.7	-7.8937091310211525
435.9477252093971	1586.8666666666666	5078.433333333333	-7.554496102705289
436.72364574646633	1586.0666666666666	5136.1	-6.359503036467913
437.49949417893686	1586.3	5199.766666666666	-7.2544998802871845
438.27527050464346	1586.5333333333333	5298.133333333333	-8.183324243468975
439.0509747214211	1585.8666666666666	5470.233333333334	-7.306195487257565
439.8266068271044	1586.0333333333333	5734.3	-7.922354651543849
440.6021668195283	1586.3	6103.033333333334	-7.309815370175832
441.37765469652754	1585.9666666666667	6575.9	-7.9968851874450735
442.1530704559369	1586.0	7087.5	-7.657790295385639
442.9284140955914	1586.3666666666666	7534.466666666666	-8.67208219689814
443.7036856133256	1586.5333333333333	7850.533333333334	-7.312681201809451
444.47888500697445	1586.6666666666667	8030.1	-8.146056310894396
445.2540122743727	1586.3666666666666	8059.833333333333	-8.04934697893703
446.0290674133552	1587.1	8013.966666666666	-7.8594855971028545
446.8040504217568	1586.4	7924.266666666666	-7.405589828443624
447.5789612974122	1586.4333333333334	7835.666666666667	-7.939824763584543
448.35380003815635	1586.6	7783.566666666667	-7.230319518645388
449.1285666418239	1586.0666666666666	7738.9	-9.340677032460372
449.90326110624983	1586.1333333333334	7747.5	-7.678213538182131
450.67788342926883	1585.9666666666667	7767.633333333333	-8.572619813047712
451.4524336087157	1586.2333333333333	7805.266666666666	-7.596199510964612
452.22691164242536	1586.4666666666667	7838.066666666667	-8.141431969162696
453.00131752823256	1586.7666666666667	7904.966666666666	-7.91243663283126
453.7756512639721	1586.3333333333333	7974.566666666667	-7.505859432630354
454.5499128474788	1586.6	8044.033333333334	-8.227560095733445
455.32410227658755	1585.9	8084.733333333334	-8.284924421967945
456.09821954913303	1586.3333333333333	8092.566666666667	-8.192627895875427
456.8722646629501	1587.0333333333333	8073.2	-7.505380276657446
457.6462376158736	1586.4333333333334	8003.5	-8.515588095117964
458.4201384057383	1586.6333333333334	7912.566666666667	-7.651095503057626
459.1939670303791	1586.8	7777.866666666667	-7.816276560300241
459.96772348763074	1586.4666666666667	7633.966666666666	-8.601345189859224
460.741407775328	1586.2666666666667	7496.066666666667	-7.463043410812412
461.51501989130577	1586.2333333333333	7357.733333333334	-7.4652962967556
462.2885598333988	1586.6	7234.966666666666	-7.309191417573074
463.0620275994419	1586.6333333333334	7147.466666666666	-8.149466063428509
463.83542318726995	1586.2333333333333	7076.4	-7.8521755607104
464.6087465947177	1586.5333333333333	7033.733333333334	-7.145646555860113
465.38199781962	1586.3	6998.1	-8.329756775316348
466.1551768598116	1586.2333333333333	6998.433333333333	-7.83030494530069
466.92828371312737	1586.4333333333334	7007.533333333334	-8.45180855370746
467.7013183774021	1586.1666666666667	7039.133333333333	-7.7722858738088645
468.4742808504707	1586.1	7094.433333333333	-7.44432974388798
469.24717113016777	1586.4333333333334	7157.266666666666	-7.535215998700161
470.0199892143283	1586.9	7216.666666666667	-7.828414018893819
470.792735100787	1586.0333333333333	7295.666666666667	-7.159090329502115
471.5654087873788	1586.3333333333333	7364.466666666666	-7.459261978861225
472.33801027193834	1586.8666666666666	7432.466666666666	-7.573504285537928
473.11053955230057	1586.6333333333334	7519.433333333333	-7.192024837624504
473.88299662630027	1587.2	7577.1	-7.349827797888712
474.65538149177223	1586.1666666666667	7625.7	-7.358279691497384
475.4276941465513	1586.4666666666667	7650.633333333333	-7.858799891908918
476.1999345884722	1586.4333333333334	7649.533333333334	-8.614544163338255
476.97210281536985	1586.0333333333333	7650.433333333333	-8.22171776106099
477.74419882507897	1586.6	7648.3	-7.190682004076219
478.51622261543446	1586.5	7626.366666666667	-7.593468739378723
479.2881741842711	1586.3333333333333	7586.533333333334	-7.484371445538778
480.06005352942367	1586.4	7549.6	-6.302319322825339
480.831860648727	1586.0333333333333	7490.3	-7.559140698295672
481.60359554001593	1586.1666666666667	7448.533333333334	-7.384547863997822
482.37525820112523	1586.7666666666667	7400.233333333334	-7.034702823393213
483.14684862988975	1586.0333333333333	7346.733333333334	-7.627350902739906
483.91836682414424	1586.5333333333333	7299.733333333334	-7.229425124584328
484.68981278172356	1586.7333333333333	7263.166666666667	-6.751391171380131
485.46118650046253	1586.9	7198.1	-8.223845382116114
486.23248797819593	1587.0666666666666	7151.7	-8.26393596967108
487.0037172127586	1587.0	7123.766666666666	-7.563190496836956
487.7748742019853	1586.5333333333333	7081.566666666667	-8.083250481351437
488.54595894371096	1586.7333333333333	7055.133333333333	-6.505736859718625
489.31697143577026	1586.2666666666667	7015.4	-6.323869904829966
490.08791167599804	1586.5	6984.033333333334	-7.039359247785323
490.8587796622292	1586.4	6951.1	-7.1803098750939895
491.6295753922984	1586.2333333333333	6929.066666666667	-7.4439027026955085
492.4002988640406	1586.7666666666667	6902.866666666667	-7.122198583490311
493.17095007529053	1586.3	6868.533333333334	-6.981441408653645
493.94152902388305	1586.0666666666666	6830.266666666666	-7.799654476688635
494.71203570765294	1586.5	6804.4	-7.200551772139093
495.482470124435	1586.7333333333333	6764.7	-7.093373567511935
496.25283227206404	1586.3333333333333	6732.8	-7.706074379986313
497.02312214837485	1586.9	6722.6	-6.715732310352408
497.7933397512024	1586.2333333333333	6687.3	-8.102859430841718
498.56348507838123	1587.5333333333333	6665.233333333334	-7.518187253034908
499.3335581277464	1586.1333333333334	6652.1	-7.184252934983688
500.10355889713264	1586.7333333333333	6644.466666666666	-7.676986441820174
500.8734873843747	1586.9666666666667	6629.866666666667	-7.645781235719882
501.6433435873074	1586.2666666666667	6634.9	-7.064860628787325
502.4131275037657	1586.3333333333333	6631.433333333333	-8.220061239005066
503.1828391315842	1586.4666666666667	6654.133333333333	-7.389737085511625
503.95247846859786	1586.4333333333334	6661.5	-7.266861983821432
504.72204551264144	1587.1	6690.4	-7.642484450644705
505.49154026154974	1586.7666666666667	6717.266666666666	-7.984781932794958
506.2609627131576	1586.5	6755.733333333334	-8.03822400263472
507.03031286529983	1585.7333333333333	6811.233333333334	-7.228311897975449
507.7995907158112	1585.8	6874.4	-7.968631056669487
508.5687962625266	1586.6333333333334	6941.033333333334	-8.27497455777466
509.33792950328075	1586.0333333333333	7026.366666666667	-6.882288738486822
510.1069904359085	1587.0	7100.166666666667	-8.546365235997817
510.8759790582447	1587.0333333333333	7194.7	-7.229789441843151
511.6448953681241	1586.7333333333333	7285.733333333334	-7.504521390114743
512.4137393633815	1586.1666666666667	7374.2	-7.001379997660248
513.1825110418519	1586.4333333333334	7477.233333333334	-7.525553997075811
513.9512104013698	1585.9333333333334	7578.033333333334	-7.019222954262682
514.7198374397702	1586.0666666666666	7679.966666666666	-6.619888704875863
515.4883921548881	1586.2333333333333	7791.466666666666	-8.075765518600907
516.2568745445578	1586.1666666666667	7912.066666666667	-6.870210193861159
517.0252846066146	1586.3	8018.033333333334	-6.60732011020644
517.793622338893	1586.6333333333334	8100.833333333333	-7.429667948371163
518.561887739228	1585.3666666666666	8206.333333333334	-7.407600785101806
519.3300808054544	1586.4666666666667	8310.6	-7.536174079317916
520.0982015354069	1587.1	8412.3	-7.921493042773979
520.8662499269203	1586.2666666666667	8501.333333333334	-7.763949650469632
521.6342259778296	1587.0333333333333	8589.6	-7.499170593094345
522.4021296859694	1586.3	8665.933333333332	-7.140737290613053
523.1699610491747	1586.1333333333334	8741.233333333334	-7.485842513507995
523.9377200652801	1586.5666666666666	8807.666666666666	-7.762756239571565
524.7054067321207	1587.1333333333334	8879.866666666667	-6.857537786908821
525.4730210475309	1586.8333333333333	8935.266666666666	-8.078269337017678
526.2405630093459	1586.8666666666666	9026.033333333333	-7.0300584923697
527.0080326154003	1586.7	9074.133333333333	-6.707235850847791
527.7754298635291	1586.7333333333333	9107.733333333334	-7.537208150845119
528.5427547515668	1586.6	9149.066666666668	-7.4473129533438325
529.3100072773485	1587.2	9195.133333333333	-6.895940377589246
530.077187438709	1586.7	9237.366666666667	-7.179825402916395
530.8442952334829	1586.2333333333333	9272.233333333334	-7.111885532056105
531.6113306595051	1586.7	9312.066666666668	-7.114652645491034
532.3782937146104	1586.8333333333333	9355.366666666667	-6.954420771549796
533.1451843966338	1586.9	9377.433333333332	-7.505142040823193
533.9120027034099	1587.3333333333333	9435.9	-6.789649680780794
534.6787486327736	1586.5666666666666	9464.7	-7.485618432777546
535.4454221825597	1587.1	9504.766666666666	-7.396436595277715
536.212023350603	1586.3333333333333	9531.266666666666	-8.022860555963915
536.9785521347383	1586.2666666666667	9573.8	-7.089857850536545
537.7450085328004	1586.9	9583.2	-7.126673565936827
538.5113925426242	1587.5	9607.1	-6.997796488340192
539.2777041620444	1586.4333333333334	9645.466666666667	-7.964977782060841
540.0439433888959	1587.1666666666667	9664.7	-7.5032317730785225
540.8101102210134	1586.1333333333334	9696.033333333333	-7.154090868864734
541.5762046562318	1587.0666666666666	9716.1	-7.069063944878023
542.3422266923859	1586.6	9724.166666666666	-7.546267333285948
543.1081763273105	1586.5666666666666	9724.466666666667	-7.614137491844124
543.8740535588404	1586.9	9719.533333333333	-8.510147816694039
544.6398583848105	1586.2	9741.433333333332	-7.3817441987866905
545.4055908030555	1586.6666666666667	9757.866666666667	-7.064254776915948
546.1712508114102	1586.7	9759.933333333332	-7.26461027696295
546.9368384077096	1586.5666666666666	9778.533333333333	-7.015193363030179
547.7023535897882	1587.1666666666667	9785.9	-6.894764584473092
548.4677963554811	1586.7333333333333	9771.466666666667	-7.369274315113182
549.2331667026231	1587.0333333333333	9772.333333333334	-7.41049860675625
549.9984646290487	1586.1	9757.833333333334	-8.13960734270756
550.7636901325931	1586.7666666666667	9769.666666666666	-7.271757635000644
551.5288432110908	1586.6	9753.966666666667	-7.7418963963255845
552.2939238623768	1586.8	9769.9	-7.299415648537021
553.0589320842859	1586.8	9762.866666666667	-7.335239297858144
553.8238678746528	1586.5	9763.533333333333	-6.477091741965632
554.5887312313124	1586.9666666666667	9753.166666666666	-7.500869720425458
555.3535221520995	1586.3666666666666	9758.633333333333	-6.267877708192783
556.1182406348488	1586.9333333333334	9754.066666666668	-6.668203231035313
556.8828866773954	1586.4333333333334	9741.666666666666	-7.379998996418559
557.6474602775738	1586.5333333333333	9758.133333333333	-7.520332240430368
558.411961433219	1586.1666666666667	9760.5	-7.458655631260424
559.1763901421657	1586.4	9770.233333333334	-7.18394932774889
559.9407464022488	1585.6333333333334	9779.633333333333	-7.100378617233467
560.7050302113031	1586.8333333333333	9785.233333333334	-7.004520162330076
561.4692415671633	1586.9333333333334	9793.7	-7.9735801103416675
562.2333804676643	1587.0666666666666	9809.7	-6.5697817911916285
562.997446910641	1587.2666666666667	9830.866666666667	-6.369801452912886
563.7614408939281	1587.2333333333333	9836.8	-7.2514465860639525
564.5253624153604	1586.9333333333334	9868.966666666667	-7.2507598821044565
565.2892114727728	1586.9	9896.3	-6.9116918268109035
566.0529880639999	1586.3333333333333	9930.966666666667	-6.199181716827552
566.8166921868768	1587.1666666666667	9937.3	-7.31487050029672
567.5803238392382	1585.8666666666666	9954.966666666667	-6.70610491511021
568.3438830189189	1586.7333333333333	9970.7	-7.032527675250615
569.1073697237535	1586.7	9967.466666666667	-7.7060108731638985
569.8707839515772	1586.7	9985.2	-6.436619500539627
570.6341257002246	1586.2666666666667	9980.866666666667	-7.676481546583536
571.3973949675305	1586.6	10000.033333333333	-6.745585789758307
572.1605917513298	1586.1	10018.666666666666	-7.02103857829346
572.9237160494572	1587.1	10051.3	-7.203649891571623
573.6867678597476	1586.5666666666666	10072.366666666667	-6.513756241723642
574.4497471800358	1586.6666666666667	10079.666666666666	-6.431026819782436
575.2126540081566	1586.7	10064.333333333334	-7.388793597927231
575.9754883419448	1586.4333333333334	10077.566666666668	-7.33356258537901
576.7382501792351	1586.9666666666667	10089.433333333332	-7.507986717613825
577.5009395178625	1586.6	10125.666666666666	-6.4984776761007765
578.2635563556619	1585.8666666666666	10115.433333333332	-8.182756591161382
579.0261006904677	1587.1	10131.466666666667	-7.726211277735996
579.7885725201152	1587.3666666666666	10153.466666666667	-7.2665928581107595
580.5509718424388	1586.6	10152.1	-7.591075884024986
581.3132986552736	1586.2333333333333	10151.4	-7.606316322007114
582.0755529564542	1586.4666666666667	10176.366666666667	-7.042717856319254
582.8377347438156	1587.2	10208.733333333334	-7.0319545088014355
583.5998440151925	1586.4333333333334	10226.7	-7.802508672419415
584.3618807684197	1586.7333333333333	10255.366666666667	-7.5343645562282635
585.123845001332	1586.9333333333334	10300.0	-6.173132241474792
585.8857367117644	1587.5333333333333	10324.0	-5.952454910089566
586.6475558975515	1586.9	10358.4	-6.797337293574911
587.4093025565281	1586.2	10396.466666666667	-7.078153049147386
588.1709766865292	1586.6333333333334	10432.6	-7.1705629879614765
588.9325782853895	1586.9	10474.933333333332	-7.562882265491474
589.6941073509438	1586.2333333333333	10534.166666666666	-7.380690237511603
590.4555638810269	1586.9666666666667	10624.2	-7.2043976185595895
591.2169478734736	1586.6666666666667	10681.6	-8.025590797652049
591.9782593261189	1586.6333333333334	10760.033333333333	-7.898684484491856
592.7394982367973	1586.8333333333333	10842.333333333334	-6.881946285679886
593.5006646033439	1586.5666666666666	10932.466666666667	-6.951589077586466
594.2617584235933	1586.7	11033.633333333333	-6.98189043732357
595.0227796953804	1586.6666666666667	11149.133333333333	-6.707436209942808
595.78372841654	1585.9	11254.833333333334	-6.778619263482463
596.544604584907	1587.1666666666667	11354.7	-6.869760250388028
597.3054081983161	1587.0333333333333	11467.066666666668	-7.554552589205743
598.0661392546021	1586.4666666666667	11589.4	-7.567784545938913
598.8267977515999	1586.9666666666667	11730.0	-5.7801966180913
599.5873836871442	1587.2666666666667	11843.7	-6.603140224042123
600.34789705907	1586.4333333333334	11967.333333333334	-7.361732458114032
601.1083378652119	1586.6666666666667	12109.1	-7.2310638242398335
601.8687061034049	1586.7	12269.2	-6.197430831703083
602.6290017714836	1586.2	12409.033333333333	-7.4963097808050145
603.3892248672829	1585.8666666666666	12570.433333333332	-6.304937290348132
604.1493753886377	1586.4	12695.8	-6.1652273606880525
604.9094533333828	1586.5666666666666	12808.9	-7.462496860537401
605.6694586993528	1586.5333333333333	12967.4	-6.475579024909064
606.4293914843829	1586.4	13094.666666666666	-6.854126225448387
607.1892516863076	1586.5333333333333	13248.7	-6.572458656665972
607.9490393029618	1586.8333333333333	13383.7	-7.051304858656011
608.7087543321802	1587.1	13546.033333333333	-5.967811020689334
609.4683967717978	1586.7	13661.333333333334	-7.219483458669875
610.2279666196492	1586.8333333333333	13816.0	-6.893707947900456
610.9874638735695	1586.1666666666667	13944.633333333333	-6.822146305294161
611.7468885313933	1585.8	14058.233333333334	-7.024186971104302
612.5062405909555	1586.4333333333334	14184.633333333333	-6.497525079143212
613.2655200500909	1586.4666666666667	14313.2	-6.701286864167881
614.0247269066342	1586.4333333333334	14428.066666666668	-7.3384297328522345
614.7838611584203	1586.2	14537.833333333334	-7.001745075979607
615.5429228032841	1585.6666666666667	14671.8	-6.023580107179865
616.3019118390603	1585.9333333333334	14769.6	-6.92595691646857
617.0608282635836	1586.4666666666667	14864.433333333332	-6.4584318209076965
617.8196720746892	1585.9	14927.833333333334	-6.981134281975062
618.5784432702114	1586.0666666666666	15011.1	-6.947815866397046
619.3371418479854	1586.0666666666666	15113.333333333334	-7.118966771191938
620.0957678058459	1586.4	15199.366666666667	-6.968828411361519
620.8543211416277	1587.1	15248.533333333333	-6.813925698419613
621.6128018531655	1586.1666666666667	15293.966666666667	-7.10285215971779
622.3712099382943	1587.2666666666667	15328.766666666666	-6.902085986910103
623.1295453948488	1586.4333333333334	15378.0	-7.215975073460627
623.8878082206638	1586.3	15439.633333333333	-7.747983301656128
624.6459984135743	1586.3333333333333	15530.7	-7.120188459923293
625.4041159714149	1586.7	15588.633333333333	-6.970095243563666
626.1621608920203	1586.0666666666666	15629.133333333333	-6.616958793926034
626.9201331732256	1586.4333333333334	15672.133333333333	-6.817696852703955
627.6780328128656	1585.9666666666667	15739.033333333333	-6.17180482509151
628.4358598087749	1586.1	15780.8	-6.292567581999668
629.1936141587885	1586.4666666666667	15798.766666666666	-7.076229487917658
629.9512958607411	1586.8666666666666	15839.133333333333	-7.298324581774964
630.7089049124675	1586.4666666666667	15874.933333333332	-6.849366035175108
631.4664413118026	1586.3666666666666	15887.166666666666	-6.880372684105421
632.2239050565811	1585.5	15881.533333333333	-7.191516119894162
632.9812961446379	1586.3333333333333	15897.466666666667	-6.731048297541938
633.7386145738079	1586.5	15922.233333333334	-6.5614620619424455
634.4958603419257	1586.5	15915.1	-6.530867158957755
635.2530334468262	1586.7	15920.4	-7.0426159269885815
636.0101338863443	1586.3666666666666	15928.5	-6.5515963601868705
636.7671616583146	1586.5	15922.033333333333	-7.293028229249977
637.5241167605723	1586.9	15909.966666666667	-6.951330575478741
638.2809991909518	1586.1	15879.7	-6.9785032845726604
639.037808947288	1586.3	15867.733333333334	-6.634142044270723
639.7945460274159	1586.2333333333333	15848.766666666666	-6.660858700579478
640.5512104291702	1586.4	15812.533333333333	-6.449239027610101
641.3078021503857	1586.2	15786.1	-6.438967490087941
642.0643211888971	1586.4333333333334	15745.933333333332	-7.1989480790611475
642.8207675425394	1586.4333333333334	15742.366666666667	-5.906330631757285
643.5771412091474	1586.3666666666666	15693.733333333334	-5.881984355571691
644.3334421865558	1586.6666666666667	15665.6	-6.215221787834638
645.0896704725996	1585.9	15656.066666666668	-6.554653549027143
645.8458260651132	1586.5666666666666	15668.266666666666	-6.140022635816651
646.6019089619319	1586.8333333333333	15666.333333333334	-5.929047904712039
647.3579191608902	1586.4666666666667	15646.533333333333	-6.213352489920404
648.1138566598231	1585.8666666666666	15611.6	-6.057489843301921
648.8697214565653	1587.1666666666667	15568.833333333334	-6.736536605809966
649.6255135489516	1586.2666666666667	15532.966666666667	-6.1396800657725965
650.3812329348169	1586.0	15508.333333333334	-6.593002577350197
651.1368796119959	1586.5333333333333	15549.066666666668	-7.079379553568472
651.8924535783235	1586.2333333333333	15575.0	-6.146855253566803
652.6479548316345	1586.5666666666666	15526.533333333333	-7.064182703478678
653.4033833697637	1587.1333333333334	15514.533333333333	-6.695034192282631
654.1587391905458	1585.9333333333334	15499.533333333333	-6.356221861261709
654.9140222918159	1586.5333333333333	15478.4	-7.447119922396413
655.6692326714084	1586.5666666666666	15507.6	-6.174500911115662
656.4243703271585	1585.7333333333333	15515.633333333333	-6.553621223829343
657.1794352569008	1586.4	15536.166666666666	-7.117454674384108
657.9344274584702	1585.9333333333334	15563.166666666666	-7.008812425075012
658.6893469297014	1586.8333333333333	15570.566666666668	-7.348737518806257
659.4441936684294	1585.8	15618.266666666666	-6.752967544966646
660.1989676724888	1586.8333333333333	15634.133333333333	-7.1049361015422905
660.9536689397146	1586.2666666666667	15650.633333333333	-6.998149294118846
661.7082974679414	1586.5666666666666	15701.3	-6.541184560049398
662.4628532550042	1585.6666666666667	15733.9	-6.384677568568183
663.2173362987378	1586.6	15759.666666666666	-6.6040060039413495
663.9717465969768	1587.0666666666666	15810.366666666667	-7.115860223791065
664.7260841475563	1586.1666666666667	15906.566666666668	-6.888939979229921
665.480348948311	1587.0666666666666	15977.633333333333	-7.038765232709255
666.2345409970756	1586.0333333333333	16068.033333333333	-7.221844672943
666.988660291685	1586.1	16141.833333333334	-6.916464657980166
667.742706829974	1587.0333333333333	16191.6	-6.91205702031731
668.4966806097776	1586.5333333333333	16273.166666666666	-6.538885019438861
669.2505816289303	1586.4666666666667	16363.766666666666	-6.415092984090959
670.0044098852671	1586.3	16445.033333333333	-6.911743156030779
670.7581653766227	1585.9	16526.1	-6.988785497376421
671.511848100832	1586.3333333333333	16623.4	-6.765017962473177
672.2654580557298	1586.0666666666666	16734.633333333335	-6.313627218778062
673.0189952391509	1586.5666666666666	16828.366666666665	-6.513940751729493
673.7724596489301	1586.4	16919.633333333335	-6.756200824757598
674.5258512829022	1585.9666666666667	17045.8	-6.089545905087804
675.279170138902	1586.3	17149.666666666668	-6.599346816478283
676.0324162147645	1586.1666666666667	17238.1	-6.572306251141382
676.7855895083242	1586.3	17329.633333333335	-7.309108261873886
677.5386900174161	1585.8666666666666	17450.9	-7.379118782194894
678.2917177398749	1586.5666666666666	17588.533333333333	-6.552592173409625
679.0446726735356	1586.3	17722.7	-6.494873262404051
679.797554816233	1586.0333333333333	17830.866666666665	-7.040581501258491
680.5503641658016	1586.9666666666667	17944.533333333333	-6.878349055203849
681.3031007200765	1586.4	18050.7	-6.879978734879367
682.0557644768925	1586.8333333333333	18198.533333333333	-6.047482545038185
682.8083554340842	1586.5666666666666	18349.333333333332	-5.45811343816369
683.5608735894867	1587.0	18461.633333333335	-6.498509631409916
684.3133189409347	1586.1666666666667	18618.3	-6.179174818180129
685.0656914862628	1586.2333333333333	18715.233333333334	-6.517622152753364
685.8179912233061	1586.2666666666667	18853.9	-6.536710609795683
686.5702181498993	1586.9	18980.8	-6.643731143834261
687.3223722638772	1586.8333333333333	19095.966666666667	-6.4447731121289955
688.0744535630747	1586.9	19192.833333333332	-6.319657040468371
688.8264620453265	1587.3666666666666	19299.466666666667	-6.9670611972441545
689.5783977084674	1587.0333333333333	19441.233333333334	-6.276365597658916
690.3302605503324	1586.8333333333333	19557.8	-6.776297676587352
691.082050568756	1587.2	19676.1	-5.897179450989664
691.8337677615733	1586.6666666666667	19711.7	-7.116896958759631
692.585412126619	1586.4	19854.6	-5.834995625122511
693.3369836617278	1586.3333333333333	19937.366666666665	-5.654685524614846
694.0884823647348	1586.5	19993.5	-6.1659579320904525
694.8399082334745	1586.4666666666667	20072.266666666666	-6.400757295387668
695.5912612657819	1586.8333333333333	20155.033333333333	-6.446308882822615
696.3425414594917	1586.1333333333334	20222.833333333332	-6.162485851457492
697.0937488124388	1586.1666666666667	20294.166666666668	-6.310794594463815
697.8448833224579	1586.1666666666667	20376.966666666667	-6.151042072280626
698.5959449873841	1586.0	20440.766666666666	-6.504887610320785
699.3469338050518	1586.9	20517.6	-6.376516827516136
700.0978497732962	1586.2666666666667	20534.266666666666	-6.307490412066191
700.8486928899517	1586.8	20559.066666666666	-5.774235441602671
701.5994631528534	1586.7	20567.466666666667	-6.256837621853063
702.3501605598362	1586.2333333333333	20607.433333333334	-6.326897691415791
703.1007851087347	1587.1666666666667	20681.633333333335	-5.646983048331786
703.8513367973837	1586.6333333333334	20662.133333333335	-6.095048703925952
704.6018156236181	1586.4666666666667	20649.4	-5.868342449234458
705.3522215852728	1586.5666666666666	20617.3	-6.020019154352405
706.1025546801824	1586.4666666666667	20588.8	-6.239273971585339
706.8528149061818	1586.6333333333334	20549.266666666666	-6.877128760538946
707.603002261106	1586.5666666666666	20532.1	-6.875013910797878
708.3531167427894	1586.3666666666666	20554.1	-6.277656163148369
709.1031583490673	1586.4666666666667	20543.1	-6.64696263619387
709.8531270777742	1586.3333333333333	20478.233333333334	-7.03991608218756
710.6030229267449	1586.5333333333333	20431.2	-6.655137342467962
711.3528458938142	1586.2333333333333	20360.566666666666	-6.568245589378765
712.1025959768172	1586.3	20265.533333333333	-6.441871374343343
712.8522731735884	1587.0	20167.066666666666	-6.891842914629253
713.6018774819628	1587.1666666666667	20096.666666666668	-6.50512677442076
714.351408899775	1586.9	20041.1	-5.77889631634385
715.1008674248601	1586.6	19977.3	-6.54915950718119
715.8502530550527	1586.3333333333333	19860.0	-6.056751871198752
716.5995657881876	1587.0333333333333	19721.1	-6.3202547038573424
717.3488056220998	1586.3666666666666	19614.033333333333	-5.833890625628913
718.097972554624	1587.1	19513.933333333334	-6.350605595287901
718.8470665835949	1586.4	19462.966666666667	-6.025849324156126
719.5960877068475	1586.6	19395.066666666666	-6.007044499419373
720.3450359222164	1586.2333333333333	19358.0	-6.40882142685121
721.0939112275368	1587.1	19307.9	-6.373990114978662
721.842713620643	1586.0	19293.133333333335	-6.7887461922160055
722.5914430993702	1586.5666666666666	19279.666666666668	-6.329066979018462
723.340099661553	1586.4333333333334	19284.066666666666	-6.721490183569469
724.0886833050263	1586.7333333333333	19283.333333333332	-6.164133877490628
724.837194027625	1586.7666666666667	19219.166666666668	-6.111947012746218
725.5856318271836	1587.2666666666667	19153.7	-6.488860670980864
726.3339967015373	1586.3	19117.666666666668	-6.620494653004441
727.0822886485207	1586.6666666666667	19068.0	-6.5944416470917
727.8305076659686	1587.1333333333334	19043.766666666666	-6.82254052614952
728.5786537517159	1586.5666666666666	18969.6	-6.633910061516986
729.3267269035974	1586.4	18918.466666666667	-5.604080974513944
730.0747271194479	1586.8666666666666	18890.433333333334	-5.872499103833325
730.822654397102	1586.5666666666666	18853.666666666668	-5.680475531886708
731.5705087343949	1586.2666666666667	18803.866666666665	-5.878396743958116
732.3182901291611	1586.6666666666667	18780.933333333334	-5.980168063065214
733.0659985792356	1586.7333333333333	18726.1	-6.244870884814072
733.8136340824532	1586.5666666666666	18681.633333333335	-6.2158614617429135
734.5611966366486	1586.5666666666666	18687.366666666665	-6.364812824683543
735.3086862396566	1586.3666666666666	18626.833333333332	-6.545372419754741
736.056102889312	1586.8	18604.366666666665	-6.434272635144832
736.8034465834498	1586.4333333333334	18615.2	-6.075611804027854
737.5507173199047	1586.5666666666666	18635.866666666665	-6.24247184355251
738.2979150965115	1586.8666666666666	18670.166666666668	-5.778820653673588
739.045039911105	1587.0	18669.466666666667	-5.404301391702609
739.79209176152	1586.3	18652.566666666666	-5.581104636289302
740.5390706455914	1586.4333333333334	18615.266666666666	-6.063013412028068
741.285976561154	1587.0666666666666	18645.433333333334	-5.7336136495162044
742.0328095060426	1586.3	18659.633333333335	-5.83989922502408
742.7795694780918	1586.3	18672.666666666668	-5.703374948526996
743.5262564751367	1586.8	18645.0	-5.694303986934324
744.272870495012	1585.8333333333333	18609.266666666666	-5.4741525351185265
745.0194115355524	1586.3333333333333	18560.633333333335	-4.61319430664067
745.765879594593	1586.3666666666666	18502.266666666666	-5.658271727523741
746.5122746699683	1586.6	18464.533333333333	-6.024647498815859
747.2585967595134	1587.0333333333333	18465.2	-5.774955903666648
748.0048458610628	1586.8333333333333	18471.066666666666	-5.989435820740506
748.7510219724516	1586.2333333333333	18484.066666666666	-5.769969920100802
749.4971250915144	1586.1333333333334	18494.566666666666	-5.68272575429561
750.243155216086	1586.1666666666667	18526.733333333334	-5.369953948677946
750.9891123440015	1586.5666666666666	18579.733333333334	-5.845411432609826
751.7349964730954	1586.4	18659.9	-6.047261640292807
752.4808076012027	1586.3666666666666	18724.166666666668	-5.301853431947608
753.2265457261582	1586.3666666666666	18752.566666666666	-5.8725842326599755
753.9722108457964	1586.9666666666667	18823.766666666666	-5.161218553924805
754.7178029579526	1586.5	18851.0	-5.5488870289911
755.4633220604613	1586.2333333333333	18857.1	-5.980282178340273
756.2087681511574	1586.2666666666667	18915.133333333335	-5.50943526155907
756.9541412278757	1586.7333333333333	18983.966666666667	-5.068669207624381
757.699441288451	1586.5666666666666	19030.533333333333	-6.05148665556778
758.4446683307182	1585.6333333333334	19098.533333333333	-5.902268955555225
759.1898223525119	1587.2	19147.833333333332	-5.957895796309291
759.9349033516671	1587.1333333333334	19200.0	-6.201333635984884
760.6799113260186	1586.4	19262.233333333334	-5.704371718131371
761.424846273401	1586.8	19337.9	-5.611112636692098
762.1697081916495	1586.4	19410.233333333334	-4.827576623307702
762.9144970785986	1586.9	19480.766666666666	-4.755976070686593
763.6592129320832	1586.1333333333334	19496.733333333334	-4.998522462577089
764.4038557499381	1586.7	19556.633333333335	-5.231316128005972
765.1484255299982	1586.7	19612.266666666666	-5.366009953077067
765.8929222700982	1586.7666666666667	19677.933333333334	-5.961961276336042
766.637345968073	1586.4	19750.9	-5.805963463261495
767.3816966217572	1586.4333333333334	19834.966666666667	-5.374503651507769
768.1259742289859	1586.3333333333333	19903.4	-5.278789393487762
768.8701787875938	1587.0666666666666	20009.233333333334	-5.82377047443457
769.6143102954156	1587.0	20077.4	-6.01636010694563
770.3583687502863	1586.6333333333334	20148.466666666667	-5.323630931105607
771.1023541500406	1586.8333333333333	20230.7	-4.905903685870126
771.8462664925133	1586.2	20293.166666666668	-5.465255953334215
772.5901057755393	1586.6333333333334	20381.166666666668	-5.630835419069439
773.3338719969533	1586.4	20503.566666666666	-5.299836785689804
774.0775651545903	1586.5333333333333	20614.9	-4.931448123353889
774.8211852462848	1587.1333333333334	20681.566666666666	-5.22920830358106
775.5647322698719	1586.3	20753.466666666667	-5.943937657919898
776.3082062231862	1586.4333333333334	20798.9	-5.992448695606577
777.0516071040627	1586.5	20871.4	-5.85013138767812
777.7949349103361	1587.0333333333333	20987.7	-5.734459358960074
778.5381896398412	1586.3666666666666	21121.733333333334	-5.316886334450761
779.281371290413	1586.3	21223.466666666667	-5.663662062227856
780.024479859886	1586.4333333333334	21322.2	-5.981511177083931
780.7675153460953	1586.3333333333333	21406.566666666666	-6.346497438709506
781.5104777468754	1586.5	21506.933333333334	-6.205209197903883
782.2533670600615	1586.8	21614.233333333334	-6.006216209098889
782.996183283488	1586.4	21743.033333333333	-5.622145181039321
783.73892641499	1586.6666666666667	21814.433333333334	-5.49863319168784
784.4815964524023	1586.9	21954.433333333334	-5.482894326161409
785.2241933935596	1586.7	22091.6	-5.884711792170978
785.9667172362967	1587.1	22223.0	-5.810920261627132
786.7091679784486	1586.8	22318.6	-5.804200220051401
787.4515456178499	1586.4333333333334	22405.833333333332	-5.454586354279162
788.1938501523355	1586.4333333333334	22537.0	-6.044607189761519
788.9360815797401	1587.6333333333334	22673.066666666666	-6.212010605611106
789.6782398978987	1586.5666666666666	22782.766666666666	-6.2901892749986255
790.420325104646	1586.3666666666666	22912.4	-5.805639579122287
791.1623371978169	1586.4	22985.433333333334	-5.667793553322487
791.9042761752461	1585.8666666666666	23074.166666666668	-4.94160056907966
792.6461420347684	1586.4666666666667	23165.633333333335	-5.6068791518234455
793.3879347742187	1586.5333333333333	23327.566666666666	-5.794766624216838
794.1296543914318	1586.3666666666666	23430.166666666668	-5.835693726579048
794.8713008842426	1586.2	23521.766666666666	-6.190916516205462
795.6128742504857	1586.7666666666667	23648.1	-6.053641210657974
796.354374487996	1586.0666666666666	23707.866666666665	-6.287538403575709
797.0958015946084	1586.5666666666666	23826.966666666667	-6.279271292150615
797.8371555681575	1587.0333333333333	23980.066666666666	-5.932062115773428
798.5784364064783	1587.0333333333333	24050.1	-5.556259442828038
799.3196441074057	1586.3333333333333	24115.9	-5.941359514309441
800.0607786687742	1586.3	24197.0	-5.828596090864714
800.8018400884189	1586.7333333333333	24301.0	-6.367813256806051
801.5428283641745	1586.9666666666667	24458.266666666666	-6.39489300607376
802.2837434938757	1586.5333333333333	24607.466666666667	-6.546935130468673
803.0245854753575	1586.6	24717.666666666668	-6.298924665189064
803.7653543064547	1586.9333333333334	24820.3	-5.745966763761999
804.5060499850019	1586.0333333333333	24901.9	-5.186210869759758
805.2466725088342	1586.4333333333334	24969.7	-5.744810068151083
805.9872218757862	1586.4666666666667	25081.833333333332	-4.7380701462341
806.7276980836928	1586.5333333333333	25211.933333333334	-4.771530440812614
807.4681011303886	1586.2333333333333	25314.066666666666	-5.0526729608310434
808.2084310137088	1587.2666666666667	25394.8	-5.171071800809784
808.948687731488	1585.8666666666666	25507.133333333335	-5.4312062222815385
809.688871281561	1586.0	25593.333333333332	-5.494627550348474
810.4289816617627	1586.1666666666667	25667.266666666666	-5.40488033286927
811.1690188699278	1586.5333333333333	25754.066666666666	-5.473812437528653
811.9089829038911	1586.0	25736.4	-6.183846261569358
812.6488737614875	1586.1666666666667	25837.033333333333	-5.8080848748313185
813.3886914405518	1586.8	26022.1	-5.681510780564655
814.1284359389189	1585.9	26141.266666666666	-5.922673853778962
814.8681072544233	1586.4333333333334	26226.4	-5.694353764695283
815.6077053849002	1586.5333333333333	26318.566666666666	-5.6628946157713695
816.3472303281842	1587.1333333333334	26354.833333333332	-5.648446370284464
817.0866820821101	1586.3	26419.733333333334	-5.844148087117016
817.8260606445127	1586.7333333333333	26520.033333333333	-6.051132431601429
818.5653660132269	1586.4	26621.766666666666	-5.66607107002362
819.3045981860876	1587.5	26711.2	-5.077709799542493
820.0437571609293	1586.3	26803.833333333332	-5.8916606172774575
820.7828429355872	1586.4333333333334	26931.666666666668	-5.681249759879801
821.5218555078957	1587.0666666666666	27020.4	-5.701023568590132
822.26079487569	1586.8	27087.866666666665	-5.775057961147573
822.9996610368046	1586.7666666666667	27161.0	-5.98370277149066
823.7384539890745	1586.2	27199.9	-5.7085545809747265
824.4771737303345	1586.0333333333333	27247.9	-6.016822631460842
825.2158202584193	1586.3	27327.833333333332	-5.812477015073311
825.9543935711638	1586.0333333333333	27408.4	-5.63173502509417
826.6928936664028	1585.6333333333334	27464.233333333334	-5.744909418319788
827.4313205419711	1586.5333333333333	27560.933333333334	-5.824505309000852
828.1696741957036	1586.5333333333333	27660.466666666667	-5.137379619263657
828.907954625435	1586.7333333333333	27760.166666666668	-6.055495606271416
829.646161829	1586.3666666666666	27915.533333333333	-5.650490464478656
830.3842958042337	1586.0333333333333	28018.966666666667	-5.726292240385231
831.1223565489707	1586.1666666666667	28079.633333333335	-5.923560934783214
831.8603440610459	1585.5666666666666	28178.4	-6.225283858450727
832.598258338294	1585.7333333333333	28257.7	-6.092427793509162
833.3360993785501	1586.3333333333333	28345.766666666666	-5.7487128087398425
834.0738671796487	1586.2333333333333	28462.233333333334	-4.590183819099291
834.8115617394246	1586.8666666666666	28552.733333333334	-4.758729761223384
835.5491830557129	1586.3666666666666	28633.633333333335	-4.955141648894663
836.2867311263482	1586.6666666666667	28687.2	-5.181994684189514
837.0242059491653	1586.1666666666667	28769.0	-5.304257125957708
837.7616075219992	1585.9333333333334	28870.0	-5.441917239347687
838.4989358426844	1586.7666666666667	28961.166666666668	-5.5332115607618615
839.2361909090561	1586.8	28982.766666666666	-5.014672914352761
839.9733727189487	1586.9666666666667	29034.133333333335	-5.114328438611658
840.7104812701973	1586.0333333333333	29130.3	-5.276612910018829
841.4475165606366	1587.3666666666666	29224.433333333334	-5.6691872824886635
842.1844785881015	1586.6666666666667	29373.8	-5.664480386644215
842.9213673504267	1586.2666666666667	29488.966666666667	-5.384008420120211
843.6581828454471	1586.0	29516.633333333335	-5.964412350249766
844.3949250709974	1586.7333333333333	29588.8	-6.052297616048951
845.1315940249126	1585.9666666666667	29681.133333333335	-5.884989607592222
845.8681897050272	1586.6666666666667	29772.166666666668	-5.376484298785267
846.6047121091764	1586.5333333333333	29855.333333333332	-5.421432739402242
847.3411612351948	1586.7	29961.766666666666	-5.669234918681428
848.0775370809172	1586.3666666666666	30049.666666666668	-5.467492165029971
848.8138396441784	1587.1	30150.9	-5.362782415863832
849.5500689228132	1586.5	30227.1	-5.6978362861502525
850.2862249146566	1586.3	30302.466666666667	-5.628701639238164
851.0223076175432	1586.1	30449.166666666668	-5.4576167784928264
851.7583170293079	1585.8333333333333	30676.433333333334	-5.252488467256504
852.4942531477856	1586.3	30735.7	-4.998024272963502
853.2301159708109	1585.9666666666667	30724.033333333333	-4.970979090343455
853.9659054962187	1586.4666666666667	30760.766666666666	-4.807340124373216
854.7016217218439	1586.1333333333334	30788.333333333332	-4.902778186884436
855.4372646455213	1585.7333333333333	30911.466666666667	-4.893955971992364
856.1728342650856	1586.6666666666667	31004.766666666666	-5.237150239237042
856.9083305783716	1586.7666666666667	31116.133333333335	-5.260158575820489
857.6437535832143	1586.5333333333333	31218.4	-5.140697206075129
858.3791032774483	1586.9	31257.866666666665	-5.062113936395224
859.1143796589085	1586.7333333333333	31283.666666666668	-5.165148130677467
859.8495827254299	1586.4333333333334	31506.3	-5.125932481964608
860.5847124748469	1587.0	31601.866666666665	-4.98108379117825
861.3197689049947	1586.5333333333333	31750.633333333335	-4.734942773518694
862.0547520137079	1586.1666666666667	31935.733333333334	-4.907125475984182
862.7896617988213	1586.5666666666666	32027.433333333334	-4.948444512454907
863.5244982581698	1584.9666666666667	32141.7	-4.688488552210906
864.2592613895882	1586.3666666666666	32132.066666666666	-5.5524471370203266
864.9939511909114	1586.7333333333333	32129.966666666667	-5.160108965590205
865.728567659974	1586.6	32117.433333333334	-5.493335670524282
866.4631107946109	1586.6333333333334	32158.433333333334	-5.448612797305418
867.197580592657	1586.8	32215.566666666666	-5.033204011245326
867.931977051947	1586.4333333333334	32362.4	-5.318375968335342
868.6663001703158	1586.6333333333334	32392.7	-5.079186747364058
869.4005499455982	1586.4	32422.266666666666	-4.774449171732233
870.1347263756289	1586.2	32414.833333333332	-4.832221720123067
870.8688294582428	1585.6333333333334	32526.0	-4.732957740289327
871.6028591912748	1586.2666666666667	32658.666666666668	-4.110184262432487
872.3368155725594	1586.0	32770.933333333334	-4.7667540033623075
873.0706985999318	1586.0333333333333	32809.566666666666	-4.6173323804166095
873.8045082712266	1585.3	32915.4	-4.971421550386303
874.5382445842787	1587.0333333333333	33016.2	-5.682020080057141
875.2719075369228	1586.4	33131.2	-5.247110394627002
876.0054971269938	1586.0333333333333	33255.933333333334	-4.780964984574311
876.7390133523264	1586.5	33443.2	-5.034815199861201
877.4724562107556	1586.0666666666666	33642.5	-5.451154107073503
878.2058257001161	1586.2	33796.03333333333	-5.6419056416707445
878.9391218182427	1586.6	33964.73333333333	-5.123901208810049
879.6723445629702	1586.6	34028.933333333334	-5.624637786193264
880.4054939321335	1586.5666666666666	34190.9	-5.175440639897581
881.1385699235674	1586.8333333333333	34424.566666666666	-5.4254439620163675
881.8715725351066	1585.6	34674.96666666667	-5.573229244552037
882.604501764586	1586.2333333333333	34906.066666666666	-5.880107283682995
883.3373576098403	1585.9666666666667	35104.333333333336	-5.819943923495298
884.0701400687044	1585.8666666666666	35208.1	-6.025072741121763
884.8028491390132	1586.8333333333333	35373.96666666667	-5.692768669407651
885.5354848186014	1586.7666666666667	35427.8	-6.007480371072523
886.2680471053038	1585.8333333333333	35516.166666666664	-6.213066266883375
887.0005359969554	1586.4666666666667	35652.63333333333	-6.207320206544714
887.7329514913906	1586.7666666666667	35749.73333333333	-6.470077228224403
888.4652935864447	1586.6333333333334	36000.833333333336	-6.1093176651987395
889.1975622799522	1586.6	36221.26666666667	-5.756508635703817
889.929757569748	1586.7333333333333	36435.433333333334	-5.465486810830845
890.6618794536669	1586.4	36567.666666666664	-5.362751534233995
891.3939279295437	1586.9	36610.76666666667	-5.384438212984604
892.1259029952132	1585.9666666666667	36786.3	-5.234915681747211
892.8578046485103	1586.9333333333334	37012.86666666667	-5.0414489885861
893.5896328872698	1586.0	37235.36666666667	-4.853851879190365
894.3213877093264	1586.1	37477.3	-4.767873079933549
895.0530691125149	1586.4333333333334	37723.13333333333	-4.246795662784457
895.7846770946703	1586.1666666666667	37992.13333333333	-3.7963326412740175
896.5162116536272	1586.6	38098.53333333333	-3.803835368812887
897.2476727872206	1586.0333333333333	38188.833333333336	-3.4696850606834664
897.9790604932853	1586.5333333333333	38363.76666666667	-3.143509847188117
898.7103747696559	1586.8333333333333	38456.0	-2.824902064739593
899.4416156141674	1586.3	38664.76666666667	-2.417040446853441
900.1727830246544	1586.6	38936.86666666667	-2.139627895328078
900.9038769989521	1585.3	39148.73333333333	-1.52576406015547
901.634897534895	1586.0666666666666	39328.4	-1.7653898095896234
902.365844630318	1586.8	39503.933333333334	-1.4518188199502724
903.0967182830558	1586.8	39626.5	-1.778527414932545
903.8275184909435	1586.5333333333333	39775.53333333333	-1.7764963012471056
904.5582452518156	1586.4	40045.23333333333	-1.3668681964930867
905.288898563507	1586.7	40324.8	-1.001485289487221
906.0194784238527	1586.5666666666666	40478.13333333333	-0.9176854590514497
906.7499848306873	1586.8333333333333	40673.53333333333	-0.6232531388767152
907.4804177818455	1585.6333333333334	40892.76666666667	-1.0817968150665322
908.2107772751625	1586.5	41070.333333333336	-1.1256015627412808
908.9410633084728	1586.5	41219.76666666667	-1.8341144804219007
909.6712758796114	1586.2	41339.9	-1.1176070622707028
910.4014149864129	1586.2	41382.46666666667	-1.2524534810867642
911.1314806267123	1586.1666666666667	41524.8	-0.8129796020263728
911.8614727983444	1586.7	41651.53333333333	-0.661806815978281
912.5913914991438	1586.2333333333333	41737.46666666667	-0.6488635930150498
913.3212367269456	1586.3666666666666	41873.7	-0.6506199522691241
914.0510084795844	1586.3666666666666	42072.36666666667	-0.21627455081581462
914.7807067548952	1586.3666666666666	42237.46666666667	-0.6078195655727066
915.5103315507125	1586.5666666666666	42375.46666666667	-0.650421880970487
916.2398828648716	1586.1	42460.2	-0.7070607978898554
916.9693606952068	1586.1666666666667	42569.53333333333	-0.680490653875358
917.6987650395532	1586.6333333333334	42683.23333333333	-0.819979566229452
918.4280958957455	1586.0333333333333	42803.166666666664	-1.3140496534218065
919.1573532616186	1586.3666666666666	42863.96666666667	-1.4407806541684727
919.8865371350073	1586.0	42891.13333333333	-1.0833726875638765
920.6156475137464	1586.1666666666667	42978.96666666667	-0.9181306087852978
921.3446843956707	1586.5666666666666	43036.8	-0.3156070488807269
922.0736477786149	1586.2666666666667	42978.13333333333	-0.9195473016923482
922.802537660414	1586.7666666666667	43041.96666666667	-0.6539230196952428
923.5313540389027	1586.4666666666667	43120.0	-0.875370068019568
924.2600969119159	1586.5	43116.26666666667	-1.0980348429989786
924.9887662772883	1587.0	43028.23333333333	-1.4754872378603907
925.7173621328548	1585.9	42976.53333333333	-1.684286188074685
926.4458844764501	1586.7666666666667	42947.86666666667	-2.0611650480868358
927.1743333059092	1586.0666666666666	42749.666666666664	-1.9677660240706027
927.9027086190666	1586.5	42440.03333333333	-2.449791714410919
928.6310104137575	1587.0	41975.0	-2.423773333782639
929.3592386878165	1585.5	41419.0	-2.175454649763913
930.0873934390784	1586.6333333333334	40662.933333333334	-2.5111612209368857
930.815474665378	1586.7666666666667	39940.3	-2.0233101939744658
931.5434823645503	1586.4666666666667	39021.333333333336	-2.5828825751275235
932.2714165344298	1586.3	37926.36666666667	-2.290899417008699
932.9992771728516	1586.5333333333333	36858.96666666667	-1.8989560228245685
933.7270642776504	1586.3666666666666	35793.7	-1.9823843674635593
934.4547778466609	1586.4666666666667	34705.5	-2.431785729246095
935.1824178777181	1586.3666666666666	33851.2	-2.6057098452097907
935.9099843686568	1586.5	33097.26666666667	-2.847737778141147
936.6374773173115	1586.9	32554.7	-2.8120510029572734
937.3648967215174	1586.2333333333333	32183.766666666666	-2.9150586439342585
938.0922425791092	1586.5	31973.2	-3.2237719528094426
938.8195148879216	1586.6666666666667	32047.333333333332	-3.1447332837169366
939.5467136457895	1586.1	32209.766666666666	-3.7649371953421253
940.2738388505477	1586.6	32485.666666666668	-3.7598580746823975
941.000890500031	1585.7	32885.7	-3.72428313046671
941.7278685920743	1586.6666666666667	33445.066666666666	-4.163195502808884
942.4547731245123	1586.3	34099.566666666666	-4.094290597939041
943.1816040951798	1586.0	34784.86666666667	-3.735691596622174
943.9083615019116	1586.3666666666666	35524.333333333336	-3.4964528306309823
944.6350453425426	1586.5666666666666	36242.933333333334	-3.5063092670585614
945.3616556149077	1586.5666666666666	36978.566666666666	-3.5582831518862683
946.0881923168415	1586.4	37782.0	-3.4371438425338083
946.8146554461789	1586.2333333333333	38482.333333333336	-2.8446757879367515
947.5410450007547	1586.1	39202.433333333334	-3.0549108966232463
948.2673609784038	1586.6333333333334	39965.46666666667	-3.362883300836456
948.9936033769609	1586.0333333333333	40811.066666666666	-3.3103885860240685
949.7197721942608	1586.6	41571.566666666666	-3.0683546524283907
950.4458674281384	1586.9333333333334	42353.96666666667	-3.640129014019562
951.1718890764284	1585.9333333333334	43199.63333333333	-2.921025195152173
951.8978371369658	1586.3333333333333	43844.566666666666	-2.7459213753711778
952.6237116075853	1586.8666666666666	44366.2	-2.6560765076267905
953.3495124861216	1586.6	44876.23333333333	-2.7737483631298896
954.0752397704097	1585.8333333333333	45385.53333333333	-2.776032969205128
954.8008934582843	1585.8333333333333	45952.0	-2.6833054351197725
955.5264735475803	1586.1666666666667	46598.3	-2.5752229738824255
956.2519800361324	1586.3666666666666	47134.5	-2.5702839180576924
956.9774129217755	1586.3666666666666	47588.7	-2.2770971867087106
957.7027722023442	1585.9	48040.23333333333	-2.1083369261101597
958.4280578756737	1586.2666666666667	48391.63333333333	-2.4623861416159007
959.1532699395985	1586.0333333333333	48696.0	-2.092215367464876
959.8784083919536	1586.4	49043.03333333333	-2.313401566153839
960.6034732305736	1586.6666666666667	49379.96666666667	-2.1760090456011265
961.3284644532936	1586.1666666666667	49667.833333333336	-1.8285250232183579
962.053382057948	1586.6	49932.933333333334	-1.6291492293189405
962.7782260423721	1586.7333333333333	50200.833333333336	-1.5371157048499522
963.5029964044004	1586.1333333333334	50427.6	-1.9052068243010867
964.2276931418677	1587.2	50610.46666666667	-1.9016850007866277
964.952316252609	1585.5333333333333	50775.96666666667	-1.7117714726555275
965.6768657344589	1586.3666666666666	50853.2	-1.2174271620998258
966.4013415852523	1586.6	50849.833333333336	-1.45539697886168
967.1257438028242	1586.6	50827.36666666667	-1.4030218908398011
967.8500723850091	1586.7	50862.166666666664	-1.4603067038110042
968.574327329642	1585.9666666666667	50841.53333333333	-1.525332994065419
969.2985086345576	1586.0333333333333	50939.4	-1.4199997362684873
970.0226162975908	1586.8	50893.23333333333	-1.326229796364961
970.7466503165765	1586.0333333333333	50854.833333333336	-1.3292917784716483
971.4706106893493	1587.1333333333334	50808.36666666667	-1.7165614912859946
972.1944974137441	1586.5666666666666	50619.166666666664	-1.564617975130379
972.9183104875957	1586.4	50333.933333333334	-1.4248906543711655
973.6420499087391	1586.7	50077.7	-1.1734650015052743
974.3657156750087	1586.0666666666666	49966.066666666666	-0.6787090669519565
975.0893077842397	1586.2666666666667	49831.933333333334	-0.6221738040401154
975.8128262342667	1586.8666666666666	49775.73333333333	-1.013306091031766
976.5362710229247	1585.9666666666667	49664.4	-0.8001920426295567
977.2596421480483	1586.1	49531.26666666667	-0.8449068105573164
977.9829396074724	1587.1	49397.96666666667	-0.9134537780553461
978.7061633990318	1587.0333333333333	49197.4	-0.7746656881679457
979.4293135205613	1586.2333333333333	48967.4	-0.7244239205665532
980.1523899698958	1586.3666666666666	48787.6	-0.4591894573344754
980.87539274487	1586.7	48693.9	-0.03564642095519506
981.5983218433189	1586.6333333333334	48691.53333333333	-0.08081878346709397
982.3211772630771	1586.7	48710.666666666664	-0.617340231379168
983.0439590019795	1587.0333333333333	48830.5	-0.20188579680716298
983.7666670578608	1586.8666666666666	48866.46666666667	-0.3357592608110539
984.4893014285559	1586.9	48922.63333333333	-0.03058149103268983
985.2118621118997	1586.4333333333334	48902.36666666667	0.10648492532925034
985.9343491057269	1586.6333333333334	48859.833333333336	-0.06644687565806413
986.6567624078724	1587.0	48660.03333333333	-0.26316797939488745
987.3791020161709	1585.7	48571.6	0.17966103146625845
988.1013679284573	1586.8666666666666	48536.566666666666	0.22545524060249825
988.8235601425663	1586.6	48508.0	0.058623940576728234
989.5456786563328	1586.2	48561.86666666667	-0.148512457382236
990.2677234675917	1586.9666666666667	48634.63333333333	0.23822373763342458
990.9896945741776	1587.1666666666667	48516.933333333334	0.015732317550871122
991.7115919739255	1587.1	48301.433333333334	-0.16947884100724642
992.4334156646702	1586.9666666666667	48007.3	-0.417998346485699
993.1551656442463	1586.2666666666667	47677.4	0.13224945420036088
993.8768419104888	1586.3666666666666	47299.333333333336	0.3069735130969089
994.5984444612325	1586.3666666666666	46996.1	0.2219393499166887
995.3199732943121	1586.6333333333334	46714.1	0.37998266326576013
996.0414284075626	1586.5	46501.666666666664	-0.15467991905971637
996.7628097988187	1586.2333333333333	46353.53333333333	-0.24698581668230774
997.4841174659151	1586.5	46126.5	-0.22550675525275707
998.2053514066869	1586.5333333333333	45824.46666666667	-0.2303168554381365
998.9265116189687	1586.7666666666667	45339.8	-0.33669317243252805
999.6475981005952	1586.8333333333333	44737.13333333333	-0.25355620810545887
1000.3686108494015	1585.6666666666667	44218.36666666667	0.07267253798593393
1001.0895498632223	1586.8333333333333	43808.833333333336	0.4837101498762179
1001.8104151398923	1586.1666666666667	43435.933333333334	0.36890255111347303
1002.5312066772464	1586.5666666666666	43065.76666666667	0.5388501501439243
1003.2519244731194	1586.4333333333334	42787.333333333336	0.6540278933599543
1003.9725685253462	1586.0666666666666	42538.066666666666	1.0203346842623418
1004.6931388317614	1586.2333333333333	42180.46666666667	0.7609679076760699
1005.4136353902	1586.8333333333333	41741.73333333333	1.1942272743041622
1006.1340581984969	1586.1333333333334	41170.76666666667	0.3585434269680312
1006.8544072544867	1586.9666666666667	40536.0	1.0102788204334308
1007.5746825560042	1586.8333333333333	39910.36666666667	0.6884170569444468
1008.2948841008844	1587.2	39331.3	0.8926540715593109
1009.0150118869618	1585.6	38840.13333333333	1.2031640789785958
1009.7350659120716	1586.8333333333333	38483.03333333333	1.025261038495905
1010.4550461740483	1586.2666666666667	38155.96666666667	1.0864100796391318
1011.174952670727	1586.7333333333333	37803.03333333333	1.1611468556287792
1011.8947853999423	1586.7	37349.7	1.082946316225299
1012.614544359529	1586.8333333333333	36835.36666666667	1.1494190761910574
1013.334229547322	1586.6333333333334	36210.63333333333	1.003356880948092
1014.0538409611561	1586.9	35546.26666666667	1.1653292723565332
1014.7733785988661	1586.0666666666666	34900.566666666666	1.3574494933056707
1015.4928424582868	1587.1333333333334	34360.566666666666	1.2717879450366858
1016.2122325372529	1586.5	33868.066666666666	1.0618677325494792
1016.9315488335994	1586.4	33451.63333333333	1.463958576171495
1017.6507913451611	1587.4666666666667	33126.8	2.3906018174894825
1018.3699600697728	1586.0666666666666	32779.333333333336	2.291678915477092
1019.0890550052692	1586.7333333333333	32331.166666666668	2.4819458516530752
1019.8080761494851	1586.6	31813.4	2.431610721420024
1020.5270235002555	1586.6333333333334	31160.066666666666	2.6533996917392875
1021.2458970554151	1586.9	30418.833333333332	2.1967059350096023
1021.9646968127987	1586.5666666666666	29779.0	2.451624266518208
1022.6834227702411	1586.7333333333333	29169.233333333334	1.8961926119927055
1023.4020749255772	1586.1666666666667	28688.333333333332	2.179428937074153
1024.1206532766416	1585.9333333333334	28303.966666666667	2.5050211857375135
1024.8391578212693	1586.3333333333333	27962.233333333334	2.4316257072101997
1025.5575885572953	1586.3666666666666	27615.633333333335	1.863239949796707
1026.2759454825539	1585.6333333333334	27170.0	2.1663107231641403
1026.9942285948803	1586.5333333333333	26572.5	2.1909557265959716
1027.7124378921092	1586.2666666666667	25971.266666666666	2.178858360257908
1028.4305733720753	1586.2333333333333	25389.9	2.119743576768659
1029.1486350326138	1586.6333333333334	24860.333333333332	2.464542676771202
1029.866622871559	1587.3	24367.266666666666	1.87237638306902
1030.584536886746	1587.1	23955.233333333334	2.4708765236069428
1031.3023770760096	1586.7333333333333	23539.8	1.5683121066256345
1032.0201434371845	1586.4333333333334	23219.033333333333	1.5573347738373569
1032.7378359681059	1586.0333333333333	22861.7	1.5261486032438978
1033.455454666608	1587.3	22470.766666666666	1.7413464280445345
1034.1729995305259	1586.8666666666666	22020.133333333335	1.3020035292467456
1034.8904705576945	1586.8	21477.033333333333	1.2332184135880135
1035.6078677459486	1586.3	20931.1	1.5285515505363172
1036.3251910931228	1585.9	20438.533333333333	1.3843807355415085
1037.042440597052	1586.2	19976.5	1.0324324643828229
1037.7596162555712	1586.5	19569.2	1.1656257499923877
1038.4767180665153	1586.2333333333333	19232.733333333334	1.3129178250149383
1039.1937460277186	1586.3	18927.4	1.2096497207288117
1039.9107001370162	1585.9666666666667	18641.8	0.7518119690508633
1040.627580392243	1587.3666666666666	18371.6	1.1996746808338237
1041.3443867912338	1586.8	18045.1	1.7018096540390513
1042.0611193318232	1586.4333333333334	17654.3	1.3752360266346169
1042.7777780118463	1587.1666666666667	17190.366666666665	1.0208393290736955
1043.4943628291376	1586.3333333333333	16728.766666666666	0.8804310590286433
1044.2108737815322	1585.8666666666666	16317.566666666668	1.0586482362794012
1044.9273108668647	1586.1	15928.366666666667	0.5160885006095639
1045.64367408297	1586.5	15585.0	0.5308408225302538
1046.359963427683	1586.8333333333333	15294.8	0.10139392752292876
1047.0761788988382	1586.2	15043.9	1.0791937474672462
1047.7923204942708	1586.2333333333333	14771.866666666667	0.31630983452542055
1048.5083882118154	1586.3666666666666	14515.933333333332	0.8270826761967865
1049.224382049307	1586.2333333333333	14187.6	0.6115934155401282
1049.9403020045802	1586.6333333333334	13856.066666666668	0.5088270725520899
1050.6561480754697	1586.2	13498.766666666666	0.3221548350825566
1051.3719202598106	1586.0333333333333	13174.966666666667	0.30865325604422206
1052.0876185554378	1586.7666666666667	12906.766666666666	0.7820757488017743
1052.8032429601856	1586.8333333333333	12643.8	0.7062669878976199
1053.5187934718892	1586.7333333333333	12453.333333333334	1.0457025924353232
1054.2342700883835	1586.6333333333334	12282.2	0.6352573376976438
1054.949672807503	1586.3666666666666	12129.133333333333	0.2279977408340141
1055.6650016270826	1586.6666666666667	11978.666666666666	0.6803366456621617
1056.3802565449573	1587.3333333333333	11767.2	0.9239054616882685
1057.0954375589617	1586.9	11532.766666666666	0.44999105334178385
1057.8105446669308	1586.4666666666667	11321.1	0.4463626791010662
1058.5255778666992	1587.1	11092.5	0.810979204727608
1059.240537156102	1586.3666666666666	10875.666666666666	0.7767794765138634
1059.9554225329737	1586.6	10684.666666666666	0.5381454677173743
1060.6702339951491	1586.5333333333333	10533.766666666666	0.7076353170530305
1061.3849715404633	1586.1333333333334	10401.633333333333	0.17574693308642791
1062.0996351667509	1586.0	10291.033333333333	0.948946789443802
1062.8142248718468	1586.8333333333333	10167.333333333334	-0.6322161449296455
1063.528740653586	1587.0333333333333	10034.7	0.8353584329975151
1064.2431825098029	1586.9333333333334	9845.266666666666	-0.15773725781786418
1064.9575504383324	1586.6	9640.133333333333	-0.38450155845180833
1065.6718444370097	1585.8666666666666	9437.466666666667	0.06822455727827317
1066.386064503669	1586.5333333333333	9249.066666666668	-1.0548117891021653
1067.1002106361457	1586.6666666666667	9100.533333333333	-0.5699100259390099
1067.8142828322743	1585.6333333333334	8982.133333333333	0.5738406424890462
1068.5282810898898	1586.9333333333334	8870.366666666667	0.5131013278344644
1069.2422054068265	1586.7	8764.4	-0.4978812175128295
1069.95605578092	1586.4	8664.8	0.06340468531271463
1070.6698322100044	1585.9666666666667	8528.3	0.1501637725278106
1071.383534691915	1586.5	8371.8	0.5037996727450682
1072.0971632244864	1586.4666666666667	8186.666666666667	-0.08553183730869118
1072.8107178055534	1586.0	8041.766666666666	-0.46617122212266876
1073.524198432951	1586.8	7922.566666666667	-0.1279345777374074
1074.2376051045137	1586.1	7809.8	-0.882991316115392
1074.9509378180765	1585.9666666666667	7725.9	-0.911495520087498
1075.6641965714741	1586.3666666666666	7639.866666666667	-0.7311597995775129
1076.3773813625414	1586.2333333333333	7531.566666666667	-0.5304910591017005
1077.0904921891133	1586.5666666666666	7428.766666666666	-0.455697441815648
1077.8035290490245	1586.2666666666667	7299.966666666666	-0.9541349801924959
1078.51649194011	1586.1333333333334	7172.233333333334	0.10626526726968173
1079.2293808602042	1586.4333333333334	7053.7	0.35495644317274655
1079.9421958071423	1587.1666666666667	6926.866666666667	-0.5391748918329408
1080.6549367787588	1586.7	6831.733333333334	-1.1796918893565533
1081.367603772889	1587.0	6774.633333333333	0.15630035314099255
1082.080196787367	1585.8	6708.733333333334	-1.2162234389200342
1082.7927158200282	1586.6666666666667	6630.833333333333	-1.389697682230714
1083.5051608687072	1587.0	6528.366666666667	-1.1381418201797633
1084.217531931239	1585.7	6409.566666666667	-0.045012850258503205
1084.9298290054578	1586.5333333333333	6294.0	0.3661051213796666
1085.6420520891993	1586.6	6183.766666666666	-1.364520604932212
1086.3542011802977	1585.8333333333333	6107.833333333333	-0.4127772980046587
1087.0662762765878	1586.1333333333334	6051.933333333333	-0.035656494490724645
1087.7782773759047	1587.0	5989.233333333334	-1.3953432964675818
1088.4902044760831	1586.2666666666667	5921.133333333333	-0.7107412096690627
1089.202057574958	1586.3	5825.866666666667	-0.3447391293876555
1089.9138366703637	1586.1666666666667	5732.7	-1.6238713650586907
1090.6255417601355	1586.3	5645.166666666667	-0.306622064011142
1091.337172842108	1586.6333333333334	5561.0	-1.0659324167211306
1092.048729914116	1587.4333333333334	5511.366666666667	-0.8918889464304361
1092.7602129739944	1586.4	5461.166666666667	-1.3689856418897495
1093.471622019578	1586.1666666666667	5422.1	-1.0139982094254965
1094.1829570487016	1586.1333333333334	5349.466666666666	-0.9183939041955589
1094.8942180592	1586.7333333333333	5260.133333333333	-0.00788171795530601
1095.605405048908	1586.8	5176.6	-1.7627277919893336
1096.3165180156604	1586.7666666666667	5112.166666666667	-2.113718119452785
1097.027556957292	1585.7666666666667	5069.433333333333	-2.180326775833028
1097.7385218716379	1586.3333333333333	5033.933333333333	-0.998214648401068
1098.4494127565324	1586.2	4970.8	-2.8222909699941487
1099.1602296098106	1586.5333333333333	4897.5	-2.1328006795946357
1099.8709724293074	1586.2	4817.566666666667	-1.055992213256211
1100.5816412128574	1586.0333333333333	4741.366666666667	-1.5113875420187264
1101.2922359582956	1586.3333333333333	4694.2	-1.478727754916868
1102.0027566634565	1586.2666666666667	4658.4	-1.3221115293820334
1102.7132033261753	1586.2333333333333	4604.033333333334	-1.8333878963957957
1103.4235759442865	1586.7	4527.033333333334	-2.635859024314309
1104.1338745156252	1586.3	4464.2	-1.0400101886908222
1104.844099038026	1586.3333333333333	4404.2	-2.2801428574233773
1105.5542495093239	1586.3666666666666	4375.866666666667	-1.0263337562877526
1106.2643259273534	1585.9333333333334	4326.666666666667	-1.344819110947591
1106.9743282899494	1586.5666666666666	4248.0	-2.2677198059093824
1107.684256594947	1586.2666666666667	4171.166666666667	-2.0839426061345656
1108.394110840181	1586.3333333333333	4112.7	-2.6677736887015886
1109.1038910234856	1586.4666666666667	4067.8333333333335	-2.3157772421115532
1109.8135971426964	1586.3	4013.8	-2.7168202136781443
1110.5232291956477	1586.6	3937.233333333333	-2.5544279458248553
1111.2327871801745	1585.7333333333333	3871.766666666667	-2.664159293192704
1111.9422710941117	1586.4666666666667	3825.733333333333	-2.7067767682145787
1112.6516809352938	1586.3666666666666	3771.6	-4.383221636586992
1113.3610167015559	1585.6666666666667	3713.0666666666666	-3.254071471291122
1114.0702783907325	1586.4333333333334	3662.133333333333	-2.8431477537337377
1114.7794660006589	1586.2	3617.866666666667	-3.1734410682629437
1115.4885795291696	1585.9333333333334	3586.3333333333335	-2.410387831443021
1116.1976189740992	1585.8	3538.133333333333	-2.609626333361462
1116.906584333283	1586.7	3489.6	-3.4326367175186348
1117.6154756045555	1586.3666666666666	3453.0	-3.3605621529384027
1118.3242927857516	1586.2333333333333	3419.7	-2.8253421563830114
1119.0330358747062	1585.9333333333334	3375.133333333333	-4.899697943598758
1119.741704869254	1586.2	3332.0	-3.1149530859965444
1120.4502997672296	1585.8	3295.4333333333334	-1.8504554690992336
1121.1588205664682	1585.4	1665.9	0.7199247100778768
1121.8672672648045	1585.7666666666667	1664.0	-7.703060151285838
1122.5756398600731	1585.9333333333334	1664.7	-6.928438424658266
1123.2839383501089	1585.6333333333334	1663.6666666666667	-11.713667013225553
