# Supplementary material for: Roblonski: A Material-Efficient Robo-Fluidic Toolbox for Rapid Photochemical Characterization
Source: ACS Cent Sci. 2026 Feb 6;12(3):333–44. doi: 10.1021/acscentsci.5c02027 (PMC13022720; doi:10.1021/acscentsci.5c02027)
Supplement: Supplementary file 2 [file oc5c02027_si_002.zip › BeerLambertStudy/Raw Data (Automataed)/BLEC Study (2025 Jun 12)/RhodamineB2/RhodamineB2_abs_summary.csv]

Concentration	0.009	0.0	0.009	0.006003004469764445	0.00400400696266799	0.0026706746326515445	0.0017813413063437486	0.0011881555360175066	0.000792500332609829	0.0
Signal	85.33962194151007	-7.351878389710791	97.72595040635588	64.94020575969795	42.94165541186968	28.389773804605028	19.16077429123494	12.258438503101944	8.403706405271874	0.0
Signal	540.0439433888959	536.212023350603	540.0439433888959	540.8101102210134	540.8101102210134	540.8101102210134	540.0439433888959	541.5762046562318	540.8101102210134	0.0
Signal	85.33079083426247	-7.435239022006795	97.69574149542767	64.94020575969795	42.94165541186968	28.389773804605028	19.158406347057085	12.257423428087222	8.403706405271874	0.0
Wavelength_nm	S-CHK	S-REF	S-EXP0	S-EXP1	S-EXP2	S-EXP3	S-EXP4	S-EXP5	S-EXP6
350.15676104652283	-0.22217044132679542	-6.34793666135309	7.358019277387826	5.177484760006044	3.82400460888398	1.6299374730482183	1.1821227821674212	2.218246901043564	1.9643317388731099
350.94059987097285	-0.41137029605158304	-6.712719314285886	7.82655998666889	5.508372516362984	4.392374041450695	1.7426309909881077	1.7505623889853315	1.991708906671537	2.1110835817637694
351.72436682899485	-0.4731021379486219	-6.9620693309273225	8.03102125608815	5.624149940418466	4.709307512843905	1.9033502835404779	2.2109031947448052	1.8439693918456994	2.3214795331882634
352.5080619184237	-0.44588363565141226	-7.105768846708738	8.022790816221502	5.568508079900819	4.801428923537507	2.0848479673349436	2.5447318807184143	1.7674947025351466	2.5387594892616807
353.2916851370942	-0.3754165571559084	-7.158065818519627	7.856887358401003	5.401539419041907	4.7134294246954855	2.2503417720600067	2.7353077769019425	1.7453833903950988	2.7013183469245874
354.0752364828412	-0.30752573746162576	-7.1349759393188705	7.586062369156073	5.177701645737556	4.496650466028248	2.3686485047059147	2.7756282077313035	1.7522008087338392	2.7582589191644598
354.8587159534994	-0.2830910447336669	-7.052362436627585	7.255093225884161	4.932386049652312	4.199822642788308	2.421288076972992	2.6752136906630026	1.754870519997863	2.679578645906764
355.6421235469038	-0.3355857511456556	-6.923968755715661	6.895136890137499	4.677031251014455	3.8604618621839446	2.404689393490343	2.459420045683066	1.7187406926032134	2.459707753388363
356.42545926088906	-0.4864928338374236	-6.7613444580184066	6.521191964477551	4.405394953568374	3.5021946232658694	2.32858701119609	2.162440942232241	1.6182379692914468	2.1175920936042267
357.20872309329	-0.7385368132635298	-6.5767920276268095	6.1351044176341025	4.108071690286041	3.1401987884404106	2.2111871016590294	1.8203454034618254	1.4472128020912187	1.6946487866437163
357.9919150419415	-1.0751992481400792	-6.386204183557862	5.734768976580709	3.785772940292821	2.7910374924851773	2.073363543863125	1.4669049211143577	1.2215959959216125	1.249134133575052
358.77503510467835	-1.463497021388931	-6.211054831406086	5.324238311461362	3.456879319517295	2.481923325009679	1.933246363509892	1.1339255502708019	0.9717650069516655	0.8452687970522561
359.5580832793353	-1.862497158300215	-6.075028946116397	4.9178426008997365	3.152608618677696	2.248544974514557	1.8029952566612737	0.8529654171454526	0.7314694875457306	0.5384675006702944
360.34105956374725	-2.2327528573646696	-5.997761167905805	4.538139329670647	2.903860851967311	2.1221580506034234	1.690909949009055	0.6540117243168053	0.527108872109717	0.35968558029238906
361.12396395574893	-2.5426673272800726	-5.986352262706596	4.206013126941112	2.7249382897500585	2.1114324758461773	1.602645450847909	0.5575366321194473	0.37098019157551576	0.3043886026776397
361.9067964531752	-2.771671851045528	-6.03063748127791	3.931506472882185	2.606036896935281	2.193534736000527	1.541927545618095	0.5644273575184489	0.26019951262894025	0.33253253924936477
362.6895570538609	-2.9122092771304753	-6.104508184000266	3.7085727044188537	2.5194854818071244	2.3195820598999166	1.507526223380549	0.6500612925582177	0.1798281957429566	0.3823081349636306
363.47224575564076	-2.971522289329419	-6.174770202636522	3.519181342252506	2.435916930098178	2.434530127046461	1.490259030478053	0.7698458347824424	0.11038849420984054	0.39528816270618083
364.2548625563497	-2.9724638556895187	-6.213920853276915	3.344404334101906	2.3400833026161614	2.4982741711518575	1.4738153541429986	0.8750232552399106	0.03882802312013123	0.3412336437928385
365.0374074538224	-2.9504025199091863	-6.210395560107209	3.175318128469023	2.2349967400573307	2.498045839134857	1.4399585135492199	0.9299756387128575	-0.03177595724667004	0.229217678608868
365.8198804458938	-2.944294817685616	-6.17147872955506	3.0183161331535597	2.134721990776896	2.447266473683084	1.3765555958542164	0.92164039890375	-0.08096697115374596	0.09735562805377906
366.6022815303986	-2.9840225329381274	-6.1184180588791275	2.8909082122505696	2.0537088099060847	2.3751649169855904	1.2845359762338227	0.8590328351488283	-0.07922771136075646	-0.011607179325027417
367.3846107051717	-3.0799036697342816	-6.076614593276006	2.811732848320262	2.0016138853027394	2.3126377290337103	1.1796136029703055	0.766946216832193	-0.0038633204872038363	-0.07258826676028818
368.1668679680479	-3.221068506620029	-6.066076869618523	2.7903697442849866	1.9838315036168161	2.280247280763122	1.0875087445617684	0.6790294398607024	0.1463639627391098	-0.08467023361772164
368.9490533168619	-3.3840127884145397	-6.094566855313583	2.821449921562775	2.001499330749616	2.280165419759542	1.0322736857066372	0.6293611151519354	0.3456888927679733	-0.06153265452374157
369.7311667494487	-3.546447023314933	-6.155921453805711	2.8851820168158087	2.0483998700541326	2.295828147603121	1.0260465919061454	0.6425406165757552	0.5491735914007609	-0.015621474629082144
370.5132082636429	-3.6971146375236024	-6.233112696067991	2.9540733301417372	2.1080309338597365	2.2999177013591616	1.0646659725178855	0.7246014021235361	0.7093746743467975	0.050280182134196494
371.2951778572795	-3.8370381876803306	-6.304956608216676	3.001673182038581	2.156677966769374	2.2682310337546108	1.1309458279622877	0.8596371369000968	0.7940760932593172	0.14143629578968397
372.07707552819323	-3.972878731312639	-6.353226959915797	3.0100750077003022	2.1724549469753747	2.190690284592975	1.2020578145087235	1.015296628131722	0.7958877517166538	0.2618555928230286
372.8589012742189	-4.108518893900635	-6.366351973323588	2.971355724423823	2.1432979470118934	2.0717795932307093	1.2549317019120103	1.1541745879456657	0.7295919019974315	0.40455718802469676
373.6406550931913	-4.241005417399606	-6.338354576847912	2.8829673439824637	2.068060173785846	1.9203094321395051	1.267067571779874	1.2440316834757184	0.6189844464154612	0.5468444705607629
374.4223369829453	-4.360979053830436	-6.265745640232277	2.7419930016762963	1.9517499313181492	1.7388591749360822	1.2182699278112237	1.2641625459349868	0.48273162069543574	0.6537296995514685
375.2039469413157	-4.456180511695679	-6.146325431742758	2.545149296571834	1.8008975241541494	1.5218096305323598	1.0962283021607853	1.2080706616342436	0.32711128608764284	0.6912438823094504
375.9854849661373	-4.514114065171146	-5.983596491168191	2.2982433307871544	1.6256944931753212	1.2658302846776666	0.9061050448883803	1.0874840561700276	0.15109654743097067	0.6453423249308949
376.7669510552448	-4.522995057472198	-5.794786969796094	2.0306068110047946	1.447806435337755	0.9869440671000671	0.67904849484	0.9354664671018798	-0.038738203543212	0.5371222376408644
377.5483452064732	-4.472211922178931	-5.614839426642709	1.7992430011707334	1.3043668212346935	0.7293960432467212	0.46998147919997457	0.8031900203252569	-0.21570366608762903	0.42115243401796754
378.3296674176572	-4.355573438795588	-5.490356961664942	1.6752229792958762	1.2410756993304055	0.557423333147363	0.34190300111699656	0.7461088346102969	-0.3346913516141905	0.36470666566335996
379.11091768663164	-4.177149997786397	-5.462112952922013	1.712785524221288	1.2928916600229003	0.5279000700933176	0.3397808732891727	0.802180160034486	-0.3521259181171379	0.41470744473031385
379.89209601123133	-3.955841379281881	-5.545376237444499	1.9200769397906496	1.4619360911935937	0.6597140956131033	0.4681323239450714	0.9757200650259827	-0.25198166097296415	0.5733008001775168
380.67320238929113	-3.7242563414238674	-5.719348264840465	2.2500606551244537	1.7078213861079403	0.9170896604673953	0.6866500684268448	1.2344892071283766	-0.05944156795816369	0.7949358843878525
381.45423681864577	-3.5194496863267672	-5.933372445721392	2.6190092776067084	1.9595257672367223	1.2190377929843192	0.9276655246415109	1.5221212331538823	0.16807532795125546	1.0071542442062578
382.23519929713007	-3.3691929609565117	-6.128203438871849	2.9419227254283484	2.145534115779883	1.4724132039966813	1.12733772040845	1.7788594485376423	0.36856114027388553	1.1439430146272045
383.01608982257886	-3.2818428035945604	-6.260682315700403	3.164218117369665	2.22656860676941	1.609968010697214	1.2511031302635116	1.9590203590483295	0.5044646861592845	1.1733495068287532
383.796908392827	-3.2442579684244177	-6.318086477332907	3.27276094058821	2.2099181526706975	1.6120394760959336	1.2997615592338692	2.0383084200063086	0.5747233646094188	1.1058855758115733
384.57765500570923	-3.2302663965261114	-6.316010365245484	3.2863009606775453	2.1384295737461514	1.5030772302875137	1.2966331570605218	2.01204752491969	0.6063570291655678	0.9821266837425036
385.3583296590604	-3.2133504591582676	-6.283371246909375	3.2357549482826515	2.063877547162412	1.3296739216008318	1.268398140514421	1.8881712222901976	0.6337599754061349	0.8496122137411604
386.1389323507153	-3.1775004679448657	-6.245499035565978	3.149596313207746	2.0215125883995864	1.1382359423436856	1.233655250698603	1.6840006675907713	0.6799743998017602	0.743114500936426
386.91946307850884	-3.1207688233805766	-6.215519228540519	3.049597656337845	2.0210899224436156	0.9649042195609114	1.2035288746885886	1.4262737871556448	0.7479514215343519	0.6780047633393806
387.69992184027564	-3.052100060333982	-6.193973120720059	2.9524127296021216	2.0507305381472234	0.8353773195556009	1.1844827564555374	1.1497547432963886	0.8214396435028837	0.6515160383778937
388.48030863385065	-2.985927633885481	-6.175459067533857	2.871374759040486	2.0886339886580068	0.7687366389437011	1.1783064228370845	0.8918727887221287	0.8746461810059092	0.6489345272870324
389.2606234570687	-2.9374512743852588	-6.156305152436007	2.814987761518699	2.115147144416273	0.7786059979444042	1.1788168663026548	0.6848948515691067	0.8859859192337645	0.6493036226401943
390.04086630776453	-2.9206200465509533	-6.141565395719926	2.7872803038715945	2.1250907865099267	0.8724190489356438	1.1748280955571335	0.5519942731770673	0.8538158164856791	0.6351275680990547
390.82103718377294	-2.9460466871100937	-6.147238968954279	2.7911279013708574	2.137029488473554	1.0491155733067012	1.1595465737484094	0.508056083515509	0.8032729186783598	0.6034664956353373
391.6011360829288	-3.0190060687312417	-6.195291115233711	2.832143000204992	2.190657240476524	1.2970693366639559	1.1393934184286278	0.5612975746199496	0.7777986690385621	0.5730705396209945
392.3811630030669	-3.1365129381646017	-6.3016971249014535	2.9189437762195904	2.3283285992343945	1.5911582249149694	1.132406687073872	0.7104150525217356	0.8169335625045502	0.5772908001965886
393.161117942022	-3.28667855657862	-6.4635567815831125	3.0566447044886864	2.566780032384452	1.8930408426029297	1.1538698354784307	0.9383760835581327	0.9329694899764363	0.64480761456843
393.941000897629	-3.4521486368632774	-6.6543652698974745	3.2375100030989428	2.878025727577361	2.157375170854227	1.2011016528667566	1.2092753384727253	1.1020367860411477	0.7778484326058281
394.72081186772266	-3.6155770020254048	-6.8331758185258185	3.4370163898665034	3.194829935879011	2.3465250458157456	1.2509629319065345	1.47500169301341	1.277284604414219	0.94569049125987
395.5005508501378	-3.7632562588483425	-6.9624388260852434	3.618599394136467	3.4382932109640425	2.443909054529602	1.273954766501702	1.6883923433903094	1.413111556404047	1.0981201056084409
396.28021784270925	-3.88540460102581	-7.0247156137558555	3.7464882937923463	3.5516322145747665	2.458955499396639	1.2540989908417206	1.8181002639259711	1.4862625204355675	1.1911805321885023
397.0598128432718	-3.974767069407899	-7.028188439595516	3.7986401135086405	3.5194213718516334	2.4187010344561486	1.1996708437028003	1.8567076537832534	1.5007846618828706	1.2079420424309344
397.83933584966024	-4.0273599066011485	-6.998960682340311	3.7729491708916996	3.365366111075228	2.3517504641588527	1.1365159219824719	1.819590662078296	1.4769313852751127	1.1615028599967614
398.6187868597095	-4.045818387710914	-6.966238575363333	3.6836279340807803	3.1329651568938317	2.2760943305629446	1.090561628761134	1.735693218162254	1.4341960608646005	1.081888818753268
399.3981658712542	-4.041941578583743	-6.94884924763668	3.551180905400318	2.863916874009478	2.1964755077432763	1.0719459439659937	1.6337980321801986	1.3800360375138299	0.9963059808377173
400.1774728821293	-4.033688602766067	-6.949353974355555	3.393653460705944	2.583322017881107	2.112097317086585	1.0709579183773377	1.5310534765032022	1.309907120630113	0.9166199198671148
400.9567078901696	-4.037778411775423	-6.957179707363272	3.2238511859265175	2.299165543172524	2.028082564096609	1.0665257761971603	1.4285329295521265	1.2177231552412398	0.8389059932824203
401.7358708932098	-4.062428611904933	-6.956408610128176	3.0524613853460556	2.0120671061894155	1.9590353532065823	1.0388780724852076	1.3148362034924608	1.1055206853442394	0.7517005450139864
402.5149618890848	-4.105405022958717	-6.933795906449787	2.8907470986256003	1.728523695896734	1.9209708224153612	0.9784645338471227	1.1763723308443357	0.9852498958653966	0.6460360196514614
403.2939808756294	-4.157709271888415	-6.882964446413809	2.749274339349494	1.4687824071397166	1.9166793043221695	0.8860645119997805	1.0073848249744737	0.8714185150893226	0.5218763238155555
404.07292785067847	-4.207830009546382	-6.804466996322294	2.6334797384891804	1.263396223645917	1.9256681654129109	0.7679677355861063	0.815202095645212	0.7710166313123388	0.38829643628789157
404.8518028120667	-4.2437452822810116	-6.703177167429419	2.53926531782359	1.1396629430132625	1.9086891780777444	0.631296911590498	0.6177947683633835	0.6781975766571575	0.2589718634560825
405.630605757629	-4.253684194332404	-6.5863913251082185	2.4546616687009166	1.1077611705753823	1.825968972688937	0.48343488673219603	0.4363559756433357	0.5783593461748389	0.14744117769871767
406.4093366852001	-4.228413673089293	-6.463650596396173	2.3681008141117266	1.153722755227406	1.659038147965993	0.33516424715496296	0.28829418622711245	0.4594139128355472	0.06480402328578361
407.1879955926149	-4.1654360059506645	-6.3485243210499664	2.2782887739809254	1.245619137408144	1.4238902887496074	0.2040104887312788	0.1855604471711949	0.3232013596785839	0.02080317980836366
407.9665824777082	-4.072403273482625	-6.259081488236442	2.1985858610348368	1.3475955140646088	1.1690477748021468	0.11336016879769506	0.1372612494348049	0.1905104510198088	0.02453012637544738
408.74509733831474	-3.966119697521919	-6.215493353327232	2.1522088930382095	1.4355255467672503	0.9596139082077908	0.08635521275994495	0.15190463089086226	0.09653408993705703	0.08286359414367084
409.52354017226935	-3.8665764317014366	-6.233163837950572	2.1579964658206165	1.504243149315342	0.8527459711666134	0.1362559549321647	0.23474137842328968	0.07672407508728529	0.19432636254282087
410.3019109774069	-3.7901335524629864	-6.314911820286516	2.2169215872165307	1.5641465073804603	0.8756429170649742	0.2585245210987521	0.38086819959390894	0.15072291936131865	0.3445453796730149
411.08020975156217	-3.7450632084530904	-6.445488874053022	2.3076160367171195	1.6288669710826582	1.012688857743135	0.4270450727100048	0.568055854735035	0.3101850410722671	0.5055366295700283
411.8584364925699	-3.7326742343036927	-6.593747534245858	2.39437850863575	1.7023355593114182	1.2119767744165992	0.5985392052296215	0.7579477149864209	0.5183893423986792	0.6429489508748514
412.6365911982651	-3.751892048624006	-6.722816726117468	2.443704896060055	1.774529449116807	1.4073713347096248	0.7253740001750257	0.9073326271778228	0.7224471113041773	0.7272454999181237
413.4146738664823	-3.8031488441758627	-6.804540373847382	2.438630448801657	1.8278871614816934	1.5476653972714773	0.772476088014515	0.9858044616747073	0.8732601505376723	0.7453814985456297
414.19268449505654	-3.889074060252504	-6.830863029796184	2.3832845429168446	1.8514814792289824	1.6155027322430593	0.7322561505331366	0.9899555184154165	0.9446218899224439	0.706524206070406
414.97062308182257	-4.011761143311883	-6.81649462081512	2.2975562380287533	1.8511598286429063	1.6276791277731686	0.6294394931491611	0.9464545506411444	0.9432934496905965	0.6404529442522664
415.74848962461516	-4.168854455698733	-6.789327786391496	2.204656143731798	1.8459109956935622	1.6159958943726327	0.5100776264444162	0.8987728000289055	0.9015327243671747	0.5859797025031401
416.52628412126916	-4.351827322146649	-6.7754962331693385	2.1212183116588523	1.854162970964949	1.605300851238641	0.42090179141214445	0.8850524649233433	0.8577809947003683	0.57566129641849
417.3040065696194	-4.546753862377998	-6.786263424133635	2.052333818803059	1.8785183259580718	1.6011700293507456	0.3889975614517116	0.9184024713578385	0.8346967322684309	0.6210807619331122
418.0816569675006	-4.736636841247868	-6.814853021656903	1.994752985372048	1.9024988376264949	1.594184415733566	0.4134752392127421	0.9821294759043351	0.8291339539451803	0.7077155050002997
418.8592353127476	-4.904265412634591	-6.843857604977113	1.9436420699626424	1.9010040590245598	1.574114016136539	0.4728231436391823	1.0423842192327655	0.8196430100372627	0.8020049970102026
419.63674160319533	-5.03545613037102	-6.857712211663429	1.8988052080537416	1.8578044341413982	1.5416422037532236	0.5406706433448081	1.0694422584776415	0.7850947664049119	0.8669047314511271
420.4141758366785	-5.122514473803996	-6.851907448121397	1.865831403653221	1.7766475281213943	1.5082798770091657	0.5985954017111981	1.0533717108051732	0.7197333597843079	0.8781017823142836
421.1915380110319	-5.166778853989128	-6.834727052987278	1.8527434855791922	1.679474834161442	1.4873203607615384	0.6397910618489924	1.0063256879924465	0.6362382081994413	0.8328017846595381
421.9688281240904	-5.178082126282149	-6.821121801180735	1.8642719754451829	1.5931531603392672	1.4827417801334803	0.6642654936846881	0.9516985045876813	0.5562513391262627	0.747237544751644
422.7460461736888	-5.171364325473668	-6.824781648332683	1.8987931703590872	1.5349459289777778	1.4855295163459568	0.6733598545526975	0.9117792474400943	0.49868794035707875	0.6460809242709145
423.52319215766187	-5.162428685849274	-6.852876829404695	1.9490490491200418	1.5057231006965077	1.4794626014897618	0.6678101323464896	0.9002569020644273	0.4731794526742892	0.550629596698136
424.3002660738445	-5.165670838886825	-6.906253812768368	2.0062687632788894	1.4946902654896759	1.451284284564668	0.6508170562033149	0.922767605690904	0.48175100856217234	0.47293625607253276
425.0772679200714	-5.194057239845499	-6.983323373509311	2.063164393955333	1.4915393711984342	1.3996252992812437	0.6325876945716509	0.9803486326042465	0.524255873074182	0.417808699022407
425.8541976941775	-5.259046968697099	-7.083558638212688	2.113831718260614	1.4968739231588826	1.3367465856037049	0.6310185738047718	1.0713764087417763	0.6011681906656108	0.3893562510807378
426.6310553939975	-5.368225380682157	-7.207798460646649	2.1524196170086	1.5233503504429589	1.2840188196659064	0.6659433412612943	1.1906926285365502	0.7115370108260048	0.3955455108978594
427.40784101736625	-5.521176327758953	-7.355421608447611	2.173074935984747	1.587002810597113	1.2638892460385396	0.7487901083225763	1.3289379149344756	0.8477833511323265	0.44661769284286734
428.18455456211865	-5.707820223414699	-7.520407372250571	2.1722612765145337	1.6935935259893968	1.2920034872171486	0.8725915738540859	1.47332297364796	0.9926300229707969	0.5479581189875056
428.96119602608934	-5.910848681083433	-7.690017062877049	2.151920355252262	1.8308734044531274	1.3725989074706604	1.0102452937794517	1.6096195032416336	1.1216094684709867	0.6937439869289133
429.7377654071133	-6.11128374148388	-7.846388448409718	2.119651819750702	1.9703199192057212	1.4960307463586595	1.123185422624374	1.7237691990807038	1.209639722068097	0.8647481464695588
430.5142627030252	-6.292819337297801	-7.971107317434148	2.0855085757638605	2.078519023892585	1.6397874739961882	1.1778036606761466	1.8031998364413795	1.2387789527989295	1.0332603013731987
431.29068791166	-6.4432008598196076	-8.049394481689973	2.056699318623421	2.1301200575386368	1.7705684514879128	1.1592220207710193	1.8374826846658516	1.201493362555297	1.1705192328259422
432.06704103085235	-6.552652349580954	-8.073166132796288	2.033092333474843	2.1157576331038257	1.8505710983534458	1.0755838005806861	1.8204687547924276	1.0995145725075197	1.2541023752499907
432.8433220584372	-6.613654964171129	-8.042592222913045	2.006802000361004	2.04252656357985	1.847241125447736	0.9516485759287896	1.7525406462104076	0.9415584707970428	1.2736365005759325
433.6195309922492	-6.6227443369158685	-7.966454184113058	1.9662262553389525	1.9279449946240366	1.745402772766063	0.8169264775842624	1.6424923952380395	0.742590741296226	1.233377989873694
434.3956678301234	-6.583599215684188	-7.8610264069096445	1.902902101943024	1.793066156093567	1.5558110219360834	0.6950367221107623	1.5069243944720183	0.5246789529296603	1.1508772238478882
435.1717325698944	-6.507781389938274	-7.747938101173663	1.81831239852733	1.6587759628215721	1.3157081240450719	0.6002310948558467	1.3685804782692452	0.316418827042396	1.0523031072275701
435.9477252093971	-6.411183965830671	-7.64926473177118	1.725300693905945	1.543111801403203	1.0770596457273793	0.5371163983011442	1.2510965133336285	0.14767666298917703	0.9634113357812488
436.72364574646633	-6.308777767334884	-7.5821250760010335	1.6435597585891024	1.4590004513944699	0.8881786517339361	0.5037731794568145	1.1727920146219795	0.041501737498256475	0.9013730765489418
437.49949417893686	-6.211065340361959	-7.554532669277484	1.5910755809089645	1.41061688918884	0.7770691353997945	0.4951499562421251	1.1408775778632032	0.007867498591791033	0.8700531583975506
438.27527050464346	-6.12467548017478	-7.564431275300107	1.5766311824248813	1.3902559310796274	0.745199298202512	0.5065677900316405	1.1491709128678593	0.04248088813954176	0.8609051493433206
439.0509747214211	-6.0551596857634316	-7.602608688035763	1.5976000862727888	1.3806861846307168	0.7739938664476487	0.5370369433081077	1.1818164743350161	0.13115275109869806	0.8588696423339419
439.8266068271044	-6.008040338930445	-7.657279836902283	1.6426113808846683	1.362933625336284	0.8387225067655546	0.5894367127571893	1.22077002850933	0.2560117243221054	0.8495921173384096
440.6021668195283	-5.986562440845891	-7.717425887265456	1.6960249900241102	1.3254310766761144	0.9206346535995467	0.6666333136014728	1.252582427140121	0.3997983782559462	0.8243368802154141
441.37765469652754	-5.988216346145937	-7.774428466462673	1.7425584416360227	1.2694640135610422	1.0114087224981763	0.7659543945501355	1.2717950544423502	0.5473805451279379	0.7824104808671812
442.1530704559369	-6.00345655334292	-7.821843240500771	1.7709547819010325	1.20721949074019	1.1093634970533142	0.8758435983601736	1.278681272139126	0.685381917485703	0.7296165114777367
442.9284140955914	-6.018574791918354	-7.855635021059953	1.777604148765196	1.1553420893068251	1.2126139208277849	0.9788170684060473	1.2759935592618152	0.8028666965165421	0.6757523746266632
443.7036856133256	-6.021707202964402	-7.8748672701338425	1.7687967465548358	1.128215712663751	1.3148925459530467	1.059033311418358	1.2658241135652233	0.8927445943698054	0.6311603180801129
444.47888500697445	-6.00778833611273	-7.882500956701966	1.7600087264582802	1.1346195966140424	1.4060335621101743	1.110354929543539	1.2492509109175067	0.953293004984527	0.6038950928084468
445.2540122743727	-5.980151767283267	-7.885338461134948	1.7719550370402128	1.1782258414785893	1.4772057188699588	1.1401944548424074	1.2283567368178065	0.9895982014166673	0.5983823966704875
446.0290674133552	-5.947100709859619	-7.891865300644747	1.8235959215060458	1.2593929064700387	1.525364263904402	1.16606725028044	1.2083078187284162	1.0122904534227963	0.6150204882534851
446.8040504217568	-5.9161771590679955	-7.908818817326143	1.9252155745085373	1.3755251382077045	1.5551105863872747	1.2065972894631098	1.1977600289831472	1.0339968160735005	0.651150913138526
447.5789612974122	-5.88918093418133	-7.937657487976433	2.0736610915053006	1.5201369490097711	1.5758477342195407	1.2712975323913867	1.206249053638043	1.063705566513665	0.7018703585551371
448.35380003815635	-5.861564158421287	-7.973409813803325	2.2526874540286466	1.6815568944385975	1.596753176673336	1.3546694923589486	1.2403125187757738	1.1025835792001093	0.760987376354084
449.1285666418239	-5.826015604528084	-8.006649284805517	2.438004531541229	1.8443552093754976	1.622346917875464	1.4382133427938513	1.3001931466953884	1.1437170105190262	0.8212908823666378
449.90326110624983	-5.777396145029876	-8.028289237553931	2.6057944100242914	1.9939015285235193	1.6520393670914757	1.500197205639572	1.379696126330268	1.1765187602524119	0.8753096714812703
450.67788342926883	-5.714992391372263	-8.03432585978777	2.741320734890138	2.1222359765328305	1.682957967222329	1.528411241498553	1.4690100727782767	1.192793578853852	0.9166900341297097
451.4524336087157	-5.6413290687573525	-8.027412727249006	2.8431478541575395	2.2313844656902155	1.7130411559606582	1.5273914466691245	1.5573706772266345	1.1901082500263076	0.9410664085536276
452.22691164242536	-5.5593500510750795	-8.014954285925885	2.9220533285626136	2.331568429239783	1.7426492304339618	1.5160079265550461	1.635324451521405	1.1716739185853404	0.9470751723774047
453.00131752823256	-5.470967445282082	-8.004582812828911	2.994685289778575	2.4351720964925736	1.7734467767954722	1.5155761345121004	1.6950526259121217	1.1436349596623128	0.9363540954486513
453.7756512639721	-5.377122654393876	-8.000420519781452	3.076421964638011	2.549737715715038	1.8067616392907002	1.5371169931852604	1.7312311527453375	1.1128395671331166	0.9131352934949302
454.5499128474788	-5.277929353813918	-8.001543955863728	3.1763350657267138	2.6735220002330964	1.8429979828211138	1.575475696900865	1.7423030482848132	1.0857163276484787	0.8831181952698639
455.32410227658755	-5.171579123031823	-8.003568566376376	3.29680561697851	2.796752285150033	1.8828233764103661	1.6147881166533349	1.7326141961695178	1.0679196309624093	0.8528361056959461
456.09821954913303	-5.053188823660994	-8.001296440440203	3.43578063683621	2.9065053742263096	1.9281760384234223	1.6387334635026534	1.7121996787950922	1.0636080581625613	0.8286906554454347
456.8722646629501	-4.916160477830163	-7.990763062293483	3.589375816029725	2.993221072064981	1.9813023347851857	1.63848642884499	1.6938437248518543	1.073864253578904	0.8155493241136398
457.6462376158736	-4.756161654101076	-7.9700535669153885	3.753265468993572	3.055603167642496	2.0431697506648785	1.613120756052938	1.688180491174303	1.09567847818726	0.8154883478028427
458.4201384057383	-4.5750696021860024	-7.9391225438680255	3.922681881875066	3.1016342388870086	2.1126722328496346	1.5655204929607676	1.699313547767055	1.1213313450064506	0.8270699529215921
459.1939670303791	-4.381901584797668	-7.899759427851956	4.092909476740612	3.146122891683259	2.188423453957469	1.5000288944084526	1.7244169182597426	1.139844389540853	0.8463977886035714
459.96772348763074	-4.189531106654043	-7.856146663893058	4.260935347853565	3.2062389944572764	2.2715710631709696	1.4240548940674067	1.7576180602775988	1.1406057512007868	0.8702070252200418
460.741407775328	-4.009496042119487	-7.8146540798822555	4.426943062480426	3.2968169657502067	2.366382260155465	1.3511033236067398	1.7944460716129127	1.1179426458685535	0.8982878660994249
461.51501989130577	-3.847893680404938	-7.7827420332374775	4.595017632975878	3.4275881920022417	2.477330466974059	1.300540351490337	1.8347907881093217	1.0756115020038486	0.9341122534448605
462.2885598333988	-3.7035549657839484	-7.766370389231417	4.7714717960858	3.6022414453018117	2.6044810885934133	1.2920647851048157	1.881229984959326	1.0270014136430792	0.9820328697721319
463.0620275994419	-3.5679214342584418	-7.767521179744436	4.961649702757288	3.817980957222513	2.740920452108629	1.3382772766024535	1.9355452225761933	0.9904147235165164	1.0428362014480523
463.83542318726995	-3.426650829451952	-7.782826215999117	5.166052924112534	4.064378878021035	2.8743923979665773	1.4390833850468594	1.9953016415501788	0.9807200004988079	1.1104547125532331
464.6087465947177	-3.2626603594264294	-7.80413189192169	5.3783754939155255	4.3225308730600815	2.991711826770679	1.5806532928165753	2.0531603591366387	1.0018571860132273	1.172145401308132
465.38199781962	-3.0616841849638514	-7.820700676132947	5.5868164724104314	4.566310284414104	3.0832466833590395	1.739222957048744	2.098985865539168	1.0452848799616579	1.2126193705128872
466.1551768598116	-2.818300763132412	-7.822407927343649	5.778618373698842	4.767777611308493	3.1451882757593284	1.8879846144646315	2.1237752160986085	1.0948675804456371	1.2197895362620361
466.92828371312737	-2.539516311629687	-7.803042099809227	5.946106473446907	4.905053126034159	3.1801746189171363	2.0053343803157944	2.1234646296633377	1.135170840246623	1.1901515149376776
467.7013183774021	-2.243341735824074	-7.762302478705184	6.090669666629758	4.969671441571893	3.1965036038142216	2.0807270141814875	2.1005112132264045	1.1573249567483153	1.1302032250363254
468.4742808504707	-1.9527964397989952	-7.705795325603341	6.222949053467804	4.969594137296028	3.206462080292355	2.1162914705308236	2.06331602404504	1.1598857387992183	1.053552206098452
469.24717113016777	-1.6880815677487846	-7.642856982292885	6.358833913635395	4.926996282401291	3.2233403491153227	2.1233624809215543	2.023241248317147	1.1461593766010134	0.9752525436844532
470.0199892143283	-1.460216118825533	-7.583785142011739	6.51404238517949	4.872807655978758	3.2584523019260097	2.1169020330236483	1.992235313756022	1.1220686100150195	0.9065055680787566
470.792735100787	-1.2681150278187725	-7.537787645100964	6.699787684105503	4.840428089473647	3.3194626418317803	2.1116913757973377	1.9814069528778084	1.0965009957443321	0.8530932531580522
471.5654087873788	-1.0990800747302405	-7.512038510835097	6.921122992314066	4.859999208267129	3.4106956904139523	2.1211226559250758	2.000011367878752	1.082393779214832	0.8173978427300295
472.33801027193834	-0.9326454981441162	-7.510936429436471	7.177664855491904	4.953139550062692	3.5342825797181234	2.156921919511843	2.053341370722066	1.094594419161682	0.8014056779918617
473.11053955230057	-0.7466500081463556	-7.534681726944601	7.464907830173577	5.128541554474115	3.6902055228376884	2.2270555813202	2.139154623242554	1.1436745255412415	0.8074728369514093
473.88299662630027	-0.5238547394654594	-7.57738739991132	7.7751588850067845	5.378774879428327	3.8741515358174414	2.3317727983441348	2.2453753089290087	1.2286484685456696	0.8356044875872248
474.65538149177223	-0.25696296046977646	-7.626146718977472	8.097233900468984	5.679974502424043	4.075078559876728	2.4601423512161738	2.35147765599888	1.333627305367429	0.8791700474928117
475.4276941465513	0.049969173231654646	-7.6633429431969216	8.417492750850007	5.996692579276443	4.275387539729602	2.5913810800602093	2.434828318882907	1.4325566019868177	0.9237506962529984
476.1999345884722	0.3842540179138795	-7.672464845255236	8.723515285349693	6.292214430154745	4.456113664506251	2.7020999405034853	2.4799083904922243	1.500823236364571	0.9517613498692192
476.97210281536985	0.7300837143617066	-7.644683521188198	9.009317497669137	6.540616564313295	4.603877394976022	2.7761947616553684	2.485109030769177	1.5262914461020411	0.9508159816843325
477.74419882507897	1.074252478989587	-7.583162540673093	9.279654866764188	6.735845062777118	4.7170214801324075	2.8121568150970253	2.464193407930659	1.5139744395350574	0.9214621286200124
478.51622261543446	1.4106353912634724	-7.501997638336484	9.550151092222908	6.892297997862494	4.806404463323552	2.8232660872502855	2.440932584177699	1.4816689307176212	0.8788255129154683
479.2881741842711	1.7419483815033667	-7.420451902599341	9.842774717753803	7.037356406998434	4.891416627967992	2.8314167610597485	2.4402506452369437	1.4503790602512874	0.8468553521339794
480.06005352942367	2.07894934629044	-7.355932792111033	10.179583332125816	7.200210496121047	4.993560995106181	2.8585058054118218	2.480581003732013	1.4363771392200961	0.8484806422008528
480.831860648727	2.4371381304056268	-7.31905260959649	10.576924588882502	7.4031135073815255	5.131111851892147	2.9201144997640816	2.5697610708252006	1.4477289633727022	0.897014693236196
481.60359554001593	2.832393952916374	-7.312538425491321	11.042294859475625	7.658041100825897	5.315354345252349	3.02336738187752	2.705048125701035	1.4857348250951539	0.9923654606319792
482.37525820112523	3.276876607698455	-7.333094706734158	11.574008005224371	7.96883841090847	5.549320774168621	3.1673854474351097	2.8755174382872397	1.5481712846809828	1.1235497490636677
483.14684862988975	3.7767617956860087	-7.373362539644811	12.162119608726417	8.334200404017297	5.82725828241249	3.344279207745651	3.0651355871559813	1.631705781247942	1.273580859902136
483.91836682414424	4.3316281422144725	-7.422557894372035	12.789690463650459	8.748074182834781	6.134771894293159	3.540099817416653	3.255361606583328	1.7326671233801232	1.4240782267719903
484.68981278172356	4.935623399887065	-7.466526165580888	13.435264710702597	9.197720868618337	6.450528144007876	3.7373133483477234	3.427846128960006	1.8461179573758884	1.5576666950113047
485.46118650046253	5.579817937621748	-7.489388708337671	14.077428914904964	9.662910254128654	6.750032023147705	3.9201403129668604	3.5676819843650485	1.9649350977383593	1.659536498605922
486.23248797819593	6.255291867462265	-7.478467344636949	14.702034324451711	10.120568804704599	7.013138816685087	4.081818798814481	3.667352862961172	2.080550832582099	1.7199967256457755
487.0037172127586	6.955886387367318	-7.430494605256801	15.30927372586599	10.554213641842807	7.2320797193297	4.229561554664769	3.7303408387354393	2.1855447323987267	1.7381945096792704
487.7748742019853	7.679678899578075	-7.3549476661764555	15.915781309762917	10.962520774611406	7.4158530198287576	4.382619808112258	3.771242572641226	2.2762640221843586	1.7242297802009166
488.54595894371096	8.428155121394745	-7.27155900178764	16.549128300540858	11.36082680342558	7.5879332609697885	4.563760658277757	3.811737416646766	2.354490101624365	1.6968454282267524
489.31697143577026	9.20383920168612	-7.202208731480186	17.235751271027432	11.773337124600019	7.776960941648902	4.7880735785671655	3.8725594044890226	2.4263744984496904	1.676855965525843
490.08791167599804	10.0074756553681	-7.1620352043046855	17.989549845098146	12.221514979575279	8.005621299853166	5.055689106929342	3.966745052010575	2.4996339752743806	1.6797543832355135
490.8587796622292	10.836244283854732	-7.15460195654222	18.806981395895967	12.71598571909579	8.283134456051787	5.352840204719302	4.097233732706939	2.580410561453016	1.7116266543416767
491.6295753922984	11.683437733563375	-7.173320152999917	19.67099415121711	13.255882756368845	8.605107121316832	5.659913183217368	4.259905001922242	2.671364966319704	1.7706781829415377
492.4002988640406	12.539728638570246	-7.206808363393371	20.56010281257764	13.833133439203463	8.958788295475516	5.960665470319617	4.448320453004031	2.771266053107075	1.8515070103456326
493.17095007529053	13.39510129201549	-7.244761131199764	21.456455909791707	14.43679384388503	9.331044952634183	6.247712765832706	4.656874303891231	2.8767596177747627	1.9486993062664633
493.94152902388305	14.241357103155416	-7.281141196894199	22.349996485120677	15.054896855622415	9.714546089444951	6.5221458068877265	4.880131082831185	2.985223179469065	2.0568665663992585
494.71203570765294	15.074404751176754	-7.314427418216138	23.238104198062373	15.6749867452392	10.109879660678205	6.789325856955369	5.1104404674190675	3.0969412280544644	2.1686451920948695
495.482470124435	15.89502876004222	-7.345792975016925	24.122350370652143	16.285558532622687	10.522604365162948	7.054261428988955	5.336146269649482	3.214683709331873	2.2737355247100206
496.25283227206404	16.7072298050107	-7.376877498666711	25.00492804394259	16.878588879026623	10.956952899478754	7.319040382943382	5.5429675558982066	3.3412407675741944	2.3613119029584118
497.02312214837485	17.51396453149325	-7.408131364839346	25.88531641892243	17.45135270071747	11.4093320094447	7.583113326036504	5.718520328721455	3.4769586347863672	2.4249752824351702
497.7933397512024	18.312265209001264	-7.438558279063905	26.75880047404022	18.00637365443434	11.866315922409852	7.845520429414334	5.857866105283313	3.619375600917018	2.466865082264876
498.56348507838123	19.090989159851453	-7.46671828812494	27.617641314913083	18.54967435498836	12.308972420401084	8.107051229443435	5.966774977115152	3.76565653334303	2.497605148942835
499.3335581277464	19.83304676594425	-7.491676852243777	28.453448591484527	19.087728781829444	12.720780104536857	8.370624100474506	6.060147775694723	3.9141702985348	2.53138036476442
500.10355889713264	20.52236945036808	-7.513660065476784	29.260204777470676	19.62432132202657	13.094532040533394	8.64020481896283	6.156300792035126	4.063953247077633	2.579989560513278
500.8734873843747	21.151924226543322	-7.534036170014295	30.036009406264	20.15817045979275	13.434682039812417	8.919046812413093	6.270622992616936	4.212500498594569	2.64970353680076
501.6433435873074	21.728327851650576	-7.554565679373457	30.78274290879877	20.681628572899783	13.75367834679048	9.207822539641343	6.4111767975584915	4.354452146673354	2.7412804719816366
502.4131275037657	22.270082435446103	-7.577085108996396	31.5046426694344	21.182638007792473	14.066071998589727	9.503320910601012	6.578463159163301	4.483528586774263	2.852276283121144
503.1828391315842	22.799618552010735	-7.602835592159701	32.20623775158371	21.648865153320646	14.382371570150863	9.796992517882938	6.766995929211694	4.595914188352597	2.978307043561383
503.95247846859786	23.333252519182416	-7.631871003460091	32.890821380910886	22.072824772578684	14.705408816497172	10.074717286002851	6.966975024345084	4.692704702447975	3.1128325259995497
504.72204551264144	23.87464260964307	-7.662437144302272	33.55973293747539	22.455142723673767	15.029772932501757	10.319353412800922	7.165164902407744	4.778625798746292	3.246746734384603
505.49154026154974	24.415184739211746	-7.690911873355819	34.21197129259859	22.804099135354186	15.344503709198012	10.516534769304764	7.346334110436202	4.858220398700787	3.3690381716513986
506.2609627131576	24.941642926470124	-7.7126138010656415	34.84438080953621	23.131410006801904	15.638496054376434	10.661520645552088	7.49632492217779	4.932064660904907	3.469367665227783
507.03031286529983	25.446177064137952	-7.722748521113321	35.45180328061586	23.44617782933036	15.905180207032416	10.762146765201084	7.606579411534983	4.995752306397872	3.540679791564445
507.7995907158112	25.93377169548017	-7.717297412543957	36.02838537123968	23.751173413653905	16.144167296038457	10.83586191337645	7.677937944531446	5.042307025702163	3.5810125658702354
508.5687962625266	26.422211103789436	-7.693673881939489	36.569910298422776	24.04420546258077	16.35964384558248	10.90149505503488	7.721599911468704	5.066510945242357	3.593808741086683
509.33792950328075	26.935119294770377	-7.651057974780663	37.07636988065495	24.323844671413973	16.5570892446829	10.97159861329957	7.755668818318799	5.067507032087651	3.5865523985695154
510.1069904359085	27.492097327438568	-7.591147457174858	37.55423124361985	24.596352325857616	16.74177714557213	11.049533300430317	7.798841274222401	5.049301682861116	3.5691144041361644
510.8759790582447	28.101237832748396	-7.518604237435721	38.01758901605649	24.87866372963098	16.9195147645097	11.132813687638128	7.863622017802982	5.019358380904038	3.5514263976885694
511.6448953681241	28.757409277886588	-7.4406272544457135	38.4873492429481	25.194643983645566	17.09815630091057	11.219300964167415	7.952262049664432	4.986850670505095	3.540772190636398
512.4137393633815	29.44701197694571	-7.365567984040865	38.98912172915367	25.56688801979122	17.287942752972807	11.31201261974511	8.057231311676967	4.961258556451053	3.5398413941704527
513.1825110418519	30.15657883994858	-7.301165145398767	39.549371547387324	26.00851613876619	17.50016736673951	11.41987398778747	8.16639654354789	4.951466381803354	3.5463588634228635
513.9512104013698	30.881042914442997	-7.253113919042903	40.190806882288655	26.52043595472589	17.74551955437198	11.5546513178781	8.269376377801198	4.964751268840691	3.5550544617055166
514.7198374397702	31.62831855157131	-7.224920933084893	40.92947953860687	27.095268443675103	18.033267279272415	11.726797885153335	8.36333223580494	5.0071523432236	3.5619293960231353
515.4883921548881	32.4182320882284	-7.218465653963476	41.77479141555376	27.72511323627463	18.371266825731823	11.9425932740746	8.455085959347699	5.084458784701104	3.5685773314439517
516.2568745445578	33.2771858586086	-7.23441589092433	42.732488561833364	28.408225642592647	18.765685789877807	12.203470298545016	8.559650324738366	5.202771296845844	3.5838167502032476
517.0252846066146	34.23095252976195	-7.271305423620636	43.807190060001524	29.150145311882127	19.219528631227156	12.506951222001046	8.69518806315867	5.366679650316036	3.620834173553064
517.793622338893	35.2988781146951	-7.324135140560146	45.00265344034431	29.959947672793653	19.73163449350396	12.849098807614396	8.876804178240265	5.575443289004971	3.6910628521307736
518.561887739228	36.49112345178636	-7.38384028133756	46.3191336331723	30.844840763887515	20.29750812242108	13.226898093397882	9.111208123620699	5.82059801686068	3.798141220749347
519.3300808054544	37.80843542254182	-7.438843292583929	47.75077953407356	31.80658321545014	20.912486739042148	13.639642296683899	9.394260343844968	6.087151335605307	3.9354797040051963
520.0982015354069	39.243530317153855	-7.478612028274265	49.28620200447082	32.841486216638515	21.57519307076995	14.088661291277718	9.712392265340169	6.358682813515332	4.089200752622804
520.8662499269203	40.783450248247924	-7.497418630577562	50.913062961240556	33.94301777077653	22.28871043681818	14.575510093035955	10.047916505889656	6.622758857903058	4.2448545359399175
521.6342259778296	42.41326289476616	-7.495401463230815	52.62298404317967	35.104319280412994	23.057376172964062	15.099086574653189	10.385239353320134	6.873002651265584	4.392909715333587
522.4021296859694	44.12175148904129	-7.477129366370909	54.41428905432229	36.32027556111938	23.882279643017785	15.65398395697068	10.71614825056619	7.107735479830407	4.53132847793248
523.1699610491747	45.90709171817409	-7.448361358213058	56.29067702314943	37.58805071784876	24.757983791216517	16.230699840660378	11.04160629257362	7.327655506304561	4.6641682945692065
523.9377200652801	47.77885912499936	-7.413673014951684	58.25761419062441	38.90671379575743	25.673366757458858	16.81835271388318	11.370460324517698	7.535015988584052	4.798615649679966
524.7054067321207	49.75407966528299	-7.375772817279156	60.31880916014458	40.275780326709935	26.615173779836404	17.408480325883872	11.715801857496414	7.733879574206038	4.942286159993654
525.4730210475309	51.84733543562484	-7.33649569808829	62.474313644363505	41.69363156703391	27.572717899095316	17.998581095336455	12.091043531536513	7.930443494022996	5.101340656569616
526.2405630093459	54.059990843877536	-7.297743923386742	64.71946654416652	43.15604679356241	28.541062386165326	18.59282886975339	12.505562034306799	8.131530927616929	5.279093271550322
527.0080326154003	56.37384361648295	-7.2615009866727815	67.04393269194543	44.656172480166575	29.52146346697982	19.1991188175142	12.96128984897652	8.342890413113274	5.474623130047854
527.7754298635291	58.75308942067005	-7.229364066373655	69.43132799134646	46.185933071556924	30.519528344287316	19.825000866015827	13.450877024877508	8.568471234482825	5.68262405199423
528.5427547515668	61.15341155342581	-7.202420746679816	71.86044898382809	47.73838328665174	31.54142127225221	20.474260095350736	13.959148120739009	8.811335588310587	5.895258995287929
529.3100072773485	63.53307920325366	-7.181583792750179	74.30837924980527	49.309124515045184	32.58894263965049	21.14650481111933	14.467892715591836	9.074126268569282	6.104724546216415
530.077187438709	65.86149539850823	-7.168320576764885	76.75413666867317	50.8952681212549	33.656231620671726	21.83814838513335	14.962593895684126	9.358822082072004	6.305433220171826
530.8442952334829	68.12178701076304	-7.164704621322541	79.18042768106918	52.49175692673482	34.729661090735654	22.54320343370612	15.437675227781277	9.664728360968024	6.494594556195509
531.6113306595051	70.30804803621832	-7.172743294451738	81.57224054796191	54.08691828977895	35.79090803093745	23.25261423988406	15.897117713765766	9.986897283879285	6.6718738329769725
532.3782937146104	72.41927085250956	-7.193147521423531	83.91172115666546	55.659857120725725	36.82141826511393	23.953513750169275	16.34991555086306	10.315433657202913	6.839181962474189
533.1451843966338	74.45240937228135	-7.224211980604681	86.17286013216764	57.18126235397429	37.805030577753826	24.62976718248433	16.80217286285265	10.636923739094911	7.000441610562597
533.9120027034099	76.39647246161758	-7.261479454065094	88.31955624488523	58.61797659237209	38.728464318628916	25.264772501191473	17.250389802801966	10.93683479345702	7.160881745655704
534.6787486327736	78.22932927764778	-7.298723555339643	90.30972216981077	59.93912239256356	39.58069661684928	25.845244022204042	17.68005710312516	11.203244092029662	7.325413761347052
535.4454221825597	79.91835476483985	-7.3299321232487555	92.10395860773308	61.121263647232304	40.3526297513099	26.363999084132928	18.070362365318648	11.430087833269578	7.496328049370724
536.212023350603	81.4254321700428	-7.351878389710791	93.67364273404912	62.15123906387683	41.03762062909258	26.821072850140553	18.40321417014412	11.618944113706274	7.672167148472289
536.9785521347383	82.71494352738702	-7.365130089937566	95.00270283333654	63.024144042470716	41.63049893005069	27.221406116354274	18.66986100195645	11.777309549403132	7.847380545801988
537.7450085328004	83.7610072506468	-7.3733698564575105	96.08273256672648	63.73888924781828	42.12554070049116	27.570716638595478	18.87198745714266	11.913808434344546	8.013447783954193
538.5113925426242	84.55000110980188	-7.38142831918896	96.90536852625479	64.29368669801518	42.514236602930666	27.870753998141538	19.01726444385035	12.033448051780942	8.160425373771838
539.2777041620444	85.0771633537598	-7.39336453327769	97.45814163036067	64.68388686939949	42.785769183873576	28.11628475656517	19.112747223558145	12.135175827047284	8.278930140505903
540.0439433888959	85.33962194151007	-7.411389996279306	97.72595040635588	64.90241449339482	42.930177801384495	28.294952644251367	19.16077429123494	12.21282956041502	8.361657035064106
540.8101102210134	85.33079083426247	-7.435239022006795	97.69574149542767	64.94020575969795	42.94165541186968	28.389773804605028	19.158406347057085	12.257423428087222	8.403706405271874
541.5762046562318	85.03917345633835	-7.461193355566579	97.35899032361628	64.78534419726638	42.81815297384153	28.382347499203767	19.098966688268238	12.258438503101944	8.401072597705914
542.3422266923859	84.45182383982294	-7.481961057350237	96.71132138486325	64.42271466988738	42.55821447105228	28.256449784376706	18.974424167087733	12.204799678792963	8.349915035977329
543.1081763273105	83.55948534795552	-7.488502283737905	95.75103184696535	63.83658968405696	42.15776040569839	28.001475784786244	18.778469627629583	12.087113814826118	8.247669592178712
543.8740535588404	82.36060185344954	-7.474466466330349	94.48022031583983	63.01738403156419	41.61121979367721	27.616176729676692	18.51046164471797	11.90248464034106	8.096884451713345
544.6398583848105	80.86295087999272	-7.440620845883638	92.90816873924742	61.96852103795825	40.91658159793201	27.110793432042513	18.17809391441403	11.658568402764615	7.9082232185684465
545.4055908030555	79.0829226096603	-7.396502667843929	91.05417613066997	60.709001398412624	40.08064013070698	26.50643896489369	17.796937504691073	11.373649590704904	7.699879733677253
546.1712508114102	77.043261078739	-7.356879881694488	88.94547611520451	59.26862163292878	39.11938431539055	25.83034547730736	17.384647522972315	11.070633269268862	7.491841563025213
546.9368384077096	74.77039820793249	-7.335239641437226	86.61071418324596	57.67911040349217	38.05316061080475	25.108852502178856	16.95340267729066	10.768661238386457	7.298460752134688
547.7023535897882	72.29212292983019	-7.337159208219558	84.07180025697903	55.96494444148924	36.89899467222782	24.359992365207688	16.50407000515713	10.475959205497604	7.122376121126122
548.4677963554811	69.63622734157923	-7.357527200249032	81.33948749473744	54.1383403874601	35.6659577707568	23.589057003114164	16.026200069919057	10.18763847268918	6.953344760410183
549.2331667026231	66.82970406680647	-7.382573986194387	78.4156719708846	52.20006849290346	34.35562264964668	22.788816011365583	15.503456374652256	9.888271240833527	6.771531835240569
549.9984646290487	63.897788942326706	-7.3956574468103105	75.30133736475179	50.14483520976687	32.96781148569624	21.94410501409406	14.921923222756934	9.55792883602663	6.554212971626871
550.7636901325931	60.8620502264086	-7.383837956500406	72.00596867679293	47.969029481977245	31.50749533069378	21.040027569356095	14.277374749304519	9.1791023172488	6.283691596878388
551.5288432110908	57.7389131181264	-7.342710314765216	68.55482624744904	45.67876678764507	29.98966848419119	20.070090239659855	13.578481054779001	8.74322727698096	5.954030546560968
552.2939238623768	54.540686970086824	-7.277855253687994	64.99032350765262	43.295527103682254	28.439250920788233	19.041461081003902	12.845660152828362	8.2548518615782	5.574898617921985
553.0589320842859	51.28000071941115	-7.202744178391379	61.367757756179145	40.85690704539127	26.885899539101985	17.974548032517582	12.105523533875981	7.732194667311862	5.17044599363957
553.8238678746528	47.975566973072546	-7.134375324448399	57.74670161946117	38.411817083192105	25.35651311836572	16.897805660626737	11.3839857726336	7.203173842162328	4.773486250636374
554.5887312313124	44.65592145903199	-7.087854966127099	54.18111041574403	36.01002863411148	23.869003363583097	15.839740789186926	10.699921333853037	6.697765147208694	4.415941704129264
555.3535221520995	41.35837567858336	-7.071399552605939	50.71064753483823	33.68951770968803	22.429812673384802	14.821520826926543	10.061309937518056	6.238922079453143	4.118523674296468
556.1182406348488	38.12273016752829	-7.08381099692804	47.35629619855128	31.4675671289395	21.03635179259607	13.853671886977612	9.465593605616608	5.836355070192585	3.884232720630628
556.8828866773954	34.98321256674156	-7.1152071053873085	44.12178245120268	29.339879881913788	19.681964917286678	12.936751435984661	8.903196420340524	5.485286908758278	3.698337774636789
557.6474602775738	31.96206445906386	-7.151025570045229	40.99977852622739	27.289080498820972	18.361055159897326	12.064887224821845	8.362852852280554	5.169842552246106	3.535810301075214
558.411961433219	29.067810415552664	-7.17728719040572	37.980053237498325	25.297551093829615	17.071995609646567	11.229515400985225	7.836321377452139	4.868953577860009	3.3720256560976374
559.1763901421657	26.298165605327398	-7.184970908437785	35.056280913329886	23.358006062580333	15.817449904722235	10.42206464431029	7.320571431827218	4.562525834928501	3.192228653065608
559.9407464022488	23.64565558038333	-7.171540972889193	32.22891014771697	21.47668698216622	14.602747740802176	9.634920827209372	6.816755109424857	4.236559791509602	2.9945551352761157
560.7050302113031	21.10383420077416	-7.14004268987425	29.50468689551837	19.669396225914905	13.43376565141151	8.862251736536184	6.32719743619994	3.887571603780432	2.786560346686727
561.4692415671633	18.671746412414095	-7.097000265724068	26.89434937125364	17.95441670994208	12.315789284203554	8.101246794872866	5.852500850456909	3.524488867236493	2.578596267282327
562.2333804676643	16.355415507064613	-7.0500512393119426	24.410478593834135	16.345733315936	11.253395768403985	7.353529769423007	5.3905179154752165	3.166585173368616	2.3779614566062763
562.997446910641	14.166019928404339	-7.006156619981856	22.066156918840413	14.84945117307398	10.251004166925153	6.626157084549668	4.938131207697836	2.836530377044024	2.186715266941394
563.7614408939281	12.115497554452968	-6.9705593666844035	19.874619909907942	13.463681932840032	9.3132533514166	5.931399052367679	4.495016732764831	2.551740939299889	2.0034808943181552
564.5253624153604	10.212105955169688	-6.946603668846114	17.848996720458537	12.181501269773431	8.444709446987028	5.284843153395652	4.0667302080776775	2.318092269801344	1.8267976521497635
565.2892114727728	8.458172398021127	-6.936269350259629	16.00067475966676	10.995516978401358	7.648837021145234	4.702399336976255	3.6651202193545904	2.129125722720544	1.6581958750409278
566.0529880639999	6.850865076275876	-6.940072410542635	14.335247352311535	9.901235955865111	6.92576660793263	4.195551950820681	3.304320144869064	1.969963963715629	1.5018606009567534
566.8166921868768	5.384704866263412	-6.95644226942772	12.848220643940078	8.898168252103584	6.270808140962325	3.7668447616069427	2.994307011889477	1.8237898235384975	1.362006667547444
567.5803238392382	4.053683858457875	-6.981004610748819	11.523728140221415	7.988162636430759	5.674505594098861	3.4075298356692505	2.735843111493372	1.6777580745608782	1.239658915087663
568.3438830189189	2.851684784094413	-7.006858934560895	10.337985290332192	7.17224332979478	5.125318381164805	3.099244789175186	2.5196195523473097	1.5262311140242577	1.1320015326882915
569.1073697237535	1.7713645519327397	-7.026583542919825	9.266805011507763	6.448185957303295	4.613704828288174	2.82047050148676	2.330621116800165	1.3711146734267965	1.0346643841973933
569.8707839515772	0.803352850768615	-7.0347285080232735	8.292349404747846	5.80986335154409	4.135612928574801	2.5541281653719192	2.154818140011555	1.2189140401091096	0.9447278822085678
570.6341257002246	-0.0636094147866823	-7.030105428482665	7.405945223950029	5.249023579919707	3.693591412812914	2.293977316180146	1.9855490076115458	1.0775511268549165	0.8625858632669958
571.3973949675305	-0.8415655659530641	-7.016591350860962	6.606434950702576	4.758264947638096	3.2950965984574356	2.0462978119040374	1.8262423831095926	0.9543279519598098	0.7912952293024045
572.1605917513298	-1.5419701697307473	-7.002343547124384	5.896003007611746	4.333411465804691	2.9490189059435847	1.8266380407910416	1.6887787555145435	0.8560450621985298	0.7353458958079706
572.9237160494572	-2.174462810389383	-6.997400432046855	5.276334239614081	3.972976935755174	2.6616782516341466	1.652998274496552	1.5878855074850708	0.7892888912083942	0.6998596089521341
573.6867678597476	-2.746206038781076	-7.010615175765454	4.746034282111207	3.675048908579381	2.434295086521039	1.5384596079215687	1.534525264803687	0.7594696259853615	0.6904740292958547
574.4497471800358	-3.2616665411631773	-7.046631643736337	4.29922297201537	3.433307615490941	2.262471488858112	1.485995431645219	1.5307007136674713	0.7684047779847614	0.7123668990661169
575.2126540081566	-3.7230708197223903	-7.104180477244117	3.9248979249606712	3.2357750268825525	2.137400940081691	1.486775396836297	1.567399981947423	0.8117953860943192	0.7678907978103826
575.9754883419448	-4.132100028047326	-7.176563506453202	3.6070994934023144	3.0673400339171106	2.0476381688772065	1.522929550473954	1.6266684284060187	0.8791302795044045	0.8539266097596645
576.7382501792351	-4.491744614626255	-7.253735667485326	3.3268756519772253	2.91408963388431	1.9804757155524344	1.572544917372781	1.6868446267087762	0.955914535485272	0.960712790981848
577.5009395178625	-4.807284853986142	-7.324892183417323	3.065286804602458	2.765894159881448	1.9225071358944135	1.614671658908435	1.7283675966615073	1.0266880509134353	1.0730238931749145
578.2635563556619	-5.085534654188571	-7.380422268079505	2.807361308012008	2.6157091894535203	1.86026727862777	1.6325000607196243	1.7383974618069589	1.077455078382724	1.172966629147452
579.0261006904677	-5.332527539144116	-7.413446952789764	2.545534196486825	2.4574909258808137	1.7819620589390812	1.6147051950901412	1.712740763647087	1.097527446334178	1.2435573892245984
579.7885725201152	-5.55141049546034	-7.42054168689551	2.2805983762705395	2.2850004295704363	1.6798856037416678	1.5553760143142803	1.6547750784079742	1.0805381183420932	1.2714831974868757
580.5509718424388	-5.741769634862362	-7.401412526663279	2.0190022172433153	2.0924390734186105	1.551719377800893	1.4533079899075467	1.5715809898628583	1.0249565971602852	1.2487766501839523
581.3132986552736	-5.900964751560526	-7.358047072647417	1.7680471617999265	1.876985092311056	1.4007195631540164	1.3116553426207433	1.4697691978066434	0.9336785993437351	1.173990873875101
582.0755529564542	-6.026939270463414	-7.293639679554184	1.5319616501240763	1.640883623260983	1.2344294697922233	1.1376445481045447	1.3531392367839485	0.8130169045181255	1.0529372777677493
582.8377347438156	-6.120416756928241	-7.213009613383756	1.312188766551884	1.3932845862881997	1.0634663230329853	0.9429625031755835	1.2242431948115637	0.6723670422678403	0.8990786691270483
583.5998440151925	-6.185416572622158	-7.124405809149921	1.1116426243712265	1.1507251726857923	0.9009672506333795	0.744076480822029	1.0893364451529868	0.5244720082909815	0.7338417365944654
584.3618807684197	-6.228095034095244	-7.0410483015018555	0.9395281815057261	0.9352166200423442	0.7618919806969515	0.5613931516330863	0.9629602706995657	0.3857606683246635	0.5848284122608955
585.123845001332	-6.254977492155931	-6.9797745184424045	0.8113402116355637	0.7697773368251166	0.6609392281813049	0.4160913276830849	0.8674765209635469	0.27485562661920326	0.48127356854950776
585.8857367117644	-6.2719179029949	-6.956008832910094	0.7425946993483752	0.6713606858531058	0.6087308019570186	0.32476619641717885	0.8263792276519109	0.20895060958189315	0.4465054173377698
586.6475558975515	-6.284613368644422	-6.977217644633164	0.7394207931170875	0.6444844202930327	0.6080384106721297	0.2940068994321354	0.8539744612271658	0.1992960568997466	0.49025947819280447
587.4093025565281	-6.299813143350171	-7.038937048123706	0.7925777796042919	0.6787557418609422	0.652335466579558	0.31833431550148816	0.9477270730316345	0.24719670453625486	0.604103475355628
588.1709766865292	-6.325130177597601	-7.125658026176307	0.8782020361584468	0.7518789812955635	0.7274087396977933	0.3823510134013919	1.0872003520660094	0.34170446688098544	0.7625612406843274
588.9325782853895	-6.3668268808721775	-7.216007214679564	0.9648416952782215	0.8365817184966344	0.8145597097284796	0.4656438136940855	1.239838214880261	0.4604430903234036	0.9293888287435976
589.6941073509438	-6.426120293112613	-7.288871840005053	1.0222179033240888	0.9077280244251575	0.8934608797198127	0.5473503884844142	1.3702441223081268	0.5735628967972541	1.0663858800873012
590.4555638810269	-6.4966536833413	-7.328653594876201	1.02876104928872	0.947705650006383	0.9449703263310951	0.6094456215218678	1.4498050278552173	0.6520596404763124	1.143322423128505
591.2169478734736	-6.565671192886215	-7.32825437732752	0.9764459915098573	0.9486662230605223	0.9545245527137958	0.638926266084642	1.4639105198459657	0.6772754518996367	1.1459086936069314
591.9782593261189	-6.619204180511442	-7.290188029921548	0.8724027778682419	0.912502299345622	0.9164572055762417	0.6304708904801899	1.4153709833228598	0.6475058052143563	1.0795585805873191
592.7394982367973	-6.649286291451785	-7.225532690867055	0.7365521157915103	0.8484653108787494	0.837247809219166	0.5885433831508298	1.3228471497490197	0.5775092341783807	0.9666601405688882
593.5006646033439	-6.6589624597767285	-7.150477676281174	0.5952115881832345	0.7688429883155754	0.7343942236859675	0.5265031302363701	1.213953242744191	0.4906268874335762	0.8371444949265197
594.2617584235933	-6.661358122247359	-7.080684668224156	0.47175349105810493	0.683302699501974	0.6298866140671704	0.46122283335146896	1.1148736924008986	0.4075619093321219	0.7163512977968622
595.0227796953804	-6.672749317453334	-7.02605971171425	0.37983958730669	0.5958271614371302	0.5417136639617617	0.4054792665315965	1.0408993298343683	0.3386397274002375	0.6167687106832185
595.78372841654	-6.7035874958557	-6.98824309073334	0.321508024784972	0.5054727576764808	0.4775086860440547	0.3623283226548102	0.9919394159615003	0.2829616981255887	0.5374053860233223
596.544604584907	-6.753062618939855	-6.9622083185299095	0.2909716761983825	0.41081740057669336	0.4342850258028861	0.32524668308679594	0.9554188040434477	0.23410002387974327	0.4702432826785774
597.3054081983161	-6.810627885994618	-6.940948146598198	0.28029967314289994	0.3149909981099617	0.4037739051696967	0.28393757000405717	0.9147995673787115	0.18746163282188277	0.40872874123048675
598.0661392546021	-6.863190305442716	-6.919709446617933	0.2829363440734207	0.22704088769816	0.3789223425990871	0.23145192390688152	0.8586964728014834	0.14432038021357307	0.3523909203324136
598.8267977515999	-6.902591966572654	-6.897507965318623	0.2935904435104568	0.1589235746367148	0.3576810514060931	0.16835874772708603	0.7858788979477147	0.1105900874031418	0.30573033754876544
599.5873836871442	-6.9287273225714365	-6.87537249963373	0.30629198532923585	0.1200123210219548	0.3417879689948151	0.10144015265285411	0.7045278648017375	0.09187415633639606	0.27309142262358943
600.34789705907	-6.94666433171607	-6.853913677574439	0.3141802918308958	0.11327299370223365	0.3327755275464188	0.03943490868783339	0.6275431123021722	0.08940832529627318	0.25469273251610414
601.1083378652119	-6.960921429746536	-6.832355856854469	0.3119893668779641	0.13475866803654313	0.3285365544306318	-0.010937632948463616	0.5675225519536582	0.09926206184470221	0.24595857372044794
601.8687061034049	-6.971519675342445	-6.809912337841961	0.2999073282958715	0.1759159211667205	0.3234976824509408	-0.045527496472852924	0.5340075163696953	0.11514694722163732	0.24090229107527517
602.6290017714836	-6.974502076714825	-6.787307713562991	0.28408952103465523	0.22613220759753094	0.3114712938959965	-0.06167834503022718	0.5319068231936317	0.13173222958842512	0.23527100875650397
603.3892248672829	-6.965803044027081	-6.766809032284993	0.2724516282927505	0.27439183381213805	0.289131496742006	-0.057772536936322894	0.5604956274826751	0.14581589619101365	0.2277624875716695
604.1493753886377	-6.945613059438661	-6.7508421635765155	0.26855702125350955	0.31015162274609054	0.25795594493281904	-0.034114320533386255	0.6130154302436708	0.15583323441090968	0.2188508365526296
604.9094533333828	-6.919921273933129	-6.740473034825662	0.26779292344678396	0.324913810176251	0.2239612771710222	0.0056300056156528555	0.6777992198128668	0.1607036912457218	0.2091117960502178
605.6694586993528	-6.898525441563655	-6.7352831540451135	0.25999801272609613	0.3144233273892052	0.19579280810652566	0.054811355826660524	0.741615726039007	0.1597750917192764	0.1989179669441823
606.4293914843829	-6.8910481420920915	-6.734546278636275	0.23681490105309777	0.28099871379267594	0.18245034280032435	0.1063179891572652	0.793901707203509	0.15355130992478205	0.18970224761812293
607.1892516863076	-6.903131859220123	-6.738308021715949	0.19857891600381183	0.2342649142518649	0.19073232987662703	0.15511023187520578	0.8290815143873891	0.14405134859487045	0.18522406369471955
607.9490393029618	-6.934465514078861	-6.747125350016966	0.15528551279512826	0.18890846099720804	0.22285964887882592	0.1984347567911673	0.8458252301041949	0.13404902183857104	0.1909185398252049
608.7087543321802	-6.979005341108465	-6.760948020495284	0.12121068396325985	0.16021948849222767	0.27553400966299524	0.23386048812989735	0.8445880699620396	0.1259150299997307	0.21154827957919142
609.4683967717978	-7.027233521762364	-6.777982324222061	0.10689811526433957	0.15849545224011496	0.3408108376292205	0.2574229265770098	0.8260354050741672	0.12069109761466912	0.24811368557868452
610.2279666196492	-7.069620243239362	-6.794998551943199	0.11431193321446109	0.18578090453784402	0.40864344376131	0.26474307292745536	0.7922206585107139	0.11864757775830537	0.29659687964955683
610.9874638735695	-7.100133724825872	-6.80840960505782	0.13742000750602834	0.23578341731819563	0.46938728831173915	0.25365584607401903	0.7483818344609086	0.12026860305601872	0.34911876462168845
611.7468885313933	-7.118394981969799	-6.8155291044431126	0.16665793090372283	0.2975578767727063	0.5146872778562468	0.2267246169848045	0.7033511407829485	0.12703335794686144	0.39703832626659796
612.5062405909555	-7.129116446039858	-6.815199618312952	0.19359662664650923	0.36049031032774703	0.5379425007215541	0.1909496316887287	0.6669219596157525	0.1416609934365427	0.43441887528921974
613.2655200500909	-7.1391822907851505	-6.808084123471798	0.21341073420310774	0.41817435535977143	0.5355412849079233	0.1554627194973861	0.6460874178051492	0.1678614977443038	0.4600573582588394
614.0247269066342	-7.153554393370686	-6.796770379512316	0.22447635089757068	0.4686214568448728	0.5092390494982011	0.12879870930047588	0.6421441958176217	0.20901549833005983	0.47725911309088076
614.7838611584203	-7.172422512222588	-6.785957194363476	0.2276976477734607	0.5123121847983318	0.4680298373083813	0.11771659075287122	0.6505240560227215	0.26632677295836515	0.49159668758369346
615.5429228032841	-7.191005158033717	-6.781657247771571	0.22601051408249706	0.5494144363893936	0.42633497339376714	0.12633310382817253	0.662928732535943	0.33617654869357505	0.5078167116526267
616.3019118390603	-7.201540353469239	-6.7890954552684	0.2243130130987545	0.5783610563486468	0.3983807569309743	0.15505192105466037	0.6705385036879683	0.40919591406511113	0.5275197025700251
617.0608282635836	-7.1965403748773635	-6.810465658961226	0.2291966502936651	0.5972766685676607	0.39221488653708914	0.19981344924129107	0.6681643663371961	0.4727623081964971	0.5492499578966372
617.8196720746892	-7.171474516084406	-6.843921012535713	0.24780771716433936	0.6065601449608291	0.4070804040699789	0.25311260502741817	0.6577807854554951	0.5168693432548537	0.570658101276404
618.5784432702114	-7.126314677285468	-6.884817620995464	0.2860876074795664	0.6107930866722162	0.43620899313003747	0.3075191370255892	0.6496058985432143	0.5399989527541473	0.5913612133088364
619.3371418479854	-7.065949643599925	-6.928174359205142	0.3467676333015115	0.6180031074804431	0.4724028922571364	0.3596161497759054	0.6590532091410939	0.5506921515317593	0.6135751365568236
620.0957678058459	-6.999377500531892	-6.970601612863117	0.4278210980689634	0.6361957432435554	0.5124981091219736	0.4113233863125547	0.7000137920901919	0.5629497041416789	0.6402661571713901
620.8543211416277	-6.937799988982128	-7.009880147082072	0.521243298119896	0.668448434814608	0.556892569978622	0.46634263786353447	0.7773248050806121	0.5872378114487908	0.6715337222482987
621.6128018531655	-6.891798948880008	-7.043064477326772	0.6135315908705152	0.7093842812006983	0.6050468196045076	0.5244431210321245	0.8826234409906801	0.6230119032089867	0.7024590527602985
622.3712099382943	-6.868087463960998	-7.064812846435764	0.6876736795061467	0.745381470671699	0.6509907591470316	0.5777738035323887	0.9956322840879395	0.6575273558587051	0.7238570554761505
623.1295453948488	-6.867149448392063	-7.067878641625733	0.7270032444202856	0.7594021456288456	0.6830879649009205	0.6129054459637269	1.0904284384258975	0.6720555311735064	0.7256110257436594
623.8878082206638	-6.882886223844984	-7.046332958309819	0.7206570122887888	0.7387635626489386	0.6892934979235044	0.6179177200838586	1.1441516702537822	0.652261990892196	0.701027198864864
624.6459984135743	-6.904748213784241	-6.999824839543551	0.6686344662192933	0.6821170191375749	0.6648555618293308	0.5902895943866815	1.145029444687676	0.5966127171655238	0.6500871168865059
625.4041159714149	-6.921781490519621	-6.936026532396319	0.5840688091145507	0.6012289837175491	0.6165396364208835	0.5401270918889676	1.0965968241573503	0.5180945299956594	0.5803850387751721
626.1621608920203	-6.926906891579327	-6.869368040720123	0.4905127012757333	0.5166151758337936	0.5604520225113294	0.4867860155821422	1.0164697825988886	0.4384797240296372	0.5054914751030992
626.9201331732256	-6.918838294947554	-6.816115457471118	0.4142199529094883	0.44938815837106283	0.5146170697556895	0.4505950429822434	0.9296063834115227	0.3790803233870985	0.4414824942595521
627.6780328128656	-6.900610805607523	-6.787934984362709	0.3739211269949605	0.4136713223697237	0.49072651828240943	0.4440759944026613	0.8587205459556486	0.35305279112861143	0.40224933695716114
628.4358598087749	-6.87549820301861	-6.787252103334898	0.37312767976796035	0.4129062932489713	0.49008860526187537	0.46682040594424734	0.816173133653602	0.3624740785685594	0.39517691837466895
629.1936141587885	-6.843716268168237	-6.806753313607018	0.39903207259330387	0.4403179380385076	0.5048705877448398	0.5059976176364351	0.8010010859971626	0.40026912004922277	0.41902336036121834
629.9512958607411	-6.802567086533636	-6.833218864944303	0.4287822484120918	0.4824400962894888	0.5233059534262487	0.5423386240103172	0.8022477928947938	0.4544683070994493	0.4650740030806899
630.7089049124675	-6.750002365770492	-6.853658957616297	0.4398604911321087	0.5239892031897648	0.5359411115920478	0.5588900958084047	0.8063754028351617	0.5126990552976372	0.5214690633479764
631.4664413118026	-6.688765420282302	-6.86062128617898	0.4193019000089775	0.5529920204204801	0.5396043694252608	0.5489024766805723	0.8049462395242344	0.5656202665027754	0.578282592607982
632.2239050565811	-6.627108839374235	-6.854372174124435	0.3681448302176431	0.5647057519811813	0.5377293448535703	0.5191366077473392	0.7987156105147664	0.6092502303245935	0.6307638986712991
632.9812961446379	-6.575315399543437	-6.841279985698677	0.299876232563018	0.562479505304454	0.5369440222176465	0.48621620312173075	0.7966521270285503	0.6453009476741949	0.6786257776444407
633.7386145738079	-6.540723760911893	-6.829594375371604	0.23433960216441552	0.5544664276923132	0.5419398436828864	0.467649124038914	0.8103337169213853	0.6788737580288515	0.7222279150845141
634.4958603419257	-6.525214143913995	-6.824967866947771	0.1899807917108296	0.5480834815574562	0.5518345105690088	0.47251386851089805	0.8464904951055798	0.7140722888336626	0.7584151620853543
635.2530334468262	-6.526668438668656	-6.827463380047404	0.17686721840845543	0.54530410640991	0.5602337191892106	0.4965383026391228	0.9012449510056983	0.749159584889953	0.7787509112294835
636.0101338863443	-6.541976654148207	-6.831622077511019	0.19322422776796433	0.5419286543003503	0.5590554941521324	0.524972329833064	0.9595359494051321	0.7745991455972847	0.7723807181474616
636.7671616583146	-6.568453010679346	-6.829119078951884	0.22661920126861368	0.5309073368445425	0.5435589431189891	0.540791888002623	1.0004209702046571	0.7757123095316834	0.7316057252387429
637.5241167605723	-6.602440410870398	-6.812646851282149	0.25936387369523395	0.5072242444372099	0.5149951810302706	0.5331183377235629	1.0057670675411332	0.7395234975410325	0.6568367281384333
638.2809991909518	-6.637530483131011	-6.778727904905494	0.2753421550007573	0.47066697486155107	0.47892273026329324	0.5007339404623528	0.9675550323703188	0.6619740759477368	0.5575991287288327
639.037808947288	-6.665270313971301	-6.7282907627825645	0.26491035129810214	0.42512745250752726	0.4406161327976248	0.4499387962271708	0.8903777102552395	0.5515213960718182	0.44889833859133077
639.7945460274159	-6.678529249973879	-6.665209075735513	0.22629012178841013	0.37553395528466194	0.40110738895649956	0.3896586031813838	0.7887284462812945	0.42701477226124673	0.3456441852756411
640.5512104291702	-6.67544127859203	-6.594136194206588	0.16390015991441143	0.32490007117347286	0.3565536413307768	0.3273438652763012	0.6809606268971091	0.31083343658333895	0.258278940113323
641.3078021503857	-6.66112050054255	-6.519462880863537	0.08648236870032466	0.2735457910894947	0.3017330226894659	0.26776301036070826	0.5836173390540971	0.22142983077465317	0.1920832872508944
642.0643211888971	-6.645803488118086	-6.445461694704202	0.005928396501403199	0.22044091263527665	0.23477457603940532	0.21357249209979035	0.5081435768164493	0.16837949887121706	0.14884259459724003
642.8207675425394	-6.640196422550738	-6.376748098389444	-0.06399794360400524	0.16495615541033715	0.1599495279001948	0.16583031923711822	0.4599889416179117	0.15144303792049207	0.12875352408895058
643.5771412091474	-6.650677980057916	-6.318170997124315	-0.11027090808081041	0.10779742635472456	0.08657295668219245	0.1238027529269008	0.4393505386893226	0.16274470823715959	0.13095896806990748
644.3334421865558	-6.676366982107196	-6.273894804105214	-0.12476587799398597	0.05108704071574177	0.025363590775977052	0.08505768681385728	0.44229817979826525	0.19052969589668667	0.15271959920403244
645.0896704725996	-6.71000005732398	-6.246777391208912	-0.10738020164922002	-0.0011662854469411954	-0.014602652823967333	0.047440905454437576	0.46241423914192925	0.22336383520189074	0.1893485097634242
645.8458260651132	-6.741902389443148	-6.238463639208961	-0.06596113516364976	-0.04222600757071149	-0.026654794238677226	0.012566894316322852	0.49311450704771254	0.2539476195015462	0.23526898449705946
646.6019089619319	-6.764678510008151	-6.249537992974857	-0.012547449806403321	-0.06307626003406686	-0.005747051799837699	-0.011980992356701137	0.529545317530137	0.28091797174159083	0.2856651242559387
647.3579191608902	-6.7756378456358	-6.279608428486872	0.042342460308130825	-0.05472828507653471	0.051860480389818164	-0.013397146721571218	0.5703795077587257	0.3083963485340968	0.3376912020043621
648.1138566598231	-6.775677295780264	-6.32649724230973	0.09369787815653208	-0.012465748275732658	0.14674251154996742	0.02115841117737638	0.6176423998237333	0.34234472427041407	0.3898256648209655
648.8697214565653	-6.766534800313421	-6.385790991199272	0.1426618048221009	0.06126480318355121	0.273694295863983	0.09778299697874093	0.6750902786363735	0.38627369807347467	0.44049610903920033
649.6255135489516	-6.749079093075711	-6.451255743805669	0.19355783312628638	0.15727571303687693	0.42023742620525883	0.21087454664301042	0.745289668928903	0.4384027825051575	0.48714620732860237
650.3812329348169	-6.7237812596594	-6.516146426495819	0.24936508009404257	0.2631084242235495	0.5682777612328476	0.3428950215725717	0.8271011687787126	0.491824326342849	0.5267488463873944
651.1368796119959	-6.692251787489861	-6.574884430268926	0.30829726720830397	0.3671596889870443	0.698488089397868	0.4693799422593452	0.9145921072584899	0.5377107190118329	0.5576165343723254
651.8924535783235	-6.657612833973941	-6.624241741197682	0.36354624088698806	0.4613263859487784	0.7957038782535895	0.5672679599968431	0.9982369992723914	0.5696742185182844	0.5810238625984265
652.6479548316345	-6.623132144560472	-6.6638803386133105	0.40638598079445565	0.5415223823761011	0.8534131285486506	0.6229909279617889	1.06792695064419	0.5874714805857604	0.6015807346857853
653.4033833697637	-6.590846659940929	-6.696048967693647	0.4309095598699635	0.6070591597012029	0.8755348507967504	0.6367440956407844	1.1163598752499526	0.5978169842125629	0.6257094949297075
654.1587391905458	-6.561620637625614	-6.7248635670826475	0.43769086717693106	0.6594583544655359	0.8750985440333423	0.6217727226407428	1.1418227065423547	0.6118067078729101	0.6596988474410077
654.9140222918159	-6.536682710858498	-6.7548660659394155	0.4342505868645343	0.7009942567141136	0.870104281610244	0.5982607623182421	1.1489309554608518	0.6401804912056379	0.7079911338664227
655.6692326714084	-6.518736422134705	-6.789060271673984	0.4318595748180334	0.7330993923434868	0.876717031625156	0.5845257113118567	1.146682261413149	0.6878970843615084	0.7721169496077351
656.4243703271585	-6.511381628057581	-6.82702801412722	0.4402912876176055	0.7556615942839864	0.9023334201657223	0.5890249964155778	1.1443237178795327	0.7511682772596044	0.8497562861673265
657.1794352569008	-6.516774620832694	-6.8641734612200125	0.46311165417754196	0.7680101267976793	0.9417401405882604	0.606931133055161	1.1468854449287038	0.8184385676720218	0.9338364500002365
657.9344274584702	-6.53346242623326	-6.893023330341637	0.49647197919667096	0.7713100177272727	0.9793137429160916	0.6234082658576945	1.1531231512462217	0.8752905783702092	1.0132613403637345
658.6893469297014	-6.556115393192219	-6.9064302072801524	0.5320381779617458	0.7702783867524632	0.9970026569450434	0.6221607392760236	1.1573451283072114	0.9108300240171117	1.076118700311488
659.4441936684294	-6.577402697848912	-6.901301544225165	0.5625709658820837	0.7729205692392105	0.984066448704306	0.5946414162167875	1.1543140436076431	0.9222405938640996	1.1145627437277872
660.1989676724888	-6.591198192374226	-6.880784763806615	0.5865498640429605	0.7877699953930426	0.943201989404213	0.5447347434830796	1.1438904239740095	0.9150223863715015	1.128092072356874
660.9536689397146	-6.59511083465187	-6.853793026052272	0.6090335287558952	0.8202715887422674	0.8900096925143917	0.48675650234388446	1.1323601701114638	0.899227909958892	1.1230509453099629
661.7082974679414	-6.591737128990765	-6.831635361288033	0.6379760729128421	0.8699979888271967	0.8462890019108427	0.43831359350030485	1.1292046987135862	0.8838000537682671	1.1079792106651816
662.4628532550042	-6.587517195027312	-6.823256650516905	0.6783213761877827	0.9295965961450392	0.8311583234906497	0.4119718531737062	1.1409688217802003	0.8718517627346092	1.0883696465397632
663.2173362987378	-6.589803285818272	-6.831424506704957	0.7276066279527678	0.9857210944141697	0.8540120246657885	0.4102495072253518	1.166564378122679	0.8594001422571385	1.0645541458725019
663.9717465969768	-6.602758836287757	-6.8514594564837275	0.7755086806938145	1.0222798795383499	0.911289365910247	0.42556035656396496	1.1970407950826694	0.8378013627934262	1.0333751890971525
664.7260841475563	-6.623786426546337	-6.873414082512486	0.8078169245639941	1.0256718374310863	0.9879114710578278	0.4450146907010115	1.2202866813331639	0.7985212313450862	0.9923642286837167
665.480348948311	-6.642428265894302	-6.886580999748508	0.8121907374747908	0.9905287256846265	1.0622653015831736	0.4571886770176121	1.2276960666829142	0.7378396512263956	0.942698803608903
666.2345409970756	-6.643204861742857	-6.883948608673816	0.7826936671484077	0.9228055316882884	1.1132340467650002	0.45737545693628245	1.2183837016971868	0.6591999669729525	0.8891600032609972
666.988660291685	-6.612156158631835	-6.864637415089012	0.7213273491524594	0.8382784561208929	1.1268699349261189	0.4490240893420143	1.198881912938747	0.5728471090957363	0.8377603087922445
667.742706829974	-6.544502079131055	-6.833146628541813	0.6363949106045785	0.7564537849245738	1.0999004865052662	0.44107696704725274	1.1789920294747684	0.4929555926548641	0.7926827258295521
668.4966806097776	-6.449578622579676	-6.796091717870542	0.539126347405138	0.692882112756199	1.0388782900508362	0.4431764929153319	1.1663970421472944	0.4330307167144376	0.7544100201799218
669.2505816289303	-6.349785637519451	-6.758696558535943	0.4402220166620854	0.6538287271546812	0.9557389770633096	0.461626864171067	1.1631462648552091	0.4011793743633296	0.7201202485549443
670.0044098852671	-6.273403097978196	-6.723060491237539	0.3480666811001525	0.6355897904696546	0.8625840983809709	0.49755833734200205	1.1653476651684942	0.3966844364201467	0.6860063081581318
670.7581653766227	-6.244574027530311	-6.689211138919613	0.26859050904304294	0.6286141752060308	0.7687724053969376	0.5477614256409771	1.1657758784385495	0.4103363489320815	0.6504238907603881
671.511848100832	-6.2750348668617715	-6.6577216875401	0.20634469800910882	0.6237565398752869	0.6813396250769301	0.6066848730099057	1.1578718080917492	0.4287407199675437	0.6158820687102802
672.2654580557298	-6.360599496099058	-6.6319100105378155	0.16542287536624123	0.6173910543940755	0.6079536369895733	0.6691258284763926	1.1395217849838373	0.44131656646246054	0.5890493235183909
673.0189952391509	-6.48352587145842	-6.617680485202196	0.14966638758554396	0.6129622227614204	0.559041128673015	0.7321815336398494	1.1147769186426641	0.4455914951826889	0.5785042542603422
673.7724596489301	-6.618717281061171	-6.620951995530938	0.16234321761554327	0.6182737789079411	0.5465326616065296	0.7955709827827393	1.0925716175398916	0.4475364739893841	0.5910846766542646
674.5258512829022	-6.741336354695999	-6.644070725300579	0.2051025136181277	0.6403903672971021	0.5791228065320544	0.8593604405358342	1.0827067625798055	0.45694051019109505	0.6283412826747075
675.279170138902	-6.832848203734745	-6.683153409261056	0.27657797248721394	0.6803171522092777	0.6558045707762687	0.9199838388666128	1.090758592750265	0.4804471571548481	0.6844949844182251
676.0324162147645	-6.883784545273981	-6.728344367925442	0.3711925925371977	0.7306755158131297	0.7625256441843371	0.9678968333782745	1.1149629286758929	0.5174628705871998	0.747620812757555
676.7855895083242	-6.893068528159115	-6.766685786053022	0.47844249108238746	0.7768556498761399	0.8742895085098121	0.9892356380112695	1.146637923931321	0.5603963413473894	0.8036903688946575
677.5386900174161	-6.865522582277596	-6.786260653493363	0.5834762109259382	0.8011290929606272	0.9624867788185032	0.9713771891065832	1.1737856969898504	0.5986729315887782	0.8416918427608984
678.2917177398749	-6.809268506245201	-6.779413997515913	0.6687757189334134	0.7878326826398565	1.003582089899636	0.9090775577731458	1.185440946997538	0.6229872088825763	0.8567971361362252
679.0446726735356	-6.733993976618363	-6.743919893766255	0.7170241216613844	0.7280559035669469	0.9851372585792486	0.8069892366321936	1.1741446220748868	0.6274837260152015	0.84967168646416
679.797554816233	-6.650057289224259	-6.682791300482698	0.7153635857027689	0.6231420165255832	0.9082836485700012	0.6779372792474279	1.1368890042809818	0.610344848766645	0.8237836451596987
680.5503641658016	-6.567377412691727	-6.603816401112508	0.6603360223940093	0.48615628773069286	0.7867127074397686	0.5387125454667565	1.0752840046342271	0.5737346482360692	0.7831897269171177
681.3031007200765	-6.494168678902273	-6.5191047703969325	0.5613630558352432	0.34061342552969975	0.6436727090305805	0.40648843997774353	0.9961907675466772	0.5242565124874172	0.7326462909698837
682.0557644768925	-6.435704628563381	-6.443213034885174	0.4400356878826699	0.21530525231750186	0.5065892514384274	0.29645147063114496	0.9110137373475453	0.47199456541487006	0.6784591301185117
682.8083554340842	-6.393562662872891	-6.389481908084158	0.3239745004816905	0.13618108764208614	0.40026222465884587	0.22048962682809048	0.8332328260768103	0.4275979976966866	0.6286777753719299
683.5608735894867	-6.3656770900547155	-6.365404132580389	0.23682327243906975	0.11809174758154128	0.3400963936088912	0.18568409822531784	0.7739273765073982	0.39788949445749555	0.5915797268915481
684.3133189409347	-6.347189327707668	-6.370139806521581	0.19002142184880633	0.16007413153008	0.3288044134455639	0.193249148508003	0.7384583386949695	0.3832981035096408	0.5737957844551005
685.0656914862628	-6.331838284578243	-6.39544202921843	0.17980044037989273	0.24599842364385793	0.35731774146409734	0.23786871062325154	0.7252020248344273	0.3783051524458987	0.5785587004766457
685.8179912233061	-6.313524201659236	-6.42958900618078	0.19153278967586207	0.3502981028460326	0.40903935080024745	0.3078843225075154	0.7274570564289542	0.37512059045134194	0.603990193299297
686.5702181498993	-6.2876955024036905	-6.461593687676039	0.20784082186207797	0.4459111026186289	0.46451168164743795	0.38638767057540857	0.7362333585874978	0.3676980666050591	0.641745165003134
687.3223722638772	-6.252351129332959	-6.483690008825366	0.2158663017329383	0.511633489109391	0.5053739541784221	0.4535254874827199	0.7431370006031583	0.35385348395351723	0.6770762494715257
688.0744535630747	-6.208739798344704	-6.491514057122837	0.2100662738149799	0.5366351309122432	0.5174497916387804	0.4906931179803653	0.7425012090198564	0.334586065740095	0.6916569094665883
688.8264620453265	-6.161380387086898	-6.483127534928494	0.1901746769480237	0.5211734865356092	0.4937268872367859	0.4856751239069732	0.7328575231046743	0.31182979534276356	0.6694138636077618
689.5783977084674	-6.117067411844943	-6.458447327337677	0.1575292563190116	0.47451914319818567	0.4369073021455465	0.4370226472102079	0.7172943612521685	0.28665290966987556	0.6034579552067996
690.3302605503324	-6.082935369385824	-6.419474664614945	0.11254359836514638	0.41147407264165725	0.3599350659029774	0.3557365750230552	0.7023755840150496	0.25915274881573325	0.5009207551144037
691.082050568756	-6.0646125679457406	-6.37095121383744	0.0556146725261879	0.3490786057187476	0.28310127757302705	0.2628395159904118	0.6957127261317213	0.2300221820287751	0.3829315101022095
691.8337677615733	-6.0653110117357185	-6.320365620868532	-0.009764028171375116	0.3037636198677358	0.22804904807739756	0.18355644003039995	0.7032462646784623	0.20250027467606913	0.27893049710968043
692.585412126619	-6.086509369662201	-6.27646695975459	-0.07498695005404521	0.2884376158435291	0.21068633433447204	0.13979872035177188	0.7271590651232192	0.18259898802040375	0.21688468362506974
693.3369836617278	-6.1288485775084105	-6.246469318431768	-0.12755226601072156	0.3089563142362888	0.2355799944152004	0.14320259780162203	0.7650328372274773	0.17710348989286473	0.21294134372063755
694.0884823647348	-6.192206938533424	-6.2334333619587206	-0.1558345012635991	0.3616165799905895	0.2946397395496465	0.1911821928724784	0.8104041521922216	0.19056558972218873	0.2653495888111328
694.8399082334745	-6.274216570708814	-6.235250237210277	-0.15437287208012052	0.43296044262807243	0.370012748557925	0.26739010970076826	0.8546524765188526	0.2231852027849408	0.3555257263713596
695.5912612657819	-6.368702716793232	-6.245932955729486	-0.12634621927584266	0.5033397162152236	0.4399725669251122	0.34686650898962945	0.8896008816233607	0.2710190552285541	0.4558926640011087
696.3425414594917	-6.465396930164843	-6.258208335180411	-0.08213922678460772	0.5529320902041439	0.4852298116694431	0.40414976206001985	0.9096151444081491	0.32758311821732367	0.5402163685894958
697.0937488124388	-6.551687609363489	-6.2657881761375425	-0.03476887493579728	0.5676009213643463	0.4934318544328944	0.42100570063264087	0.9122467946948554	0.3849701711463007	0.59119216062461
697.8448833224579	-6.61562098101345	-6.264453684596716	0.004618836124016035	0.5424717221717108	0.46112823538447945	0.3913123311878177	0.8974987382827155	0.4337844312660808	0.6025296277996608
698.5959449873841	-6.64862437441619	-6.252198477726983	0.029593999666361448	0.48215994175325516	0.39319048244921717	0.321560741109562	0.8667090388045349	0.4628775561534466	0.5765059906071714
699.3469338050518	-6.647264411202353	-6.229236116657734	0.038953112253022226	0.3983631696593939	0.30083601157128737	0.22784799179364246	0.8225971189526096	0.4610245070984389	0.5203872448568188
700.0978497732962	-6.614492155516291	-6.1980288560333	0.03564068826957367	0.30548897155775556	0.1984232417318612	0.13061633142566897	0.7697943934592777	0.42072693559610563	0.44411155979842487
700.8486928899517	-6.560179249855861	-6.163323907831928	0.025194820490647807	0.21623509311978495	0.10032052720571283	0.049411336234642	0.7152719416675346	0.34304154019289257	0.359916322614807
701.5994631528534	-6.500517201925175	-6.131703053021347	0.014004327720108734	0.13864996059436496	0.018563420328343128	-0.001124171202991242	0.6674854238583654	0.24065368541536802	0.28248270479374504
702.3501605598362	-6.455025078154913	-6.111030666833257	0.008253607975545307	0.07642484985274578	-0.037682874980734304	-0.012617704698716814	0.6353172830254001	0.13715762843748092	0.22820946711539403
703.1007851087347	-6.440634863710001	-6.109077305971972	0.012475443403752173	0.031548559802237364	-0.06219087541248047	0.017468365652258733	0.6263737351017706	0.06126508143883136	0.212153394925374
703.8513367973837	-6.464728256035815	-6.131817881380158	0.02890153671694673	0.007763403471953367	-0.051568330619581104	0.08724670279005853	0.6459605249376486	0.037750877159478335	0.24356101097995886
704.6018156236181	-6.520382495114621	-6.181197644925628	0.05690751934273486	0.011752156366136468	-0.006012166789190587	0.19114277863542384	0.6955040019661505	0.07852153627448377	0.32188875373285697
705.3522215852728	-6.587513760362265	-6.253567609693258	0.09389378320004216	0.05110484178719421	0.06995400834571974	0.31953211807797643	0.771400298461657	0.17813265550635826	0.43537918907664697
706.1025546801824	-6.640256141882223	-6.339965725049957	0.13735497978651257	0.12973520001850503	0.16747433472567064	0.45885178272964655	0.8650178604552226	0.31599407695478643	0.5640444548164085
706.8528149061818	-6.657594516627029	-6.428356981420607	0.18645435479314187	0.24324406472614069	0.2743562709512384	0.5924984757922074	0.9643849792951587	0.46388671518499613	0.6857255749352023
707.603002261106	-6.6319656348811025	-6.507145245148721	0.24206528178331332	0.37752346809062853	0.3773195867368466	0.7036926194609112	1.057115165048537	0.5951684158689465	0.7826328127485969
708.3531167427894	-6.571546269648932	-6.567820714201296	0.3043317080162238	0.5110890926964746	0.4645571836685676	0.7788189342778677	1.1327610134421118	0.6911475808816627	0.8454451199151203
709.1031583490673	-6.4954471834001675	-6.605977408477905	0.36972364499474075	0.6211262298814066	0.5285386889804622	0.810299154855648	1.1836592507249355	0.7432126901483693	0.8738402599010779
709.8531270777742	-6.424945934082513	-6.620516016328383	0.4297179847678416	0.6903730398007895	0.5676213893741133	0.7977778119960393	1.2041765844937729	0.7510567679483948	0.8742216232267523
710.6030229267449	-6.375379037987735	-6.612450331893584	0.47262703826728636	0.7121310427296557	0.5854714852695944	0.7476829866254695	1.190118105168553	0.7195748477468538	0.8564741064452983
711.3528458938142	-6.352097774523742	-6.584024427432723	0.4875914942211441	0.6911990100828405	0.5877915563614398	0.6710504760638996	1.1391832724852664	0.656088217757584	0.8303320451148943
712.1025959768172	-6.351170329898151	-6.538570283233313	0.4685365873340803	0.6407103909939629	0.5785987969621296	0.5806754960868243	1.0528369484785483	0.569102308799267	0.8023783685965604
712.8522731735884	-6.363223459443646	-6.480677872656727	0.41668024251777425	0.5765002856075849	0.5585683308931921	0.4882976739269109	0.9384036004614487	0.46802583187097646	0.7743760225575995
713.6018774819628	-6.378180257841348	-6.416106454382328	0.34063819844233834	0.5120196417509293	0.5270914568791341	0.40283502331193777	0.8094187973785312	0.3634656034597876	0.7439660872616933
714.351408899775	-6.388840935879727	-6.3513749882664685	0.2548271359665337	0.45608932825934545	0.48682081630311114	0.3304284027417861	0.6839160150350567	0.2670220291685057	0.7081219318347562
715.1008674248601	-6.392527697325058	-6.292736747618726	0.17600052517969011	0.41340426142472886	0.44627208690101927	0.27521842425575826	0.5804335993290577	0.18965143889237002	0.6671559423620002
715.8502530550527	-6.391005267681113	-6.24545841748805	0.11891004873117605	0.38710743370042255	0.41854929331468504	0.24077332669913076	0.5141472094099573	0.13989144224613703	0.6273580936144594
716.5995657881876	-6.3889898871036195	-6.2134521584852855	0.09270963413750533	0.38085308313486443	0.4162874611282774	0.23045098194481106	0.4943522525460322	0.12212918743633949	0.5997449781026498
717.3488056220998	-6.392161019827705	-6.199284949959624	0.09914789945418612	0.399083956782758	0.4459443315558307	0.24645929462342409	0.5235532988769309	0.13586460258652533	0.5952604758285416
718.097972554624	-6.405005714294829	-6.204010842045061	0.13306885387872214	0.44452457072317664	0.5045326740490426	0.28771591343667513	0.5970292243322319	0.17589268873480624	0.6190481995834745
718.8470665835949	-6.428895578549594	-6.226556578294619	0.18426929411827153	0.5148252039703198	0.5804157071603209	0.34778579208199467	0.7026759345956215	0.2331191200720646	0.6667822696930026
719.5960877068475	-6.461319919010256	-6.263010373007347	0.2395129928647295	0.600905869376474	0.6574275407602048	0.4147788857399899	0.8220310494772036	0.2964781283699143	0.725494961328697
720.3450359222164	-6.496481259211894	-6.30660306731385	0.2849397194747487	0.6890543547345356	0.720538104032828	0.47403988854267265	0.9335584608606933	0.3558484831865165	0.7784421455323143
721.0939112275368	-6.526866332803092	-6.34919654671143	0.30906448956743304	0.7665361724353978	0.7605688571256808	0.5129767670652665	1.0181972069227418	0.40542059707897504	0.8123025139592466
721.842713620643	-6.545334108245592	-6.383903402858841	0.3066041730140503	0.8272904031365691	0.7764318004442554	0.5255958802521565	1.0649822582231083	0.4456793403811954	0.8228485279093087
722.5914430993702	-6.54710344990995	-6.407614661203052	0.2813719863380566	0.8740871801559305	0.7742640268384999	0.5147908433129427	1.0736735637232595	0.4827195787178926	0.8164738377498599
723.340099661553	-6.531273493579994	-6.421664894473097	0.24595577357391107	0.9151744660550722	0.7640206270763539	0.49071599809372124	1.05309191776123	0.5242288971242406	0.8066409056619976
724.0886833050263	-6.501646598480645	-6.429789851959998	0.21667671195466376	0.9571550223027456	0.7545865620181411	0.46595790044506646	1.0157578465050792	0.5741306180296002	0.8066802341433421
724.837194027625	-6.466555744061924	-6.434346883171338	0.205647375141238	0.9986286486887357	0.7494571418085938	0.44917164700058176	0.9714347485050974	0.6286243795313569	0.8224567779179175
725.5856318271836	-6.437123416231071	-6.433277033774436	0.21446723604478102	1.0283725740346767	0.7448297797108347	0.44092664437878426	0.9228707210220923	0.67563844304195	0.8488708098476723
726.3339967015373	-6.423941639859872	-6.419912462731175	0.23326466252620026	1.029198153577247	0.7311070147610534	0.433971612072547	0.8654095070048591	0.6984381190998823	0.8720418186330514
727.0822886485207	-6.433140878012724	-6.386614713414272	0.24653875161276595	0.9864186670338189	0.6981660529314855	0.41857969323037647	0.7912067814074639	0.6823939762749571	0.8767474523057377
727.8305076659686	-6.463006418318764	-6.330150427667664	0.24219812319974388	0.8967563204785378	0.6417575644457223	0.38996374578954285	0.6956982335730286	0.6223726407693215	0.8549869187555457
728.5786537517159	-6.50292391283351	-6.255765339522332	0.21881720934790128	0.7737147808064426	0.5681673396227129	0.3536086282347082	0.5836514497374088	0.5279961710697663	0.8111728890001189
729.3267269035974	-6.535605329245643	-6.176941479944615	0.18647945365788932	0.646194078115454	0.49383740162954215	0.3245078399450625	0.47078824056657	0.42335812188298405	0.7605452742279359
730.0747271194479	-6.542303847884429	-6.110897412831024	0.1615337985811971	0.5499453528016316	0.4400805074829366	0.32058540823816895	0.38024016880746014	0.3406458911412509	0.7221434515216947
730.822654397102	-6.50929564421365	-6.071957463820127	0.15863129237847495	0.514984983779569	0.4252404941678556	0.3539697320490802	0.3346475340634125	0.30902566535325526	0.7100478514099615
731.5705087343949	-6.43286857558312	-6.066134679065679	0.18446135466073965	0.5545446530601073	0.4582472933049093	0.424800402637997	0.34789960918929275	0.3436051535101283	0.7275111536261463
732.3182901291611	-6.320528181497837	-6.089301811584487	0.2358499451538112	0.660266404665431	0.536113719166992	0.5206418592291486	0.4202218993527209	0.4391114945335337	0.7670618383320056
733.0659985792356	-6.188368686329989	-6.129070865320718	0.30141838845250657	0.8055209775982544	0.645582577560921	0.6209335967914189	0.5381668128421646	0.5715646041778362	0.8150310172350119
733.8136340824532	-6.056436676389823	-6.1690216151945645	0.3653346462513172	0.954394745610692	0.7673789899411982	0.7037037818093479	0.6792717755459581	0.7065397856096292	0.8576274636794423
734.5611966366486	-5.943909913974385	-6.1933871399671965	0.4114299722649175	1.0719064641255853	0.8809779596441851	0.75138558952675	0.8187108761169828	0.8101145581665623	0.8848830733001591
735.3086862396566	-5.865368731992155	-6.191085120129589	0.42743729605308545	1.132121078832979	0.9685602388678713	0.7544988179069074	0.9357499991884506	0.8583095967118917	0.8916575711052745
736.056102889312	-5.827829468618855	-6.15826920168318	0.4082940117174241	1.1223961882834557	1.018088223902338	0.7130460454561973	1.0182295522026603	0.8420731501386385	0.8764050837304938
736.8034465834498	-5.8290019160237385	-6.099029300116565	0.3575408074119695	1.0442704884903788	1.0251036332472179	0.6357370543001117	1.0639583090896885	0.7675953019255042	0.8397085620401192
737.5507173199047	-5.85750772722329	-6.023679621891921	0.28559294144917047	0.9108940015997238	0.9929250228956263	0.5369956219727419	1.0784524772456745	0.6525610819299876	0.7835175135799073
738.2979150965115	-5.895644667555063	-5.945077464953045	0.20533601447496785	0.7417954533767421	0.9306717261851487	0.4325852100799974	1.0702999973313458	0.5200917553627109	0.7111146943132756
739.045039911105	-5.924049446373376	-5.873980270969192	0.12677115124018457	0.5565029895112374	0.8490383027419659	0.3350737685259597	1.0459896505470896	0.39208514491253066	0.6271223362777842
739.79209176152	-5.92661254331076	-5.8153550831373435	0.053532449095191836	0.3693933754998122	0.755971863797793	0.25132108983250667	1.006924631972507	0.28404370215471	0.5369491724949391
740.5390706455914	-5.893842592099834	-5.767702464577628	-0.016794493968265378	0.18877993334040788	0.6548925186342034	0.18345594900211193	0.9504631450935488	0.20330354277914342	0.44697484299427614
741.285976561154	-5.824029018072458	-5.725589910820265	-0.08858360154477118	0.020038044822320522	0.5470418826287755	0.1321108093746881	0.8742962123185123	0.15082377775236466	0.36488136245963787
742.0328095060426	-5.7229347126815355	-5.6843252019961765	-0.16240239269193513	-0.12947380393949537	0.4370245468487557	0.09962047298749876	0.7814425281508672	0.12476745467555528	0.2998495747107395
742.7795694780918	-5.602604481749578	-5.643883298997291	-0.23148412472196878	-0.24769538661201373	0.3370817949458269	0.09031168294348735	0.6827611981388788	0.12332293376162795	0.26149332505095746
743.5262564751367	-5.479664413236512	-5.609813237333619	-0.2827779569735016	-0.3196559310424165	0.2660771845585126	0.10776465864076723	0.5950410170657481	0.1451631887640339	0.257206991153212
744.272870495012	-5.3726890379689225	-5.590404577534805	-0.3025069153377329	-0.33308711306744154	0.24227334719691562	0.15121904312543766	0.5354910173324647	0.18838881832055687	0.28906905578515296
745.0194115355524	-5.298408470360524	-5.591527824135493	-0.28316941014443575	-0.28494766896578927	0.2729849538688933	0.2135221357683399	0.5150867060565174	0.2488768026030268	0.35161714566445745
745.765879594593	-5.267285876082216	-5.6125587456577275	-0.22757080989309664	-0.1849313961720629	0.3482014097931936	0.2826121405104667	0.5340811919811008	0.31993536336954165	0.43202654166612486
746.5122746699683	-5.280364071920963	-5.645789428399832	-0.147876698905141	-0.05392507417939285	0.4421965477766072	0.34534167420278195	0.5817887954835861	0.39265962205035176	0.5128498107741875
747.2585967595134	-5.328445744458218	-5.679843571208435	-0.06052646913190696	0.08218020105628909	0.5232513209560956	0.3916526268571081	0.640464718377844	0.4568724118880825	0.576683801970038
748.0048458610628	-5.394888079882881	-5.7048451413392876	0.01997464109341518	0.20062078658729465	0.5659446093789189	0.4172927101332977	0.691538784383221	0.5023769714617838	0.611196319718605
748.7510219724516	-5.460768352803306	-5.715984848175456	0.08497150371249695	0.2876613152487799	0.5592093106869633	0.42392568942722875	0.7213628937216896	0.5206665356260034	0.612221294697731
749.4971250915144	-5.510321010163757	-5.713716653756737	0.13201527103866972	0.34028190214352527	0.5067869658665787	0.416763747576713	0.7244434137413043	0.5070412066271937	0.5831676646328718
750.243155216086	-5.534387450248894	-5.70152866634741	0.16295408000238432	0.3637943240946031	0.42180913311483437	0.40170862532856066	0.7039864982373398	0.46249592178465004	0.5321784836284538
750.9891123440015	-5.531210648418545	-5.6833605982698785	0.18138560894514288	0.36771056243589584	0.32020364374896104	0.3832535024834298	0.6701375076544265	0.3943614101704842	0.46856668392740985
751.7349964730954	-5.505352091517396	-5.662428816326666	0.19120765902183923	0.3620394497449242	0.21652686371883156	0.3641875991732739	0.6367692159958738	0.31502621880845005	0.40141953115487006
752.4808076012027	-5.46633893718736	-5.641684719607065	0.1967688681673989	0.3553015357272029	0.1234686598532786	0.34700228975168557	0.6174570566350903	0.23956955623760035	0.3399225895022999
753.2265457261582	-5.427391485489865	-5.624451506663803	0.2035606859555612	0.35363903559274235	0.05217068291749616	0.3350277906939114	0.6215734839713765	0.18261697082719763	0.29343924196323456
753.9722108457964	-5.403377275467059	-5.614485284332792	0.21832480434550305	0.36093205302552445	0.012123343346112314	0.33225756443737353	0.6519165613037377	0.15530038686479308	0.26993938375267845
754.7178029579526	-5.407559768321377	-5.6151338510370445	0.24772570919792702	0.37931467968802046	0.009933568320793285	0.3414298292036575	0.7045794719274703	0.16281439498068107	0.2728455836102688
755.4633220604613	-5.447483354681932	-5.628080919160396	0.2951864732104603	0.4097548781352973	0.04791235905714508	0.361847576447917	0.7710318962134384	0.20283674289141107	0.29891541829421975
756.2087681511574	-5.5222205583158965	-5.652117057337028	0.35758225466938587	0.4516985156778439	0.12279933014652755	0.3887592910252575	0.8408777582888094	0.2655276614147821	0.3388154805333903
756.9541412278757	-5.622346691340965	-5.6819238417107805	0.42283032644661667	0.5015707658526489	0.22457505227349284	0.41395618373368137	0.9032615958701964	0.3349117902032077	0.37992867243810746
757.699441288451	-5.733343727862635	-5.70770078002068	0.4707249870134653	0.5508305283777872	0.3357643307666658	0.4275510230078101	0.9468038011029893	0.39189908773717175	0.40985475144610284
758.4446683307182	-5.840301255176097	-5.716795315656031	0.4779426522199559	0.5863493177980086	0.4330044970116509	0.42006884249903553	0.9597664229913168	0.4187052388296131	0.419186760967019
759.1898223525119	-5.931752357623276	-5.697690338130996	0.4265902680480069	0.5938636273149287	0.49212821073286417	0.3846421789488117	0.9320293216314255	0.4034584023723822	0.4028734436760866
759.9349033516671	-6.000614045142692	-5.645367367464006	0.31293393208845366	0.5637958805059302	0.4961580905658014	0.3193137791809475	0.8592588586195857	0.3439393905672201	0.3608095400191562
760.6799113260186	-6.043041994982651	-5.565296029927275	0.151625165233078	0.4964378137359091	0.4425038393105529	0.22861497463876201	0.7473268461087077	0.2491248228569347	0.29792067012445766
761.424846273401	-6.056909520282916	-5.47350182031196	-0.027470151929750664	0.40363624482612614	0.34589613649297846	0.12358728964961863	0.6139329629153263	0.1376325786603667	0.22388980147866633
762.1697081916495	-6.04156224629065	-5.391731495293333	-0.18923542558960804	0.3057219015017383	0.23443517954462934	0.019772736966249482	0.4855220181633335	0.03323368377578184	0.1518820823095668
762.9144970785986	-5.998990966587428	-5.33949712002665	-0.30541043755783104	0.2248249409730665	0.14015539424551893	-0.06679797677293475	0.38951407565761365	-0.04173619695286668	0.0958597603364133
763.6592129320832	-5.935056882404211	-5.326805884932956	-0.36291082974674715	0.17734827478718707	0.08820252031313203	-0.12389867970008783	0.3448489307796807	-0.0729011021607997	0.06685548632276195
764.4038557499381	-5.859605841539739	-5.350945597579451	-0.36489091887324676	0.16823047872906205	0.08857600203138993	-0.14644558185993706	0.3548836700784328	-0.058133489985801035	0.06939660915492585
765.1484255299982	-5.785371950816739	-5.3989157068465	-0.3250213246618312	0.18974094485720183	0.13405617520181767	-0.13715929555930906	0.4066568348058546	-0.00758099619320074	0.10048420094293586
765.8929222700982	-5.726075018060772	-5.453541467779537	-0.25947174573937115	0.2248080590921946	0.20430702127818545	-0.10475591484860036	0.4768697918620788	0.06052100501700419	0.15127127565808518
766.637345968073	-5.693850415008634	-5.499823578319314	-0.18157110196964776	0.2535417042751238	0.2743555657997927	-0.06085469915507513	0.5414227861503536	0.12632045958600902	0.210075998122079
767.3816966217572	-5.696446967519979	-5.528602067613214	-0.10111175191516786	0.2600822933313207	0.32345809526363567	-0.017184899650934504	0.5831022030127793	0.1740938906230367	0.264733274188516
768.1259742289859	-5.734369636470674	-5.536945665765892	-0.026439099005505007	0.23706270903544535	0.3410870387418212	0.016163179960367202	0.5945100633145168	0.19555249508168604	0.30358455022429087
768.8701787875938	-5.799124930985381	-5.526509942850351	0.033915113389547	0.18651238466244102	0.3280554848155086	0.031764615686866726	0.5760190613168241	0.19009885023250828	0.3159921801517225
769.6143102954156	-5.873607849838992	-5.501969881955444	0.07253554298331011	0.11823182181431768	0.29360760374024686	0.026119088310538885	0.5325555270275348	0.16352111412190684	0.2948076391798784
770.3583687502863	-5.935235514473506	-5.4701319736126255	0.08631225494313366	0.04667014901002986	0.2503765946458154	0.0017830599569697014	0.47193797522670256	0.12610704067509637	0.24030338087042669
771.1023541500406	-5.961172437236502	-5.4391612846392	0.07878097821217445	-0.012443884252687276	0.2098709611591465	-0.031675624559319715	0.40504547186561	0.09068287847433787	0.1632483570577552
771.8462664925133	-5.9342007350258	-5.417542833619741	0.060210777466926046	-0.04501421821081841	0.18046397002652093	-0.05920230866012499	0.34602457164960576	0.07054317367119367	0.08417942513678778
772.5901057755393	-5.84750966866881	-5.412485879733315	0.04506703710554838	-0.04112103866554406	0.16737584096225788	-0.06526871821985658	0.31014641954084166	0.07671739461541716	0.028030251277943563
773.3338719969533	-5.70685734289614	-5.4282797622254115	0.04792893835157486	0.0027132737224748738	0.17350901395829155	-0.04018119621242189	0.3094106588092167	0.11467164088018666	0.01589058273662136
774.0775651545903	-5.529773430350047	-5.464844228835971	0.07871355943903158	0.08165259656933532	0.19935548491083654	0.015391940748271438	0.3477531044405273	0.18167632734308814	0.05732824294116501
774.8211852462848	-5.341754932256652	-5.5173167665137015	0.13830076173311312	0.18268220714266548	0.24212584590640418	0.09028225780773536	0.418963556090282	0.2665281864040434	0.14716202765442166
775.5647322698719	-5.170821333643996	-5.577484801889047	0.21776728546237933	0.28802304277291135	0.2956138559825723	0.16796109489753874	0.5092692219817296	0.35366607426812013	0.26849651790960216
776.3082062231862	-5.041543545409118	-5.63710877227645	0.30217811350403956	0.38193205590169654	0.352409471543627	0.23434943166757538	0.6034727836911227	0.43041507464246287	0.4009708767848892
777.0516071040627	-4.970303992242531	-5.691298928002983	0.3781178676604142	0.4566659717464141	0.4067915712421186	0.2838759620247133	0.6906617748152044	0.49312269794422914	0.5292437203316194
777.7949349103361	-4.962599454320721	-5.739655540203979	0.44010493883445445	0.5140109220653839	0.45612532327631783	0.3203589076167468	0.7660363841507705	0.5478422427117771	0.6464527801354762
778.5381896398412	-5.013195472657599	-5.783969478502905	0.4912848910860328	0.5603131440383162	0.4990582294575514	0.351820790918981	0.8279138552398866	0.6042453043241034	0.7505666565826887
779.281371290413	-5.108579847548834	-5.824290493079043	0.5382439376495913	0.5987595555470966	0.5326425792491198	0.3830252297393324	0.8731762027553414	0.6668163437107726	0.837204245140402
780.024479859886	-5.231022876082806	-5.856535435084425	0.5837338498444673	0.6248536618331739	0.5511774966970444	0.41069145574732513	0.8955228184881561	0.7295685599598096	0.895465416091973
780.7675153460953	-5.362306853661063	-5.874009971079245	0.6230129021071278	0.6291022792551191	0.5492826964356556	0.4251951950042665	0.8885054509754058	0.7785071375461463	0.9113793738209139
781.5104777468754	-5.48613763427335	-5.871874130055566	0.6462275255645524	0.6050671885606667	0.527085088209831	0.41781748713943934	0.8512187779131448	0.8000521141645889	0.876925447670323
782.2533670600615	-5.589235744047232	-5.851298634370983	0.6445635715439231	0.5566049462806015	0.49326933113562976	0.38860940493116924	0.7920124485764193	0.7895283591067095	0.7978184308974559
782.996183283488	-5.662127740222928	-5.820116885550473	0.6158985939277839	0.4981626586404797	0.46294668609297496	0.34884915772386726	0.7268081984137584	0.7537738959226585	0.6934953630984806
783.73892641499	-5.700033542104074	-5.78977980498953	0.5668223745945768	0.44766567562654735	0.4511454996633102	0.3163989363341706	0.6726275919796851	0.706928328702185	0.5889177587275967
784.4815964524023	-5.703989145421183	-5.770532572642658	0.5102866506903787	0.4169187345932581	0.465609647561144	0.3065665584289121	0.6402715982654952	0.6624485757347491	0.5038710128790767
785.2241933935596	-5.680852678523063	-5.767819699260667	0.4609105027818954	0.40606867027501625	0.5034777916729354	0.32453023236921474	0.6307454066205507	0.6271989068951411	0.447098924886955
785.9667172362967	-5.641798837548627	-5.781125919105342	0.4297554581194234	0.4056273354958311	0.5533174600771424	0.36330346901629085	0.6372693885867786	0.6005539770352364	0.417569584868855
786.7091679784486	-5.599090959064112	-5.804730669510302	0.42075202566443703	0.40345818558966506	0.6006277039909254	0.4075236878883066	0.6503447841280385	0.5779040174005763	0.40983581567182803
787.4515456178499	-5.562517188092215	-5.829523562999566	0.42994219747874496	0.3919826667982216	0.6337780631607339	0.4400998086820396	0.6623566704025388	0.555070288173166	0.41809859558805407
788.1938501523355	-5.536679737975901	-5.84544047671891	0.4482659419012034	0.37128590567290676	0.647737639836917	0.4484244353849247	0.6692913887771317	0.5306459436533189	0.43670770382603763
788.9360815797401	-5.520293978492818	-5.844795525391513	0.46645960577683887	0.34829327199094084	0.6454514073777711	0.42805140888661075	0.6704166903813711	0.5059872684174422	0.459310490613146
789.6782398978987	-5.507673776311513	-5.825997914922366	0.479891951029888	0.3339574652797639	0.6372038475103068	0.3841807165076183	0.6680291423848006	0.48410204233262366	0.4797952458468995
790.420325104646	-5.49189035167486	-5.795649425316596	0.490097217984367	0.3404084606495301	0.6384656305990681	0.33076133595680624	0.6675897121161976	0.4686933019851036	0.4955608283384656
791.1623371978169	-5.468118831280243	-5.767011277499236	0.5023713275739645	0.37775845726707313	0.6653134199838755	0.28695542150735864	0.6768374185109929	0.4634575390381359	0.5098827884913426
791.9042761752461	-5.435576414483167	-5.754775842150889	0.521414805652876	0.45017150046476306	0.728013319152363	0.27076109315674746	0.7023931789885802	0.4710410110812182	0.5302670133134013
792.6461420347684	-5.3969929397423435	-5.7684683577759355	0.547794485089466	0.5519399047061988	0.824791291512514	0.2916976470205235	0.7452711690408966	0.49134185596190516	0.5627424130088761
793.3879347742187	-5.356466499503906	-5.808123063514781	0.5774485977623058	0.666528510336212	0.9395181923875873	0.3460715474666367	0.7984247095516546	0.5207718101858916	0.6059437569826063
794.1296543914318	-5.317238829780886	-5.864431001921829	0.6033994164040921	0.7705418964764776	1.0456535499007966	0.41801654973648183	0.8486719679974328	0.5530060450250627	0.6494562862302127
794.8713008842426	-5.280784629055933	-5.923074095281539	0.6186945667924055	0.8418560526582723	1.1153605216317457	0.4866211603955186	0.8828434825902134	0.5818895267333115	0.6781358067438257
795.6128742504857	-5.247491292635332	-5.970916573658094	0.6194085780773619	0.8680679169041445	1.1300452788280957	0.5356493681043126	0.894624275801509	0.6048288838045579	0.6802806622966866
796.354374487996	-5.21775524580235	-6.001171054119865	0.607014273177815	0.8510924470788872	1.0873572306164627	0.5604193727592817	0.8882871093400642	0.6248211245110387	0.6549110958133193
797.0958015946084	-5.192626358006725	-6.015372675604934	0.5896559940288597	0.805761665767454	1.0017434344510816	0.5684130488419532	0.8772346490439702	0.6497316424504227	0.6140446407734323
797.8371555681575	-5.17329559888872	-6.021559759619496	0.5803544398038403	0.7536103097176339	0.8985350670649259	0.5734382458071501	0.8780008246690372	0.6890122739529803	0.578857143345032
798.5784364064783	-5.160006084529234	-6.029208130987086	0.5914493036173072	0.7146036015780108	0.8042469297646733	0.5870039826365607	0.9025536768668649	0.74892815978105	0.5712006760182797
799.3196441074057	-5.151573026109933	-6.043135205118687	0.626657052526542	0.7001868213433786	0.7365420118515376	0.611479279522114	0.9524342015310658	0.8281300558914184	0.6041646898155371
slope	10877.030205260111	22.801760975132908
intercept	-0.36096230402387874	0.09721334467166316
pearsons_r2	0.999940574012177
rmse	0.2749608609566326
mae	0.2128905862363626
slope	26579.92854583263	15522.912749945184
intercept	388.58994619609973	66.18060197693919
pearsons_r2	0.1781775813144297
rmse	187.18700976360614
mae	120.92364293938408
slope	10874.387724022326	22.512257269680823
intercept	-0.3567583095818492	0.09597907054991749
pearsons_r2	0.999942045201606
rmse	0.2714698065513148
mae	0.21110300092274037
Lambda_Range	350	800
FOLD	<class 'function'>:take_signal_near(541; 5)
FOLD	<class 'function'>:find_wavelength_of_max_signal(541; 5)
FOLD	<class 'function'>:take_signal_at(541)
