# Supplementary material for: Roblonski: A Material-Efficient Robo-Fluidic Toolbox for Rapid Photochemical Characterization
Source: ACS Cent Sci. 2026 Feb 6;12(3):333–44. doi: 10.1021/acscentsci.5c02027 (PMC13022720; doi:10.1021/acscentsci.5c02027)
Supplement: Supplementary file 2 [file oc5c02027_si_002.zip › BeerLambertStudy/Raw Data (Automataed)/BLEC Study (2025 Jun 12)/RhodamineB3/blec_RhodamineB3__13062025_aABS_i14_eCHK_d900e-03_t-1_m0_v0.csv]

name	C:/Users/cbe.mabolha.shared/Documents/Gilson Spectroscopy Project\BLEC Study (2025 Jun 12)\RhodamineB3\blec_RhodamineB3__13062025_aABS_i14_eCHK_d900e-03_t-1_m0_v0.csv
2025-06-13 03:30:54.411132
count	30
interval	0.1 (Sec)
integration_time	40000 (uSec)
NLC=False	DCC=False	WCAL=-5	Slit=S5
Conc_0=0.009	FRAC=1.0	Conc_(14;None)=0.009
wavelength (nm)	dark reference (int)	light reference (int)	abs (mOD)
W	D	L	S
344.6678771972656	1601.5	1681.8333333333333	0.18024257652485962
345.45221902608614	1589.6	1667.7666666666667	-9.706331711727733
346.236489003635	1586.2333333333333	1666.8	3.427471644819819
347.02068712774695	1584.5	1664.6	1.0857367702453022
347.8048133962569	1584.7	2405.3333333333335	-1.7956262772399123
348.5888678069997	1585.6666666666667	2416.3333333333335	-0.6791430560289057
349.3728503578101	1587.4666666666667	2433.5333333333333	-1.0083381910912388
350.15676104652283	1587.6	2442.5	-0.4231322865392064
350.94059987097285	1587.2333333333333	2454.6	-0.11681536212625562
351.72436682899485	1585.9	2459.266666666667	0.7797477273513108
352.5080619184237	1586.3	2466.2	-0.049354449954263066
353.2916851370942	1585.6666666666667	2472.633333333333	-2.0191448674700747
354.0752364828412	1585.4333333333334	2474.4333333333334	0.4235907050547885
354.8587159534994	1585.7333333333333	2479.0	-1.9888052505132405
355.6421235469038	1586.4666666666667	2483.2	0.2422211752372248
356.42545926088906	1586.6	2485.2	-0.9655283699074696
357.20872309329	1586.6	2484.3333333333335	-0.2256996504506231
357.9919150419415	1586.8	2478.5	-1.6689632193646253
358.77503510467835	1586.1333333333334	2472.366666666667	-1.8581912050386495
359.5580832793353	1585.9333333333334	2462.7	-3.469966986885596
360.34105956374725	1585.7333333333333	2460.9666666666667	-2.1613712434356347
361.12396395574893	1586.1	2458.0666666666666	-2.9121848296053168
361.9067964531752	1586.3	2455.6	-2.7225460909676475
362.6895570538609	1586.2	2458.866666666667	-3.272221706317905
363.47224575564076	1586.9666666666667	2455.6666666666665	-4.5917170984493865
364.2548625563497	1586.9333333333334	2449.5	-4.32519564407324
365.0374074538224	1586.1333333333334	2450.866666666667	-4.330987307848105
365.8198804458938	1586.6666666666667	2450.0333333333333	-2.5412075911775074
366.6022815303986	1586.1	2447.7	-3.013853052230433
367.3846107051717	1586.4	2446.9	-4.285560248943315
368.1668679680479	1586.1666666666667	2446.766666666667	-4.235093165985562
368.9490533168619	1586.4	2452.0666666666666	-4.624267748688715
369.7311667494487	1586.5333333333333	2453.6666666666665	-8.022349248138665
370.5132082636429	1585.8	2466.0666666666666	-4.873333343911088
371.2951778572795	1586.3666666666666	2469.2	-5.410214725718228
372.07707552819323	1586.6333333333334	2473.766666666667	-5.496958757717661
372.8589012742189	1586.0333333333333	2477.866666666667	-4.730202447438842
373.6406550931913	1586.1	2488.366666666667	-1.9210934387926926
374.4223369829453	1586.6333333333334	2499.1666666666665	-1.5360939547676835
375.2039469413157	1586.8333333333333	2501.5333333333333	-6.160085796569523
375.9854849661373	1586.4	2494.3333333333335	-5.906920418322819
376.7669510552448	1586.0666666666666	2501.9666666666667	-2.505870273869363
377.5483452064732	1586.1333333333334	2509.1666666666665	-2.3149913745612154
378.3296674176572	1586.3333333333333	2518.6666666666665	-3.294754271900551
379.11091768663164	1586.0666666666666	2522.8	-5.482406215610703
379.89209601123133	1586.2666666666667	2532.8	-1.8314385388290144
380.67320238929113	1586.3333333333333	2532.3333333333335	-2.5785094783471685
381.45423681864577	1586.2666666666667	2538.4333333333334	-3.1811039052615615
382.23519929713007	1586.5333333333333	2543.766666666667	-2.8489301642283107
383.01608982257886	1586.4333333333334	2560.9666666666667	-2.6066040877674155
383.796908392827	1586.6333333333334	2568.4666666666667	-3.758242273663797
384.57765500570923	1586.0	2569.866666666667	-4.0130015421299765
385.3583296590604	1586.5333333333333	2556.266666666667	-5.090461248790956
386.1389323507153	1585.8333333333333	2563.266666666667	-4.7870015993458646
386.91946307850884	1586.8333333333333	2575.4	-4.487064852651831
387.69992184027564	1586.1	2598.0333333333333	-3.1501223002736034
388.48030863385065	1585.8	2617.4	-4.481404300532991
389.2606234570687	1586.5666666666666	2606.5666666666666	-3.998054954206548
390.04086630776453	1586.6	2595.7	-2.2179466896109377
390.82103718377294	1586.3	2602.4666666666667	-3.8577732869139068
391.6011360829288	1586.6	2609.8333333333335	-3.199730395240671
392.3811630030669	1587.0	2641.8	-0.3566875308526192
393.161117942022	1585.8333333333333	2676.766666666667	-4.317695006665837
393.941000897629	1586.6333333333334	2722.1	-4.187042832952579
394.72081186772266	1586.5666666666666	2731.9666666666667	-4.563820912680308
395.5005508501378	1585.9666666666667	2721.0333333333333	-3.518527939109673
396.28021784270925	1586.2666666666667	2720.5	-2.557862228456509
397.0598128432718	1586.2666666666667	2728.9333333333334	-4.687492475807021
397.83933584966024	1585.8333333333333	2734.633333333333	-1.3336979245192788
398.6187868597095	1586.5666666666666	2744.3	-4.9112683699318875
399.3981658712542	1586.8666666666666	2763.3	-3.993146393536627
400.1774728821293	1586.3	2787.766666666667	-4.363841480656948
400.9567078901696	1586.1333333333334	2818.1	-2.740998114820566
401.7358708932098	1586.7333333333333	2811.5333333333333	-4.444933993777377
402.5149618890848	1586.1333333333334	2798.7	-5.492741452883466
403.2939808756294	1586.3666666666666	2803.633333333333	-5.436433828963521
404.07292785067847	1586.4	2834.366666666667	-5.41808817532953
404.8518028120667	1586.6666666666667	2848.4333333333334	-2.562419232528546
405.630605757629	1586.0	2852.9666666666667	-4.173261800406488
406.4093366852001	1586.6333333333334	2841.4666666666667	-5.09226923669405
407.1879955926149	1586.6	2843.733333333333	-6.423949176641321
407.9665824777082	1585.6666666666667	2865.4	-3.7731185975153885
408.74509733831474	1586.2666666666667	2887.9	-1.9641074242608778
409.52354017226935	1586.4666666666667	2894.1666666666665	-5.073604226426025
410.3019109774069	1585.4666666666667	2897.4	-2.8156758548905687
411.08020975156217	1585.9666666666667	2916.3333333333335	-3.0470082271859305
411.8584364925699	1586.9333333333334	2935.633333333333	-5.143049153494316
412.6365911982651	1586.1333333333334	2958.7	-5.0020103076646425
413.4146738664823	1586.4333333333334	2985.4333333333334	-5.4295229705429255
414.19268449505654	1586.0333333333333	3011.0	-6.7838629995747235
414.97062308182257	1586.6666666666667	3055.5666666666666	-3.494398681844711
415.74848962461516	1586.3333333333333	3095.4	-4.969415117730877
416.52628412126916	1586.3	3165.5	-3.8967626874378674
417.3040065696194	1586.6666666666667	3244.266666666667	-4.846098254346104
418.0816569675006	1586.5	3242.3	-2.823499232745834
418.8592353127476	1586.8	3228.733333333333	-3.179985534953899
419.63674160319533	1586.2666666666667	3238.733333333333	-3.3945450145374148
420.4141758366785	1586.4333333333334	3277.266666666667	-4.08183320155317
421.1915380110319	1586.5666666666666	3289.8333333333335	-4.859774310834542
421.9688281240904	1586.0	3287.9666666666667	-5.670173595663923
422.7460461736888	1585.9	3339.133333333333	-6.11646287824647
423.52319215766187	1586.1	3413.2	-4.1398866921368676
424.3002660738445	1586.1333333333334	3490.9	-4.761882849055939
425.0772679200714	1585.9333333333334	3631.3	-5.674467257880814
425.8541976941775	1586.5666666666666	3774.733333333333	-4.383924656400693
426.6310553939975	1586.0666666666666	3845.9	-3.9219253551631574
427.40784101736625	1586.3666666666666	3896.6666666666665	-5.0894345373216865
428.18455456211865	1585.8	4022.9666666666667	-4.561549126333367
428.96119602608934	1586.5666666666666	4220.466666666666	-5.776410324757108
429.7377654071133	1585.8666666666666	4436.6	-4.757474364510861
430.5142627030252	1585.6	4555.533333333334	-5.675487005499193
431.29068791166	1586.3	4717.266666666666	-6.252185817415525
432.06704103085235	1586.3666666666666	4838.633333333333	-5.941580697924266
432.8433220584372	1586.5333333333333	4937.8	-6.652962247099118
433.6195309922492	1586.5333333333333	5003.4	-6.09609598682421
434.3956678301234	1586.2666666666667	5046.733333333334	-6.4857841055407555
435.1717325698944	1586.9	5060.1	-7.487593899693108
435.9477252093971	1586.9666666666667	5078.166666666667	-6.690511455062258
436.72364574646633	1586.8	5129.8	-5.218947701753429
437.49949417893686	1586.4333333333334	5190.033333333334	-5.615774530200596
438.27527050464346	1586.5	5288.866666666667	-6.67761558090145
439.0509747214211	1586.5	5466.166666666667	-7.215896752401144
439.8266068271044	1586.0666666666666	5727.366666666667	-6.505353474655764
440.6021668195283	1586.4333333333334	6105.133333333333	-5.7571343871235126
441.37765469652754	1586.2333333333333	6568.8	-7.0034139875888295
442.1530704559369	1587.1	7076.3	-6.743607017585416
442.9284140955914	1586.5666666666666	7519.1	-7.377114351055112
443.7036856133256	1586.4	7846.4	-6.994300768859884
444.47888500697445	1586.6666666666667	8014.633333333333	-7.311512563083105
445.2540122743727	1586.3	8054.766666666666	-6.120148781842898
446.0290674133552	1586.0	8003.533333333334	-6.019347828573214
446.8040504217568	1586.1666666666667	7916.633333333333	-5.575848709640904
447.5789612974122	1586.6666666666667	7822.633333333333	-6.62340344986268
448.35380003815635	1586.4	7769.9	-5.99392350092102
449.1285666418239	1585.7	7737.333333333333	-6.003870630858578
449.90326110624983	1587.0	7730.566666666667	-6.884634921890413
450.67788342926883	1586.2666666666667	7757.5	-5.582163282619494
451.4524336087157	1586.4	7794.833333333333	-6.062003037726408
452.22691164242536	1585.9666666666667	7837.566666666667	-5.4742711557938675
453.00131752823256	1586.9333333333334	7891.466666666666	-5.369631179852236
453.7756512639721	1586.3	7963.466666666666	-5.801908714694997
454.5499128474788	1586.8333333333333	8031.2	-5.457953642047278
455.32410227658755	1586.6666666666667	8079.833333333333	-4.5554076896897255
456.09821954913303	1586.1333333333334	8070.7	-5.739492101349708
456.8722646629501	1586.0333333333333	8064.333333333333	-4.41320438740378
457.6462376158736	1586.1333333333334	7987.366666666667	-4.526496209455095
458.4201384057383	1586.0666666666666	7891.966666666666	-4.508240285115123
459.1939670303791	1586.3666666666666	7756.1	-5.110709315910702
459.96772348763074	1585.5333333333333	7610.666666666667	-5.199391670155689
460.741407775328	1585.9	7476.0	-4.143623955452569
461.51501989130577	1587.0666666666666	7337.5	-3.7349084386574525
462.2885598333988	1585.7333333333333	7220.066666666667	-3.49305539416994
463.0620275994419	1586.3666666666666	7135.466666666666	-3.3394338581998584
463.83542318726995	1586.1333333333334	7066.633333333333	-2.8460646361739848
464.6087465947177	1586.2666666666667	7023.066666666667	-2.9614358851532225
465.38199781962	1586.2	6997.6	-2.252005136591101
466.1551768598116	1586.6333333333334	6986.4	-3.317035240897527
466.92828371312737	1586.8	6999.566666666667	-3.0595318225784816
467.7013183774021	1586.3	7041.0	-1.48631779328821
468.4742808504707	1586.1666666666667	7084.033333333334	-1.9755977398723474
469.24717113016777	1585.7333333333333	7142.733333333334	-1.9390615545295924
470.0199892143283	1587.0666666666666	7202.066666666667	-0.7032735092565993
470.792735100787	1585.8	7275.8	-1.0241031079781284
471.5654087873788	1586.7333333333333	7361.4	-1.0116064737445445
472.33801027193834	1586.7666666666667	7427.166666666667	-0.3072476123220209
473.11053955230057	1586.0	7505.1	-0.6915888368777015
473.88299662630027	1586.3	7557.433333333333	-0.6904081316259159
474.65538149177223	1586.3	7617.566666666667	0.7038401199682769
475.4276941465513	1586.7333333333333	7645.166666666667	0.07169020505719095
476.1999345884722	1585.8333333333333	7654.3	0.8309573664492641
476.97210281536985	1586.5333333333333	7652.566666666667	0.250652986561512
477.74419882507897	1585.7333333333333	7643.966666666666	1.6327419463530954
478.51622261543446	1586.5666666666666	7622.333333333333	2.62703651147699
479.2881741842711	1587.0333333333333	7581.5	2.8687837466356316
480.06005352942367	1586.4333333333334	7513.1	2.1130971806734578
480.831860648727	1587.1	7467.166666666667	2.2734041212777165
481.60359554001593	1586.6666666666667	7435.466666666666	3.1772727498369746
482.37525820112523	1586.6333333333334	7371.1	2.628208751888699
483.14684862988975	1586.7	7327.7	3.1431690702870885
483.91836682414424	1586.9	7281.6	4.207146943346674
484.68981278172356	1586.4	7233.966666666666	4.5712918244838106
485.46118650046253	1586.8	7195.533333333334	6.422476125195532
486.23248797819593	1586.5666666666666	7152.9	5.6410322714520635
487.0037172127586	1585.9	7128.0	9.037185818785783
487.7748742019853	1585.8666666666666	7088.066666666667	7.692466635790164
488.54595894371096	1585.8	7051.0	8.589841378550972
489.31697143577026	1586.3	7000.3	9.329795809116343
490.08791167599804	1586.4	6975.733333333334	10.318179769318009
490.8587796622292	1586.4666666666667	6936.7	10.857550836058428
491.6295753922984	1586.8333333333333	6909.933333333333	11.527558274600256
492.4002988640406	1587.2	6877.833333333333	12.561443802939092
493.17095007529053	1586.4666666666667	6845.766666666666	12.147405938514636
493.94152902388305	1586.9333333333334	6827.7	14.612493857287985
494.71203570765294	1586.2	6792.866666666667	14.994667803603711
495.482470124435	1586.5	6769.433333333333	17.22420624347089
496.25283227206404	1586.6	6733.1	17.65610699335081
497.02312214837485	1587.3	6712.2	17.749717581256455
497.7933397512024	1587.4	6675.933333333333	17.5325116612395
498.56348507838123	1586.7333333333333	6657.033333333334	18.06390086393281
499.3335581277464	1586.3	6648.033333333334	19.047313080568088
500.10355889713264	1586.5	6628.633333333333	20.120268782768015
500.8734873843747	1586.5666666666666	6627.933333333333	20.88803553095553
501.6433435873074	1585.7666666666667	6622.533333333334	21.719618175684428
502.4131275037657	1586.2333333333333	6624.8	22.288945956364046
503.1828391315842	1587.4333333333334	6637.866666666667	22.07534176939302
503.95247846859786	1586.2333333333333	6664.066666666667	23.86756704527409
504.72204551264144	1586.0	6689.3	25.53149749695536
505.49154026154974	1585.8	6710.866666666667	24.52228226272873
506.2609627131576	1586.5	6758.166666666667	26.35728145593551
507.03031286529983	1586.0	6799.733333333334	25.804996995139796
507.7995907158112	1586.7333333333333	6856.833333333333	25.794650433878846
508.5687962625266	1586.9666666666667	6929.566666666667	27.449970611064018
509.33792950328075	1586.5333333333333	7007.333333333333	27.51628167423656
510.1069904359085	1587.1666666666667	7091.233333333334	27.747915124627863
510.8759790582447	1585.6666666666667	7180.433333333333	28.04752653842383
511.6448953681241	1585.5666666666666	7270.6	28.41612193728489
512.4137393633815	1586.6	7373.933333333333	29.950716516813696
513.1825110418519	1586.4333333333334	7474.633333333333	29.461966875850564
513.9512104013698	1586.2	7579.466666666666	29.89714837997468
514.7198374397702	1586.1666666666667	7679.7	31.115103479974042
515.4883921548881	1587.0666666666666	7787.033333333334	31.96184462478096
516.2568745445578	1586.2666666666667	7893.066666666667	33.74587037803406
517.0252846066146	1586.6333333333334	8005.366666666667	35.15208075207606
517.793622338893	1586.1666666666667	8103.433333333333	35.056151281220004
518.561887739228	1586.5333333333333	8199.9	36.58569593468859
519.3300808054544	1586.4666666666667	8308.233333333334	37.89097029166579
520.0982015354069	1586.9333333333334	8385.666666666666	37.80288544792827
520.8662499269203	1586.7	8490.433333333332	40.14806912035446
521.6342259778296	1585.9666666666667	8578.366666666667	41.93461799970906
522.4021296859694	1586.8333333333333	8658.2	43.68318213194698
523.1699610491747	1586.3	8747.366666666667	46.008685117900946
523.9377200652801	1586.9	8821.6	48.102510055007485
524.7054067321207	1586.7	8873.533333333333	49.652206316787996
525.4730210475309	1586.2333333333333	8936.666666666666	52.191923912580044
526.2405630093459	1586.4333333333334	8999.4	54.05364343164309
527.0080326154003	1586.5333333333333	9057.166666666666	56.94597308525167
527.7754298635291	1586.0333333333333	9092.066666666668	58.50002905964189
528.5427547515668	1586.0666666666666	9136.5	61.89194824538399
529.3100072773485	1587.1	9194.8	65.34372752820127
530.077187438709	1586.0666666666666	9215.7	67.52619985738738
530.8442952334829	1586.2	9252.4	67.96328211319349
531.6113306595051	1586.4666666666667	9312.933333333332	71.88774062919073
532.3782937146104	1586.3	9349.166666666666	73.5399873245326
533.1451843966338	1586.6666666666667	9374.533333333333	75.32973464994365
533.9120027034099	1585.5666666666666	9412.966666666667	77.87379662499235
534.6787486327736	1585.8333333333333	9434.0	78.82317845307057
535.4454221825597	1587.4	9490.566666666668	81.86716026708984
536.212023350603	1586.5	9518.166666666666	83.02591870782024
536.9785521347383	1586.2	9538.666666666666	84.13238762769677
537.7450085328004	1586.9333333333334	9560.566666666668	85.13436242157556
538.5113925426242	1587.1333333333334	9583.733333333334	86.28850953993643
539.2777041620444	1586.4	9619.766666666666	86.74430477955865
540.0439433888959	1586.1666666666667	9643.6	87.24321283943807
540.8101102210134	1587.2	9662.466666666667	86.96417374791716
541.5762046562318	1587.4	9676.533333333333	86.95216947533463
542.3422266923859	1586.0333333333333	9693.233333333334	86.35629513607479
543.1081763273105	1587.2666666666667	9698.833333333334	84.96371551671257
543.8740535588404	1586.4333333333334	9723.833333333334	83.80198024049601
544.6398583848105	1587.4	9737.233333333334	82.79823086003736
545.4055908030555	1587.1333333333334	9734.466666666667	81.20800836307451
546.1712508114102	1587.6	9739.3	79.0928159722432
546.9368384077096	1585.8666666666666	9737.433333333332	76.3691527536823
547.7023535897882	1586.8333333333333	9744.166666666666	74.1386597533032
548.4677963554811	1586.5666666666666	9750.5	71.20799617930228
549.2331667026231	1586.5	9744.6	69.0172256722985
549.9984646290487	1586.2666666666667	9740.433333333332	64.4942788542879
550.7636901325931	1586.2333333333333	9741.133333333333	62.10981014873434
551.5288432110908	1586.9	9738.166666666666	58.42804197443574
552.2939238623768	1586.0	9743.6	55.918088478851686
553.0589320842859	1586.7	9731.5	51.97846044811338
553.8238678746528	1586.9	9730.633333333333	48.491370046377234
554.5887312313124	1586.5333333333333	9732.066666666668	45.01445471312077
555.3535221520995	1587.1333333333334	9729.0	41.70163882697475
556.1182406348488	1587.0333333333333	9737.833333333334	39.15862513825722
556.8828866773954	1586.3	9739.4	34.606622864745844
557.6474602775738	1585.8333333333333	9738.566666666668	31.174007250960646
558.411961433219	1587.1333333333334	9737.033333333333	28.88015768415187
559.1763901421657	1586.8333333333333	9743.0	25.82526666405253
559.9407464022488	1587.0	9747.633333333333	22.500622719757832
560.7050302113031	1586.4333333333334	9761.1	21.233750828928773
561.4692415671633	1586.7333333333333	9773.7	18.15932456079772
562.2333804676643	1586.2666666666667	9778.5	15.74223906802218
562.997446910641	1586.7666666666667	9805.666666666666	13.822433581738581
563.7614408939281	1586.0333333333333	9831.966666666667	11.836270434384668
564.5253624153604	1586.3	9859.266666666666	9.915005458964075
565.2892114727728	1587.1	9879.833333333334	8.02350185401188
566.0529880639999	1586.6333333333334	9888.466666666667	6.429555407788721
566.8166921868768	1586.5	9904.633333333333	5.291449767741097
567.5803238392382	1586.6	9906.6	3.571124245879824
568.3438830189189	1586.3666666666666	9921.9	2.5412944238052746
569.1073697237535	1587.3	9951.633333333333	1.6542722055168708
569.8707839515772	1586.6	9962.666666666666	1.0572864770211898
570.6341257002246	1586.7333333333333	9967.166666666666	-0.555871601454545
571.3973949675305	1586.8666666666666	9984.3	-1.12942006451085
572.1605917513298	1586.9333333333334	9996.366666666667	-1.9871731846800618
572.9237160494572	1585.9666666666667	10018.933333333332	-1.8295270748931536
573.6867678597476	1587.2666666666667	10024.833333333334	-2.589859125250272
574.4497471800358	1587.1666666666667	10022.266666666666	-4.264394957562952
575.2126540081566	1586.6333333333334	10042.4	-3.8757984633869667
575.9754883419448	1586.3333333333333	10039.533333333333	-4.177292660993511
576.7382501792351	1586.9666666666667	10058.766666666666	-5.1757035651038565
577.5009395178625	1586.7333333333333	10081.7	-5.050514809220268
578.2635563556619	1586.4	10105.366666666667	-4.896928398547079
579.0261006904677	1586.5333333333333	10112.266666666666	-4.348742261144825
579.7885725201152	1586.2333333333333	10115.8	-6.16277085042977
580.5509718424388	1587.0666666666666	10142.333333333334	-6.377893359323015
581.3132986552736	1586.3	10155.8	-6.646959710841753
582.0755529564542	1587.0666666666666	10177.833333333334	-6.245434581493462
582.8377347438156	1586.8333333333333	10198.033333333333	-6.62163829146573
583.5998440151925	1586.6	10216.366666666667	-6.129758125176505
584.3618807684197	1586.3333333333333	10237.366666666667	-5.6509012946750845
585.123845001332	1586.4666666666667	10260.966666666667	-5.16761661456133
585.8857367117644	1586.8666666666666	10284.366666666667	-7.396680877759151
586.6475558975515	1586.6333333333334	10339.1	-6.528596004079382
587.4093025565281	1587.1	10383.666666666666	-6.463683140333181
588.1709766865292	1586.3666666666666	10429.866666666667	-6.126300042318522
588.9325782853895	1586.1666666666667	10469.566666666668	-7.020350002303624
589.6941073509438	1586.4666666666667	10538.133333333333	-6.435370454999641
590.4555638810269	1587.0	10602.0	-6.6072208641674495
591.2169478734736	1586.1333333333334	10662.0	-6.67949108421828
591.9782593261189	1586.8666666666666	10742.466666666667	-7.116681628837701
592.7394982367973	1586.7	10833.2	-7.039581744042327
593.5006646033439	1585.8	10925.466666666667	-6.345614228653012
594.2617584235933	1586.4	11013.133333333333	-7.366803577730758
595.0227796953804	1586.4666666666667	11103.766666666666	-6.879778552839765
595.78372841654	1586.0666666666666	11214.1	-7.277636824764208
596.544604584907	1586.4666666666667	11324.1	-7.295819425921135
597.3054081983161	1586.6	11470.2	-6.583461911793576
598.0661392546021	1585.8666666666666	11576.466666666667	-7.3448801689081105
598.8267977515999	1586.5333333333333	11711.1	-7.1613090365517245
599.5873836871442	1586.4333333333334	11838.933333333332	-7.065726070491289
600.34789705907	1587.3	11969.0	-6.750651709918466
601.1083378652119	1585.8	12104.933333333332	-6.916485166963026
601.8687061034049	1586.6666666666667	12246.4	-7.057188893281476
602.6290017714836	1586.8666666666666	12389.066666666668	-6.225687616585871
603.3892248672829	1585.8333333333333	12518.7	-7.145458530331899
604.1493753886377	1586.7	12645.466666666667	-7.568056294601289
604.9094533333828	1586.5333333333333	12794.966666666667	-6.5960769387072045
605.6694586993528	1587.3	12932.866666666667	-6.418892046225092
606.4293914843829	1587.2	13078.933333333332	-6.638175386998013
607.1892516863076	1586.1	13215.066666666668	-6.239043602822541
607.9490393029618	1586.7333333333333	13353.166666666666	-6.369187660063518
608.7087543321802	1586.0666666666666	13477.733333333334	-6.984761037439507
609.4683967717978	1586.8333333333333	13625.7	-6.556674819132947
610.2279666196492	1587.1	13750.1	-7.142876961581913
610.9874638735695	1585.6666666666667	13881.633333333333	-7.5432319169687645
611.7468885313933	1586.6333333333334	14019.666666666666	-6.903041035649749
612.5062405909555	1586.7333333333333	14143.366666666667	-6.94796325810868
613.2655200500909	1586.8	14310.733333333334	-6.257758518449588
614.0247269066342	1586.6333333333334	14418.933333333332	-6.842068573315441
614.7838611584203	1586.2	14544.7	-6.654952219177481
615.5429228032841	1586.1333333333334	14648.433333333332	-7.002880089596389
616.3019118390603	1586.3	14724.2	-6.793711026213216
617.0608282635836	1587.2666666666667	14833.333333333334	-6.443720894951482
617.8196720746892	1586.2333333333333	14903.0	-6.930033962865134
618.5784432702114	1586.0333333333333	15005.066666666668	-6.66946307402413
619.3371418479854	1586.5333333333333	15073.866666666667	-6.954005137859065
620.0957678058459	1586.9	15150.333333333334	-7.041333972977561
620.8543211416277	1586.4	15199.866666666667	-7.674366252637888
621.6128018531655	1586.4	15275.7	-6.382491435985135
622.3712099382943	1586.5	15327.4	-6.7167365287553675
623.1295453948488	1586.7666666666667	15387.433333333332	-6.610393707779793
623.8878082206638	1586.7666666666667	15481.433333333332	-5.494320069119019
624.6459984135743	1586.2	15513.833333333334	-6.5106525449937624
625.4041159714149	1586.9666666666667	15542.566666666668	-6.74289402052597
626.1621608920203	1586.0333333333333	15561.533333333333	-6.697668365828734
626.9201331732256	1586.0666666666666	15589.766666666666	-6.929546239885921
627.6780328128656	1586.1	15609.966666666667	-7.4212536737595025
628.4358598087749	1586.5666666666666	15672.733333333334	-6.656582276930347
629.1936141587885	1586.4333333333334	15729.433333333332	-6.444511253355562
629.9512958607411	1586.7	15736.066666666668	-6.6089378475016805
630.7089049124675	1586.7	15763.733333333334	-6.654466311708724
631.4664413118026	1586.5333333333333	15780.7	-6.849336469083974
632.2239050565811	1586.3666666666666	15783.466666666667	-7.081737770074086
632.9812961446379	1586.8333333333333	15824.933333333332	-6.30559267033837
633.7386145738079	1586.5333333333333	15858.966666666667	-6.572360510879992
634.4958603419257	1586.3	15866.366666666667	-7.133677964075335
635.2530334468262	1587.0333333333333	15863.733333333334	-6.241691919161833
636.0101338863443	1586.1333333333334	15828.4	-7.138458184987005
636.7671616583146	1586.2	15840.7	-6.301393192343522
637.5241167605723	1586.0666666666666	15811.733333333334	-6.634896100973606
638.2809991909518	1586.7666666666667	15822.766666666666	-7.036529843661148
639.037808947288	1586.3	15797.933333333332	-6.418635448992833
639.7945460274159	1586.5666666666666	15793.233333333334	-6.000972245688998
640.5512104291702	1586.5666666666666	15747.966666666667	-6.292144467981431
641.3078021503857	1586.3	15703.0	-6.983513499324116
642.0643211888971	1585.6333333333334	15691.433333333332	-5.991966368107004
642.8207675425394	1586.9	15654.133333333333	-6.718167657313867
643.5771412091474	1585.8333333333333	15638.8	-6.6833468087966095
644.3334421865558	1586.0666666666666	15605.2	-6.817287105635025
645.0896704725996	1586.1333333333334	15604.166666666666	-6.748682300267086
645.8458260651132	1586.9333333333334	15581.2	-6.204627874212742
646.6019089619319	1586.5333333333333	15562.3	-6.672041406376559
647.3579191608902	1586.5666666666666	15570.933333333332	-6.442619796416864
648.1138566598231	1586.4	15542.166666666666	-6.1664010432003735
648.8697214565653	1586.0333333333333	15515.5	-6.732934973016539
649.6255135489516	1586.0333333333333	15493.2	-6.693424858923627
650.3812329348169	1586.8	15481.6	-6.663427923481403
651.1368796119959	1586.5666666666666	15508.3	-6.875866414559121
651.8924535783235	1586.5	15519.933333333332	-6.644069616683322
652.6479548316345	1586.8	15485.433333333332	-6.959986489608902
653.4033833697637	1586.5	15492.333333333334	-5.8577895377396105
654.1587391905458	1586.5666666666666	15470.666666666666	-6.164082846600261
654.9140222918159	1586.3333333333333	15469.233333333334	-5.992892008972871
655.6692326714084	1586.6	15468.3	-6.271027266712922
656.4243703271585	1586.5333333333333	15482.033333333333	-6.27716655145328
657.1794352569008	1586.9333333333334	15515.1	-6.671128083542405
657.9344274584702	1586.1333333333334	15528.8	-6.624364867103754
658.6893469297014	1586.6333333333334	15532.733333333334	-7.695879472982306
659.4441936684294	1586.3	15555.266666666666	-6.686490104721531
660.1989676724888	1587.2666666666667	15592.333333333334	-6.246749051446421
660.9536689397146	1586.5	15633.633333333333	-6.653625466445038
661.7082974679414	1586.0	15669.766666666666	-6.714390104424214
662.4628532550042	1587.1	15709.266666666666	-6.54281617049899
663.2173362987378	1586.8	15770.2	-6.15064823028195
663.9717465969768	1586.4333333333334	15797.033333333333	-6.74921155928652
664.7260841475563	1585.6	15872.033333333333	-6.515062372666987
665.480348948311	1586.3333333333333	15922.7	-6.295526186970674
666.2345409970756	1586.8666666666666	15964.6	-6.360898592779404
666.988660291685	1586.0	16007.833333333334	-7.154970252023136
667.742706829974	1586.2333333333333	16125.8	-6.2847204891620505
668.4966806097776	1586.7666666666667	16217.2	-6.591102954628733
669.2505816289303	1586.1333333333334	16310.1	-6.239524579420582
670.0044098852671	1585.9333333333334	16401.533333333333	-5.476233059086914
670.7581653766227	1586.2333333333333	16500.8	-5.887531523581063
671.511848100832	1586.8666666666666	16590.366666666665	-6.425567951194093
672.2654580557298	1586.8333333333333	16666.6	-6.612716828592802
673.0189952391509	1586.3666666666666	16777.9	-6.386993420973073
673.7724596489301	1585.9	16862.7	-6.834138598588293
674.5258512829022	1586.6333333333334	16988.6	-7.000134312308144
675.279170138902	1586.5	17123.133333333335	-7.302002967259787
676.0324162147645	1587.2666666666667	17254.966666666667	-6.534797460769067
676.7855895083242	1585.8	17334.2	-7.344738497569716
677.5386900174161	1586.9	17458.533333333333	-6.858350148436871
678.2917177398749	1586.1	17560.0	-7.0876967030752525
679.0446726735356	1586.6333333333334	17668.1	-6.813866632225795
679.797554816233	1586.0666666666666	17799.733333333334	-6.509891180436362
680.5503641658016	1587.3333333333333	17910.1	-6.675485412776713
681.3031007200765	1586.2666666666667	18014.533333333333	-7.0744468451049975
682.0557644768925	1586.3333333333333	18165.933333333334	-6.43866833967668
682.8083554340842	1586.2666666666667	18286.5	-6.358331105823305
683.5608735894867	1586.6	18370.5	-6.907059854628918
684.3133189409347	1586.5333333333333	18511.966666666667	-6.427745450371399
685.0656914862628	1586.8666666666666	18653.866666666665	-6.283700460476296
685.8179912233061	1586.9	18773.4	-6.122402781407022
686.5702181498993	1586.0	18895.333333333332	-6.1303879156903385
687.3223722638772	1586.5	19050.033333333333	-6.5317084855739695
688.0744535630747	1586.8666666666666	19167.733333333334	-7.072930708151689
688.8264620453265	1586.5	19297.966666666667	-6.581052042703784
689.5783977084674	1586.5666666666666	19405.066666666666	-6.935383539770467
690.3302605503324	1586.3	19511.433333333334	-6.306631738460388
691.082050568756	1586.2666666666667	19634.133333333335	-5.382395900119683
691.8337677615733	1586.1	19694.166666666668	-6.138554128857819
692.585412126619	1587.1333333333334	19815.833333333332	-5.640651622915503
693.3369836617278	1586.4333333333334	19870.566666666666	-6.090785163207369
694.0884823647348	1586.7333333333333	19951.733333333334	-6.328365322759179
694.8399082334745	1586.7333333333333	20028.966666666667	-6.625321989442148
695.5912612657819	1586.8	20096.2	-7.247277114600724
696.3425414594917	1586.5666666666666	20188.7	-6.652344826691261
697.0937488124388	1586.6333333333334	20244.8	-7.247199994712145
697.8448833224579	1586.7333333333333	20297.366666666665	-6.069645164246074
698.5959449873841	1586.5666666666666	20352.366666666665	-5.9667129335713325
699.3469338050518	1586.2	20439.066666666666	-6.662095180576125
700.0978497732962	1586.5666666666666	20483.466666666667	-6.410484896350532
700.8486928899517	1587.1333333333334	20525.266666666666	-5.91730934857356
701.5994631528534	1586.0666666666666	20551.233333333334	-5.507394952170369
702.3501605598362	1586.2	20540.266666666666	-5.929697552907373
703.1007851087347	1586.3666666666666	20522.766666666666	-6.473287794010687
703.8513367973837	1586.0333333333333	20529.766666666666	-6.806455938167415
704.6018156236181	1586.1333333333334	20542.066666666666	-6.40948026028212
705.3522215852728	1585.9666666666667	20535.766666666666	-6.532714290030583
706.1025546801824	1586.4333333333334	20520.9	-6.571101543999116
706.8528149061818	1586.8333333333333	20511.233333333334	-6.678537169077202
707.603002261106	1586.6333333333334	20497.9	-6.591919673831599
708.3531167427894	1586.4	20506.8	-5.442523754143178
709.1031583490673	1587.2	20460.5	-5.727863818737169
709.8531270777742	1586.7666666666667	20412.266666666666	-5.814399565185609
710.6030229267449	1586.5333333333333	20361.9	-6.102086157987036
711.3528458938142	1586.8333333333333	20302.0	-6.274087822680876
712.1025959768172	1586.6666666666667	20221.066666666666	-5.971718439344341
712.8522731735884	1586.2	20123.766666666666	-6.4214886667199185
713.6018774819628	1586.1666666666667	20026.3	-5.742216048638319
714.351408899775	1586.4333333333334	19931.133333333335	-5.617677080266729
715.1008674248601	1586.2666666666667	19850.8	-6.556584517199416
715.8502530550527	1585.8	19741.166666666668	-6.552514527193813
716.5995657881876	1586.6333333333334	19645.366666666665	-6.211316687182979
717.3488056220998	1586.5666666666666	19546.2	-6.2699753327174585
718.097972554624	1586.5333333333333	19505.8	-6.173302741315012
718.8470665835949	1586.5333333333333	19455.133333333335	-6.045295940971516
719.5960877068475	1586.6666666666667	19435.133333333335	-6.294355634500346
720.3450359222164	1586.9666666666667	19400.733333333334	-5.958780239456798
721.0939112275368	1586.1	19365.733333333334	-6.003067521960067
721.842713620643	1586.4333333333334	19308.233333333334	-6.9898054694768135
722.5914430993702	1586.2333333333333	19249.666666666668	-6.48821054232085
723.340099661553	1587.0	19193.133333333335	-6.802293627899099
724.0886833050263	1585.9333333333334	19168.8	-6.498252278057472
724.837194027625	1586.4666666666667	19123.1	-6.604699968198978
725.5856318271836	1586.5666666666666	19069.066666666666	-6.836979171608478
726.3339967015373	1586.7333333333333	19038.8	-5.818771092008439
727.0822886485207	1586.7	18991.233333333334	-6.119233969481619
727.8305076659686	1585.5666666666666	18933.233333333334	-5.604840391895201
728.5786537517159	1586.3	18870.133333333335	-6.015478697756411
729.3267269035974	1586.6	18796.466666666667	-6.4507599722575835
730.0747271194479	1587.1333333333334	18720.633333333335	-6.609135256164749
730.822654397102	1586.9333333333334	18717.666666666668	-6.5294545204906855
731.5705087343949	1586.9333333333334	18677.966666666667	-6.692163305059175
732.3182901291611	1586.7	18663.133333333335	-5.88986509620165
733.0659985792356	1586.5333333333333	18619.233333333334	-6.061646582130664
733.8136340824532	1587.3	18577.3	-5.731307187430616
734.5611966366486	1586.5333333333333	18567.133333333335	-5.949790675714233
735.3086862396566	1586.1666666666667	18574.0	-6.027962501826714
736.056102889312	1586.9	18564.1	-6.323420270901259
736.8034465834498	1586.7333333333333	18577.533333333333	-6.026917263096484
737.5507173199047	1586.9666666666667	18587.733333333334	-5.666350531600877
738.2979150965115	1586.8	18619.766666666666	-5.026066875327023
739.045039911105	1586.4	18583.833333333332	-5.140050465654665
739.79209176152	1586.1	18572.8	-5.920767557843094
740.5390706455914	1586.4	18585.3	-5.653519346272411
741.285976561154	1587.5666666666666	18564.9	-5.199183757855193
742.0328095060426	1585.4666666666667	18583.9	-5.104400518799802
742.7795694780918	1586.7333333333333	18550.633333333335	-5.421611967360372
743.5262564751367	1586.3	18511.3	-5.328395408311989
744.272870495012	1586.1333333333334	18462.6	-6.049699978035341
745.0194115355524	1587.1	18418.4	-5.885973560907995
745.765879594593	1586.4	18400.666666666668	-5.801004627563658
746.5122746699683	1587.1666666666667	18411.7	-5.576684591614632
747.2585967595134	1586.5666666666666	18405.8	-5.623463746756132
748.0048458610628	1586.1	18386.066666666666	-6.510198797658309
748.7510219724516	1586.3333333333333	18416.8	-5.603601833439358
749.4971250915144	1586.1666666666667	18436.833333333332	-5.906375166218824
750.243155216086	1586.3333333333333	18488.166666666668	-4.665916213287405
750.9891123440015	1586.7333333333333	18545.7	-5.115366089275884
751.7349964730954	1586.0333333333333	18622.766666666666	-5.255046520056365
752.4808076012027	1587.3666666666666	18659.766666666666	-5.5690668298094925
753.2265457261582	1587.3	18691.033333333333	-5.865496953482239
753.9722108457964	1587.2666666666667	18760.6	-5.770352392715259
754.7178029579526	1586.4666666666667	18849.0	-5.727489961096479
755.4633220604613	1587.0	18868.133333333335	-5.428600820503791
756.2087681511574	1586.0333333333333	18901.3	-5.052858504646024
756.9541412278757	1586.7	18934.866666666665	-5.738933281807827
757.699441288451	1586.5333333333333	18981.4	-5.411408989011075
758.4446683307182	1585.7	19019.2	-5.230513125826887
759.1898223525119	1586.3666666666666	19094.7	-4.684292217088598
759.9349033516671	1586.4666666666667	19148.166666666668	-4.6864435892481655
760.6799113260186	1586.4666666666667	19186.3	-5.285397461182436
761.424846273401	1586.9333333333334	19233.233333333334	-5.905700068625656
762.1697081916495	1586.9	19279.133333333335	-6.024448188269239
762.9144970785986	1587.0	19331.233333333334	-6.291662308809539
763.6592129320832	1586.5666666666666	19409.2	-5.805186225577606
764.4038557499381	1586.6	19446.433333333334	-5.817168921222032
765.1484255299982	1586.1666666666667	19527.466666666667	-5.66431692741262
765.8929222700982	1586.0333333333333	19584.1	-5.309009126897268
766.637345968073	1586.4666666666667	19624.533333333333	-5.423348161368346
767.3816966217572	1586.4333333333334	19724.266666666666	-5.91129715837311
768.1259742289859	1586.3666666666666	19830.0	-6.025178848944082
768.8701787875938	1587.0333333333333	19944.3	-4.862763194489148
769.6143102954156	1587.0333333333333	19996.0	-5.892313389883562
770.3583687502863	1586.2	20071.466666666667	-6.2952077913727535
771.1023541500406	1586.8	20105.6	-5.935490031127614
771.8462664925133	1585.9666666666667	20181.466666666667	-5.77983138715357
772.5901057755393	1586.8666666666666	20307.8	-5.514653902009488
773.3338719969533	1586.6	20418.6	-5.580243748039135
774.0775651545903	1586.5666666666666	20552.6	-5.329243072264431
774.8211852462848	1587.1	20634.9	-4.872338553437526
775.5647322698719	1586.0	20684.1	-5.475288929912318
776.3082062231862	1586.2	20738.666666666668	-5.4934311595282415
777.0516071040627	1586.1	20844.066666666666	-5.498412734611388
777.7949349103361	1586.3	20968.833333333332	-5.089938341636606
778.5381896398412	1587.3333333333333	21040.4	-5.777130744880635
779.281371290413	1586.8	21188.333333333332	-5.655666794015315
780.024479859886	1586.3	21328.5	-5.640238967811792
780.7675153460953	1586.5	21455.433333333334	-5.734660006643583
781.5104777468754	1586.5666666666666	21525.333333333332	-5.548433770948454
782.2533670600615	1586.6333333333334	21600.566666666666	-5.799741845024073
782.996183283488	1586.7666666666667	21733.4	-5.439038989587923
783.73892641499	1586.8333333333333	21819.233333333334	-5.637248351992887
784.4815964524023	1586.8	21942.0	-5.455997071286564
785.2241933935596	1586.0666666666666	22034.0	-5.297845848382843
785.9667172362967	1586.9333333333334	22157.066666666666	-4.7517514565284955
786.7091679784486	1586.5	22212.866666666665	-5.197508991456499
787.4515456178499	1586.7333333333333	22273.466666666667	-5.242587948731638
788.1938501523355	1586.6	22361.366666666665	-6.09952320031234
788.9360815797401	1586.7333333333333	22505.933333333334	-5.5209781576205605
789.6782398978987	1586.5	22599.933333333334	-6.173378499109447
790.420325104646	1586.3333333333333	22721.933333333334	-5.970434478782856
791.1623371978169	1586.4666666666667	22839.933333333334	-6.100786846826708
791.9042761752461	1587.0333333333333	22978.566666666666	-5.390470141276657
792.6461420347684	1586.6666666666667	23118.166666666668	-5.184272806501209
793.3879347742187	1587.0333333333333	23218.133333333335	-5.30799666624679
794.1296543914318	1586.6	23304.666666666668	-5.292796906514716
794.8713008842426	1586.0	23441.8	-5.164746397066967
795.6128742504857	1586.9	23548.933333333334	-5.544244842408596
796.354374487996	1586.4333333333334	23644.866666666665	-4.9547535815021675
797.0958015946084	1586.6666666666667	23738.933333333334	-4.721260379236582
797.8371555681575	1586.2333333333333	23869.633333333335	-5.532143214563456
798.5784364064783	1586.2	24015.566666666666	-5.365062397215168
799.3196441074057	1586.8333333333333	24103.433333333334	-5.649761797868264
800.0607786687742	1586.5	24164.133333333335	-5.651043295614824
800.8018400884189	1586.9	24276.2	-5.95142455624839
801.5428283641745	1586.0666666666666	24366.866666666665	-5.417751255652613
802.2837434938757	1586.4	24505.266666666666	-5.637903788533879
803.0245854753575	1587.1333333333334	24630.8	-5.54244457345637
803.7653543064547	1586.1333333333334	24744.3	-5.516448999035513
804.5060499850019	1585.5666666666666	24843.166666666668	-5.338716540443674
805.2466725088342	1586.3333333333333	24897.766666666666	-5.331370524332898
805.9872218757862	1586.6666666666667	24995.233333333334	-5.459030517402014
806.7276980836928	1586.9333333333334	25124.9	-5.752215594647116
807.4681011303886	1585.8666666666666	25235.3	-5.005188309837926
808.2084310137088	1586.2666666666667	25303.433333333334	-4.9656321531905565
808.948687731488	1586.8333333333333	25418.0	-5.391019631752918
809.688871281561	1586.5	25508.6	-5.260660108435898
810.4289816617627	1586.8	25571.9	-5.961912687525571
811.1690188699278	1586.0666666666666	25677.366666666665	-5.99508032369848
811.9089829038911	1586.6666666666667	25652.466666666667	-6.115877375875652
812.6488737614875	1586.3666666666666	25771.666666666668	-5.05113450720908
813.3886914405518	1586.6333333333334	25898.033333333333	-5.401045262786857
814.1284359389189	1585.4	26042.133333333335	-5.509440487083402
814.8681072544233	1586.2	26157.966666666667	-5.559432103800507
815.6077053849002	1586.6666666666667	26274.4	-4.91007533542992
816.3472303281842	1586.5666666666666	26295.033333333333	-5.3361928126386395
817.0866820821101	1586.2	26354.466666666667	-5.533494787085679
817.8260606445127	1586.5333333333333	26423.033333333333	-5.862983641942011
818.5653660132269	1586.5666666666666	26498.166666666668	-5.74335975867268
819.3045981860876	1587.2	26590.266666666666	-5.410385526905146
820.0437571609293	1586.4666666666667	26699.533333333333	-5.239917195213027
820.7828429355872	1587.3	26760.2	-5.682428095352397
821.5218555078957	1586.4333333333334	26846.333333333332	-5.051622594063134
822.26079487569	1585.9666666666667	26916.933333333334	-5.8891349140593094
822.9996610368046	1586.3333333333333	27010.633333333335	-5.578261263713081
823.7384539890745	1586.8	27037.266666666666	-5.540552668416707
824.4771737303345	1586.5	27139.633333333335	-5.849454661189106
825.2158202584193	1586.2666666666667	27287.166666666668	-5.757131459460755
825.9543935711638	1586.1666666666667	27310.733333333334	-6.247510244180526
826.6928936664028	1585.5333333333333	27424.966666666667	-5.886782262188487
827.4313205419711	1586.6333333333334	27471.6	-6.239393778166028
828.1696741957036	1586.3	27583.433333333334	-5.619404766011939
828.907954625435	1586.5333333333333	27676.666666666668	-5.961418572140395
829.646161829	1586.4333333333334	27813.633333333335	-5.5633416195823004
830.3842958042337	1586.6333333333334	27912.9	-5.658707701738615
831.1223565489707	1586.2666666666667	28021.333333333332	-4.8483347456353965
831.8603440610459	1586.5	28063.4	-4.724451191411872
832.598258338294	1586.4333333333334	28097.3	-4.835629260554857
833.3360993785501	1586.6333333333334	28132.033333333333	-4.809957501426502
834.0738671796487	1586.4333333333334	28212.433333333334	-4.751381459232188
834.8115617394246	1587.0	28332.733333333334	-4.617777696394553
835.5491830557129	1586.5	28442.5	-5.249133595160557
836.2867311263482	1586.0666666666666	28502.6	-5.903772012429383
837.0242059491653	1587.0	28674.233333333334	-4.79884177104937
837.7616075219992	1586.4	28795.7	-4.91370101471006
838.4989358426844	1586.7	28868.3	-5.365892020790598
839.2361909090561	1586.8	28940.666666666668	-5.469405179862583
839.9733727189487	1586.7	28982.3	-5.913829620662106
840.7104812701973	1586.8666666666666	29112.533333333333	-5.525844563879589
841.4475165606366	1585.7	29254.666666666668	-5.16095502971613
842.1844785881015	1586.7666666666667	29370.7	-5.4151138961584335
842.9213673504267	1586.1666666666667	29447.533333333333	-4.898501377830663
843.6581828454471	1586.4333333333334	29488.033333333333	-4.687243686190539
844.3949250709974	1586.6	29533.633333333335	-4.906106432424186
845.1315940249126	1586.7333333333333	29600.166666666668	-5.251059061758686
845.8681897050272	1586.2666666666667	29725.033333333333	-5.084951333523389
846.6047121091764	1586.1333333333334	29826.633333333335	-5.124496160369796
847.3411612351948	1586.8666666666666	29922.3	-5.011481812409108
848.0775370809172	1586.3333333333333	29989.0	-5.479090718244358
848.8138396441784	1586.6333333333334	30077.8	-4.958627158251841
849.5500689228132	1586.1333333333334	30148.8	-4.837032870063079
850.2862249146566	1585.9333333333334	30205.7	-4.387511119439708
851.0223076175432	1586.4	30305.5	-4.447258648135282
851.7583170293079	1586.0666666666666	30504.666666666668	-4.893171385889217
852.4942531477856	1586.2333333333333	30578.633333333335	-4.617048475381648
853.2301159708109	1586.5666666666666	30544.2	-5.098132595837276
853.9659054962187	1586.5	30547.3	-4.990854422812568
854.7016217218439	1586.7666666666667	30594.066666666666	-5.4010760573397425
855.4372646455213	1586.3333333333333	30716.133333333335	-4.7242006861440915
856.1728342650856	1586.1333333333334	30806.9	-4.940336960765637
856.9083305783716	1586.1666666666667	30927.266666666666	-5.043105244113175
857.6437535832143	1586.0	31063.0	-5.340763748123839
858.3791032774483	1586.7666666666667	31216.1	-5.497803780947666
859.1143796589085	1586.8666666666666	31226.3	-5.534522646802664
859.8495827254299	1586.8333333333333	31319.8	-6.09468423159409
860.5847124748469	1586.5666666666666	31411.9	-5.027908997853965
861.3197689049947	1586.3333333333333	31513.366666666665	-5.343604592737481
862.0547520137079	1586.8333333333333	31621.866666666665	-5.490163235738762
862.7896617988213	1586.9333333333334	31691.866666666665	-5.1273971601340875
863.5244982581698	1586.4	31784.4	-5.731418347975401
864.2592613895882	1586.1333333333334	31821.133333333335	-5.210507363246934
864.9939511909114	1586.3333333333333	31817.633333333335	-4.99675325952054
865.728567659974	1586.5333333333333	31885.333333333332	-5.192519424059972
866.4631107946109	1585.6333333333334	31958.6	-5.0178704019145375
867.197580592657	1587.0666666666666	32075.233333333334	-5.389375007963242
867.931977051947	1585.9333333333334	32209.8	-5.951223384967777
868.6663001703158	1586.8333333333333	32280.566666666666	-5.45225412721915
869.4005499455982	1585.7	32332.266666666666	-5.555451506897932
870.1347263756289	1586.0666666666666	32410.1	-5.051640577833552
870.8688294582428	1585.9666666666667	32510.4	-5.51769206053631
871.6028591912748	1585.9333333333334	32628.5	-5.406563646796153
872.3368155725594	1586.2333333333333	32730.333333333332	-5.211342194836027
873.0706985999318	1586.0666666666666	32800.2	-5.106224400521898
873.8045082712266	1586.5666666666666	32872.066666666666	-5.309077092221784
874.5382445842787	1586.5	32980.8	-5.633216649616826
875.2719075369228	1586.3333333333333	33100.46666666667	-5.056081268681315
876.0054971269938	1586.4333333333334	33219.8	-5.232959903911253
876.7390133523264	1586.3333333333333	33418.433333333334	-4.973047244537222
877.4724562107556	1586.6666666666667	33652.36666666667	-4.804880851103397
878.2058257001161	1586.5666666666666	33829.73333333333	-4.98324555335473
878.9391218182427	1586.5666666666666	33922.433333333334	-5.34420214421665
879.6723445629702	1586.8	34016.46666666667	-5.623295322301792
880.4054939321335	1586.8666666666666	34166.6	-5.488761080685826
881.1385699235674	1586.4666666666667	34313.8	-5.55282438850524
881.8715725351066	1587.2333333333333	34478.8	-5.563513694287705
882.604501764586	1586.2666666666667	34690.13333333333	-5.821998628170044
883.3373576098403	1586.2666666666667	34891.36666666667	-5.754456443123485
884.0701400687044	1585.6666666666667	35022.166666666664	-5.849476427907464
884.8028491390132	1586.1333333333334	35188.9	-5.347358035732761
885.5354848186014	1586.8666666666666	35264.8	-6.569333883865374
886.2680471053038	1586.3	35435.0	-6.289070113434017
887.0005359969554	1586.3666666666666	35542.8	-6.437313701970484
887.7329514913906	1586.1333333333334	35678.26666666667	-6.6599222928903625
888.4652935864447	1586.5666666666666	35883.36666666667	-6.504066495895869
889.1975622799522	1586.6333333333334	36086.433333333334	-6.29985705119654
889.929757569748	1586.8333333333333	36311.7	-6.133145354724924
890.6618794536669	1586.0666666666666	36477.23333333333	-5.65672668184991
891.3939279295437	1586.5666666666666	36620.1	-4.948905010615327
892.1259029952132	1586.0	36754.0	-5.236852807746614
892.8578046485103	1587.1666666666667	36973.03333333333	-4.903951333328716
893.5896328872698	1586.6333333333334	37132.23333333333	-4.94606413742993
894.3213877093264	1586.6333333333334	37401.8	-4.550806601993062
895.0530691125149	1586.5666666666666	37673.23333333333	-4.752107895637029
895.7846770946703	1586.5666666666666	37933.2	-3.875537928031217
896.5162116536272	1586.6333333333334	38059.86666666667	-3.227532442353234
897.2476727872206	1586.2	38083.333333333336	-3.102571152140594
897.9790604932853	1586.3666666666666	38189.166666666664	-2.885468223042597
898.7103747696559	1585.9	38353.03333333333	-2.3951625352824615
899.4416156141674	1586.0666666666666	38522.46666666667	-2.5665971364694187
900.1727830246544	1585.4	38754.6	-2.4080580216189125
900.9038769989521	1586.5666666666666	39033.6	-2.514404868009386
901.634897534895	1586.5333333333333	39310.333333333336	-1.8323695161661726
902.365844630318	1586.5	39529.03333333333	-2.026947389451949
903.0967182830558	1587.2	39633.933333333334	-2.1342544782214743
903.8275184909435	1587.2666666666667	39784.4	-1.6360633247003653
904.5582452518156	1586.8333333333333	39932.53333333333	-1.6899101121134614
905.288898563507	1586.7333333333333	40076.46666666667	-1.3676472380620028
906.0194784238527	1586.8333333333333	40214.9	-0.8652215885300596
906.7499848306873	1586.4333333333334	40382.96666666667	-1.2229173603454127
907.4804177818455	1586.0666666666666	40571.433333333334	-1.16849123736541
908.2107772751625	1586.7333333333333	40784.5	-1.059759629956623
908.9410633084728	1586.7	41003.96666666667	-1.0916000920529325
909.6712758796114	1586.6333333333334	41122.46666666667	-1.2110353742655764
910.4014149864129	1586.4666666666667	41228.36666666667	-1.0857864640856152
911.1314806267123	1586.5333333333333	41335.166666666664	-0.9157272268737587
911.8614727983444	1586.4666666666667	41464.63333333333	-1.176035867600226
912.5913914991438	1585.7666666666667	41638.76666666667	-1.2213707970324037
913.3212367269456	1585.6666666666667	41822.4	-1.5242400689839732
914.0510084795844	1586.4666666666667	42038.333333333336	-1.2789293859357098
914.7807067548952	1586.3333333333333	42200.166666666664	-0.5008687503893495
915.5103315507125	1585.8666666666666	42275.2	-0.7788169470204431
916.2398828648716	1586.8	42409.6	-0.7553873700592298
916.9693606952068	1586.8	42498.666666666664	-1.3919185988347689
917.6987650395532	1586.3666666666666	42574.13333333333	-1.4037795135943378
918.4280958957455	1587.1	42722.63333333333	-0.8929622164840638
919.1573532616186	1586.5333333333333	42861.2	-0.5877851623817155
919.8865371350073	1586.1666666666667	42857.333333333336	-1.4021971896094445
920.6156475137464	1586.1666666666667	42914.13333333333	-1.3939883101012929
921.3446843956707	1586.6333333333334	42983.5	-1.1514330458227513
922.0736477786149	1586.1333333333334	42955.96666666667	-1.5160403980457549
922.802537660414	1586.4666666666667	42984.9	-1.1587134457947663
923.5313540389027	1586.7666666666667	42989.2	-1.7036597254674588
924.2600969119159	1586.3333333333333	42972.666666666664	-1.745432671585827
924.9887662772883	1586.7333333333333	42921.333333333336	-2.0101950818905956
925.7173621328548	1586.0333333333333	42896.2	-1.768538399042901
926.4458844764501	1587.0	42891.9	-1.6797455289046732
927.1743333059092	1586.2666666666667	42700.03333333333	-2.027275780167596
927.9027086190666	1586.7	42396.333333333336	-1.878494231669663
928.6310104137575	1587.0	41939.066666666666	-1.6371356695742623
929.3592386878165	1586.4333333333334	41392.166666666664	-2.1375238305263933
930.0873934390784	1586.1666666666667	40671.433333333334	-2.2442624599831014
930.815474665378	1586.4333333333334	39903.13333333333	-2.5378850344639385
931.5434823645503	1586.4333333333334	38938.4	-2.564710881107855
932.2714165344298	1586.3666666666666	37832.13333333333	-2.504974575918913
932.9992771728516	1586.5666666666666	36702.666666666664	-3.1287827210606594
933.7270642776504	1586.6333333333334	35579.3	-3.0165885122207863
934.4547778466609	1586.7	34494.333333333336	-3.2488895678896963
935.1824178777181	1586.3333333333333	33656.23333333333	-3.1573514806097536
935.9099843686568	1586.2666666666667	33002.36666666667	-2.7088613642090937
936.6374773173115	1585.9333333333334	32499.4	-2.633159735182113
937.3648967215174	1586.7666666666667	32145.533333333333	-2.9135681577311408
938.0922425791092	1586.4666666666667	31957.566666666666	-2.6544561904718993
938.8195148879216	1587.4	32014.4	-2.6803306634715804
939.5467136457895	1587.0666666666666	32180.266666666666	-2.7264782454973737
940.2738388505477	1585.9666666666667	32489.4	-2.6321496046427018
941.000890500031	1586.8	32923.53333333333	-2.827244167813732
941.7278685920743	1586.2	33464.03333333333	-3.49806778381085
942.4547731245123	1586.9666666666667	34075.1	-3.5183704648317478
943.1816040951798	1585.8333333333333	34738.96666666667	-3.6802110591858117
943.9083615019116	1587.0	35464.333333333336	-3.316982926286204
944.6350453425426	1586.3	36188.8	-3.2298719387491257
945.3616556149077	1586.1	36918.3	-3.207742825710286
946.0881923168415	1586.9	37699.7	-3.3682302911192123
946.8146554461789	1586.7333333333333	38426.5	-3.4271824132951085
947.5410450007547	1586.7	39187.0	-3.162478131560564
948.2673609784038	1586.3	39900.666666666664	-3.4404974323077533
948.9936033769609	1586.2333333333333	40703.333333333336	-3.280556312278785
949.7197721942608	1586.4666666666667	41423.03333333333	-3.739920355296077
950.4458674281384	1585.9	42159.933333333334	-3.560773374889826
951.1718890764284	1586.8333333333333	42957.96666666667	-3.163253247546995
951.8978371369658	1586.3	43624.5	-3.9118774690005043
952.6237116075853	1585.8	44310.9	-3.6530892312662058
953.3495124861216	1586.5333333333333	44905.6	-2.602487844528473
954.0752397704097	1586.5666666666666	45492.2	-2.6428757809506296
954.8008934582843	1586.5666666666666	46110.166666666664	-2.5995165757984218
955.5264735475803	1585.9333333333334	46656.7	-2.481511980298621
956.2519800361324	1586.9333333333334	47159.066666666666	-1.9621989202082417
956.9774129217755	1586.4666666666667	47615.7	-2.225709017136461
957.7027722023442	1586.7333333333333	48118.433333333334	-2.648167984650686
958.4280578756737	1586.7666666666667	48492.0	-2.3230260241049625
959.1532699395985	1586.8666666666666	48674.1	-2.2938873642011726
959.8784083919536	1586.5	48893.26666666667	-1.610006224904515
960.6034732305736	1586.6	49140.46666666667	-1.8457453649063906
961.3284644532936	1586.7333333333333	49390.03333333333	-1.8165331308271777
962.053382057948	1587.2	49714.4	-1.733633715150736
962.7782260423721	1586.3333333333333	50012.5	-1.8631723257493606
963.5029964044004	1586.3	50357.833333333336	-1.5280217759838672
964.2276931418677	1585.6333333333334	50590.4	-1.5004495333403078
964.952316252609	1586.5666666666666	50758.9	-1.0086301523087693
965.6768657344589	1587.3	50801.03333333333	-1.097282856734543
966.4013415852523	1586.2	50863.833333333336	-0.8689945496123459
967.1257438028242	1586.6333333333334	50805.23333333333	-1.5285282715713862
967.8500723850091	1587.2666666666667	50859.53333333333	-1.3690320647819318
968.574327329642	1587.5333333333333	50941.433333333334	-1.1453692694078108
969.2985086345576	1586.4333333333334	51065.566666666666	-1.4312688572417414
970.0226162975908	1586.7666666666667	51130.23333333333	-1.241524570645918
970.7466503165765	1586.8333333333333	51061.46666666667	-0.8112183901463298
971.4706106893493	1586.8	51066.433333333334	-0.7051171553889523
972.1944974137441	1586.8333333333333	50879.23333333333	-1.2797578388384805
972.9183104875957	1586.8	50622.566666666666	-1.1168671152277507
973.6420499087391	1585.9	50278.36666666667	-0.8951521847529841
974.3657156750087	1586.7333333333333	50046.566666666666	-1.2066912985127851
975.0893077842397	1587.0	49824.73333333333	-0.8556619732467876
975.8128262342667	1586.3333333333333	49675.86666666667	-0.726384195440633
976.5362710229247	1586.5	49582.23333333333	-0.6350492349656518
977.2596421480483	1587.0	49439.2	-0.6873973660702124
977.9829396074724	1586.2333333333333	49284.26666666667	-0.6844659763718192
978.7061633990318	1586.3	49093.8	-0.7231075392350769
979.4293135205613	1586.5666666666666	48794.566666666666	-0.7883027292544974
980.1523899698958	1586.1333333333334	48553.3	-0.8972418951963353
980.87539274487	1585.6666666666667	48450.03333333333	-0.9562328878789051
981.5983218433189	1586.2333333333333	48489.666666666664	-0.36805678194867697
982.3211772630771	1587.3	48555.9	-0.4275934984145251
983.0439590019795	1586.2	48680.5	-0.2363213094301109
983.7666670578608	1585.9	48735.8	-0.08534624197145858
984.4893014285559	1586.3666666666666	48783.0	0.2641722938011196
985.2118621118997	1586.3333333333333	48661.666666666664	-0.41617904655137244
985.9343491057269	1586.8666666666666	48563.96666666667	-0.8669139164487638
986.6567624078724	1586.4333333333334	48463.73333333333	-0.7904680092415863
987.3791020161709	1586.3666666666666	48410.7	-0.9036783091267283
988.1013679284573	1586.9333333333334	48415.7	-0.5443572779253983
988.8235601425663	1586.4	48410.566666666666	0.3640419824786066
989.5456786563328	1586.7333333333333	48492.2	0.06142191921039264
990.2677234675917	1586.7333333333333	48571.13333333333	0.5602016316166363
990.9896945741776	1587.0	48498.96666666667	0.12160080146264482
991.7115919739255	1585.8	48365.6	0.28231937651111466
992.4334156646702	1586.9	48091.0	0.12017640389435438
993.1551656442463	1586.8333333333333	47689.2	0.14258274726220546
993.8768419104888	1587.1666666666667	47300.6	0.11687026158801601
994.5984444612325	1586.8333333333333	47015.96666666667	0.09082781736064151
995.3199732943121	1587.4	46704.03333333333	-0.0741141776798833
996.0414284075626	1586.7666666666667	46436.63333333333	-0.08197749200996367
996.7628097988187	1586.7333333333333	46228.4	0.045077517958703676
997.4841174659151	1585.8	46041.36666666667	-0.09670412561426833
998.2053514066869	1587.1	45767.76666666667	-0.13071888244519894
998.9265116189687	1585.8333333333333	45326.2	-0.271305644768953
999.6475981005952	1586.2666666666667	44774.833333333336	-0.29151959385813225
1000.3686108494015	1586.8333333333333	44256.26666666667	-0.5723114522076066
1001.0895498632223	1587.0666666666666	43914.96666666667	-0.21506980442873197
1001.8104151398923	1586.1333333333334	43598.23333333333	-0.11094023115251521
1002.5312066772464	1586.0333333333333	43290.833333333336	0.31390800351581816
1003.2519244731194	1586.4333333333334	42990.666666666664	1.1143253008819543
1003.9725685253462	1586.8666666666666	42546.23333333333	0.5386156984627863
1004.6931388317614	1586.6666666666667	42107.933333333334	0.6081187322225103
1005.4136353902	1586.8	41638.333333333336	1.2821338768932435
1006.1340581984969	1586.2	41067.53333333333	1.3179639137689434
1006.8544072544867	1586.6333333333334	40399.5	1.499734409111675
1007.5746825560042	1586.8	39807.53333333333	1.3926582897743638
1008.2948841008844	1586.4333333333334	39211.1	1.281216420013744
1009.0150118869618	1586.3666666666666	38731.933333333334	1.8387028523723858
1009.7350659120716	1586.3666666666666	38340.86666666667	1.3364847579342773
1010.4550461740483	1586.2666666666667	37971.9	1.8276424115347991
1011.174952670727	1586.3666666666666	37571.433333333334	1.6844381266719952
1011.8947853999423	1586.3333333333333	37181.9	2.16206804549015
1012.614544359529	1586.2	36601.066666666666	1.7839236439629904
1013.334229547322	1586.3	36026.86666666667	2.1029618519489324
1014.0538409611561	1586.4666666666667	35401.96666666667	2.45524244105645
1014.7733785988661	1586.6333333333334	34733.5	2.5198475322509593
1015.4928424582868	1586.6333333333334	34177.7	2.667067737097952
1016.2122325372529	1586.1666666666667	33676.53333333333	2.5095781699299127
1016.9315488335994	1586.8666666666666	33304.666666666664	2.648420255444633
1017.6507913451611	1586.2333333333333	32983.433333333334	2.780406702539148
1018.3699600697728	1586.6	32626.1	2.454532882506382
1019.0890550052692	1586.2666666666667	32232.133333333335	2.6643466236660265
1019.8080761494851	1586.3	31644.8	2.2883694606622114
1020.5270235002555	1586.1	31013.233333333334	2.8250522529828777
1021.2458970554151	1586.7333333333333	30257.266666666666	2.4720685403622498
1021.9646968127987	1586.6333333333334	29581.4	2.6588482558746764
1022.6834227702411	1586.4	29020.133333333335	2.3179810007175337
1023.4020749255772	1586.8	28544.266666666666	2.750675771758158
1024.1206532766416	1586.3333333333333	28130.466666666667	2.7151614258663868
1024.8391578212693	1586.3	27785.2	2.5859317482557573
1025.5575885572953	1586.5	27453.833333333332	3.0754712011948215
1026.2759454825539	1587.0666666666666	27009.3	3.0532351496938235
1026.9942285948803	1586.8	26425.7	2.7185807145984597
1027.7124378921092	1586.5	25885.7	2.8421165629516936
1028.4305733720753	1586.9	25301.666666666668	3.0592959283843006
1029.1486350326138	1586.7	24760.966666666667	2.654863986313607
1029.866622871559	1587.0	24245.633333333335	2.2335598468746043
1030.584536886746	1586.7666666666667	23797.033333333333	1.9800898098855708
1031.3023770760096	1586.4666666666667	23388.533333333333	1.4879047058364736
1032.0201434371845	1586.7666666666667	23059.1	1.7517087238771574
1032.7378359681059	1586.3	22703.333333333332	1.0755653910734082
1033.455454666608	1586.1333333333334	22330.8	1.6584418081770913
1034.1729995305259	1587.1	21886.866666666665	1.495878818508281
1034.8904705576945	1586.9	21332.433333333334	1.0202791880773234
1035.6078677459486	1586.7333333333333	20805.033333333333	1.5000795552173578
1036.3251910931228	1586.4666666666667	20309.933333333334	1.2241103672241842
1037.042440597052	1586.6	19857.4	0.6208370641508472
1037.7596162555712	1587.1333333333334	19466.9	1.0619482933201831
1038.4767180665153	1586.2333333333333	19117.433333333334	0.7223105366148664
1039.1937460277186	1586.7	18829.933333333334	0.5040197881011406
1039.9107001370162	1586.8333333333333	18544.633333333335	0.6621040740247243
1040.627580392243	1586.7	18284.366666666665	1.2172050444959364
1041.3443867912338	1586.3666666666666	17958.5	1.2325744484819443
1042.0611193318232	1586.4666666666667	17585.133333333335	1.3476088840036633
1042.7777780118463	1586.5666666666666	17124.3	1.0951937878267772
1043.4943628291376	1586.4	16656.333333333332	1.5821380217011716
1044.2108737815322	1586.5666666666666	16252.133333333333	2.1374020519858026
1044.9273108668647	1586.8666666666666	15886.966666666667	1.819935811931083
1045.64367408297	1586.2666666666667	15545.466666666667	1.8196933249798728
1046.359963427683	1585.6	15263.2	2.123055472494954
1047.0761788988382	1587.0666666666666	14996.9	2.0147740595402066
1047.7923204942708	1585.8666666666666	14742.4	2.2128831743800563
1048.5083882118154	1585.7666666666667	14475.2	1.3509757457769676
1049.224382049307	1587.0	14176.266666666666	1.6648020650210553
1049.9403020045802	1586.3	13844.333333333334	2.057407545929666
1050.6561480754697	1586.2	13488.933333333332	1.7097342448984527
1051.3719202598106	1586.6333333333334	13165.8	1.842975603147519
1052.0876185554378	1586.5333333333333	12887.633333333333	1.8871346946039607
1052.8032429601856	1587.0	12636.5	1.414641257001668
1053.5187934718892	1586.2666666666667	12442.3	1.406446747995985
1054.2342700883835	1586.3333333333333	12285.166666666666	1.5955139659938742
1054.949672807503	1586.2333333333333	12129.933333333332	1.1479695009063813
1055.6650016270826	1586.3	11961.0	0.6660991743719877
1056.3802565449573	1586.5	11740.833333333334	1.1091419015868622
1057.0954375589617	1587.2333333333333	11527.033333333333	0.5027543750678973
1057.8105446669308	1586.1666666666667	11301.333333333334	1.0234073224433027
1058.5255778666992	1587.1	11073.133333333333	0.44584527169018473
1059.240537156102	1586.7	10857.133333333333	0.7251761956520368
1059.9554225329737	1586.4	10659.766666666666	0.44537051758498514
1060.6702339951491	1586.4666666666667	10508.666666666666	1.0347795129979591
1061.3849715404633	1586.6333333333334	10355.133333333333	0.4906134874664689
1062.0996351667509	1586.6333333333334	10246.1	0.3495368391322954
1062.8142248718468	1586.7333333333333	10137.233333333334	0.47431483966893645
1063.528740653586	1586.5	9982.233333333334	0.8370754976334267
1064.2431825098029	1586.2666666666667	9792.766666666666	0.601949976680404
1064.9575504383324	1586.0333333333333	9582.466666666667	-0.5120320312934498
1065.6718444370097	1585.5666666666666	9392.133333333333	0.6513819957773692
1066.386064503669	1585.8	9216.366666666667	0.5657249873566732
1067.1002106361457	1586.3	9072.533333333333	0.9214404830638901
1067.8142828322743	1586.5	8947.666666666666	-0.04916225929289758
1068.5282810898898	1586.6666666666667	8846.333333333334	-0.406605477850738
1069.2422054068265	1586.4666666666667	8759.733333333334	0.704894150911125
1069.95605578092	1587.4	8652.9	0.18853945593648377
1070.6698322100044	1586.2666666666667	8509.166666666666	-0.04391089987962699
1071.383534691915	1586.7333333333333	8336.4	0.24671861861136368
1072.0971632244864	1586.6666666666667	8161.6	0.26869889233239297
1072.8107178055534	1587.3333333333333	8005.633333333333	0.275258346317071
1073.524198432951	1586.2666666666667	7887.166666666667	1.2055754756040205
1074.2376051045137	1586.8	7773.433333333333	-0.0023399550208668103
1074.9509378180765	1586.2666666666667	7684.633333333333	-0.3274649838387345
1075.6641965714741	1587.0	7604.533333333334	0.4236127360930191
1076.3773813625414	1587.5	7511.166666666667	1.4687838200396361
1077.0904921891133	1586.3333333333333	7411.866666666667	0.9702351386411581
1077.8035290490245	1586.5333333333333	7281.966666666666	0.6791834469216921
1078.51649194011	1586.2	7138.466666666666	-0.7216251265870777
1079.2293808602042	1586.1	7023.8	-0.9015641852743704
1079.9421958071423	1586.7	6902.433333333333	-0.2695257698077892
1080.6549367787588	1587.3666666666666	6806.5	-0.47682023739952784
1081.367603772889	1586.6666666666667	6732.2	-0.6746934778558265
1082.080196787367	1586.7	6666.166666666667	-0.37603722658420624
1082.7927158200282	1586.9	6590.066666666667	-0.7891981787174873
1083.5051608687072	1586.6333333333334	6494.766666666666	-0.5099619834465086
1084.217531931239	1586.6666666666667	6372.633333333333	-0.8612070421064473
1084.9298290054578	1586.7333333333333	6263.0	0.015478951208434037
1085.6420520891993	1586.1333333333334	6158.233333333334	-1.2615060159671654
1086.3542011802977	1586.3	6072.133333333333	-1.3275570434408683
1087.0662762765878	1586.4	6019.533333333334	-1.3628465005105634
1087.7782773759047	1587.2666666666667	5965.533333333334	-1.1787983807623215
1088.4902044760831	1586.1	5885.033333333334	-1.5697630744160904
1089.202057574958	1586.0333333333333	5816.533333333334	-0.058168945887953384
1089.9138366703637	1586.3	5723.466666666666	-0.2553613777711001
1090.6255417601355	1586.1333333333334	5629.566666666667	-1.2262911661754705
1091.337172842108	1586.6666666666667	5543.766666666666	-1.0377324600987998
1092.048729914116	1586.7	5490.966666666666	-0.7002211594288545
1092.7602129739944	1586.5333333333333	5444.166666666667	-1.1430633314861969
1093.471622019578	1586.3666666666666	5398.366666666667	-1.357420189593111
1094.1829570487016	1586.2333333333333	5333.3	-0.8953891963913474
1094.8942180592	1586.4333333333334	5242.633333333333	-1.6400644640706732
1095.605405048908	1586.9	5161.533333333334	-2.0363083410348426
1096.3165180156604	1587.0333333333333	5104.2	-0.8922440150280707
1097.027556957292	1586.5	5056.933333333333	-1.2080174274990674
1097.7385218716379	1586.3666666666666	5019.633333333333	-1.9100994199017491
1098.4494127565324	1586.6333333333334	4969.2	-0.6927639475635408
1099.1602296098106	1586.6666666666667	4890.2	-1.5485068891180438
1099.8709724293074	1586.1333333333334	4801.8	-2.151055295598265
1100.5816412128574	1586.6	4732.4	-1.1489400289943092
1101.2922359582956	1586.6333333333334	4687.366666666667	-0.597186498966714
1102.0027566634565	1586.7333333333333	4657.766666666666	-0.4946755713337023
1102.7132033261753	1586.5333333333333	4604.633333333333	-1.1592178485386675
1103.4235759442865	1586.7666666666667	4525.833333333333	-1.8627780310082065
1104.1338745156252	1586.6	4456.866666666667	-2.0127694269987497
1104.844099038026	1586.9666666666667	4404.9	-2.0142685369691797
1105.5542495093239	1586.2333333333333	4368.7	-1.8016127360209169
1106.2643259273534	1585.9	4321.8	-0.9461123816344152
1106.9743282899494	1586.4333333333334	4248.733333333334	-1.156663969907961
1107.684256594947	1586.0666666666666	4164.1	-1.9106152917239918
1108.394110840181	1586.7333333333333	4108.133333333333	-1.312805001369598
1109.1038910234856	1586.8333333333333	4068.5333333333333	-1.5314526477185064
1109.8135971426964	1586.0	4008.9333333333334	-2.8347215989940375
1110.5232291956477	1586.4	3941.5	-1.7238434268969622
1111.2327871801745	1586.1333333333334	3870.366666666667	-2.3448956771631395
1111.9422710941117	1586.5333333333333	3819.3	-2.914327002360793
1112.6516809352938	1586.1333333333334	3773.133333333333	-1.9483266096408438
1113.3610167015559	1586.5	3720.4666666666667	-1.3817025473407272
1114.0702783907325	1586.9	3664.133333333333	-1.1414339337449906
1114.7794660006589	1586.5333333333333	3620.5333333333333	-2.1086950723342746
1115.4885795291696	1586.4666666666667	3581.366666666667	-2.611815925933101
1116.1976189740992	1586.0333333333333	3535.5666666666666	-3.3729481758181077
1116.906584333283	1586.5666666666666	3492.1	-2.8169569271619435
1117.6154756045555	1586.0666666666666	3445.9666666666667	-4.1520309523776096
1118.3242927857516	1586.0666666666666	3417.5333333333333	-3.134576540386187
1119.0330358747062	1586.1	3378.0333333333333	-1.9989091283061111
1119.741704869254	1586.5	3328.8333333333335	-4.1099035263716015
1120.4502997672296	1586.6666666666667	3296.1666666666665	-0.8882578328970409
1121.1588205664682	1585.7333333333333	1666.1	-0.7199247100778479
1121.8672672648045	1585.4666666666667	1664.7333333333333	-7.244446242079895
1122.5756398600731	1585.5333333333333	1665.9666666666667	-0.3598131787448311
1123.2839383501089	1585.9666666666667	1664.3666666666666	-4.591864324080261
