# Supplementary material for: Roblonski: A Material-Efficient Robo-Fluidic Toolbox for Rapid Photochemical Characterization
Source: ACS Cent Sci. 2026 Feb 6;12(3):333–44. doi: 10.1021/acscentsci.5c02027 (PMC13022720; doi:10.1021/acscentsci.5c02027)
Supplement: Supplementary file 2 [file oc5c02027_si_002.zip › BeerLambertStudy/Raw Data (Automataed)/BLEC Study (2025 Jun 12)/RhodamineB3/blec_RhodamineB3__13062025_aABS_i14_eEXP_s0_d900e-03_t250-0_m7_v175-0.csv]

name	C:/Users/cbe.mabolha.shared/Documents/Gilson Spectroscopy Project\BLEC Study (2025 Jun 12)\RhodamineB3\blec_RhodamineB3__13062025_aABS_i14_eEXP_s0_d900e-03_t250-0_m7_v175-0.csv
2025-06-13 03:33:58.253854
mix_iter=7	mix_disp=175.0
droplet_volume=50.0	working_volume=250.0
dilution_scheme=Fractional(value=0.3333333333333333)	n_dil=6
calibration=Calibration(y = f(x); f(x) = -0.244 + 0.9765x; s.t. y > 0.0; Set Feb 4	2025 from "Manuscript Figures Data.xlsx")
count	30
interval	0.1 (Sec)
integration_time	40000 (uSec)
NLC=False	DCC=False	WCAL=-5	Slit=S5
Conc_0=0.009	nFRAC=1.0	nConc_(14;0)=0.009	aFRAC=1.0	aConc_(14;0)=0.009
wavelength (nm)	dark reference (int)	light reference (int)	abs (mOD)
W	D	L	S
344.6678771972656	1602.1333333333334	1681.4	-1.0944007855250613
345.45221902608614	1588.7666666666667	1669.2666666666667	-1.794607850751065
346.236489003635	1586.0	1666.4666666666667	-7.137292629654582
347.02068712774695	1584.1	1664.3333333333333	1.08393021800166
347.8048133962569	1585.2666666666667	2405.9	-1.1627232243504442
348.5888678069997	1585.6333333333334	2422.2	-1.7270253080439295
349.3728503578101	1586.8666666666666	2435.9333333333334	-0.3238269151528742
350.15676104652283	1587.6	2450.733333333333	2.388179988083711
350.94059987097285	1587.0	2453.4666666666667	-2.0335453309574683
351.72436682899485	1586.5666666666666	2461.0	-2.4597567532883726
352.5080619184237	1586.2333333333333	2471.5	0.7528754916390678
353.2916851370942	1585.2666666666667	2474.4666666666667	-0.19532021102930602
354.0752364828412	1585.5	2479.0333333333333	0.0972192255455986
354.8587159534994	1585.0666666666666	2481.4333333333334	0.08075840659655953
355.6421235469038	1586.1333333333334	2483.6	-2.701485049615258
356.42545926088906	1587.0	2484.1	-0.8383132288173015
357.20872309329	1586.2333333333333	2484.766666666667	-2.538144015180553
357.9919150419415	1586.9666666666667	2478.866666666667	-2.6537693896867447
358.77503510467835	1586.6333333333334	2477.0	-1.0393321656990615
359.5580832793353	1586.0666666666666	2467.0666666666666	-2.000076268837197
360.34105956374725	1585.8666666666666	2462.3333333333335	-3.634972857310149
361.12396395574893	1586.6666666666667	2459.7	-1.5559007913392708
361.9067964531752	1585.7	2458.4666666666667	-2.563387602157221
362.6895570538609	1586.7333333333333	2460.5666666666666	-3.9907352729834478
363.47224575564076	1586.8666666666666	2457.266666666667	-4.352331231981837
364.2548625563497	1586.6666666666667	2452.733333333333	-4.6882912855627055
365.0374074538224	1585.9333333333334	2453.8333333333335	-3.124553778287588
365.8198804458938	1586.1	2450.3333333333335	-0.903595225509808
366.6022815303986	1586.4	2452.4	-2.1510915049797963
367.3846107051717	1585.6	2447.6666666666665	-2.76200470395359
368.1668679680479	1586.3333333333333	2451.8	-2.7511884189328666
368.9490533168619	1586.3666666666666	2454.7	-5.269462381478694
369.7311667494487	1586.3333333333333	2458.766666666667	-5.097276058542238
370.5132082636429	1586.3666666666666	2471.0	-4.800860990047868
371.2951778572795	1585.7333333333333	2474.5	-5.100737658487946
372.07707552819323	1586.4	2476.766666666667	-3.562332564913232
372.8589012742189	1586.3	2482.266666666667	-3.42795964184015
373.6406550931913	1586.4	2487.9	-3.90063554812969
374.4223369829453	1586.4	2500.3333333333335	-3.0149046531408565
375.2039469413157	1586.4666666666667	2503.0	-5.134436620382512
375.9854849661373	1586.2333333333333	2496.7	-3.3735777902512765
376.7669510552448	1585.9333333333334	2502.4333333333334	-4.462883751633881
377.5483452064732	1586.5666666666666	2508.8333333333335	-4.435120632212391
378.3296674176572	1587.0	2522.233333333333	-4.1900122501453305
379.11091768663164	1586.4666666666667	2526.9333333333334	-5.3999727803775865
379.89209601123133	1586.1	2531.0666666666666	-5.19280431660032
380.67320238929113	1586.5	2535.3333333333335	-4.402183786177354
381.45423681864577	1586.2	2538.0	-4.59927389448401
382.23519929713007	1586.2333333333333	2544.8333333333335	-5.014899523965068
383.01608982257886	1586.8666666666666	2556.766666666667	-4.927290934883467
383.796908392827	1586.5666666666666	2573.4333333333334	-3.477296514395677
384.57765500570923	1586.3333333333333	2573.5666666666666	-4.289867485901966
385.3583296590604	1586.1	2563.1666666666665	-3.556121801902557
386.1389323507153	1585.6	2566.0	-6.2160411801892606
386.91946307850884	1585.9333333333334	2580.366666666667	-3.08973479241066
387.69992184027564	1586.3666666666666	2598.7	-4.523793572304533
388.48030863385065	1586.5333333333333	2626.0666666666666	-3.564301149359267
389.2606234570687	1586.3	2608.733333333333	-4.899539101511158
390.04086630776453	1585.9666666666667	2594.8333333333335	-4.865735792507134
390.82103718377294	1586.8666666666666	2602.0	-7.128552505220128
391.6011360829288	1586.7	2610.5666666666666	-4.599025978764994
392.3811630030669	1586.4333333333334	2638.4333333333334	-3.6723548516592914
393.161117942022	1586.2	2678.6	-6.32788614868402
393.941000897629	1586.6333333333334	2724.266666666667	-4.582222702104707
394.72081186772266	1586.1666666666667	2732.5	-3.383852240042512
395.5005508501378	1586.0666666666666	2725.7	-2.937085084469206
396.28021784270925	1586.0666666666666	2722.366666666667	-4.461491377632169
397.0598128432718	1586.2333333333333	2731.8	-5.749502190966173
397.83933584966024	1586.3666666666666	2736.2	-2.0222856626129766
398.6187868597095	1586.2333333333333	2748.7	-4.188929969496214
399.3981658712542	1585.9666666666667	2769.1666666666665	-4.394535497936071
400.1774728821293	1586.1666666666667	2795.1666666666665	-3.4705102708162707
400.9567078901696	1586.7	2820.8	-3.4700280412209024
401.7358708932098	1586.3	2818.4	-3.5921804608622816
402.5149618890848	1585.8	2807.1666666666665	-2.3287257019568224
403.2939808756294	1585.9666666666667	2811.233333333333	-4.782263711981402
404.07292785067847	1586.1333333333334	2834.633333333333	-4.4298490441699805
404.8518028120667	1586.0	2850.866666666667	-5.074734544905884
405.630605757629	1586.8333333333333	2853.633333333333	-5.958427854097486
406.4093366852001	1587.0666666666666	2845.366666666667	-5.64650216423115
407.1879955926149	1585.9333333333334	2850.8	-7.128673765675609
407.9665824777082	1587.1666666666667	2867.9	-4.5986072442994725
408.74509733831474	1585.7666666666667	2888.1	-6.257365447433051
409.52354017226935	1586.3333333333333	2900.133333333333	-5.376802893083501
410.3019109774069	1586.3	2897.7	-6.2579380455619535
411.08020975156217	1586.4	2915.7	-5.776831384621169
411.8584364925699	1586.6	2937.7	-6.33940161075011
412.6365911982651	1586.0666666666666	2966.9666666666667	-3.3105774228463707
413.4146738664823	1586.9333333333334	2985.5666666666666	-5.717054216527228
414.19268449505654	1586.4	3020.266666666667	-3.499312280004
414.97062308182257	1586.0333333333333	3050.8	-7.272059277252847
415.74848962461516	1586.5666666666666	3098.8333333333335	-5.148198692569524
416.52628412126916	1586.5	3167.8333333333335	-4.526171114197359
417.3040065696194	1586.3666666666666	3248.5666666666666	-3.2623864840863055
418.0816569675006	1586.3333333333333	3238.3333333333335	-4.21203937634955
418.8592353127476	1586.9333333333334	3225.1	-5.348662423579307
419.63674160319533	1586.9666666666667	3242.2	-5.060507894749187
420.4141758366785	1586.9333333333334	3277.1666666666665	-6.258370436771886
421.1915380110319	1586.3	3294.2	-5.433016108393719
421.9688281240904	1586.4666666666667	3294.6666666666665	-6.009170150729179
422.7460461736888	1585.4666666666667	3344.766666666667	-6.614495532077962
423.52319215766187	1586.2666666666667	3414.9	-6.65408804244737
424.3002660738445	1586.1333333333334	3491.633333333333	-7.561389953415684
425.0772679200714	1586.0666666666666	3636.2	-6.204662959138938
425.8541976941775	1586.4	3774.766666666667	-5.390866740934668
426.6310553939975	1586.2666666666667	3848.4	-5.171861733738948
427.40784101736625	1587.1666666666667	3896.0333333333333	-6.206580250272726
428.18455456211865	1586.4666666666667	4017.1	-7.299735061884394
428.96119602608934	1586.4	4224.566666666667	-6.5569926008796555
429.7377654071133	1586.6	4438.666666666667	-6.323846931213739
430.5142627030252	1585.9333333333334	4561.133333333333	-6.155100299916378
431.29068791166	1586.3333333333333	4715.0	-7.413665922035145
432.06704103085235	1586.5	4850.766666666666	-7.727284922037587
432.8433220584372	1586.4333333333334	4939.4	-8.52913860416983
433.6195309922492	1586.3333333333333	5012.2	-6.584094360108547
434.3956678301234	1586.0	5048.233333333334	-8.12710437302309
435.1717325698944	1586.6	5068.233333333334	-7.837291474672551
435.9477252093971	1586.1666666666667	5083.933333333333	-7.2889606523815695
436.72364574646633	1586.0333333333333	5140.466666666666	-6.813014189142512
437.49949417893686	1585.7666666666667	5197.933333333333	-7.4383504670991965
438.27527050464346	1586.4333333333334	5302.3	-6.580638232752511
439.0509747214211	1585.7666666666667	5475.133333333333	-6.641237414194775
439.8266068271044	1586.3	5738.7	-7.345894455602565
440.6021668195283	1586.6333333333334	6113.666666666667	-7.085734069791572
441.37765469652754	1585.8666666666666	6569.766666666666	-6.6641571097172525
442.1530704559369	1586.1	7069.733333333334	-7.708457139328479
442.9284140955914	1586.8333333333333	7538.133333333333	-6.784461962637611
443.7036856133256	1586.9666666666667	7845.933333333333	-7.6345210856639065
444.47888500697445	1586.2	8027.9	-7.393278391276136
445.2540122743727	1586.3	8064.566666666667	-7.861329410009351
446.0290674133552	1586.2333333333333	8017.966666666666	-6.425503957389072
446.8040504217568	1586.5	7926.166666666667	-7.4035050051786975
447.5789612974122	1586.8	7841.4	-6.767921250581509
448.35380003815635	1586.1333333333334	7780.666666666667	-6.264439820569712
449.1285666418239	1586.6333333333334	7735.0	-7.557806320000284
449.90326110624983	1586.4666666666667	7745.066666666667	-6.395703445560815
450.67788342926883	1586.4333333333334	7759.633333333333	-6.13104409659269
451.4524336087157	1586.7	7790.3	-6.597943167432677
452.22691164242536	1586.2	7842.233333333334	-6.859780052381147
453.00131752823256	1586.3	7914.7	-5.629596943627549
453.7756512639721	1585.8333333333333	7978.8	-5.3405421535132565
454.5499128474788	1586.4	8034.233333333334	-6.56440937540061
455.32410227658755	1586.0333333333333	8086.433333333333	-6.044174779258525
456.09821954913303	1586.4333333333334	8094.5	-5.3345572043004985
456.8722646629501	1586.6666666666667	8081.4	-5.257365081950494
457.6462376158736	1586.9333333333334	8000.733333333334	-6.779008075146083
458.4201384057383	1586.8333333333333	7912.966666666666	-5.570606981621348
459.1939670303791	1586.9333333333334	7790.3	-4.5315593051816725
459.96772348763074	1586.6333333333334	7635.1	-5.396982071234025
460.741407775328	1586.4333333333334	7504.233333333334	-4.446478373617442
461.51501989130577	1586.5333333333333	7355.633333333333	-4.314591128783047
462.2885598333988	1586.2333333333333	7245.533333333334	-3.3508085227269078
463.0620275994419	1587.1	7138.8	-5.032040783706121
463.83542318726995	1586.3333333333333	7088.8	-2.4241804997265413
464.6087465947177	1586.5666666666666	7036.433333333333	-3.1706456640815226
465.38199781962	1586.8	6997.333333333333	-4.538123653338696
466.1551768598116	1586.3666666666666	6996.066666666667	-3.3295571309152154
466.92828371312737	1586.3	7009.566666666667	-2.807050819296799
467.7013183774021	1586.1666666666667	7045.066666666667	-2.419739313804952
468.4742808504707	1586.1666666666667	7083.533333333334	-3.151191604342278
469.24717113016777	1585.8666666666666	7155.0	-1.4402838239898401
470.0199892143283	1586.4333333333334	7217.3	-2.105609057047265
470.792735100787	1586.8333333333333	7286.933333333333	-3.117679857600026
471.5654087873788	1586.8	7364.433333333333	-1.6680329692788427
472.33801027193834	1586.5333333333333	7441.2	-0.9484573191098217
473.11053955230057	1586.0666666666666	7517.6	-0.9629674427385326
473.88299662630027	1586.5	7576.533333333334	-1.3199606859392832
474.65538149177223	1586.7666666666667	7616.433333333333	-1.3089039517458356
475.4276941465513	1586.3333333333333	7645.933333333333	-0.6207004502889939
476.1999345884722	1586.5666666666666	7661.433333333333	-0.7285903027504558
476.97210281536985	1586.3333333333333	7672.566666666667	0.5021667724743306
477.74419882507897	1586.9	7652.3	0.5086716388594849
478.51622261543446	1586.2	7631.633333333333	1.2493896060135605
479.2881741842711	1586.6	7605.366666666667	2.1701145780520608
480.06005352942367	1586.4666666666667	7553.833333333333	2.4668977711101614
480.831860648727	1587.0333333333333	7494.3	2.1372923970562034
481.60359554001593	1586.4	7449.4	2.82147926076486
482.37525820112523	1586.5333333333333	7397.266666666666	2.877035087152128
483.14684862988975	1586.4666666666667	7358.833333333333	4.525162882841051
483.91836682414424	1586.9666666666667	7294.766666666666	3.606280097841892
484.68981278172356	1586.5666666666666	7245.566666666667	4.25965038526273
485.46118650046253	1587.2666666666667	7202.3	5.555229933295333
486.23248797819593	1587.4333333333334	7161.933333333333	5.895875247505594
487.0037172127586	1586.6333333333334	7129.2	7.388804247569281
487.7748742019853	1586.3666666666666	7090.333333333333	8.295439579141751
488.54595894371096	1586.5666666666666	7042.266666666666	7.60467393802112
489.31697143577026	1586.5666666666666	7014.266666666666	9.483148157736988
490.08791167599804	1586.0666666666666	6968.066666666667	9.001244114790442
490.8587796622292	1586.4	6937.666666666667	10.802730418371382
491.6295753922984	1586.1666666666667	6922.133333333333	12.779957030674264
492.4002988640406	1586.3333333333333	6896.866666666667	13.474293146772302
493.17095007529053	1586.7333333333333	6855.566666666667	13.57978519815475
493.94152902388305	1586.5333333333333	6819.7	13.693794559257169
494.71203570765294	1587.0333333333333	6797.366666666667	15.268743979926226
495.482470124435	1585.8	6761.6	16.201985295591175
496.25283227206404	1586.4	6738.166666666667	16.848255707731724
497.02312214837485	1586.7666666666667	6722.033333333334	17.859989245659385
497.7933397512024	1587.1333333333334	6678.633333333333	18.167917920012385
498.56348507838123	1586.9666666666667	6668.233333333334	19.726103298390743
499.3335581277464	1587.0666666666666	6651.4	20.76401711648775
500.10355889713264	1586.5333333333333	6640.9	21.292993810422505
500.8734873843747	1586.5	6632.9	21.987811293615874
501.6433435873074	1586.5666666666666	6628.2	23.088850084145697
502.4131275037657	1586.3	6636.8	22.69674411656852
503.1828391315842	1586.4666666666667	6655.566666666667	23.644384766793987
503.95247846859786	1586.1	6673.766666666666	23.81714194103778
504.72204551264144	1586.8	6690.4	24.913694416199633
505.49154026154974	1586.4333333333334	6721.233333333334	25.905547069469694
506.2609627131576	1586.9	6761.233333333334	26.236273193812135
507.03031286529983	1586.4	6809.133333333333	27.397576788867198
507.7995907158112	1585.9666666666667	6879.666666666667	27.589394471532586
508.5687962625266	1586.2333333333333	6945.266666666666	26.93175203257047
509.33792950328075	1586.3333333333333	7017.733333333334	28.2224475726545
510.1069904359085	1586.6333333333334	7104.733333333334	28.890245428709957
510.8759790582447	1586.2666666666667	7193.4	28.73050650219996
511.6448953681241	1586.4333333333334	7294.4	30.115602607847958
512.4137393633815	1586.4333333333334	7374.3	29.82192982713587
513.1825110418519	1587.0	7473.233333333334	31.337025147529605
513.9512104013698	1586.0	7576.733333333334	30.931411296387466
514.7198374397702	1586.8333333333333	7682.133333333333	32.27841557969479
515.4883921548881	1586.6666666666667	7794.133333333333	32.776006043533876
516.2568745445578	1585.9	7891.066666666667	33.83934142211062
517.0252846066146	1586.4333333333334	8001.066666666667	34.32958215786066
517.793622338893	1586.3666666666666	8109.466666666666	36.74937373600149
518.561887739228	1586.3333333333333	8203.6	37.714186031461445
519.3300808054544	1586.1333333333334	8299.466666666667	38.75097889960332
520.0982015354069	1586.5666666666666	8400.8	40.2368255250068
520.8662499269203	1586.6333333333334	8495.9	42.27987178537594
521.6342259778296	1586.6666666666667	8575.6	44.526098024551374
522.4021296859694	1586.2333333333333	8655.633333333333	45.704706890512035
523.1699610491747	1586.6	8737.3	47.81134287921397
523.9377200652801	1586.6	8811.1	50.074812225038876
524.7054067321207	1586.7	8863.033333333333	51.01054296124348
525.4730210475309	1586.9333333333334	8919.933333333332	53.79828381493584
526.2405630093459	1586.4666666666667	8978.433333333332	55.43926562270265
527.0080326154003	1586.9666666666667	9050.666666666666	58.973099185174235
527.7754298635291	1586.3666666666666	9109.2	61.40618965148767
528.5427547515668	1586.2	9136.5	63.31935685261464
529.3100072773485	1586.5666666666666	9184.566666666668	66.31183588411331
530.077187438709	1586.2333333333333	9239.233333333334	69.5730161422358
530.8442952334829	1586.7666666666667	9272.533333333333	72.26189595705293
531.6113306595051	1587.1	9316.666666666666	74.33406223996735
532.3782937146104	1587.0333333333333	9342.466666666667	76.60808880457827
533.1451843966338	1586.5333333333333	9389.933333333332	79.15230666140438
533.9120027034099	1586.5666666666666	9414.6	80.93534320109849
534.6787486327736	1586.4	9443.666666666666	83.34365438007899
535.4454221825597	1586.5333333333333	9486.666666666666	85.57713368292872
536.212023350603	1586.6	9518.866666666667	86.64878970011642
536.9785521347383	1586.4	9537.2	87.21249057430886
537.7450085328004	1586.3	9563.533333333333	89.66782842323828
538.5113925426242	1587.1666666666667	9605.066666666668	91.0248026999996
539.2777041620444	1586.5666666666666	9637.433333333332	90.52837579003172
540.0439433888959	1586.8	9662.8	90.70533510852319
540.8101102210134	1586.8	9660.2	90.19235481659771
541.5762046562318	1587.5	9703.133333333333	90.71168136235748
542.3422266923859	1587.1	9702.233333333334	90.11378717670154
543.1081763273105	1586.2333333333333	9732.666666666666	90.33919096230473
543.8740535588404	1586.6333333333334	9735.966666666667	87.61959652615482
544.6398583848105	1586.4333333333334	9753.7	86.81294079322679
545.4055908030555	1587.2	9755.033333333333	84.6320493682728
546.1712508114102	1586.8	9754.166666666666	82.05827049607731
546.9368384077096	1586.2666666666667	9759.1	80.02129661214127
547.7023535897882	1586.7	9742.566666666668	76.28916323500418
548.4677963554811	1586.3	9760.366666666667	73.7947414057584
549.2331667026231	1586.0	9761.666666666666	71.34313453803634
549.9984646290487	1586.2666666666667	9759.733333333334	68.69607708203857
550.7636901325931	1586.3	9756.033333333333	64.73805000132076
551.5288432110908	1587.1	9746.833333333334	60.73988943001412
552.2939238623768	1586.9333333333334	9741.9	58.28393439421194
553.0589320842859	1587.4	9750.866666666667	54.51599002599386
553.8238678746528	1586.7666666666667	9749.033333333333	50.62099371382768
554.5887312313124	1586.5333333333333	9750.766666666666	47.07813564451438
555.3535221520995	1586.6333333333334	9739.4	42.67624624963042
556.1182406348488	1586.9	9737.133333333333	39.949432929736524
556.8828866773954	1586.5666666666666	9746.1	35.7555998952808
557.6474602775738	1586.3333333333333	9732.666666666666	32.04035580790499
558.411961433219	1586.3666666666666	9750.233333333334	29.788974325357874
559.1763901421657	1586.3333333333333	9752.333333333334	26.337248685858235
559.9407464022488	1586.5666666666666	9780.333333333334	25.03076067055672
560.7050302113031	1587.1333333333334	9781.766666666666	21.314302656873764
561.4692415671633	1586.9333333333334	9791.166666666666	18.453409995727917
562.2333804676643	1586.6	9805.433333333332	15.668444647424586
562.997446910641	1586.4	9827.666666666666	14.472077290664519
563.7614408939281	1587.0333333333333	9836.3	11.422255128575442
564.5253624153604	1587.6333333333334	9849.8	8.964735062859104
565.2892114727728	1586.2	9881.666666666666	7.5926342289786035
566.0529880639999	1586.1666666666667	9898.7	6.90400396440635
566.8166921868768	1585.9666666666667	9903.766666666666	4.854966769731788
567.5803238392382	1586.3333333333333	9911.5	2.9241887921788834
568.3438830189189	1586.8666666666666	9928.933333333332	1.25474021330833
569.1073697237535	1586.9	9950.266666666666	1.197729354189378
569.8707839515772	1586.5	9972.366666666667	-0.7795853826861235
570.6341257002246	1586.6666666666667	9997.5	-1.2992598948014749
571.3973949675305	1586.4666666666667	10006.833333333334	-2.1317529340845285
572.1605917513298	1586.3	10014.733333333334	-2.0989514387212163
572.9237160494572	1586.7333333333333	10018.333333333334	-3.529367446046805
573.6867678597476	1586.6	10047.033333333333	-3.046987111144047
574.4497471800358	1586.9666666666667	10042.533333333333	-4.39990132407436
575.2126540081566	1586.4666666666667	10059.0	-4.70563011652919
575.9754883419448	1586.7	10064.833333333334	-5.279833583057524
576.7382501792351	1586.7333333333333	10071.766666666666	-5.733785665695368
577.5009395178625	1586.1	10094.033333333333	-5.379108658227677
578.2635563556619	1586.5333333333333	10112.933333333332	-5.875360348537926
579.0261006904677	1586.3666666666666	10114.8	-5.989503343290744
579.7885725201152	1587.1	10134.833333333334	-5.9142608032494
580.5509718424388	1586.6333333333334	10153.3	-5.969621876480717
581.3132986552736	1586.5666666666666	10175.1	-6.7302708459287
582.0755529564542	1586.9	10171.366666666667	-7.673870144240949
582.8377347438156	1587.4666666666667	10194.966666666667	-6.541635855287912
583.5998440151925	1586.5	10216.666666666666	-6.5344973982914505
584.3618807684197	1586.0333333333333	10238.0	-7.690145702010942
585.123845001332	1586.3666666666666	10262.0	-7.707056759468531
585.8857367117644	1587.1666666666667	10305.0	-6.935285326561697
586.6475558975515	1586.0666666666666	10337.7	-7.546435693853684
587.4093025565281	1586.7	10392.866666666667	-7.525955956024284
588.1709766865292	1586.4333333333334	10443.566666666668	-7.11657852997949
588.9325782853895	1586.1666666666667	10484.1	-7.668046990573101
589.6941073509438	1586.6333333333334	10531.933333333332	-7.683450026119359
590.4555638810269	1586.5	10601.733333333334	-7.160236227002001
591.2169478734736	1586.5	10678.966666666667	-7.30818117086142
591.9782593261189	1586.8	10767.133333333333	-6.864900600260777
592.7394982367973	1587.1	10852.233333333334	-7.378995455104394
593.5006646033439	1586.6	10948.2	-7.482985753327792
594.2617584235933	1586.3666666666666	11041.633333333333	-7.367339593816194
595.0227796953804	1586.5	11148.933333333332	-7.545907695174329
595.78372841654	1586.5	11231.633333333333	-7.142315207677294
596.544604584907	1586.0333333333333	11344.666666666666	-7.29921401726708
597.3054081983161	1586.7333333333333	11440.966666666667	-8.340069861168256
598.0661392546021	1586.8666666666666	11551.766666666666	-7.807644763389699
598.8267977515999	1587.1666666666667	11675.8	-8.01993191582978
599.5873836871442	1585.9666666666667	11824.2	-7.037930487464046
600.34789705907	1586.3666666666666	11944.9	-7.5354754951268115
601.1083378652119	1586.8	12095.033333333333	-7.382990715416906
601.8687061034049	1586.8333333333333	12241.8	-7.688139652549478
602.6290017714836	1586.9333333333334	12373.6	-7.620143761763354
603.3892248672829	1587.1	12492.633333333333	-8.206549501988608
604.1493753886377	1586.5	12618.6	-8.680878325432227
604.9094533333828	1586.5666666666666	12771.966666666667	-8.14283938815259
605.6694586993528	1587.2	12915.533333333333	-7.801376216753177
606.4293914843829	1586.9	13051.1	-7.671276555727858
607.1892516863076	1587.7333333333333	13191.8	-7.595552019275009
607.9490393029618	1586.5666666666666	13343.733333333334	-7.826546813033765
608.7087543321802	1586.5666666666666	13488.9	-7.6925045683227165
609.4683967717978	1586.5666666666666	13633.3	-7.904470411283604
610.2279666196492	1586.8	13773.066666666668	-8.179812376464284
610.9874638735695	1586.0666666666666	13901.333333333334	-7.894119267995389
611.7468885313933	1587.0333333333333	14023.333333333334	-7.268855957558831
612.5062405909555	1586.6666666666667	14159.1	-7.697878370715702
613.2655200500909	1586.5	14288.9	-8.101069282865174
614.0247269066342	1586.9	14379.833333333334	-8.346308555314144
614.7838611584203	1586.0	14507.666666666666	-7.7756201876727316
615.5429228032841	1586.3333333333333	14627.9	-7.867219165499402
616.3019118390603	1586.1333333333334	14725.866666666667	-7.465807242999722
617.0608282635836	1586.5	14821.633333333333	-7.783263546647957
617.8196720746892	1586.0333333333333	14932.1	-7.5550080593776965
618.5784432702114	1586.2333333333333	15022.033333333333	-7.840556310675227
619.3371418479854	1586.5666666666666	15091.366666666667	-8.116599908974893
620.0957678058459	1587.3666666666666	15153.233333333334	-7.692669735204807
620.8543211416277	1586.8	15210.733333333334	-7.559934668124083
621.6128018531655	1586.2	15274.6	-7.468505567893889
622.3712099382943	1586.8333333333333	15339.6	-6.961741868558086
623.1295453948488	1586.9	15402.966666666667	-7.020836227616801
623.8878082206638	1586.7333333333333	15454.566666666668	-7.449654535838456
624.6459984135743	1586.3666666666666	15490.8	-8.03671215871439
625.4041159714149	1586.4	15549.866666666667	-7.823874965737346
626.1621608920203	1586.3	15600.966666666667	-7.476853003559799
626.9201331732256	1587.2666666666667	15656.566666666668	-7.378271384752204
627.6780328128656	1586.5333333333333	15692.166666666666	-7.5682488759074475
628.4358598087749	1586.5	15733.2	-7.9887442536693225
629.1936141587885	1586.3333333333333	15750.066666666668	-7.366673817059269
629.9512958607411	1585.9666666666667	15753.833333333334	-7.623652796902989
630.7089049124675	1586.2666666666667	15766.466666666667	-8.004121249823937
631.4664413118026	1587.5	15797.866666666667	-7.640089820940492
632.2239050565811	1586.1666666666667	15851.766666666666	-7.136860085590871
632.9812961446379	1586.6666666666667	15864.9	-6.787364766133706
633.7386145738079	1586.3333333333333	15878.766666666666	-7.572713924526443
634.4958603419257	1585.9333333333334	15886.133333333333	-7.218312507276341
635.2530334468262	1586.2333333333333	15883.066666666668	-7.9384227575048785
636.0101338863443	1586.0666666666666	15886.2	-6.730205482267115
636.7671616583146	1586.0666666666666	15847.733333333334	-7.885058956765566
637.5241167605723	1586.4333333333334	15813.833333333334	-7.1618704977911465
638.2809991909518	1587.0	15818.166666666666	-7.258038650543894
639.037808947288	1586.3	15810.666666666666	-7.02821904043061
639.7945460274159	1586.2666666666667	15801.6	-7.3031085339269275
640.5512104291702	1586.1333333333334	15782.2	-8.057323996668565
641.3078021503857	1586.0666666666666	15757.9	-6.868089338904115
642.0643211888971	1586.4333333333334	15716.866666666667	-7.955611101578513
642.8207675425394	1585.7666666666667	15689.3	-7.138433678838004
643.5771412091474	1585.8	15668.266666666666	-7.232946157152986
644.3334421865558	1586.0666666666666	15654.466666666667	-6.89590369754287
645.0896704725996	1586.0666666666666	15620.766666666666	-8.117718309163921
645.8458260651132	1586.9333333333334	15613.433333333332	-7.31332641728014
646.6019089619319	1586.1333333333334	15581.533333333333	-7.135138731522103
647.3579191608902	1587.1333333333334	15596.2	-7.4716903816207445
648.1138566598231	1586.9333333333334	15571.8	-7.533344591881188
648.8697214565653	1586.1	15528.466666666667	-7.734642889143277
649.6255135489516	1586.3666666666666	15520.066666666668	-7.31463231375831
650.3812329348169	1586.2666666666667	15509.6	-7.645018634429449
651.1368796119959	1586.5	15538.566666666668	-7.74052502371584
651.8924535783235	1586.6333333333334	15542.3	-7.6621142851346296
652.6479548316345	1586.8	15520.833333333334	-8.175816316057901
653.4033833697637	1586.4333333333334	15490.866666666667	-8.867866756355886
654.1587391905458	1586.0333333333333	15490.966666666667	-7.501582228756464
654.9140222918159	1586.3333333333333	15505.366666666667	-7.455200814747696
655.6692326714084	1586.7	15505.266666666666	-7.517809452183809
656.4243703271585	1586.4666666666667	15503.866666666667	-7.6022563147452376
657.1794352569008	1586.3	15524.233333333334	-7.402294134754022
657.9344274584702	1586.2	15560.033333333333	-7.139946293998234
658.6893469297014	1586.3666666666666	15570.466666666667	-7.349564293984444
659.4441936684294	1585.8	15610.2	-7.571130449310826
660.1989676724888	1586.9333333333334	15613.633333333333	-8.027078016522761
660.9536689397146	1586.7666666666667	15619.9	-8.361545268108628
661.7082974679414	1586.4333333333334	15666.466666666667	-7.185646827415176
662.4628532550042	1586.8333333333333	15703.166666666666	-7.5030970478522425
663.2173362987378	1586.1333333333334	15776.666666666666	-7.213435590879426
663.9717465969768	1586.3666666666666	15827.1	-6.945180980303377
664.7260841475563	1586.3	15871.366666666667	-7.82448697920593
665.480348948311	1586.4333333333334	15954.566666666668	-7.466810845857968
666.2345409970756	1586.5	16021.8	-7.582185072526782
666.988660291685	1586.4333333333334	16120.133333333333	-6.996462839825334
667.742706829974	1586.5333333333333	16196.4	-7.199116273572178
668.4966806097776	1586.1	16276.7	-7.803024103987043
669.2505816289303	1586.0666666666666	16362.233333333334	-7.552242629583291
670.0044098852671	1587.0666666666666	16436.566666666666	-7.658008884699037
670.7581653766227	1586.4666666666667	16508.7	-7.044861260351986
671.511848100832	1586.7	16615.666666666668	-6.770532446789575
672.2654580557298	1587.1666666666667	16713.2	-7.13808822679762
673.0189952391509	1586.7333333333333	16816.233333333334	-6.654918194920539
673.7724596489301	1587.2333333333333	16920.333333333332	-7.231004050601387
674.5258512829022	1586.6333333333334	17029.433333333334	-7.264880718384436
675.279170138902	1587.1	17136.233333333334	-7.5442128924049845
676.0324162147645	1586.4666666666667	17244.066666666666	-7.423328571901305
676.7855895083242	1586.2	17353.533333333333	-7.252028923058527
677.5386900174161	1586.4666666666667	17451.7	-6.7640825383530885
678.2917177398749	1586.8666666666666	17556.1	-7.4917869347124455
679.0446726735356	1586.5666666666666	17729.666666666668	-7.0607696960811035
679.797554816233	1587.3666666666666	17865.633333333335	-6.470230326235382
680.5503641658016	1587.3333333333333	17991.933333333334	-7.2816037943902865
681.3031007200765	1586.8	18083.133333333335	-7.139596301652456
682.0557644768925	1586.7333333333333	18147.6	-8.042319274498816
682.8083554340842	1586.5666666666666	18271.733333333334	-7.639532868814644
683.5608735894867	1586.2666666666667	18430.366666666665	-7.176006301353194
684.3133189409347	1586.1666666666667	18563.066666666666	-6.693985369798895
685.0656914862628	1587.1	18694.566666666666	-6.629950652896606
685.8179912233061	1587.1333333333334	18797.266666666666	-6.690934336423054
686.5702181498993	1586.3666666666666	18906.7	-7.14062903924309
687.3223722638772	1586.8333333333333	19044.833333333332	-7.1378015135732715
688.0744535630747	1586.5	19237.766666666666	-6.4643696483554605
688.8264620453265	1586.1666666666667	19315.233333333334	-6.664637156938138
689.5783977084674	1585.8333333333333	19416.9	-6.646791365870952
690.3302605503324	1587.1	19520.3	-6.574239341445903
691.082050568756	1587.0666666666666	19630.4	-6.77144787195959
691.8337677615733	1586.2	19726.933333333334	-6.817865262058983
692.585412126619	1586.8666666666666	19799.866666666665	-6.956884014509044
693.3369836617278	1586.6666666666667	19875.6	-7.027152864002448
694.0884823647348	1586.2	19952.9	-7.305439139567901
694.8399082334745	1586.3	20044.0	-6.532517709996782
695.5912612657819	1585.9666666666667	20086.6	-6.793341008045799
696.3425414594917	1586.1	20148.7	-7.169149331872222
697.0937488124388	1586.1333333333334	20247.5	-6.75743012281396
697.8448833224579	1586.5333333333333	20313.466666666667	-7.297589607535824
698.5959449873841	1586.3	20363.433333333334	-7.235783817435185
699.3469338050518	1586.6333333333334	20405.666666666668	-7.150953913420654
700.0978497732962	1586.6666666666667	20440.266666666666	-7.142482222374333
700.8486928899517	1586.8666666666666	20484.3	-6.554454167612037
701.5994631528534	1586.4333333333334	20525.566666666666	-6.956309454084094
702.3501605598362	1586.3666666666666	20545.633333333335	-7.106003085590664
703.1007851087347	1586.0333333333333	20542.5	-6.851535688523545
703.8513367973837	1586.7666666666667	20516.1	-7.181092044577146
704.6018156236181	1587.0333333333333	20538.833333333332	-7.1440969505828456
705.3522215852728	1586.0	20546.566666666666	-6.956773670564477
706.1025546801824	1586.3	20570.233333333334	-7.111848813685543
706.8528149061818	1586.5	20582.666666666668	-7.061571782562633
707.603002261106	1586.3	20570.1	-6.3993892387347175
708.3531167427894	1586.2	20518.833333333332	-6.335180195230664
709.1031583490673	1586.3	20458.233333333334	-7.182382337768914
709.8531270777742	1586.2666666666667	20397.366666666665	-7.337856677675795
710.6030229267449	1586.1	20358.433333333334	-6.3630440155295
711.3528458938142	1586.1	20280.5	-7.289623474339333
712.1025959768172	1586.7333333333333	20245.266666666666	-6.617871002596661
712.8522731735884	1586.3333333333333	20169.066666666666	-6.649263382593957
713.6018774819628	1586.6333333333334	20076.5	-7.203278668004615
714.351408899775	1587.1666666666667	19983.666666666668	-7.186131205894534
715.1008674248601	1586.4666666666667	19918.7	-6.975720565344571
715.8502530550527	1586.9666666666667	19770.9	-7.094031707093339
716.5995657881876	1586.3666666666666	19679.0	-7.267258982032943
717.3488056220998	1586.2666666666667	19548.966666666667	-7.228244899841245
718.097972554624	1586.8	19465.9	-6.962264573872625
718.8470665835949	1586.3666666666666	19411.866666666665	-6.756009041044689
719.5960877068475	1586.4333333333334	19355.466666666667	-7.388073005093702
720.3450359222164	1586.4666666666667	19291.1	-7.045606362091535
721.0939112275368	1586.6666666666667	19270.966666666667	-7.271050476629071
721.842713620643	1586.3666666666666	19245.8	-6.71654574004827
722.5914430993702	1585.9666666666667	19172.366666666665	-6.548853523465873
723.340099661553	1587.2666666666667	19096.966666666667	-7.1307242447655055
724.0886833050263	1586.8333333333333	19100.233333333334	-6.227339193531476
724.837194027625	1586.4666666666667	19067.6	-7.419161617299034
725.5856318271836	1586.5	19056.866666666665	-7.295786099722634
726.3339967015373	1585.5333333333333	19057.766666666666	-6.459099581470546
727.0822886485207	1586.7	19007.833333333332	-6.385385399300809
727.8305076659686	1587.2333333333333	18951.9	-6.025490806646715
728.5786537517159	1586.3666666666666	18868.466666666667	-6.45123237507797
729.3267269035974	1586.8333333333333	18842.966666666667	-6.603834383128316
730.0747271194479	1586.3333333333333	18814.133333333335	-5.876597789312034
730.822654397102	1586.8666666666666	18764.233333333334	-6.184629508361583
731.5705087343949	1586.8	18720.433333333334	-6.28109111023187
732.3182901291611	1586.8333333333333	18715.766666666666	-5.944468573326811
733.0659985792356	1587.1333333333334	18658.1	-6.623974589356461
733.8136340824532	1586.6	18632.166666666668	-6.809380161558112
734.5611966366486	1587.2666666666667	18608.666666666668	-7.05919327746702
735.3086862396566	1586.1333333333334	18607.233333333334	-6.726984218478544
736.056102889312	1586.6666666666667	18612.333333333332	-5.823421644338836
736.8034465834498	1586.9	18630.933333333334	-6.25359645269619
737.5507173199047	1587.1333333333334	18607.066666666666	-6.822067433589225
738.2979150965115	1587.1	18605.7	-6.746390515836272
739.045039911105	1586.5666666666666	18585.7	-6.683620093601251
739.79209176152	1586.7	18588.5	-6.11960424507726
740.5390706455914	1586.4333333333334	18614.366666666665	-5.6271582226189345
741.285976561154	1587.2	18591.9	-5.905304749557994
742.0328095060426	1586.0	18579.266666666666	-6.038650627180509
742.7795694780918	1586.5333333333333	18553.366666666665	-6.319687843847447
743.5262564751367	1586.2333333333333	18510.5	-6.560484875349768
744.272870495012	1586.1333333333334	18467.9	-6.912066628685001
745.0194115355524	1587.1666666666667	18446.933333333334	-6.837345004755391
745.765879594593	1586.3	18445.066666666666	-6.596776356390311
746.5122746699683	1586.9666666666667	18491.366666666665	-6.128440786572701
747.2585967595134	1586.5333333333333	18471.4	-6.825572516624238
748.0048458610628	1587.1333333333334	18504.766666666666	-6.158271884011086
748.7510219724516	1587.0333333333333	18515.933333333334	-6.1702209228738205
749.4971250915144	1586.6333333333334	18515.866666666665	-6.111082464494165
750.243155216086	1586.0333333333333	18535.333333333332	-6.141794681006337
750.9891123440015	1587.0333333333333	18589.366666666665	-6.111857813391251
751.7349964730954	1587.1	18665.066666666666	-5.53880852516652
752.4808076012027	1586.7333333333333	18703.133333333335	-5.283376318178284
753.2265457261582	1587.0666666666666	18735.333333333332	-5.987773274573323
753.9722108457964	1586.3333333333333	18825.2	-5.902674859500698
754.7178029579526	1586.6333333333334	18881.1	-5.306211916601894
755.4633220604613	1587.2333333333333	18904.4	-5.956981208231773
756.2087681511574	1586.1666666666667	18924.866666666665	-6.76090856199953
756.9541412278757	1586.2	18953.033333333333	-6.100369664249825
757.699441288451	1587.0	18967.1	-6.756409480376298
758.4446683307182	1586.5666666666666	19002.766666666666	-6.308542793332585
759.1898223525119	1586.5333333333333	19038.133333333335	-7.399806615388193
759.9349033516671	1586.2666666666667	19127.033333333333	-6.220133385879337
760.6799113260186	1587.0666666666666	19207.733333333334	-6.782976936226347
761.424846273401	1587.0333333333333	19258.333333333332	-6.684643308002367
762.1697081916495	1586.2666666666667	19343.266666666666	-6.0331792170170795
762.9144970785986	1586.2666666666667	19398.733333333334	-7.118439453361862
763.6592129320832	1586.8666666666666	19464.8	-6.063722180962701
764.4038557499381	1587.0333333333333	19471.966666666667	-6.453107232165386
765.1484255299982	1586.8333333333333	19521.066666666666	-6.261287704377616
765.8929222700982	1586.5666666666666	19550.166666666668	-6.762393323427577
766.637345968073	1586.6	19664.733333333334	-6.213382055716626
767.3816966217572	1586.0	19767.866666666665	-5.704595905918582
768.1259742289859	1587.6666666666667	19864.133333333335	-6.237792075633493
768.8701787875938	1585.9666666666667	19980.266666666666	-5.983151175419481
769.6143102954156	1586.5333333333333	20034.433333333334	-6.3898401665351505
770.3583687502863	1585.3666666666666	20092.766666666666	-6.743129961231103
771.1023541500406	1586.2	20176.7	-6.769956211479219
771.8462664925133	1586.0	20252.966666666667	-6.75083732512342
772.5901057755393	1587.2666666666667	20326.666666666668	-6.883890195088334
773.3338719969533	1586.9666666666667	20384.6	-6.876376811047583
774.0775651545903	1586.7666666666667	20471.5	-6.872074422558142
774.8211852462848	1586.5333333333333	20559.4	-6.1104845325684725
775.5647322698719	1586.5666666666666	20652.166666666668	-6.049522539752354
776.3082062231862	1586.2	20742.033333333333	-5.965320620970693
777.0516071040627	1586.8	20855.733333333334	-6.022431103098191
777.7949349103361	1586.4333333333334	20966.766666666666	-6.398957162286185
778.5381896398412	1586.4666666666667	21064.8	-6.221959315564588
779.281371290413	1586.7666666666667	21170.966666666667	-5.983012211266174
780.024479859886	1586.8666666666666	21257.6	-6.124526027240854
780.7675153460953	1586.1	21379.533333333333	-5.944725304566818
781.5104777468754	1586.7333333333333	21497.066666666666	-6.092203253613622
782.2533670600615	1586.5	21631.0	-5.991877374660462
782.996183283488	1586.7666666666667	21729.7	-6.419788855716333
783.73892641499	1586.0333333333333	21868.766666666666	-6.427906770245705
784.4815964524023	1586.2666666666667	22012.733333333334	-6.942042767023632
785.2241933935596	1585.9333333333334	22143.733333333334	-6.018317946842541
785.9667172362967	1586.4333333333334	22221.6	-6.2649842783485825
786.7091679784486	1586.7	22304.966666666667	-6.149109191487105
787.4515456178499	1586.6	22368.266666666666	-6.184738029729303
788.1938501523355	1587.0	22464.2	-6.000736235840383
788.9360815797401	1587.0333333333333	22552.5	-6.901575133561919
789.6782398978987	1586.6	22690.333333333332	-6.260757563150726
790.420325104646	1586.5333333333333	22817.4	-6.69244813830814
791.1623371978169	1586.9666666666667	22926.4	-6.3378675622589835
791.9042761752461	1586.2	22999.266666666666	-6.179618787544108
792.6461420347684	1586.5666666666666	23107.7	-6.075848052930075
793.3879347742187	1586.7333333333333	23253.333333333332	-6.0155695053125635
794.1296543914318	1586.5666666666666	23305.1	-6.134058995047576
794.8713008842426	1586.5333333333333	23402.366666666665	-6.338456574528393
795.6128742504857	1586.6666666666667	23542.9	-6.288469819561988
796.354374487996	1586.1666666666667	23632.3	-6.158144545556274
797.0958015946084	1586.7333333333333	23694.133333333335	-6.770877339019792
797.8371555681575	1586.8333333333333	23809.2	-6.535952230777036
798.5784364064783	1586.4	23943.233333333334	-6.927943548053247
799.3196441074057	1586.3666666666666	24097.6	-7.0358505320324145
800.0607786687742	1586.5666666666666	24225.266666666666	-6.286821769962502
800.8018400884189	1586.2666666666667	24329.033333333333	-5.95259743015889
801.5428283641745	1585.9	24429.6	-5.973982182656958
802.2837434938757	1586.0333333333333	24575.333333333332	-5.443547576948251
803.0245854753575	1586.2666666666667	24682.266666666666	-5.925240702359169
803.7653543064547	1586.2333333333333	24767.2	-6.244836487749784
804.5060499850019	1586.5666666666666	24854.366666666665	-5.663218727832443
805.2466725088342	1586.5666666666666	24915.4	-6.208594548785404
805.9872218757862	1586.4333333333334	25013.966666666667	-6.127792393794777
806.7276980836928	1586.7666666666667	25165.3	-6.022221611637979
807.4681011303886	1586.4333333333334	25284.833333333332	-6.061853914362652
808.2084310137088	1585.7333333333333	25372.3	-6.2657549808794375
808.948687731488	1586.8333333333333	25464.966666666667	-5.717475215248081
809.688871281561	1587.1666666666667	25530.466666666667	-6.035459014642418
810.4289816617627	1586.3333333333333	25671.966666666667	-5.967432911140112
811.1690188699278	1585.9	25814.433333333334	-5.908310558619968
811.9089829038911	1587.0	25839.833333333332	-6.18557107359795
812.6488737614875	1586.9333333333334	25921.733333333334	-5.956038104750742
813.3886914405518	1586.3333333333333	26010.9	-6.064656148948787
814.1284359389189	1586.7	26121.1	-6.339015035572997
814.8681072544233	1586.4333333333334	26228.2	-6.042855250183222
815.6077053849002	1586.7666666666667	26328.666666666668	-5.671623799433692
816.3472303281842	1586.9666666666667	26413.133333333335	-5.6519219501510305
817.0866820821101	1586.6	26477.066666666666	-6.066061676734676
817.8260606445127	1586.3333333333333	26555.5	-6.726933736236326
818.5653660132269	1586.8333333333333	26629.766666666666	-6.319467673789973
819.3045981860876	1585.9666666666667	26647.433333333334	-6.697229834134289
820.0437571609293	1586.7333333333333	26759.666666666668	-6.374348183100681
820.7828429355872	1586.5333333333333	26837.1	-5.997109883688935
821.5218555078957	1586.4	26914.6	-5.683917281733267
822.26079487569	1586.5	26991.333333333332	-5.8991107565100025
822.9996610368046	1586.8333333333333	27079.433333333334	-5.74894407182953
823.7384539890745	1587.2	27144.133333333335	-6.289868631138613
824.4771737303345	1586.4333333333334	27251.466666666667	-6.187946505788005
825.2158202584193	1586.4333333333334	27332.766666666666	-6.201804095638114
825.9543935711638	1586.1666666666667	27378.466666666667	-6.634371717086011
826.6928936664028	1586.4333333333334	27489.133333333335	-6.066540677381597
827.4313205419711	1586.3333333333333	27592.566666666666	-5.796002085829872
828.1696741957036	1586.2333333333333	27629.466666666667	-6.358988366600038
828.907954625435	1586.2	27709.933333333334	-5.972387582347302
829.646161829	1586.1666666666667	27765.266666666666	-6.570853100809476
830.3842958042337	1586.8333333333333	27865.0	-6.13582815041683
831.1223565489707	1586.7	27953.7	-5.657067587966962
831.8603440610459	1586.6666666666667	28020.166666666668	-5.954734535246228
832.598258338294	1586.3666666666666	28123.233333333334	-6.325962564441275
833.3360993785501	1586.7	28234.266666666666	-6.18527486433994
834.0738671796487	1586.2666666666667	28382.9	-6.259221340663075
834.8115617394246	1586.4666666666667	28551.333333333332	-5.51229114762584
835.5491830557129	1585.9666666666667	28635.233333333334	-6.039700957093131
836.2867311263482	1586.4	28661.166666666668	-6.017177700962042
837.0242059491653	1586.3666666666666	28745.033333333333	-5.890930582202841
837.7616075219992	1586.2666666666667	28788.4	-5.923055689998106
838.4989358426844	1586.9333333333334	28801.933333333334	-5.612674737472273
839.2361909090561	1585.9333333333334	28796.666666666668	-6.193487108318147
839.9733727189487	1586.7	28828.9	-5.574581446935438
840.7104812701973	1586.7	28903.133333333335	-5.866547081288275
841.4475165606366	1586.4666666666667	29077.866666666665	-5.790490566679403
842.1844785881015	1586.5666666666666	29200.766666666666	-6.2183699995018005
842.9213673504267	1586.2	29308.766666666666	-6.15974238432247
843.6581828454471	1586.4	29352.4	-5.9321658317849835
844.3949250709974	1586.5	29383.633333333335	-6.337385377375783
845.1315940249126	1586.4333333333334	29466.533333333333	-6.055548400404571
845.8681897050272	1586.7	29590.2	-6.233950006934169
846.6047121091764	1586.2333333333333	29698.3	-6.30547307510655
847.3411612351948	1587.1666666666667	29819.8	-5.797840442306525
848.0775370809172	1585.9333333333334	29902.966666666667	-6.381585589078539
848.8138396441784	1586.5333333333333	30004.733333333334	-5.677781229749627
849.5500689228132	1586.6666666666667	30050.3	-5.404644867744862
850.2862249146566	1585.9333333333334	30089.266666666666	-5.197977053946265
851.0223076175432	1586.3333333333333	30223.7	-5.8311680306616465
851.7583170293079	1586.5333333333333	30405.966666666667	-5.882792664209141
852.4942531477856	1586.2	30497.966666666667	-6.2265740052655705
853.2301159708109	1586.3333333333333	30536.266666666666	-6.301723026131346
853.9659054962187	1586.1666666666667	30595.566666666666	-6.3749639036749235
854.7016217218439	1586.4	30713.733333333334	-6.2675369335400495
855.4372646455213	1586.6666666666667	30819.5	-6.017545290460002
856.1728342650856	1586.9333333333334	30932.433333333334	-5.933777810168828
856.9083305783716	1586.8	31063.1	-5.995792916792263
857.6437535832143	1586.8	31140.3	-6.012607217956537
858.3791032774483	1586.5666666666666	31211.833333333332	-5.844854525883408
859.1143796589085	1586.7666666666667	31140.4	-6.1130540472511345
859.8495827254299	1586.6	31271.833333333332	-5.922131834434149
860.5847124748469	1586.1	31338.433333333334	-6.413523469794564
861.3197689049947	1586.5	31515.566666666666	-6.4526606618332
862.0547520137079	1586.3666666666666	31698.033333333333	-5.8563756460005685
862.7896617988213	1587.6666666666667	31799.4	-5.795502262723249
863.5244982581698	1586.1	31896.766666666666	-6.229858360260668
864.2592613895882	1586.7	31967.366666666665	-5.872566585511324
864.9939511909114	1586.4666666666667	31970.466666666667	-6.327168656348153
865.728567659974	1586.4	32036.166666666668	-6.047846846235649
866.4631107946109	1586.3333333333333	32068.3	-6.24378619204737
867.197580592657	1586.6	32141.666666666668	-6.0463054659015585
867.931977051947	1586.1666666666667	32257.733333333334	-6.291533613581326
868.6663001703158	1585.6333333333334	32287.933333333334	-6.414923230290481
869.4005499455982	1586.7	32299.466666666667	-6.339829641263569
870.1347263756289	1587.2666666666667	32307.033333333333	-5.803988958175863
870.8688294582428	1586.2666666666667	32400.233333333334	-5.746029779134516
871.6028591912748	1586.5666666666666	32517.433333333334	-5.436135429648632
872.3368155725594	1585.3333333333333	32570.833333333332	-6.496202187989269
873.0706985999318	1586.6333333333334	32641.3	-5.2819874562415885
873.8045082712266	1586.1666666666667	32670.9	-5.724342470664978
874.5382445842787	1586.7666666666667	32750.4	-6.041287332253261
875.2719075369228	1586.5666666666666	32935.9	-5.829457461855851
876.0054971269938	1586.0333333333333	33099.86666666667	-5.882171926197654
876.7390133523264	1586.0333333333333	33270.63333333333	-5.793880148262639
877.4724562107556	1586.4	33491.5	-5.457133219942788
878.2058257001161	1587.1	33671.433333333334	-5.5048102501077025
878.9391218182427	1587.1666666666667	33806.36666666667	-5.589268862263751
879.6723445629702	1586.5	33984.333333333336	-4.954289786082914
880.4054939321335	1586.7333333333333	34118.36666666667	-4.933148559739559
881.1385699235674	1586.5666666666666	34309.333333333336	-5.687664131811719
881.8715725351066	1587.0333333333333	34548.76666666667	-5.463279993088291
882.604501764586	1586.3	34818.03333333333	-5.243172159121488
883.3373576098403	1586.1	35049.36666666667	-5.887082504365333
884.0701400687044	1587.0	35196.53333333333	-5.7779109627804734
884.8028491390132	1586.8333333333333	35268.5	-6.087841498718356
885.5354848186014	1586.3333333333333	35309.03333333333	-6.4972474624393834
886.2680471053038	1586.6666666666667	35414.8	-6.99373042416533
887.0005359969554	1586.4666666666667	35548.23333333333	-7.519785577528261
887.7329514913906	1586.3666666666666	35657.8	-7.238043732298628
888.4652935864447	1587.0666666666666	35879.566666666666	-7.018589053658505
889.1975622799522	1586.9333333333334	36078.7	-6.730483433099687
889.929757569748	1586.9333333333334	36328.13333333333	-6.431334072801744
890.6618794536669	1586.3666666666666	36460.73333333333	-6.16024439295468
891.3939279295437	1586.4333333333334	36572.833333333336	-6.192465374790258
892.1259029952132	1586.3333333333333	36700.1	-6.009988603717845
892.8578046485103	1586.4	36914.96666666667	-5.694731231905172
893.5896328872698	1586.3333333333333	37052.63333333333	-5.777898197277129
894.3213877093264	1586.4666666666667	37255.46666666667	-5.563805180218988
895.0530691125149	1586.1666666666667	37509.8	-5.429910588381041
895.7846770946703	1586.1	37848.76666666667	-4.627275666815228
896.5162116536272	1586.6666666666667	38038.63333333333	-3.9753754632906633
897.2476727872206	1586.0666666666666	38157.433333333334	-4.032661993627373
897.9790604932853	1586.4666666666667	38279.066666666666	-3.6071957550139944
898.7103747696559	1585.7	38413.566666666666	-3.3775832491644233
899.4416156141674	1586.3666666666666	38645.73333333333	-2.7518420789195046
900.1727830246544	1586.5666666666666	38845.23333333333	-3.1620555076277244
900.9038769989521	1585.8333333333333	39030.1	-2.8692299411765014
901.634897534895	1586.6	39256.13333333333	-1.9685390738242536
902.365844630318	1585.7333333333333	39447.46666666667	-2.1263943271831196
903.0967182830558	1586.6666666666667	39635.13333333333	-2.3287192880676013
903.8275184909435	1586.9333333333334	39722.9	-2.3524629041282368
904.5582452518156	1586.1666666666667	39864.1	-2.3272102131888275
905.288898563507	1586.0333333333333	40052.53333333333	-2.1967763805714045
906.0194784238527	1586.5333333333333	40165.73333333333	-2.3348386950518853
906.7499848306873	1586.3	40398.833333333336	-1.7431844377680823
907.4804177818455	1586.5666666666666	40629.5	-1.911256785879901
908.2107772751625	1586.7	40828.53333333333	-2.066106543437253
908.9410633084728	1586.7666666666667	41071.63333333333	-2.0968409052703176
909.6712758796114	1586.5333333333333	41181.23333333333	-1.536889239852227
910.4014149864129	1586.3666666666666	41202.03333333333	-2.056839216383998
911.1314806267123	1586.6	41379.03333333333	-1.4397137397376898
911.8614727983444	1586.0666666666666	41589.566666666666	-1.642360839467664
912.5913914991438	1586.1666666666667	41806.2	-1.5212851273736043
913.3212367269456	1585.6	41952.0	-1.5150638783993702
914.0510084795844	1586.7666666666667	42105.5	-1.6215156343013768
914.7807067548952	1587.1	42228.6	-1.377374238230037
915.5103315507125	1586.7333333333333	42295.9	-1.4339286295723352
916.2398828648716	1585.9	42409.166666666664	-1.4652707752359186
916.9693606952068	1586.5	42528.63333333333	-1.3616366453756548
917.6987650395532	1586.2333333333333	42618.63333333333	-1.4834829073388116
918.4280958957455	1586.6666666666667	42680.666666666664	-2.332494023586968
919.1573532616186	1586.6	42865.26666666667	-2.0561963443583338
919.8865371350073	1587.0	42933.26666666667	-2.2834728689918347
920.6156475137464	1586.2333333333333	42933.63333333333	-2.097387845120243
921.3446843956707	1585.3333333333333	42907.86666666667	-2.1620948286573887
922.0736477786149	1585.7666666666667	42908.6	-1.9434602576072133
922.802537660414	1586.6666666666667	42856.3	-2.1885929918714466
923.5313540389027	1586.3666666666666	42959.96666666667	-2.18136641752469
924.2600969119159	1586.3333333333333	43037.6	-2.284999393237536
924.9887662772883	1586.8666666666666	43028.03333333333	-2.1917216971317606
925.7173621328548	1586.0333333333333	42985.4	-2.1281677902775407
926.4458844764501	1586.8333333333333	42891.066666666666	-2.670175168731537
927.1743333059092	1585.6666666666667	42691.566666666666	-2.7502148914970785
927.9027086190666	1586.4666666666667	42396.666666666664	-2.9149205230386896
928.6310104137575	1586.4666666666667	41998.3	-2.4027546982130317
929.3592386878165	1586.7	41463.433333333334	-2.167683652313737
930.0873934390784	1586.7333333333333	40720.03333333333	-3.024697471142274
930.815474665378	1586.5666666666666	39903.0	-2.95838506481493
931.5434823645503	1586.3666666666666	38922.6	-3.3556254055188344
932.2714165344298	1586.7666666666667	37854.933333333334	-3.305532410593546
932.9992771728516	1587.0666666666666	36726.833333333336	-3.3053851201169495
933.7270642776504	1586.1666666666667	35545.933333333334	-3.2328066633045256
934.4547778466609	1586.7	34489.1	-2.894219736367582
935.1824178777181	1586.8333333333333	33620.666666666664	-2.8206947969615657
935.9099843686568	1586.5	32901.166666666664	-3.4258956070813147
936.6374773173115	1586.1333333333334	32442.7	-3.326664812769347
937.3648967215174	1585.7333333333333	32140.766666666666	-2.5429193964977403
938.0922425791092	1585.9666666666667	31906.066666666666	-3.2834284136803094
938.8195148879216	1586.6666666666667	31928.533333333333	-3.405600116673173
939.5467136457895	1586.5333333333333	32099.7	-4.0709554778454065
940.2738388505477	1586.3666666666666	32396.7	-3.584281050485857
941.000890500031	1586.5666666666666	32759.733333333334	-3.988380233812653
941.7278685920743	1586.0666666666666	33315.46666666667	-4.088299405563614
942.4547731245123	1586.9333333333334	33939.166666666664	-4.065813977081078
943.1816040951798	1586.7333333333333	34608.86666666667	-4.161337288320564
943.9083615019116	1586.8	35424.53333333333	-3.4163658651310755
944.6350453425426	1586.7666666666667	36224.0	-4.258400111100032
945.3616556149077	1586.3333333333333	37073.6	-3.8408034106011506
946.0881923168415	1586.7	37875.53333333333	-3.823163959793722
946.8146554461789	1585.9666666666667	38583.63333333333	-4.196882105592832
947.5410450007547	1586.7333333333333	39338.86666666667	-4.320751132138602
948.2673609784038	1586.3	40077.53333333333	-4.366663323475829
948.9936033769609	1586.8666666666666	40912.7	-3.8532310828170058
949.7197721942608	1586.6	41616.5	-3.9413154165902666
950.4458674281384	1586.7333333333333	42349.63333333333	-3.7767665966317763
951.1718890764284	1586.7666666666667	43041.5	-4.038655321643623
951.8978371369658	1586.5	43694.166666666664	-3.8267395867189795
952.6237116075853	1586.5666666666666	44266.1	-3.140037897308714
953.3495124861216	1586.7333333333333	44754.333333333336	-3.5133526774851753
954.0752397704097	1586.4666666666667	45262.1	-3.594621557725041
954.8008934582843	1586.5	45802.7	-2.8430024284860207
955.5264735475803	1586.1666666666667	46374.03333333333	-2.9423321049948172
956.2519800361324	1586.1	46844.13333333333	-3.1158011946948894
956.9774129217755	1586.5333333333333	47355.53333333333	-2.7270511941294893
957.7027722023442	1586.4666666666667	47833.333333333336	-2.59597809414508
958.4280578756737	1586.7333333333333	48190.86666666667	-2.845934443869726
959.1532699395985	1586.3666666666666	48472.2	-2.3556160889215643
959.8784083919536	1587.0	48780.566666666666	-2.500749347725882
960.6034732305736	1586.5	49099.36666666667	-2.837387851512702
961.3284644532936	1586.9333333333334	49342.833333333336	-2.865156883222529
962.053382057948	1586.5333333333333	49586.13333333333	-3.1657465589891625
962.7782260423721	1586.2	49891.6	-2.654884087613948
963.5029964044004	1586.8666666666666	50180.63333333333	-2.4999862878709695
964.2276931418677	1586.1666666666667	50403.4	-2.717613172709308
964.952316252609	1586.8666666666666	50550.7	-2.4305791735564592
965.6768657344589	1585.7	50576.53333333333	-2.4495182271941007
966.4013415852523	1586.7666666666667	50603.9	-2.6968791397816347
967.1257438028242	1586.8	50615.1	-2.307284081329382
967.8500723850091	1586.8	50678.63333333333	-1.861452396746701
968.574327329642	1586.7666666666667	50737.066666666666	-1.8994198986151702
969.2985086345576	1586.9	50920.3	-1.9204326005742336
970.0226162975908	1586.7666666666667	50888.76666666667	-1.728378326342045
970.7466503165765	1586.6	50772.36666666667	-2.047184550790681
971.4706106893493	1587.2	50739.7	-1.7670652419899215
972.1944974137441	1586.9333333333334	50566.1	-1.851010004310731
972.9183104875957	1587.2	50350.833333333336	-1.6309089465625093
973.6420499087391	1586.2333333333333	50113.23333333333	-1.3427401567972834
974.3657156750087	1586.2666666666667	49875.066666666666	-1.5465559672303575
975.0893077842397	1586.5	49655.566666666666	-1.6685301627884483
975.8128262342667	1586.0333333333333	49607.833333333336	-1.5305076306205851
976.5362710229247	1587.0666666666666	49526.666666666664	-1.5797657283565139
977.2596421480483	1586.8333333333333	49437.0	-1.4901618919133055
977.9829396074724	1586.4666666666667	49289.6	-1.130471515350432
978.7061633990318	1587.4	49016.13333333333	-1.1921012938101418
979.4293135205613	1586.7666666666667	48762.333333333336	-1.4074501017611818
980.1523899698958	1587.1333333333334	48615.73333333333	-0.9424540234531502
980.87539274487	1587.1	48526.433333333334	-0.9516300464166209
981.5983218433189	1586.4333333333334	48510.26666666667	-1.2319833539210674
982.3211772630771	1586.2333333333333	48559.1	-1.173841952573268
983.0439590019795	1586.2	48643.63333333333	-0.6535386412119882
983.7666670578608	1586.6333333333334	48617.36666666667	-1.0327016161944396
984.4893014285559	1585.9	48601.566666666666	-0.6916253552036248
985.2118621118997	1586.9333333333334	48556.46666666667	0.030513867970172383
985.9343491057269	1586.3666666666666	48430.76666666667	-0.30984991026759745
986.6567624078724	1586.5666666666666	48321.53333333333	-0.0027878039868930345
987.3791020161709	1587.1	48223.4	-0.21723429436416153
988.1013679284573	1586.1333333333334	48155.36666666667	-0.08392392169460373
988.8235601425663	1586.2333333333333	48119.46666666667	-0.015865803437598632
989.5456786563328	1586.2	48196.0	-0.5593207269613811
990.2677234675917	1587.0666666666666	48287.96666666667	-0.5987840646231614
990.9896945741776	1586.3333333333333	48272.86666666667	-0.5212388471604832
991.7115919739255	1586.5333333333333	48153.333333333336	-0.7206332227090839
992.4334156646702	1586.1666666666667	47905.63333333333	-0.388308114857063
993.1551656442463	1586.3333333333333	47530.76666666667	-0.4072162104241871
993.8768419104888	1586.5	47224.5	-0.18806029472184643
994.5984444612325	1586.7	46937.066666666666	-0.32770934988897515
995.3199732943121	1586.4	46611.03333333333	-0.4370521246449299
996.0414284075626	1586.5333333333333	46347.333333333336	-0.37500381888779155
996.7628097988187	1585.5666666666666	46101.066666666666	-0.5856170951454028
997.4841174659151	1586.8	45875.26666666667	-0.296368134535858
998.2053514066869	1585.9666666666667	45608.53333333333	-0.5498050267844481
998.9265116189687	1586.0333333333333	45129.933333333334	-1.0230945783882421
999.6475981005952	1586.5	44557.0	-0.8683166421157811
1000.3686108494015	1586.2666666666667	44073.73333333333	-0.5938158131738935
1001.0895498632223	1587.2	43763.76666666667	-0.07756423070075727
1001.8104151398923	1586.5666666666666	43389.6	-0.3548147830861125
1002.5312066772464	1586.5333333333333	43013.53333333333	-0.21485588596257257
1003.2519244731194	1586.1333333333334	42709.933333333334	-0.06089553821080722
1003.9725685253462	1586.3666666666666	42394.6	0.20047671859152202
1004.6931388317614	1586.8666666666666	42007.1	0.49739610580383214
1005.4136353902	1586.8666666666666	41468.3	0.0606232312241499
1006.1340581984969	1586.5	40919.066666666666	0.8451361569395796
1006.8544072544867	1587.3333333333333	40254.666666666664	0.7265405578152749
1007.5746825560042	1586.5666666666666	39619.6	0.3461298300813794
1008.2948841008844	1586.3333333333333	39078.5	0.684357786226494
1009.0150118869618	1586.7333333333333	38580.1	0.38327766851705003
1009.7350659120716	1586.8333333333333	38289.7	0.7453112262526886
1010.4550461740483	1586.4666666666667	37956.4	0.3488181345234519
1011.174952670727	1586.9	37597.7	0.4726116664535927
1011.8947853999423	1587.1333333333334	37198.26666666667	0.684298135623848
1012.614544359529	1587.2	36631.46666666667	0.9080973022488852
1013.334229547322	1586.6666666666667	36031.8	1.1682576836426322
1014.0538409611561	1586.0333333333333	35346.5	1.4543486782997845
1014.7733785988661	1586.7	34691.63333333333	1.3972027639524525
1015.4928424582868	1587.2	34149.066666666666	1.882887443516368
1016.2122325372529	1586.4	33703.53333333333	1.7528552651883875
1016.9315488335994	1586.0333333333333	33299.166666666664	1.787148257534887
1017.6507913451611	1587.1333333333334	32943.066666666666	1.4822185922197975
1018.3699600697728	1586.4	32636.866666666665	2.484140864933624
1019.0890550052692	1585.8666666666666	32182.5	2.5353718141895003
1019.8080761494851	1586.4333333333334	31606.966666666667	1.989364307200084
1020.5270235002555	1586.6666666666667	30966.7	2.1531474426715667
1021.2458970554151	1587.1666666666667	30235.066666666666	1.7788426435132774
1021.9646968127987	1587.1333333333334	29566.6	1.7710331991110295
1022.6834227702411	1587.0666666666666	29023.0	1.7881778173388039
1023.4020749255772	1586.8666666666666	28546.333333333332	1.6721243229364053
1024.1206532766416	1586.9	28191.533333333333	1.556287404761229
1024.8391578212693	1587.2666666666667	27810.433333333334	1.0108738585741008
1025.5575885572953	1586.9	27481.633333333335	1.4683116680508377
1026.2759454825539	1586.6	27056.333333333332	1.7022188877564843
1026.9942285948803	1586.6666666666667	26472.333333333332	1.3476063186997784
1027.7124378921092	1586.5666666666666	25867.233333333334	0.8940487715574917
1028.4305733720753	1586.9333333333334	25269.033333333333	1.6032966674889328
1029.1486350326138	1585.9333333333334	24723.066666666666	1.616638502485052
1029.866622871559	1586.9	24223.066666666666	1.644781352024589
1030.584536886746	1586.3666666666666	23762.433333333334	1.5859263058392745
1031.3023770760096	1586.2666666666667	23376.566666666666	1.7367688502140735
1032.0201434371845	1586.6	23035.166666666668	1.3993766641717464
1032.7378359681059	1586.5666666666666	22686.733333333334	1.2380861162213241
1033.455454666608	1586.5333333333333	22313.266666666666	1.7524371255086946
1034.1729995305259	1586.2666666666667	21869.6	0.9395484298036001
1034.8904705576945	1586.7	21370.933333333334	1.3785474464389202
1035.6078677459486	1586.7333333333333	20835.6	0.8815673487525448
1036.3251910931228	1586.8333333333333	20373.666666666668	1.0021196742992589
1037.042440597052	1586.2666666666667	19936.666666666668	1.2996700062522872
1037.7596162555712	1586.4	19533.433333333334	1.2100047143638317
1038.4767180665153	1586.5666666666666	19183.633333333335	0.5185881574559599
1039.1937460277186	1586.2333333333333	18866.933333333334	0.7504122469784797
1039.9107001370162	1586.7333333333333	18600.9	0.5014392949619215
1040.627580392243	1586.3666666666666	18326.733333333334	0.8049769879654016
1041.3443867912338	1586.6666666666667	17971.6	0.6339492167821235
1042.0611193318232	1587.6	17575.033333333333	0.38862962414962465
1042.7777780118463	1586.3666666666666	17139.933333333334	-0.013030305021118764
1043.4943628291376	1586.1	16693.566666666666	0.4918522698201036
1044.2108737815322	1586.0	16294.066666666668	0.699383626166342
1044.9273108668647	1586.5666666666666	15919.0	0.37994517168057673
1045.64367408297	1587.0333333333333	15595.766666666666	0.6577337532750333
1046.359963427683	1586.5666666666666	15299.2	0.2259794521004483
1047.0761788988382	1587.3666666666666	15029.133333333333	-0.1464442716805622
1047.7923204942708	1586.4	14773.466666666667	-0.3160452812035051
1048.5083882118154	1586.9666666666667	14491.933333333332	0.07965340475481382
1049.224382049307	1586.7	14179.8	0.44050354892484767
1049.9403020045802	1586.4666666666667	13853.766666666666	0.4959196273595555
1050.6561480754697	1586.6	13506.866666666667	0.3875801658758334
1051.3719202598106	1586.7	13164.933333333332	-0.05251021470652138
1052.0876185554378	1586.0666666666666	12887.433333333332	0.5306372379280123
1052.8032429601856	1585.9333333333334	12621.3	0.07478052919158966
1053.5187934718892	1586.8	12428.066666666668	0.47830529299870056
1054.2342700883835	1586.9333333333334	12261.666666666666	0.39210276180162773
1054.949672807503	1586.0666666666666	12117.633333333333	0.639650603921432
1055.6650016270826	1586.2333333333333	11949.433333333332	-0.012572029756848143
1056.3802565449573	1586.8	11733.133333333333	0.7739985712673958
1057.0954375589617	1586.5666666666666	11518.433333333332	-0.02186313837069543
1057.8105446669308	1586.5333333333333	11295.6	0.7730396959012864
1058.5255778666992	1587.1333333333334	11067.266666666666	0.4415371028270038
1059.240537156102	1586.5333333333333	10833.233333333334	-0.006262289620627301
1059.9554225329737	1586.4	10649.933333333332	0.2684163727816871
1060.6702339951491	1586.8	10495.233333333334	0.22918987347425418
1061.3849715404633	1586.4	10354.4	0.18165444305127992
1062.0996351667509	1586.3	10249.8	0.8095053592517569
1062.8142248718468	1586.4666666666667	10130.166666666666	-0.047440731514239054
1063.528740653586	1586.4333333333334	10012.633333333333	1.0595993851378036
1064.2431825098029	1586.3333333333333	9820.8	0.22508683211715116
1064.9575504383324	1586.5	9605.766666666666	-0.5646643583920228
1065.6718444370097	1586.5333333333333	9400.966666666667	-0.9456133041409995
1066.386064503669	1586.9666666666667	9224.633333333333	0.15924333395286216
1067.1002106361457	1586.6666666666667	9077.033333333333	0.16817572812144518
1067.8142828322743	1586.2666666666667	8956.833333333334	0.24165072867361634
1068.5282810898898	1586.6333333333334	8855.6	0.13345409585360526
1069.2422054068265	1586.9	8760.266666666666	0.7655295240476192
1069.95605578092	1585.9333333333334	8646.6	0.19892462149599208
1070.6698322100044	1586.3333333333333	8509.633333333333	0.5565571817947423
1071.383534691915	1586.4333333333334	8351.633333333333	1.6164479901054434
1072.0971632244864	1586.0666666666666	8161.7	-0.45108020557156453
1072.8107178055534	1585.9333333333334	8021.4	-0.17992148815763762
1073.524198432951	1587.1666666666667	7886.733333333334	-0.6131363121836053
1074.2376051045137	1586.8666666666666	7793.333333333333	-0.5314809575103508
1074.9509378180765	1586.5666666666666	7698.633333333333	-0.8967383384010672
1075.6641965714741	1586.1	7616.7	-0.9495609628472698
1076.3773813625414	1586.6333333333334	7524.7	-0.40937617610325744
1077.0904921891133	1586.3	7421.066666666667	-0.7090078511479847
1077.8035290490245	1586.3	7292.9	-0.7350485856858634
1078.51649194011	1586.3666666666666	7164.4	-0.5679917652905169
1079.2293808602042	1586.5333333333333	7049.3	-0.7916363284342779
1079.9421958071423	1586.0666666666666	6920.2	-1.4035470850204164
1080.6549367787588	1586.4666666666667	6828.933333333333	-1.3702457525839709
1081.367603772889	1586.6	6762.666666666667	-0.9582484005009853
1082.080196787367	1586.4333333333334	6697.833333333333	-1.2302607520944668
1082.7927158200282	1586.0	6625.933333333333	-1.7714980954962662
1083.5051608687072	1586.2	6516.8	-2.1993941270900645
1084.217531931239	1586.3333333333333	6405.7	-0.6663353460874054
1084.9298290054578	1586.1333333333334	6277.533333333334	-2.114752392011638
1085.6420520891993	1586.2333333333333	6182.366666666667	-1.6598703244446729
1086.3542011802977	1586.8333333333333	6098.266666666666	-1.2208517198307054
1087.0662762765878	1586.4666666666667	6042.833333333333	-0.5648705355468656
1087.7782773759047	1587.4666666666667	5981.9	-1.77527646446757
1088.4902044760831	1586.6	5906.533333333334	-0.7700674335549387
1089.202057574958	1586.9666666666667	5812.4	-1.0915323339504357
1089.9138366703637	1586.1333333333334	5729.933333333333	-0.9038825765583794
1090.6255417601355	1586.1333333333334	5639.633333333333	-0.9382518239452801
1091.337172842108	1586.4333333333334	5556.566666666667	-1.423386472104262
1092.048729914116	1586.7	5495.066666666667	-2.3493604953071783
1092.7602129739944	1586.7666666666667	5465.133333333333	-0.09330556479773833
1093.471622019578	1586.3333333333333	5410.933333333333	-0.7828091943569604
1094.1829570487016	1586.5666666666666	5340.733333333334	-0.8051803007854246
1094.8942180592	1586.5	5250.7	-2.183240471403292
1095.605405048908	1586.2666666666667	5169.5	-2.2967511424288127
1096.3165180156604	1586.2	5098.033333333334	-1.867458454917227
1097.027556957292	1586.3333333333333	5057.2	-2.1219439016565214
1097.7385218716379	1586.4	5022.1	-2.1142592933358406
1098.4494127565324	1585.7	4959.8	-2.135685857707584
1099.1602296098106	1586.2666666666667	4885.8	-1.738327455463519
1099.8709724293074	1586.9333333333334	4805.566666666667	-0.30124214047854114
1100.5816412128574	1586.1	4733.666666666667	-2.224932891946978
1101.2922359582956	1586.6333333333334	4682.166666666667	-2.6296091824602277
1102.0027566634565	1586.6666666666667	4651.766666666666	-2.1295685476004005
1102.7132033261753	1586.3333333333333	4607.3	-0.1868479352166771
1103.4235759442865	1587.0333333333333	4530.4	-2.1195430095467596
1104.1338745156252	1586.9333333333334	4459.6	-1.9007233636746081
1104.844099038026	1586.3333333333333	4410.933333333333	-2.9471856153739737
1105.5542495093239	1586.7	4377.4	-2.8025100725574865
1106.2643259273534	1586.4	4321.333333333333	-3.3167103574630845
1106.9743282899494	1586.6333333333334	4251.266666666666	-2.1623047130245197
1107.684256594947	1586.2333333333333	4168.8	-2.9941830902633937
1108.394110840181	1587.5666666666666	4112.033333333334	-2.578576566981108
1109.1038910234856	1586.0333333333333	4069.766666666667	-3.083966954561712
1109.8135971426964	1586.2666666666667	4016.366666666667	-2.4889025263423905
1110.5232291956477	1587.0333333333333	3935.366666666667	-4.26949057632113
1111.2327871801745	1586.0666666666666	3875.7	-2.754233206536898
1111.9422710941117	1586.3333333333333	3831.4666666666667	-1.3519606702028721
1112.6516809352938	1586.1	3777.366666666667	-5.0247500368745
1113.3610167015559	1585.7333333333333	3718.0666666666666	-4.242721419785613
1114.0702783907325	1585.8	3668.3333333333335	-2.038912415549153
1114.7794660006589	1586.4666666666667	3622.7	-4.1462772803443935
1115.4885795291696	1586.0	3591.233333333333	-3.465860645213921
1116.1976189740992	1587.0333333333333	3544.366666666667	-4.1001690414202505
1116.906584333283	1586.4666666666667	3495.866666666667	-2.6756597380404785
1117.6154756045555	1586.3	3458.3	-2.6597801372000496
1118.3242927857516	1586.8666666666666	3421.733333333333	-2.611501167405645
1119.0330358747062	1586.1	3382.133333333333	-2.972100496462819
1119.741704869254	1586.5	3342.1	-2.0401808907431422
1120.4502997672296	1586.2	3298.0666666666666	-4.726763912845303
1121.1588205664682	1585.4	1666.7333333333333	-4.25087715365818
1121.8672672648045	1585.6666666666667	1666.4	0.35877282660304255
1122.5756398600731	1586.1333333333334	1664.9666666666667	-3.6572383023027766
1123.2839383501089	1585.2333333333333	1665.8333333333333	-2.864277369292938
