# Supplementary material for: Roblonski: A Material-Efficient Robo-Fluidic Toolbox for Rapid Photochemical Characterization
Source: ACS Cent Sci. 2026 Feb 6;12(3):333–44. doi: 10.1021/acscentsci.5c02027 (PMC13022720; doi:10.1021/acscentsci.5c02027)
Supplement: Supplementary file 2 [file oc5c02027_si_002.zip › BeerLambertStudy/Raw Data (Automataed)/BLEC Study (2025 Jun 12)/RhodamineB3/blec_RhodamineB3__13062025_aABS_i14_eEXP_s1_d900e-03_t250-0_m7_v175-0.csv]

name	C:/Users/cbe.mabolha.shared/Documents/Gilson Spectroscopy Project\BLEC Study (2025 Jun 12)\RhodamineB3\blec_RhodamineB3__13062025_aABS_i14_eEXP_s1_d900e-03_t250-0_m7_v175-0.csv
2025-06-13 03:39:58.978281
mix_iter=7	mix_disp=175.0
droplet_volume=50.0	working_volume=250.0
dilution_scheme=Fractional(value=0.3333333333333333)	n_dil=6
calibration=Calibration(y = f(x); f(x) = -0.244 + 0.9765x; s.t. y > 0.0; Set Feb 4	2025 from "Manuscript Figures Data.xlsx")
count	30
interval	0.1 (Sec)
integration_time	40000 (uSec)
NLC=False	DCC=False	WCAL=-5	Slit=S5
Conc_0=0.009	nFRAC=0.6666666666666667	nConc_(14;1)=0.006	aFRAC=0.667000496640494	aConc_(14;1)=0.006003004469764445
wavelength (nm)	dark reference (int)	light reference (int)	abs (mOD)
W	D	L	S
344.6678771972656	1602.3	1682.7333333333333	0.7205219104430148
345.45221902608614	1589.8666666666666	1669.7666666666667	-3.608616373996897
346.236489003635	1585.9333333333334	1665.5333333333333	-11.840235933654219
347.02068712774695	1584.8	1664.3666666666666	-4.344791370700123
347.8048133962569	1584.8333333333333	2407.7	-1.633051022222833
348.5888678069997	1586.1	2421.9333333333334	-1.4696950807756604
349.3728503578101	1586.0666666666666	2437.633333333333	0.5613568045353228
350.15676104652283	1587.6	2442.5	-4.229654732011802
350.94059987097285	1587.3	2454.4	-2.762612166398221
351.72436682899485	1586.1	2461.4666666666667	-2.473585525272909
352.5080619184237	1585.4666666666667	2472.633333333333	1.0455877917262153
353.2916851370942	1585.1333333333334	2471.366666666667	-1.4513731807400276
354.0752364828412	1585.9	2476.1666666666665	-2.723264856252498
354.8587159534994	1585.3333333333333	2481.233333333333	-0.3230516620885294
355.6421235469038	1586.6333333333334	2483.5666666666666	-3.1038971946112266
356.42545926088906	1585.8666666666666	2482.4666666666667	-4.321693504836222
357.20872309329	1587.0	2482.0333333333333	-2.2906901197412
357.9919150419415	1586.9	2478.866666666667	-3.829539917539242
358.77503510467835	1586.7	2473.366666666667	-1.0762381434471757
359.5580832793353	1585.8666666666666	2466.4666666666667	-3.3896806036247735
360.34105956374725	1585.8	2462.7	-3.272868836026358
361.12396395574893	1585.5	2455.0666666666666	-5.508675088924327
361.9067964531752	1586.9666666666667	2456.4	-3.284344864418922
362.6895570538609	1586.3	2455.6666666666665	-5.986485865382445
363.47224575564076	1585.9666666666667	2454.3333333333335	-3.800961998981815
364.2548625563497	1586.7	2455.2	-2.840979370516468
365.0374074538224	1586.1	2450.366666666667	-6.005048388721044
365.8198804458938	1586.4333333333334	2446.5333333333333	-3.6037069670789847
366.6022815303986	1585.7666666666667	2446.0666666666666	-5.268497468345789
367.3846107051717	1585.8	2445.9333333333334	-5.435755656007007
368.1668679680479	1587.2333333333333	2447.133333333333	-5.836053175053805
368.9490533168619	1586.2333333333333	2451.766666666667	-3.4816375919963014
369.7311667494487	1586.2333333333333	2460.4666666666667	-3.184197028934161
370.5132082636429	1586.1666666666667	2467.7	-5.288377586861123
371.2951778572795	1585.9	2473.8333333333335	-1.9520348178508873
372.07707552819323	1586.4	2472.8	-5.517603691890698
372.8589012742189	1586.4666666666667	2476.0666666666666	-7.549771044708649
373.6406550931913	1586.6	2488.266666666667	-5.186858405586338
374.4223369829453	1586.2	2494.8	-5.651060361426095
375.2039469413157	1586.8	2500.366666666667	-5.385837129880049
375.9854849661373	1586.6333333333334	2495.266666666667	-6.467847365944601
376.7669510552448	1586.2666666666667	2500.3	-5.695850154184763
377.5483452064732	1585.8333333333333	2505.9333333333334	-4.865788739885556
378.3296674176572	1586.4666666666667	2519.133333333333	-6.348276183727645
379.11091768663164	1586.2666666666667	2521.866666666667	-6.298017829127813
379.89209601123133	1586.1666666666667	2530.733333333333	-4.36128039499658
380.67320238929113	1586.0333333333333	2535.9666666666667	-3.400295732241224
381.45423681864577	1586.6	2533.4333333333334	-5.363885762153969
382.23519929713007	1585.9	2542.1666666666665	-5.012100976628211
383.01608982257886	1587.1666666666667	2559.8	-2.345296838431097
383.796908392827	1586.6666666666667	2567.633333333333	-5.324154315484103
384.57765500570923	1586.3666666666666	2574.366666666667	-3.1388762105080708
385.3583296590604	1586.5666666666666	2561.2	-4.374459914421544
386.1389323507153	1586.3333333333333	2560.233333333333	-7.3254984666199086
386.91946307850884	1585.9	2580.366666666667	-2.655799831573063
387.69992184027564	1586.0333333333333	2597.366666666667	-5.9989913733311875
388.48030863385065	1585.8333333333333	2620.0	-2.957527415796861
389.2606234570687	1586.6	2606.9333333333334	-4.2637751380646085
390.04086630776453	1585.9666666666667	2594.366666666667	-5.973844264999011
390.82103718377294	1586.9666666666667	2598.2	-5.066707821605643
391.6011360829288	1586.6	2607.133333333333	-6.909679980669844
392.3811630030669	1586.2	2639.5333333333333	-2.685405693285167
393.161117942022	1586.4666666666667	2678.9333333333334	-5.608634329173861
393.941000897629	1586.8	2724.5333333333333	-4.959370977349701
394.72081186772266	1587.4666666666667	2726.266666666667	-6.835849251479454
395.5005508501378	1586.6333333333334	2723.266666666667	-2.3118392030807464
396.28021784270925	1586.6666666666667	2720.233333333333	-5.103729857903573
397.0598128432718	1586.5	2727.633333333333	-6.921876074773917
397.83933584966024	1586.5	2729.366666666667	-6.587202481336212
398.6187868597095	1585.9666666666667	2742.3	-6.326025549395765
399.3981658712542	1586.5	2761.8	-5.981758390700336
400.1774728821293	1585.8666666666666	2786.133333333333	-6.036622807698199
400.9567078901696	1585.7	2819.0	-5.064648034359846
401.7358708932098	1586.7	2814.9	-5.202035595495364
402.5149618890848	1586.1333333333334	2797.4333333333334	-5.769783573402686
403.2939808756294	1586.5	2813.133333333333	-3.8187469671701315
404.07292785067847	1585.9666666666667	2834.1666666666665	-5.829234383623292
404.8518028120667	1585.3333333333333	2847.0666666666666	-5.733155662928539
405.630605757629	1585.7333333333333	2852.5	-5.202690193937548
406.4093366852001	1586.3	2844.0666666666666	-4.70489813217112
407.1879955926149	1586.4333333333334	2850.4333333333334	-6.039310369587006
407.9665824777082	1586.5	2867.4666666666667	-4.407634904280517
408.74509733831474	1585.8666666666666	2881.7	-6.915698655379129
409.52354017226935	1586.5333333333333	2897.233333333333	-6.816126178395237
410.3019109774069	1587.1333333333334	2897.0	-5.010638612421497
411.08020975156217	1585.6333333333334	2909.9	-7.596297103572687
411.8584364925699	1586.3666666666666	2941.8	-4.652972032751507
412.6365911982651	1586.2	2954.5666666666666	-6.9268609869234785
413.4146738664823	1586.8333333333333	2980.133333333333	-7.876542688955724
414.19268449505654	1586.3	3015.633333333333	-5.675028338801559
414.97062308182257	1585.8	3055.1666666666665	-5.336522952813213
415.74848962461516	1586.5666666666666	3090.9	-6.864534311019319
416.52628412126916	1586.0333333333333	3165.8333333333335	-5.44548472002433
417.3040065696194	1586.9333333333334	3246.4333333333334	-5.056194878666571
418.0816569675006	1586.4	3239.9	-3.826561450474267
418.8592353127476	1586.3666666666666	3227.0	-4.791222665085236
419.63674160319533	1586.0	3231.8	-5.905769107501917
420.4141758366785	1586.8666666666666	3274.8333333333335	-5.225696665190092
421.1915380110319	1586.8666666666666	3291.733333333333	-5.878450620532363
421.9688281240904	1586.7666666666667	3294.4666666666667	-4.82207806647914
422.7460461736888	1586.1666666666667	3345.266666666667	-5.5196754191489195
423.52319215766187	1586.5666666666666	3414.9	-5.577788409162428
424.3002660738445	1585.5333333333333	3497.0	-5.486278237014429
425.0772679200714	1586.8	3626.366666666667	-8.15640077528201
425.8541976941775	1586.3	3779.2	-5.3276259074719405
426.6310553939975	1586.1333333333334	3843.266666666667	-5.860841187182857
427.40784101736625	1586.3	3893.766666666667	-6.1546534513666495
428.18455456211865	1587.0333333333333	4015.8	-8.66876967261392
428.96119602608934	1585.5666666666666	4213.5	-7.628258593179832
429.7377654071133	1585.5	4433.733333333334	-7.887322878750427
430.5142627030252	1586.1	4560.8	-6.400758644301479
431.29068791166	1585.9666666666667	4709.2	-8.96382896833182
432.06704103085235	1586.3	4847.7	-7.747097801487707
432.8433220584372	1586.5333333333333	4939.866666666667	-8.100461811759633
433.6195309922492	1585.9	5002.633333333333	-7.859988218738194
434.3956678301234	1586.8666666666666	5055.633333333333	-7.792321837291851
435.1717325698944	1586.1	5067.733333333334	-7.077077709495538
435.9477252093971	1586.0333333333333	5087.733333333334	-7.162928869354728
436.72364574646633	1586.2333333333333	5136.2	-6.3314901999163204
437.49949417893686	1586.2666666666667	5195.366666666667	-7.748116856322432
438.27527050464346	1586.0	5297.7	-7.708245189256526
439.0509747214211	1586.9333333333334	5471.9	-7.323396800164528
439.8266068271044	1586.6666666666667	5734.466666666666	-6.804576072969706
440.6021668195283	1586.7333333333333	6107.066666666667	-8.052885951299862
441.37765469652754	1585.8333333333333	6573.6	-7.9034360858383
442.1530704559369	1586.4	7080.966666666666	-7.568991169934732
442.9284140955914	1586.0666666666666	7529.3	-7.828295249828756
443.7036856133256	1586.1666666666667	7853.433333333333	-8.10086539518695
444.47888500697445	1586.2	8039.966666666666	-6.849974010079741
445.2540122743727	1586.0	8066.433333333333	-7.617337814639795
446.0290674133552	1586.5	8011.766666666666	-7.38987721759205
446.8040504217568	1586.3333333333333	7910.133333333333	-7.736867029776825
447.5789612974122	1586.1666666666667	7827.833333333333	-7.4457956457376
448.35380003815635	1587.2333333333333	7773.233333333334	-7.27525101988228
449.1285666418239	1586.0666666666666	7740.4	-7.388693140724768
449.90326110624983	1586.1333333333334	7733.766666666666	-7.998171093602077
450.67788342926883	1586.6666666666667	7759.7	-6.875112806650988
451.4524336087157	1586.1	7779.366666666667	-7.57469836346605
452.22691164242536	1586.5333333333333	7830.266666666666	-6.953055428172351
453.00131752823256	1585.2	7902.9	-6.648944562009586
453.7756512639721	1586.5333333333333	7961.433333333333	-7.29817900720035
454.5499128474788	1587.2	8031.6	-6.98586993670276
455.32410227658755	1586.4333333333334	8085.133333333333	-6.258782414009405
456.09821954913303	1586.6666666666667	8090.466666666666	-6.280237240280135
456.8722646629501	1586.1	8075.066666666667	-5.898518788007672
457.6462376158736	1586.6	7999.9	-6.423819435503982
458.4201384057383	1586.9	7904.433333333333	-6.122997982651721
459.1939670303791	1586.3333333333333	7773.8	-5.673851297642066
459.96772348763074	1586.7666666666667	7634.7	-5.910153459792806
460.741407775328	1585.9	7498.166666666667	-5.796046199862839
461.51501989130577	1586.5	7355.366666666667	-5.614751515171168
462.2885598333988	1586.5	7231.6	-5.311663971633678
463.0620275994419	1586.7	7134.833333333333	-6.176331426767487
463.83542318726995	1586.5333333333333	7079.333333333333	-5.424184512961702
464.6087465947177	1586.4666666666667	7036.033333333334	-4.79751086873082
465.38199781962	1586.6	7004.533333333334	-5.437978991446555
466.1551768598116	1586.3333333333333	6997.966666666666	-4.971140679552534
466.92828371312737	1585.9	7008.3	-5.2884922756368695
467.7013183774021	1586.2	7047.133333333333	-4.142124287077073
468.4742808504707	1587.0666666666666	7096.466666666666	-3.769956947783944
469.24717113016777	1586.5666666666666	7152.6	-4.056545937799132
470.0199892143283	1586.5333333333333	7205.933333333333	-5.004870336153994
470.792735100787	1586.2	7289.6	-3.7932538747751487
471.5654087873788	1586.6666666666667	7362.566666666667	-4.0811683333935695
472.33801027193834	1586.1666666666667	7441.933333333333	-3.5184477872975104
473.11053955230057	1586.2	7509.033333333334	-3.713896586930031
473.88299662630027	1586.0333333333333	7565.333333333333	-3.611747665289291
474.65538149177223	1586.7333333333333	7612.366666666667	-3.8913543401118527
475.4276941465513	1586.6333333333334	7631.7	-4.156507144484662
476.1999345884722	1586.5666666666666	7661.4	-3.1792061763790214
476.97210281536985	1585.9	7657.0	-2.2902154827377927
477.74419882507897	1586.9	7633.233333333334	-2.3805390807233686
478.51622261543446	1586.0666666666666	7614.4	-1.7566738639467696
479.2881741842711	1586.6333333333334	7572.666666666667	-2.4910253044353436
480.06005352942367	1586.7	7523.0	-2.007230109367794
480.831860648727	1586.7666666666667	7480.266666666666	-2.3126235195568454
481.60359554001593	1585.8666666666666	7448.333333333333	-0.9940096868208139
482.37525820112523	1586.9333333333334	7391.066666666667	-0.2568233358860689
483.14684862988975	1586.0333333333333	7341.266666666666	-0.5304168848697716
483.91836682414424	1586.4666666666667	7285.233333333334	-0.8831201422264446
484.68981278172356	1586.5333333333333	7242.733333333334	0.350779531919626
485.46118650046253	1586.7	7193.3	1.5157191550108988
486.23248797819593	1585.6666666666667	7153.066666666667	0.9396964732036941
487.0037172127586	1586.5	7128.833333333333	2.404444534796426
487.7748742019853	1586.7	7094.666666666667	3.4276272811560053
488.54595894371096	1586.3	7046.133333333333	2.966476637195765
489.31697143577026	1586.7	7031.433333333333	4.409335950393216
490.08791167599804	1586.4666666666667	6977.0	4.033552636580896
490.8587796622292	1585.7333333333333	6948.566666666667	4.485204842771084
491.6295753922984	1586.3	6920.066666666667	5.7126321750050035
492.4002988640406	1586.3	6882.366666666667	5.8782311800372895
493.17095007529053	1586.9333333333334	6853.233333333334	4.931919019282403
493.94152902388305	1585.3666666666666	6832.5	6.7396765176200955
494.71203570765294	1586.0	6803.666666666667	7.960452076149321
495.482470124435	1586.2666666666667	6769.866666666667	7.598118143132131
496.25283227206404	1586.4	6739.333333333333	8.221690197352672
497.02312214837485	1586.0333333333333	6709.066666666667	9.386162372029856
497.7933397512024	1586.2666666666667	6693.8	10.758091388086747
498.56348507838123	1587.1	6663.1	10.641594515210322
499.3335581277464	1586.8	6646.733333333334	10.03412498288929
500.10355889713264	1586.5333333333333	6632.566666666667	11.856829643259685
500.8734873843747	1586.4666666666667	6631.433333333333	12.538154648874848
501.6433435873074	1586.4	6613.433333333333	11.872666630979923
502.4131275037657	1586.9333333333334	6621.433333333333	13.142158812831886
503.1828391315842	1586.7	6634.933333333333	12.780879363314082
503.95247846859786	1586.8666666666666	6664.833333333333	13.142543191220549
504.72204551264144	1586.7666666666667	6700.333333333333	13.820522498532817
505.49154026154974	1586.4333333333334	6726.6	13.54732672003435
506.2609627131576	1586.5333333333333	6760.3	13.1579162185499
507.03031286529983	1586.8333333333333	6802.233333333334	13.864399568193342
507.7995907158112	1586.4666666666667	6862.933333333333	14.089476227623908
508.5687962625266	1586.6666666666667	6938.1	16.061759607087826
509.33792950328075	1586.5	7018.866666666667	15.569391705326113
510.1069904359085	1586.7	7092.933333333333	15.716472026092742
510.8759790582447	1586.7	7184.333333333333	16.90208468029873
511.6448953681241	1586.1666666666667	7275.966666666666	16.47497302494316
512.4137393633815	1586.8	7378.066666666667	16.858594789713145
513.1825110418519	1586.4666666666667	7474.333333333333	17.177344493448395
513.9512104013698	1586.8	7585.8	18.54699158707965
514.7198374397702	1586.6	7694.033333333334	19.651681230476072
515.4883921548881	1586.4333333333334	7784.1	18.902629392030182
516.2568745445578	1586.1	7904.1	20.92301618816948
517.0252846066146	1585.9	7999.6	20.603295142890342
517.793622338893	1586.8666666666666	8109.166666666667	21.323157746096122
518.561887739228	1586.9	8199.033333333333	21.04931068379176
519.3300808054544	1587.0666666666666	8305.033333333333	22.442126069538386
520.0982015354069	1586.7	8399.133333333333	23.94459507621665
520.8662499269203	1586.7333333333333	8501.966666666667	25.60143101389717
521.6342259778296	1586.7666666666667	8581.966666666667	25.732430608867553
522.4021296859694	1586.6666666666667	8657.666666666666	28.045921289767644
523.1699610491747	1586.4666666666667	8715.1	27.997992648395226
523.9377200652801	1586.7333333333333	8788.866666666667	30.596268753228962
524.7054067321207	1586.2333333333333	8851.166666666666	32.05226885325954
525.4730210475309	1587.1333333333334	8926.5	33.62254433677257
526.2405630093459	1586.6666666666667	8981.5	34.66032047755348
527.0080326154003	1587.6	9048.8	36.23773389621232
527.7754298635291	1586.7333333333333	9102.166666666666	37.766322212439746
528.5427547515668	1586.7	9132.4	39.27445509801253
529.3100072773485	1586.5333333333333	9169.7	40.82950520410587
530.077187438709	1586.9	9225.0	43.02361593991221
530.8442952334829	1586.9	9268.166666666666	44.407252172345885
531.6113306595051	1586.4	9289.2	46.454673116355025
532.3782937146104	1586.6	9339.733333333334	48.3347751390002
533.1451843966338	1587.1666666666667	9358.0	49.325116824958236
533.9120027034099	1586.9333333333334	9412.433333333332	51.68770774201459
534.6787486327736	1586.1666666666667	9453.066666666668	52.143206321338795
535.4454221825597	1586.9	9499.9	53.909554978611816
536.212023350603	1587.2666666666667	9524.966666666667	54.4622373180055
536.9785521347383	1587.2	9542.733333333334	55.02356696014895
537.7450085328004	1587.2333333333333	9581.6	56.66972368617813
538.5113925426242	1586.7	9608.133333333333	56.957011026343466
539.2777041620444	1586.0666666666666	9649.066666666668	58.20488485170197
540.0439433888959	1586.6333333333334	9649.166666666666	56.46893707989327
540.8101102210134	1586.5	9673.966666666667	57.69542135207671
541.5762046562318	1586.4333333333334	9683.366666666667	57.50284954166166
542.3422266923859	1586.2666666666667	9711.5	57.2298069134823
543.1081763273105	1586.3	9718.866666666667	55.94386237680012
543.8740535588404	1586.7	9718.966666666667	55.02976540695226
544.6398583848105	1587.1666666666667	9741.866666666667	55.27547952370299
545.4055908030555	1586.3666666666666	9758.2	53.87655064938418
546.1712508114102	1586.3666666666666	9751.633333333333	51.54252147228904
546.9368384077096	1586.2666666666667	9758.0	50.55283039396463
547.7023535897882	1586.8	9755.666666666666	48.4444936872058
548.4677963554811	1586.7	9750.133333333333	46.141291059050374
549.2331667026231	1586.3333333333333	9750.266666666666	44.20613234682652
549.9984646290487	1586.3333333333333	9758.6	42.903493444277615
550.7636901325931	1586.7666666666667	9758.966666666667	39.86221212817048
551.5288432110908	1586.2	9762.133333333333	37.04200069120617
552.2939238623768	1586.3666666666666	9740.766666666666	35.04905946245094
553.0589320842859	1586.9666666666667	9746.866666666667	32.60616846787866
553.8238678746528	1586.5666666666666	9745.4	30.83351769834194
554.5887312313124	1586.7	9738.333333333334	28.295308742972555
555.3535221520995	1586.9666666666667	9727.3	25.401622984758
556.1182406348488	1586.2	9733.433333333332	23.621687872616267
556.8828866773954	1586.3	9738.533333333333	21.444729744409535
557.6474602775738	1586.7666666666667	9747.933333333332	19.613103642107813
558.411961433219	1586.6	9742.8	16.520481609774567
559.1763901421657	1586.9	9757.433333333332	15.94102257331809
559.9407464022488	1586.8333333333333	9748.433333333332	13.540261853073622
560.7050302113031	1586.6333333333334	9761.666666666666	10.826009235966767
561.4692415671633	1587.3333333333333	9779.366666666667	10.075587626843364
562.2333804676643	1587.0333333333333	9788.333333333334	7.774022967854881
562.997446910641	1586.6666666666667	9809.033333333333	6.431403385416606
563.7614408939281	1587.1	9811.933333333332	4.894133987691819
564.5253624153604	1586.7	9837.766666666666	3.641774510891118
565.2892114727728	1586.5666666666666	9854.1	2.294613218196704
566.0529880639999	1585.7333333333333	9884.866666666667	1.7250819168443212
566.8166921868768	1586.8333333333333	9906.933333333332	1.340079976282369
567.5803238392382	1586.1	9907.633333333333	-0.5094160064348512
568.3438830189189	1586.7333333333333	9930.966666666667	-0.7505664983127178
569.1073697237535	1586.2666666666667	9947.433333333332	-1.9917243852644855
569.8707839515772	1586.7666666666667	9972.5	-3.027749370365198
570.6341257002246	1586.5	9976.766666666666	-3.9931181529224964
571.3973949675305	1586.9666666666667	9986.4	-3.5667610166657138
572.1605917513298	1586.4333333333334	10003.6	-4.401144861419229
572.9237160494572	1586.3666666666666	10030.966666666667	-4.218877773540065
573.6867678597476	1586.8333333333333	10051.566666666668	-4.181791337648516
574.4497471800358	1586.4666666666667	10056.633333333333	-4.657905028895429
575.2126540081566	1586.7333333333333	10054.2	-5.438425514084136
575.9754883419448	1586.8666666666666	10063.333333333334	-5.773249474184774
576.7382501792351	1586.3666666666666	10082.3	-6.356624356311612
577.5009395178625	1586.9666666666667	10098.133333333333	-6.41740102823314
578.2635563556619	1586.1	10113.266666666666	-6.465665913920978
579.0261006904677	1586.5666666666666	10106.466666666667	-6.656914733818751
579.7885725201152	1586.8	10115.866666666667	-7.067493905129972
580.5509718424388	1586.7333333333333	10132.866666666667	-7.419998584823507
581.3132986552736	1586.4	10153.1	-6.933597343945194
582.0755529564542	1586.7666666666667	10160.8	-8.00978726880002
582.8377347438156	1587.0333333333333	10192.633333333333	-6.953826471025318
583.5998440151925	1587.3	10213.733333333334	-7.3531600725775474
584.3618807684197	1586.6	10253.9	-6.834022309885688
585.123845001332	1587.2	10261.033333333333	-7.364185150699607
585.8857367117644	1587.0	10293.433333333332	-7.377712696070585
586.6475558975515	1587.0	10340.033333333333	-6.990625026104951
587.4093025565281	1586.0	10380.333333333334	-7.424352882098975
588.1709766865292	1586.6	10434.266666666666	-7.8960386317145375
588.9325782853895	1586.4333333333334	10496.3	-7.4534832447182815
589.6941073509438	1586.4	10542.333333333334	-7.591818591487168
590.4555638810269	1586.5333333333333	10622.7	-7.724911058557746
591.2169478734736	1586.7666666666667	10679.6	-8.332089559106553
591.9782593261189	1586.4	10742.466666666667	-7.5127639291655
592.7394982367973	1586.4	10810.866666666667	-7.354162768602677
593.5006646033439	1586.3666666666666	10910.166666666666	-7.290207472051252
594.2617584235933	1586.3	11001.066666666668	-7.829373787302025
595.0227796953804	1586.1666666666667	11108.366666666667	-6.790962658797756
595.78372841654	1586.6333333333334	11227.233333333334	-6.799864522473919
596.544604584907	1586.5666666666666	11334.2	-7.156940173847138
597.3054081983161	1586.1333333333334	11444.766666666666	-7.614097805176223
598.0661392546021	1586.9666666666667	11567.3	-7.199747157785877
598.8267977515999	1586.8666666666666	11689.9	-7.624405708115982
599.5873836871442	1586.4666666666667	11829.133333333333	-6.84295789332307
600.34789705907	1586.6	11949.066666666668	-7.413173347837431
601.1083378652119	1586.4666666666667	12058.5	-8.715057954481036
601.8687061034049	1586.3666666666666	12200.866666666667	-7.776139057864017
602.6290017714836	1586.5333333333333	12348.866666666667	-7.871092736689844
603.3892248672829	1586.1333333333334	12491.966666666667	-7.92748845184001
604.1493753886377	1586.0666666666666	12647.966666666667	-7.508053794988708
604.9094533333828	1586.8333333333333	12775.966666666667	-7.916610017608301
605.6694586993528	1586.7666666666667	12901.733333333334	-7.305060018478492
606.4293914843829	1586.4666666666667	13046.933333333332	-7.3112176095420285
607.1892516863076	1586.9333333333334	13190.1	-7.349640151976754
607.9490393029618	1586.5	13330.533333333333	-8.147450397788845
608.7087543321802	1586.2	13470.166666666666	-7.215746670727024
609.4683967717978	1586.0666666666666	13595.133333333333	-7.314286674335727
610.2279666196492	1586.9666666666667	13738.166666666666	-7.3337074589070195
610.9874638735695	1587.3	13872.433333333332	-8.032471523193763
611.7468885313933	1586.6666666666667	14008.033333333333	-7.575401435032033
612.5062405909555	1586.0666666666666	14123.466666666667	-7.5274558141258385
613.2655200500909	1586.4333333333334	14267.033333333333	-7.356753777010266
614.0247269066342	1586.2666666666667	14382.866666666667	-7.5441851162686975
614.7838611584203	1586.2	14480.966666666667	-8.403264799272405
615.5429228032841	1586.6333333333334	14603.466666666667	-8.348123617752305
616.3019118390603	1586.9333333333334	14720.233333333334	-7.875547083838257
617.0608282635836	1586.6666666666667	14824.266666666666	-7.533622559680079
617.8196720746892	1586.3666666666666	14904.233333333334	-8.112112995349078
618.5784432702114	1586.6333333333334	14994.5	-7.779332114306697
619.3371418479854	1586.6666666666667	15093.0	-7.5598829702305546
620.0957678058459	1586.2	15163.833333333334	-7.918543917163168
620.8543211416277	1586.2666666666667	15235.733333333334	-7.630334639368852
621.6128018531655	1586.4666666666667	15279.766666666666	-7.430522465033121
622.3712099382943	1587.0	15331.766666666666	-6.825814533428777
623.1295453948488	1586.2	15389.366666666667	-7.632675131778105
623.8878082206638	1586.5	15456.966666666667	-6.994548029449878
624.6459984135743	1586.8	15499.666666666666	-7.982853369321006
625.4041159714149	1586.4	15565.166666666666	-7.492836487231297
626.1621608920203	1586.2	15599.933333333332	-7.576843297473969
626.9201331732256	1586.3	15643.366666666667	-7.529397730764081
627.6780328128656	1586.4666666666667	15678.366666666667	-7.495800637998563
628.4358598087749	1586.0333333333333	15722.4	-7.246889070641452
629.1936141587885	1585.6	15720.8	-7.249496624266771
629.9512958607411	1586.4	15745.666666666666	-7.522746766698849
630.7089049124675	1586.4	15791.933333333332	-7.570567211785386
631.4664413118026	1586.2666666666667	15817.366666666667	-7.752980096841352
632.2239050565811	1586.1	15830.733333333334	-7.4340945998297965
632.9812961446379	1586.5	15838.766666666666	-7.464094602886224
633.7386145738079	1586.1666666666667	15851.066666666668	-7.125227783796083
634.4958603419257	1586.6666666666667	15865.966666666667	-7.595558481068097
635.2530334468262	1586.1666666666667	15878.933333333332	-6.87025217305319
636.0101338863443	1586.8333333333333	15878.2	-7.097192039096589
636.7671616583146	1586.2666666666667	15890.133333333333	-6.977518199246721
637.5241167605723	1587.1	15829.733333333334	-6.97927079155103
638.2809991909518	1586.5	15850.733333333334	-7.197434363126666
639.037808947288	1586.2666666666667	15826.9	-7.578042938495553
639.7945460274159	1586.1333333333334	15823.433333333332	-7.531837166945352
640.5512104291702	1586.5666666666666	15774.933333333332	-7.444268097116326
641.3078021503857	1586.3	15748.666666666666	-6.74786591654105
642.0643211888971	1586.3333333333333	15680.9	-7.391410887437706
642.8207675425394	1587.0333333333333	15655.833333333334	-7.4058449047942485
643.5771412091474	1586.2666666666667	15658.633333333333	-7.702223053016989
644.3334421865558	1586.9666666666667	15621.6	-7.455153757095883
645.0896704725996	1586.2666666666667	15607.966666666667	-7.707494971605335
645.8458260651132	1586.4	15580.266666666666	-6.80404037728639
646.6019089619319	1586.2333333333333	15564.833333333334	-7.233282159112641
647.3579191608902	1586.7	15564.933333333332	-6.616817160246886
648.1138566598231	1585.8333333333333	15525.833333333334	-7.50634982455925
648.8697214565653	1586.5	15486.5	-7.774376707824988
649.6255135489516	1586.4666666666667	15478.1	-7.156221592411403
650.3812329348169	1586.7	15488.966666666667	-6.841344429892804
651.1368796119959	1586.0333333333333	15507.766666666666	-7.509982065746905
651.8924535783235	1586.4	15531.133333333333	-7.369116747913516
652.6479548316345	1586.7	15517.4	-7.304954185167097
653.4033833697637	1585.8333333333333	15493.1	-7.263932450970647
654.1587391905458	1586.2333333333333	15482.6	-7.66586530903311
654.9140222918159	1587.0	15491.633333333333	-7.078915193670251
655.6692326714084	1586.0666666666666	15493.6	-7.312926484930108
656.4243703271585	1586.3666666666666	15511.666666666666	-7.743017141206863
657.1794352569008	1586.3	15559.733333333334	-6.8230910291234865
657.9344274584702	1586.9	15549.5	-7.699088248524301
658.6893469297014	1586.4	15549.533333333333	-8.141639162534032
659.4441936684294	1586.0666666666666	15607.266666666666	-7.157663890672939
660.1989676724888	1586.3	15643.666666666666	-7.055310131907624
660.9536689397146	1587.0666666666666	15655.266666666666	-7.867213000135587
661.7082974679414	1586.3333333333333	15702.6	-7.465836334033737
662.4628532550042	1587.0333333333333	15723.433333333332	-7.158237308321771
663.2173362987378	1586.4	15797.866666666667	-6.654516468348835
663.9717465969768	1586.3666666666666	15835.466666666667	-7.365863522689697
664.7260841475563	1586.3666666666666	15888.8	-7.994969244074483
665.480348948311	1586.9666666666667	15981.033333333333	-7.380309427477036
666.2345409970756	1586.0333333333333	16044.7	-7.275742523467687
666.988660291685	1586.9666666666667	16090.466666666667	-7.073767574420114
667.742706829974	1586.0666666666666	16168.033333333333	-6.409421545758983
668.4966806097776	1586.8333333333333	16256.566666666668	-6.923358354759
669.2505816289303	1586.3333333333333	16346.8	-7.164853763006166
670.0044098852671	1586.2	16433.333333333332	-7.090758611592885
670.7581653766227	1586.0333333333333	16498.9	-7.1017781568849125
671.511848100832	1586.3333333333333	16573.733333333334	-8.098517924178385
672.2654580557298	1586.7	16697.933333333334	-7.555698041377386
673.0189952391509	1586.2333333333333	16815.166666666668	-6.8816494997657
673.7724596489301	1586.9333333333334	16883.733333333334	-7.879514002723974
674.5258512829022	1586.8	16993.633333333335	-7.153245105656652
675.279170138902	1587.1	17090.833333333332	-7.720245505575763
676.0324162147645	1586.5333333333333	17202.1	-7.354734863605653
676.7855895083242	1586.2333333333333	17334.066666666666	-6.954360938254499
677.5386900174161	1586.9333333333334	17476.0	-6.489308263560965
678.2917177398749	1586.7	17586.866666666665	-7.255038441395166
679.0446726735356	1586.3666666666666	17699.933333333334	-7.577130793767821
679.797554816233	1586.5666666666666	17832.4	-6.756865645438467
680.5503641658016	1587.3333333333333	17959.2	-7.144721676893638
681.3031007200765	1586.5	18083.366666666665	-6.608161437350949
682.0557644768925	1586.1666666666667	18167.166666666668	-7.273467666575511
682.8083554340842	1586.0	18291.033333333333	-7.139785051559918
683.5608735894867	1586.0	18383.3	-7.67789271750715
684.3133189409347	1585.8333333333333	18533.5	-7.122428679755598
685.0656914862628	1586.8333333333333	18672.866666666665	-7.11356220784203
685.8179912233061	1586.4666666666667	18804.366666666665	-7.525826146251374
686.5702181498993	1586.5333333333333	18934.4	-7.022658982898244
687.3223722638772	1586.2666666666667	19085.9	-6.74482394180831
688.0744535630747	1586.9	19222.866666666665	-7.074431845243283
688.8264620453265	1585.9666666666667	19285.233333333334	-7.215080841720332
689.5783977084674	1586.1	19409.1	-7.461709701958297
690.3302605503324	1586.6333333333334	19526.2	-7.558786562009904
691.082050568756	1586.4333333333334	19651.3	-6.711363161475072
691.8337677615733	1587.1	19737.266666666666	-7.023941339854221
692.585412126619	1586.7333333333333	19835.266666666666	-7.355466543846189
693.3369836617278	1586.4	19886.666666666668	-7.265617683267886
694.0884823647348	1586.6	19958.333333333332	-7.088771926087006
694.8399082334745	1586.2	20031.4	-7.0746648702347645
695.5912612657819	1586.1	20108.233333333334	-6.769357782612937
696.3425414594917	1586.7	20170.933333333334	-7.113363689211774
697.0937488124388	1586.7	20267.633333333335	-6.553513135219314
697.8448833224579	1586.5666666666666	20343.633333333335	-6.702700025751764
698.5959449873841	1586.5333333333333	20383.433333333334	-6.778842984135209
699.3469338050518	1586.5	20439.9	-6.708031231897694
700.0978497732962	1586.0333333333333	20466.633333333335	-6.644833030650557
700.8486928899517	1586.4	20502.0	-6.671823038065561
701.5994631528534	1586.2	20537.166666666668	-6.981318069340867
702.3501605598362	1586.5333333333333	20580.466666666667	-6.561944116966922
703.1007851087347	1585.7666666666667	20572.966666666667	-6.333636520888531
703.8513367973837	1586.8333333333333	20580.766666666666	-6.340421039603546
704.6018156236181	1587.2666666666667	20606.6	-6.160201501193358
705.3522215852728	1586.8	20599.166666666668	-5.733583414373956
706.1025546801824	1586.3333333333333	20533.566666666666	-6.523808265469004
706.8528149061818	1586.7666666666667	20518.466666666667	-6.431186261434741
707.603002261106	1586.7	20470.833333333332	-7.087287387513586
708.3531167427894	1586.6333333333334	20458.333333333332	-7.438930768947914
709.1031583490673	1585.6666666666667	20451.6	-7.475881596571793
709.8531270777742	1586.7333333333333	20442.266666666666	-7.0088140447677345
710.6030229267449	1585.6666666666667	20438.333333333332	-6.212758939078172
711.3528458938142	1587.2	20371.133333333335	-6.991331147284215
712.1025959768172	1586.2	20309.266666666666	-6.21887115523323
712.8522731735884	1586.2333333333333	20206.766666666666	-6.606771868858584
713.6018774819628	1586.6	20116.733333333334	-6.107555290946607
714.351408899775	1587.1	19988.766666666666	-6.53056187457003
715.1008674248601	1586.7666666666667	19897.4	-7.126233036184164
715.8502530550527	1586.5	19784.966666666667	-6.531627018025351
716.5995657881876	1587.0333333333333	19676.566666666666	-6.227638748686508
717.3488056220998	1586.4666666666667	19570.766666666666	-6.7158343696584195
718.097972554624	1586.0333333333333	19489.366666666665	-6.120560628863016
718.8470665835949	1587.1333333333334	19427.966666666667	-6.532889659178326
719.5960877068475	1586.5333333333333	19388.566666666666	-6.525393245552191
720.3450359222164	1586.9666666666667	19344.033333333333	-6.87172768632051
721.0939112275368	1587.0666666666666	19308.433333333334	-6.690034829464009
721.842713620643	1586.5333333333333	19242.633333333335	-7.912620293755439
722.5914430993702	1586.9	19202.966666666667	-6.704632146497917
723.340099661553	1586.7	19141.533333333333	-6.809027615151867
724.0886833050263	1586.7666666666667	19133.966666666667	-6.673876868405566
724.837194027625	1587.2333333333333	19133.833333333332	-5.955304122534639
725.5856318271836	1586.4	19063.533333333333	-7.173234526884917
726.3339967015373	1586.6	19033.5	-6.734825136809434
727.0822886485207	1587.0333333333333	18960.0	-7.487074162814355
727.8305076659686	1586.9666666666667	18896.7	-7.0997165676951735
728.5786537517159	1587.0666666666666	18818.2	-7.153324743823129
729.3267269035974	1587.2333333333333	18751.066666666666	-7.6570708634814215
730.0747271194479	1586.2666666666667	18729.166666666668	-7.105941201613555
730.822654397102	1586.3	18707.266666666666	-7.577205991176459
731.5705087343949	1586.3666666666666	18657.566666666666	-7.145552836026803
732.3182901291611	1586.7666666666667	18634.633333333335	-6.570155189930326
733.0659985792356	1586.5333333333333	18596.233333333334	-7.207171340845535
733.8136340824532	1586.3666666666666	18558.1	-6.912654349961039
734.5611966366486	1586.9	18562.2	-6.419085471231819
735.3086862396566	1586.7	18565.633333333335	-6.451324951638225
736.056102889312	1587.2	18566.766666666666	-6.600582457858422
736.8034465834498	1587.0333333333333	18577.0	-5.759066843072435
737.5507173199047	1587.3333333333333	18576.366666666665	-6.3870661111177665
738.2979150965115	1587.0	18593.566666666666	-6.977354924629202
739.045039911105	1586.5	18606.933333333334	-6.325077681775556
739.79209176152	1586.1666666666667	18610.733333333334	-6.5849421783480855
740.5390706455914	1586.7	18610.733333333334	-6.04290782942957
741.285976561154	1586.7	18563.9	-6.18137352225441
742.0328095060426	1587.0333333333333	18527.033333333333	-6.864099652149821
742.7795694780918	1586.1666666666667	18525.666666666668	-5.640316974577425
743.5262564751367	1586.0333333333333	18499.433333333334	-5.764694475073636
744.272870495012	1586.9333333333334	18477.033333333333	-6.552549935500972
745.0194115355524	1586.8	18441.366666666665	-6.384328516926474
745.765879594593	1586.5	18437.033333333333	-6.121634876580121
746.5122746699683	1586.0666666666666	18412.5	-6.3432079195788695
747.2585967595134	1586.7666666666667	18408.6	-6.456864077432591
748.0048458610628	1586.1666666666667	18436.566666666666	-5.853071402974838
748.7510219724516	1586.1333333333334	18446.466666666667	-6.129107320855607
749.4971250915144	1587.0	18435.4	-6.3392316427099065
750.243155216086	1586.6	18453.066666666666	-6.5134702292019515
750.9891123440015	1586.8333333333333	18523.4	-5.822648645341587
751.7349964730954	1586.7333333333333	18585.8	-6.103787270664222
752.4808076012027	1586.7	18593.4	-6.66055120845642
753.2265457261582	1586.6	18648.966666666667	-6.042813030013548
753.9722108457964	1586.6333333333334	18690.4	-6.830550553758482
754.7178029579526	1586.6	18755.633333333335	-6.439404609950849
755.4633220604613	1586.6333333333334	18815.866666666665	-6.574343641917183
756.2087681511574	1585.7666666666667	18860.1	-6.440900494437475
756.9541412278757	1586.7333333333333	18922.833333333332	-6.049350705685426
757.699441288451	1586.5	18977.4	-6.281555020384638
758.4446683307182	1586.0	18999.933333333334	-6.330659960050253
759.1898223525119	1586.9333333333334	19050.4	-6.648489049373232
759.9349033516671	1586.8	19128.933333333334	-6.107373841790279
760.6799113260186	1586.3666666666666	19210.133333333335	-5.754350005490959
761.424846273401	1587.6666666666667	19266.9	-5.544853960922591
762.1697081916495	1585.9	19339.833333333332	-5.98998391563367
762.9144970785986	1586.9	19407.066666666666	-6.047993279316387
763.6592129320832	1587.7333333333333	19421.933333333334	-6.623248705951464
764.4038557499381	1586.1666666666667	19477.866666666665	-6.325508136101018
765.1484255299982	1585.9333333333334	19515.1	-6.423779574027945
765.8929222700982	1585.8	19547.066666666666	-6.534668496852484
766.637345968073	1585.7666666666667	19613.966666666667	-6.664023403909171
767.3816966217572	1586.4666666666667	19717.366666666665	-6.389805923804295
768.1259742289859	1586.4333333333334	19804.7	-6.309267613038993
768.8701787875938	1587.0666666666666	19881.433333333334	-6.414222112568113
769.6143102954156	1586.9333333333334	19974.166666666668	-6.00640082322763
770.3583687502863	1586.4	20057.5	-5.746574572120841
771.1023541500406	1586.6	20150.7	-5.898795721447892
771.8462664925133	1586.1666666666667	20234.8	-5.915887996687848
772.5901057755393	1586.7	20325.433333333334	-6.079652048264229
773.3338719969533	1586.4666666666667	20426.666666666668	-5.796245802930468
774.0775651545903	1586.7	20486.133333333335	-5.883250467011185
774.8211852462848	1586.7666666666667	20541.966666666667	-6.168849387152648
775.5647322698719	1586.4	20634.866666666665	-6.0107057319300425
776.3082062231862	1586.1333333333334	20694.233333333334	-6.5946713043850504
777.0516071040627	1587.2	20793.233333333334	-6.521203344760434
777.7949349103361	1586.1666666666667	20910.0	-5.97440543839902
778.5381896398412	1587.4666666666667	21039.966666666667	-6.175873662886253
779.281371290413	1586.5666666666666	21161.266666666666	-6.173318352233929
780.024479859886	1586.6666666666667	21257.7	-6.279688992279068
780.7675153460953	1586.6	21365.433333333334	-5.8017786864474585
781.5104777468754	1586.5333333333333	21488.1	-5.910491351960923
782.2533670600615	1586.4333333333334	21597.4	-6.241518579980542
782.996183283488	1586.4666666666667	21726.566666666666	-5.78776563350928
783.73892641499	1586.2666666666667	21835.033333333333	-5.910685580579985
784.4815964524023	1587.2333333333333	21926.933333333334	-6.428269549899856
785.2241933935596	1586.6333333333334	22061.0	-5.227480147700557
785.9667172362967	1587.0	22113.5	-6.41606331733528
786.7091679784486	1586.2	22203.5	-5.870856331661496
787.4515456178499	1586.0666666666666	22294.0	-5.849471617470159
788.1938501523355	1586.7	22432.566666666666	-6.02202199931767
788.9360815797401	1586.0333333333333	22525.7	-6.5322085678207245
789.6782398978987	1586.3666666666666	22606.7	-6.45169148720481
790.420325104646	1586.4666666666667	22730.333333333332	-6.241535261022061
791.1623371978169	1586.5666666666666	22839.233333333334	-6.353485141843816
791.9042761752461	1586.4333333333334	22935.5	-6.42256246252921
792.6461420347684	1586.1666666666667	23048.5	-5.832241678229882
793.3879347742187	1586.4666666666667	23147.9	-6.177774374506409
794.1296543914318	1586.4	23231.9	-6.435418095057312
794.8713008842426	1587.0	23324.766666666666	-6.843149727986366
795.6128742504857	1586.3666666666666	23467.933333333334	-6.358673209755344
796.354374487996	1585.9666666666667	23604.7	-6.797283274122197
797.0958015946084	1586.8	23689.666666666668	-6.554894710345117
797.8371555681575	1586.2333333333333	23804.833333333332	-6.231440900553403
798.5784364064783	1586.4666666666667	23874.333333333332	-6.979252445783483
799.3196441074057	1586.5333333333333	24037.5	-6.258298840574121
800.0607786687742	1586.8	24194.3	-5.847105692730898
800.8018400884189	1585.9666666666667	24264.533333333333	-6.192161263982689
801.5428283641745	1586.6	24359.066666666666	-6.2689552388216345
802.2837434938757	1586.7666666666667	24460.466666666667	-5.96432781731006
803.0245854753575	1586.5666666666666	24607.666666666668	-5.167714396247036
803.7653543064547	1586.5	24710.333333333332	-5.529532722373698
804.5060499850019	1586.7	24830.866666666665	-4.798232704751374
805.2466725088342	1586.9333333333334	24882.5	-5.595169492527509
805.9872218757862	1587.2333333333333	25000.333333333332	-5.750351929437124
806.7276980836928	1585.9666666666667	25145.5	-5.93310534705825
807.4681011303886	1585.8666666666666	25277.0	-5.646515793554336
808.2084310137088	1586.7666666666667	25389.466666666667	-5.537361763832228
808.948687731488	1586.8666666666666	25495.0	-5.4204174823001186
809.688871281561	1586.1333333333334	25530.033333333333	-6.563270707074692
810.4289816617627	1586.4	25604.533333333333	-7.180916499657772
811.1690188699278	1586.4	25710.866666666665	-6.943468774325571
811.9089829038911	1586.9333333333334	25754.566666666666	-6.709449529355483
812.6488737614875	1586.4333333333334	25831.9	-6.769205980206887
813.3886914405518	1586.5666666666666	25961.433333333334	-6.353863572918866
814.1284359389189	1586.9333333333334	26074.633333333335	-6.080609520429494
814.8681072544233	1586.5666666666666	26199.266666666666	-5.471262357059925
815.6077053849002	1587.2666666666667	26318.666666666668	-6.056895854625467
816.3472303281842	1586.3	26379.3	-5.737231894930174
817.0866820821101	1586.4333333333334	26457.666666666668	-5.876672222642274
817.8260606445127	1586.5	26568.766666666666	-5.69576585013667
818.5653660132269	1586.5	26674.5	-5.8205419279811945
819.3045981860876	1587.3333333333333	26721.3	-5.7201641608049245
820.0437571609293	1586.4666666666667	26784.966666666667	-5.6131798634649845
820.7828429355872	1587.2333333333333	26795.6	-6.147520833291352
821.5218555078957	1586.5666666666666	26861.266666666666	-6.384992564156718
822.26079487569	1586.9	26965.366666666665	-5.914201519962564
822.9996610368046	1586.5	27070.9	-5.900991241435982
823.7384539890745	1586.8666666666666	27158.3	-5.760388565832196
824.4771737303345	1586.8333333333333	27247.733333333334	-6.151671629909248
825.2158202584193	1586.8666666666666	27325.9	-5.390511568018871
825.9543935711638	1586.5666666666666	27358.666666666668	-5.651519554924824
826.6928936664028	1586.3	27481.666666666668	-6.15478915800912
827.4313205419711	1586.2333333333333	27556.9	-6.300817782912157
828.1696741957036	1586.6333333333334	27609.566666666666	-5.998654723207612
828.907954625435	1586.6	27668.8	-6.094043649139094
829.646161829	1586.8	27736.7	-5.814625834864751
830.3842958042337	1586.2	27788.733333333334	-5.976347017370733
831.1223565489707	1586.1666666666667	27824.966666666667	-6.550036963099229
831.8603440610459	1586.1666666666667	27922.933333333334	-6.0133211412407865
832.598258338294	1586.9333333333334	28066.3	-5.811808089674349
833.3360993785501	1587.8333333333333	28160.633333333335	-6.210073182584776
834.0738671796487	1586.8	28285.6	-6.626027557551959
834.8115617394246	1586.5	28487.9	-5.516712213858305
835.5491830557129	1586.4333333333334	28593.966666666667	-5.62270640640279
836.2867311263482	1586.6666666666667	28607.0	-5.906086668461851
837.0242059491653	1586.9666666666667	28654.833333333332	-5.540558239901189
837.7616075219992	1586.5	28733.4	-5.541905006961953
838.4989358426844	1587.0	28811.833333333332	-5.203662463096055
839.2361909090561	1586.7666666666667	28827.833333333332	-5.52706672361067
839.9733727189487	1586.3333333333333	28905.6	-5.4993115605739336
840.7104812701973	1586.5666666666666	29023.366666666665	-5.513413349523234
841.4475165606366	1586.2333333333333	29163.4	-5.185295074823217
842.1844785881015	1586.1	29246.466666666667	-5.875674138439317
842.9213673504267	1586.8333333333333	29320.166666666668	-6.417697760869569
843.6581828454471	1586.2666666666667	29337.8	-5.78238428117414
844.3949250709974	1586.3	29395.366666666665	-5.755602969270255
845.1315940249126	1586.5	29454.666666666668	-5.6845199981487555
845.8681897050272	1587.0	29575.233333333334	-6.258739678757145
846.6047121091764	1586.3666666666666	29698.6	-6.104915072227027
847.3411612351948	1586.2333333333333	29834.1	-5.897377123857208
848.0775370809172	1586.0666666666666	29894.933333333334	-5.691491037488598
848.8138396441784	1586.4	30019.533333333333	-5.537103071362393
849.5500689228132	1586.1666666666667	30069.433333333334	-6.3476174980596385
850.2862249146566	1586.5666666666666	30126.666666666668	-6.327570533148459
851.0223076175432	1586.1333333333334	30276.266666666666	-6.514479279068331
851.7583170293079	1587.0	30482.0	-6.305716367980761
852.4942531477856	1586.5666666666666	30623.2	-5.494123085093817
853.2301159708109	1586.3666666666666	30650.6	-5.145013086279757
853.9659054962187	1587.3333333333333	30714.866666666665	-5.1972531410742615
854.7016217218439	1586.6666666666667	30816.566666666666	-5.533334934336685
855.4372646455213	1586.3	30908.533333333333	-5.554529704734597
856.1728342650856	1586.7333333333333	31024.266666666666	-5.617873810626476
856.9083305783716	1586.4666666666667	31150.933333333334	-5.395189060906079
857.6437535832143	1586.2666666666667	31247.666666666668	-4.9754488847370135
858.3791032774483	1585.7666666666667	31287.2	-5.2972821158612735
859.1143796589085	1586.4666666666667	31268.3	-5.766896130442373
859.8495827254299	1585.9333333333334	31405.566666666666	-5.691072539623927
860.5847124748469	1587.1	31455.4	-5.976440616717039
861.3197689049947	1586.4333333333334	31630.2	-5.629389921138224
862.0547520137079	1586.2666666666667	31833.8	-5.814189887242181
862.7896617988213	1586.4666666666667	31911.266666666666	-6.24673967941784
863.5244982581698	1587.0	31993.866666666665	-6.256281040404581
864.2592613895882	1585.9666666666667	31991.4	-6.436280524226449
864.9939511909114	1586.3333333333333	31982.6	-6.678396957234038
865.728567659974	1586.5666666666666	32078.566666666666	-6.352177679818843
866.4631107946109	1586.5333333333333	32153.3	-5.659449339015231
867.197580592657	1586.7	32247.3	-5.486083678186414
867.931977051947	1586.8666666666666	32359.066666666666	-5.5025461274832566
868.6663001703158	1586.3333333333333	32399.733333333334	-5.077984982595616
869.4005499455982	1586.5333333333333	32430.6	-5.194024953257434
870.1347263756289	1586.0333333333333	32371.9	-5.276261887860949
870.8688294582428	1586.5666666666666	32432.033333333333	-4.92844823705058
871.6028591912748	1586.5	32513.6	-5.33046037956764
872.3368155725594	1586.1	32643.666666666668	-5.153003316544946
873.0706985999318	1586.9666666666667	32660.1	-5.847830784595359
873.8045082712266	1585.8333333333333	32733.966666666667	-5.69992376130074
874.5382445842787	1586.2666666666667	32836.96666666667	-5.891606816923293
875.2719075369228	1586.4333333333334	32970.9	-5.7446876416710015
876.0054971269938	1586.0333333333333	33109.333333333336	-5.652470879893672
876.7390133523264	1586.0333333333333	33300.566666666666	-5.349518539189254
877.4724562107556	1587.1333333333334	33487.63333333333	-5.3884489192870415
878.2058257001161	1586.3666666666666	33604.066666666666	-5.182580190457637
878.9391218182427	1585.9333333333334	33728.6	-5.321852525919628
879.6723445629702	1585.7666666666667	33877.03333333333	-5.231074623115789
880.4054939321335	1586.6	33965.433333333334	-4.991656860413507
881.1385699235674	1586.5	34173.566666666666	-5.840951597428866
881.8715725351066	1586.6333333333334	34384.46666666667	-6.113649903327806
882.604501764586	1586.2666666666667	34659.53333333333	-5.619999518350398
883.3373576098403	1586.4	34869.8	-5.725990963696118
884.0701400687044	1586.6666666666667	34966.73333333333	-6.306198310912033
884.8028491390132	1586.4666666666667	35085.53333333333	-6.840302325681788
885.5354848186014	1587.1666666666667	35264.86666666667	-6.420316540864669
886.2680471053038	1585.9333333333334	35409.03333333333	-6.822471157460083
887.0005359969554	1586.5333333333333	35554.166666666664	-6.745414011825389
887.7329514913906	1587.2333333333333	35703.6	-7.311628902210345
888.4652935864447	1586.7666666666667	35918.566666666666	-6.972860672438221
889.1975622799522	1586.1666666666667	36071.333333333336	-7.3438879692714645
889.929757569748	1586.6	36324.666666666664	-6.1587709003314295
890.6618794536669	1586.4666666666667	36524.73333333333	-5.353759155586005
891.3939279295437	1586.3666666666666	36618.86666666667	-5.809008395193225
892.1259029952132	1586.2	36721.9	-5.3739168073347106
892.8578046485103	1586.0666666666666	36897.166666666664	-5.710477592413993
893.5896328872698	1586.0666666666666	37097.63333333333	-5.3959025572923665
894.3213877093264	1586.3	37257.433333333334	-5.523005387168603
895.0530691125149	1585.9	37516.63333333333	-5.023200242675394
895.7846770946703	1586.2666666666667	37812.53333333333	-4.839421935834283
896.5162116536272	1585.3666666666666	37984.9	-4.226125415570566
897.2476727872206	1586.0333333333333	38082.63333333333	-3.3325517651994288
897.9790604932853	1586.0333333333333	38159.36666666667	-3.6420690592723317
898.7103747696559	1586.9333333333334	38324.7	-3.2000751561825074
899.4416156141674	1586.6	38520.13333333333	-3.174225779986492
900.1727830246544	1586.9	38771.73333333333	-2.7924884122106866
900.9038769989521	1586.4	39002.73333333333	-2.9839657922161744
901.634897534895	1586.5666666666666	39269.566666666666	-2.711787044589369
902.365844630318	1586.5	39513.26666666667	-1.8028185586143666
903.0967182830558	1587.2	39612.7	-2.05966925400968
903.8275184909435	1585.4	39702.5	-1.838084941252826
904.5582452518156	1586.9333333333334	39824.96666666667	-1.9913466003081883
905.288898563507	1586.3666666666666	40043.5	-1.4783630963959613
906.0194784238527	1586.3666666666666	40224.933333333334	-1.223053063050391
906.7499848306873	1586.4666666666667	40427.7	-1.3452578778258422
907.4804177818455	1586.4	40608.5	-1.7634006717207855
908.2107772751625	1585.9	40876.9	-1.415458420239053
908.9410633084728	1585.7666666666667	41104.26666666667	-1.6493411722874278
909.6712758796114	1586.2666666666667	41205.7	-1.6560673768975323
910.4014149864129	1586.3333333333333	41334.2	-1.447496294647039
911.1314806267123	1586.8666666666666	41449.1	-1.478458750194545
911.8614727983444	1585.9666666666667	41666.23333333333	-0.904193427203683
912.5913914991438	1586.4	41829.53333333333	-1.1890622624196283
913.3212367269456	1586.9	41972.73333333333	-1.116940431538954
914.0510084795844	1586.6333333333334	42100.166666666664	-1.1982415323197553
914.7807067548952	1586.4	42275.53333333333	-1.0624890244816423
915.5103315507125	1585.7666666666667	42372.86666666667	-0.9908924074572814
916.2398828648716	1586.0	42482.8	-1.5356611383551682
916.9693606952068	1586.5	42606.26666666667	-1.256322369008186
917.6987650395532	1586.8	42621.76666666667	-1.8587167143935746
918.4280958957455	1585.7	42713.53333333333	-1.6024549318301204
919.1573532616186	1586.3	42825.13333333333	-2.0403589979645806
919.8865371350073	1586.5	42826.433333333334	-2.2718854922527796
920.6156475137464	1586.0	42896.96666666667	-1.502831672272245
921.3446843956707	1585.8	42873.3	-2.177879969232042
922.0736477786149	1586.0333333333333	42876.1	-1.9956066195962063
922.802537660414	1586.3	42967.3	-1.9139166088910682
923.5313540389027	1587.3	43041.03333333333	-1.8267651640705906
924.2600969119159	1585.9666666666667	43054.333333333336	-2.3712145990999463
924.9887662772883	1586.0	43069.7	-2.179063657178726
925.7173621328548	1586.1666666666667	43021.46666666667	-2.475593805277501
926.4458844764501	1586.7666666666667	42950.833333333336	-2.564744828276158
927.1743333059092	1586.3666666666666	42691.166666666664	-2.709340835088832
927.9027086190666	1586.2666666666667	42381.63333333333	-2.6927987698127795
928.6310104137575	1586.2	41976.933333333334	-2.372282770341735
929.3592386878165	1586.1666666666667	41400.03333333333	-2.614427166143579
930.0873934390784	1586.4666666666667	40684.26666666667	-2.8269963034316374
930.815474665378	1586.7	39903.6	-3.033766753580981
931.5434823645503	1586.5	38978.73333333333	-3.0927601246240277
932.2714165344298	1586.6	37811.066666666666	-3.2968135887015353
932.9992771728516	1586.4	36626.9	-3.757281844301537
933.7270642776504	1586.5666666666666	35478.23333333333	-3.8616379712156155
934.4547778466609	1586.8	34393.333333333336	-4.388231703917065
935.1824178777181	1586.7666666666667	33638.23333333333	-2.879275164402473
935.9099843686568	1585.8333333333333	32922.833333333336	-3.4124634711903146
936.6374773173115	1586.0	32441.866666666665	-3.286232247993997
937.3648967215174	1586.2666666666667	32129.066666666666	-2.710238603401482
938.0922425791092	1587.0	31938.0	-3.0480799936584515
938.8195148879216	1587.2	31935.4	-3.2879743835752127
939.5467136457895	1585.8666666666666	32092.333333333332	-3.6424229083817776
940.2738388505477	1585.9666666666667	32384.633333333335	-3.32962973443072
941.000890500031	1586.6	32784.96666666667	-3.5762403432512726
941.7278685920743	1586.2	33318.86666666667	-3.9473083693998676
942.4547731245123	1586.3	33967.8	-3.1537084607330073
943.1816040951798	1586.2666666666667	34646.76666666667	-3.593647627515232
943.9083615019116	1586.0666666666666	35372.6	-3.8056491606113
944.6350453425426	1586.5	36155.166666666664	-3.5936720804933207
945.3616556149077	1586.2	36963.3	-3.857172510852392
946.0881923168415	1586.9666666666667	37731.9	-4.168089396442618
946.8146554461789	1586.5666666666666	38463.13333333333	-4.314777848008803
947.5410450007547	1586.2333333333333	39311.86666666667	-3.488644039782061
948.2673609784038	1586.5	40078.0	-3.6235657990015175
948.9936033769609	1585.9666666666667	40860.6	-3.6057113621932038
949.7197721942608	1586.4666666666667	41570.86666666667	-3.924970434231981
950.4458674281384	1586.1333333333334	42325.8	-3.8933813910772033
951.1718890764284	1586.9333333333334	43133.0	-3.4200664593126366
951.8978371369658	1586.7666666666667	43868.76666666667	-3.3685826577094264
952.6237116075853	1585.8	44459.4	-3.096374056339949
953.3495124861216	1586.4	44979.066666666666	-2.989892034058111
954.0752397704097	1586.3	45487.26666666667	-2.940980610967601
954.8008934582843	1586.4333333333334	46047.166666666664	-2.395992191705768
955.5264735475803	1586.2333333333333	46494.4	-3.055490455845073
956.2519800361324	1586.8666666666666	46975.833333333336	-2.820798602380005
956.9774129217755	1585.7333333333333	47404.066666666666	-2.9237684330099993
957.7027722023442	1586.5666666666666	47877.7	-2.9753881026068316
958.4280578756737	1585.9666666666667	48286.96666666667	-2.1191300617878635
959.1532699395985	1586.5666666666666	48529.433333333334	-2.3858862558610703
959.8784083919536	1585.9333333333334	48832.53333333333	-2.542121693957818
960.6034732305736	1586.6666666666667	49114.8	-2.5734361955759497
961.3284644532936	1587.0333333333333	49366.333333333336	-2.635845153038015
962.053382057948	1587.2	49763.73333333333	-2.5469676014205453
962.7782260423721	1586.4666666666667	50125.933333333334	-2.1895287213007166
963.5029964044004	1586.4666666666667	50364.9	-2.0925942740797194
964.2276931418677	1586.3666666666666	50541.86666666667	-2.1986250822152646
964.952316252609	1586.5333333333333	50694.73333333333	-1.9497629498333704
965.6768657344589	1586.2666666666667	50728.4	-2.017917934084828
966.4013415852523	1587.3333333333333	50710.26666666667	-2.1761957674569987
967.1257438028242	1586.6	50680.1	-2.4417710724794714
967.8500723850091	1586.5333333333333	50730.333333333336	-1.8254623118838655
968.574327329642	1586.1666666666667	50826.86666666667	-1.636225790220082
969.2985086345576	1586.8	50942.86666666667	-2.215845222544277
970.0226162975908	1586.4	50926.333333333336	-1.8751918165006616
970.7466503165765	1586.8	50838.333333333336	-1.8525026654555183
971.4706106893493	1587.1666666666667	50836.5	-1.5630168306295875
972.1944974137441	1586.5	50717.666666666664	-1.6701002097154787
972.9183104875957	1587.1333333333334	50468.63333333333	-1.803976006187278
973.6420499087391	1586.6333333333334	50160.4	-1.5502687137367794
974.3657156750087	1586.7333333333333	49943.76666666667	-1.4551755558855155
975.0893077842397	1586.5	49748.833333333336	-1.2785734825026678
975.8128262342667	1586.4666666666667	49686.46666666667	-1.250218875347904
976.5362710229247	1587.1333333333334	49559.6	-0.956752190720795
977.2596421480483	1586.2666666666667	49429.03333333333	-1.2892129143633155
977.9829396074724	1586.6	49296.7	-1.6339056321786403
978.7061633990318	1586.3	49087.76666666667	-1.3485942928842092
979.4293135205613	1586.0	48785.2	-1.5968617789004405
980.1523899698958	1586.4333333333334	48526.36666666667	-1.5125538864092165
980.87539274487	1586.4	48440.46666666667	-1.2590780972225872
981.5983218433189	1586.4666666666667	48502.46666666667	-0.6185341803633253
982.3211772630771	1586.5	48522.933333333334	-1.1842872065521706
983.0439590019795	1586.7333333333333	48655.26666666667	-0.7676105994268322
983.7666670578608	1587.6333333333334	48679.03333333333	-0.3951525891799449
984.4893014285559	1586.1666666666667	48654.8	-0.42176902130438804
985.2118621118997	1585.8333333333333	48610.26666666667	-0.10127091811671945
985.9343491057269	1586.3666666666666	48554.76666666667	0.34040548993121933
986.6567624078724	1586.2666666666667	48438.86666666667	-0.24834832143076452
987.3791020161709	1586.0333333333333	48446.4	-0.16092170822069587
988.1013679284573	1586.3333333333333	48396.73333333333	-0.49144179049035785
988.8235601425663	1586.9	48302.53333333333	-0.635728763875706
989.5456786563328	1586.4	48393.23333333333	-0.26806422276235786
990.2677234675917	1586.3	48426.8	-0.5519377371081226
990.9896945741776	1586.2666666666667	48327.03333333333	-0.6561074827733204
991.7115919739255	1586.7666666666667	48161.333333333336	-0.6869985363341443
992.4334156646702	1586.4	47849.8	-0.6169416457047304
993.1551656442463	1586.7333333333333	47470.8	-0.2621024740888351
993.8768419104888	1587.0666666666666	47103.4	-0.3725950562127589
994.5984444612325	1586.3666666666666	46859.26666666667	-0.1652846947883566
995.3199732943121	1586.6333333333334	46592.2	-0.32571922880701076
996.0414284075626	1586.4666666666667	46335.9	0.12456571560257293
996.7628097988187	1586.3333333333333	46066.13333333333	-0.4502059169074438
997.4841174659151	1586.7	45823.8	-0.642892612687127
998.2053514066869	1586.8	45517.6	-0.44299080788245704
998.9265116189687	1586.4333333333334	45107.833333333336	-0.03259642537659046
999.6475981005952	1586.8333333333333	44573.066666666666	-0.09428542273718436
1000.3686108494015	1586.3666666666666	44069.066666666666	-0.07121338421094542
1001.0895498632223	1586.7333333333333	43689.73333333333	-0.14610527292529693
1001.8104151398923	1586.5333333333333	43306.8	-0.21854820893376878
1002.5312066772464	1586.6	42977.333333333336	0.08744674869758202
1003.2519244731194	1586.5	42680.36666666667	0.23362342361741917
1003.9725685253462	1586.3666666666666	42292.4	0.29634488671847375
1004.6931388317614	1586.4	41926.166666666664	0.4254619622059197
1005.4136353902	1587.3	41403.4	0.3844780495012463
1006.1340581984969	1586.7666666666667	40810.63333333333	0.42353355160847217
1006.8544072544867	1586.4333333333334	40173.26666666667	0.8558469271827422
1007.5746825560042	1587.0333333333333	39533.3	0.4160336895998638
1008.2948841008844	1586.1	38978.2	0.5718148550599588
1009.0150118869618	1585.8	38515.166666666664	0.37531055334193164
1009.7350659120716	1586.3	38177.23333333333	0.5962283483883254
1010.4550461740483	1586.6	37801.53333333333	0.15432626020474893
1011.174952670727	1587.2666666666667	37453.03333333333	0.830251796134303
1011.8947853999423	1586.5666666666666	37067.2	0.8895580039031089
1012.614544359529	1586.1333333333334	36575.1	1.439316097361177
1013.334229547322	1586.3	35957.8	1.2653724025422624
1014.0538409611561	1587.1333333333334	35332.46666666667	2.0644904414406406
1014.7733785988661	1587.4	34699.8	2.1312866959157786
1015.4928424582868	1587.1	34185.433333333334	2.1756918810080244
1016.2122325372529	1585.7333333333333	33747.933333333334	2.9102288515598427
1016.9315488335994	1587.2666666666667	33342.2	2.231335198209561
1017.6507913451611	1586.5333333333333	33018.933333333334	2.2209592836719323
1018.3699600697728	1587.0333333333333	32671.166666666668	2.274932645055778
1019.0890550052692	1586.8333333333333	32229.4	2.6617824193228685
1019.8080761494851	1586.7	31671.5	2.487157726214909
1020.5270235002555	1586.4333333333334	31025.666666666668	2.623479231029853
1021.2458970554151	1587.0333333333333	30286.166666666668	3.1504191083160076
1021.9646968127987	1586.4333333333334	29610.166666666668	3.132962514887399
1022.6834227702411	1586.7	29011.633333333335	2.2423149638043807
1023.4020749255772	1586.8	28504.033333333333	2.2966143736158937
1024.1206532766416	1587.3	28109.066666666666	2.0572006169244346
1024.8391578212693	1586.3333333333333	27808.433333333334	2.375979826494141
1025.5575885572953	1587.2333333333333	27469.266666666666	2.2689478958297924
1026.2759454825539	1586.1333333333334	27028.466666666667	2.2739446479116565
1026.9942285948803	1586.7	26477.4	2.6169355451196195
1027.7124378921092	1586.2	25900.366666666665	2.1451312227203356
1028.4305733720753	1586.6	25286.866666666665	1.9584067598118564
1029.1486350326138	1586.3666666666666	24739.6	2.0814241061526855
1029.866622871559	1586.3666666666666	24219.466666666667	1.8710625430749706
1030.584536886746	1586.9666666666667	23784.6	1.6563887726021589
1031.3023770760096	1586.7666666666667	23410.7	1.85464685303361
1032.0201434371845	1586.1666666666667	23088.966666666667	2.000073212142066
1032.7378359681059	1586.9	22755.433333333334	1.5297683466605498
1033.455454666608	1587.0	22374.7	1.4655993440606945
1034.1729995305259	1586.3333333333333	21931.9	1.4989315093534046
1034.8904705576945	1585.6333333333334	21390.0	1.2994213682311426
1035.6078677459486	1586.8	20851.066666666666	1.14524320430149
1036.3251910931228	1586.9333333333334	20333.4	1.3139953959715904
1037.042440597052	1586.6	19898.2	1.3849013535142491
1037.7596162555712	1586.8666666666666	19478.333333333332	1.3419868678840006
1038.4767180665153	1586.5333333333333	19126.833333333332	0.7483906944913968
1039.1937460277186	1585.8	18828.066666666666	0.6991035866549337
1039.9107001370162	1586.8	18559.533333333333	0.9366689990436659
1040.627580392243	1586.2333333333333	18282.2	1.0591092602390226
1041.3443867912338	1586.4666666666667	17941.966666666667	0.776052864040624
1042.0611193318232	1586.4666666666667	17546.4	0.1823556466141875
1042.7777780118463	1586.8666666666666	17133.466666666667	0.7810199041586599
1043.4943628291376	1586.9333333333334	16705.5	1.1035179529820727
1044.2108737815322	1586.4666666666667	16282.366666666667	0.09260640485809477
1044.9273108668647	1586.4	15914.533333333333	0.4457947094050876
1045.64367408297	1586.6666666666667	15576.433333333332	0.6917909839869122
1046.359963427683	1586.5333333333333	15300.333333333334	0.4161112963719315
1047.0761788988382	1586.0666666666666	15051.066666666668	0.7726225813968872
1047.7923204942708	1587.3333333333333	14789.933333333332	0.4827225715053066
1048.5083882118154	1587.1	14522.8	0.6361206276213264
1049.224382049307	1586.8666666666666	14204.466666666667	0.3075918910328759
1049.9403020045802	1586.4666666666667	13882.433333333332	1.250953278998502
1050.6561480754697	1587.2666666666667	13528.3	0.8616090022495008
1051.3719202598106	1586.7666666666667	13214.466666666667	2.1304313274242426
1052.0876185554378	1587.2	12919.8	1.5651006395902556
1052.8032429601856	1586.5666666666666	12662.7	0.9027661721472152
1053.5187934718892	1586.6	12454.866666666667	0.6918564767526556
1054.2342700883835	1586.5	12300.166666666666	1.4346564742363088
1054.949672807503	1586.7333333333333	12158.7	0.7976806099894003
1055.6650016270826	1586.5	11982.533333333333	0.5197135691571554
1056.3802565449573	1586.9	11784.9	1.1983250785930812
1057.0954375589617	1586.2333333333333	11555.5	0.7252085956554998
1057.8105446669308	1586.7	11328.833333333334	1.2664020202357413
1058.5255778666992	1587.0	11091.466666666667	0.991160868390164
1059.240537156102	1586.3666666666666	10861.733333333334	1.1877890607497847
1059.9554225329737	1586.9	10643.366666666667	-0.007992272294859278
1060.6702339951491	1586.8	10483.266666666666	-0.18708966307083852
1061.3849715404633	1586.2	10362.366666666667	0.5331227931754646
1062.0996351667509	1587.0666666666666	10256.233333333334	0.6149516375851514
1062.8142248718468	1586.0666666666666	10127.4	0.7684573338213139
1063.528740653586	1586.5	9979.666666666666	0.5885533443454715
1064.2431825098029	1586.3666666666666	9793.533333333333	0.34056293737587406
1064.9575504383324	1586.9	9585.8	-0.027146289421010817
1065.6718444370097	1585.3	9385.766666666666	-0.1447320474506354
1066.386064503669	1586.7333333333333	9208.133333333333	-0.11015423943324393
1067.1002106361457	1586.2333333333333	9061.5	0.3622923024190732
1067.8142828322743	1585.5666666666666	8957.5	0.8609663543901143
1068.5282810898898	1586.4	8850.8	0.7100162109270758
1069.2422054068265	1586.4666666666667	8748.566666666668	-0.5130974056217323
1069.95605578092	1586.4333333333334	8659.433333333332	0.1166789715258409
1070.6698322100044	1586.3666666666666	8501.266666666666	-0.6087874799356171
1071.383534691915	1586.6	8348.433333333332	0.7692679172763368
1072.0971632244864	1586.8666666666666	8161.133333333333	-0.44897421678821636
1072.8107178055534	1586.8666666666666	8015.6	-0.21837362731517562
1073.524198432951	1587.3666666666666	7885.466666666666	-0.35612882447713246
1074.2376051045137	1586.5	7781.2	-0.4274448878169857
1074.9509378180765	1586.7333333333333	7688.366666666667	-0.587996309306676
1075.6641965714741	1586.7666666666667	7613.233333333334	-0.4825641456422544
1076.3773813625414	1587.1333333333334	7516.733333333334	-1.214114938762883
1077.0904921891133	1586.4666666666667	7423.533333333334	-0.8597415897817011
1077.8035290490245	1586.7666666666667	7297.733333333334	-0.015208874534139329
1078.51649194011	1586.7	7161.1	-1.3793887604859862
1079.2293808602042	1585.8333333333333	7044.766666666666	0.31303563691251435
1079.9421958071423	1586.4666666666667	6926.1	-1.0452404318085788
1080.6549367787588	1586.3	6832.866666666667	-1.129813314570743
1081.367603772889	1586.0333333333333	6760.833333333333	-0.9863950895521317
1082.080196787367	1586.7333333333333	6708.133333333333	-0.2995231914277701
1082.7927158200282	1585.7666666666667	6625.466666666666	-0.02297930391907261
1083.5051608687072	1586.6333333333334	6524.4	-1.375758770004085
1084.217531931239	1586.4666666666667	6403.8	-0.7116211467925447
1084.9298290054578	1586.2333333333333	6282.8	-1.3571954037422824
1085.6420520891993	1586.6333333333334	6179.8	-0.8281184786711507
1086.3542011802977	1586.3666666666666	6103.333333333333	-0.7844945827364918
1087.0662762765878	1586.3333333333333	6047.033333333334	-0.13628284387269232
1087.7782773759047	1586.9666666666667	5985.833333333333	-1.7079350630606505
1088.4902044760831	1586.5333333333333	5911.0	-0.5419690729030537
1089.202057574958	1585.9666666666667	5816.333333333333	-0.9707734899310788
1089.9138366703637	1586.4666666666667	5730.433333333333	-0.9038462610050331
1090.6255417601355	1586.8666666666666	5636.7	-1.8832927815073823
1091.337172842108	1586.5333333333333	5560.466666666666	-1.625313312273189
1092.048729914116	1586.8666666666666	5500.5	-2.1070027535239086
1092.7602129739944	1587.0666666666666	5460.3	-1.4514866697085904
1093.471622019578	1586.1333333333334	5408.133333333333	-1.2368059810350103
1094.1829570487016	1587.3	5351.166666666667	0.07693027528015495
1094.8942180592	1586.8	5256.4	-2.7488204306004262
1095.605405048908	1585.7666666666667	5176.5	-1.3927060522998103
1096.3165180156604	1587.1666666666667	5108.066666666667	-1.6824869631212966
1097.027556957292	1585.5666666666666	5064.5	-1.0888641409363649
1097.7385218716379	1586.4333333333334	5018.633333333333	-4.080514073171852
1098.4494127565324	1586.7333333333333	4973.133333333333	-1.7449193444681337
1099.1602296098106	1586.3333333333333	4898.266666666666	-0.6376985623231362
1099.8709724293074	1585.8666666666666	4808.0	-2.3702249718270574
1100.5816412128574	1586.0333333333333	4738.3	-1.4442033862749881
1101.2922359582956	1586.4333333333334	4681.9	-2.3181084168475645
1102.0027566634565	1586.5	4655.733333333334	-1.2387092965838886
1102.7132033261753	1586.8	4599.1	-2.983734391327868
1103.4235759442865	1586.3	4532.633333333333	-1.6183992420490259
1104.1338745156252	1586.0	4468.6	-0.7727036896360495
1104.844099038026	1586.9333333333334	4419.366666666667	1.0285219789956712
1105.5542495093239	1586.4666666666667	4378.8	-2.125565056113707
1106.2643259273534	1586.7	4326.266666666666	-2.586834331941633
1106.9743282899494	1586.2666666666667	4252.366666666667	-2.3015703723636634
1107.684256594947	1586.8333333333333	4171.166666666667	-3.4869834522061405
1108.394110840181	1586.1666666666667	4114.966666666666	-3.296303699411118
1109.1038910234856	1586.3	4071.0333333333333	-3.024876705851812
1109.8135971426964	1586.6666666666667	4016.266666666667	-1.5107979134218985
1110.5232291956477	1585.9	3940.4666666666667	-2.9717146081491475
1111.2327871801745	1586.1666666666667	3877.766666666667	-0.8898122360974987
1111.9422710941117	1585.9666666666667	3824.133333333333	-3.6455496251258404
1112.6516809352938	1586.1	3784.5666666666666	-0.6251067461173553
1113.3610167015559	1586.1333333333334	3718.0666666666666	-3.179775339171297
1114.0702783907325	1586.2666666666667	3673.9333333333334	0.0069343437504251265
1114.7794660006589	1585.9	3627.866666666667	-1.316645512855418
1115.4885795291696	1586.5	3591.5333333333333	-3.1222604189357024
1116.1976189740992	1586.4666666666667	3542.3	-2.8035755752805867
1116.906584333283	1586.6333333333334	3496.8	-2.802616292172146
1117.6154756045555	1586.2	3456.1	-3.2317801254208582
1118.3242927857516	1586.7666666666667	3419.0	-3.619338332177737
1119.0330358747062	1585.9666666666667	3380.366666666667	-2.6621959098913517
1119.741704869254	1586.6333333333334	3337.7	-2.9496314275811697
1120.4502997672296	1585.9	3296.2	-2.8515494434501876
1121.1588205664682	1585.9666666666667	1666.5	-3.223643944951492
1121.8672672648045	1584.9	1667.3	3.350918210391873
1122.5756398600731	1585.4666666666667	1666.6333333333334	4.842482964866701
1123.2839383501089	1585.0666666666666	1665.4333333333334	-6.614203096070013
