# Supplementary material for: Roblonski: A Material-Efficient Robo-Fluidic Toolbox for Rapid Photochemical Characterization
Source: ACS Cent Sci. 2026 Feb 6;12(3):333–44. doi: 10.1021/acscentsci.5c02027 (PMC13022720; doi:10.1021/acscentsci.5c02027)
Supplement: Supplementary file 2 [file oc5c02027_si_002.zip › BeerLambertStudy/Raw Data (Automataed)/BLEC Study (2025 Jun 12)/RhodamineB3/blec_RhodamineB3__13062025_aABS_i14_eEXP_s2_d900e-03_t250-0_m7_v175-0.csv]

name	C:/Users/cbe.mabolha.shared/Documents/Gilson Spectroscopy Project\BLEC Study (2025 Jun 12)\RhodamineB3\blec_RhodamineB3__13062025_aABS_i14_eEXP_s2_d900e-03_t250-0_m7_v175-0.csv
2025-06-13 03:45:59.571878
mix_iter=7	mix_disp=175.0
droplet_volume=50.0	working_volume=250.0
dilution_scheme=Fractional(value=0.3333333333333333)	n_dil=6
calibration=Calibration(y = f(x); f(x) = -0.244 + 0.9765x; s.t. y > 0.0; Set Feb 4	2025 from "Manuscript Figures Data.xlsx")
count	30
interval	0.1 (Sec)
integration_time	40000 (uSec)
NLC=False	DCC=False	WCAL=-5	Slit=S5
Conc_0=0.009	nFRAC=0.4444444444444445	nConc_(14;2)=0.004	aFRAC=0.4448896625186656	aConc_(14;2)=0.00400400696266799
wavelength (nm)	dark reference (int)	light reference (int)	abs (mOD)
W	D	L	S
344.6678771972656	1601.8333333333333	1682.4	-9.244439524282006
345.45221902608614	1589.4333333333334	1669.8333333333333	4.161153718235758
346.236489003635	1587.0666666666666	1667.1333333333334	4.543821338707776
347.02068712774695	1585.2666666666667	1664.8333333333333	7.154326431177426
347.8048133962569	1585.0333333333333	2409.9	-2.1533137441715016
348.5888678069997	1586.2333333333333	2422.4	-4.512459467498047
349.3728503578101	1587.2333333333333	2437.1	-3.6300261771842943
350.15676104652283	1587.7	2448.1666666666665	-5.051354213479654
350.94059987097285	1587.8666666666666	2456.9	-3.5668139296340606
351.72436682899485	1586.8666666666666	2462.633333333333	-4.374888626999651
352.5080619184237	1586.3666666666666	2468.366666666667	-4.45785853609248
353.2916851370942	1585.5666666666666	2475.4666666666667	-2.7243834145529418
354.0752364828412	1585.7666666666667	2475.9666666666667	-4.931818249259114
354.8587159534994	1585.5333333333333	2481.0	-3.7024476747020496
355.6421235469038	1586.1333333333334	2481.266666666667	-4.488830242830322
356.42545926088906	1586.9333333333334	2486.4666666666667	-4.0526436602597675
357.20872309329	1586.5333333333333	2484.633333333333	-4.633587295646235
357.9919150419415	1586.6	2477.3	-6.565069734660356
358.77503510467835	1585.9333333333334	2474.5	-3.58567762087459
359.5580832793353	1585.6333333333334	2464.5666666666666	-4.99467494818877
360.34105956374725	1586.1333333333334	2462.2	-6.169152663934497
361.12396395574893	1586.2666666666667	2457.5	-5.744239406402754
361.9067964531752	1586.8333333333333	2454.6	-6.622237588895829
362.6895570538609	1586.5	2456.9	-4.895374248488049
363.47224575564076	1586.4333333333334	2456.3333333333335	-5.375102661919583
364.2548625563497	1586.1666666666667	2451.8	-4.624444872755168
365.0374074538224	1586.1333333333334	2453.7	-5.570717567422728
365.8198804458938	1586.2333333333333	2447.5666666666666	-4.647408217995607
366.6022815303986	1586.5	2449.9333333333334	-3.556594384186718
367.3846107051717	1586.2333333333333	2450.233333333333	-5.312282332904722
368.1668679680479	1585.9	2445.3333333333335	-5.49005615428824
368.9490533168619	1586.3	2456.3333333333335	-6.293634572174667
369.7311667494487	1586.8	2459.866666666667	-6.173853689604653
370.5132082636429	1586.4666666666667	2466.3	-6.6779429268998625
371.2951778572795	1586.4666666666667	2469.5666666666666	-6.136526947741084
372.07707552819323	1587.1666666666667	2473.9666666666667	-5.160380754604846
372.8589012742189	1586.5333333333333	2479.633333333333	-5.060111689207294
373.6406550931913	1586.0	2490.9	-3.5212182441670556
374.4223369829453	1586.9333333333334	2495.733333333333	-6.780432600177278
375.2039469413157	1586.2666666666667	2505.866666666667	-3.949013621620672
375.9854849661373	1586.2333333333333	2496.9	-5.057343692665749
376.7669510552448	1586.5	2501.0	-5.692962546041682
377.5483452064732	1586.2666666666667	2508.8333333333335	-5.318117205874895
378.3296674176572	1586.2	2523.4666666666667	-3.7371132739587427
379.11091768663164	1586.1666666666667	2527.3	-3.584546777502273
379.89209601123133	1586.6	2533.6666666666665	-4.1227669130401186
380.67320238929113	1586.6666666666667	2534.5333333333333	-4.497352205061599
381.45423681864577	1585.9	2538.3	-4.069673088392322
382.23519929713007	1585.8	2547.0666666666666	-7.109946021307011
383.01608982257886	1585.7	2556.5333333333333	-5.938681383649048
383.796908392827	1586.7	2569.133333333333	-4.66073740265671
384.57765500570923	1586.5	2565.266666666667	-8.39334503976159
385.3583296590604	1586.4333333333334	2561.4	-4.358272153130091
386.1389323507153	1585.8666666666666	2569.0666666666666	-3.9573528217691076
386.91946307850884	1586.5666666666666	2577.4333333333334	-6.870469500673289
387.69992184027564	1587.1333333333334	2595.633333333333	-6.77953534770253
388.48030863385065	1585.3666666666666	2625.3333333333335	-5.24394630048788
389.2606234570687	1586.5666666666666	2610.366666666667	-5.424009092948354
390.04086630776453	1586.1333333333334	2596.233333333333	-5.497111364345223
390.82103718377294	1586.4666666666667	2600.1666666666665	-7.22282955144458
391.6011360829288	1585.8666666666666	2612.5666666666666	-5.074442936925096
392.3811630030669	1586.1	2634.3	-7.55742398028307
393.161117942022	1586.8333333333333	2679.366666666667	-5.582132758950377
393.941000897629	1587.0333333333333	2725.9666666666667	-3.7965258547678484
394.72081186772266	1586.2666666666667	2730.9	-6.639393571009256
395.5005508501378	1586.4333333333334	2719.233333333333	-5.1450520623774905
396.28021784270925	1586.6333333333334	2719.366666666667	-4.576648333261487
397.0598128432718	1586.4666666666667	2730.633333333333	-7.550738286006178
397.83933584966024	1586.4	2733.4333333333334	-6.0907998424912355
398.6187868597095	1586.2	2751.266666666667	-3.9703666685133787
399.3981658712542	1587.0	2765.366666666667	-4.704235946444026
400.1774728821293	1586.5666666666666	2793.8333333333335	-4.698989295250354
400.9567078901696	1586.3	2821.266666666667	-2.0465492164207655
401.7358708932098	1587.0666666666666	2812.9333333333334	-6.854001244863385
402.5149618890848	1586.1	2801.9666666666667	-5.8657373281044745
403.2939808756294	1587.1	2807.4	-5.856274249278603
404.07292785067847	1586.2333333333333	2839.766666666667	-5.462606987848445
404.8518028120667	1586.1333333333334	2849.9333333333334	-6.672403990526384
405.630605757629	1586.7333333333333	2851.6	-7.500053218550169
406.4093366852001	1586.3666666666666	2842.866666666667	-8.228395064694848
407.1879955926149	1586.6	2850.1	-5.815641737356091
407.9665824777082	1586.5333333333333	2872.4666666666667	-5.7815087116361665
408.74509733831474	1586.0333333333333	2888.9333333333334	-5.947896399066321
409.52354017226935	1586.5666666666666	2896.4	-6.951140553021179
410.3019109774069	1586.5333333333333	2895.3	-6.673648265548659
411.08020975156217	1586.0333333333333	2911.0666666666666	-6.9150420095425345
411.8584364925699	1586.4333333333334	2938.766666666667	-6.164831843962409
412.6365911982651	1586.6333333333334	2964.0666666666666	-5.659252296180424
413.4146738664823	1586.7	2983.4666666666667	-8.528428751752632
414.19268449505654	1586.8666666666666	3017.4333333333334	-6.498393229029108
414.97062308182257	1586.6	3059.5	-3.670157409344637
415.74848962461516	1586.9666666666667	3099.5666666666666	-4.664453056171335
416.52628412126916	1586.6333333333334	3171.266666666667	-5.798725342434992
417.3040065696194	1586.6666666666667	3243.4666666666667	-4.952100199252552
418.0816569675006	1586.2	3240.233333333333	-5.850665199250139
418.8592353127476	1587.5666666666666	3226.366666666667	-6.522956411791189
419.63674160319533	1586.0333333333333	3233.5666666666666	-8.337178456207587
420.4141758366785	1587.5	3279.5	-5.272486507660133
421.1915380110319	1587.4	3291.6666666666665	-5.712873498468574
421.9688281240904	1585.8666666666666	3290.6666666666665	-8.392993870358145
422.7460461736888	1586.1333333333334	3345.5666666666666	-7.294164825750694
423.52319215766187	1585.6333333333334	3414.9333333333334	-6.0667835370209025
424.3002660738445	1585.6333333333334	3497.9666666666667	-5.580972622531253
425.0772679200714	1586.6	3637.4	-6.779860604323424
425.8541976941775	1586.7666666666667	3779.633333333333	-7.299128714407394
426.6310553939975	1586.1333333333334	3845.0666666666666	-7.333202717870589
427.40784101736625	1586.3333333333333	3900.4666666666667	-7.405780792217561
428.18455456211865	1585.9333333333334	4028.5666666666666	-6.902667737369539
428.96119602608934	1586.4333333333334	4222.033333333334	-7.503701041060776
429.7377654071133	1586.7666666666667	4431.866666666667	-7.73101355562198
430.5142627030252	1586.9	4557.466666666666	-8.359593115883479
431.29068791166	1586.5	4719.1	-7.349915335457025
432.06704103085235	1586.7333333333333	4854.566666666667	-8.03215316820338
432.8433220584372	1586.6666666666667	4955.833333333333	-7.463415348043207
433.6195309922492	1586.0333333333333	5013.9	-8.655152371211807
434.3956678301234	1586.9666666666667	5067.766666666666	-7.033747106956853
435.1717325698944	1585.9	5079.433333333333	-8.258296100381706
435.9477252093971	1586.3	5092.466666666666	-8.852283062691793
436.72364574646633	1586.7333333333333	5136.366666666667	-7.748571226077449
437.49949417893686	1586.2666666666667	5206.1	-7.410935712449579
438.27527050464346	1585.7333333333333	5303.166666666667	-8.155316337597904
439.0509747214211	1586.4333333333334	5470.2	-8.789206516764777
439.8266068271044	1586.4333333333334	5748.2	-7.917382359462681
440.6021668195283	1586.7	6123.466666666666	-8.127344712222355
441.37765469652754	1585.9333333333334	6588.933333333333	-8.027323055524807
442.1530704559369	1586.5333333333333	7099.066666666667	-8.35675130475048
442.9284140955914	1587.0	7552.966666666666	-7.577025814229188
443.7036856133256	1587.6	7875.3	-8.652942017046366
444.47888500697445	1586.5	8041.0	-8.050765637760172
445.2540122743727	1586.2	8068.033333333334	-8.604331984295804
446.0290674133552	1586.9333333333334	8009.366666666667	-8.358213922900461
446.8040504217568	1585.9	7924.466666666666	-7.710027390544815
447.5789612974122	1586.3666666666666	7830.666666666667	-8.410161746534927
448.35380003815635	1587.1333333333334	7784.7	-8.087955919124184
449.1285666418239	1586.1666666666667	7752.1	-8.336399608805202
449.90326110624983	1586.3	7747.8	-7.892670819193941
450.67788342926883	1586.5666666666666	7760.4	-7.982955687946824
451.4524336087157	1586.1	7810.466666666666	-6.060354349260626
452.22691164242536	1586.4666666666667	7843.3	-7.22314965873058
453.00131752823256	1586.7666666666667	7908.7	-8.15058342105603
453.7756512639721	1586.1666666666667	7981.066666666667	-7.397964938313133
454.5499128474788	1586.4333333333334	8037.866666666667	-7.7659097082252035
455.32410227658755	1586.1333333333334	8093.666666666667	-7.647096756262769
456.09821954913303	1586.6	8106.6	-7.519142703753312
456.8722646629501	1586.7	8070.166666666667	-7.953746157819611
457.6462376158736	1586.2333333333333	8000.466666666666	-7.6243032144469725
458.4201384057383	1586.8333333333333	7917.866666666667	-6.824168414188565
459.1939670303791	1586.6333333333334	7781.333333333333	-6.512973700609913
459.96772348763074	1586.6666666666667	7649.133333333333	-6.86084035993889
460.741407775328	1585.5	7508.2	-6.49682891226045
461.51501989130577	1586.3333333333333	7361.766666666666	-7.3000742614203835
462.2885598333988	1586.8	7240.666666666667	-6.810898501728627
463.0620275994419	1586.5333333333333	7158.866666666667	-6.4262397611436795
463.83542318726995	1586.2	7089.233333333334	-6.4754631965576435
464.6087465947177	1586.5333333333333	7042.666666666667	-6.305876698152569
465.38199781962	1586.0	7014.566666666667	-6.587262695183131
466.1551768598116	1586.5666666666666	7003.766666666666	-6.158577340210988
466.92828371312737	1586.3666666666666	7021.5	-5.723274729395695
467.7013183774021	1586.5	7041.533333333334	-6.33590887850115
468.4742808504707	1586.5	7094.433333333333	-5.443117318847703
469.24717113016777	1586.5333333333333	7153.6	-5.80665972345605
470.0199892143283	1586.2333333333333	7220.833333333333	-5.742592818162125
470.792735100787	1586.2666666666667	7300.366666666667	-5.620702010187419
471.5654087873788	1586.2	7373.966666666666	-4.672071712016797
472.33801027193834	1586.2333333333333	7437.733333333334	-5.245192924171999
473.11053955230057	1586.6	7514.466666666666	-5.592887898937641
473.88299662630027	1586.4	7575.1	-5.266657285332597
474.65538149177223	1586.7	7618.1	-5.288877348903887
475.4276941465513	1586.6666666666667	7648.3	-5.463164375589485
476.1999345884722	1586.7666666666667	7673.833333333333	-4.907013833555609
476.97210281536985	1586.5666666666666	7659.9	-4.929830943662662
477.74419882507897	1586.7333333333333	7648.933333333333	-4.3978300707335105
478.51622261543446	1586.7	7617.266666666666	-3.535932306031852
479.2881741842711	1586.5333333333333	7591.7	-3.8185413808370043
480.06005352942367	1586.6666666666667	7545.133333333333	-3.874825960390872
480.831860648727	1586.8666666666666	7502.1	-3.1480559290375694
481.60359554001593	1586.2	7455.333333333333	-3.1212692399591875
482.37525820112523	1585.9666666666667	7401.3	-3.179696363246
483.14684862988975	1587.4	7352.366666666667	-2.1567043241791928
483.91836682414424	1586.9333333333334	7293.3	-3.1696777856846254
484.68981278172356	1586.9	7261.833333333333	-1.9420278548451595
485.46118650046253	1586.6	7206.166666666667	-1.4812960123899175
486.23248797819593	1586.3666666666666	7169.166666666667	-1.6047229646820116
487.0037172127586	1587.3333333333333	7121.933333333333	-1.7567631149271594
487.7748742019853	1586.5666666666666	7094.666666666667	-0.8139840191656013
488.54595894371096	1586.6333333333334	7052.166666666667	-0.7013352511777315
489.31697143577026	1586.3666666666666	7034.2	1.4133191154700098
490.08791167599804	1586.3333333333333	6987.133333333333	0.018763436563874004
490.8587796622292	1586.3666666666666	6960.166666666667	0.2721692201263187
491.6295753922984	1586.8333333333333	6924.7	0.9774317904922861
492.4002988640406	1585.7666666666667	6902.2	0.5967399793632947
493.17095007529053	1585.9333333333334	6867.266666666666	1.6395071098628782
493.94152902388305	1586.4	6842.233333333334	1.6530064000961047
494.71203570765294	1585.8666666666666	6817.433333333333	2.327858955803358
495.482470124435	1586.7666666666667	6782.6	2.1674687753922797
496.25283227206404	1586.9666666666667	6767.166666666667	3.825814314367504
497.02312214837485	1587.0333333333333	6729.5	3.544542382227036
497.7933397512024	1586.8666666666666	6694.8	3.4457496047423244
498.56348507838123	1586.4333333333334	6673.0	3.7788340310886706
499.3335581277464	1586.8333333333333	6659.4	4.186777250866042
500.10355889713264	1587.0	6636.8	4.420000966750489
500.8734873843747	1586.7	6633.933333333333	5.312722301089094
501.6433435873074	1586.8666666666666	6647.566666666667	7.242952204704609
502.4131275037657	1586.5666666666666	6626.766666666666	4.205093809696681
503.1828391315842	1586.1333333333334	6646.766666666666	5.753434991841998
503.95247846859786	1586.7333333333333	6676.433333333333	6.328884751519143
504.72204551264144	1586.6666666666667	6701.566666666667	6.044849558667444
505.49154026154974	1586.4	6742.966666666666	7.578306605760311
506.2609627131576	1586.6	6775.566666666667	5.949486436455791
507.03031286529983	1586.4666666666667	6822.866666666667	7.548966779396639
507.7995907158112	1586.3	6877.466666666666	6.697047053714253
508.5687962625266	1586.6666666666667	6950.866666666667	7.01911945696395
509.33792950328075	1586.9	7034.1	7.949441036485488
510.1069904359085	1586.2333333333333	7114.766666666666	8.356980908358382
510.8759790582447	1586.8666666666666	7196.1	7.8596404555514745
511.6448953681241	1586.5666666666666	7298.7	8.786130683583941
512.4137393633815	1586.9666666666667	7398.8	9.90874851219057
513.1825110418519	1586.2333333333333	7487.366666666667	8.69713185956907
513.9512104013698	1586.9333333333334	7590.433333333333	8.584257206170362
514.7198374397702	1587.1666666666667	7704.066666666667	10.56432419040813
515.4883921548881	1586.5	7805.6	10.367168511718031
516.2568745445578	1586.6333333333334	7912.766666666666	10.360739786222409
517.0252846066146	1586.3	8031.433333333333	11.279178060115681
517.793622338893	1586.8	8122.933333333333	10.715836674769738
518.561887739228	1586.4	8221.966666666667	10.852929153493582
519.3300808054544	1586.5666666666666	8317.5	12.28288147538708
520.0982015354069	1586.3	8416.1	13.65934955354339
520.8662499269203	1586.5333333333333	8506.266666666666	13.593429392388641
521.6342259778296	1587.1666666666667	8585.866666666667	14.180733872596944
522.4021296859694	1586.6333333333334	8676.6	16.386725209565117
523.1699610491747	1586.6333333333334	8721.066666666668	15.667955255208032
523.9377200652801	1586.8	8795.133333333333	17.193550709187168
524.7054067321207	1586.6666666666667	8864.4	18.04739600826816
525.4730210475309	1586.9333333333334	8939.133333333333	19.188194438758043
526.2405630093459	1586.1666666666667	8998.0	20.111225404103838
527.0080326154003	1587.1333333333334	9066.4	22.085123157132536
527.7754298635291	1586.7666666666667	9109.133333333333	21.94521029083552
528.5427547515668	1586.3333333333333	9141.966666666667	23.002150816501892
529.3100072773485	1586.8666666666666	9193.333333333334	25.012151525985676
530.077187438709	1585.8333333333333	9232.033333333333	25.299617448942676
530.8442952334829	1586.5333333333333	9280.566666666668	26.567486969520814
531.6113306595051	1586.7666666666667	9300.9	27.326685488823216
532.3782937146104	1586.7333333333333	9339.466666666667	29.200711318156124
533.1451843966338	1586.8	9375.9	29.101443226277095
533.9120027034099	1585.9333333333334	9423.7	29.86916766188027
534.6787486327736	1586.2666666666667	9468.466666666667	31.50990257188057
535.4454221825597	1587.5333333333333	9509.4	33.017091818806044
536.212023350603	1586.4333333333334	9548.733333333334	33.97587185724949
536.9785521347383	1586.4666666666667	9560.2	33.43276056597136
537.7450085328004	1586.8333333333333	9589.333333333334	34.57340877742732
538.5113925426242	1585.6666666666667	9605.466666666667	34.540737977602134
539.2777041620444	1587.2333333333333	9655.566666666668	35.34712154045119
540.0439433888959	1586.7333333333333	9670.966666666667	34.98734589960608
540.8101102210134	1586.0666666666666	9685.933333333332	35.048756509647426
541.5762046562318	1587.0666666666666	9717.7	35.2986607476556
542.3422266923859	1586.7666666666667	9727.066666666668	35.40739351344316
543.1081763273105	1586.7333333333333	9729.533333333333	33.907664807356284
543.8740535588404	1586.9	9734.933333333332	33.236249178110825
544.6398583848105	1586.9	9747.333333333334	32.79713969440657
545.4055908030555	1586.8333333333333	9760.3	31.602227633057673
546.1712508114102	1587.3	9774.2	31.871815913017297
546.9368384077096	1586.9	9767.2	29.95829359297751
547.7023535897882	1586.7	9755.966666666667	28.3664926271887
548.4677963554811	1585.9666666666667	9767.9	27.71342676908063
549.2331667026231	1587.3	9773.5	26.414935725654292
549.9984646290487	1587.1	9754.666666666666	24.828066966641614
550.7636901325931	1586.4333333333334	9763.166666666666	23.526638099107352
551.5288432110908	1586.8333333333333	9768.6	21.623805530565317
552.2939238623768	1586.9666666666667	9755.333333333334	20.101872680525325
553.0589320842859	1586.4666666666667	9757.666666666666	19.384645000499223
553.8238678746528	1586.9333333333334	9762.0	18.005396402934007
554.5887312313124	1586.9	9760.066666666668	15.687810182220309
555.3535221520995	1586.7666666666667	9756.766666666666	14.8589205673015
556.1182406348488	1587.0	9750.433333333332	13.890406128439743
556.8828866773954	1586.1333333333334	9748.8	11.177319757440632
557.6474602775738	1586.4333333333334	9747.166666666666	9.41800857926993
558.411961433219	1586.8333333333333	9753.433333333332	8.229882311466161
559.1763901421657	1586.4333333333334	9761.433333333332	7.507285300594918
559.9407464022488	1586.7	9770.4	6.074371944212936
560.7050302113031	1586.8333333333333	9789.6	4.884171728235757
561.4692415671633	1586.4666666666667	9793.966666666667	3.6096068174511244
562.2333804676643	1586.3666666666666	9805.133333333333	3.013607732861565
562.997446910641	1586.2666666666667	9816.1	2.1778473840448904
563.7614408939281	1586.9333333333334	9832.8	0.9772148451962117
564.5253624153604	1586.6333333333334	9857.833333333334	-0.031502954634035026
565.2892114727728	1586.8666666666666	9882.266666666666	-1.0997781281445045
566.0529880639999	1586.3	9908.1	-1.0997639879502963
566.8166921868768	1587.7	9914.6	-2.6017100540957596
567.5803238392382	1586.8333333333333	9931.733333333334	-3.054571451506112
568.3438830189189	1586.5666666666666	9949.533333333333	-4.14842563683327
569.1073697237535	1587.6	9967.266666666666	-4.114528958186216
569.8707839515772	1586.4	9989.233333333334	-4.778530532122234
570.6341257002246	1586.5666666666666	9991.666666666666	-5.311819762977194
571.3973949675305	1587.0666666666666	9997.566666666668	-4.884841763409898
572.1605917513298	1586.7666666666667	10000.066666666668	-5.992838613277037
572.9237160494572	1586.5333333333333	10034.933333333332	-6.187772387345637
573.6867678597476	1586.4	10055.7	-5.931564844686401
574.4497471800358	1587.1666666666667	10047.8	-6.114783012972572
575.2126540081566	1586.9333333333334	10063.133333333333	-6.869204975878012
575.9754883419448	1586.4333333333334	10072.133333333333	-6.577690122476608
576.7382501792351	1586.7666666666667	10099.533333333333	-6.340794176030798
577.5009395178625	1586.9333333333334	10108.633333333333	-6.7943514681789825
578.2635563556619	1586.7	10122.533333333333	-7.03190050741702
579.0261006904677	1587.1333333333334	10118.6	-7.731122705589234
579.7885725201152	1586.0	10126.666666666666	-7.0446306961175145
580.5509718424388	1586.9	10154.766666666666	-6.932660707635924
581.3132986552736	1586.9666666666667	10178.2	-6.676736045695685
582.0755529564542	1586.0666666666666	10197.866666666667	-6.872754437500502
582.8377347438156	1587.0666666666666	10216.166666666666	-7.416880961931411
583.5998440151925	1587.0666666666666	10227.933333333332	-7.222361259195996
584.3618807684197	1586.3	10240.966666666667	-7.641752018755511
585.123845001332	1586.7666666666667	10282.066666666668	-6.794158710189232
585.8857367117644	1586.3666666666666	10305.3	-7.6756430050864655
586.6475558975515	1586.3666666666666	10361.033333333333	-6.5804569521991425
587.4093025565281	1585.7666666666667	10409.3	-7.30643027368093
588.1709766865292	1586.5	10461.266666666666	-7.282246785453691
588.9325782853895	1585.7666666666667	10490.4	-7.973688584901476
589.6941073509438	1585.9333333333334	10550.766666666666	-7.514519994060987
590.4555638810269	1586.8333333333333	10630.566666666668	-7.710642230308133
591.2169478734736	1586.4666666666667	10694.066666666668	-8.111267276730592
591.9782593261189	1586.5	10775.7	-7.614410421104323
592.7394982367973	1586.9	10837.3	-7.290631390030797
593.5006646033439	1586.7666666666667	10918.166666666666	-7.403297551280859
594.2617584235933	1586.7	11014.833333333334	-7.738438467324229
595.0227796953804	1587.2	11120.566666666668	-7.659734461820878
595.78372841654	1586.8333333333333	11220.2	-7.4036668845152995
596.544604584907	1587.3	11339.1	-7.079428618276127
597.3054081983161	1586.9333333333334	11475.7	-6.967751239352622
598.0661392546021	1587.0666666666666	11581.0	-7.615819623449738
598.8267977515999	1586.4333333333334	11714.833333333334	-7.219071652649085
599.5873836871442	1586.9	11822.6	-8.646730665910818
600.34789705907	1585.9666666666667	11955.433333333332	-7.272317058507234
601.1083378652119	1587.0	12083.7	-7.626892164680387
601.8687061034049	1586.4333333333334	12235.3	-7.611027374901266
602.6290017714836	1586.6666666666667	12378.066666666668	-6.978371584889639
603.3892248672829	1586.3333333333333	12523.6	-7.823021219128677
604.1493753886377	1586.6333333333334	12667.666666666666	-7.413013012613184
604.9094533333828	1586.5666666666666	12797.466666666667	-7.563957845171992
605.6694586993528	1586.7333333333333	12925.766666666666	-7.31479285895195
606.4293914843829	1586.0333333333333	13060.066666666668	-7.6511240546792925
607.1892516863076	1586.4333333333334	13215.933333333332	-7.402898043925155
607.9490393029618	1586.4	13374.433333333332	-7.6144098257887345
608.7087543321802	1586.4333333333334	13509.733333333334	-7.262590587040989
609.4683967717978	1586.5333333333333	13632.033333333333	-7.402242244762103
610.2279666196492	1586.8666666666666	13770.0	-8.157408396502017
610.9874638735695	1586.5333333333333	13927.7	-7.947964030022528
611.7468885313933	1586.2333333333333	14046.133333333333	-7.755372160359742
612.5062405909555	1586.4	14161.9	-7.493531209939475
613.2655200500909	1586.7	14296.433333333332	-7.447531192587604
614.0247269066342	1586.6666666666667	14424.3	-7.540227938370336
614.7838611584203	1586.9666666666667	14539.5	-7.782505207135251
615.5429228032841	1586.6666666666667	14656.166666666666	-7.472921061823688
616.3019118390603	1586.2	14758.633333333333	-7.763848125517905
617.0608282635836	1586.8333333333333	14853.833333333334	-7.237074274075881
617.8196720746892	1586.3	14945.566666666668	-7.269564366012133
618.5784432702114	1586.5	15035.6	-7.315617507245808
619.3371418479854	1586.2	15114.1	-7.51427970875683
620.0957678058459	1586.4	15173.2	-7.748958611141994
620.8543211416277	1586.4333333333334	15247.9	-7.24869011227719
621.6128018531655	1586.8333333333333	15302.733333333334	-6.952260844931292
622.3712099382943	1586.6333333333334	15341.566666666668	-7.213297083884956
623.1295453948488	1586.3333333333333	15401.733333333334	-7.201568032631064
623.8878082206638	1586.0666666666666	15484.7	-6.585694123488529
624.6459984135743	1586.0	15548.666666666666	-7.099712733597698
625.4041159714149	1587.1	15599.866666666667	-7.364112098630532
626.1621608920203	1585.9666666666667	15627.233333333334	-7.496251654699455
626.9201331732256	1586.4	15669.333333333334	-7.0840707978469615
627.6780328128656	1587.1666666666667	15705.866666666667	-7.089471666772632
628.4358598087749	1586.5666666666666	15747.866666666667	-6.653749431048657
629.1936141587885	1586.2666666666667	15752.733333333334	-7.107985146186539
629.9512958607411	1586.6333333333334	15773.633333333333	-7.328608399552358
630.7089049124675	1586.3	15839.7	-6.691098260077342
631.4664413118026	1586.7333333333333	15858.6	-6.755416621161988
632.2239050565811	1586.9	15854.933333333332	-7.273365427549239
632.9812961446379	1586.7	15872.433333333332	-7.2863520851159125
633.7386145738079	1586.3666666666666	15878.066666666668	-7.324172970458236
634.4958603419257	1586.6666666666667	15893.633333333333	-7.182084613561859
635.2530334468262	1586.5666666666666	15886.9	-7.624273574031435
636.0101338863443	1586.1	15901.466666666667	-7.1779049307669585
636.7671616583146	1586.7	15880.133333333333	-7.7353873597188665
637.5241167605723	1586.3666666666666	15878.466666666667	-7.492254778762233
638.2809991909518	1586.4333333333334	15883.4	-7.580284023825533
639.037808947288	1586.2333333333333	15871.433333333332	-6.818997902246207
639.7945460274159	1586.5	15836.933333333332	-7.192356841499342
640.5512104291702	1586.6	15826.133333333333	-6.840695328758959
641.3078021503857	1586.4666666666667	15780.033333333333	-6.756244240917247
642.0643211888971	1586.2666666666667	15736.833333333334	-6.480399737080318
642.8207675425394	1587.2333333333333	15675.333333333334	-7.72600068158529
643.5771412091474	1586.0	15670.666666666666	-6.986120860666078
644.3334421865558	1586.7	15669.633333333333	-7.495480520074535
645.0896704725996	1586.5333333333333	15641.833333333334	-7.603212666300107
645.8458260651132	1586.7666666666667	15613.0	-7.418997493415836
646.6019089619319	1586.8333333333333	15604.866666666667	-7.1521567517486115
647.3579191608902	1586.5666666666666	15598.966666666667	-7.361255916507198
648.1138566598231	1586.7333333333333	15545.833333333334	-7.5308225566466565
648.8697214565653	1586.4333333333334	15530.366666666667	-7.260304789114177
649.6255135489516	1585.9666666666667	15504.5	-7.584267648481083
650.3812329348169	1586.3333333333333	15505.566666666668	-7.655425787895137
651.1368796119959	1586.9333333333334	15546.233333333334	-7.952468558111847
651.8924535783235	1585.3333333333333	15536.2	-8.067252513389207
652.6479548316345	1587.2	15527.4	-7.30103875283823
653.4033833697637	1587.0666666666666	15526.866666666667	-7.4064160270659825
654.1587391905458	1586.0666666666666	15497.6	-7.5808925879652715
654.9140222918159	1587.2666666666667	15522.166666666666	-6.611658547862887
655.6692326714084	1587.1333333333334	15510.633333333333	-7.394570215152767
656.4243703271585	1586.1666666666667	15551.1	-7.20665772637787
657.1794352569008	1586.7666666666667	15580.1	-7.340686816562978
657.9344274584702	1587.1333333333334	15613.166666666666	-6.718440549021063
658.6893469297014	1586.4666666666667	15618.566666666668	-7.244488054966221
659.4441936684294	1585.9333333333334	15616.566666666668	-7.803982890977888
660.1989676724888	1586.6	15653.933333333332	-6.90047392696559
660.9536689397146	1586.1	15677.166666666666	-8.018986837783883
661.7082974679414	1586.1333333333334	15718.9	-7.740036161610829
662.4628532550042	1586.2333333333333	15735.6	-7.624485744211026
663.2173362987378	1586.4	15804.566666666668	-6.627339261383368
663.9717465969768	1586.0	15876.433333333332	-6.36153899660787
664.7260841475563	1586.2666666666667	15935.966666666667	-6.492514670023595
665.480348948311	1585.6666666666667	15985.566666666668	-6.978842937014794
666.2345409970756	1586.4333333333334	16055.366666666667	-6.795133550606138
666.988660291685	1586.3666666666666	16119.0	-7.18415315630755
667.742706829974	1587.2333333333333	16196.3	-6.980159459859433
668.4966806097776	1586.5333333333333	16280.566666666668	-7.23864504488203
669.2505816289303	1586.2333333333333	16351.566666666668	-7.7542499940523815
670.0044098852671	1586.0333333333333	16452.466666666667	-7.032766069251835
670.7581653766227	1586.3666666666666	16517.4	-7.76419919896764
671.511848100832	1586.5	16610.133333333335	-7.664699556866531
672.2654580557298	1586.9	16719.066666666666	-7.143688312089887
673.0189952391509	1586.6666666666667	16831.366666666665	-7.208145994807345
673.7724596489301	1585.9666666666667	16909.933333333334	-8.14112211295401
674.5258512829022	1586.8333333333333	17026.533333333333	-7.767636916484665
675.279170138902	1586.5666666666666	17128.3	-7.558758725539023
676.0324162147645	1586.1333333333334	17241.966666666667	-7.43143105001447
676.7855895083242	1586.2333333333333	17372.666666666668	-7.0160010427537545
677.5386900174161	1586.9	17492.533333333333	-6.842012756390502
678.2917177398749	1586.8333333333333	17617.166666666668	-6.380931974968472
679.0446726735356	1586.5333333333333	17733.766666666666	-7.156876295370464
679.797554816233	1586.7666666666667	17872.6	-6.867285106561709
680.5503641658016	1587.0666666666666	18002.3	-6.858715515707345
681.3031007200765	1585.9	18117.866666666665	-6.664954066699262
682.0557644768925	1587.2333333333333	18214.533333333333	-7.017856579405767
682.8083554340842	1586.5666666666666	18325.5	-7.190096757914492
683.5608735894867	1585.7333333333333	18465.9	-7.08402711048574
684.3133189409347	1586.9	18615.3	-6.914934092636715
685.0656914862628	1586.6666666666667	18727.866666666665	-7.007759493212986
685.8179912233061	1586.5	18856.1	-7.149890317219373
686.5702181498993	1586.8666666666666	18978.266666666666	-7.089577665747015
687.3223722638772	1586.1666666666667	19113.9	-6.606401333175008
688.0744535630747	1586.3	19248.3	-6.635670572565211
688.8264620453265	1586.7333333333333	19321.266666666666	-6.268528080982315
689.5783977084674	1586.0	19466.166666666668	-6.228210453629603
690.3302605503324	1586.6333333333334	19590.166666666668	-6.542412314974805
691.082050568756	1586.2	19693.333333333332	-6.615509451279986
691.8337677615733	1586.4666666666667	19774.066666666666	-7.192050384704642
692.585412126619	1586.1666666666667	19876.233333333334	-6.552177914299917
693.3369836617278	1587.1	19923.5	-7.308870464785628
694.0884823647348	1586.5333333333333	19986.2	-7.03319953604907
694.8399082334745	1586.2333333333333	20062.966666666667	-7.106625296576944
695.5912612657819	1586.1333333333334	20136.666666666668	-7.189126038509696
696.3425414594917	1586.5333333333333	20188.366666666665	-7.07912580293744
697.0937488124388	1586.7666666666667	20278.633333333335	-6.516903170032673
697.8448833224579	1586.7666666666667	20362.9	-6.939583326280098
698.5959449873841	1586.5666666666666	20392.066666666666	-6.788650815830158
699.3469338050518	1586.4333333333334	20467.5	-6.44301739106092
700.0978497732962	1586.3	20491.6	-6.415957161038873
700.8486928899517	1586.2333333333333	20544.4	-6.953889998955132
701.5994631528534	1586.9333333333334	20587.266666666666	-7.114754631268841
702.3501605598362	1586.4666666666667	20606.0	-6.7982735770623615
703.1007851087347	1586.0666666666666	20575.066666666666	-6.771592882660667
703.8513367973837	1586.1666666666667	20607.033333333333	-6.121438069270463
704.6018156236181	1586.9666666666667	20621.8	-5.882199278103129
705.3522215852728	1587.1	20582.866666666665	-6.549304794396542
706.1025546801824	1586.5666666666666	20584.633333333335	-5.966417512880886
706.8528149061818	1586.7333333333333	20556.666666666668	-6.847461145167696
707.603002261106	1586.6333333333334	20561.633333333335	-6.681148567751139
708.3531167427894	1586.6	20551.9	-6.949041696765112
709.1031583490673	1586.5333333333333	20524.8	-7.115322473709788
709.8531270777742	1586.3666666666666	20507.1	-6.782276457666865
710.6030229267449	1586.9	20466.566666666666	-7.05726617224524
711.3528458938142	1586.9666666666667	20412.933333333334	-6.8759487644784025
712.1025959768172	1586.4	20330.9	-6.537541211482799
712.8522731735884	1586.6666666666667	20241.2	-6.4205178506007385
713.6018774819628	1587.1333333333334	20142.133333333335	-5.968624614438268
714.351408899775	1586.7666666666667	20053.466666666667	-6.096695819398184
715.1008674248601	1587.1666666666667	19989.5	-6.134159596008507
715.8502530550527	1586.5	19830.966666666667	-6.597347960812437
716.5995657881876	1586.8333333333333	19711.333333333332	-6.479400023000207
717.3488056220998	1586.3	19613.066666666666	-6.296659587633815
718.097972554624	1586.5	19543.266666666666	-6.124732898576064
718.8470665835949	1586.5666666666666	19440.366666666665	-6.347628246486609
719.5960877068475	1586.7333333333333	19396.2	-7.065250103080711
720.3450359222164	1586.8333333333333	19354.1	-6.995313085939591
721.0939112275368	1587.0	19321.2	-6.735065495979082
721.842713620643	1586.5333333333333	19254.0	-7.269862743908919
722.5914430993702	1586.4	19227.033333333333	-6.501384617884619
723.340099661553	1586.5666666666666	19181.6	-6.391651114316463
724.0886833050263	1586.7333333333333	19162.066666666666	-6.460442799706093
724.837194027625	1586.8333333333333	19146.2	-6.226594849390686
725.5856318271836	1587.0	19113.8	-6.535970838674258
726.3339967015373	1586.5666666666666	19081.266666666666	-6.451681392727873
727.0822886485207	1586.6333333333334	19025.9	-6.800680084009908
727.8305076659686	1586.8333333333333	18954.066666666666	-6.517567455129926
728.5786537517159	1586.5333333333333	18866.7	-6.743216459482576
729.3267269035974	1586.3	18811.7	-7.068875961622353
730.0747271194479	1586.8666666666666	18796.0	-6.726937653862412
730.822654397102	1587.0	18768.0	-7.3024686453143195
731.5705087343949	1586.6	18736.333333333332	-6.818202234366715
732.3182901291611	1586.9	18693.566666666666	-7.080908299032137
733.0659985792356	1586.1333333333334	18639.566666666666	-7.084459008575355
733.8136340824532	1586.9666666666667	18605.933333333334	-6.566146947463197
734.5611966366486	1586.6666666666667	18623.033333333333	-5.908652916950206
735.3086862396566	1586.9666666666667	18644.0	-5.960146220103845
736.056102889312	1586.7666666666667	18622.866666666665	-6.316790711797981
736.8034465834498	1586.3666666666666	18601.333333333332	-6.203817604417852
737.5507173199047	1586.0666666666666	18596.566666666666	-7.2135313454069365
738.2979150965115	1586.1333333333334	18629.766666666666	-6.216902285979335
739.045039911105	1586.3333333333333	18655.1	-6.4318275398494915
739.79209176152	1586.5	18668.666666666668	-5.96899087468525
740.5390706455914	1586.3666666666666	18650.9	-6.218541374388273
741.285976561154	1586.4666666666667	18623.4	-5.972996630210402
742.0328095060426	1586.8	18583.533333333333	-5.803854981402542
742.7795694780918	1586.2666666666667	18544.7	-6.517934880901164
743.5262564751367	1586.7666666666667	18546.4	-6.037074474189024
744.272870495012	1586.9666666666667	18516.933333333334	-6.204397302876814
745.0194115355524	1586.8	18500.966666666667	-6.0464377404503855
745.765879594593	1586.4333333333334	18502.2	-5.944581933924021
746.5122746699683	1586.9	18472.533333333333	-5.792722830735071
747.2585967595134	1586.4333333333334	18450.733333333334	-5.72037453307395
748.0048458610628	1586.8	18425.4	-6.585141617977655
748.7510219724516	1586.8333333333333	18449.933333333334	-6.390426782910699
749.4971250915144	1587.0	18458.0	-6.597945047440206
750.243155216086	1586.8	18478.4	-6.436302969433916
750.9891123440015	1587.1333333333334	18549.333333333332	-6.5778683582465005
751.7349964730954	1586.4666666666667	18634.866666666665	-5.5265553262545
752.4808076012027	1586.7333333333333	18667.533333333333	-5.9101079968463655
753.2265457261582	1586.9	18670.166666666668	-6.957952673628068
753.9722108457964	1586.8	18756.166666666668	-6.586298090274646
754.7178029579526	1586.4333333333334	18782.4	-7.089987773203393
755.4633220604613	1586.2666666666667	18850.366666666665	-6.388506323328343
756.2087681511574	1586.1	18905.633333333335	-6.490095864400793
756.9541412278757	1586.4333333333334	18963.766666666666	-5.758138396331388
757.699441288451	1586.5666666666666	19002.1	-6.019490262547767
758.4446683307182	1586.5333333333333	19019.766666666666	-6.725346908906887
759.1898223525119	1586.9333333333334	19086.233333333334	-6.471189165691335
759.9349033516671	1586.8333333333333	19141.6	-6.323314273453235
760.6799113260186	1587.2666666666667	19220.433333333334	-6.131110888191612
761.424846273401	1585.8333333333333	19259.566666666666	-6.605484053773936
762.1697081916495	1585.5666666666666	19352.933333333334	-6.7498659583275575
762.9144970785986	1587.1333333333334	19426.5	-6.321536862997876
763.6592129320832	1585.9666666666667	19453.533333333333	-6.665232411481191
764.4038557499381	1586.5666666666666	19504.533333333333	-6.550341479720741
765.1484255299982	1586.2	19559.866666666665	-6.3119521379393655
765.8929222700982	1586.5	19567.933333333334	-6.340983109737904
766.637345968073	1586.2	19645.2	-6.327375133658981
767.3816966217572	1586.9333333333334	19748.233333333334	-6.562167316203306
768.1259742289859	1587.1666666666667	19828.366666666665	-6.484384914707448
768.8701787875938	1586.5333333333333	19937.266666666666	-6.197950979891342
769.6143102954156	1586.3333333333333	20032.4	-5.8619599444177934
770.3583687502863	1587.0333333333333	20127.566666666666	-6.465088362180043
771.1023541500406	1586.1333333333334	20187.233333333334	-6.597525196201069
771.8462664925133	1586.3333333333333	20272.666666666668	-6.383716776316159
772.5901057755393	1587.4333333333334	20376.466666666667	-5.596725869530577
773.3338719969533	1587.3333333333333	20425.233333333334	-6.228957450639148
774.0775651545903	1586.5333333333333	20504.466666666667	-5.9718930618908415
774.8211852462848	1586.3	20552.8	-6.158427411548759
775.5647322698719	1586.9333333333334	20652.733333333334	-6.537394742526514
776.3082062231862	1586.7666666666667	20728.866666666665	-7.052815817840301
777.0516071040627	1586.9	20833.866666666665	-6.6267155988116935
777.7949349103361	1587.1333333333334	20919.266666666666	-6.409629179521856
778.5381896398412	1586.5	21047.233333333334	-5.986226464600063
779.281371290413	1586.7	21180.3	-6.361121957587806
780.024479859886	1586.3333333333333	21284.266666666666	-6.489884989090763
780.7675153460953	1587.0666666666666	21365.633333333335	-6.631610250593422
781.5104777468754	1586.3666666666666	21493.4	-6.357008798605053
782.2533670600615	1586.2666666666667	21604.7	-6.040278509391856
782.996183283488	1587.0	21747.133333333335	-5.671500164905739
783.73892641499	1587.1	21855.666666666668	-6.313419340616736
784.4815964524023	1586.9333333333334	22005.266666666666	-6.059839576868169
785.2241933935596	1586.5666666666666	22094.033333333333	-6.268926149112007
785.9667172362967	1586.2	22220.833333333332	-6.021663776483208
786.7091679784486	1585.9333333333334	22293.466666666667	-6.121945536402078
787.4515456178499	1586.7	22353.466666666667	-6.128663205484756
788.1938501523355	1586.4666666666667	22467.5	-6.364623133680827
788.9360815797401	1586.8	22577.566666666666	-6.524577830042971
789.6782398978987	1586.7666666666667	22657.866666666665	-6.394967725071024
790.420325104646	1585.8333333333333	22787.7	-5.912162838989276
791.1623371978169	1587.0	22899.666666666668	-6.580661950867536
791.9042761752461	1586.4333333333334	23013.066666666666	-6.077807360904673
792.6461420347684	1586.7	23092.3	-6.408658271007597
793.3879347742187	1586.6333333333334	23169.966666666667	-6.88842661603563
794.1296543914318	1586.4	23249.233333333334	-6.9968556005272005
794.8713008842426	1587.1	23350.866666666665	-6.869085692219389
795.6128742504857	1586.7	23521.033333333333	-5.941991724725057
796.354374487996	1586.6666666666667	23601.666666666668	-6.481104634454298
797.0958015946084	1586.7666666666667	23742.6	-5.867517244493305
797.8371555681575	1586.9333333333334	23862.1	-5.664413364112277
798.5784364064783	1586.6	23958.166666666668	-6.386212971050088
799.3196441074057	1586.4333333333334	24120.933333333334	-5.818382641321861
800.0607786687742	1587.1333333333334	24234.466666666667	-6.188037084223473
800.8018400884189	1586.6666666666667	24334.266666666666	-6.048629248757457
801.5428283641745	1586.3	24420.5	-5.791317061465329
802.2837434938757	1586.4333333333334	24524.533333333333	-6.006832775292306
803.0245854753575	1587.3	24661.333333333332	-5.142909463832624
803.7653543064547	1586.1333333333334	24742.333333333332	-5.5928327676950484
804.5060499850019	1586.6333333333334	24846.4	-5.3677306989336
805.2466725088342	1586.8333333333333	24923.933333333334	-5.3929411716686575
805.9872218757862	1587.0666666666666	25037.866666666665	-5.356589116639993
806.7276980836928	1586.3666666666666	25180.933333333334	-5.972772053801947
807.4681011303886	1587.1666666666667	25324.066666666666	-6.038256926205262
808.2084310137088	1586.6333333333334	25412.0	-5.658691203635662
808.948687731488	1586.7666666666667	25500.966666666667	-5.78537501239045
809.688871281561	1587.2666666666667	25547.466666666667	-6.022889343732125
810.4289816617627	1587.0666666666666	25626.0	-6.2586189391395175
811.1690188699278	1587.5666666666666	25731.066666666666	-6.318583144418604
811.9089829038911	1586.5	25788.4	-5.8150361705916875
812.6488737614875	1586.1	25909.2	-5.399051131233332
813.3886914405518	1586.5666666666666	26022.766666666666	-5.415758762702788
814.1284359389189	1586.8	26146.1	-5.966502415171864
814.8681072544233	1586.7666666666667	26233.5	-6.295859952537545
815.6077053849002	1586.4666666666667	26381.2	-5.905048768624049
816.3472303281842	1586.7	26409.5	-6.0859329104464726
817.0866820821101	1586.6333333333334	26469.566666666666	-6.057558482205158
817.8260606445127	1586.5	26615.6	-5.65092445167503
818.5653660132269	1586.3	26705.433333333334	-5.564804695408782
819.3045981860876	1587.0666666666666	26764.666666666668	-5.781243101045119
820.0437571609293	1586.5	26847.9	-5.7723707020274135
820.7828429355872	1586.4666666666667	26838.9	-6.339737692353031
821.5218555078957	1586.5	26920.3	-5.998394940277524
822.26079487569	1587.0	27025.266666666666	-6.186052931845174
822.9996610368046	1587.3666666666666	27124.9	-5.665603911124822
823.7384539890745	1586.3333333333333	27211.8	-5.869282477094396
824.4771737303345	1586.9	27316.866666666665	-6.0159896294543405
825.2158202584193	1586.9	27404.1	-5.640603790659345
825.9543935711638	1586.3666666666666	27448.166666666668	-5.76242660438193
826.6928936664028	1586.6	27541.033333333333	-5.974768902191879
827.4313205419711	1586.0	27600.033333333333	-5.879928820308374
828.1696741957036	1586.3666666666666	27650.6	-6.596857128438068
828.907954625435	1586.5	27749.333333333332	-6.220507572382845
829.646161829	1585.9666666666667	27814.866666666665	-5.967658412221666
830.3842958042337	1586.3666666666666	27830.2	-6.425430100038943
831.1223565489707	1586.5	27885.2	-5.843319716638237
831.8603440610459	1586.6333333333334	27935.633333333335	-6.014341517238967
832.598258338294	1586.8333333333333	28054.633333333335	-5.957860337166632
833.3360993785501	1586.2666666666667	28161.133333333335	-5.426464459872911
834.0738671796487	1586.1	28339.833333333332	-5.769152545112903
834.8115617394246	1586.2333333333333	28501.933333333334	-5.994143325325221
835.5491830557129	1586.6666666666667	28626.3	-6.0919933502687185
836.2867311263482	1586.2	28642.433333333334	-5.747316270868301
837.0242059491653	1585.8333333333333	28684.633333333335	-6.1588490266656155
837.7616075219992	1586.0	28804.6	-5.483285402978332
838.4989358426844	1586.3666666666666	28852.266666666666	-6.138120942218964
839.2361909090561	1586.2333333333333	28908.733333333334	-5.810885918497813
839.9733727189487	1586.3	28949.966666666667	-6.127298315390298
840.7104812701973	1586.6	29087.433333333334	-5.312456970849031
841.4475165606366	1586.8666666666666	29188.133333333335	-5.673904224544844
842.1844785881015	1586.2333333333333	29292.966666666667	-5.837555095531581
842.9213673504267	1586.5333333333333	29350.266666666666	-6.677804071684692
843.6581828454471	1586.2333333333333	29373.933333333334	-6.30563426092962
844.3949250709974	1586.8	29453.033333333333	-5.690039216152587
845.1315940249126	1585.7666666666667	29530.733333333334	-6.117192883875921
845.8681897050272	1587.0	29628.433333333334	-5.81520534881734
846.6047121091764	1586.6	29769.3	-5.945376920846747
847.3411612351948	1586.4	29896.3	-5.662515787345844
848.0775370809172	1587.2666666666667	29928.233333333334	-6.229232062525684
848.8138396441784	1586.5333333333333	30049.233333333334	-5.910364825749738
849.5500689228132	1586.3333333333333	30095.166666666668	-6.076157707160843
850.2862249146566	1587.0666666666666	30196.733333333334	-5.922637627018766
851.0223076175432	1586.3333333333333	30345.2	-5.992418555941908
851.7583170293079	1586.3666666666666	30519.266666666666	-6.803186968111636
852.4942531477856	1586.6	30655.8	-5.974072620135216
853.2301159708109	1586.4	30661.833333333332	-5.694752807621929
853.9659054962187	1587.0	30738.833333333332	-5.748049054033947
854.7016217218439	1586.1333333333334	30815.166666666668	-6.43868401476008
855.4372646455213	1586.2666666666667	30891.133333333335	-6.323324569983169
856.1728342650856	1585.8	30993.0	-6.1830776439747765
856.9083305783716	1586.3	31142.9	-5.649538476018851
857.6437535832143	1586.3666666666666	31206.7	-5.922484525809163
858.3791032774483	1587.5333333333333	31266.333333333332	-6.0326173744982325
859.1143796589085	1586.4666666666667	31305.266666666666	-5.5934169028067
859.8495827254299	1586.4666666666667	31464.666666666668	-6.498887888525931
860.5847124748469	1586.5	31564.933333333334	-6.244140980218231
861.3197689049947	1586.3	31724.133333333335	-5.379998684774336
862.0547520137079	1586.1	31927.266666666666	-5.242826393045805
862.7896617988213	1586.2	31983.933333333334	-5.846268732893738
863.5244982581698	1586.7666666666667	32021.766666666666	-6.485372522604551
864.2592613895882	1586.4666666666667	32020.533333333333	-6.811604549115739
864.9939511909114	1586.3666666666666	32034.166666666668	-5.678133193207751
865.728567659974	1586.3333333333333	32073.1	-6.416896540152227
866.4631107946109	1587.1666666666667	32160.333333333332	-5.5942373778392716
867.197580592657	1586.7333333333333	32274.1	-5.227846222846476
867.931977051947	1586.2666666666667	32381.2	-5.297473729775713
868.6663001703158	1586.1333333333334	32363.3	-5.5546070702413
869.4005499455982	1586.1	32380.666666666668	-5.753801037480497
870.1347263756289	1586.3666666666666	32363.066666666666	-5.719519237240257
870.8688294582428	1586.2333333333333	32425.6	-5.738548849224924
871.6028591912748	1586.4333333333334	32556.466666666667	-5.166095677082028
872.3368155725594	1586.6	32681.933333333334	-4.9884898206008
873.0706985999318	1586.5666666666666	32700.6	-5.441091353768919
873.8045082712266	1586.2	32809.46666666667	-5.156057797117668
874.5382445842787	1586.7666666666667	32852.066666666666	-5.924501921803021
875.2719075369228	1586.2666666666667	32991.76666666667	-5.953706848106438
876.0054971269938	1587.0666666666666	33175.2	-5.2920235427437925
876.7390133523264	1586.7666666666667	33299.666666666664	-6.274948615263637
877.4724562107556	1586.2333333333333	33487.5	-5.800463810050021
878.2058257001161	1585.6333333333334	33641.63333333333	-5.51053686573078
878.9391218182427	1586.8333333333333	33768.333333333336	-5.510947057647327
879.6723445629702	1586.3	33960.9	-5.030320030696155
880.4054939321335	1586.5666666666666	34052.166666666664	-4.87699204410955
881.1385699235674	1586.0	34261.433333333334	-4.986023987946676
881.8715725351066	1586.1666666666667	34465.666666666664	-5.584233409902312
882.604501764586	1586.7333333333333	34705.23333333333	-5.729293643664748
883.3373576098403	1586.3	34902.333333333336	-5.699834557448472
884.0701400687044	1586.4	35043.433333333334	-5.660167788799618
884.8028491390132	1586.4333333333334	35204.23333333333	-6.122254823455676
885.5354848186014	1585.8333333333333	35309.666666666664	-6.14800493099616
886.2680471053038	1586.7666666666667	35452.46666666667	-6.373562571301306
887.0005359969554	1586.6333333333334	35628.066666666666	-6.127107155576087
887.7329514913906	1586.5666666666666	35792.433333333334	-6.6621201979360105
888.4652935864447	1586.5	35973.933333333334	-6.676546400385414
889.1975622799522	1586.6333333333334	36196.066666666666	-6.407006984536758
889.929757569748	1586.4333333333334	36441.9	-6.2225216881716054
890.6618794536669	1586.8	36604.8	-5.773052848814514
891.3939279295437	1586.0666666666666	36749.36666666667	-5.737978985886368
892.1259029952132	1586.7	36867.7	-5.40744260821857
892.8578046485103	1586.6	37021.066666666666	-5.9970682102856925
893.5896328872698	1586.1	37248.666666666664	-5.39925653834761
894.3213877093264	1586.6666666666667	37393.666666666664	-5.292948644631822
895.0530691125149	1586.4666666666667	37625.2	-5.2071281712183675
895.7846770946703	1586.3666666666666	37883.53333333333	-4.764936981294573
896.5162116536272	1586.4666666666667	38058.6	-4.32151525869914
897.2476727872206	1586.8	38132.2	-3.703759116428952
897.9790604932853	1586.3	38260.86666666667	-3.2380897159625723
898.7103747696559	1585.8	38430.3	-2.6768636139819613
899.4416156141674	1586.2666666666667	38627.0	-2.868936748455417
900.1727830246544	1586.3666666666666	38904.26666666667	-2.759821003459412
900.9038769989521	1586.6	39127.76666666667	-2.2511671661668053
901.634897534895	1586.4666666666667	39374.73333333333	-2.270022343697041
902.365844630318	1587.0666666666666	39590.53333333333	-1.9417999379914905
903.0967182830558	1587.0666666666666	39632.4	-2.5056206234416747
903.8275184909435	1586.8	39704.2	-2.171877556159794
904.5582452518156	1586.5	39871.933333333334	-1.5953787527656056
905.288898563507	1586.3333333333333	40041.933333333334	-1.4994308064790347
906.0194784238527	1586.8666666666666	40197.76666666667	-1.4597807886438372
906.7499848306873	1586.6333333333334	40435.2	-1.7193013957966172
907.4804177818455	1586.8	40678.3	-1.4510909544074444
908.2107772751625	1586.6666666666667	40908.8	-1.7056033504339425
908.9410633084728	1587.0	41155.566666666666	-1.4070039752603676
909.6712758796114	1586.1333333333334	41237.333333333336	-1.0247090832473325
910.4014149864129	1586.6666666666667	41333.96666666667	-1.3654709052221599
911.1314806267123	1585.9666666666667	41471.36666666667	-1.249658601371002
911.8614727983444	1586.6	41644.2	-1.4071454003309207
912.5913914991438	1586.3666666666666	41818.1	-1.3121058245126949
913.3212367269456	1587.1333333333334	41992.666666666664	-1.1814311907009085
914.0510084795844	1586.5333333333333	42109.76666666667	-1.0992612478022539
914.7807067548952	1586.1666666666667	42248.066666666666	-0.9452738474120618
915.5103315507125	1586.6666666666667	42327.1	-1.7588926977012502
916.2398828648716	1585.4666666666667	42487.933333333334	-1.5760048139906713
916.9693606952068	1587.3	42612.4	-1.2076013006695432
917.6987650395532	1586.5333333333333	42720.96666666667	-1.0615332597415312
918.4280958957455	1586.6666666666667	42759.2	-1.3112644156633853
919.1573532616186	1586.7	42861.666666666664	-2.0288023549971452
919.8865371350073	1587.4333333333334	42880.96666666667	-1.8830572422848435
920.6156475137464	1586.6666666666667	42943.333333333336	-2.158224972019578
921.3446843956707	1586.6	43024.73333333333	-1.8691955986846314
922.0736477786149	1586.1333333333334	42990.1	-1.8919705937144673
922.802537660414	1586.9666666666667	43055.46666666667	-1.5635752150732398
923.5313540389027	1585.9	43117.833333333336	-1.5611913931922594
924.2600969119159	1587.0666666666666	43130.46666666667	-2.003930433889399
924.9887662772883	1586.6	43158.53333333333	-2.0191958777600627
925.7173621328548	1586.4	43124.4	-2.0017619905272572
926.4458844764501	1587.0666666666666	43053.96666666667	-2.2209309860921613
927.1743333059092	1586.8666666666666	42824.36666666667	-2.619702791564419
927.9027086190666	1586.9333333333334	42544.933333333334	-2.4699198637449578
928.6310104137575	1586.6666666666667	42091.53333333333	-2.732295854963496
929.3592386878165	1586.2	41518.2	-2.7810946128058887
930.0873934390784	1586.4	40781.566666666666	-3.430177456238318
930.815474665378	1586.6333333333334	40017.066666666666	-3.6490978623680395
931.5434823645503	1586.2	39055.0	-4.06398875813573
932.2714165344298	1586.7333333333333	37904.433333333334	-3.7395273535786755
932.9992771728516	1586.2333333333333	36729.933333333334	-3.462375949414251
933.7270642776504	1587.2	35547.46666666667	-4.391395751599829
934.4547778466609	1586.2	34456.9	-4.053903407423645
935.1824178777181	1586.1333333333334	33603.53333333333	-3.791809508845555
935.9099843686568	1586.6666666666667	32903.5	-3.915655185454129
936.6374773173115	1587.0666666666666	32423.7	-3.9577454396830474
937.3648967215174	1586.8	32121.033333333333	-3.2284889994912556
938.0922425791092	1585.9666666666667	31919.433333333334	-3.3478195846137946
938.8195148879216	1586.3333333333333	31990.6	-3.253107652452632
939.5467136457895	1587.0333333333333	32164.9	-3.5973318630792512
940.2738388505477	1586.9	32452.066666666666	-4.038218960754359
941.000890500031	1586.5	32839.13333333333	-4.074661291268877
941.7278685920743	1586.1333333333334	33406.3	-3.917116366049008
942.4547731245123	1586.2	34001.8	-4.122494004629535
943.1816040951798	1585.9	34717.13333333333	-4.016111120792739
943.9083615019116	1586.9	35474.5	-4.377082702491011
944.6350453425426	1586.0333333333333	36300.933333333334	-3.667508707109589
945.3616556149077	1586.7666666666667	37120.333333333336	-4.0251714670041
946.0881923168415	1586.4666666666667	37901.76666666667	-4.026209975362282
946.8146554461789	1586.7	38589.066666666666	-4.061878955334633
947.5410450007547	1585.3333333333333	39410.666666666664	-3.5705955042114956
948.2673609784038	1586.6	40162.3	-3.710952755166867
948.9936033769609	1586.4333333333334	40947.5	-3.777976657892778
949.7197721942608	1586.4333333333334	41702.03333333333	-3.693980339627871
950.4458674281384	1587.4333333333334	42484.4	-3.6131666138172402
951.1718890764284	1586.2	43227.96666666667	-3.676712451867114
951.8978371369658	1586.7333333333333	43924.3	-3.5483748028325515
952.6237116075853	1587.0	44476.36666666667	-3.3254157253433636
953.3495124861216	1587.4	45002.4	-3.2290442289175387
954.0752397704097	1586.5666666666666	45501.5	-3.3429206985207105
954.8008934582843	1586.3666666666666	46002.03333333333	-2.984384743048274
955.5264735475803	1586.2	46509.2	-3.455250741174794
956.2519800361324	1586.6	47002.4	-3.219884356288724
956.9774129217755	1585.8666666666666	47462.2	-2.704384199679781
957.7027722023442	1586.3333333333333	47974.36666666667	-2.9729133621000026
958.4280578756737	1586.3666666666666	48354.566666666666	-2.7775500583676687
959.1532699395985	1586.5666666666666	48628.03333333333	-2.757796819783322
959.8784083919536	1587.0	48918.2	-2.763762599688159
960.6034732305736	1586.3	49215.166666666664	-2.815099179827948
961.3284644532936	1586.9666666666667	49461.333333333336	-2.7328047929209855
962.053382057948	1587.1333333333334	49851.86666666667	-3.0099326681501273
962.7782260423721	1585.9333333333334	50189.433333333334	-2.702591129279877
963.5029964044004	1585.7333333333333	50418.13333333333	-2.6734628491453636
964.2276931418677	1586.3666666666666	50595.63333333333	-2.7463313840601877
964.952316252609	1587.1666666666667	50767.4	-2.4641125087236184
965.6768657344589	1586.6	50797.833333333336	-2.3619306028340104
966.4013415852523	1586.3333333333333	50802.666666666664	-2.571975175582737
967.1257438028242	1587.3666666666666	50807.5	-2.23657975050322
967.8500723850091	1586.3333333333333	50784.666666666664	-2.5694032656963457
968.574327329642	1586.1333333333334	50846.13333333333	-2.323353604421247
969.2985086345576	1586.5333333333333	51047.6	-1.816691986943867
970.0226162975908	1586.1333333333334	51025.8	-1.8253495123041426
970.7466503165765	1586.7	50933.86666666667	-1.367834703790742
971.4706106893493	1586.8333333333333	50902.63333333333	-1.5065068358678608
972.1944974137441	1586.9333333333334	50770.433333333334	-1.4530588025925677
972.9183104875957	1586.7	50517.73333333333	-1.5702181171294287
973.6420499087391	1586.9	50271.26666666667	-1.1851206476273521
974.3657156750087	1586.8333333333333	50062.36666666667	-1.351010866837419
975.0893077842397	1586.8	49829.5	-1.6538672861161574
975.8128262342667	1585.7333333333333	49779.76666666667	-1.0227872138247
976.5362710229247	1586.6333333333334	49693.566666666666	-1.102085109503211
977.2596421480483	1587.3	49558.6	-1.3721082017489463
977.9829396074724	1586.6666666666667	49483.96666666667	-1.0782618300769877
978.7061633990318	1586.7666666666667	49169.13333333333	-1.2392272695047586
979.4293135205613	1587.2	48877.5	-1.5224157926469029
980.1523899698958	1586.8666666666666	48648.5	-0.8085605829596578
980.87539274487	1587.0333333333333	48536.86666666667	-0.9729534447593556
981.5983218433189	1586.7	48494.96666666667	-1.141599380618447
982.3211772630771	1586.0	48564.433333333334	-1.0716608201222193
983.0439590019795	1586.6	48660.933333333334	-1.2869240535607613
983.7666670578608	1586.7	48678.1	-1.0304527403750334
984.4893014285559	1586.3333333333333	48729.3	-0.3575965025819122
985.2118621118997	1586.7	48641.9	-0.4775161987171862
985.9343491057269	1586.5666666666666	48597.46666666667	-0.1514794961074155
986.6567624078724	1586.9	48557.4	0.172011734559578
987.3791020161709	1586.5666666666666	48561.566666666666	0.31290950489621944
988.1013679284573	1586.4	48496.1	0.1049377591304876
988.8235601425663	1586.3	48421.23333333333	-0.3197964158059473
989.5456786563328	1586.7	48480.7	0.2359158330002578
990.2677234675917	1586.8666666666666	48536.666666666664	-0.187738234813388
990.9896945741776	1586.3333333333333	48507.63333333333	0.05337843203988304
991.7115919739255	1586.6666666666667	48318.0	-0.014249695726131538
992.4334156646702	1586.4333333333334	48004.03333333333	-0.3603777816532555
993.1551656442463	1586.5333333333333	47609.6	-0.21541223351251185
993.8768419104888	1586.9666666666667	47251.333333333336	-0.060546453793248745
994.5984444612325	1586.5	46959.63333333333	-0.11261148450828999
995.3199732943121	1586.8	46676.96666666667	-0.3883044964647396
996.0414284075626	1586.5333333333333	46410.1	0.020347327191496862
996.7628097988187	1586.7333333333333	46193.86666666667	-0.06068341412415791
997.4841174659151	1586.3666666666666	45957.066666666666	-0.38905650151809773
998.2053514066869	1586.8666666666666	45673.833333333336	-0.27376756760732573
998.9265116189687	1587.0666666666666	45211.13333333333	-0.19574516500612987
999.6475981005952	1586.3666666666666	44672.0	0.12736012124992813
1000.3686108494015	1586.6666666666667	44142.0	0.21062262252190206
1001.0895498632223	1586.7	43786.53333333333	0.7546703534720121
1001.8104151398923	1586.5	43382.0	0.47443221854520895
1002.5312066772464	1587.2	42987.4	0.1594796219399405
1003.2519244731194	1586.7	42678.4	0.16314415105464908
1003.9725685253462	1587.5	42353.066666666666	0.46580607345743547
1004.6931388317614	1586.3	41949.4	0.4844561982764342
1005.4136353902	1586.3333333333333	41455.0	0.900341864415138
1006.1340581984969	1586.5	40902.833333333336	0.9410469716374213
1006.8544072544867	1586.9333333333334	40222.03333333333	1.0489204138361505
1007.5746825560042	1587.6	39641.73333333333	0.8891860141016642
1008.2948841008844	1586.8	39097.86666666667	1.1682230484555975
1009.0150118869618	1586.4333333333334	38607.3	0.8626990969677427
1009.7350659120716	1586.5	38269.63333333333	1.1328975845092173
1010.4550461740483	1586.2666666666667	37902.2	1.1871353654598713
1011.174952670727	1587.1333333333334	37548.166666666664	0.9877976996593393
1011.8947853999423	1586.4	37150.53333333333	1.2898287599413933
1012.614544359529	1586.7333333333333	36619.3	1.2605239682331775
1013.334229547322	1586.7666666666667	36020.0	0.8981081610810894
1014.0538409611561	1586.0333333333333	35370.76666666667	1.3634566235294887
1014.7733785988661	1586.8	34753.433333333334	1.6227953941858384
1015.4928424582868	1586.6	34242.7	1.7492374885090445
1016.2122325372529	1587.6	33829.933333333334	1.9345097992963203
1016.9315488335994	1586.5333333333333	33424.13333333333	2.2872305803668103
1017.6507913451611	1586.2666666666667	33081.9	1.9897127888072237
1018.3699600697728	1586.6333333333334	32711.433333333334	2.43843235222372
1019.0890550052692	1586.8333333333333	32257.966666666667	2.1305907610937234
1019.8080761494851	1585.8333333333333	31681.933333333334	2.285019446834689
1020.5270235002555	1586.8	31023.6	2.160846441746937
1021.2458970554151	1586.4666666666667	30263.966666666667	2.610593906206971
1021.9646968127987	1586.5666666666666	29557.033333333333	1.7934312802239663
1022.6834227702411	1587.0	29037.7	2.2476260988699757
1023.4020749255772	1586.3	28539.1	2.301675076383662
1024.1206532766416	1586.6666666666667	28136.9	1.9476273271701274
1024.8391578212693	1586.8666666666666	27798.066666666666	1.8524981567231045
1025.5575885572953	1586.2333333333333	27463.5	2.0028903116960564
1026.2759454825539	1586.3333333333333	27022.433333333334	1.9765311472584186
1026.9942285948803	1586.6	26457.7	1.829188195302037
1027.7124378921092	1586.7	25874.566666666666	2.351764198320447
1028.4305733720753	1586.1333333333334	25267.433333333334	2.0582410467568977
1029.1486350326138	1586.9	24719.633333333335	1.5874252254457684
1029.866622871559	1586.8	24246.433333333334	2.284836907768826
1030.584536886746	1586.5666666666666	23807.333333333332	2.235776181880305
1031.3023770760096	1586.4	23439.233333333334	1.709841296020745
1032.0201434371845	1586.7666666666667	23110.9	1.5955727959831134
1032.7378359681059	1586.4	22783.2	1.6538498087619842
1033.455454666608	1586.5	22394.166666666668	1.6122083353479726
1034.1729995305259	1586.5666666666666	21936.566666666666	0.9828088106093059
1034.8904705576945	1586.8666666666666	21431.3	1.2250951507662418
1035.6078677459486	1587.2	20910.833333333332	1.147729217401268
1036.3251910931228	1586.9666666666667	20382.7	0.8766020334909406
1037.042440597052	1587.4	19946.4	1.7382231805461918
1037.7596162555712	1586.5666666666666	19548.666666666668	1.2655655201490588
1038.4767180665153	1586.0	19179.4	0.7692096146432711
1039.1937460277186	1586.3333333333333	18894.1	1.305933140514829
1039.9107001370162	1586.5	18621.666666666668	1.1197790245961627
1040.627580392243	1586.7333333333333	18344.633333333335	0.9798581492326717
1041.3443867912338	1587.0333333333333	18004.366666666665	0.956903375438285
1042.0611193318232	1586.6	17604.566666666666	0.6113754828716733
1042.7777780118463	1586.8666666666666	17164.566666666666	0.49932538465991677
1043.4943628291376	1586.5	16727.666666666668	-0.03059415042923262
1044.2108737815322	1586.9333333333334	16300.966666666667	0.03640417949564793
1044.9273108668647	1586.2666666666667	15932.1	0.1988396169195409
1045.64367408297	1586.7	15592.8	0.1623030328224791
1046.359963427683	1586.6666666666667	15330.233333333334	0.7442869331730336
1047.0761788988382	1586.5	15066.933333333332	0.8836347029950203
1047.7923204942708	1586.5333333333333	14809.366666666667	0.4797914636327535
1048.5083882118154	1586.1	14527.966666666667	0.5652493967747801
1049.224382049307	1586.4	14225.8	0.34373971425270256
1049.9403020045802	1586.9333333333334	13879.466666666667	0.3982332000445164
1050.6561480754697	1587.1	13533.066666666668	0.18423725796126073
1051.3719202598106	1586.7	13205.1	0.6508975597677605
1052.0876185554378	1586.3	12912.233333333334	0.29279990379591364
1052.8032429601856	1586.9666666666667	12650.6	0.21857024251813514
1053.5187934718892	1585.7333333333333	12465.533333333333	0.685791699659138
1054.2342700883835	1586.6666666666667	12299.933333333332	0.9658778408131831
1054.949672807503	1586.3666666666666	12161.5	0.7494440211726111
1055.6650016270826	1586.5333333333333	11981.566666666668	-0.043169525903136774
1056.3802565449573	1586.5	11780.333333333334	0.48879679084871624
1057.0954375589617	1586.8	11556.533333333333	-0.49051346646544347
1057.8105446669308	1586.8	11328.366666666667	0.542748285142033
1058.5255778666992	1587.0666666666666	11092.966666666667	-0.18118664370108054
1059.240537156102	1586.2333333333333	10863.1	0.05930277137620061
1059.9554225329737	1586.5	10675.333333333334	0.5721836264903484
1060.6702339951491	1586.5666666666666	10515.933333333332	0.5385794089632301
1061.3849715404633	1586.3333333333333	10374.1	0.4730455241267768
1062.0996351667509	1586.6333333333334	10245.766666666666	-0.5663763480581975
1062.8142248718468	1586.7	10144.433333333332	0.6009427457919885
1063.528740653586	1587.2	9986.066666666668	0.4811573557391988
1064.2431825098029	1586.6	9800.833333333334	0.1639309413552077
1064.9575504383324	1586.7666666666667	9584.733333333334	-0.6890708235253208
1065.6718444370097	1586.6333333333334	9399.466666666667	0.0018529146847155458
1066.386064503669	1587.1666666666667	9212.0	-0.7720421871455652
1067.1002106361457	1586.8333333333333	9079.9	0.27829480034720444
1067.8142828322743	1586.8	8964.3	0.64212949113748
1068.5282810898898	1586.7666666666667	8855.833333333334	-0.17720901181554283
1069.2422054068265	1586.1666666666667	8763.233333333334	0.7166427330788648
1069.95605578092	1585.8333333333333	8655.766666666666	-0.7957916588200631
1070.6698322100044	1586.1333333333334	8518.866666666667	-0.0020881299238779388
1071.383534691915	1587.2	8343.166666666666	-0.19923190484340117
1072.0971632244864	1586.8	8175.666666666667	0.14723150578067767
1072.8107178055534	1586.3666666666666	8015.033333333334	-1.1401969763853246
1073.524198432951	1587.3666666666666	7889.966666666666	-0.5944917002605357
1074.2376051045137	1586.8	7790.733333333334	-0.05133256296965622
1074.9509378180765	1586.4	7697.433333333333	-0.6462311604825931
1075.6641965714741	1586.4333333333334	7621.033333333334	-0.5585874390831962
1076.3773813625414	1586.6	7514.7	-0.9781438854058443
1077.0904921891133	1586.7333333333333	7417.366666666667	-0.5285214786533938
1077.8035290490245	1585.9666666666667	7284.5	-2.2171698286066985
1078.51649194011	1586.8	7158.966666666666	-1.426553868948215
1079.2293808602042	1585.8333333333333	7034.9	-1.6969621352436528
1079.9421958071423	1586.6333333333334	6931.433333333333	-1.2522363899414473
1080.6549367787588	1586.3	6833.066666666667	-1.597351077522538
1081.367603772889	1586.4666666666667	6764.766666666666	-0.6034313230218489
1082.080196787367	1586.3333333333333	6697.3	-1.6227822795697164
1082.7927158200282	1586.1333333333334	6621.6	-0.8070975700981147
1083.5051608687072	1587.2333333333333	6523.6	0.10558711868833885
1084.217531931239	1586.3	6395.233333333334	-1.5535592889543859
1084.9298290054578	1586.6333333333334	6281.533333333334	-1.2347060709713527
1085.6420520891993	1586.6	6186.233333333334	-1.0593511967808056
1086.3542011802977	1586.9	6104.733333333334	-0.8515078662181276
1087.0662762765878	1586.5666666666666	6051.266666666666	-0.46665928985470717
1087.7782773759047	1587.7333333333333	5981.133333333333	-1.7625665314933683
1088.4902044760831	1587.2666666666667	5906.133333333333	-2.1099260255888965
1089.202057574958	1586.4666666666667	5819.166666666667	-1.6079119818101697
1089.9138366703637	1586.2666666666667	5733.533333333334	-2.0337458176698857
1090.6255417601355	1586.2333333333333	5643.333333333333	-2.384127831869213
1091.337172842108	1586.2666666666667	5564.433333333333	-2.3227270376110427
1092.048729914116	1586.9666666666667	5510.833333333333	-1.5430893178871703
1092.7602129739944	1586.6333333333334	5469.1	-2.0236806883037235
1093.471622019578	1586.5666666666666	5417.433333333333	-1.6294265886105654
1094.1829570487016	1586.1666666666667	5355.133333333333	-1.805338671770552
1094.8942180592	1587.7333333333333	5262.6	-2.1494810105182487
1095.605405048908	1586.0666666666666	5174.166666666667	-2.7589411268952104
1096.3165180156604	1586.5	5108.966666666666	-1.2147875721431853
1097.027556957292	1586.8	5065.166666666667	-2.2209079098465176
1097.7385218716379	1586.1	5033.033333333334	-1.1240944363574774
1098.4494127565324	1586.2333333333333	4979.766666666666	-2.072541404708246
1099.1602296098106	1586.6	4896.1	-0.550802351881736
1099.8709724293074	1586.4666666666667	4804.366666666667	-2.4449162298173026
1100.5816412128574	1586.8333333333333	4736.066666666667	-2.383796168130896
1101.2922359582956	1586.4	4694.1	-1.1397773960062192
1102.0027566634565	1586.5666666666666	4660.8	-1.8326275050745704
1102.7132033261753	1586.5333333333333	4608.4	-1.7402783300310285
1103.4235759442865	1586.6	4534.666666666667	-2.384853715281209
1104.1338745156252	1585.9	4464.466666666666	-2.31223016125725
1104.844099038026	1586.5333333333333	4417.8	-1.9233644903216465
1105.5542495093239	1587.0	4376.766666666666	-2.2669155182748186
1106.2643259273534	1586.6666666666667	4332.9	-1.1844474087353425
1106.9743282899494	1586.5	4250.366666666667	-2.352142885966684
1107.684256594947	1586.6	4171.466666666666	-2.947029512304153
1108.394110840181	1586.9333333333334	4119.633333333333	-1.569015580011495
1109.1038910234856	1586.6333333333334	4076.6666666666665	-2.6776902559418128
1109.8135971426964	1586.0333333333333	4013.5	-4.514764490015483
1110.5232291956477	1586.3	3942.6666666666665	-2.9694522942964636
1111.2327871801745	1586.1666666666667	3879.7	-2.278907086703875
1111.9422710941117	1585.8666666666666	3831.5333333333333	-2.346587788034914
1112.6516809352938	1585.9666666666667	3781.5333333333333	-1.3035559527053382
1113.3610167015559	1586.2	3726.3333333333335	-2.4283427687752814
1114.0702783907325	1587.1	3664.3	-3.034924096881896
1114.7794660006589	1586.1	3624.7	-2.7324448340459404
1115.4885795291696	1586.4666666666667	3597.633333333333	-0.30940600451849926
1116.1976189740992	1586.6	3544.733333333333	-1.8001563772809608
1116.906584333283	1586.1	3502.3	-2.22296323977764
1117.6154756045555	1586.8333333333333	3460.133333333333	-3.5556471983154494
1118.3242927857516	1586.6333333333334	3417.633333333333	-4.201588169356496
1119.0330358747062	1586.2333333333333	3384.0666666666666	-2.561079984357578
1119.741704869254	1586.4	3346.9666666666667	-0.9937999194555862
1120.4502997672296	1586.5333333333333	3301.266666666667	-3.2633637740892762
1121.1588205664682	1585.6333333333334	1667.3	3.2025137638346424
1121.8672672648045	1586.0666666666666	1665.4666666666667	-10.270043166971142
1122.5756398600731	1585.7666666666667	1665.5	-1.4500663952326922
1123.2839383501089	1585.4	1665.8666666666666	-1.9744771769526814
