# Supplementary material for: Roblonski: A Material-Efficient Robo-Fluidic Toolbox for Rapid Photochemical Characterization
Source: ACS Cent Sci. 2026 Feb 6;12(3):333–44. doi: 10.1021/acscentsci.5c02027 (PMC13022720; doi:10.1021/acscentsci.5c02027)
Supplement: Supplementary file 2 [file oc5c02027_si_002.zip › BeerLambertStudy/Raw Data (Automataed)/BLEC Study (2025 Jun 12)/RhodamineB3/blec_RhodamineB3__13062025_aABS_i14_eEXP_s3_d900e-03_t250-0_m7_v175-0.csv]

name	C:/Users/cbe.mabolha.shared/Documents/Gilson Spectroscopy Project\BLEC Study (2025 Jun 12)\RhodamineB3\blec_RhodamineB3__13062025_aABS_i14_eEXP_s3_d900e-03_t250-0_m7_v175-0.csv
2025-06-13 03:52:00.162542
mix_iter=7	mix_disp=175.0
droplet_volume=50.0	working_volume=250.0
dilution_scheme=Fractional(value=0.3333333333333333)	n_dil=6
calibration=Calibration(y = f(x); f(x) = -0.244 + 0.9765x; s.t. y > 0.0; Set Feb 4	2025 from "Manuscript Figures Data.xlsx")
count	30
interval	0.1 (Sec)
integration_time	40000 (uSec)
NLC=False	DCC=False	WCAL=-5	Slit=S5
Conc_0=0.009	nFRAC=0.29629629629629634	nConc_(14;3)=0.002666666666666667	aFRAC=0.2967416258501716	aConc_(14;3)=0.0026706746326515445
wavelength (nm)	dark reference (int)	light reference (int)	abs (mOD)
W	D	L	S
344.6678771972656	1603.0666666666666	1681.3	-9.698152113013393
345.45221902608614	1588.9666666666667	1669.5	-0.0
346.236489003635	1586.4666666666667	1667.3	0.8963769578503601
347.02068712774695	1585.4333333333334	1664.2666666666667	-7.103318256871316
347.8048133962569	1585.5	2407.1	-7.216711190310176
348.5888678069997	1585.4666666666667	2423.9333333333334	-2.753719184835089
349.3728503578101	1586.9333333333334	2439.5333333333333	-3.921421513093217
350.15676104652283	1587.1666666666667	2447.6	-5.36740536141895
350.94059987097285	1587.2666666666667	2455.1	-4.1338765067666765
351.72436682899485	1586.3	2459.4666666666667	-5.829764717857711
352.5080619184237	1586.8	2469.766666666667	-4.047112724614745
353.2916851370942	1585.1333333333334	2470.9666666666667	-6.294938516660088
354.0752364828412	1585.9666666666667	2475.4666666666667	-5.3377647356082845
354.8587159534994	1585.9	2484.7	-3.3692525998470875
355.6421235469038	1585.8333333333333	2483.6666666666665	-5.893389205081
356.42545926088906	1586.7333333333333	2489.0	-3.7223871607528136
357.20872309329	1586.3666666666666	2483.266666666667	-6.297368306195213
357.9919150419415	1586.7666666666667	2476.7	-6.714862990601775
358.77503510467835	1586.5666666666666	2476.1	-5.04811131704677
359.5580832793353	1585.7	2467.1	-5.791875360087081
360.34105956374725	1586.0333333333333	2458.7	-8.541619149838274
361.12396395574893	1586.6	2456.4333333333334	-6.737735375636375
361.9067964531752	1586.2	2456.366666666667	-6.948067742783205
362.6895570538609	1586.1666666666667	2456.5	-5.306722873887785
363.47224575564076	1585.9333333333334	2455.633333333333	-7.5083652634060005
364.2548625563497	1586.3666666666666	2451.366666666667	-8.45247766700553
365.0374074538224	1586.8333333333333	2450.5	-7.708588866268072
365.8198804458938	1587.0333333333333	2446.733333333333	-6.617566754543993
366.6022815303986	1585.7	2447.6	-6.071115088329843
367.3846107051717	1586.8666666666666	2444.9	-8.983420309978198
368.1668679680479	1586.4333333333334	2451.0333333333333	-5.374773772684193
368.9490533168619	1586.4333333333334	2451.9333333333334	-7.001690136005946
369.7311667494487	1586.6666666666667	2460.4333333333334	-6.919667904329117
370.5132082636429	1586.2666666666667	2472.5333333333333	-1.8906492330684406
371.2951778572795	1586.0666666666666	2472.0	-5.9397727329225845
372.07707552819323	1586.8666666666666	2475.5333333333333	-5.551871342949034
372.8589012742189	1586.6333333333334	2483.0	-6.571602268900494
373.6406550931913	1585.6666666666667	2487.4333333333334	-5.7094471129685
374.4223369829453	1586.5333333333333	2496.2	-7.0246345449577925
375.2039469413157	1587.2333333333333	2502.6	-6.4829475618549
375.9854849661373	1586.5	2499.266666666667	-3.6954735253876727
376.7669510552448	1587.0666666666666	2500.1666666666665	-6.748748779077775
377.5483452064732	1586.1	2507.9333333333334	-5.0430030329511695
378.3296674176572	1586.1333333333334	2522.866666666667	-6.5949859042547985
379.11091768663164	1586.5666666666666	2525.8333333333335	-6.531787309475925
379.89209601123133	1587.0666666666666	2527.3	-9.322008475247967
380.67320238929113	1586.4	2530.6	-5.181845719892425
381.45423681864577	1586.6333333333334	2539.5	-4.518982502738017
382.23519929713007	1585.7	2545.0	-6.098878944522925
383.01608982257886	1585.7666666666667	2556.8	-5.834513074718071
383.796908392827	1586.4	2571.233333333333	-5.9273328180504254
384.57765500570923	1586.2666666666667	2571.733333333333	-5.85108842600471
385.3583296590604	1586.2333333333333	2561.5	-7.242334490257952
386.1389323507153	1586.4333333333334	2569.2	-7.375829732076254
386.91946307850884	1585.8333333333333	2578.766666666667	-4.453002489476914
387.69992184027564	1586.8	2601.733333333333	-5.231587421909429
388.48030863385065	1586.5333333333333	2621.0333333333333	-6.637999737168602
389.2606234570687	1586.1333333333334	2610.6666666666665	-3.9524425282503883
390.04086630776453	1586.2666666666667	2597.0333333333333	-6.538776405478131
390.82103718377294	1586.5666666666666	2603.0333333333333	-5.814351965647735
391.6011360829288	1587.1666666666667	2608.633333333333	-7.586368105908583
392.3811630030669	1586.6	2639.7	-5.762638672754717
393.161117942022	1586.1	2677.766666666667	-8.32706737585054
393.941000897629	1586.5333333333333	2720.9666666666667	-8.616935864978783
394.72081186772266	1585.8	2731.0333333333333	-6.175085540079266
395.5005508501378	1586.4666666666667	2717.3333333333335	-6.732201005488908
396.28021784270925	1586.6	2718.7	-6.813049958919687
397.0598128432718	1587.1333333333334	2731.733333333333	-6.627129530384324
397.83933584966024	1586.3333333333333	2733.866666666667	-5.478191489171091
398.6187868597095	1586.1333333333334	2744.9333333333334	-7.714004808808086
399.3981658712542	1586.4333333333334	2765.2	-6.436457845294098
400.1774728821293	1586.1333333333334	2789.9666666666667	-6.871929260743417
400.9567078901696	1586.4666666666667	2817.9666666666667	-5.7917687621521114
401.7358708932098	1586.4666666666667	2817.4666666666667	-6.292794829602315
402.5149618890848	1586.1333333333334	2803.0666666666666	-5.355670922831899
403.2939808756294	1586.4	2805.6	-7.148217895642509
404.07292785067847	1586.9	2839.1666666666665	-6.4487300421690925
404.8518028120667	1586.6	2846.5666666666666	-7.156169957886847
405.630605757629	1586.2333333333333	2854.0333333333333	-7.628730222417539
406.4093366852001	1587.3	2841.266666666667	-7.349069863098391
407.1879955926149	1586.6	2850.9333333333334	-5.540604904723169
407.9665824777082	1586.7666666666667	2863.766666666667	-7.206459933258249
408.74509733831474	1586.7	2883.4666666666667	-8.271051536102178
409.52354017226935	1585.9666666666667	2894.6	-6.151115999524114
410.3019109774069	1586.8333333333333	2900.4333333333334	-6.584156883969184
411.08020975156217	1586.7666666666667	2912.766666666667	-8.058244732135664
411.8584364925699	1585.7333333333333	2936.0333333333333	-8.808444356264308
412.6365911982651	1586.1666666666667	2961.7	-5.531955725257751
413.4146738664823	1587.1	2985.5666666666666	-7.094744877911502
414.19268449505654	1586.4	3019.7	-6.2073925647026575
414.97062308182257	1587.1333333333334	3052.8	-6.976138607306674
415.74848962461516	1586.1666666666667	3101.5	-5.666214660503481
416.52628412126916	1586.1	3162.8	-8.33887028196066
417.3040065696194	1586.2	3242.7	-7.3225426462548295
418.0816569675006	1586.6333333333334	3238.9666666666667	-6.918542238286778
418.8592353127476	1586.7	3223.8333333333335	-7.808125720229859
419.63674160319533	1586.4666666666667	3236.633333333333	-7.7556199664649075
420.4141758366785	1587.1	3278.733333333333	-4.706807366321851
421.1915380110319	1586.7	3290.733333333333	-8.121665948998004
421.9688281240904	1585.5	3289.733333333333	-7.920585978558683
422.7460461736888	1586.2	3344.8333333333335	-7.410763499017433
423.52319215766187	1585.8333333333333	3408.733333333333	-6.792145468202694
424.3002660738445	1586.0666666666666	3501.6	-5.86259350351991
425.0772679200714	1586.9333333333334	3638.3333333333335	-7.159843001611859
425.8541976941775	1586.2333333333333	3779.4666666666667	-6.823851146791237
426.6310553939975	1586.7666666666667	3847.5	-7.616946849344029
427.40784101736625	1586.4666666666667	3893.1	-8.446443535413591
428.18455456211865	1586.9	4021.1	-8.282175904703385
428.96119602608934	1586.6	4220.4	-7.66542101185107
429.7377654071133	1586.0666666666666	4437.5	-6.24517783855763
430.5142627030252	1586.3333333333333	4561.2	-8.42399640645798
431.29068791166	1586.6	4721.033333333334	-7.7949860939007465
432.06704103085235	1585.8666666666666	4847.2	-8.453056424773608
432.8433220584372	1587.1666666666667	4946.833333333333	-7.022447073251318
433.6195309922492	1586.6333333333334	5010.766666666666	-8.050710298413355
434.3956678301234	1586.6666666666667	5062.433333333333	-7.670387662648113
435.1717325698944	1586.3333333333333	5077.666666666667	-8.44648367252957
435.9477252093971	1586.3333333333333	5091.933333333333	-8.477240099064998
436.72364574646633	1585.5666666666666	5137.266666666666	-8.272295252875475
437.49949417893686	1586.4333333333334	5212.066666666667	-6.841420933157812
438.27527050464346	1585.9333333333334	5301.966666666666	-7.672544265464612
439.0509747214211	1586.3333333333333	5472.2	-8.813709963339736
439.8266068271044	1587.0333333333333	5741.6	-7.872810885910256
440.6021668195283	1586.1	6107.0	-8.69578545107494
441.37765469652754	1585.7666666666667	6584.7	-8.238429334180696
442.1530704559369	1585.7333333333333	7083.466666666666	-8.381615052842509
442.9284140955914	1586.7	7541.933333333333	-8.130089488309203
443.7036856133256	1586.5666666666666	7870.366666666667	-7.70873421724334
444.47888500697445	1586.4	8055.166666666667	-7.507798663289796
445.2540122743727	1586.6666666666667	8073.633333333333	-8.074371337064584
446.0290674133552	1586.1666666666667	8010.0	-8.37851531021563
446.8040504217568	1586.8333333333333	7925.233333333334	-8.297691596061641
447.5789612974122	1586.0666666666666	7833.9	-7.937037597746957
448.35380003815635	1587.4333333333334	7784.266666666666	-7.829717695637283
449.1285666418239	1585.8666666666666	7752.733333333334	-8.130149015329145
449.90326110624983	1586.6	7755.633333333333	-7.675671704304666
450.67788342926883	1586.6333333333334	7778.166666666667	-7.268803283441012
451.4524336087157	1586.4333333333334	7804.3	-7.650229338818699
452.22691164242536	1586.4666666666667	7848.466666666666	-7.526352087742432
453.00131752823256	1586.9666666666667	7907.333333333333	-7.9547286501784455
453.7756512639721	1586.2333333333333	7983.466666666666	-8.037758392642088
454.5499128474788	1586.6333333333334	8053.7	-7.597751077818909
455.32410227658755	1586.3666666666666	8094.766666666666	-7.479960690929439
456.09821954913303	1586.9	8110.3	-7.1050186265803905
456.8722646629501	1586.1333333333334	8076.3	-8.004738269200047
457.6462376158736	1586.6	8007.433333333333	-7.94429222100118
458.4201384057383	1586.3	7913.666666666667	-7.4200239025935595
459.1939670303791	1586.6333333333334	7785.833333333333	-7.482592476006899
459.96772348763074	1586.7333333333333	7638.933333333333	-7.860104637000194
460.741407775328	1587.3	7492.4	-8.301896982006058
461.51501989130577	1585.9333333333334	7362.166666666667	-7.08461194050056
462.2885598333988	1586.8	7241.366666666667	-7.879874214534071
463.0620275994419	1586.9666666666667	7158.6	-6.662504676638008
463.83542318726995	1585.8	7099.466666666666	-5.600814349614522
464.6087465947177	1586.5	7050.933333333333	-6.406019579644087
465.38199781962	1587.1333333333334	7017.966666666666	-7.122428396090641
466.1551768598116	1586.5666666666666	7004.133333333333	-6.8715307449552085
466.92828371312737	1586.4333333333334	7020.5	-6.680344855128821
467.7013183774021	1586.3666666666666	7051.2	-6.306353649442634
468.4742808504707	1585.3666666666666	7100.466666666666	-6.593272165824429
469.24717113016777	1586.4	7159.433333333333	-6.960033592643348
470.0199892143283	1586.8333333333333	7234.933333333333	-5.248089255134548
470.792735100787	1585.7333333333333	7301.3	-6.0291175252497045
471.5654087873788	1587.3333333333333	7382.4	-6.129275232364869
472.33801027193834	1586.7666666666667	7454.566666666667	-6.104916912519816
473.11053955230057	1586.7	7523.966666666666	-5.896898888777989
473.88299662630027	1586.3	7584.333333333333	-7.062204839668677
474.65538149177223	1586.3	7632.3	-6.846383170873748
475.4276941465513	1586.1666666666667	7664.166666666667	-5.634320535325364
476.1999345884722	1586.6333333333334	7661.733333333334	-6.663685795585462
476.97210281536985	1586.6333333333334	7668.133333333333	-5.245569121411103
477.74419882507897	1586.5666666666666	7655.166666666667	-5.299072252485595
478.51622261543446	1586.6333333333334	7627.6	-5.498300848681422
479.2881741842711	1586.7666666666667	7593.166666666667	-6.08860852903969
480.06005352942367	1587.0	7550.533333333334	-4.924081200765466
480.831860648727	1587.1333333333334	7505.333333333333	-4.252441698973015
481.60359554001593	1585.6	7459.633333333333	-4.276937528714766
482.37525820112523	1586.3	7405.3	-4.4723394930683895
483.14684862988975	1586.8666666666666	7364.633333333333	-4.181611072168864
483.91836682414424	1586.6333333333334	7310.533333333334	-3.5866290308570816
484.68981278172356	1586.4333333333334	7257.666666666667	-4.661496734871288
485.46118650046253	1586.6666666666667	7209.566666666667	-4.316607000400042
486.23248797819593	1586.6	7159.733333333334	-4.3832476034390675
487.0037172127586	1586.3333333333333	7138.666666666667	-2.6875934537434967
487.7748742019853	1586.5666666666666	7092.366666666667	-4.191867217779095
488.54595894371096	1586.6333333333334	7054.766666666666	-3.167976978167431
489.31697143577026	1586.8666666666666	7026.8	-2.7535270151001865
490.08791167599804	1586.3333333333333	6999.7	-2.7351093901636743
490.8587796622292	1586.2	6959.7	-3.6031223478981826
491.6295753922984	1586.8	6917.3	-3.268337144899249
492.4002988640406	1587.1666666666667	6886.5	-3.702095189984569
493.17095007529053	1586.5333333333333	6863.833333333333	-1.9460208999313282
493.94152902388305	1586.1333333333334	6841.833333333333	-2.0527040291871255
494.71203570765294	1586.6666666666667	6811.333333333333	-1.4826127864582128
495.482470124435	1586.1333333333334	6782.8	-0.7459332566200768
496.25283227206404	1587.0333333333333	6742.6	-1.770997418531083
497.02312214837485	1586.3333333333333	6723.166666666667	-1.066776141737227
497.7933397512024	1586.8333333333333	6703.633333333333	0.20658118348650376
498.56348507838123	1586.8	6677.033333333334	0.540691179067808
499.3335581277464	1586.6333333333334	6655.933333333333	-0.04854446420675763
500.10355889713264	1586.7333333333333	6655.966666666666	1.209667005442187
500.8734873843747	1586.7666666666667	6639.0	0.38412847768307695
501.6433435873074	1586.0333333333333	6635.1	0.8926034597528305
502.4131275037657	1586.8	6637.633333333333	0.5764800523028197
503.1828391315842	1586.1333333333334	6653.7	0.2714706728486166
503.95247846859786	1586.8333333333333	6673.0	0.6579810684075893
504.72204551264144	1587.1666666666667	6703.033333333334	1.7863941171050104
505.49154026154974	1586.3	6734.133333333333	2.122728677281363
506.2609627131576	1586.3666666666666	6772.8	1.551897228133392
507.03031286529983	1586.3666666666666	6821.266666666666	2.1067899016620038
507.7995907158112	1585.8	6884.633333333333	1.6889319570532149
508.5687962625266	1586.3	6951.633333333333	1.6083747736705345
509.33792950328075	1586.6666666666667	7028.8	2.46756618631551
510.1069904359085	1586.3333333333333	7109.966666666666	2.84767045008685
510.8759790582447	1586.4666666666667	7193.433333333333	2.779224794704552
511.6448953681241	1586.8666666666666	7287.366666666667	2.2864893682902503
512.4137393633815	1586.7333333333333	7378.666666666667	2.285475537337283
513.1825110418519	1586.5333333333333	7490.766666666666	3.4734586231551656
513.9512104013698	1586.9333333333334	7578.466666666666	3.3057710317843627
514.7198374397702	1586.8666666666666	7690.833333333333	3.3163406542170186
515.4883921548881	1586.3	7807.8	3.9549800684196166
516.2568745445578	1585.7333333333333	7905.933333333333	3.888316851536772
517.0252846066146	1587.6333333333334	8017.866666666667	4.858396727288075
517.793622338893	1586.8	8123.566666666667	5.3075353559498195
518.561887739228	1586.7333333333333	8228.033333333333	5.59869706506486
519.3300808054544	1587.2	8317.833333333334	5.637202774865508
520.0982015354069	1586.6	8414.733333333334	5.706536645913184
520.8662499269203	1587.0666666666666	8499.566666666668	5.995133944776163
521.6342259778296	1586.1	8587.0	6.74559579275983
522.4021296859694	1586.5	8661.466666666667	6.774179802586699
523.1699610491747	1586.3666666666666	8741.7	7.954692755867009
523.9377200652801	1587.1	8804.633333333333	8.748300733848211
524.7054067321207	1586.1333333333334	8856.9	8.716106348102267
525.4730210475309	1587.1666666666667	8934.166666666666	9.17784173579558
526.2405630093459	1586.4333333333334	8998.033333333333	11.042063751296094
527.0080326154003	1586.2666666666667	9058.1	10.924101044834602
527.7754298635291	1586.1666666666667	9112.133333333333	11.934543030490113
528.5427547515668	1586.5666666666666	9151.933333333332	12.082002946264074
529.3100072773485	1586.8333333333333	9205.833333333334	13.635694357056378
530.077187438709	1585.8666666666666	9241.966666666667	13.716865290690215
530.8442952334829	1587.0	9282.2	14.119994043860146
531.6113306595051	1586.6666666666667	9321.133333333333	15.350142543111405
532.3782937146104	1587.4	9351.4	15.988501604375486
533.1451843966338	1586.7	9386.8	16.840142269835614
533.9120027034099	1586.1	9425.4	17.31316072871116
534.6787486327736	1586.2	9479.766666666666	18.410771018877448
535.4454221825597	1587.1333333333334	9510.366666666667	18.51764517434629
536.212023350603	1586.4	9543.5	19.45006311232776
536.9785521347383	1586.6666666666667	9574.3	20.34537765047255
537.7450085328004	1586.8	9600.066666666668	19.98355703141127
538.5113925426242	1586.0333333333333	9640.966666666667	20.770479371878093
539.2777041620444	1586.4333333333334	9674.866666666667	20.98280803284826
540.0439433888959	1586.3333333333333	9673.2	20.121730077412206
540.8101102210134	1586.5333333333333	9694.133333333333	19.747546250699003
541.5762046562318	1586.7666666666667	9704.5	19.57305943039236
542.3422266923859	1586.5666666666666	9729.266666666666	19.80000199216526
543.1081763273105	1586.8666666666666	9735.933333333332	19.862270774958745
543.8740535588404	1586.5333333333333	9747.666666666666	19.31265373344985
544.6398583848105	1587.2666666666667	9750.633333333333	18.705130673610164
545.4055908030555	1586.4	9769.133333333333	17.990016291504894
546.1712508114102	1586.8666666666666	9770.433333333332	17.71350986344217
546.9368384077096	1586.9666666666667	9775.766666666666	17.271284931550877
547.7023535897882	1586.6	9763.366666666667	16.354940723784697
548.4677963554811	1586.8	9770.0	15.598536527547669
549.2331667026231	1586.2333333333333	9777.7	15.165053655144424
549.9984646290487	1585.9666666666667	9760.5	14.387155487530897
550.7636901325931	1586.3	9773.433333333332	12.553556757019674
551.5288432110908	1586.1	9787.833333333334	12.723499670004367
552.2939238623768	1586.5666666666666	9759.133333333333	10.079925589865175
553.0589320842859	1586.5666666666666	9758.633333333333	9.736205055916782
553.8238678746528	1586.7333333333333	9750.366666666667	8.453439139317757
554.5887312313124	1587.3	9739.7	7.689111757107995
555.3535221520995	1587.0	9749.233333333334	6.360340082207155
556.1182406348488	1587.2	9761.366666666667	5.8839934839308
556.8828866773954	1586.9	9752.5	4.938803937073197
557.6474602775738	1586.3333333333333	9756.633333333333	3.883471194194171
558.411961433219	1586.0666666666666	9759.266666666666	3.160691249380382
559.1763901421657	1587.2333333333333	9758.166666666666	1.3947974592471297
559.9407464022488	1586.8333333333333	9776.566666666668	1.7020308235752335
560.7050302113031	1586.8333333333333	9799.233333333334	1.4089648072494545
561.4692415671633	1586.5	9789.266666666666	-1.0505665511311355
562.2333804676643	1586.6333333333334	9806.733333333334	-0.8234173904930842
562.997446910641	1586.5666666666666	9828.2	-1.847422971465722
563.7614408939281	1587.0666666666666	9839.033333333333	-2.243218225794847
564.5253624153604	1587.1666666666667	9849.433333333332	-2.9962781817032313
565.2892114727728	1586.8	9874.233333333334	-3.0305789978355695
566.0529880639999	1586.1666666666667	9903.666666666666	-3.1043464284115028
566.8166921868768	1587.1666666666667	9912.633333333333	-4.328879908337209
567.5803238392382	1586.9	9937.833333333334	-4.372380804535706
568.3438830189189	1586.6666666666667	9957.7	-4.291734035170315
569.1073697237535	1586.8333333333333	9974.8	-5.230532368668318
569.8707839515772	1586.5333333333333	9998.633333333333	-4.8924261146956685
570.6341257002246	1586.6333333333334	10004.366666666667	-6.2660974044078355
571.3973949675305	1586.3	10002.7	-5.82775482309185
572.1605917513298	1586.7	10016.666666666666	-6.4263064832554475
572.9237160494572	1586.8	10054.566666666668	-6.335495191992139
573.6867678597476	1586.6666666666667	10058.733333333334	-6.386187509016316
574.4497471800358	1586.3	10066.6	-5.659463228494791
575.2126540081566	1587.3333333333333	10065.1	-6.936852505580474
575.9754883419448	1587.1	10072.033333333333	-6.746296633076024
576.7382501792351	1586.7	10101.266666666666	-7.260047318581754
577.5009395178625	1587.0666666666666	10118.8	-7.305629902779074
578.2635563556619	1586.7	10130.9	-7.674760289443005
579.0261006904677	1587.1333333333334	10134.966666666667	-6.616978684918825
579.7885725201152	1586.6	10130.966666666667	-6.769794951463329
580.5509718424388	1587.1333333333334	10150.766666666666	-7.275318068579245
581.3132986552736	1586.5666666666666	10163.266666666666	-8.485943193646296
582.0755529564542	1587.1	10185.333333333334	-7.299266802462053
582.8377347438156	1586.8333333333333	10191.266666666666	-8.574340520159787
583.5998440151925	1586.9333333333334	10218.966666666667	-8.517593112983423
584.3618807684197	1586.5333333333333	10269.7	-6.383208713355929
585.123845001332	1586.0666666666666	10290.633333333333	-6.483975402399073
585.8857367117644	1586.3333333333333	10318.3	-7.893896947808195
586.6475558975515	1586.2	10364.733333333334	-7.056481653020961
587.4093025565281	1586.0333333333333	10417.5	-7.299921738252871
588.1709766865292	1587.1333333333334	10456.766666666666	-7.40036523782562
588.9325782853895	1586.5666666666666	10511.066666666668	-7.4238256259400375
589.6941073509438	1586.7666666666667	10561.7	-7.471256996175591
590.4555638810269	1586.8333333333333	10643.6	-6.839824134176365
591.2169478734736	1586.6333333333334	10701.5	-7.285685654580262
591.9782593261189	1586.6	10763.833333333334	-6.746074752645529
592.7394982367973	1586.7333333333333	10826.366666666667	-7.295974601974514
593.5006646033439	1586.8333333333333	10914.133333333333	-8.359110290500833
594.2617584235933	1586.5333333333333	11020.5	-7.57387968925359
595.0227796953804	1587.1333333333334	11138.6	-7.16705575287417
595.78372841654	1586.8	11255.333333333334	-6.95427864208301
596.544604584907	1586.9333333333334	11364.466666666667	-7.242997493846557
597.3054081983161	1587.3666666666666	11497.533333333333	-6.903944725438813
598.0661392546021	1586.7333333333333	11592.566666666668	-6.778631888541724
598.8267977515999	1586.8333333333333	11712.833333333334	-7.6789028988810575
599.5873836871442	1586.6	11832.9	-7.751938809540098
600.34789705907	1586.2666666666667	11963.166666666666	-7.548303230794238
601.1083378652119	1586.6666666666667	12090.733333333334	-7.408927926366578
601.8687061034049	1586.4	12210.233333333334	-8.016916797805905
602.6290017714836	1586.4	12369.8	-7.1895443953310325
603.3892248672829	1586.5333333333333	12511.533333333333	-6.888491072036752
604.1493753886377	1586.2666666666667	12658.0	-6.981940958160395
604.9094533333828	1586.8333333333333	12796.466666666667	-6.815370937334467
605.6694586993528	1586.9333333333334	12928.266666666666	-7.758661422187859
606.4293914843829	1586.6666666666667	13058.2	-7.534969805528374
607.1892516863076	1586.4666666666667	13217.8	-6.913258677008261
607.9490393029618	1586.4666666666667	13350.8	-7.639288361246594
608.7087543321802	1587.1	13492.533333333333	-7.5483369343062785
609.4683967717978	1587.1333333333334	13630.133333333333	-8.088638960624086
610.2279666196492	1586.8333333333333	13777.8	-7.629805232476962
610.9874638735695	1586.9333333333334	13934.033333333333	-7.159498094113354
611.7468885313933	1586.3666666666666	14037.8	-7.490992562882334
612.5062405909555	1586.6333333333334	14169.8	-6.709186837943471
613.2655200500909	1586.7333333333333	14305.1	-7.341806622639289
614.0247269066342	1586.8	14429.866666666667	-6.823062460518238
614.7838611584203	1586.7333333333333	14553.666666666666	-6.986958171331771
615.5429228032841	1586.9333333333334	14666.033333333333	-7.314051709500007
616.3019118390603	1586.9	14761.666666666666	-7.403997041325952
617.0608282635836	1586.5666666666666	14860.533333333333	-7.263338602227861
617.8196720746892	1587.1333333333334	14951.666666666666	-7.20919730897982
618.5784432702114	1587.2	15029.9	-7.740311550773047
619.3371418479854	1587.0	15122.833333333334	-7.885014955957812
620.0957678058459	1586.0333333333333	15197.8	-7.104427792046151
620.8543211416277	1586.7333333333333	15253.466666666667	-7.688426829514422
621.6128018531655	1586.0333333333333	15323.266666666666	-7.3199281215271785
622.3712099382943	1586.9333333333334	15356.266666666666	-7.844392936561957
623.1295453948488	1587.1666666666667	15445.933333333332	-7.137090866268971
623.8878082206638	1586.5333333333333	15496.033333333333	-7.266869828813797
624.6459984135743	1585.9333333333334	15541.1	-7.1535002826372915
625.4041159714149	1586.1333333333334	15606.266666666666	-7.156172644928736
626.1621608920203	1585.7666666666667	15647.0	-7.0543986227417435
626.9201331732256	1586.5666666666666	15684.833333333334	-7.211778491422759
627.6780328128656	1586.5666666666666	15723.533333333333	-7.057213357057089
628.4358598087749	1586.4	15751.033333333333	-6.936936270962113
629.1936141587885	1586.6	15769.3	-7.211363374372998
629.9512958607411	1586.5333333333333	15784.5	-7.146507306679758
630.7089049124675	1586.4	15843.166666666666	-6.710527491292702
631.4664413118026	1585.7333333333333	15859.733333333334	-7.486721152881492
632.2239050565811	1586.5333333333333	15887.333333333334	-7.464850699722944
632.9812961446379	1586.0333333333333	15903.6	-6.5278942147944825
633.7386145738079	1586.2	15893.1	-6.788813110519853
634.4958603419257	1586.3333333333333	15915.266666666666	-7.533732781100116
635.2530334468262	1587.2666666666667	15909.6	-7.658349045361052
636.0101338863443	1586.4	15923.933333333332	-6.9304607462646
636.7671616583146	1586.8	15887.2	-7.403359536814073
637.5241167605723	1585.9333333333334	15876.933333333332	-7.2139544203377906
638.2809991909518	1587.5666666666666	15880.633333333333	-7.016634062091313
639.037808947288	1586.5	15853.433333333332	-7.12921143885269
639.7945460274159	1585.9333333333334	15836.733333333334	-6.782327591650396
640.5512104291702	1586.5	15792.366666666667	-7.10246664595156
641.3078021503857	1586.0666666666666	15757.9	-7.376559167670564
642.0643211888971	1585.9666666666667	15727.6	-6.685109608622496
642.8207675425394	1586.2666666666667	15690.266666666666	-7.300727033047379
643.5771412091474	1586.1666666666667	15686.1	-7.312910824624763
644.3334421865558	1586.7666666666667	15671.6	-7.435881242624384
645.0896704725996	1586.4666666666667	15656.566666666668	-7.5325952289619575
645.8458260651132	1586.7	15612.166666666666	-7.581717019787754
646.6019089619319	1586.1666666666667	15619.366666666667	-6.74855467494651
647.3579191608902	1586.5	15615.566666666668	-6.860239229472987
648.1138566598231	1586.5	15579.3	-7.563679638834829
648.8697214565653	1586.7333333333333	15543.666666666666	-7.43308930979846
649.6255135489516	1586.1	15514.333333333334	-7.400253023131761
650.3812329348169	1586.2333333333333	15511.766666666666	-7.768417654669611
651.1368796119959	1586.6	15558.666666666666	-7.847594627437228
651.8924535783235	1585.9666666666667	15563.466666666667	-7.441589498242869
652.6479548316345	1586.1666666666667	15514.866666666667	-7.765646309129437
653.4033833697637	1586.6333333333334	15525.3	-7.388634353337923
654.1587391905458	1586.6666666666667	15509.1	-7.667984245314645
654.9140222918159	1586.4666666666667	15495.266666666666	-7.934070443655634
655.6692326714084	1586.0666666666666	15497.9	-7.461072003015098
656.4243703271585	1586.6666666666667	15541.266666666666	-6.79239865023909
657.1794352569008	1585.9333333333334	15565.733333333334	-7.014668564591565
657.9344274584702	1586.8666666666666	15584.966666666667	-6.865116551353216
658.6893469297014	1586.6	15603.133333333333	-7.224026099833702
659.4441936684294	1586.5666666666666	15639.333333333334	-7.0059069956412525
660.1989676724888	1586.1	15686.633333333333	-6.986404830932828
660.9536689397146	1586.3666666666666	15707.933333333332	-7.150569025803836
661.7082974679414	1586.4666666666667	15730.0	-7.516959512217296
662.4628532550042	1587.3333333333333	15748.8	-6.881126912924878
663.2173362987378	1586.7333333333333	15807.4	-7.4695318818926335
663.9717465969768	1586.5666666666666	15870.566666666668	-6.619983345041838
664.7260841475563	1586.4333333333334	15920.233333333334	-7.270066915512038
665.480348948311	1586.6	15993.766666666666	-7.922577996604479
666.2345409970756	1586.8	16086.766666666666	-6.9831363302358955
666.988660291685	1586.1	16145.166666666666	-6.8982567774012
667.742706829974	1586.8333333333333	16221.6	-6.810273524503682
668.4966806097776	1586.7	16323.666666666666	-6.311518837233577
669.2505816289303	1586.6333333333334	16374.966666666667	-7.042638959509175
670.0044098852671	1586.0666666666666	16460.133333333335	-6.652668616715476
670.7581653766227	1586.0	16525.466666666667	-6.6905652433587175
671.511848100832	1586.5333333333333	16606.633333333335	-7.463793730392405
672.2654580557298	1586.2	16705.533333333333	-7.454753772212204
673.0189952391509	1586.3333333333333	16804.6	-7.500208693738895
673.7724596489301	1586.8	16931.533333333333	-6.439895333067685
674.5258512829022	1587.1666666666667	17017.266666666666	-7.333544145322818
675.279170138902	1586.7333333333333	17112.533333333333	-7.71394963384809
676.0324162147645	1586.4	17244.8	-6.743509575886479
676.7855895083242	1586.2666666666667	17377.033333333333	-6.904925588589341
677.5386900174161	1586.8	17490.0	-7.119844732884533
678.2917177398749	1586.3666666666666	17632.866666666665	-6.796626288481719
679.0446726735356	1586.1666666666667	17757.5	-7.78337325959182
679.797554816233	1586.4666666666667	17875.366666666665	-7.31803503738784
680.5503641658016	1587.2666666666667	17997.133333333335	-7.31572052198085
681.3031007200765	1586.3333333333333	18109.7	-6.9590534440016345
682.0557644768925	1586.8666666666666	18194.733333333334	-7.019998530113723
682.8083554340842	1586.2333333333333	18294.466666666667	-6.9559976138136035
683.5608735894867	1587.0	18443.866666666665	-6.580597136439005
684.3133189409347	1587.1666666666667	18589.1	-6.623831663421286
685.0656914862628	1586.2	18724.833333333332	-6.134384901823005
685.8179912233061	1586.4333333333334	18862.6	-6.064406488786785
686.5702181498993	1586.4666666666667	18969.533333333333	-6.142338788184757
687.3223722638772	1586.2333333333333	19087.033333333333	-7.048872750782926
688.0744535630747	1586.6	19218.633333333335	-6.924919013265505
688.8264620453265	1586.5333333333333	19300.566666666666	-7.18259038734392
689.5783977084674	1586.5333333333333	19445.266666666666	-7.012417487280011
690.3302605503324	1586.9	19567.5	-6.901087065754295
691.082050568756	1587.2	19687.166666666668	-6.2966037426226915
691.8337677615733	1586.8666666666666	19772.333333333332	-7.143557154968957
692.585412126619	1587.1333333333334	19871.566666666666	-7.355936684797298
693.3369836617278	1586.9	19942.8	-6.511762440455844
694.0884823647348	1586.6	19999.2	-6.967179905333422
694.8399082334745	1586.8666666666666	20079.633333333335	-6.714510297654408
695.5912612657819	1586.6	20178.466666666667	-6.874474352544345
696.3425414594917	1586.4333333333334	20233.733333333334	-6.974157760854332
697.0937488124388	1586.7666666666667	20307.0	-6.775174903449958
697.8448833224579	1586.6	20381.366666666665	-7.081308825583224
698.5959449873841	1586.6333333333334	20412.1	-6.929110044070641
699.3469338050518	1586.6666666666667	20467.433333333334	-6.429520866300785
700.0978497732962	1586.4	20509.866666666665	-6.606538637169265
700.8486928899517	1587.1666666666667	20556.9	-6.860302947121865
701.5994631528534	1586.7666666666667	20603.166666666668	-6.920776899176409
702.3501605598362	1586.1333333333334	20641.9	-6.685215617537148
703.1007851087347	1585.8666666666666	20636.9	-6.493767594530278
703.8513367973837	1587.0666666666666	20627.366666666665	-6.638193426985001
704.6018156236181	1586.7666666666667	20667.633333333335	-5.995331528184913
705.3522215852728	1586.7	20628.133333333335	-7.078579934666285
706.1025546801824	1587.2	20588.366666666665	-6.627750723536433
706.8528149061818	1586.5333333333333	20572.233333333334	-6.430308731817661
707.603002261106	1586.4666666666667	20554.433333333334	-6.4107081050265835
708.3531167427894	1586.8	20567.2	-6.434345547193925
709.1031583490673	1586.9	20560.4	-6.588497119769115
709.8531270777742	1586.9	20525.0	-6.652665168424578
710.6030229267449	1586.5	20489.033333333333	-6.487062970009425
711.3528458938142	1586.9	20421.733333333334	-6.616196494867301
712.1025959768172	1587.3	20335.866666666665	-6.629678070290168
712.8522731735884	1586.1333333333334	20266.433333333334	-5.808061242013335
713.6018774819628	1586.6333333333334	20153.633333333335	-6.23772161254492
714.351408899775	1586.4333333333334	20061.166666666668	-6.228486090564108
715.1008674248601	1586.9	19967.833333333332	-6.554164840000011
715.8502530550527	1586.6	19837.266666666666	-7.098736858734435
716.5995657881876	1586.4666666666667	19728.333333333332	-6.954103660381217
717.3488056220998	1586.5666666666666	19630.666666666668	-6.560215372178964
718.097972554624	1586.3333333333333	19537.066666666666	-7.370214540458996
718.8470665835949	1586.4333333333334	19483.0	-6.4601009980978725
719.5960877068475	1586.6666666666667	19419.8	-6.912959999650923
720.3450359222164	1586.8666666666666	19369.433333333334	-6.8707655895172906
721.0939112275368	1585.9333333333334	19357.466666666667	-6.219436904667736
721.842713620643	1586.2333333333333	19293.866666666665	-7.253509278416242
722.5914430993702	1586.5	19242.366666666665	-7.085076252566355
723.340099661553	1587.1	19194.033333333333	-6.541273431193245
724.0886833050263	1586.8666666666666	19176.2	-6.277718969615146
724.837194027625	1586.9333333333334	19153.1	-6.769781511591481
725.5856318271836	1586.2666666666667	19117.133333333335	-6.720703711746946
726.3339967015373	1586.5666666666666	19081.366666666665	-6.811030918978183
727.0822886485207	1587.5	19001.266666666666	-7.154148464412849
727.8305076659686	1586.6333333333334	18953.666666666668	-6.335309523911202
728.5786537517159	1587.0333333333333	18882.3	-6.157620801544661
729.3267269035974	1586.7666666666667	18831.9	-5.980037141858231
730.0747271194479	1586.6333333333334	18794.3	-5.901685925592933
730.822654397102	1586.3	18771.2	-5.895324152698321
731.5705087343949	1586.7666666666667	18715.633333333335	-6.592596654089447
732.3182901291611	1586.6666666666667	18663.7	-6.189786746767806
733.0659985792356	1585.8	18617.1	-6.349552488344875
733.8136340824532	1586.1333333333334	18610.3	-6.33543330428018
734.5611966366486	1586.7	18645.566666666666	-6.10178589043404
735.3086862396566	1586.8666666666666	18656.633333333335	-6.045229667077683
736.056102889312	1586.4	18613.833333333332	-6.318306757580781
736.8034465834498	1586.2333333333333	18609.9	-6.1419833583509655
737.5507173199047	1586.8666666666666	18624.5	-6.2165632430251305
738.2979150965115	1587.2333333333333	18652.566666666666	-6.184801116291382
739.045039911105	1587.1666666666667	18662.433333333334	-5.853462384438115
739.79209176152	1587.0	18636.433333333334	-6.081695102528361
740.5390706455914	1586.8333333333333	18624.033333333333	-5.812798613443688
741.285976561154	1586.5333333333333	18605.033333333333	-6.1169961913924435
742.0328095060426	1586.3	18572.966666666667	-6.080480180302356
742.7795694780918	1586.5666666666666	18574.4	-4.933195577975299
743.5262564751367	1586.5333333333333	18540.166666666668	-5.7283519863508
744.272870495012	1586.7666666666667	18495.666666666668	-6.45169840808893
745.0194115355524	1587.0	18476.4	-6.132155158412936
745.765879594593	1587.3333333333333	18470.366666666665	-5.970406789433543
746.5122746699683	1586.7666666666667	18465.7	-5.755229143793812
747.2585967595134	1587.3666666666666	18455.966666666667	-6.173507725417528
748.0048458610628	1586.9333333333334	18461.5	-6.374280835318676
748.7510219724516	1585.7333333333333	18499.333333333332	-5.715635921682666
749.4971250915144	1586.6333333333334	18491.633333333335	-6.5105445077105815
750.243155216086	1586.4	18519.333333333332	-5.4297765648745555
750.9891123440015	1586.3	18569.133333333335	-6.048219206300885
751.7349964730954	1586.2	18626.9	-5.704305775135616
752.4808076012027	1586.6	18635.1	-5.920391632425386
753.2265457261582	1586.7	18681.2	-5.997289245457274
753.9722108457964	1586.0666666666666	18743.8	-6.088502591906631
754.7178029579526	1586.9333333333334	18779.466666666667	-6.799702980838648
755.4633220604613	1586.9333333333334	18857.0	-6.011146982441656
756.2087681511574	1586.5666666666666	18898.333333333332	-6.291928968675556
756.9541412278757	1586.5	18950.266666666666	-5.853920887360833
757.699441288451	1585.9666666666667	19026.5	-5.324359319947598
758.4446683307182	1586.4	19038.633333333335	-6.028189136099011
759.1898223525119	1586.4333333333334	19108.733333333334	-5.7670693367147585
759.9349033516671	1586.2666666666667	19183.5	-5.965063439968581
760.6799113260186	1587.1333333333334	19242.733333333334	-6.6865049516818225
761.424846273401	1586.6333333333334	19318.6	-6.225167887459704
762.1697081916495	1586.2666666666667	19377.966666666667	-5.6465823966984825
762.9144970785986	1586.3333333333333	19446.666666666668	-5.695427511818642
763.6592129320832	1586.3666666666666	19472.533333333333	-5.999488380811148
764.4038557499381	1586.3	19505.766666666666	-5.9406053016450295
765.1484255299982	1585.9	19558.533333333333	-6.02246007673259
765.8929222700982	1586.1333333333334	19601.833333333332	-5.5093885186705265
766.637345968073	1586.6666666666667	19648.833333333332	-6.563965865179812
767.3816966217572	1586.6	19782.566666666666	-5.871347117308962
768.1259742289859	1586.8	19875.333333333332	-5.771534224671219
768.8701787875938	1586.0	19970.0	-6.070352623577749
769.6143102954156	1586.3	20059.0	-5.6934878579834
770.3583687502863	1586.3333333333333	20139.733333333334	-6.0330087032210935
771.1023541500406	1586.8333333333333	20206.633333333335	-6.108247417363583
771.8462664925133	1585.8666666666666	20291.133333333335	-6.064505783392727
772.5901057755393	1585.8333333333333	20382.5	-6.335891889628136
773.3338719969533	1586.1333333333334	20453.466666666667	-6.299477049804004
774.0775651545903	1586.7333333333333	20525.066666666666	-6.645055951175247
774.8211852462848	1587.0	20615.066666666666	-6.085379878994128
775.5647322698719	1586.9333333333334	20688.666666666668	-6.639397570282403
776.3082062231862	1587.0	20745.133333333335	-6.543340533196676
777.0516071040627	1586.4666666666667	20877.1	-5.821749009953757
777.7949349103361	1586.1	20975.9	-5.803222618917853
778.5381896398412	1587.0	21089.666666666668	-5.987353876875206
779.281371290413	1586.3666666666666	21218.3	-6.1518130044160415
780.024479859886	1585.9	21316.4	-6.453952115776933
780.7675153460953	1586.5333333333333	21405.466666666667	-6.591587305614106
781.5104777468754	1587.1	21556.933333333334	-5.961932087915562
782.2533670600615	1586.2	21685.233333333334	-6.027588561664339
782.996183283488	1585.8	21805.9	-6.417337613306312
783.73892641499	1586.5333333333333	21915.033333333333	-6.532110723011088
784.4815964524023	1586.0	22027.966666666667	-6.385180711907993
785.2241933935596	1586.5333333333333	22118.733333333334	-5.7009212295443294
785.9667172362967	1586.7333333333333	22212.4	-5.416087397844303
786.7091679784486	1586.3333333333333	22287.966666666667	-5.605554022060702
787.4515456178499	1587.0	22361.933333333334	-5.673947396535909
788.1938501523355	1586.2666666666667	22474.133333333335	-6.262146862390059
788.9360815797401	1585.9	22588.266666666666	-6.056312261161542
789.6782398978987	1586.5333333333333	22693.066666666666	-5.94409742156195
790.420325104646	1586.7333333333333	22807.7	-5.765532428683252
791.1623371978169	1587.0	22889.333333333332	-5.9528459357261205
791.9042761752461	1586.5333333333333	22963.433333333334	-5.968961718431917
792.6461420347684	1586.8	23048.166666666668	-6.121915410310791
793.3879347742187	1586.6333333333334	23106.5	-6.763560110049125
794.1296543914318	1585.3666666666666	23214.933333333334	-6.492216358719193
794.8713008842426	1587.0333333333333	23324.933333333334	-6.286193641996833
795.6128742504857	1585.8333333333333	23470.133333333335	-5.962008844206149
796.354374487996	1586.4666666666667	23590.366666666665	-6.182204353646675
797.0958015946084	1587.0	23709.633333333335	-5.998906327212133
797.8371555681575	1586.5666666666666	23808.3	-6.389157211224219
798.5784364064783	1587.0333333333333	23944.066666666666	-6.327161874550741
799.3196441074057	1586.6	24103.7	-6.423161477723017
800.0607786687742	1587.0333333333333	24217.8	-6.732644564304631
800.8018400884189	1587.1333333333334	24334.166666666668	-6.006099342216299
801.5428283641745	1586.4666666666667	24394.7	-6.3355143095007165
802.2837434938757	1586.9666666666667	24496.4	-6.280326517653829
803.0245854753575	1587.1333333333334	24635.366666666665	-5.520888561872462
803.7653543064547	1586.6	24767.033333333333	-5.156471789267412
804.5060499850019	1586.2333333333333	24850.8	-5.7383115601272126
805.2466725088342	1586.7333333333333	24910.333333333332	-5.747159250597747
805.9872218757862	1586.4666666666667	25045.2	-5.304193792310931
806.7276980836928	1586.7666666666667	25191.4	-6.013189234584287
807.4681011303886	1586.4333333333334	25307.9	-6.122195285245746
808.2084310137088	1586.5	25406.9	-5.727043192487037
808.948687731488	1586.8	25503.533333333333	-5.460323225028768
809.688871281561	1586.4	25548.5	-6.133819300211435
810.4289816617627	1586.5	25682.866666666665	-5.68381938242275
811.1690188699278	1587.1	25791.266666666666	-6.096492772587422
811.9089829038911	1586.9333333333334	25842.366666666665	-5.854108679601903
812.6488737614875	1586.7333333333333	25896.766666666666	-6.246848028261088
813.3886914405518	1585.4333333333334	26035.333333333332	-5.891976784449415
814.1284359389189	1586.1666666666667	26153.433333333334	-5.847158218896379
814.8681072544233	1585.8666666666666	26226.366666666665	-6.261538544592359
815.6077053849002	1586.1	26338.533333333333	-6.094462682639934
816.3472303281842	1587.1666666666667	26388.733333333334	-6.015701591148245
817.0866820821101	1587.1333333333334	26490.966666666667	-6.05652280223004
817.8260606445127	1586.1666666666667	26622.233333333334	-6.269897041969828
818.5653660132269	1586.3666666666666	26724.733333333334	-5.897022943987075
819.3045981860876	1586.9333333333334	26766.866666666665	-6.1906894044689285
820.0437571609293	1586.0333333333333	26861.633333333335	-5.8985578115825605
820.7828429355872	1586.0333333333333	26885.466666666667	-5.458725731646107
821.5218555078957	1586.5333333333333	26954.3	-5.332514971127911
822.26079487569	1586.2666666666667	27048.966666666667	-5.224009010938508
822.9996610368046	1587.1	27131.866666666665	-5.338895952112616
823.7384539890745	1586.6	27210.466666666667	-5.5423431225596875
824.4771737303345	1586.0	27342.733333333334	-4.8858246306283375
825.2158202584193	1586.4	27382.533333333333	-4.927789003565874
825.9543935711638	1586.4666666666667	27434.666666666668	-5.301499098467759
826.6928936664028	1586.5	27522.0	-5.223101403645425
827.4313205419711	1586.3666666666666	27609.4	-5.638009865918659
828.1696741957036	1586.2333333333333	27674.5	-5.811298034944298
828.907954625435	1586.8333333333333	27743.133333333335	-5.99393463292981
829.646161829	1586.2666666666667	27824.466666666667	-5.432452762208323
830.3842958042337	1586.6666666666667	27842.733333333334	-6.02732573609906
831.1223565489707	1586.5333333333333	27892.5	-6.178763133748519
831.8603440610459	1586.5	27980.533333333333	-6.361027551486928
832.598258338294	1587.2	28071.1	-6.350373459339439
833.3360993785501	1586.6666666666667	28158.1	-6.670959278591306
834.0738671796487	1586.5333333333333	28298.2	-6.455763698094526
834.8115617394246	1586.5333333333333	28471.6	-6.27168699938462
835.5491830557129	1586.6666666666667	28610.833333333332	-5.825450996163459
836.2867311263482	1586.2666666666667	28651.433333333334	-5.581768785983766
837.0242059491653	1586.3	28742.166666666668	-4.83264775209878
837.7616075219992	1586.1	28806.966666666667	-5.816694804701961
838.4989358426844	1586.4666666666667	28887.766666666666	-5.406036047350421
839.2361909090561	1586.6333333333334	28937.466666666667	-5.505025026068062
839.9733727189487	1586.2333333333333	28990.233333333334	-5.647219902210661
840.7104812701973	1586.6333333333334	29110.466666666667	-5.9103308793268905
841.4475165606366	1585.9	29234.3	-5.855471165612889
842.1844785881015	1586.5333333333333	29328.666666666668	-6.1502837081727355
842.9213673504267	1586.5	29410.466666666667	-5.848030842801944
843.6581828454471	1586.8666666666666	29396.066666666666	-5.751979562762687
844.3949250709974	1587.2333333333333	29455.833333333332	-5.4808424998354495
845.1315940249126	1587.1333333333334	29518.166666666668	-5.361687035787019
845.8681897050272	1586.5333333333333	29636.8	-5.942711053707617
846.6047121091764	1586.2333333333333	29720.666666666668	-6.225941074774601
847.3411612351948	1586.6333333333334	29847.066666666666	-6.059484231665407
848.0775370809172	1585.8666666666666	29897.433333333334	-6.127272810859412
848.8138396441784	1586.5	30027.5	-6.152781167654064
849.5500689228132	1586.6	30123.7	-5.834501511508942
850.2862249146566	1586.0	30193.833333333332	-5.3680739065240015
851.0223076175432	1586.4333333333334	30330.3	-6.2646696703298685
851.7583170293079	1586.3333333333333	30496.9	-6.586026526132141
852.4942531477856	1586.3333333333333	30629.033333333333	-5.97899466658144
853.2301159708109	1586.3	30681.833333333332	-5.187202828192542
853.9659054962187	1586.0333333333333	30735.4	-5.573040724106463
854.7016217218439	1586.5666666666666	30869.833333333332	-5.226929081951396
855.4372646455213	1586.4	30925.633333333335	-6.349037997546927
856.1728342650856	1586.7333333333333	31062.166666666668	-5.954791786620097
856.9083305783716	1586.2	31195.366666666665	-5.585034925026696
857.6437535832143	1585.8333333333333	31254.1	-5.705952375888724
858.3791032774483	1586.9	31293.866666666665	-5.715400811656128
859.1143796589085	1586.3	31340.666666666668	-5.619914099716268
859.8495827254299	1586.6333333333334	31489.8	-5.540032102920592
860.5847124748469	1586.4	31604.766666666666	-5.301244161105463
861.3197689049947	1585.7666666666667	31759.4	-5.529531004324971
862.0547520137079	1586.9333333333334	31924.9	-5.349910109367322
862.7896617988213	1586.7	32038.066666666666	-5.65776467008623
863.5244982581698	1586.4333333333334	32099.466666666667	-6.046622960217671
864.2592613895882	1586.4666666666667	32083.866666666665	-6.1957276918399655
864.9939511909114	1586.5333333333333	32105.833333333332	-6.246957050216474
865.728567659974	1586.6666666666667	32175.633333333335	-6.255689775222352
866.4631107946109	1586.6	32201.833333333332	-5.960819133226721
867.197580592657	1586.1333333333334	32250.533333333333	-5.740793488940956
867.931977051947	1586.4333333333334	32331.866666666665	-6.232899726924351
868.6663001703158	1586.1	32336.766666666666	-5.9412460872891755
869.4005499455982	1586.2333333333333	32414.0	-5.437971373474663
870.1347263756289	1586.4666666666667	32369.266666666666	-5.553597034287465
870.8688294582428	1585.5333333333333	32452.4	-5.740412486965348
871.6028591912748	1586.4333333333334	32550.833333333332	-6.058680309877718
872.3368155725594	1586.1	32692.3	-6.35837503343078
873.0706985999318	1586.3666666666666	32758.466666666667	-6.568773438690063
873.8045082712266	1586.4333333333334	32861.5	-6.2595093375551905
874.5382445842787	1586.1	32947.2	-6.627690352736304
875.2719075369228	1585.8666666666666	33083.433333333334	-6.39589340491492
876.0054971269938	1586.2333333333333	33252.666666666664	-6.033941568656286
876.7390133523264	1586.5	33378.7	-6.137309865947362
877.4724562107556	1586.9	33560.2	-6.317926217131458
878.2058257001161	1586.0	33712.7	-6.058745476777202
878.9391218182427	1586.4	33837.3	-5.653820139179561
879.6723445629702	1586.9666666666667	34009.333333333336	-5.2409300824379
880.4054939321335	1586.9333333333334	34083.73333333333	-5.584047756642302
881.1385699235674	1586.2	34271.53333333333	-5.762760331415719
881.8715725351066	1586.1	34506.8	-5.321513414497741
882.604501764586	1586.4	34707.333333333336	-6.1811279670263035
883.3373576098403	1586.3666666666666	34917.9	-5.902908240200336
884.0701400687044	1586.1666666666667	35027.066666666666	-5.868785491095492
884.8028491390132	1587.1	35150.1	-5.829279116073116
885.5354848186014	1586.0333333333333	35288.933333333334	-6.526001236420164
886.2680471053038	1586.3	35416.03333333333	-6.731828970632606
887.0005359969554	1586.0	35578.833333333336	-6.905209602990477
887.7329514913906	1586.5333333333333	35762.96666666667	-6.777921530743281
888.4652935864447	1586.8666666666666	35921.933333333334	-6.8991724241067915
889.1975622799522	1586.1	36128.4	-6.983909463577549
889.929757569748	1586.5	36413.9	-5.993062647239866
890.6618794536669	1585.9	36569.666666666664	-6.301836339097623
891.3939279295437	1586.2666666666667	36718.2	-5.84065267027012
892.1259029952132	1586.1333333333334	36794.46666666667	-5.957863432399004
892.8578046485103	1586.4	36938.2	-6.201579503414434
893.5896328872698	1586.0	37162.96666666667	-5.199527305482117
894.3213877093264	1586.2666666666667	37326.96666666667	-5.727434084321567
895.0530691125149	1587.3333333333333	37608.13333333333	-4.488369709807633
895.7846770946703	1586.7	37854.0	-4.681579576062666
896.5162116536272	1586.8333333333333	38034.03333333333	-4.104178170074812
897.2476727872206	1586.7333333333333	38117.0	-3.7921137381005785
897.9790604932853	1586.5666666666666	38242.26666666667	-3.497998815467541
898.7103747696559	1586.4	38439.23333333333	-3.193629556580515
899.4416156141674	1585.7666666666667	38652.2	-2.7749918644731157
900.1727830246544	1586.9	38879.46666666667	-2.7902326358034637
900.9038769989521	1586.5666666666666	39150.333333333336	-2.7958078489306057
901.634897534895	1587.1333333333334	39409.8	-2.537071861427979
902.365844630318	1586.8	39576.666666666664	-2.2310914157494066
903.0967182830558	1586.9333333333334	39688.566666666666	-1.4485871445073732
903.8275184909435	1586.4666666666667	39723.03333333333	-2.3006992101379247
904.5582452518156	1586.5	39878.2	-2.2944113411091314
905.288898563507	1586.1	40075.5	-2.183123244907256
906.0194784238527	1586.5	40234.03333333333	-1.993785465893036
906.7499848306873	1586.1666666666667	40490.2	-2.0640052998916847
907.4804177818455	1586.8	40698.1	-1.7977238467295296
908.2107772751625	1586.9	40973.7	-0.9050585481017669
908.9410633084728	1586.7666666666667	41174.566666666666	-1.6020129308194937
909.6712758796114	1585.5666666666666	41285.13333333333	-1.1991384088160884
910.4014149864129	1586.0	41363.76666666667	-1.1993247611710673
911.1314806267123	1586.5333333333333	41544.73333333333	-0.5434581113001561
911.8614727983444	1586.2666666666667	41665.166666666664	-0.9233275698528448
912.5913914991438	1587.1666666666667	41853.8	-0.7507383463327055
913.3212367269456	1586.4333333333334	41964.933333333334	-1.0574199619879525
914.0510084795844	1586.2	42109.23333333333	-1.3080304084337087
914.7807067548952	1585.8333333333333	42239.333333333336	-1.50047931096093
915.5103315507125	1586.3	42335.23333333333	-1.578392362421814
916.2398828648716	1586.6	42452.5	-1.4690404477198447
916.9693606952068	1586.4333333333334	42620.1	-0.8268700041492578
917.6987650395532	1585.9666666666667	42707.0	-0.979693463184001
918.4280958957455	1586.9	42773.2	-1.5136775166751042
919.1573532616186	1586.1666666666667	42947.9	-1.658265865951388
919.8865371350073	1586.1333333333334	42983.933333333334	-1.4575159382543972
920.6156475137464	1586.2	43022.833333333336	-2.150941490637091
921.3446843956707	1586.4333333333334	43082.26666666667	-1.7224196911409204
922.0736477786149	1586.6333333333334	43056.333333333336	-2.3496125605947307
922.802537660414	1586.5666666666666	43141.96666666667	-2.432086719826473
923.5313540389027	1586.3333333333333	43225.03333333333	-2.2982578843142702
924.2600969119159	1586.9	43188.166666666664	-1.9138523675821553
924.9887662772883	1587.1666666666667	43147.6	-2.1376178577986793
925.7173621328548	1586.3	43105.8	-1.853736324012539
926.4458844764501	1586.7666666666667	43043.26666666667	-2.272901138593954
927.1743333059092	1586.2333333333333	42814.566666666666	-2.0538081047431196
927.9027086190666	1586.4	42510.46666666667	-2.2320143147106473
928.6310104137575	1586.0666666666666	42067.566666666666	-2.2175737332175
929.3592386878165	1586.6333333333334	41503.23333333333	-2.1366539606859076
930.0873934390784	1586.2666666666667	40799.1	-2.8675101601134574
930.815474665378	1585.9	40023.2	-2.9696876430887906
931.5434823645503	1586.5666666666666	39087.1	-3.043994698094276
932.2714165344298	1586.6	37880.8	-3.4139922111226473
932.9992771728516	1585.8666666666666	36734.566666666666	-3.4614767805751905
933.7270642776504	1586.7333333333333	35581.53333333333	-3.584823602961247
934.4547778466609	1586.2666666666667	34525.166666666664	-3.3055754955017425
935.1824178777181	1586.0666666666666	33697.3	-3.6059983471940447
935.9099843686568	1586.5	32999.73333333333	-3.509824590405543
936.6374773173115	1586.9666666666667	32474.566666666666	-3.60417074974838
937.3648967215174	1586.2666666666667	32151.433333333334	-3.4400265912160792
938.0922425791092	1586.1333333333334	31955.7	-3.545788445043674
938.8195148879216	1586.9666666666667	31986.666666666668	-3.532368841231265
939.5467136457895	1586.3333333333333	32172.166666666668	-3.7315659146776112
940.2738388505477	1586.5	32458.233333333334	-3.839870686248688
941.000890500031	1586.6	32848.0	-4.160220072611636
941.7278685920743	1586.1666666666667	33410.1	-3.7868024290338047
942.4547731245123	1586.9333333333334	34003.4	-3.5549093165293884
943.1816040951798	1586.1333333333334	34729.6	-3.7367126062807836
943.9083615019116	1586.4	35472.566666666666	-4.027367035465779
944.6350453425426	1586.4666666666667	36248.166666666664	-3.8871681134910188
945.3616556149077	1586.5	37069.96666666667	-3.657582988194594
946.0881923168415	1585.7333333333333	37833.333333333336	-3.648522236337453
946.8146554461789	1586.7	38562.0	-3.8142019469330632
947.5410450007547	1586.6333333333334	39368.566666666666	-3.191833352802968
948.2673609784038	1587.0666666666666	40139.0	-3.1961580098612696
948.9936033769609	1586.4666666666667	40923.2	-3.2772836391366837
949.7197721942608	1586.8333333333333	41676.8	-3.4180463422804017
950.4458674281384	1586.8	42459.86666666667	-3.2659923215376723
951.1718890764284	1586.5333333333333	43240.73333333333	-3.5908371395537455
951.8978371369658	1586.5666666666666	43946.13333333333	-3.79290283609556
952.6237116075853	1586.0333333333333	44496.6	-4.172650938604752
953.3495124861216	1586.8	45033.0	-3.7605481444018696
954.0752397704097	1587.0333333333333	45577.86666666667	-3.282962630527695
954.8008934582843	1587.0333333333333	46135.6	-3.4487147684529598
955.5264735475803	1587.0666666666666	46611.0	-3.489001769266335
956.2519800361324	1585.9333333333334	47127.6	-3.063008528522191
956.9774129217755	1586.8	47560.833333333336	-3.4996509231100177
957.7027722023442	1586.1333333333334	48042.833333333336	-2.866390541596659
958.4280578756737	1586.0333333333333	48452.7	-2.2837607779187366
959.1532699395985	1586.2333333333333	48681.0	-2.70031258006422
959.8784083919536	1586.7333333333333	48980.666666666664	-2.8114069344330788
960.6034732305736	1586.4666666666667	49238.3	-2.872902421702899
961.3284644532936	1587.0	49505.5	-2.7849310880066835
962.053382057948	1587.1	49895.63333333333	-2.390447055814653
962.7782260423721	1586.6666666666667	50256.2	-2.405303968986712
963.5029964044004	1586.0333333333333	50496.46666666667	-2.6080197793195485
964.2276931418677	1586.8333333333333	50661.53333333333	-2.4641167321580175
964.952316252609	1586.1666666666667	50856.7	-1.7160179216407858
965.6768657344589	1586.6666666666667	50901.4	-1.9156049971856928
966.4013415852523	1586.5333333333333	50914.36666666667	-2.315496550904752
967.1257438028242	1586.6333333333334	50904.066666666666	-2.158288072446983
967.8500723850091	1586.2333333333333	50899.63333333333	-1.9165334826664997
968.574327329642	1586.7333333333333	50955.1	-1.8563035257112088
969.2985086345576	1586.8666666666666	51082.73333333333	-1.9447169101068131
970.0226162975908	1586.4666666666667	51021.3	-2.3183626946572997
970.7466503165765	1586.8666666666666	50910.86666666667	-2.3273533480614788
971.4706106893493	1586.8666666666666	50867.433333333334	-2.130960099770333
972.1944974137441	1586.2666666666667	50736.5	-2.082665068377872
972.9183104875957	1586.4666666666667	50529.26666666667	-1.9601651568664744
973.6420499087391	1586.8666666666666	50214.4	-1.7914393146317538
974.3657156750087	1586.7333333333333	49965.7	-1.6769398664622284
975.0893077842397	1586.3	49783.166666666664	-1.2932313600814493
975.8128262342667	1586.3	49732.86666666667	-1.117673993022324
976.5362710229247	1586.3	49642.166666666664	-1.1302969784049817
977.2596421480483	1586.7666666666667	49505.36666666667	-1.2314479677456718
977.9829396074724	1586.1666666666667	49343.26666666667	-1.6283747571689162
978.7061633990318	1586.6	49162.933333333334	-1.1899252299610523
979.4293135205613	1586.7666666666667	48835.433333333334	-1.6696715171251455
980.1523899698958	1586.8333333333333	48583.9	-1.74302477216031
980.87539274487	1586.1	48493.13333333333	-1.369349430966803
981.5983218433189	1586.2666666666667	48485.53333333333	-1.395729550783994
982.3211772630771	1586.3	48554.933333333334	-1.140441466444152
983.0439590019795	1586.8666666666666	48658.23333333333	-1.328705161447359
983.7666670578608	1587.0333333333333	48705.76666666667	-0.890679469539382
984.4893014285559	1586.5	48751.1	-0.5628614543246737
985.2118621118997	1586.1	48669.333333333336	-0.9017826162624766
985.9343491057269	1586.5333333333333	48618.4	-1.0805771243974045
986.6567624078724	1586.2	48522.666666666664	-0.6382834465673198
987.3791020161709	1586.8	48543.86666666667	-0.4597280851977096
988.1013679284573	1586.3666666666666	48509.63333333333	-0.3133371202467239
988.8235601425663	1586.2666666666667	48459.26666666667	-0.6585752296702857
989.5456786563328	1586.6333333333334	48493.666666666664	-0.2912402908046848
990.2677234675917	1586.4666666666667	48545.8	-0.94722633896074
990.9896945741776	1586.7	48476.13333333333	-0.5010989856858794
991.7115919739255	1586.4666666666667	48288.933333333334	-0.4656390319844037
992.4334156646702	1585.8333333333333	47961.566666666666	-0.3837827693652334
993.1551656442463	1586.9666666666667	47559.53333333333	-0.25404509333799724
993.8768419104888	1586.9	47240.433333333334	0.11829234412933373
994.5984444612325	1586.6333333333334	46949.666666666664	-0.3888393789099189
995.3199732943121	1586.4333333333334	46686.566666666666	-0.420287395640137
996.0414284075626	1586.7	46445.53333333333	-0.4792854298736142
996.7628097988187	1586.5666666666666	46192.13333333333	-0.5967513480693184
997.4841174659151	1586.7333333333333	45951.73333333333	-0.8159722143984337
998.2053514066869	1586.3	45676.73333333333	-0.7908978424664245
998.9265116189687	1587.0666666666666	45218.13333333333	-0.6246485883071536
999.6475981005952	1586.8	44662.86666666667	-0.24828318449921194
1000.3686108494015	1586.5666666666666	44184.36666666667	0.006457028687072285
1001.0895498632223	1586.5333333333333	43788.833333333336	-0.3048430279378011
1001.8104151398923	1586.7	43456.36666666667	0.47566814014868003
1002.5312066772464	1586.7	43076.76666666667	0.25024372461475153
1003.2519244731194	1586.4666666666667	42797.53333333333	0.6911594469497756
1003.9725685253462	1586.6	42395.333333333336	0.04044222248135598
1004.6931388317614	1586.7333333333333	42008.166666666664	0.5712487427970189
1005.4136353902	1587.2	41482.933333333334	0.9382748238951661
1006.1340581984969	1586.2333333333333	40921.2	1.061593417468106
1006.8544072544867	1587.0333333333333	40269.76666666667	1.6212199741780067
1007.5746825560042	1586.3	39625.1	1.5917995778273737
1008.2948841008844	1587.4666666666667	39072.23333333333	1.1825973196120037
1009.0150118869618	1586.5	38574.36666666667	0.5451494203367093
1009.7350659120716	1586.2666666666667	38229.73333333333	0.5134904537449231
1010.4550461740483	1586.5	37887.4	0.9129946781132426
1011.174952670727	1586.9	37530.2	1.224500544252327
1011.8947853999423	1587.1333333333334	37142.2	1.3971637608027347
1012.614544359529	1586.3	36657.333333333336	1.4922696202567511
1013.334229547322	1587.0333333333333	36019.9	1.3689612213372266
1014.0538409611561	1586.2333333333333	35404.333333333336	2.085844740226078
1014.7733785988661	1586.6666666666667	34756.433333333334	2.1736448994920963
1015.4928424582868	1586.5	34234.9	1.991904798615338
1016.2122325372529	1586.4666666666667	33808.4	2.229620732946182
1016.9315488335994	1586.8	33439.46666666667	2.394440216861575
1017.6507913451611	1586.9333333333334	33080.433333333334	1.8961173326482688
1018.3699600697728	1586.7666666666667	32729.833333333332	1.7979916540442098
1019.0890550052692	1586.1	32287.533333333333	1.918148283631733
1019.8080761494851	1587.2333333333333	31743.866666666665	2.044990170879606
1020.5270235002555	1585.8	31091.033333333333	2.204146995391903
1021.2458970554151	1586.0333333333333	30330.8	2.2372998249031104
1021.9646968127987	1586.5666666666666	29641.766666666666	1.8833496839990302
1022.6834227702411	1586.7666666666667	29063.8	1.6077805008274166
1023.4020749255772	1586.3	28578.033333333333	1.980887636989679
1024.1206532766416	1586.4333333333334	28178.433333333334	1.8866007480762947
1024.8391578212693	1586.7	27855.133333333335	2.238810038003472
1025.5575885572953	1587.0666666666666	27513.7	2.071996089487589
1026.2759454825539	1586.9	27083.3	2.3655790940010877
1026.9942285948803	1586.6666666666667	26518.466666666667	2.227826273358836
1027.7124378921092	1586.6666666666667	25921.533333333333	1.4885745658950433
1028.4305733720753	1586.1333333333334	25325.966666666667	1.6544781172433094
1029.1486350326138	1586.9	24765.733333333334	1.4770860775407353
1029.866622871559	1587.4	24288.033333333333	2.085857656397096
1030.584536886746	1586.9666666666667	23863.166666666668	1.7594897481307428
1031.3023770760096	1586.7333333333333	23475.366666666665	1.4282594323137572
1032.0201434371845	1586.0	23144.333333333332	1.2669576471462276
1032.7378359681059	1586.0666666666666	22810.7	1.3765309940745603
1033.455454666608	1586.8	22408.4	1.17170638074911
1034.1729995305259	1586.6333333333334	21980.833333333332	0.9856564737764999
1034.8904705576945	1587.1666666666667	21440.533333333333	1.0607786952218847
1035.6078677459486	1586.8333333333333	20907.966666666667	0.7168804587575823
1036.3251910931228	1586.0666666666666	20408.2	1.3025335624789154
1037.042440597052	1586.4666666666667	19939.666666666668	0.6954643193068193
1037.7596162555712	1585.8	19540.8	0.6559883787122983
1038.4767180665153	1586.6666666666667	19181.933333333334	0.7040204602167485
1039.1937460277186	1586.5333333333333	18877.1	0.6451594973168354
1039.9107001370162	1586.8666666666666	18622.9	1.2534987953192607
1040.627580392243	1586.1333333333334	18338.666666666668	0.9481282741540901
1041.3443867912338	1586.8333333333333	18024.166666666668	0.8710118669074061
1042.0611193318232	1586.6	17626.433333333334	0.455115136118927
1042.7777780118463	1587.1333333333334	17176.433333333334	0.17089907482755015
1043.4943628291376	1586.6333333333334	16751.3	0.6362422414941153
1044.2108737815322	1586.0666666666666	16341.633333333333	0.7246458315549417
1044.9273108668647	1586.6	15944.333333333334	0.3934037249389855
1045.64367408297	1586.4333333333334	15609.133333333333	0.49891662850129753
1046.359963427683	1586.4	15349.1	0.38199442232100805
1047.0761788988382	1586.7666666666667	15072.533333333333	0.5230917809761918
1047.7923204942708	1586.7666666666667	14851.666666666666	1.062077654899987
1048.5083882118154	1586.4666666666667	14556.0	0.3037102555389648
1049.224382049307	1586.1333333333334	14244.133333333333	0.12238915492434818
1049.9403020045802	1587.0666666666666	13907.633333333333	0.4620148245284998
1050.6561480754697	1586.8	13564.933333333332	0.40385204901290905
1051.3719202598106	1585.6666666666667	13228.4	0.25372609206777985
1052.0876185554378	1586.2333333333333	12934.9	0.1531002889779893
1052.8032429601856	1586.1	12697.366666666667	0.46667639019803253
1053.5187934718892	1586.9666666666667	12484.933333333332	-0.0
1054.2342700883835	1586.5333333333333	12321.9	0.29946693214072523
1054.949672807503	1586.5333333333333	12189.7	0.04096087294628126
1055.6650016270826	1586.6	12017.933333333332	0.19155702981189696
1056.3802565449573	1586.2	11821.433333333332	0.525051275244472
1057.0954375589617	1586.4333333333334	11578.266666666666	0.19998478261133273
1057.8105446669308	1586.1333333333334	11353.4	-0.029641841876755302
1058.5255778666992	1586.6	11121.1	0.16097242346992957
1059.240537156102	1586.7666666666667	10886.566666666668	-0.2754387174886508
1059.9554225329737	1586.4666666666667	10690.333333333334	-0.07473046080774226
1060.6702339951491	1586.6	10535.566666666668	-0.008088279052189258
1061.3849715404633	1586.8666666666666	10396.766666666666	-0.16100436440869875
1062.0996351667509	1586.3	10282.133333333333	0.17316964652798364
1062.8142248718468	1586.5333333333333	10159.366666666667	-0.06247541677359445
1063.528740653586	1585.7	10017.9	-0.19224013234966034
1064.2431825098029	1586.6	9822.5	-1.1164794867027443
1064.9575504383324	1586.3666666666666	9621.9	0.3280074674287873
1065.6718444370097	1587.0333333333333	9407.1	-0.025915982543086698
1066.386064503669	1586.0	9228.433333333332	0.1288263558380707
1067.1002106361457	1587.1333333333334	9097.866666666667	0.8180041524859862
1067.8142828322743	1586.3	8972.566666666668	-0.13913194439591117
1068.5282810898898	1586.9666666666667	8875.1	0.5963017979421168
1069.2422054068265	1585.8666666666666	8781.966666666667	0.6442255099948643
1069.95605578092	1586.6666666666667	8666.7	0.28225910655155084
1070.6698322100044	1586.7333333333333	8508.333333333334	-1.6803972790282193
1071.383534691915	1586.5	8351.066666666668	-1.1604930108403742
1072.0971632244864	1586.7	8194.966666666667	0.19720440176435264
1072.8107178055534	1585.3666666666666	8028.833333333333	-0.11232005656784448
1073.524198432951	1586.6666666666667	7909.033333333334	-0.10760375632333714
1074.2376051045137	1586.5	7796.966666666666	0.0745978134766685
1074.9509378180765	1586.6333333333334	7711.233333333334	-0.28354682684053806
1075.6641965714741	1586.4333333333334	7626.9	-0.778192017067912
1076.3773813625414	1586.3333333333333	7525.8	-0.689219232098733
1077.0904921891133	1586.5333333333333	7426.733333333334	-1.3216473891555596
1077.8035290490245	1586.7	7307.7	-0.7584606920814364
1078.51649194011	1586.3333333333333	7165.733333333334	-1.5772625118231993
1079.2293808602042	1585.9333333333334	7058.133333333333	-0.811397580489153
1079.9421958071423	1586.1333333333334	6933.133333333333	-0.7195726915177653
1080.6549367787588	1587.2666666666667	6850.533333333334	0.4953678851391171
1081.367603772889	1586.9333333333334	6768.3	-1.0604056075810777
1082.080196787367	1586.6	6714.866666666667	-0.23987856235632415
1082.7927158200282	1586.0	6630.366666666667	-1.5555294654362544
1083.5051608687072	1586.6	6526.433333333333	-1.2407836933648617
1084.217531931239	1586.0333333333333	6401.066666666667	-1.6324735966996002
1084.9298290054578	1586.3	6283.3	-1.7655146775383992
1085.6420520891993	1586.4333333333334	6191.2	-0.23572129889806803
1086.3542011802977	1586.6666666666667	6112.233333333334	-1.8035842464313625
1087.0662762765878	1586.6	6047.333333333333	-1.73601426102006
1087.7782773759047	1587.3	5985.533333333334	-1.4261370306584966
1088.4902044760831	1586.4666666666667	5908.8	-1.564617235539282
1089.202057574958	1586.6	5827.633333333333	-1.937913196690218
1089.9138366703637	1585.7333333333333	5746.833333333333	-0.7473424282020742
1090.6255417601355	1587.0	5657.566666666667	-1.0230316178097694
1091.337172842108	1586.0333333333333	5571.266666666666	-1.229685388999226
1092.048729914116	1586.5666666666666	5503.966666666666	-2.270440551286459
1092.7602129739944	1586.7333333333333	5466.433333333333	-3.2082676054644748
1093.471622019578	1586.6333333333334	5417.3	-1.8967407008514519
1094.1829570487016	1586.4333333333334	5359.2	-1.7194495698478731
1094.8942180592	1586.1666666666667	5259.966666666666	-2.083441349485136
1095.605405048908	1586.8	5179.733333333334	-2.4107889706694676
1096.3165180156604	1586.2	5117.766666666666	-0.7331318057605628
1097.027556957292	1586.5	5073.966666666666	-2.0251113199473942
1097.7385218716379	1586.8	5029.0	-2.8963831167477117
1098.4494127565324	1586.1333333333334	4982.366666666667	-1.1195960732432972
1099.1602296098106	1586.1	4894.533333333334	-2.3956019705103873
1099.8709724293074	1587.0	4813.333333333333	-1.9206597260941576
1100.5816412128574	1586.6333333333334	4744.333333333333	-1.6564269326684402
1101.2922359582956	1586.8666666666666	4695.3	-1.4552513398126241
1102.0027566634565	1586.2	4665.866666666667	-1.6093427370345301
1102.7132033261753	1586.6666666666667	4603.766666666666	-3.431475705012616
1103.4235759442865	1587.0666666666666	4536.766666666666	-2.9639781694321385
1104.1338745156252	1586.6666666666667	4463.6	-2.7287707948359166
1104.844099038026	1586.4	4418.0	-1.7907813839248552
1105.5542495093239	1586.5333333333333	4378.033333333334	-4.129041566753215
1106.2643259273534	1586.9	4336.533333333334	-1.9908186151152556
1106.9743282899494	1585.5	4257.9	-2.112912276349706
1107.684256594947	1586.8333333333333	4176.766666666666	-2.8579988743763685
1108.394110840181	1586.4666666666667	4113.166666666667	-4.128403196458645
1109.1038910234856	1586.6666666666667	4080.2	-2.5931561501819793
1109.8135971426964	1585.9666666666667	4023.1	-2.050379601440796
1110.5232291956477	1586.4	3944.1666666666665	-3.2603052975750892
1111.2327871801745	1586.4666666666667	3874.5333333333333	-2.781260063010839
1111.9422710941117	1585.9666666666667	3828.5666666666666	-2.882353738719281
1112.6516809352938	1585.8333333333333	3783.7	-3.751290932940014
1113.3610167015559	1586.1	3722.633333333333	-3.152774602006294
1114.0702783907325	1586.6333333333334	3674.866666666667	-0.9417854211098178
1114.7794660006589	1586.9	3625.6	-2.4358451962110674
1115.4885795291696	1586.1333333333334	3597.9666666666667	-0.6686819829995888
1116.1976189740992	1586.8333333333333	3549.1666666666665	-1.6787478836198644
1116.906584333283	1585.6	3504.6666666666665	-2.122074533782146
1117.6154756045555	1586.3333333333333	3462.633333333333	-3.2897178386329267
1118.3242927857516	1587.0666666666666	3425.233333333333	-2.042818154469377
1119.0330358747062	1585.9666666666667	3387.9333333333334	-2.2276491878021165
1119.741704869254	1586.5666666666666	3346.9666666666667	-2.3619064708990933
1120.4502997672296	1586.4333333333334	3302.1	-3.0689346213146784
1121.1588205664682	1585.5666666666666	1665.8	-5.913736063700136
1121.8672672648045	1585.6	1665.8666666666666	0.18039231075676587
1122.5756398600731	1585.2	1666.5666666666666	-3.543834285614278
1123.2839383501089	1584.8333333333333	1665.8666666666666	1.7901694016024814
