# Supplementary material for: Roblonski: A Material-Efficient Robo-Fluidic Toolbox for Rapid Photochemical Characterization
Source: ACS Cent Sci. 2026 Feb 6;12(3):333–44. doi: 10.1021/acscentsci.5c02027 (PMC13022720; doi:10.1021/acscentsci.5c02027)
Supplement: Supplementary file 2 [file oc5c02027_si_002.zip › BeerLambertStudy/Raw Data (Automataed)/BLEC Study (2025 Jun 12)/RhodamineB3/blec_RhodamineB3__13062025_aABS_i14_eEXP_s4_d900e-03_t250-0_m7_v175-0.csv]

name	C:/Users/cbe.mabolha.shared/Documents/Gilson Spectroscopy Project\BLEC Study (2025 Jun 12)\RhodamineB3\blec_RhodamineB3__13062025_aABS_i14_eEXP_s4_d900e-03_t250-0_m7_v175-0.csv
2025-06-13 03:58:00.803608
mix_iter=7	mix_disp=175.0
droplet_volume=50.0	working_volume=250.0
dilution_scheme=Fractional(value=0.3333333333333333)	n_dil=6
calibration=Calibration(y = f(x); f(x) = -0.244 + 0.9765x; s.t. y > 0.0; Set Feb 4	2025 from "Manuscript Figures Data.xlsx")
count	30
interval	0.1 (Sec)
integration_time	40000 (uSec)
NLC=False	DCC=False	WCAL=-5	Slit=S5
Conc_0=0.009	nFRAC=0.1975308641975309	nConc_(14;4)=0.001777777777777778	aFRAC=0.19792681181597208	aConc_(14;4)=0.0017813413063437486
wavelength (nm)	dark reference (int)	light reference (int)	abs (mOD)
W	D	L	S
344.6678771972656	1603.0333333333333	1681.3666666666666	-9.32429778529129
345.45221902608614	1588.9	1668.9	-5.395031886706145
346.236489003635	1586.6666666666667	1665.6333333333334	-11.755513171280311
347.02068712774695	1585.0666666666666	1664.2	-1.6433277278834812
347.8048133962569	1585.5333333333333	2409.4666666666667	-4.648643320849286
348.5888678069997	1586.2333333333333	2424.266666666667	-4.844249414510068
349.3728503578101	1586.8	2435.3	-5.004132003852656
350.15676104652283	1587.1666666666667	2448.3	-5.562279162565139
350.94059987097285	1587.8333333333333	2451.5666666666666	-7.1972679066865615
351.72436682899485	1586.8333333333333	2461.0333333333333	-6.590181407953584
352.5080619184237	1586.3666666666666	2465.2	-7.155630694461641
353.2916851370942	1585.0333333333333	2475.233333333333	-2.400139914724298
354.0752364828412	1585.1	2477.6666666666665	-2.9740778205042426
354.8587159534994	1586.1666666666667	2479.9	-5.504602944292231
355.6421235469038	1585.6666666666667	2483.5333333333333	-6.163487915473367
356.42545926088906	1586.5333333333333	2482.366666666667	-8.782327319442274
357.20872309329	1586.7	2481.6666666666665	-7.6161617694474195
357.9919150419415	1586.4666666666667	2479.633333333333	-5.700076137126315
358.77503510467835	1586.4333333333334	2476.1666666666665	-4.789585304523395
359.5580832793353	1585.7666666666667	2463.4666666666667	-6.22279426194085
360.34105956374725	1586.1	2459.5666666666666	-6.807829965732882
361.12396395574893	1585.9	2455.233333333333	-7.675142617293164
361.9067964531752	1585.6	2456.3	-6.157732798072019
362.6895570538609	1586.0666666666666	2458.5666666666666	-3.2234394425544
363.47224575564076	1586.4666666666667	2458.633333333333	-4.409286564604149
364.2548625563497	1587.4	2450.866666666667	-6.6219420211163955
365.0374074538224	1586.1	2456.366666666667	-4.616413043141882
365.8198804458938	1586.6666666666667	2445.9	-6.986031242895624
366.6022815303986	1586.8	2445.2	-7.473751200578632
367.3846107051717	1585.9	2447.366666666667	-7.728100819087378
368.1668679680479	1585.8333333333333	2447.633333333333	-5.2593827234799235
368.9490533168619	1586.6	2455.8333333333335	-4.9183748530704285
369.7311667494487	1585.7	2460.366666666667	-8.343720042418678
370.5132082636429	1586.7	2464.5666666666666	-10.797865348122885
371.2951778572795	1586.4666666666667	2475.733333333333	-3.599011786428953
372.07707552819323	1586.8	2473.3	-6.499424812752154
372.8589012742189	1586.2333333333333	2479.233333333333	-4.6438702955807525
373.6406550931913	1585.9666666666667	2484.3333333333335	-7.888351070769026
374.4223369829453	1586.4666666666667	2498.233333333333	-6.2110686885297985
375.2039469413157	1586.7	2503.9666666666667	-7.060072622941949
375.9854849661373	1586.8	2493.7	-7.375586471083789
376.7669510552448	1586.3666666666666	2501.9	-7.322165646651217
377.5483452064732	1586.3	2507.6	-5.542632384089053
378.3296674176572	1586.0333333333333	2518.766666666667	-6.714757665995775
379.11091768663164	1586.3333333333333	2523.633333333333	-7.472444229217475
379.89209601123133	1586.2333333333333	2532.133333333333	-4.3400114797678775
380.67320238929113	1586.3666666666666	2531.5	-9.439085763196639
381.45423681864577	1586.5666666666666	2534.866666666667	-6.785752665390776
382.23519929713007	1586.6333333333334	2538.9666666666667	-9.918574974693426
383.01608982257886	1585.8	2555.266666666667	-6.741652843201632
383.796908392827	1585.9333333333334	2570.366666666667	-7.247766802843232
384.57765500570923	1586.2666666666667	2570.0666666666666	-6.571715455997633
385.3583296590604	1587.1	2560.4	-6.2170760901488675
386.1389323507153	1586.0	2566.3	-6.929404055355509
386.91946307850884	1586.5	2577.1	-6.397358908496815
387.69992184027564	1586.8666666666666	2598.3333333333335	-6.435583334867693
388.48030863385065	1586.2333333333333	2620.5	-5.480041512981783
389.2606234570687	1586.4	2608.766666666667	-7.496250927831777
390.04086630776453	1586.8666666666666	2595.6	-5.830309054681785
390.82103718377294	1587.0666666666666	2603.6	-4.857408010727673
391.6011360829288	1586.6666666666667	2605.766666666667	-7.868965467380534
392.3811630030669	1586.2333333333333	2638.9666666666667	-6.442603390453901
393.161117942022	1586.6	2680.3333333333335	-6.1375648296900165
393.941000897629	1586.4666666666667	2721.266666666667	-8.464077285688132
394.72081186772266	1585.8333333333333	2729.9333333333334	-6.355764979948997
395.5005508501378	1586.2	2722.1	-5.9238427560684315
396.28021784270925	1586.2333333333333	2722.1666666666665	-6.099635225443376
397.0598128432718	1586.3333333333333	2732.3333333333335	-4.448927599413398
397.83933584966024	1586.9333333333334	2732.766666666667	-4.512093112127908
398.6187868597095	1587.0333333333333	2748.3333333333335	-7.954650479378612
399.3981658712542	1587.0666666666666	2766.8	-4.480259965205989
400.1774728821293	1585.5333333333333	2787.1666666666665	-7.157056883328765
400.9567078901696	1585.9333333333334	2813.4	-9.380173466979171
401.7358708932098	1586.3333333333333	2815.5	-6.174408272918997
402.5149618890848	1586.5	2800.3333333333335	-7.179562187696974
403.2939808756294	1586.7	2809.4666666666667	-4.604599784311119
404.07292785067847	1587.1666666666667	2833.6666666666665	-6.935771297407365
404.8518028120667	1586.6	2848.6666666666665	-5.731651386985087
405.630605757629	1585.9333333333334	2851.1666666666665	-6.5747534429093735
406.4093366852001	1586.7	2840.9	-7.722061943111281
407.1879955926149	1586.7333333333333	2849.1	-7.424601183836977
407.9665824777082	1586.3	2864.3	-7.434769425302954
408.74509733831474	1586.7	2883.766666666667	-8.586603348876318
409.52354017226935	1586.2333333333333	2897.0666666666666	-6.815438277903912
410.3019109774069	1586.5	2898.266666666667	-7.266681712967095
411.08020975156217	1586.1	2911.0333333333333	-6.7972541910937485
411.8584364925699	1586.5333333333333	2934.766666666667	-8.26381442593076
412.6365911982651	1585.4666666666667	2956.9666666666667	-8.983922384486526
413.4146738664823	1586.3666666666666	2986.0666666666666	-7.597002399714522
414.19268449505654	1586.8333333333333	3016.8333333333335	-6.810002360314622
414.97062308182257	1586.9333333333334	3051.766666666667	-6.4546015547747695
415.74848962461516	1586.4666666666667	3098.0333333333333	-7.378402534400044
416.52628412126916	1586.8	3167.6	-5.586735854979446
417.3040065696194	1586.4666666666667	3241.0666666666666	-7.055504190508367
418.0816569675006	1586.7	3227.733333333333	-8.992467699596173
418.8592353127476	1586.4333333333334	3220.1	-8.31164787471503
419.63674160319533	1586.4666666666667	3236.1666666666665	-8.205796043060928
420.4141758366785	1586.5333333333333	3277.8	-6.4738849194262125
421.1915380110319	1586.3333333333333	3291.4	-7.966768505311953
421.9688281240904	1586.5	3295.6666666666665	-6.389889857337231
422.7460461736888	1585.9666666666667	3348.0333333333333	-5.737518887649728
423.52319215766187	1586.6666666666667	3414.1666666666665	-7.211697698078749
424.3002660738445	1586.3666666666666	3494.7	-8.510916357625975
425.0772679200714	1585.9	3638.9666666666667	-7.140206176092727
425.8541976941775	1586.1333333333334	3778.1	-6.7302328876565625
426.6310553939975	1585.6333333333334	3847.9	-6.383949415365483
427.40784101736625	1586.6	3900.233333333333	-7.763991898498608
428.18455456211865	1586.1333333333334	4020.4	-8.346127365595628
428.96119602608934	1586.2666666666667	4222.8	-7.209547618807167
429.7377654071133	1587.1666666666667	4435.333333333333	-7.532981740631318
430.5142627030252	1586.2	4557.533333333334	-8.19971489846078
431.29068791166	1586.3333333333333	4717.133333333333	-7.558638693272918
432.06704103085235	1586.9666666666667	4858.033333333334	-8.054697672977735
432.8433220584372	1586.6666666666667	4954.533333333334	-7.7028154529312545
433.6195309922492	1586.5666666666666	5018.6	-7.249041064548109
434.3956678301234	1586.2333333333333	5048.8	-9.388325765205657
435.1717325698944	1586.0333333333333	5077.133333333333	-7.6858829306916405
435.9477252093971	1586.8333333333333	5087.3	-8.465217149714636
436.72364574646633	1585.8666666666666	5132.5	-9.088187225303209
437.49949417893686	1585.9	5198.066666666667	-8.551840917742437
438.27527050464346	1586.4333333333334	5291.4	-8.83385842898414
439.0509747214211	1586.3333333333333	5471.766666666666	-7.882684968327664
439.8266068271044	1586.5666666666666	5731.1	-8.68330876425913
440.6021668195283	1586.7666666666667	6100.533333333334	-9.353332454296584
441.37765469652754	1586.3666666666666	6577.7	-8.862259185454853
442.1530704559369	1586.9333333333334	7081.766666666666	-9.044462302544623
442.9284140955914	1586.3	7549.0	-7.115655226326416
443.7036856133256	1586.3333333333333	7871.633333333333	-8.403268828744276
444.47888500697445	1586.8333333333333	8045.333333333333	-7.5702963300338215
445.2540122743727	1586.5666666666666	8075.1	-7.97825957147249
446.0290674133552	1586.3333333333333	8014.166666666667	-8.141328693630113
446.8040504217568	1586.6333333333334	7926.1	-7.870435263002919
447.5789612974122	1586.6666666666667	7838.433333333333	-7.6091075069211715
448.35380003815635	1586.1666666666667	7778.233333333334	-7.890794005348064
449.1285666418239	1586.7666666666667	7756.566666666667	-7.049554921363444
449.90326110624983	1586.4333333333334	7749.866666666667	-7.682584378298027
450.67788342926883	1586.5	7759.733333333334	-9.00705256109839
451.4524336087157	1586.4666666666667	7798.4	-7.625415420153332
452.22691164242536	1585.9666666666667	7841.966666666666	-8.169823915549916
453.00131752823256	1586.7	7904.6	-7.422037421337551
453.7756512639721	1587.0666666666666	7973.866666666667	-7.899441742917921
454.5499128474788	1586.5666666666666	8033.266666666666	-8.538480393959926
455.32410227658755	1586.8333333333333	8082.4	-8.675896283101602
456.09821954913303	1586.7333333333333	8089.566666666667	-8.635745547163635
456.8722646629501	1587.0333333333333	8071.2	-7.86520335267548
457.6462376158736	1586.8333333333333	8000.3	-7.999872741250828
458.4201384057383	1586.1333333333334	7908.033333333334	-7.545675929421329
459.1939670303791	1587.0666666666666	7775.566666666667	-8.407255010479346
459.96772348763074	1586.3	7637.7	-7.57677106199354
460.741407775328	1586.2333333333333	7499.033333333334	-7.336533359678323
461.51501989130577	1586.4	7359.2	-8.030204553683724
462.2885598333988	1586.6333333333334	7242.3	-7.3828883223751065
463.0620275994419	1586.6666666666667	7152.133333333333	-7.606323185531249
463.83542318726995	1586.6	7083.666666666667	-7.671674270772816
464.6087465947177	1586.4	7038.0	-8.17050439951238
465.38199781962	1587.0333333333333	7012.266666666666	-7.449841621761561
466.1551768598116	1586.5666666666666	7004.566666666667	-6.573695585583997
466.92828371312737	1586.1666666666667	7021.1	-6.954609908651733
467.7013183774021	1586.6	7046.633333333333	-7.402761786604005
468.4742808504707	1586.3666666666666	7092.766666666666	-6.859881176806458
469.24717113016777	1586.3333333333333	7142.766666666666	-7.943585930786206
470.0199892143283	1586.5333333333333	7220.933333333333	-7.6756497991215165
470.792735100787	1587.2666666666667	7294.7	-7.224196320461333
471.5654087873788	1586.5	7376.1	-6.578559287059074
472.33801027193834	1587.2	7426.066666666667	-8.17624240583478
473.11053955230057	1586.9	7513.7	-6.9541327214334885
473.88299662630027	1586.0	7574.0	-6.540826040459181
474.65538149177223	1585.5666666666666	7617.3	-6.921506103166798
475.4276941465513	1586.5666666666666	7651.233333333334	-7.149626365682073
476.1999345884722	1586.3666666666666	7672.133333333333	-6.52557708345939
476.97210281536985	1586.1666666666667	7659.933333333333	-6.984231850407448
477.74419882507897	1587.0333333333333	7643.866666666667	-6.761290863578525
478.51622261543446	1585.6333333333334	7606.0	-7.532781358510626
479.2881741842711	1586.7666666666667	7587.266666666666	-6.318114911556406
480.06005352942367	1586.9333333333334	7542.233333333334	-5.900745728231015
480.831860648727	1586.5333333333333	7491.6	-5.914325838525925
481.60359554001593	1586.1333333333334	7452.966666666666	-6.066985013593911
482.37525820112523	1586.1333333333334	7403.033333333334	-5.743094427228302
483.14684862988975	1586.8333333333333	7342.6	-5.808650838615667
483.91836682414424	1586.7333333333333	7295.9	-6.053333703744026
484.68981278172356	1586.5	7252.8	-5.473593956939826
485.46118650046253	1586.4333333333334	7205.6	-5.516671979309728
486.23248797819593	1586.5666666666666	7163.366666666667	-4.881200303978182
487.0037172127586	1586.5666666666666	7132.033333333334	-3.8050652842714365
487.7748742019853	1586.9666666666667	7092.266666666666	-4.491636557812181
488.54595894371096	1585.9333333333334	7059.0	-4.638348672600566
489.31697143577026	1586.5666666666666	7019.9	-4.948765176027647
490.08791167599804	1586.7666666666667	6987.933333333333	-4.612256079487763
490.8587796622292	1586.9	6947.533333333334	-4.2566902411486796
491.6295753922984	1586.4666666666667	6928.166666666667	-4.024745830376162
492.4002988640406	1586.4	6896.3	-3.767740195981424
493.17095007529053	1586.7666666666667	6864.166666666667	-4.3750919388755785
493.94152902388305	1586.4	6842.066666666667	-2.4363524665485197
494.71203570765294	1586.4	6812.1	-3.7183304505629
495.482470124435	1586.7	6786.833333333333	-3.1841784838657508
496.25283227206404	1587.3666666666666	6753.933333333333	-2.99057256883498
497.02312214837485	1587.2333333333333	6721.433333333333	-3.023360871641854
497.7933397512024	1586.5333333333333	6686.366666666667	-3.173308608304351
498.56348507838123	1586.6	6670.033333333334	-2.8611136814954525
499.3335581277464	1586.9333333333334	6646.066666666667	-3.0822692885348952
500.10355889713264	1585.9666666666667	6645.966666666666	-1.6932470767110428
500.8734873843747	1586.2666666666667	6627.866666666667	-2.151090185248039
501.6433435873074	1586.9333333333334	6626.433333333333	-2.5691109570371484
502.4131275037657	1586.7	6640.3	-1.858002170716536
503.1828391315842	1586.9333333333334	6655.0	-2.0432329151888693
503.95247846859786	1586.2333333333333	6681.266666666666	-1.8174606188298654
504.72204551264144	1586.4	6701.633333333333	-1.5678569172081918
505.49154026154974	1586.5	6727.733333333334	-1.9441483433251783
506.2609627131576	1586.9	6775.6	-1.053342281906968
507.03031286529983	1586.7	6813.566666666667	-2.4993090411969665
507.7995907158112	1586.2333333333333	6883.5	-1.1326425503572515
508.5687962625266	1586.9666666666667	6947.733333333334	-2.453168432205644
509.33792950328075	1586.1333333333334	7027.166666666667	-2.051799220381839
510.1069904359085	1586.8666666666666	7106.333333333333	-1.262355420831942
510.8759790582447	1586.5333333333333	7187.833333333333	-1.099597913403914
511.6448953681241	1586.6333333333334	7284.866666666667	-0.6574970396125259
512.4137393633815	1586.4333333333334	7377.5	-1.260565552324539
513.1825110418519	1586.5666666666666	7469.3	-0.7572790049490122
513.9512104013698	1586.4666666666667	7583.166666666667	-0.036209613399697305
514.7198374397702	1586.5333333333333	7690.1	-0.5096393807496268
515.4883921548881	1586.0666666666666	7789.166666666667	-1.1653100531520155
516.2568745445578	1586.8	7898.3	-0.30724274598343126
517.0252846066146	1586.4666666666667	8018.8	0.8290042734886055
517.793622338893	1586.3333333333333	8124.266666666666	0.828912256331741
518.561887739228	1586.6666666666667	8220.933333333332	0.303414709298436
519.3300808054544	1586.3	8312.166666666666	0.6332551384075361
520.0982015354069	1586.6	8419.266666666666	0.812227420249836
520.8662499269203	1585.9333333333334	8509.966666666667	1.5163533983407467
521.6342259778296	1586.3666666666666	8596.066666666668	1.5496014465488637
522.4021296859694	1586.4666666666667	8666.733333333334	2.043289220953104
523.1699610491747	1586.9	8729.366666666667	2.3778753853785157
523.9377200652801	1586.6	8790.033333333333	2.8489799212152485
524.7054067321207	1586.5333333333333	8862.866666666667	3.0026087516458344
525.4730210475309	1587.1666666666667	8941.1	4.348540429525805
526.2405630093459	1586.8	9007.366666666667	3.854394092773724
527.0080326154003	1587.0	9065.733333333334	4.5650289016748795
527.7754298635291	1586.6	9106.933333333332	5.141129221945014
528.5427547515668	1586.6	9153.7	6.0121521139626175
529.3100072773485	1586.7333333333333	9182.5	5.6126643730568055
530.077187438709	1586.5333333333333	9224.566666666668	5.310793284368844
530.8442952334829	1586.6666666666667	9270.933333333332	6.250369039143762
531.6113306595051	1586.2	9302.833333333334	6.991586676087515
532.3782937146104	1585.7	9342.833333333334	8.187262641819842
533.1451843966338	1586.8666666666666	9367.466666666667	7.63370551341655
533.9120027034099	1586.6	9431.5	8.82299797510795
534.6787486327736	1586.9666666666667	9458.133333333333	9.441232860868219
535.4454221825597	1587.1	9513.033333333333	9.728165786635424
536.212023350603	1586.5666666666666	9540.4	9.061329428933087
536.9785521347383	1586.8666666666666	9555.833333333334	9.340816084106711
537.7450085328004	1586.3	9586.1	10.450339181730769
538.5113925426242	1586.7666666666667	9616.266666666666	10.372439754674435
539.2777041620444	1586.5666666666666	9646.2	10.059207092139713
540.0439433888959	1586.2666666666667	9676.133333333333	11.10662028983341
540.8101102210134	1586.4666666666667	9690.233333333334	10.834501645335433
541.5762046562318	1586.5666666666666	9717.833333333334	11.113268453573275
542.3422266923859	1586.7	9719.933333333332	9.97258950975938
543.1081763273105	1585.7	9724.5	9.942030539813294
543.8740535588404	1586.4333333333334	9732.7	9.805558849689994
544.6398583848105	1587.6	9746.2	9.516613277853178
545.4055908030555	1586.3333333333333	9757.633333333333	9.82229157537862
546.1712508114102	1586.5333333333333	9752.633333333333	8.21593790502166
546.9368384077096	1586.3666666666666	9778.8	9.35950271338971
547.7023535897882	1586.3666666666666	9765.933333333332	8.178836927360177
548.4677963554811	1586.6333333333334	9757.733333333334	7.029878495463836
549.2331667026231	1586.8666666666666	9763.233333333334	6.944347989113144
549.9984646290487	1585.8333333333333	9758.733333333334	5.655155609569158
550.7636901325931	1586.6333333333334	9768.766666666666	5.039728966105022
551.5288432110908	1586.5666666666666	9765.2	4.449578775777715
552.2939238623768	1586.4333333333334	9756.833333333334	4.421865352280456
553.0589320842859	1587.1	9740.1	3.2866147653611737
553.8238678746528	1586.2333333333333	9747.3	2.8064045188407665
554.5887312313124	1587.1666666666667	9747.233333333334	2.244659915632429
555.3535221520995	1586.1333333333334	9760.733333333334	2.3332324335332415
556.1182406348488	1587.1333333333334	9753.966666666667	1.5306705983890594
556.8828866773954	1586.8	9745.066666666668	-0.16854058305239783
557.6474602775738	1585.8666666666666	9740.266666666666	-0.5677238390128321
558.411961433219	1586.5666666666666	9749.0	-1.5950358120611867
559.1763901421657	1586.8	9766.166666666666	-0.63845650154098
559.9407464022488	1586.5333333333333	9779.566666666668	-1.4394234812026399
560.7050302113031	1586.1333333333334	9785.7	-1.8639125539478771
561.4692415671633	1586.5	9795.666666666666	-2.6108646066962318
562.2333804676643	1586.8333333333333	9797.133333333333	-3.1692389180101608
562.997446910641	1586.9333333333334	9821.4	-3.6780135805373706
563.7614408939281	1586.4	9831.766666666666	-3.789798191121891
564.5253624153604	1586.7	9845.3	-4.377636425651089
565.2892114727728	1586.1	9879.866666666667	-4.7564333905038145
566.0529880639999	1586.5666666666666	9885.4	-5.591286347591846
566.8166921868768	1587.0333333333333	9913.533333333333	-5.006032985473581
567.5803238392382	1587.0666666666666	9931.5	-5.067361116450592
568.3438830189189	1586.2	9946.766666666666	-5.516071733061715
569.1073697237535	1586.8	9968.8	-5.5037610864423065
569.8707839515772	1586.3666666666666	9997.466666666667	-5.591895734223
570.6341257002246	1586.8	9995.333333333334	-6.727449575821265
571.3973949675305	1586.8333333333333	10013.6	-5.69179071233749
572.1605917513298	1586.9	10015.666666666666	-6.6200915582567585
572.9237160494572	1586.6	10046.7	-6.604184936262888
573.6867678597476	1586.5	10069.333333333334	-6.287320851892574
574.4497471800358	1586.2666666666667	10050.2	-6.842043531007388
575.2126540081566	1586.3666666666666	10065.733333333334	-6.671680529614974
575.9754883419448	1587.5	10075.933333333332	-6.9869463636449645
576.7382501792351	1586.7666666666667	10092.9	-7.287268633847301
577.5009395178625	1587.0333333333333	10099.733333333334	-7.248246848272614
578.2635563556619	1587.0666666666666	10120.4	-6.674916004906851
579.0261006904677	1586.5666666666666	10110.233333333334	-7.551234521787237
579.7885725201152	1586.1	10118.533333333333	-7.296693771398831
580.5509718424388	1587.2666666666667	10151.366666666667	-7.4161964743290465
581.3132986552736	1586.9666666666667	10169.5	-7.334068478791694
582.0755529564542	1587.3	10186.733333333334	-6.97036982596599
582.8377347438156	1587.3333333333333	10206.2	-7.394239261133056
583.5998440151925	1586.4666666666667	10229.533333333333	-7.3028956442450985
584.3618807684197	1586.3333333333333	10233.833333333334	-7.929206842401999
585.123845001332	1587.0333333333333	10273.366666666667	-7.317626301829218
585.8857367117644	1586.8	10320.666666666666	-7.29117211157049
586.6475558975515	1586.2666666666667	10345.133333333333	-7.675056071242422
587.4093025565281	1586.3666666666666	10410.566666666668	-6.731212088481366
588.1709766865292	1586.5333333333333	10444.7	-7.499824168283225
588.9325782853895	1586.8333333333333	10484.6	-8.102765076588781
589.6941073509438	1586.8	10537.266666666666	-7.675875610430039
590.4555638810269	1587.2	10618.766666666666	-7.925591566774735
591.2169478734736	1586.5333333333333	10691.3	-7.135757062579876
591.9782593261189	1586.4	10763.266666666666	-7.960783972271096
592.7394982367973	1586.9	10843.366666666667	-6.990513157599662
593.5006646033439	1586.7	10922.766666666666	-7.248686317100319
594.2617584235933	1586.1	11011.133333333333	-7.706256789843376
595.0227796953804	1586.5333333333333	11128.033333333333	-7.763560896660138
595.78372841654	1586.4666666666667	11239.733333333334	-6.3419602153606425
596.544604584907	1586.6666666666667	11343.166666666666	-7.432090763940644
597.3054081983161	1586.5666666666666	11457.2	-7.6250975266499585
598.0661392546021	1587.0666666666666	11570.133333333333	-7.702397922556828
598.8267977515999	1586.5666666666666	11690.9	-7.733225573761598
599.5873836871442	1587.2	11833.6	-6.94616883081068
600.34789705907	1586.4666666666667	11966.266666666666	-7.123845766773399
601.1083378652119	1586.2666666666667	12081.066666666668	-7.01248266164343
601.8687061034049	1586.6	12231.1	-6.748635274934022
602.6290017714836	1586.7333333333333	12365.1	-7.413432458299692
603.3892248672829	1586.4	12522.666666666666	-6.923141333484944
604.1493753886377	1586.7666666666667	12664.633333333333	-7.142678459404694
604.9094533333828	1586.3333333333333	12785.633333333333	-7.013712003723781
605.6694586993528	1587.2	12932.9	-7.164967367337752
606.4293914843829	1587.3333333333333	13064.5	-7.427160701015753
607.1892516863076	1586.7333333333333	13225.933333333332	-7.199870915730771
607.9490393029618	1586.7333333333333	13369.0	-7.439386557733862
608.7087543321802	1586.4	13491.966666666667	-7.569762439232597
609.4683967717978	1586.0666666666666	13637.5	-6.879888911576172
610.2279666196492	1586.7	13760.933333333332	-7.335148329580709
610.9874638735695	1586.5666666666666	13902.933333333332	-7.937278583421893
611.7468885313933	1586.6	14038.633333333333	-7.516916005079234
612.5062405909555	1585.8	14147.733333333334	-7.979280274394797
613.2655200500909	1586.3666666666666	14272.5	-8.287166587310598
614.0247269066342	1586.2666666666667	14416.766666666666	-7.007365739858934
614.7838611584203	1586.4666666666667	14542.833333333334	-7.0552766325692495
615.5429228032841	1586.1666666666667	14647.433333333332	-7.872875299698089
616.3019118390603	1586.4333333333334	14748.166666666666	-7.418835507202289
617.0608282635836	1586.8333333333333	14852.666666666666	-7.1518389713793535
617.8196720746892	1586.0	14945.533333333333	-7.408994252256661
618.5784432702114	1586.6	15022.966666666667	-7.610552645127994
619.3371418479854	1586.2333333333333	15101.333333333334	-7.447636848749984
620.0957678058459	1586.2666666666667	15184.933333333332	-6.880757107052346
620.8543211416277	1586.2	15256.7	-7.01267848517781
621.6128018531655	1586.8	15285.033333333333	-8.241598104692823
622.3712099382943	1585.6333333333334	15351.366666666667	-7.04319610338802
623.1295453948488	1585.8	15420.1	-6.887050361121989
623.8878082206638	1587.3	15490.2	-6.969139188611821
624.6459984135743	1585.9666666666667	15534.966666666667	-7.638212501453575
625.4041159714149	1586.5	15597.466666666667	-7.213662050270694
626.1621608920203	1586.5333333333333	15622.066666666668	-7.568217651341367
626.9201331732256	1586.5	15641.6	-8.241489398695608
627.6780328128656	1586.7	15687.7	-7.661504435017758
628.4358598087749	1586.0666666666666	15730.9	-7.224469525585466
629.1936141587885	1586.3666666666666	15741.133333333333	-7.02124037120409
629.9512958607411	1586.8333333333333	15745.866666666667	-7.598227809310055
630.7089049124675	1587.0333333333333	15810.566666666668	-7.0706861350969765
631.4664413118026	1586.1	15826.033333333333	-6.868524065092669
632.2239050565811	1586.2666666666667	15829.166666666666	-7.20012843906434
632.9812961446379	1586.2666666666667	15856.7	-7.044641408866347
633.7386145738079	1586.4333333333334	15867.9	-7.276549166923474
634.4958603419257	1586.6666666666667	15908.166666666666	-6.355808861837767
635.2530334468262	1586.4666666666667	15890.3	-7.241378210486275
636.0101338863443	1586.7666666666667	15910.866666666667	-7.004537738751813
636.7671616583146	1586.3666666666666	15897.9	-6.809536080593123
637.5241167605723	1586.9666666666667	15863.966666666667	-7.214986369848321
638.2809991909518	1586.5	15868.9	-7.301992316067337
639.037808947288	1586.4666666666667	15875.533333333333	-6.8022067508509085
639.7945460274159	1586.7333333333333	15843.433333333332	-6.919476365258084
640.5512104291702	1586.8666666666666	15806.866666666667	-7.302733986977718
641.3078021503857	1586.5333333333333	15729.533333333333	-8.311265750823353
642.0643211888971	1586.9333333333334	15672.966666666667	-7.784667302526164
642.8207675425394	1586.5333333333333	15685.1	-6.639648917630474
643.5771412091474	1585.9	15689.6	-7.053527067771748
644.3334421865558	1586.4333333333334	15664.833333333334	-7.345234524802465
645.0896704725996	1585.7333333333333	15648.633333333333	-7.244951154796049
645.8458260651132	1586.6	15613.166666666666	-7.267621662710627
646.6019089619319	1586.7666666666667	15616.566666666668	-6.742050012851382
647.3579191608902	1586.0666666666666	15604.8	-7.40669017139057
648.1138566598231	1586.4	15553.933333333332	-7.3245789120425195
648.8697214565653	1586.4666666666667	15520.833333333334	-7.142630214545498
649.6255135489516	1586.5666666666666	15497.066666666668	-6.253007939079425
650.3812329348169	1585.8666666666666	15499.0	-6.853454667444748
651.1368796119959	1586.6666666666667	15554.233333333334	-7.4203466224795775
651.8924535783235	1586.9333333333334	15552.333333333334	-6.92697570314081
652.6479548316345	1587.0	15515.633333333333	-6.7681269575144425
653.4033833697637	1586.7	15498.233333333334	-7.403946185788606
654.1587391905458	1586.7	15483.4	-7.290922256744997
654.9140222918159	1585.9	15500.533333333333	-7.027805933570599
655.6692326714084	1586.0333333333333	15498.7	-7.681498222874857
656.4243703271585	1586.9666666666667	15528.466666666667	-7.221734558265916
657.1794352569008	1587.1666666666667	15567.566666666668	-7.097911221281361
657.9344274584702	1586.6666666666667	15585.233333333334	-7.562623350133308
658.6893469297014	1586.3	15603.1	-7.41379503763276
659.4441936684294	1586.6666666666667	15616.066666666668	-7.6181406817818536
660.1989676724888	1586.5666666666666	15644.366666666667	-7.119933683944289
660.9536689397146	1586.4	15662.2	-7.387026588537392
661.7082974679414	1587.3666666666666	15698.966666666667	-7.522732549014548
662.4628532550042	1587.2	15721.533333333333	-7.802566599311122
663.2173362987378	1587.2666666666667	15786.166666666666	-7.106926107274948
663.9717465969768	1585.9666666666667	15845.833333333334	-7.2754995522868535
664.7260841475563	1586.4333333333334	15909.633333333333	-6.890588290473288
665.480348948311	1586.1	15972.0	-7.234059372064473
666.2345409970756	1586.0333333333333	16054.466666666667	-6.784531165710101
666.988660291685	1586.5666666666666	16094.5	-7.34543591423376
667.742706829974	1586.5333333333333	16187.133333333333	-6.925629925018671
668.4966806097776	1586.4333333333334	16284.8	-7.0621404273152
669.2505816289303	1586.7	16360.4	-6.544073427531576
670.0044098852671	1586.9	16416.866666666665	-7.519324265471638
670.7581653766227	1586.3666666666666	16507.933333333334	-6.797871904726595
671.511848100832	1586.0333333333333	16592.3	-7.4004396192879005
672.2654580557298	1586.8666666666666	16702.1	-6.983899710344748
673.0189952391509	1586.5333333333333	16812.633333333335	-6.985847767755573
673.7724596489301	1586.8	16916.066666666666	-6.944782660929115
674.5258512829022	1586.2666666666667	17022.666666666668	-7.019711285780283
675.279170138902	1586.2333333333333	17117.866666666665	-7.063222515360103
676.0324162147645	1586.3666666666666	17221.433333333334	-7.4739823305347315
676.7855895083242	1586.8	17373.8	-6.73775596227154
677.5386900174161	1586.5333333333333	17488.466666666667	-6.325321758544592
678.2917177398749	1586.9	17598.766666666666	-6.789851065674003
679.0446726735356	1586.5666666666666	17737.5	-6.6727041234019175
679.797554816233	1586.4333333333334	17838.0	-6.843071123497857
680.5503641658016	1586.4333333333334	17978.266666666666	-7.055287774329175
681.3031007200765	1586.2	18101.966666666667	-6.068535481002465
682.0557644768925	1586.9666666666667	18189.633333333335	-7.131983515833916
682.8083554340842	1586.3666666666666	18300.933333333334	-6.988327566766329
683.5608735894867	1586.6333333333334	18429.933333333334	-7.369051570982257
684.3133189409347	1586.3666666666666	18585.566666666666	-6.799304433204176
685.0656914862628	1586.5	18721.7	-6.975277128723845
685.8179912233061	1586.7	18843.633333333335	-6.614271289268917
686.5702181498993	1586.3	18922.4	-7.457715928824553
687.3223722638772	1586.4666666666667	19080.033333333333	-6.39909669710701
688.0744535630747	1586.7	19209.466666666667	-7.051400559448083
688.8264620453265	1586.5	19304.8	-6.749911604081665
689.5783977084674	1586.8666666666666	19444.1	-6.502976488426109
690.3302605503324	1586.6	19558.733333333334	-7.080276571346634
691.082050568756	1586.7666666666667	19685.7	-7.26239062544115
691.8337677615733	1585.7666666666667	19775.733333333334	-7.060378311819527
692.585412126619	1587.0	19860.233333333334	-7.431282304050876
693.3369836617278	1585.8333333333333	19927.833333333332	-6.6736867275626235
694.0884823647348	1586.5	19994.233333333334	-7.068057130844905
694.8399082334745	1586.1666666666667	20073.566666666666	-6.97851525253081
695.5912612657819	1586.8333333333333	20145.033333333333	-6.195289076993563
696.3425414594917	1586.5333333333333	20168.533333333333	-7.507963524923032
697.0937488124388	1586.9666666666667	20270.0	-6.714559441798438
697.8448833224579	1586.4666666666667	20338.533333333333	-6.632251549432828
698.5959449873841	1587.5666666666666	20371.5	-7.00118993715342
699.3469338050518	1586.5666666666666	20453.033333333333	-6.268000141611073
700.0978497732962	1586.7666666666667	20477.733333333334	-6.773264718262455
700.8486928899517	1585.9333333333334	20538.6	-6.521951998994213
701.5994631528534	1586.1	20586.266666666666	-6.6363509323245164
702.3501605598362	1586.9	20608.066666666666	-6.48439382613722
703.1007851087347	1586.8333333333333	20602.433333333334	-6.065318714225459
703.8513367973837	1586.2666666666667	20587.233333333334	-6.226201079998661
704.6018156236181	1586.3333333333333	20629.233333333334	-6.22907492595469
705.3522215852728	1586.8666666666666	20607.966666666667	-6.1348709055402635
706.1025546801824	1586.8666666666666	20595.7	-6.221390589972362
706.8528149061818	1587.3	20566.633333333335	-6.777267891713159
707.603002261106	1586.2333333333333	20542.666666666668	-7.341391347576736
708.3531167427894	1586.4666666666667	20560.533333333333	-6.580787025660675
709.1031583490673	1586.7333333333333	20537.666666666668	-6.74297234657881
709.8531270777742	1586.5	20506.366666666665	-7.243353896585678
710.6030229267449	1587.3	20458.8	-7.000667110653523
711.3528458938142	1586.7	20390.433333333334	-6.642220152823321
712.1025959768172	1586.1333333333334	20337.033333333333	-6.44025223746483
712.8522731735884	1586.7666666666667	20237.6	-6.161675224202161
713.6018774819628	1586.5666666666666	20132.3	-6.176337844240221
714.351408899775	1586.7333333333333	20039.333333333332	-6.15701590711068
715.1008674248601	1586.3333333333333	19960.7	-5.856697821486033
715.8502530550527	1586.3	19828.766666666666	-6.382292146843309
716.5995657881876	1586.6333333333334	19708.466666666667	-6.5377943759313935
717.3488056220998	1586.5666666666666	19596.8	-6.570083243202603
718.097972554624	1586.5333333333333	19516.066666666666	-6.886415767339552
718.8470665835949	1586.6333333333334	19443.7	-6.621219054110946
719.5960877068475	1586.5333333333333	19414.133333333335	-5.93656638594871
720.3450359222164	1586.8	19359.033333333333	-6.521007269827693
721.0939112275368	1587.0	19330.833333333332	-6.405170009344628
721.842713620643	1586.1	19278.5	-6.8426846600439655
722.5914430993702	1587.1333333333334	19230.3	-6.435787231343034
723.340099661553	1586.5333333333333	19153.033333333333	-6.62358651285856
724.0886833050263	1586.4666666666667	19148.733333333334	-7.0146677020490955
724.837194027625	1586.7333333333333	19135.433333333334	-6.6424402580817095
725.5856318271836	1586.7666666666667	19095.7	-6.026741608460393
726.3339967015373	1586.6666666666667	19046.133333333335	-6.366565767263014
727.0822886485207	1586.5	18988.2	-6.9511707838701975
727.8305076659686	1586.8	18927.566666666666	-6.413938723529656
728.5786537517159	1586.5	18853.833333333332	-6.929749931472893
729.3267269035974	1586.7	18824.3	-6.135018738263583
730.0747271194479	1586.2666666666667	18790.733333333334	-6.567989290748754
730.822654397102	1587.1333333333334	18787.0	-6.331736928000949
731.5705087343949	1587.5333333333333	18716.533333333333	-7.029342464224652
732.3182901291611	1586.2666666666667	18682.1	-6.994543579962746
733.0659985792356	1586.4666666666667	18661.866666666665	-6.40929874997866
733.8136340824532	1586.9	18624.666666666668	-5.96600191353979
734.5611966366486	1587.0333333333333	18609.4	-6.1868871015463185
735.3086862396566	1586.0	18601.8	-6.750842666518246
736.056102889312	1586.9333333333334	18600.133333333335	-6.391475464865835
736.8034465834498	1586.9	18580.2	-6.36448718266303
737.5507173199047	1587.2	18626.133333333335	-5.949673513813867
738.2979150965115	1586.4666666666667	18642.333333333332	-6.04426295897846
739.045039911105	1586.8666666666666	18637.266666666666	-6.449579749999442
739.79209176152	1586.9333333333334	18613.766666666666	-6.87372406951792
740.5390706455914	1586.4666666666667	18629.0	-5.9601554204259966
741.285976561154	1586.8666666666666	18581.466666666667	-6.607372408666176
742.0328095060426	1586.4333333333334	18570.366666666665	-6.036061973152432
742.7795694780918	1587.3333333333333	18553.4	-6.202224630030336
743.5262564751367	1586.8666666666666	18543.933333333334	-6.210542651315003
744.272870495012	1585.9333333333334	18511.1	-6.668807558419933
745.0194115355524	1587.0666666666666	18475.033333333333	-6.321952683034815
745.765879594593	1586.5	18462.266666666666	-6.032183663559991
746.5122746699683	1586.2	18438.933333333334	-6.187747414828511
747.2585967595134	1586.6666666666667	18423.0	-5.966499644482164
748.0048458610628	1586.8666666666666	18421.533333333333	-6.159582010440994
748.7510219724516	1586.5333333333333	18461.6	-6.089112384802167
749.4971250915144	1587.0666666666666	18448.833333333332	-6.581236125214099
750.243155216086	1586.4666666666667	18472.1	-6.018537072442061
750.9891123440015	1587.8333333333333	18545.633333333335	-5.8642584686045485
751.7349964730954	1587.2666666666667	18611.966666666667	-5.646685867436428
752.4808076012027	1586.2666666666667	18647.4	-6.071696464241686
753.2265457261582	1586.4	18662.066666666666	-6.2855477957716355
753.9722108457964	1586.9333333333334	18724.866666666665	-6.802902740434934
754.7178029579526	1585.8333333333333	18774.733333333334	-6.404632023035272
755.4633220604613	1586.3666666666666	18838.7	-5.9792138227499825
756.2087681511574	1586.4333333333334	18896.933333333334	-6.1588363725015345
756.9541412278757	1586.3333333333333	18935.633333333335	-5.696562361483893
757.699441288451	1586.5	18991.0	-5.761522002177783
758.4446683307182	1586.4333333333334	19021.566666666666	-5.895653068120712
759.1898223525119	1586.2333333333333	19060.5	-5.834315482284182
759.9349033516671	1586.9333333333334	19125.633333333335	-6.080074518581189
760.6799113260186	1587.1	19215.533333333333	-5.897063012462294
761.424846273401	1585.7333333333333	19269.866666666665	-6.145850123133323
762.1697081916495	1586.9666666666667	19355.666666666668	-6.062979140351769
762.9144970785986	1586.5666666666666	19414.7	-6.298281406122946
763.6592129320832	1586.7333333333333	19459.1	-5.677227566126787
764.4038557499381	1587.0333333333333	19474.133333333335	-6.450736561497405
765.1484255299982	1586.3333333333333	19530.266666666666	-6.282578423286836
765.8929222700982	1586.6333333333334	19563.2	-6.56325813822647
766.637345968073	1586.3666666666666	19637.266666666666	-6.602788145604888
767.3816966217572	1586.9	19741.566666666666	-6.320207969183402
768.1259742289859	1586.9666666666667	19853.8	-6.235589769833453
768.8701787875938	1586.9666666666667	19950.033333333333	-6.035243196902422
769.6143102954156	1587.2333333333333	20025.033333333333	-6.243969139004553
770.3583687502863	1586.2	20120.3	-5.962982476987688
771.1023541500406	1586.4	20170.466666666667	-6.483823954293552
771.8462664925133	1586.7333333333333	20266.433333333334	-6.126240785246232
772.5901057755393	1587.0666666666666	20343.833333333332	-6.168972351278346
773.3338719969533	1587.1666666666667	20406.933333333334	-6.582814895426523
774.0775651545903	1586.5333333333333	20486.666666666668	-6.164041327341951
774.8211852462848	1587.0666666666666	20554.933333333334	-6.084238939172846
775.5647322698719	1587.0666666666666	20667.333333333332	-6.023953713123121
776.3082062231862	1586.4333333333334	20743.066666666666	-6.146163228538115
777.0516071040627	1586.5666666666666	20840.166666666668	-6.025711120305886
777.7949349103361	1585.9333333333334	20956.666666666668	-5.62524319071958
778.5381896398412	1587.0	21069.833333333332	-6.464376816358753
779.281371290413	1586.5333333333333	21170.8	-6.1542910365768595
780.024479859886	1586.8	21260.7	-6.154017901825492
780.7675153460953	1586.2333333333333	21371.433333333334	-5.520429565553658
781.5104777468754	1586.4333333333334	21476.8	-6.00138045650584
782.2533670600615	1586.7	21609.733333333334	-6.41876742967037
782.996183283488	1586.1333333333334	21760.2	-5.581898810904646
783.73892641499	1586.7333333333333	21861.266666666666	-6.667511790035791
784.4815964524023	1587.3666666666666	21994.066666666666	-5.879945865228339
785.2241933935596	1586.7333333333333	22105.166666666668	-6.176575464713597
785.9667172362967	1586.4666666666667	22217.466666666667	-5.270529758172383
786.7091679784486	1587.1333333333334	22284.4	-6.064957759065835
787.4515456178499	1586.7333333333333	22340.3	-6.2191831467582555
788.1938501523355	1586.6	22454.4	-6.441087991363043
788.9360815797401	1587.3	22574.533333333333	-6.303418430388583
789.6782398978987	1586.9333333333334	22665.033333333333	-5.957480619156481
790.420325104646	1586.7333333333333	22784.533333333333	-5.832439248103488
791.1623371978169	1586.5333333333333	22870.7	-6.448032907422525
791.9042761752461	1587.1	22983.966666666667	-6.058182240970131
792.6461420347684	1586.2	23074.6	-5.734803776513
793.3879347742187	1586.5333333333333	23166.566666666666	-6.543352383389981
794.1296543914318	1586.5	23242.133333333335	-6.591794864039241
794.8713008842426	1586.4333333333334	23335.233333333334	-6.8659134034503815
795.6128742504857	1587.0	23463.966666666667	-6.5673196294963985
796.354374487996	1586.6666666666667	23598.5	-5.991922269924929
797.0958015946084	1586.5	23686.566666666666	-6.796322642608062
797.8371555681575	1586.8333333333333	23833.233333333334	-6.207672204965843
798.5784364064783	1586.4333333333334	23937.8	-6.024813455396285
799.3196441074057	1586.8666666666666	24096.5	-5.716879469530669
800.0607786687742	1586.4	24211.966666666667	-5.647990633388342
800.8018400884189	1586.6333333333334	24289.666666666668	-5.924576421337905
801.5428283641745	1587.0333333333333	24380.4	-5.729547603445729
802.2837434938757	1586.5	24463.266666666666	-6.384022634266091
803.0245854753575	1586.7666666666667	24600.6	-5.855031368886117
803.7653543064547	1586.5666666666666	24706.766666666666	-5.673798886523713
804.5060499850019	1586.2666666666667	24803.833333333332	-5.5393629870298255
805.2466725088342	1586.4	24888.933333333334	-5.74557693081803
805.9872218757862	1586.2333333333333	24985.266666666666	-6.091281336160675
806.7276980836928	1586.5666666666666	25155.9	-5.925808111850799
807.4681011303886	1587.1666666666667	25290.3	-6.038366976467802
808.2084310137088	1586.9666666666667	25405.633333333335	-5.792832264330561
808.948687731488	1587.1333333333334	25481.666666666668	-6.296168323757745
809.688871281561	1586.9333333333334	25567.066666666666	-6.355366167780141
810.4289816617627	1587.3	25656.666666666668	-5.7613821763197235
811.1690188699278	1586.2	25765.466666666667	-6.025382987251129
811.9089829038911	1586.7333333333333	25799.3	-5.718090396125545
812.6488737614875	1586.8333333333333	25854.966666666667	-6.445084122612962
813.3886914405518	1586.5666666666666	25995.3	-6.1785018692170635
814.1284359389189	1586.5666666666666	26154.933333333334	-5.768408439129488
814.8681072544233	1586.5333333333333	26212.2	-6.028806522896295
815.6077053849002	1586.4666666666667	26348.433333333334	-6.21202441685111
816.3472303281842	1586.1333333333334	26416.9	-5.767686219562314
817.0866820821101	1587.0333333333333	26492.166666666668	-5.931229882560677
817.8260606445127	1586.7666666666667	26599.4	-6.357297448940073
818.5653660132269	1586.3	26733.966666666667	-5.257207184690631
819.3045981860876	1587.1333333333334	26759.033333333333	-5.360687536861135
820.0437571609293	1586.7	26806.333333333332	-5.6968950061320065
820.7828429355872	1586.0333333333333	26849.1	-5.542353299754558
821.5218555078957	1586.5333333333333	26894.366666666665	-6.430240468936294
822.26079487569	1587.3666666666666	27021.866666666665	-6.167323032478062
822.9996610368046	1586.4666666666667	27100.233333333334	-6.02240888496
823.7384539890745	1587.0	27223.166666666668	-5.485616814381953
824.4771737303345	1585.8666666666666	27333.466666666667	-5.462024219471033
825.2158202584193	1586.2	27366.4	-5.662503566544246
825.9543935711638	1587.0	27419.933333333334	-5.987200936228634
826.6928936664028	1586.8666666666666	27504.033333333333	-5.821850258479394
827.4313205419711	1586.6666666666667	27594.166666666668	-5.790229155349417
828.1696741957036	1586.5	27646.266666666666	-5.817611124071146
828.907954625435	1585.9666666666667	27714.833333333332	-6.284786383999139
829.646161829	1585.6333333333334	27758.233333333334	-6.314701885030726
830.3842958042337	1586.6666666666667	27805.233333333334	-5.877401058966839
831.1223565489707	1587.3333333333333	27852.433333333334	-6.018200556344617
831.8603440610459	1586.0	27913.8	-6.441387442241331
832.598258338294	1586.4	28039.533333333333	-6.029149252817784
833.3360993785501	1586.1333333333334	28141.833333333332	-6.3000177815656855
834.0738671796487	1585.9666666666667	28306.733333333334	-6.019403020385242
834.8115617394246	1586.4333333333334	28468.166666666668	-6.1503572574591505
835.5491830557129	1586.6333333333334	28616.6	-5.962109533626715
836.2867311263482	1586.4333333333334	28606.533333333333	-6.666554986658988
837.0242059491653	1586.2666666666667	28656.3	-6.655404894859493
837.7616075219992	1586.5	28750.966666666667	-6.191877427426244
838.4989358426844	1586.7666666666667	28813.766666666666	-5.795457074872122
839.2361909090561	1586.6	28869.8	-5.739615232975497
839.9733727189487	1586.0	28924.366666666665	-5.781932782329028
840.7104812701973	1586.1666666666667	29065.466666666667	-5.611043481459348
841.4475165606366	1587.1	29158.966666666667	-5.960183316638767
842.1844785881015	1586.6666666666667	29268.066666666666	-5.775779236130619
842.9213673504267	1587.2666666666667	29336.1	-6.58271451523415
843.6581828454471	1586.8	29330.766666666666	-6.038744368944813
844.3949250709974	1586.9333333333334	29375.933333333334	-5.9704532226626
845.1315940249126	1587.1	29481.9	-5.5771831604369195
845.8681897050272	1586.2666666666667	29610.3	-5.835611639131643
846.6047121091764	1586.8333333333333	29747.9	-6.0376264853680635
847.3411612351948	1586.5	29860.433333333334	-5.449276072632395
848.0775370809172	1585.3666666666666	29927.266666666666	-5.389375431560719
848.8138396441784	1586.5333333333333	30041.066666666666	-5.265147175055164
849.5500689228132	1587.1	30089.033333333333	-5.457118160573388
850.2862249146566	1586.4666666666667	30174.133333333335	-5.359333114003586
851.0223076175432	1585.8333333333333	30313.433333333334	-5.557824316539961
851.7583170293079	1585.8	30522.0	-6.038841111103329
852.4942531477856	1586.0333333333333	30620.0	-5.794354013909895
853.2301159708109	1586.4	30663.733333333334	-5.077759854338021
853.9659054962187	1586.0666666666666	30733.633333333335	-6.0041679462161195
854.7016217218439	1586.5	30826.366666666665	-6.135232515438895
855.4372646455213	1586.7666666666667	30909.066666666666	-6.077212768929332
856.1728342650856	1586.2333333333333	30985.733333333334	-6.171578408416793
856.9083305783716	1586.6666666666667	31127.266666666666	-5.544212513189549
857.6437535832143	1586.1333333333334	31221.966666666667	-5.734331920845793
858.3791032774483	1586.8666666666666	31271.933333333334	-6.178015531601858
859.1143796589085	1586.6	31335.933333333334	-5.833125135050434
859.8495827254299	1586.6333333333334	31515.266666666666	-5.593130561165018
860.5847124748469	1587.0	31599.166666666668	-5.816648544282025
861.3197689049947	1586.6	31746.533333333333	-5.581785083734706
862.0547520137079	1586.5666666666666	31918.166666666668	-5.426448339675273
862.7896617988213	1586.8666666666666	31976.033333333333	-5.785861524646979
863.5244982581698	1586.3333333333333	32025.233333333334	-6.241305774590595
864.2592613895882	1586.2	32056.466666666667	-5.780409006329643
864.9939511909114	1586.4333333333334	32029.466666666667	-5.891579645626735
865.728567659974	1586.2	32114.6	-5.834981088260888
866.4631107946109	1586.0	32196.766666666666	-5.792786663969383
867.197580592657	1586.5	32264.0	-5.716469786434882
867.931977051947	1586.7	32343.466666666667	-6.195820115140722
868.6663001703158	1586.2666666666667	32371.7	-5.345549573259608
869.4005499455982	1585.7	32369.866666666665	-5.743202086724392
870.1347263756289	1586.6	32325.466666666667	-5.669340732716646
870.8688294582428	1586.2	32429.466666666667	-4.965920980289972
871.6028591912748	1586.4666666666667	32533.266666666666	-5.553911490468185
872.3368155725594	1586.9333333333334	32659.333333333332	-5.834177740485816
873.0706985999318	1586.6	32719.766666666666	-5.7127421032509975
873.8045082712266	1586.8666666666666	32798.0	-6.0106571175400365
874.5382445842787	1586.2	32896.36666666667	-5.72492118959312
875.2719075369228	1585.4666666666667	33031.26666666667	-5.534971056621787
876.0054971269938	1586.6666666666667	33166.2	-6.269177936426837
876.7390133523264	1586.1666666666667	33326.23333333333	-5.473619500585408
877.4724562107556	1586.2333333333333	33525.8	-5.5287077081469835
878.2058257001161	1586.6666666666667	33615.03333333333	-5.739238840457023
878.9391218182427	1585.9333333333334	33766.9	-5.313335481397105
879.6723445629702	1586.2666666666667	33939.96666666667	-5.0459346812394275
880.4054939321335	1586.5333333333333	34047.73333333333	-4.794736879552991
881.1385699235674	1586.4	34266.666666666664	-5.34817263670509
881.8715725351066	1586.6666666666667	34480.86666666667	-5.307950088669881
882.604501764586	1586.5	34702.1	-5.775520224866599
883.3373576098403	1586.4666666666667	34899.46666666667	-5.669897696876566
884.0701400687044	1586.8	34999.666666666664	-6.177480135363116
884.8028491390132	1586.5666666666666	35168.23333333333	-5.773315313368195
885.5354848186014	1586.4333333333334	35314.666666666664	-5.957583771072139
886.2680471053038	1586.3333333333333	35437.333333333336	-6.149948536005479
887.0005359969554	1586.8666666666666	35583.26666666667	-6.8726375315819555
887.7329514913906	1586.3	35764.066666666666	-6.251079195250581
888.4652935864447	1585.8666666666666	35928.46666666667	-6.9964034133869415
889.1975622799522	1586.0	36161.23333333333	-6.503638621882454
889.929757569748	1586.4333333333334	36404.1	-6.201767585506137
890.6618794536669	1586.3	36594.8	-5.932496285466033
891.3939279295437	1587.1333333333334	36714.13333333333	-6.19588873658731
892.1259029952132	1586.4333333333334	36821.73333333333	-5.491094619216829
892.8578046485103	1586.6	36981.96666666667	-5.576259076629356
893.5896328872698	1586.1666666666667	37163.1	-5.1589218017299485
894.3213877093264	1586.3666666666666	37306.73333333333	-5.1979997406944625
895.0530691125149	1586.9333333333334	37598.13333333333	-4.674527973932781
895.7846770946703	1586.7666666666667	37858.6	-4.576354468002797
896.5162116536272	1586.7	38025.23333333333	-3.6436671011709896
897.2476727872206	1586.2	38106.166666666664	-3.490106881438092
897.9790604932853	1586.5333333333333	38239.13333333333	-2.938055828354395
898.7103747696559	1586.2333333333333	38414.2	-3.2995593594654156
899.4416156141674	1586.5666666666666	38617.566666666666	-3.404898763956081
900.1727830246544	1586.5333333333333	38857.166666666664	-3.1109132495597964
900.9038769989521	1586.4666666666667	39104.13333333333	-2.943358643950658
901.634897534895	1586.7	39348.53333333333	-2.7450017655561125
902.365844630318	1585.7	39528.833333333336	-2.4618961823276386
903.0967182830558	1586.9	39609.86666666667	-2.273090512441377
903.8275184909435	1586.9666666666667	39682.0	-2.2559483837334215
904.5582452518156	1586.6333333333334	39866.13333333333	-1.5654812116953858
905.288898563507	1586.7666666666667	40004.4	-1.7787050334195136
906.0194784238527	1586.7333333333333	40164.9	-1.7784191579342519
906.7499848306873	1586.6666666666667	40319.333333333336	-2.0913417514330215
907.4804177818455	1585.9	40601.166666666664	-1.479437452284108
908.2107772751625	1586.2	40834.1	-1.4574494263315292
908.9410633084728	1586.8333333333333	41082.63333333333	-1.1384217783903225
909.6712758796114	1586.3	41213.433333333334	-1.1648948930733432
910.4014149864129	1586.2333333333333	41327.166666666664	-1.4168872949204174
911.1314806267123	1586.4333333333334	41444.7	-1.2946887047257227
911.8614727983444	1586.2333333333333	41606.7	-1.4185443618527047
912.5913914991438	1586.3	41800.13333333333	-0.5410841957027501
913.3212367269456	1586.4	41911.7	-1.017985869670376
914.0510084795844	1586.3666666666666	42024.066666666666	-1.279019836185077
914.7807067548952	1587.0333333333333	42195.333333333336	-1.3792092698583986
915.5103315507125	1586.5333333333333	42329.933333333334	-1.3480784677130397
916.2398828648716	1586.4	42440.066666666666	-1.554581060987897
916.9693606952068	1586.3666666666666	42562.833333333336	-1.5344409719369976
917.6987650395532	1586.5666666666666	42666.4	-1.4234700457078873
918.4280958957455	1587.4333333333334	42704.23333333333	-1.9714026558954874
919.1573532616186	1586.4	42858.46666666667	-1.822564123615215
919.8865371350073	1586.2	42870.36666666667	-1.5272175790006306
920.6156475137464	1586.2	42952.63333333333	-1.6371598897038389
921.3446843956707	1585.4666666666667	42970.26666666667	-1.9506556616305317
922.0736477786149	1586.9333333333334	42980.333333333336	-1.7204033867573507
922.802537660414	1585.8333333333333	43041.333333333336	-2.0307626971433503
923.5313540389027	1586.4666666666667	43128.433333333334	-1.4538555017238548
924.2600969119159	1585.8333333333333	43125.53333333333	-1.8184810715739457
924.9887662772883	1586.2333333333333	43165.666666666664	-1.6887917165922948
925.7173621328548	1586.5666666666666	43113.63333333333	-2.1681221546731337
926.4458844764501	1586.5666666666666	43063.13333333333	-2.2145114321454287
927.1743333059092	1586.5333333333333	42846.6	-2.2735720206865815
927.9027086190666	1586.3666666666666	42520.2	-2.3736045239991084
928.6310104137575	1586.7	42084.86666666667	-2.365295665056285
929.3592386878165	1586.7	41502.23333333333	-2.646360557882631
930.0873934390784	1586.7	40816.7	-2.566286770737896
930.815474665378	1585.8333333333333	40011.1	-3.054047624015434
931.5434823645503	1586.5666666666666	39053.8	-2.919675302583125
932.2714165344298	1586.4333333333334	37875.86666666667	-3.2826197155754016
932.9992771728516	1586.4	36706.2	-3.445093855792914
933.7270642776504	1586.4666666666667	35553.333333333336	-3.4000455237164053
934.4547778466609	1586.4	34477.6	-3.674917977821908
935.1824178777181	1586.9	33645.03333333333	-3.76507718398839
935.9099843686568	1585.9333333333334	32917.1	-4.102944302067134
936.6374773173115	1586.6333333333334	32433.766666666666	-3.964310023521771
937.3648967215174	1586.3666666666666	32132.766666666666	-3.320809199457802
938.0922425791092	1586.1666666666667	31926.266666666666	-3.843484115554822
938.8195148879216	1586.3666666666666	31972.133333333335	-3.6960405853582086
939.5467136457895	1586.9333333333334	32159.933333333334	-3.706365934887504
940.2738388505477	1586.8333333333333	32442.766666666666	-4.4840269818617475
941.000890500031	1586.2	32856.13333333333	-4.15725603523097
941.7278685920743	1586.5	33397.36666666667	-4.22031628805248
942.4547731245123	1586.9	34012.4	-3.8974116758757895
943.1816040951798	1586.8333333333333	34716.7	-4.125363051583235
943.9083615019116	1587.2333333333333	35476.03333333333	-4.111270791876939
944.6350453425426	1586.6666666666667	36258.433333333334	-4.294696553744356
945.3616556149077	1586.0	37124.4	-3.433772425840062
946.0881923168415	1586.3	37871.666666666664	-3.800194558143787
946.8146554461789	1586.8	38609.2	-3.8031690071885644
947.5410450007547	1586.0666666666666	39420.36666666667	-3.480182373210984
948.2673609784038	1586.8333333333333	40197.6	-3.2530846493601624
948.9936033769609	1586.4	40964.066666666666	-3.464675241848207
949.7197721942608	1586.3	41678.8	-3.900121500243664
950.4458674281384	1586.6	42448.0	-3.611379681480083
951.1718890764284	1586.7	43211.9	-3.682652599405319
951.8978371369658	1586.7333333333333	43919.9	-3.502271607418961
952.6237116075853	1586.6	44500.13333333333	-3.4199529429101854
953.3495124861216	1586.0	44979.4	-3.6304759214489803
954.0752397704097	1586.0333333333333	45502.4	-3.559304873223175
954.8008934582843	1586.5666666666666	46004.53333333333	-3.3618048487389807
955.5264735475803	1586.9333333333334	46542.23333333333	-2.8795911501943103
956.2519800361324	1585.7666666666667	46999.26666666667	-2.944994494887321
956.9774129217755	1586.4333333333334	47413.73333333333	-3.328717404489448
957.7027722023442	1586.8666666666666	47940.4	-2.839861648279242
958.4280578756737	1587.0	48314.566666666666	-2.892608551872413
959.1532699395985	1586.4333333333334	48571.3	-2.741207792908022
959.8784083919536	1586.6333333333334	48867.96666666667	-3.0926838634307687
960.6034732305736	1587.0	49142.96666666667	-2.835429557029181
961.3284644532936	1587.0666666666666	49408.36666666667	-2.775534165193779
962.053382057948	1586.1666666666667	49797.76666666667	-2.395538632318718
962.7782260423721	1586.5333333333333	50176.933333333334	-2.3306888674185524
963.5029964044004	1586.4	50387.26666666667	-2.470825102351248
964.2276931418677	1586.9	50575.6	-2.1400960970126452
964.952316252609	1586.8666666666666	50709.666666666664	-1.9524119207411392
965.6768657344589	1586.5	50768.63333333333	-2.2239544049269653
966.4013415852523	1586.4	50843.3	-2.153915283008896
967.1257438028242	1587.2	50839.0	-2.119332003295258
967.8500723850091	1586.5333333333333	50826.96666666667	-2.1835943786015624
968.574327329642	1586.4	50961.933333333334	-1.4614430506214975
969.2985086345576	1587.0333333333333	51106.0	-1.7208204439190302
970.0226162975908	1587.5666666666666	51039.23333333333	-1.58784312881376
970.7466503165765	1587.0333333333333	50934.5	-1.5105115740590753
971.4706106893493	1586.5333333333333	50920.6	-1.505365150875903
972.1944974137441	1587.0333333333333	50803.8	-1.5614114901360543
972.9183104875957	1586.8	50551.53333333333	-1.358165319281004
973.6420499087391	1586.2333333333333	50242.433333333334	-1.6490270044321882
974.3657156750087	1587.1666666666667	50011.2	-1.5377761615357277
975.0893077842397	1586.2666666666667	49809.5	-1.2913280982409892
975.8128262342667	1586.3666666666666	49746.86666666667	-1.1329412029611245
976.5362710229247	1586.6666666666667	49640.8	-1.2063501025494783
977.2596421480483	1586.2333333333333	49486.46666666667	-1.7403267146955703
977.9829396074724	1586.1666666666667	49392.73333333333	-1.1684987145429573
978.7061633990318	1587.0	49155.566666666666	-1.3667179678625987
979.4293135205613	1586.6	48824.46666666667	-1.567770647673932
980.1523899698958	1586.5	48594.7	-0.7353931618538294
980.87539274487	1586.2333333333333	48483.03333333333	-0.8739420750310177
981.5983218433189	1586.6666666666667	48463.1	-1.334222037532432
982.3211772630771	1586.5	48545.3	-1.1661993807001745
983.0439590019795	1586.8	48645.7	-1.1870383460672271
983.7666670578608	1586.9666666666667	48686.6	-1.0949670265460727
984.4893014285559	1586.4	48683.9	-0.7763437154527614
985.2118621118997	1587.3666666666666	48630.8	-0.5796762814446383
985.9343491057269	1585.9333333333334	48599.53333333333	-0.5658981811265124
986.6567624078724	1586.3333333333333	48553.2	0.00832222386682702
987.3791020161709	1586.1333333333334	48571.9	-0.04097584250155774
988.1013679284573	1587.0	48521.23333333333	-0.4947672651973669
988.8235601425663	1586.6	48478.566666666666	-0.31817362630354246
989.5456786563328	1586.6666666666667	48494.03333333333	-0.6950696640043489
990.2677234675917	1586.6333333333334	48588.833333333336	-0.649077972310788
990.9896945741776	1587.1333333333334	48538.8	-0.3020557325710259
991.7115919739255	1587.0666666666666	48356.166666666664	-0.27261116556406256
992.4334156646702	1586.7	48036.26666666667	-0.3996761127884231
993.1551656442463	1586.6666666666667	47576.166666666664	-0.8987050107415291
993.8768419104888	1586.9666666666667	47217.76666666667	-0.4632586526192552
994.5984444612325	1586.4666666666667	46947.23333333333	-0.20866810904670094
995.3199732943121	1586.7333333333333	46669.2	-0.3444156593798098
996.0414284075626	1586.3333333333333	46373.53333333333	-0.871517670911542
996.7628097988187	1586.7	46151.73333333333	-0.4461002682355667
997.4841174659151	1586.7333333333333	45961.46666666667	-0.40531787243113354
998.2053514066869	1586.6	45650.6	-0.37370983872233077
998.9265116189687	1586.1666666666667	45152.7	-0.7612607204365263
999.6475981005952	1586.1333333333334	44646.3	-0.07731727281992545
1000.3686108494015	1586.3	44133.13333333333	-0.14118004608057444
1001.0895498632223	1586.3	43784.86666666667	0.1547459420980334
1001.8104151398923	1586.3	43387.03333333333	-0.25031811970483575
1002.5312066772464	1586.0666666666666	43050.5	0.2077821207753886
1003.2519244731194	1586.2333333333333	42715.26666666667	0.17708063744443506
1003.9725685253462	1587.0333333333333	42397.833333333336	0.4514407518280033
1004.6931388317614	1586.2	41981.666666666664	0.29288620602472376
1005.4136353902	1586.1333333333334	41488.63333333333	0.3705731641935537
1006.1340581984969	1586.1333333333334	40929.76666666667	0.8080331341328705
1006.8544072544867	1586.8	40232.36666666667	0.9191071837397681
1007.5746825560042	1586.3333333333333	39610.666666666664	0.8746239722319641
1008.2948841008844	1586.6333333333334	39069.666666666664	0.49734244129466176
1009.0150118869618	1586.7	38561.833333333336	0.5786595177695236
1009.7350659120716	1587.0	38192.933333333334	0.039153117087474515
1010.4550461740483	1586.7	37857.0	0.49560019304139874
1011.174952670727	1586.9333333333334	37489.3	0.42237463594818586
1011.8947853999423	1586.9333333333334	37122.53333333333	0.842463093677525
1012.614544359529	1586.7666666666667	36613.13333333333	1.0688744615993258
1013.334229547322	1586.8	36027.86666666667	1.0714711648280733
1014.0538409611561	1586.3	35389.76666666667	1.71167539762959
1014.7733785988661	1587.1666666666667	34741.8	1.536176780865122
1015.4928424582868	1586.6666666666667	34218.333333333336	1.617388308166064
1016.2122325372529	1586.6666666666667	33805.666666666664	1.9210205338240889
1016.9315488335994	1586.3666666666666	33411.166666666664	2.1989918083992954
1017.6507913451611	1586.6666666666667	33041.1	1.4821871749493445
1018.3699600697728	1587.2333333333333	32684.8	2.054060887004998
1019.0890550052692	1586.5	32220.4	2.085225369189886
1019.8080761494851	1586.9333333333334	31689.533333333333	2.569364945806731
1020.5270235002555	1586.2666666666667	31038.4	2.4853710362366104
1021.2458970554151	1586.4666666666667	30249.266666666666	1.968640133908954
1021.9646968127987	1586.6	29595.6	2.110253175399167
1022.6834227702411	1587.0333333333333	29025.2	2.1728230526447323
1023.4020749255772	1587.0666666666666	28555.566666666666	2.5902166257042447
1024.1206532766416	1587.1	28147.1	2.32977878991349
1024.8391578212693	1586.9666666666667	27799.666666666668	2.3201972332573026
1025.5575885572953	1586.3	27477.1	2.3508088841009385
1026.2759454825539	1586.5666666666666	27042.466666666667	2.545503022412369
1026.9942285948803	1586.8	26499.833333333332	2.537423549870981
1027.7124378921092	1587.1666666666667	25862.866666666665	1.5113577441006847
1028.4305733720753	1586.5666666666666	25294.166666666668	1.9670004846806919
1029.1486350326138	1586.3333333333333	24731.4	1.626756058299536
1029.866622871559	1586.3666666666666	24224.733333333334	1.3808833146847856
1030.584536886746	1586.4666666666667	23790.666666666668	1.6473900666832209
1031.3023770760096	1586.2666666666667	23446.8	2.588369364953812
1032.0201434371845	1585.7	23110.533333333333	2.0034264001474384
1032.7378359681059	1586.6	22762.5	1.1685272185755247
1033.455454666608	1586.2	22353.066666666666	0.7632924987898241
1034.1729995305259	1586.7666666666667	21932.566666666666	1.214842420620037
1034.8904705576945	1586.9666666666667	21416.133333333335	0.8747622875776172
1035.6078677459486	1586.3	20887.5	1.176138427859595
1036.3251910931228	1586.5666666666666	20369.366666666665	1.3640211488510279
1037.042440597052	1586.7	19911.733333333334	0.6862479929224532
1037.7596162555712	1586.6	19506.533333333333	0.6038779509344792
1038.4767180665153	1586.7666666666667	19180.266666666666	0.7947589795530601
1039.1937460277186	1586.3333333333333	18852.833333333332	-0.01425281140585728
1039.9107001370162	1586.2666666666667	18595.8	0.3337517796557302
1040.627580392243	1587.2	18324.2	0.33572603258294786
1041.3443867912338	1586.7	18000.033333333333	0.5931056472296522
1042.0611193318232	1585.8666666666666	17611.933333333334	0.4573148096132727
1042.7777780118463	1587.2666666666667	17167.433333333334	0.15240913835420059
1043.4943628291376	1586.8	16724.833333333332	0.1539914005269707
1044.2108737815322	1586.8666666666666	16306.2	0.546186502967292
1044.9273108668647	1586.2666666666667	15935.933333333332	0.07667842340232085
1045.64367408297	1586.2666666666667	15595.766666666666	0.6545930446926148
1046.359963427683	1587.4333333333334	15330.833333333334	0.6250806657381877
1047.0761788988382	1586.9	15065.033333333333	0.31481710987760714
1047.7923204942708	1586.3	14821.8	0.15534193737876406
1048.5083882118154	1586.8666666666666	14535.766666666666	0.25720926828602036
1049.224382049307	1585.6666666666667	14217.2	-0.07104984718871213
1049.9403020045802	1586.7	13877.5	0.2686284827621091
1050.6561480754697	1586.9333333333334	13524.666666666666	0.08246911420383517
1051.3719202598106	1586.3666666666666	13197.533333333333	-0.043634843669615016
1052.0876185554378	1586.8333333333333	12920.566666666668	0.7683315157178421
1052.8032429601856	1586.8333333333333	12671.033333333333	1.0028948889307092
1053.5187934718892	1587.1333333333334	12462.5	0.732737055299923
1054.2342700883835	1586.3	12302.433333333332	-0.032420520225879754
1054.949672807503	1586.1333333333334	12160.966666666667	-0.08076090106864527
1055.6650016270826	1586.0333333333333	11991.266666666666	-0.10433267177803993
1056.3802565449573	1585.8333333333333	11803.2	0.6905549942401943
1057.0954375589617	1586.5333333333333	11570.0	0.5383004171614348
1057.8105446669308	1586.6333333333334	11345.133333333333	0.6844206129529461
1058.5255778666992	1586.4	11094.466666666667	0.4890129433870429
1059.240537156102	1586.3666666666666	10869.8	0.3135503260722743
1059.9554225329737	1587.1666666666667	10675.0	0.54194169162323
1060.6702339951491	1586.7333333333333	10528.3	1.1640074384620573
1061.3849715404633	1586.6666666666667	10378.9	0.24539901409908532
1062.0996351667509	1586.2666666666667	10255.0	0.22550383325113257
1062.8142248718468	1586.6666666666667	10133.066666666668	-0.5823004168788226
1063.528740653586	1587.3666666666666	9994.866666666667	0.3600165473083616
1064.2431825098029	1587.1333333333334	9809.0	-0.09682932422976134
1064.9575504383324	1586.4666666666667	9595.3	-0.7693406368670608
1065.6718444370097	1586.1666666666667	9391.2	-0.16318843210639886
1066.386064503669	1586.5	9226.066666666668	0.11371098881140289
1067.1002106361457	1586.6666666666667	9078.7	-0.2665686980574463
1067.8142828322743	1586.1666666666667	8959.633333333333	0.015706852873410105
1068.5282810898898	1586.6666666666667	8861.966666666667	-0.0
1069.2422054068265	1586.7333333333333	8763.066666666668	-0.2379706901206228
1069.95605578092	1586.7	8655.733333333334	0.39746919608126474
1070.6698322100044	1585.9333333333334	8521.3	0.5242391423976739
1071.383534691915	1587.0666666666666	8351.5	0.6982296769584638
1072.0971632244864	1586.4333333333334	8183.866666666667	-0.8636789938633184
1072.8107178055534	1586.0	8026.2	-0.2674095737692869
1073.524198432951	1586.4333333333334	7894.933333333333	-0.31197504834977
1074.2376051045137	1586.4666666666667	7794.7	0.03964274947174812
1074.9509378180765	1586.9	7710.0	-0.4536971641876173
1075.6641965714741	1586.8666666666666	7623.0	-1.2501137394788153
1076.3773813625414	1586.8333333333333	7520.433333333333	-0.6484882966344188
1077.0904921891133	1586.4666666666667	7430.9	-0.2600039453767112
1077.8035290490245	1586.2333333333333	7304.1	-0.804366374818867
1078.51649194011	1586.2666666666667	7164.7	-1.4197807515778145
1079.2293808602042	1585.9	7041.766666666666	-1.118284992869457
1079.9421958071423	1586.8666666666666	6924.5	-1.8160529088375703
1080.6549367787588	1586.1	6823.366666666667	-1.352315779925774
1081.367603772889	1587.2	6760.666666666667	-0.8665821359558644
1082.080196787367	1586.7333333333333	6708.066666666667	-0.6722345185015393
1082.7927158200282	1586.4333333333334	6627.866666666667	-1.0496999046374076
1083.5051608687072	1586.8	6522.066666666667	-1.4466246750202143
1084.217531931239	1586.9333333333334	6405.366666666667	-1.2839816646574025
1084.9298290054578	1586.4666666666667	6281.233333333334	-1.6158467672937522
1085.6420520891993	1586.9	6189.1	-1.2124908968117043
1086.3542011802977	1586.9333333333334	6102.4	-2.145900318112125
1087.0662762765878	1587.1333333333334	6043.8	-0.8599411600840118
1087.7782773759047	1586.8	5990.033333333334	-1.2901454486083666
1088.4902044760831	1586.5666666666666	5913.333333333333	-1.16611617585776
1089.202057574958	1586.4	5829.033333333334	-0.940732585708756
1089.9138366703637	1586.2666666666667	5735.8	-1.9110860833734589
1090.6255417601355	1586.1666666666667	5641.933333333333	-2.6333251496808834
1091.337172842108	1586.5666666666666	5570.966666666666	-1.834564716948007
1092.048729914116	1586.6333333333334	5504.133333333333	-1.387228802569329
1092.7602129739944	1586.7666666666667	5461.933333333333	-2.0572294263303004
1093.471622019578	1586.3666666666666	5417.866666666667	-2.6142427968398443
1094.1829570487016	1585.7666666666667	5360.8	0.43738692087687975
1094.8942180592	1586.8333333333333	5265.266666666666	-1.1280229362872822
1095.605405048908	1586.1333333333334	5177.533333333334	-1.4004838084408995
1096.3165180156604	1586.1	5112.3	-1.00466152874138
1097.027556957292	1586.3	5066.1	-2.306904422411877
1097.7385218716379	1586.1666666666667	5033.1	-1.7687154351925425
1098.4494127565324	1586.1	4983.166666666667	-2.3417427700060713
1099.1602296098106	1586.4333333333334	4903.966666666666	-1.0764809853719617
1099.8709724293074	1586.4666666666667	4812.433333333333	-2.8892841557064726
1100.5816412128574	1586.6333333333334	4743.3	-1.5792960169631924
1101.2922359582956	1586.6333333333334	4691.833333333333	-2.153165648514731
1102.0027566634565	1586.5	4660.533333333334	-2.3997993537375537
1102.7132033261753	1586.3	4606.366666666667	-2.208938196429862
1103.4235759442865	1586.4333333333334	4532.3	-1.427673593930306
1104.1338745156252	1586.5333333333333	4458.966666666666	-3.403610664823141
1104.844099038026	1586.0333333333333	4414.633333333333	-2.383505192946681
1105.5542495093239	1586.0666666666666	4381.0	-1.6542996172868643
1106.2643259273534	1586.8	4325.133333333333	-2.1410746029983763
1106.9743282899494	1586.7	4256.133333333333	-1.8021329726675668
1107.684256594947	1586.9333333333334	4174.766666666666	-1.8087023345261697
1108.394110840181	1586.7666666666667	4112.966666666666	-3.271246701419491
1109.1038910234856	1586.0333333333333	4072.2	-2.629756139432656
1109.8135971426964	1586.5333333333333	4013.4666666666667	-2.741162822694325
1110.5232291956477	1586.7333333333333	3944.866666666667	-0.9321206804604028
1111.2327871801745	1586.9333333333334	3876.266666666667	-3.8778798968882224
1111.9422710941117	1586.5333333333333	3829.4666666666667	-2.6253880197386468
1112.6516809352938	1585.9	3780.133333333333	-2.571996497143331
1113.3610167015559	1585.3666666666666	3721.1666666666665	-3.301865320516148
1114.0702783907325	1586.1666666666667	3671.9	-1.122942959896605
1114.7794660006589	1587.0	3630.633333333333	-1.9366091401262535
1115.4885795291696	1586.8333333333333	3589.6666666666665	-2.7451742173578033
1116.1976189740992	1587.2333333333333	3548.5333333333333	-0.9511151384448848
1116.906584333283	1586.2666666666667	3499.3	-2.918712450301527
1117.6154756045555	1586.5666666666666	3458.5	-3.7499486138089178
1118.3242927857516	1586.0333333333333	3426.133333333333	-1.868375078842532
1119.0330358747062	1586.1666666666667	3387.1666666666665	-2.132868644214601
1119.741704869254	1586.3666666666666	3340.7	-3.263687606653855
1120.4502997672296	1586.6333333333334	3303.366666666667	-2.086259610124767
1121.1588205664682	1585.4333333333334	1665.1666666666667	-10.936372890012345
1121.8672672648045	1586.0	1665.6	-9.889144516106048
1122.5756398600731	1585.7333333333333	1666.0	3.440332835909632
1123.2839383501089	1585.3333333333333	1666.4333333333334	0.5358353325069887
