# Supplementary material for: Roblonski: A Material-Efficient Robo-Fluidic Toolbox for Rapid Photochemical Characterization
Source: ACS Cent Sci. 2026 Feb 6;12(3):333–44. doi: 10.1021/acscentsci.5c02027 (PMC13022720; doi:10.1021/acscentsci.5c02027)
Supplement: Supplementary file 2 [file oc5c02027_si_002.zip › BeerLambertStudy/Raw Data (Automataed)/BLEC Study (2025 Jun 12)/RhodamineB3/blec_RhodamineB3__13062025_aABS_i14_eEXP_s5_d900e-03_t250-0_m7_v175-0.csv]

name	C:/Users/cbe.mabolha.shared/Documents/Gilson Spectroscopy Project\BLEC Study (2025 Jun 12)\RhodamineB3\blec_RhodamineB3__13062025_aABS_i14_eEXP_s5_d900e-03_t250-0_m7_v175-0.csv
2025-06-13 04:04:01.357302
mix_iter=7	mix_disp=175.0
droplet_volume=50.0	working_volume=250.0
dilution_scheme=Fractional(value=0.3333333333333333)	n_dil=6
calibration=Calibration(y = f(x); f(x) = -0.244 + 0.9765x; s.t. y > 0.0; Set Feb 4	2025 from "Manuscript Figures Data.xlsx")
count	30
interval	0.1 (Sec)
integration_time	40000 (uSec)
NLC=False	DCC=False	WCAL=-5	Slit=S5
Conc_0=0.009	nFRAC=0.13168724279835398	nConc_(14;5)=0.0011851851851851856	aFRAC=0.13201728177972297	aConc_(14;5)=0.0011881555360175066
wavelength (nm)	dark reference (int)	light reference (int)	abs (mOD)
W	D	L	S
344.6678771972656	1601.7333333333333	1681.4333333333334	-5.4152133259580655
345.45221902608614	1589.0666666666666	1669.4666666666667	-5.36835614074997
346.236489003635	1586.5	1666.5666666666666	-1.8043004012272703
347.02068712774695	1585.2333333333333	1665.3666666666666	-0.0
347.8048133962569	1585.0666666666666	2406.133333333333	-7.82785626353719
348.5888678069997	1586.0333333333333	2423.633333333333	-3.1170624212380162
349.3728503578101	1586.4333333333334	2436.3333333333335	-4.962258178175282
350.15676104652283	1587.2	2449.9666666666667	-5.021379965701561
350.94059987097285	1588.0666666666666	2459.6666666666665	-2.5998298392975556
351.72436682899485	1587.1333333333334	2463.3	-5.304250520999914
352.5080619184237	1586.2	2469.4666666666667	-5.957583036124031
353.2916851370942	1585.3666666666666	2468.6666666666665	-8.680824301064405
354.0752364828412	1585.9666666666667	2473.266666666667	-6.42931138875143
354.8587159534994	1586.0333333333333	2483.133333333333	-6.184627131245224
355.6421235469038	1586.4333333333334	2484.4	-4.107592868250743
356.42545926088906	1586.5	2485.0666666666666	-5.713746435768184
357.20872309329	1587.3666666666666	2478.0	-7.109565645108348
357.9919150419415	1586.1666666666667	2478.766666666667	-6.726895277900117
358.77503510467835	1586.5	2475.6	-3.4220217635310464
359.5580832793353	1586.2	2467.2	-5.664755458088763
360.34105956374725	1586.0666666666666	2459.4	-6.9720132908843935
361.12396395574893	1586.3333333333333	2455.866666666667	-7.247902630280164
361.9067964531752	1586.3666666666666	2459.866666666667	-4.1564332841134375
362.6895570538609	1586.7666666666667	2454.3	-7.9531526348401105
363.47224575564076	1586.3666666666666	2455.0333333333333	-7.304238265468983
364.2548625563497	1586.9	2452.4333333333334	-4.624976326378314
365.0374074538224	1586.0333333333333	2449.2	-7.548222117878769
365.8198804458938	1586.3333333333333	2445.233333333333	-7.270584844060193
366.6022815303986	1586.4666666666667	2446.233333333333	-6.484372547160209
367.3846107051717	1586.1	2451.1	-3.8488685019075115
368.1668679680479	1586.0	2446.4	-6.960076672967425
368.9490533168619	1586.0666666666666	2453.3	-6.247995406271136
369.7311667494487	1586.6333333333334	2458.7	-6.704267482805563
370.5132082636429	1586.5666666666666	2468.4	-5.400098631172463
371.2951778572795	1585.7666666666667	2472.733333333333	-4.610698341449188
372.07707552819323	1586.3333333333333	2473.133333333333	-6.223762321144139
372.8589012742189	1585.6	2477.8333333333335	-8.10136444834339
373.6406550931913	1586.5	2487.4666666666667	-6.870554627673749
374.4223369829453	1585.9333333333334	2497.0	-6.638523625150116
375.2039469413157	1586.9666666666667	2500.766666666667	-9.619700382188979
375.9854849661373	1587.2333333333333	2497.7	-7.174935415651402
376.7669510552448	1587.1333333333334	2501.4	-4.708741625212556
377.5483452064732	1586.5666666666666	2507.733333333333	-3.6774997955102884
378.3296674176572	1586.2333333333333	2519.0333333333333	-6.851791364492231
379.11091768663164	1586.4	2523.766666666667	-4.990445302184989
379.89209601123133	1586.8	2526.266666666667	-8.40857129653015
380.67320238929113	1586.2	2532.1	-8.02151815527048
381.45423681864577	1586.5666666666666	2532.9333333333334	-9.277206753181268
382.23519929713007	1586.4333333333334	2547.1	-5.078649411834135
383.01608982257886	1586.6333333333334	2555.6	-8.066980147116396
383.796908392827	1586.3	2569.5666666666666	-7.1694129219145895
384.57765500570923	1586.0666666666666	2568.4	-6.857154421142713
385.3583296590604	1586.0	2560.366666666667	-6.005220760564055
386.1389323507153	1586.1333333333334	2564.8333333333335	-7.885820143955785
386.91946307850884	1586.2333333333333	2577.2	-6.3374257064432955
387.69992184027564	1587.0	2597.9333333333334	-6.551812206009303
388.48030863385065	1586.5	2619.766666666667	-7.431616875542766
389.2606234570687	1586.6333333333334	2610.0333333333333	-5.733343752942424
390.04086630776453	1586.7	2594.4333333333334	-8.633408060001821
390.82103718377294	1585.7666666666667	2600.866666666667	-6.44082107803859
391.6011360829288	1586.2666666666667	2609.0333333333333	-7.201091602559498
392.3811630030669	1586.6333333333334	2633.766666666667	-8.528601829495015
393.161117942022	1586.5666666666666	2677.5	-6.702350599986318
393.941000897629	1586.5666666666666	2725.4333333333334	-5.419198388747914
394.72081186772266	1586.1666666666667	2730.6	-6.04217146906615
395.5005508501378	1586.9	2721.733333333333	-4.757527477179663
396.28021784270925	1586.9	2718.5333333333333	-7.910079926828642
397.0598128432718	1586.3	2730.366666666667	-6.493093782770177
397.83933584966024	1586.9	2731.6	-6.539361013861892
398.6187868597095	1586.8	2743.0333333333333	-7.9523113920930095
399.3981658712542	1587.0333333333333	2762.3333333333335	-8.163051182690229
400.1774728821293	1586.5333333333333	2788.9	-5.729198818547666
400.9567078901696	1586.4666666666667	2817.5666666666666	-7.773258897888478
401.7358708932098	1587.1	2814.9666666666667	-6.854530136993599
402.5149618890848	1585.6	2801.4333333333334	-7.390314942521217
403.2939808756294	1586.8333333333333	2809.9333333333334	-5.819601395426208
404.07292785067847	1586.5	2836.866666666667	-5.510651459637261
404.8518028120667	1586.1	2846.2	-9.892826606948432
405.630605757629	1586.6333333333334	2853.6666666666665	-6.058754758944556
406.4093366852001	1586.2666666666667	2843.266666666667	-6.288433285656728
407.1879955926149	1586.9666666666667	2850.0	-6.473212797142952
407.9665824777082	1586.6333333333334	2868.633333333333	-5.431276647510038
408.74509733831474	1586.7333333333333	2886.3	-7.400039237988508
409.52354017226935	1586.1	2894.0666666666666	-7.787981643678704
410.3019109774069	1586.5666666666666	2904.2	-5.719222872641425
411.08020975156217	1586.4333333333334	2912.3	-7.265208065536622
411.8584364925699	1586.5	2941.5333333333333	-5.984070629951595
412.6365911982651	1585.8666666666666	2961.9333333333334	-6.1318588085892864
413.4146738664823	1586.5666666666666	2984.3333333333335	-8.14646656172359
414.19268449505654	1586.8666666666666	3019.8333333333335	-6.109224267941628
414.97062308182257	1586.5333333333333	3048.9	-9.449326622608442
415.74848962461516	1586.1666666666667	3100.366666666667	-4.990470509109571
416.52628412126916	1586.5333333333333	3169.1	-7.346955427231889
417.3040065696194	1586.2333333333333	3239.7	-7.387511683161137
418.0816569675006	1586.3	3233.2	-9.348068223310523
418.8592353127476	1586.0333333333333	3225.366666666667	-5.841788743922048
419.63674160319533	1586.3333333333333	3236.233333333333	-6.876850183953507
420.4141758366785	1586.8666666666666	3272.766666666667	-6.891747178578843
421.1915380110319	1586.2333333333333	3293.3	-7.157452807582849
421.9688281240904	1586.2666666666667	3294.3333333333335	-4.401756407271267
422.7460461736888	1586.2	3344.5	-8.13191697469917
423.52319215766187	1586.4	3412.5333333333333	-6.967482645898024
424.3002660738445	1586.2333333333333	3491.4666666666667	-9.291362248385939
425.0772679200714	1585.9333333333334	3635.2	-6.972630985681585
425.8541976941775	1586.0333333333333	3781.0333333333333	-7.0131323109129164
426.6310553939975	1586.2333333333333	3840.3	-7.733923598743837
427.40784101736625	1586.2	3901.8333333333335	-6.496621805889582
428.18455456211865	1585.9666666666667	4030.8333333333335	-6.739030511988465
428.96119602608934	1586.3333333333333	4224.766666666666	-8.018507310369543
429.7377654071133	1586.5	4430.5	-7.328760804111041
430.5142627030252	1586.7666666666667	4560.1	-8.39964661912329
431.29068791166	1586.3666666666666	4715.466666666666	-8.552725844400593
432.06704103085235	1586.2333333333333	4847.466666666666	-9.449097625461997
432.8433220584372	1586.0333333333333	4945.033333333334	-8.154601438078965
433.6195309922492	1586.5333333333333	5010.8	-8.436175637451857
434.3956678301234	1585.9333333333334	5058.8	-8.02879969265124
435.1717325698944	1586.3666666666666	5071.566666666667	-9.364594265553738
435.9477252093971	1586.2	5093.966666666666	-6.752620308687008
436.72364574646633	1586.0333333333333	5129.033333333334	-7.919449843010757
437.49949417893686	1586.7	5193.833333333333	-8.835082585445777
438.27527050464346	1586.5333333333333	5291.066666666667	-8.578257019821121
439.0509747214211	1586.1666666666667	5472.266666666666	-7.903293537756468
439.8266068271044	1587.4	5730.766666666666	-8.870624518909894
440.6021668195283	1585.8	6108.966666666666	-8.035320826394312
441.37765469652754	1586.4333333333334	6578.933333333333	-8.1038213414148
442.1530704559369	1586.7333333333333	7086.366666666667	-8.889675818523752
442.9284140955914	1586.5666666666666	7547.733333333334	-7.475671332443811
443.7036856133256	1586.6333333333334	7860.766666666666	-8.252847931519376
444.47888500697445	1586.3666666666666	8033.6	-7.94953732824824
445.2540122743727	1586.5666666666666	8071.7	-7.763188631559938
446.0290674133552	1586.5333333333333	8001.366666666667	-8.52958821443706
446.8040504217568	1586.7333333333333	7914.2	-8.40390808931165
447.5789612974122	1586.5333333333333	7833.566666666667	-8.092742094103269
448.35380003815635	1586.4666666666667	7782.266666666666	-7.316684252986236
449.1285666418239	1585.8	7749.4	-8.355653330201896
449.90326110624983	1586.2	7748.5	-7.732450230690662
450.67788342926883	1586.9	7765.5	-7.210156414768736
451.4524336087157	1586.2	7789.4	-8.943412076022971
452.22691164242536	1586.8333333333333	7840.533333333334	-8.122820003201635
453.00131752823256	1586.2333333333333	7907.8	-8.126329269678388
453.7756512639721	1586.0333333333333	7977.966666666666	-7.90649892208232
454.5499128474788	1586.5333333333333	8039.366666666667	-7.799497231902324
455.32410227658755	1586.1666666666667	8083.033333333334	-8.431667767238867
456.09821954913303	1586.8333333333333	8093.733333333334	-7.645648592736972
456.8722646629501	1586.8333333333333	8060.666666666667	-8.235437993558179
457.6462376158736	1586.4666666666667	7997.166666666667	-8.089745758358097
458.4201384057383	1586.8	7900.6	-8.174485517105822
459.1939670303791	1586.8666666666666	7773.833333333333	-7.954677713601475
459.96772348763074	1586.3	7627.6	-8.259911545755381
460.741407775328	1585.8666666666666	7500.233333333334	-7.1564746837734585
461.51501989130577	1586.5	7355.4	-7.4612321757491715
462.2885598333988	1585.9666666666667	7231.233333333334	-8.951597943378243
463.0620275994419	1586.5	7159.333333333333	-7.7622462188951165
463.83542318726995	1587.1	7078.066666666667	-8.554729946950983
464.6087465947177	1586.1666666666667	7043.266666666666	-7.388451393314605
465.38199781962	1586.5333333333333	7015.8	-6.833216822285645
466.1551768598116	1586.4	6992.866666666667	-7.701766730509342
466.92828371312737	1586.5	7007.366666666667	-7.975241741732992
467.7013183774021	1586.1333333333334	7039.6	-7.909753377441056
468.4742808504707	1585.9	7082.033333333334	-8.869473121286486
469.24717113016777	1586.6	7141.8	-7.484524527306222
470.0199892143283	1586.7	7213.7	-7.334182935483185
470.792735100787	1586.0	7298.133333333333	-7.033812346559941
471.5654087873788	1586.0	7372.466666666666	-7.276430222792475
472.33801027193834	1586.7666666666667	7437.8	-7.581120765839705
473.11053955230057	1585.9666666666667	7505.633333333333	-7.775114734286289
473.88299662630027	1586.6	7576.666666666667	-6.733754466221823
474.65538149177223	1586.5	7610.133333333333	-8.062210646362571
475.4276941465513	1586.2	7647.3	-7.045713057325899
476.1999345884722	1585.8333333333333	7664.9	-6.996938207713473
476.97210281536985	1586.7333333333333	7656.566666666667	-7.44144027289727
477.74419882507897	1586.4	7635.766666666666	-7.40523825524792
478.51622261543446	1586.0333333333333	7614.466666666666	-6.9488980722675935
479.2881741842711	1586.6333333333334	7575.5	-7.845149732998805
480.06005352942367	1586.0666666666666	7527.1	-7.639673932064659
480.831860648727	1586.4666666666667	7492.233333333334	-6.817056341004118
481.60359554001593	1585.9	7453.033333333334	-6.035044737395578
482.37525820112523	1587.0333333333333	7388.666666666667	-6.889326515538165
483.14684862988975	1585.9	7349.633333333333	-6.741419865654946
483.91836682414424	1586.6	7297.1	-6.6639943656233145
484.68981278172356	1586.5666666666666	7255.2	-5.61255375932915
485.46118650046253	1586.5666666666666	7198.166666666667	-6.234133931948675
486.23248797819593	1586.1	7166.2	-5.491010574603609
487.0037172127586	1586.1	7130.2	-5.235012992564536
487.7748742019853	1586.7666666666667	7083.866666666667	-6.305941489295856
488.54595894371096	1586.5	7051.5	-5.524843477110121
489.31697143577026	1586.3	7013.066666666667	-6.1004524881809505
490.08791167599804	1586.9333333333334	6988.1	-5.454754362572401
490.8587796622292	1586.2	6944.933333333333	-6.765549797630518
491.6295753922984	1586.9666666666667	6908.566666666667	-6.8070344502558395
492.4002988640406	1586.2333333333333	6883.033333333334	-5.761175289106055
493.17095007529053	1586.6666666666667	6870.533333333334	-5.060856587306562
493.94152902388305	1586.7333333333333	6837.666666666667	-4.877100085986883
494.71203570765294	1586.6333333333334	6807.633333333333	-5.565128506052987
495.482470124435	1586.0333333333333	6779.0	-5.096575604110869
496.25283227206404	1586.7	6745.466666666666	-5.205035477428732
497.02312214837485	1586.8	6714.2	-5.272948091730863
497.7933397512024	1586.5	6695.066666666667	-4.84412736069093
498.56348507838123	1586.4333333333334	6663.966666666666	-4.171002381911471
499.3335581277464	1586.6333333333334	6646.466666666666	-4.9414408387985675
500.10355889713264	1587.0	6628.733333333334	-4.754643206931089
500.8734873843747	1586.3	6626.7	-3.797484439181427
501.6433435873074	1586.2666666666667	6626.6	-3.734893219942186
502.4131275037657	1586.3333333333333	6633.366666666667	-3.10387232268367
503.1828391315842	1586.8333333333333	6649.433333333333	-3.9452864009383366
503.95247846859786	1586.3333333333333	6672.366666666667	-3.582929246783889
504.72204551264144	1586.1666666666667	6690.533333333334	-4.413158176980983
505.49154026154974	1586.4333333333334	6733.8	-3.4818255154461637
506.2609627131576	1586.4333333333334	6770.5	-3.8228069886913296
507.03031286529983	1585.6333333333334	6816.666666666667	-4.339704149121223
507.7995907158112	1586.1666666666667	6873.533333333334	-3.9519745971875766
508.5687962625266	1586.2333333333333	6951.333333333333	-3.399966739085028
509.33792950328075	1586.5666666666666	7035.0	-3.160925940288996
510.1069904359085	1586.6	7098.733333333334	-3.7811134384025125
510.8759790582447	1586.9333333333334	7182.466666666666	-3.8532316827161632
511.6448953681241	1586.7333333333333	7284.733333333334	-3.3079669809741956
512.4137393633815	1586.2666666666667	7375.5	-3.318074507190662
513.1825110418519	1586.7333333333333	7473.333333333333	-3.1584301424111483
513.9512104013698	1586.5666666666666	7578.1	-3.752942001621029
514.7198374397702	1586.5	7693.766666666666	-2.2931940481744557
515.4883921548881	1586.8333333333333	7789.7	-2.742914288240295
516.2568745445578	1586.7	7896.633333333333	-3.5142794797441144
517.0252846066146	1586.0666666666666	8009.6	-2.151418302898936
517.793622338893	1586.2	8124.733333333334	-2.2106043533084243
518.561887739228	1586.5333333333333	8218.2	-2.0818857922188623
519.3300808054544	1586.4666666666667	8311.4	-2.1516247840997815
520.0982015354069	1586.4333333333334	8407.233333333334	-2.2587195531552986
520.8662499269203	1586.8	8506.933333333332	-1.5119275384660082
521.6342259778296	1586.6	8584.366666666667	-1.8640561411083398
522.4021296859694	1586.0666666666666	8647.566666666668	-2.7486114222533
523.1699610491747	1586.5666666666666	8717.166666666666	-2.2113296350940375
523.9377200652801	1586.6	8781.2	-1.5124983542242887
524.7054067321207	1586.7333333333333	8870.733333333334	-0.2523310348370651
525.4730210475309	1586.9333333333334	8920.566666666668	-1.2733258731656774
526.2405630093459	1587.4	9000.333333333334	0.6762186220432914
527.0080326154003	1586.8666666666666	9053.333333333334	-0.4553948039198991
527.7754298635291	1586.7333333333333	9096.0	0.545914831944365
528.5427547515668	1586.6333333333334	9135.566666666668	-0.5155513701358779
529.3100072773485	1586.7333333333333	9177.333333333334	0.7043125471428148
530.077187438709	1586.5333333333333	9229.766666666666	1.3202468330897092
530.8442952334829	1587.0	9283.766666666666	2.5484945487452126
531.6113306595051	1587.0	9302.2	1.8672325011725732
532.3782937146104	1586.6666666666667	9335.366666666667	2.553914753858758
533.1451843966338	1586.2666666666667	9375.4	2.028690280651519
533.9120027034099	1586.1666666666667	9417.166666666666	3.198758786383408
534.6787486327736	1587.0	9469.6	3.4923563405593767
535.4454221825597	1586.4333333333334	9499.466666666667	3.1894340096412175
536.212023350603	1586.7333333333333	9534.633333333333	3.5351585518221786
536.9785521347383	1586.1	9557.8	3.8175851512725654
537.7450085328004	1586.6	9575.333333333334	3.836831633541489
538.5113925426242	1586.1666666666667	9608.133333333333	3.45327043890724
539.2777041620444	1586.4	9636.266666666666	4.117902114492096
540.0439433888959	1586.9	9655.6	3.6936766897047035
540.8101102210134	1587.0	9670.2	2.8858076331461135
541.5762046562318	1587.1	9706.8	3.905982255176828
542.3422266923859	1586.1	9717.1	3.9238842134447314
543.1081763273105	1586.7	9716.4	3.421686294394917
543.8740535588404	1586.6333333333334	9726.366666666667	4.009395396871996
544.6398583848105	1586.2666666666667	9734.5	3.822335748837675
545.4055908030555	1586.9666666666667	9753.533333333333	3.2186253723959055
546.1712508114102	1586.8333333333333	9771.0	3.1261519670761424
546.9368384077096	1586.5666666666666	9764.933333333332	2.422925327169367
547.7023535897882	1586.7333333333333	9763.033333333333	2.4128568966615203
548.4677963554811	1586.7	9752.4	1.5753632120876078
549.2331667026231	1586.7333333333333	9756.9	1.6616461571783168
549.9984646290487	1586.9	9755.733333333334	1.1640959507704038
550.7636901325931	1586.0666666666666	9759.2	0.06022592824114108
551.5288432110908	1586.3666666666666	9751.333333333334	-0.7599515436717565
552.2939238623768	1586.9	9749.2	-0.3120377539861871
553.0589320842859	1586.9333333333334	9742.166666666666	-1.2284162333108959
553.8238678746528	1586.7666666666667	9727.433333333332	-1.6099232085394348
554.5887312313124	1586.4333333333334	9736.466666666667	-2.3772072255719587
555.3535221520995	1586.7666666666667	9740.6	-1.3666964838051041
556.1182406348488	1586.9	9743.633333333333	-1.3255174910700478
556.8828866773954	1587.2666666666667	9753.1	-2.0304337356985402
557.6474602775738	1586.7	9734.933333333332	-3.626926339315585
558.411961433219	1585.6666666666667	9737.9	-3.961376471469826
559.1763901421657	1587.1333333333334	9751.266666666666	-3.5847214296508083
559.9407464022488	1586.8666666666666	9764.4	-3.764940798132902
560.7050302113031	1586.2333333333333	9778.0	-4.213701267083648
561.4692415671633	1586.7	9790.2	-4.265372427726994
562.2333804676643	1586.6	9797.433333333332	-4.7902610657855975
562.997446910641	1586.1666666666667	9809.7	-4.674942705329668
563.7614408939281	1586.5333333333333	9831.933333333332	-5.577023418383187
564.5253624153604	1586.6	9838.633333333333	-5.6175967707002945
565.2892114727728	1586.2	9868.2	-6.335314156073401
566.0529880639999	1586.5	9891.433333333332	-6.0240785898997835
566.8166921868768	1586.3333333333333	9910.033333333333	-6.1649383507499795
567.5803238392382	1586.7666666666667	9924.166666666666	-6.56554055598734
568.3438830189189	1586.3	9953.433333333332	-5.895976738649807
569.1073697237535	1586.7333333333333	9962.6	-6.298895904662182
569.8707839515772	1587.0666666666666	9993.466666666667	-6.583297436272747
570.6341257002246	1587.0666666666666	10001.0	-6.9145571031964215
571.3973949675305	1586.8333333333333	10014.866666666667	-6.700164516607634
572.1605917513298	1587.1	10010.033333333333	-7.220056813540172
572.9237160494572	1587.0	10035.033333333333	-6.9661315317199
573.6867678597476	1586.2666666666667	10053.266666666666	-6.985984444143493
574.4497471800358	1586.5666666666666	10032.933333333332	-7.4647728455620985
575.2126540081566	1586.7333333333333	10051.966666666667	-7.6785180507481385
575.9754883419448	1587.0666666666666	10068.8	-6.97226664149032
576.7382501792351	1586.6333333333334	10096.766666666666	-6.6795726145530585
577.5009395178625	1587.3333333333333	10086.166666666666	-8.116786198011567
578.2635563556619	1586.5333333333333	10107.1	-7.256648268947243
579.0261006904677	1586.3333333333333	10108.233333333334	-7.729712254713558
579.7885725201152	1587.5	10110.566666666668	-8.427222724001552
580.5509718424388	1587.2666666666667	10133.033333333333	-7.899655166688002
581.3132986552736	1586.8333333333333	10172.533333333333	-7.05774796071714
582.0755529564542	1586.8333333333333	10189.133333333333	-7.424902293869614
582.8377347438156	1586.9666666666667	10209.6	-6.895585131809058
583.5998440151925	1587.7	10214.4	-7.854223878969498
584.3618807684197	1586.4	10252.433333333332	-6.635995287808428
585.123845001332	1586.2666666666667	10267.666666666666	-7.295514578340011
585.8857367117644	1586.3666666666666	10302.666666666666	-8.046560005953191
586.6475558975515	1586.4333333333334	10351.466666666667	-7.205361666209877
587.4093025565281	1586.4333333333334	10393.3	-7.937128986347332
588.1709766865292	1586.4333333333334	10450.766666666666	-6.813523562240444
588.9325782853895	1586.0333333333333	10483.6	-7.976768859110065
589.6941073509438	1586.4333333333334	10535.2	-7.79968454288822
590.4555638810269	1587.2	10616.266666666666	-7.511947200455566
591.2169478734736	1585.6666666666667	10685.0	-7.724897884811417
591.9782593261189	1586.5333333333333	10762.466666666667	-6.86816653211229
592.7394982367973	1586.1	10821.366666666667	-8.081719599591425
593.5006646033439	1586.7333333333333	10922.733333333334	-7.296008294713931
594.2617584235933	1587.1	11021.2	-6.853882013314826
595.0227796953804	1586.9666666666667	11108.766666666666	-7.737664110647943
595.78372841654	1586.9333333333334	11214.433333333332	-7.672662379083644
596.544604584907	1586.5	11349.966666666667	-6.917839413469343
597.3054081983161	1586.5	11465.4	-6.6399706420873725
598.0661392546021	1586.5666666666666	11583.3	-6.92302286345183
598.8267977515999	1586.8	11698.6	-6.820902260362075
599.5873836871442	1586.4333333333334	11829.366666666667	-7.483660632091658
600.34789705907	1587.0	11962.933333333332	-7.278798607969137
601.1083378652119	1587.4333333333334	12082.533333333333	-8.080492729048151
601.8687061034049	1587.0666666666666	12222.233333333334	-7.404015046565046
602.6290017714836	1587.0	12365.066666666668	-7.4651299622574605
603.3892248672829	1586.9333333333334	12519.633333333333	-7.519233882776888
604.1493753886377	1586.5666666666666	12650.366666666667	-7.463048198718058
604.9094533333828	1587.4	12776.933333333332	-7.29085083410416
605.6694586993528	1586.7666666666667	12907.333333333334	-7.207157020748875
606.4293914843829	1587.0333333333333	13063.233333333334	-7.724050475019086
607.1892516863076	1586.4	13229.766666666666	-7.355039703295543
607.9490393029618	1586.0666666666666	13368.3	-7.416458565992442
608.7087543321802	1585.9	13484.0	-8.376025419533649
609.4683967717978	1586.8	13621.4	-7.655974107486579
610.2279666196492	1586.7333333333333	13750.7	-7.9026029105729885
610.9874638735695	1587.1333333333334	13914.5	-7.499945266041213
611.7468885313933	1586.3333333333333	14038.766666666666	-7.959777194946281
612.5062405909555	1586.2333333333333	14157.033333333333	-7.791631457415738
613.2655200500909	1586.8	14282.966666666667	-7.231200005497274
614.0247269066342	1587.0	14388.833333333334	-7.82998189867635
614.7838611584203	1586.9	14524.233333333334	-8.098100586679138
615.5429228032841	1587.1333333333334	14625.266666666666	-8.249648609169018
616.3019118390603	1586.5333333333333	14744.733333333334	-7.564632797301333
617.0608282635836	1586.2666666666667	14842.5	-7.262234837394236
617.8196720746892	1586.6	14918.966666666667	-7.7216685933573235
618.5784432702114	1586.6333333333334	15028.833333333334	-6.9284146520724175
619.3371418479854	1586.5666666666666	15093.266666666666	-7.577585332738073
620.0957678058459	1586.5333333333333	15174.1	-7.49098999213674
620.8543211416277	1586.4666666666667	15235.066666666668	-7.517202077048369
621.6128018531655	1586.2333333333333	15274.766666666666	-7.897547935048626
622.3712099382943	1586.8	15344.633333333333	-7.333890986494326
623.1295453948488	1586.0333333333333	15407.233333333334	-7.731883395904755
623.8878082206638	1587.0	15463.833333333334	-6.844542760319939
624.6459984135743	1587.0	15535.366666666667	-6.584879106807865
625.4041159714149	1585.8	15576.2	-7.428683171255901
626.1621608920203	1586.5	15610.8	-7.72737399524418
626.9201331732256	1586.4	15653.766666666666	-7.241657751154689
627.6780328128656	1586.6333333333334	15690.533333333333	-7.2785730542185325
628.4358598087749	1585.6333333333334	15719.133333333333	-7.536343112966477
629.1936141587885	1586.5	15721.033333333333	-7.572032064823394
629.9512958607411	1586.6666666666667	15749.233333333334	-7.473789474711663
630.7089049124675	1586.4666666666667	15815.766666666666	-6.53300818899501
631.4664413118026	1586.6666666666667	15802.233333333334	-7.062593614942497
632.2239050565811	1586.2666666666667	15817.4	-7.159006478551987
632.9812961446379	1586.4666666666667	15852.966666666667	-7.164361699271528
633.7386145738079	1586.8	15876.1	-6.892846413610201
634.4958603419257	1586.1666666666667	15888.433333333332	-6.857754108987126
635.2530334468262	1585.8333333333333	15881.233333333334	-7.5920539949918
636.0101338863443	1587.3	15904.033333333333	-6.7513342355932355
636.7671616583146	1586.3	15905.766666666666	-6.502136689645318
637.5241167605723	1587.3	15869.066666666668	-6.8814882997033875
638.2809991909518	1586.8333333333333	15857.133333333333	-7.582363514725987
639.037808947288	1586.1	15845.333333333334	-7.088086075769085
639.7945460274159	1586.7666666666667	15832.233333333334	-7.131869459943917
640.5512104291702	1586.3666666666666	15800.3	-7.1104919804893445
641.3078021503857	1586.4333333333334	15745.933333333332	-7.205987074944067
642.0643211888971	1586.2	15694.5	-7.228894103090304
642.8207675425394	1585.8666666666666	15674.666666666666	-7.166052106750048
643.5771412091474	1586.8333333333333	15677.866666666667	-7.726425058487317
644.3334421865558	1586.6666666666667	15661.133333333333	-7.191500494782887
645.0896704725996	1586.9	15635.4	-7.205696826299905
645.8458260651132	1586.4666666666667	15605.266666666666	-7.325432783626666
646.6019089619319	1587.3333333333333	15575.833333333334	-7.972598791959214
647.3579191608902	1586.8333333333333	15607.033333333333	-6.7872940295541415
648.1138566598231	1586.8	15562.3	-6.730306978659364
648.8697214565653	1586.7	15523.033333333333	-7.172283915968249
649.6255135489516	1586.1333333333334	15488.866666666667	-7.175136477343099
650.3812329348169	1586.7333333333333	15485.266666666666	-7.674914249711605
651.1368796119959	1585.8666666666666	15538.1	-8.152013556862938
651.8924535783235	1586.3333333333333	15530.066666666668	-7.11846657416909
652.6479548316345	1585.9333333333334	15491.233333333334	-7.302830440987877
653.4033833697637	1586.3	15467.6	-7.796024241571939
654.1587391905458	1586.5666666666666	15466.033333333333	-7.132689571326897
654.9140222918159	1586.2666666666667	15476.066666666668	-7.2473669135255445
655.6692326714084	1586.7	15498.966666666667	-6.96755651466349
656.4243703271585	1586.7333333333333	15533.7	-7.378151616685576
657.1794352569008	1586.9666666666667	15578.266666666666	-6.825650168198482
657.9344274584702	1586.9333333333334	15604.0	-6.927056370142997
658.6893469297014	1586.9666666666667	15611.266666666666	-7.278937491903475
659.4441936684294	1586.2	15627.2	-6.845320607767466
660.1989676724888	1586.4	15650.733333333334	-6.577628867427833
660.9536689397146	1586.6	15669.866666666667	-6.959497989501184
661.7082974679414	1586.7333333333333	15697.8	-7.1871280680029725
662.4628532550042	1586.9	15719.6	-7.6736560020639955
663.2173362987378	1587.5333333333333	15774.666666666666	-7.295429249384887
663.9717465969768	1586.8666666666666	15834.766666666666	-6.728677571626937
664.7260841475563	1585.6666666666667	15878.233333333334	-6.9211900938038315
665.480348948311	1586.4333333333334	15952.766666666666	-7.438022719421881
666.2345409970756	1586.8	16036.533333333333	-7.098889085121851
666.988660291685	1587.0333333333333	16090.566666666668	-7.577230133455809
667.742706829974	1586.2666666666667	16190.266666666666	-6.774739454647705
668.4966806097776	1586.8	16260.766666666666	-7.290178904027628
669.2505816289303	1586.1	16347.866666666667	-6.983804794303501
670.0044098852671	1586.2	16426.533333333333	-6.96824529822494
670.7581653766227	1586.9	16506.133333333335	-6.817076192156648
671.511848100832	1586.2333333333333	16584.766666666666	-7.142253867542309
672.2654580557298	1586.3	16708.466666666667	-6.94775069903376
673.0189952391509	1587.0333333333333	16808.733333333334	-6.843704200205078
673.7724596489301	1585.9	16918.8	-6.579692217964573
674.5258512829022	1586.3333333333333	17012.2	-7.051243761065313
675.279170138902	1587.1333333333334	17111.633333333335	-7.671532244931724
676.0324162147645	1586.7333333333333	17239.766666666666	-7.04983145805322
676.7855895083242	1586.6333333333334	17360.9	-7.040331757536261
677.5386900174161	1586.2	17470.033333333333	-7.38837943801005
678.2917177398749	1587.0	17597.833333333332	-6.922006771527772
679.0446726735356	1586.8666666666666	17726.266666666666	-6.830216522667975
679.797554816233	1586.5666666666666	17841.266666666666	-7.081906954039727
680.5503641658016	1586.4666666666667	17985.0	-6.996836312357357
681.3031007200765	1586.7	18059.3	-7.41597454943139
682.0557644768925	1586.8333333333333	18155.833333333332	-7.6179381537560165
682.8083554340842	1586.2	18292.733333333334	-7.0701002897156675
683.5608735894867	1586.4	18423.8	-7.37330259024562
684.3133189409347	1586.7333333333333	18573.633333333335	-7.3483377255513105
685.0656914862628	1586.7	18701.666666666668	-7.278839478401713
685.8179912233061	1586.2333333333333	18828.033333333333	-6.9812439176512715
686.5702181498993	1586.5333333333333	18914.1	-7.647736189747585
687.3223722638772	1586.8666666666666	19071.3	-6.893277667142683
688.0744535630747	1586.1	19205.966666666667	-6.2968811241983085
688.8264620453265	1586.4666666666667	19298.2	-7.126432615594793
689.5783977084674	1586.6666666666667	19437.166666666668	-6.804905621402274
690.3302605503324	1586.7	19564.866666666665	-7.179310649733431
691.082050568756	1586.5333333333333	19666.333333333332	-6.9194745688115935
691.8337677615733	1586.5333333333333	19768.333333333332	-7.304732537441164
692.585412126619	1585.9	19863.966666666667	-7.202707921274432
693.3369836617278	1586.5666666666666	19909.833333333332	-6.805697528267518
694.0884823647348	1586.3333333333333	19983.866666666665	-6.569997540525436
694.8399082334745	1586.4666666666667	20045.266666666666	-6.723681868262676
695.5912612657819	1586.5	20125.8	-6.713164081658989
696.3425414594917	1586.5	20172.533333333333	-7.000028803049821
697.0937488124388	1586.5	20262.7	-6.896320189146371
697.8448833224579	1586.1666666666667	20315.766666666666	-7.239552333016198
698.5959449873841	1586.4	20348.533333333333	-6.522322116720868
699.3469338050518	1586.9	20409.966666666667	-6.866401648760411
700.0978497732962	1586.3	20487.866666666665	-6.12657596217563
700.8486928899517	1587.7666666666667	20516.766666666666	-6.937424552801595
701.5994631528534	1586.8	20572.933333333334	-6.7178043957502735
702.3501605598362	1586.4333333333334	20619.1	-6.1191694083777435
703.1007851087347	1587.0	20582.1	-6.449677080553835
703.8513367973837	1587.2	20594.933333333334	-6.386887608562895
704.6018156236181	1587.0	20604.366666666665	-6.476680510578347
705.3522215852728	1586.0666666666666	20564.8	-7.1460467242083086
706.1025546801824	1586.9666666666667	20563.666666666668	-6.797727699822115
706.8528149061818	1586.8666666666666	20571.033333333333	-6.489425406187352
707.603002261106	1586.8	20542.966666666667	-6.980921292713872
708.3531167427894	1586.0	20541.866666666665	-6.253705973939459
709.1031583490673	1586.3333333333333	20511.233333333334	-7.386612018704007
709.8531270777742	1586.7	20485.933333333334	-6.65190982828268
710.6030229267449	1586.4	20461.233333333334	-6.737477094166949
711.3528458938142	1587.0333333333333	20377.233333333334	-6.807787707716104
712.1025959768172	1586.6666666666667	20301.633333333335	-6.611779506019419
712.8522731735884	1586.2333333333333	20217.466666666667	-6.565506095647226
713.6018774819628	1587.0	20124.366666666665	-6.08054699541623
714.351408899775	1586.8	20012.4	-6.593341199313208
715.1008674248601	1586.2666666666667	19930.033333333333	-6.976029349644139
715.8502530550527	1586.7666666666667	19794.3	-6.7906981757325005
716.5995657881876	1586.4333333333334	19686.833333333332	-6.769949887744134
717.3488056220998	1586.9333333333334	19585.133333333335	-6.732862938074483
718.097972554624	1586.4333333333334	19522.8	-6.901289559202273
718.8470665835949	1586.9	19450.333333333332	-6.693097798225765
719.5960877068475	1586.9333333333334	19389.733333333334	-6.607612748900378
720.3450359222164	1586.3333333333333	19358.266666666666	-6.460930090533271
721.0939112275368	1586.8333333333333	19332.0	-6.511591966475767
721.842713620643	1586.5	19280.233333333334	-6.9001566261848755
722.5914430993702	1586.2333333333333	19215.3	-6.46840462709533
723.340099661553	1586.3333333333333	19173.9	-6.120113625478678
724.0886833050263	1586.4	19157.966666666667	-6.900720418263078
724.837194027625	1586.8	19123.833333333332	-6.3711503984360425
725.5856318271836	1586.7666666666667	19080.2	-6.486387795804711
726.3339967015373	1585.8666666666666	19019.733333333334	-7.053657898327726
727.0822886485207	1586.9	18969.066666666666	-6.595686744029216
727.8305076659686	1586.5333333333333	18926.066666666666	-6.321423006486869
728.5786537517159	1586.2	18830.7	-7.360824521256591
729.3267269035974	1586.1	18811.3	-6.726504051951798
730.0747271194479	1587.1333333333334	18783.733333333334	-6.871031179811688
730.822654397102	1587.5333333333333	18751.4	-6.801007329470586
731.5705087343949	1587.6	18722.066666666666	-6.582968862644908
732.3182901291611	1587.0	18688.666666666668	-6.560480855179581
733.0659985792356	1586.6	18664.1	-6.407681115299898
733.8136340824532	1586.6	18624.666666666668	-6.184577052657262
734.5611966366486	1586.1	18625.633333333335	-6.403436509184111
735.3086862396566	1586.8666666666666	18625.066666666666	-6.166100636915993
736.056102889312	1586.6666666666667	18604.233333333334	-6.228872793921737
736.8034465834498	1586.3666666666666	18582.366666666665	-6.618576685502785
737.5507173199047	1586.5666666666666	18597.433333333334	-6.368026257271515
738.2979150965115	1587.1666666666667	18636.6	-5.907505656013859
739.045039911105	1586.7333333333333	18628.2	-6.214337422121181
739.79209176152	1586.4666666666667	18621.3	-6.087709155703217
740.5390706455914	1586.8333333333333	18641.533333333333	-5.433164532769263
741.285976561154	1586.9	18603.6	-6.165448952992745
742.0328095060426	1586.0666666666666	18564.166666666668	-5.872435835295477
742.7795694780918	1586.4	18549.566666666666	-6.215896790910443
743.5262564751367	1586.4333333333334	18535.533333333333	-5.857136396920492
744.272870495012	1586.7	18503.633333333335	-6.344940379497945
745.0194115355524	1586.6333333333334	18473.0	-5.758634423561998
745.765879594593	1587.0666666666666	18472.833333333332	-5.789293542584778
746.5122746699683	1587.3	18451.833333333332	-5.029306339237265
747.2585967595134	1587.5	18423.633333333335	-5.727336065715127
748.0048458610628	1586.4	18420.033333333333	-5.788434970090337
748.7510219724516	1585.7	18435.566666666666	-5.863427027150047
749.4971250915144	1586.4666666666667	18462.3	-5.835845756707359
750.243155216086	1587.1333333333334	18478.533333333333	-5.558979867139721
750.9891123440015	1586.7	18547.266666666666	-5.442058212996325
751.7349964730954	1587.2	18604.133333333335	-6.009335282826802
752.4808076012027	1586.9333333333334	18641.133333333335	-6.280016129587189
753.2265457261582	1586.5666666666666	18675.566666666666	-5.747647395365686
753.9722108457964	1586.6666666666667	18706.1	-6.862638737259516
754.7178029579526	1586.0	18757.433333333334	-6.405283966670075
755.4633220604613	1586.4666666666667	18810.866666666665	-6.21757483497479
756.2087681511574	1586.7	18859.333333333332	-6.475385292223744
756.9541412278757	1586.0	18907.666666666668	-6.191971662420231
757.699441288451	1586.5	18994.133333333335	-5.831062745007093
758.4446683307182	1585.8	19015.333333333332	-5.881146803097261
759.1898223525119	1587.0	19070.733333333334	-5.648141267853457
759.9349033516671	1586.7333333333333	19102.5	-6.604368580217556
760.6799113260186	1587.0666666666666	19205.533333333333	-5.336659295541701
761.424846273401	1586.9	19273.966666666667	-5.955963808300579
762.1697081916495	1587.4333333333334	19358.0	-5.917721401648657
762.9144970785986	1587.1333333333334	19404.366666666665	-6.860701324409488
763.6592129320832	1587.1	19438.966666666667	-6.780438573824514
764.4038557499381	1586.5666666666666	19475.933333333334	-5.9345680754901595
765.1484255299982	1586.6666666666667	19509.333333333332	-6.294756081055199
765.8929222700982	1586.5666666666666	19562.8	-5.838552328123423
766.637345968073	1586.5	19648.8	-5.8259423512505855
767.3816966217572	1586.7666666666667	19738.133333333335	-6.153894620078832
768.1259742289859	1586.6333333333334	19839.0	-5.96286405562893
768.8701787875938	1586.9	19950.6	-5.126813023360687
769.6143102954156	1586.9333333333334	20006.666666666668	-5.7144064731977995
770.3583687502863	1586.4666666666667	20094.333333333332	-6.242859404480626
771.1023541500406	1586.3	20171.066666666666	-6.068219046388731
771.8462664925133	1587.2666666666667	20238.633333333335	-6.695301285831157
772.5901057755393	1586.0666666666666	20328.466666666667	-6.373893318976094
773.3338719969533	1587.0666666666666	20396.233333333334	-6.914615270588128
774.0775651545903	1586.8	20490.166666666668	-5.936428077374212
774.8211852462848	1586.6	20570.533333333333	-5.601364956888333
775.5647322698719	1586.0333333333333	20670.7	-6.294047555494532
776.3082062231862	1586.6666666666667	20750.966666666667	-6.315731234848881
777.0516071040627	1587.1	20844.566666666666	-6.241678879340444
777.7949349103361	1585.7666666666667	20952.533333333333	-5.7872136772568235
778.5381896398412	1585.4666666666667	21057.433333333334	-6.0964403899689215
779.281371290413	1586.3333333333333	21181.933333333334	-5.279477801859912
780.024479859886	1586.6666666666667	21261.433333333334	-5.777083620831229
780.7675153460953	1586.7	21344.6	-5.995091041358224
781.5104777468754	1587.0333333333333	21448.366666666665	-6.239348810477806
782.2533670600615	1586.7	21577.366666666665	-6.022900163777245
782.996183283488	1586.8333333333333	21710.966666666667	-6.488111490461809
783.73892641499	1586.8666666666666	21835.133333333335	-6.278833126776727
784.4815964524023	1587.0666666666666	21960.7	-6.556944617160396
785.2241933935596	1586.4333333333334	22104.466666666667	-5.977016038951188
785.9667172362967	1586.5	22199.4	-6.260627400439597
786.7091679784486	1587.0333333333333	22261.766666666666	-6.5104458720379945
787.4515456178499	1586.0666666666666	22335.966666666667	-5.919626147822702
788.1938501523355	1586.9666666666667	22440.766666666666	-6.5274480046647785
788.9360815797401	1586.6	22569.566666666666	-6.050987000517011
789.6782398978987	1586.2333333333333	22667.666666666668	-5.7986962942937454
790.420325104646	1586.7666666666667	22792.9	-5.896839173009738
791.1623371978169	1586.1	22889.033333333333	-5.931229200699587
791.9042761752461	1586.4	22975.266666666666	-6.089798968341179
792.6461420347684	1586.7666666666667	23071.366666666665	-6.385662532088001
793.3879347742187	1587.3	23156.333333333332	-6.32711434214287
794.1296543914318	1586.2333333333333	23228.1	-6.788950171823175
794.8713008842426	1586.2333333333333	23324.733333333334	-6.599652063136527
795.6128742504857	1587.0333333333333	23475.633333333335	-5.86754877789123
796.354374487996	1587.0	23569.533333333333	-6.60931536422191
797.0958015946084	1586.4666666666667	23690.4	-6.5081298129454055
797.8371555681575	1586.5666666666666	23801.433333333334	-5.972884635654751
798.5784364064783	1586.3	23926.366666666665	-6.084713670904983
799.3196441074057	1586.7666666666667	24095.533333333333	-5.876388081369908
800.0607786687742	1587.2333333333333	24192.033333333333	-5.998153889020039
800.8018400884189	1586.7	24266.666666666668	-6.144584815890858
801.5428283641745	1586.6333333333334	24363.133333333335	-5.9933674877253695
802.2837434938757	1587.1	24473.666666666668	-6.178063778634931
803.0245854753575	1586.7333333333333	24596.466666666667	-6.047827638427258
803.7653543064547	1586.4333333333334	24694.366666666665	-5.923437548191725
804.5060499850019	1586.9666666666667	24794.666666666668	-5.709187483619031
805.2466725088342	1586.7666666666667	24873.0	-5.7937419603930325
805.9872218757862	1586.9	24994.6	-5.724815147815627
806.7276980836928	1585.9666666666667	25170.733333333334	-5.535479925061332
807.4681011303886	1586.2	25321.833333333332	-5.009423342067602
808.2084310137088	1586.4	25410.1	-5.823394194333686
808.948687731488	1586.4666666666667	25496.2	-6.25519416076542
809.688871281561	1586.0333333333333	25571.9	-6.059939090482047
810.4289816617627	1586.9	25647.3	-6.700020947665025
811.1690188699278	1587.0333333333333	25769.9	-6.222224098205675
811.9089829038911	1586.8666666666666	25783.166666666668	-6.360909697596932
812.6488737614875	1586.5333333333333	25848.933333333334	-6.315480658115274
813.3886914405518	1586.9666666666667	26008.733333333334	-5.908659350448207
814.1284359389189	1586.6	26140.666666666668	-5.89739460065877
814.8681072544233	1586.2666666666667	26228.8	-5.947066593262292
815.6077053849002	1586.4	26356.233333333334	-5.6191176489247585
816.3472303281842	1586.4333333333334	26421.4	-5.603324503052744
817.0866820821101	1586.2	26465.433333333334	-6.11927262896453
817.8260606445127	1586.6	26605.7	-5.360649231855261
818.5653660132269	1587.4	26694.966666666667	-5.89055675377682
819.3045981860876	1586.5333333333333	26725.566666666666	-5.372771963517095
820.0437571609293	1587.5333333333333	26777.266666666666	-6.1361707291059435
820.7828429355872	1586.7666666666667	26839.0	-5.937909754273982
821.5218555078957	1586.8	26925.2	-5.913908866317391
822.26079487569	1585.9	27022.233333333334	-6.138825664883703
822.9996610368046	1586.1666666666667	27095.3	-6.786794403441761
823.7384539890745	1586.1	27218.866666666665	-6.171739074500443
824.4771737303345	1586.4333333333334	27308.633333333335	-5.755727898287714
825.2158202584193	1587.0	27351.333333333332	-5.661531299427476
825.9543935711638	1586.3	27433.633333333335	-5.001693978779117
826.6928936664028	1586.1333333333334	27511.333333333332	-5.360313542643023
827.4313205419711	1586.5666666666666	27586.9	-5.379565481889692
828.1696741957036	1585.9333333333334	27628.4	-5.693087072551477
828.907954625435	1586.1	27694.6	-6.030534607201974
829.646161829	1587.3	27749.066666666666	-6.29384695028768
830.3842958042337	1586.4333333333334	27796.966666666667	-6.017025332083945
831.1223565489707	1586.1333333333334	27826.733333333334	-5.734231870598777
831.8603440610459	1586.4666666666667	27890.566666666666	-6.889391789395141
832.598258338294	1586.5333333333333	28025.166666666668	-5.914697641822037
833.3360993785501	1586.8	28118.733333333334	-6.879568729913453
834.0738671796487	1586.6	28279.533333333333	-6.833594401710267
834.8115617394246	1586.4333333333334	28430.433333333334	-6.418859163353838
835.5491830557129	1586.1333333333334	28583.133333333335	-6.112121251624457
836.2867311263482	1586.0666666666666	28591.233333333334	-6.56990202492412
837.0242059491653	1586.6666666666667	28648.433333333334	-6.144538923318904
837.7616075219992	1586.5	28741.133333333335	-5.822897470240551
838.4989358426844	1586.5	28779.666666666668	-5.941799772141561
839.2361909090561	1586.7	28820.166666666668	-5.913140879635077
839.9733727189487	1585.7666666666667	28912.066666666666	-6.079724911250398
840.7104812701973	1586.3333333333333	29053.3	-5.417356137516819
841.4475165606366	1586.1	29148.9	-5.69006534336913
842.1844785881015	1586.4	29270.1	-5.464033060623501
842.9213673504267	1586.8	29345.366666666665	-6.065933788113467
843.6581828454471	1586.5	29329.666666666668	-5.956573808156612
844.3949250709974	1586.5	29404.933333333334	-5.473706705192362
845.1315940249126	1587.0	29462.266666666666	-6.319238713118996
845.8681897050272	1586.9666666666667	29611.466666666667	-6.049524070768586
846.6047121091764	1586.3	29757.433333333334	-5.9153594048782905
847.3411612351948	1586.7666666666667	29865.866666666665	-5.6363041251955
848.0775370809172	1586.0333333333333	29911.166666666668	-5.920220689938025
848.8138396441784	1586.5333333333333	30001.4	-5.956932886626981
849.5500689228132	1586.2	30062.633333333335	-6.031887638341407
850.2862249146566	1587.1	30136.466666666667	-6.077091516196964
851.0223076175432	1586.8666666666666	30268.666666666668	-6.252258832316841
851.7583170293079	1586.7666666666667	30493.266666666666	-6.191166992643158
852.4942531477856	1586.9333333333334	30595.5	-5.8333696297902
853.2301159708109	1586.6333333333334	30617.3	-5.554820497093361
853.9659054962187	1586.5	30717.633333333335	-5.558353973667829
854.7016217218439	1586.3	30797.066666666666	-5.810373923874076
855.4372646455213	1585.6333333333334	30875.066666666666	-6.22384033844935
856.1728342650856	1586.2333333333333	30957.7	-6.264882952569092
856.9083305783716	1586.3	31087.466666666667	-6.054655229901206
857.6437535832143	1585.8333333333333	31193.8	-5.885872272814679
858.3791032774483	1586.4666666666667	31247.3	-6.192650551654207
859.1143796589085	1586.5333333333333	31310.1	-6.004861143635394
859.8495827254299	1586.5	31440.066666666666	-6.259554960922811
860.5847124748469	1586.4666666666667	31570.233333333334	-5.721593090149538
861.3197689049947	1587.6	31718.4	-5.558213447375045
862.0547520137079	1585.8	31902.833333333332	-5.409232955651404
862.7896617988213	1586.1333333333334	31985.5	-5.853474141815248
863.5244982581698	1586.6666666666667	32013.866666666665	-6.374046331217164
864.2592613895882	1586.5666666666666	31999.7	-6.771738794972566
864.9939511909114	1587.3666666666666	32005.766666666666	-6.117863320518527
865.728567659974	1586.8333333333333	32072.0	-6.2295605917015715
866.4631107946109	1586.7	32160.833333333332	-5.671647776238494
867.197580592657	1586.6	32225.8	-5.797237262561024
867.931977051947	1585.9	32323.933333333334	-5.986408870558912
868.6663001703158	1587.4	32304.833333333332	-6.165598945851668
869.4005499455982	1586.3666666666666	32316.166666666668	-5.835108761059027
870.1347263756289	1586.4	32292.533333333333	-5.699076307325182
870.8688294582428	1586.8	32380.166666666668	-5.7702610051191146
871.6028591912748	1586.6	32486.7	-5.607114913176147
872.3368155725594	1587.0	32601.4	-5.857449176919312
873.0706985999318	1585.7333333333333	32661.4	-5.761860243921846
873.8045082712266	1586.1666666666667	32781.73333333333	-5.369668493047316
874.5382445842787	1586.2666666666667	32878.066666666666	-5.489866113469028
875.2719075369228	1586.7666666666667	32997.5	-5.923171472173693
876.0054971269938	1586.9333333333334	33131.066666666666	-5.6410608531034265
876.7390133523264	1586.5666666666666	33273.2	-6.427787767566211
877.4724562107556	1586.8666666666666	33489.0	-5.386830194076286
878.2058257001161	1586.1666666666667	33644.76666666667	-5.209026085709627
878.9391218182427	1587.0666666666666	33770.53333333333	-5.8054211172357295
879.6723445629702	1586.1666666666667	33915.066666666666	-5.631427067472947
880.4054939321335	1587.1666666666667	34048.8	-5.193649519518381
881.1385699235674	1586.5	34252.0	-5.160989660885048
881.8715725351066	1586.0	34460.63333333333	-5.6806843051661025
882.604501764586	1586.7333333333333	34706.86666666667	-5.915752584989563
883.3373576098403	1585.8666666666666	34885.36666666667	-6.0406174240055135
884.0701400687044	1585.8666666666666	35000.76666666667	-6.126277117803522
884.8028491390132	1586.2666666666667	35140.8	-6.6047837585965885
885.5354848186014	1586.1	35279.03333333333	-6.303960599331378
886.2680471053038	1585.6333333333334	35378.73333333333	-6.589309110259749
887.0005359969554	1586.7	35563.96666666667	-6.631915187909201
887.7329514913906	1586.8666666666666	35715.666666666664	-6.739281873124929
888.4652935864447	1586.3	35926.03333333333	-6.765031424809185
889.1975622799522	1586.4	36143.0	-6.587586598316145
889.929757569748	1586.6333333333334	36366.26666666667	-6.685858888014428
890.6618794536669	1586.6666666666667	36574.933333333334	-6.09790335172563
891.3939279295437	1586.4	36714.26666666667	-5.425577698574649
892.1259029952132	1586.5333333333333	36825.13333333333	-5.64916468077322
892.8578046485103	1586.6	36980.23333333333	-5.395592386669928
893.5896328872698	1586.4	37177.5	-4.800612659706308
894.3213877093264	1586.5666666666666	37320.96666666667	-4.876016737565501
895.0530691125149	1586.2666666666667	37560.566666666666	-4.6267447634669185
895.7846770946703	1586.8333333333333	37877.333333333336	-3.9475252886186563
896.5162116536272	1586.2	38012.166666666664	-4.020728164037296
897.2476727872206	1586.5333333333333	38082.63333333333	-3.7217191858958203
897.9790604932853	1585.6	38198.3	-3.5091504349766036
898.7103747696559	1586.4	38417.3	-3.0074211845964514
899.4416156141674	1586.6333333333334	38610.1	-3.008530331258493
900.1727830246544	1586.1333333333334	38856.8	-2.7065688795951295
900.9038769989521	1586.8	39082.86666666667	-2.768232434210169
901.634897534895	1586.7	39351.4	-2.258469678265878
902.365844630318	1586.8333333333333	39535.933333333334	-2.5521570323131626
903.0967182830558	1586.5	39640.833333333336	-1.6600028208947402
903.8275184909435	1586.6333333333334	39660.433333333334	-2.290866236149815
904.5582452518156	1586.6333333333334	39859.066666666666	-1.8411868255648824
905.288898563507	1586.4666666666667	40027.9	-1.5461402785302965
906.0194784238527	1586.3	40139.933333333334	-2.27886393972354
906.7499848306873	1586.2666666666667	40359.566666666666	-2.172379146774582
907.4804177818455	1587.3	40621.23333333333	-1.4742958388991623
908.2107772751625	1586.9	40857.066666666666	-1.4834440708973171
908.9410633084728	1586.8	41083.6	-1.4731200754295783
909.6712758796114	1586.3666666666666	41219.833333333336	-1.5364805258616472
910.4014149864129	1586.5	41308.3	-0.8963423917619516
911.1314806267123	1586.0333333333333	41460.6	-0.7461536050467275
911.8614727983444	1586.3	41577.3	-1.568217072543977
912.5913914991438	1586.8666666666666	41798.86666666667	-0.9296148224494581
913.3212367269456	1585.9	41907.0	-1.153108154630987
914.0510084795844	1586.8	41998.066666666666	-1.6333143411141378
914.7807067548952	1587.0666666666666	42146.566666666666	-1.4331635411963972
915.5103315507125	1585.8	42272.666666666664	-1.9879364210415684
916.2398828648716	1586.0666666666666	42414.666666666664	-2.0131687514324668
916.9693606952068	1586.2	42507.833333333336	-2.412306470960699
917.6987650395532	1586.2333333333333	42604.4	-1.9090238618404096
918.4280958957455	1587.1	42703.0	-1.4892475109792749
919.1573532616186	1586.6666666666667	42810.76666666667	-1.7159121295489324
919.8865371350073	1586.5	42820.86666666667	-1.759544954120246
920.6156475137464	1586.5333333333333	42894.46666666667	-1.7731711689631264
921.3446843956707	1586.8333333333333	42954.7	-1.7943062484679304
922.0736477786149	1586.7333333333333	42963.0	-1.9597646149860766
922.802537660414	1586.9	43007.933333333334	-1.8734455360764335
923.5313540389027	1586.3333333333333	43058.03333333333	-1.9448398520824235
924.2600969119159	1586.1	43101.13333333333	-1.7316969861471525
924.9887662772883	1586.4333333333334	43141.6	-1.4138114044152517
925.7173621328548	1587.0	43109.13333333333	-1.3892177755355295
926.4458844764501	1586.1666666666667	43064.9	-1.672024081610776
927.1743333059092	1586.3	42846.566666666666	-1.962118418020645
927.9027086190666	1587.2333333333333	42516.96666666667	-2.163084406229217
928.6310104137575	1587.0666666666666	42050.933333333334	-2.251994740398122
929.3592386878165	1586.6333333333334	41491.96666666667	-2.513965591110137
930.0873934390784	1586.4666666666667	40796.666666666664	-2.901810572207201
930.815474665378	1585.9666666666667	40009.166666666664	-3.2939584717919455
931.5434823645503	1586.1333333333334	39061.1	-3.1979421858006845
932.2714165344298	1586.5333333333333	37879.933333333334	-3.141309526984338
932.9992771728516	1586.6	36693.63333333333	-3.716668362052733
933.7270642776504	1586.4	35523.73333333333	-3.7012715410927144
934.4547778466609	1586.1666666666667	34430.066666666666	-3.5245714239445385
935.1824178777181	1585.9333333333334	33593.03333333333	-3.827994831674558
935.9099843686568	1586.4333333333334	32915.53333333333	-3.7872632322970197
936.6374773173115	1585.7666666666667	32427.3	-3.526199747211947
937.3648967215174	1586.4	32121.966666666667	-3.488968809534936
938.0922425791092	1586.7	31895.666666666668	-4.112447739916189
938.8195148879216	1586.7	31940.3	-4.224050671770433
939.5467136457895	1586.3	32132.033333333333	-3.679115943593248
940.2738388505477	1587.0333333333333	32428.533333333333	-3.62350044160914
941.000890500031	1587.4	32832.933333333334	-3.6425431427460047
941.7278685920743	1586.9666666666667	33393.1	-3.614265288572564
942.4547731245123	1586.6666666666667	33984.63333333333	-3.62030227870016
943.1816040951798	1586.7	34686.433333333334	-3.8114337868589967
943.9083615019116	1586.6666666666667	35445.96666666667	-4.1029772097644
944.6350453425426	1586.9666666666667	36252.7	-3.654468287145034
945.3616556149077	1586.4666666666667	37087.63333333333	-3.7762486506563135
946.0881923168415	1585.9666666666667	37841.333333333336	-3.8852504204910443
946.8146554461789	1586.7666666666667	38572.96666666667	-3.738196049644066
947.5410450007547	1586.0333333333333	39413.96666666667	-3.4029330037707197
948.2673609784038	1586.0666666666666	40156.0	-3.657914211902961
948.9936033769609	1586.1666666666667	40936.5	-3.0997652893321397
949.7197721942608	1585.6666666666667	41628.76666666667	-3.6425664547011585
950.4458674281384	1586.9333333333334	42384.1	-3.595223842098663
951.1718890764284	1586.6333333333334	43162.0	-3.282911764179696
951.8978371369658	1586.8666666666666	43858.36666666667	-3.35990115747966
952.6237116075853	1586.6	44417.73333333333	-3.5435221153953047
953.3495124861216	1587.3	44907.36666666667	-3.8668499375311804
954.0752397704097	1585.9333333333334	45467.0	-3.4882011631629215
954.8008934582843	1585.9666666666667	45984.433333333334	-3.0862346394720377
955.5264735475803	1585.8666666666666	46474.333333333336	-3.1884241491255967
956.2519800361324	1587.0333333333333	46979.2	-2.8820660482852047
956.9774129217755	1585.9	47425.4	-2.8775629015967263
957.7027722023442	1585.7666666666667	47916.666666666664	-3.1189823903592773
958.4280578756737	1587.3666666666666	48288.36666666667	-3.143594913710378
959.1532699395985	1586.7333333333333	48532.53333333333	-3.23899304759798
959.8784083919536	1586.6	48843.23333333333	-3.0121628959545776
960.6034732305736	1586.1333333333334	49141.833333333336	-2.7374469921898528
961.3284644532936	1587.4	49370.7	-3.520942204952383
962.053382057948	1586.7	49783.86666666667	-2.976850743351168
962.7782260423721	1586.8	50167.73333333333	-2.555452408821083
963.5029964044004	1585.7333333333333	50408.333333333336	-2.123459313057732
964.2276931418677	1585.7333333333333	50532.73333333333	-2.2743311209904364
964.952316252609	1586.3	50675.2	-2.285668954457452
965.6768657344589	1586.2	50753.433333333334	-2.55668137870813
966.4013415852523	1586.6	50782.13333333333	-2.7479546656509637
967.1257438028242	1586.8	50808.566666666666	-2.1536929767851722
967.8500723850091	1586.9666666666667	50811.46666666667	-2.3703630502149093
968.574327329642	1585.7666666666667	50905.166666666664	-2.0574263527493946
969.2985086345576	1586.4333333333334	51036.833333333336	-1.911235483277703
970.0226162975908	1586.7666666666667	50959.666666666664	-1.9746516502300322
970.7466503165765	1586.5333333333333	50852.13333333333	-1.7445791089667444
971.4706106893493	1586.7	50807.433333333334	-2.0650534797851834
972.1944974137441	1587.2333333333333	50710.666666666664	-1.7014793769890668
972.9183104875957	1586.8333333333333	50450.333333333336	-1.8754418419050396
973.6420499087391	1586.9333333333334	50167.166666666664	-1.6029129617347548
974.3657156750087	1586.1666666666667	49988.73333333333	-1.3062315342189004
975.0893077842397	1586.3	49758.9	-1.4008325966471253
975.8128262342667	1586.5333333333333	49676.7	-1.6983855661791973
976.5362710229247	1586.7	49562.666666666664	-1.4721273790663587
977.2596421480483	1586.5666666666666	49468.2	-1.2842491966230727
977.9829396074724	1586.5333333333333	49355.066666666666	-1.1395050466820809
978.7061633990318	1586.4	49105.166666666664	-1.4762480444234851
979.4293135205613	1585.9	48768.26666666667	-1.7551395461224024
980.1523899698958	1586.4333333333334	48501.333333333336	-1.4896817594076528
980.87539274487	1587.4333333333334	48399.7	-1.5591967581775399
981.5983218433189	1586.4666666666667	48392.4	-1.0018623775337097
982.3211772630771	1585.9666666666667	48439.03333333333	-1.2748168146961452
983.0439590019795	1587.1	48586.7	-0.5909824698901249
983.7666670578608	1587.0	48603.666666666664	-0.8769400287799032
984.4893014285559	1586.3666666666666	48612.2	-0.6970082379516367
985.2118621118997	1587.0333333333333	48574.73333333333	-0.6037464008838114
985.9343491057269	1586.8	48542.9	-0.31681499974471283
986.6567624078724	1586.5666666666666	48470.066666666666	-0.43237936421095785
987.3791020161709	1586.3	48460.36666666667	-0.5206970668639678
988.1013679284573	1587.0	48424.53333333333	-0.2407055703499429
988.8235601425663	1586.5666666666666	48409.03333333333	-0.45796044714250944
989.5456786563328	1586.2	48471.566666666666	-0.6075298981926563
990.2677234675917	1586.7666666666667	48498.833333333336	-1.0088346285997953
990.9896945741776	1587.2666666666667	48497.4	-0.7631149804749496
991.7115919739255	1586.7666666666667	48326.166666666664	-0.8258772315909013
992.4334156646702	1586.2666666666667	48043.833333333336	-0.6389464210591924
993.1551656442463	1587.3666666666666	47613.2	-0.6242068057306165
993.8768419104888	1586.7333333333333	47238.6	-0.5561648339043743
994.5984444612325	1586.5333333333333	46947.03333333333	-0.4679304972147784
995.3199732943121	1586.2	46649.46666666667	-0.5188266823861103
996.0414284075626	1586.6333333333334	46370.53333333333	-0.8570644097376844
996.7628097988187	1587.1333333333334	46139.3	-0.7136167871770802
997.4841174659151	1586.9	45947.433333333334	-0.49966071910477167
998.2053514066869	1587.1333333333334	45644.63333333333	0.14229913189853702
998.9265116189687	1587.4	45149.433333333334	-0.13024943685096987
999.6475981005952	1587.0	44620.333333333336	0.44158333696068136
1000.3686108494015	1586.8	44084.066666666666	0.21056966887424616
1001.0895498632223	1586.1333333333334	43711.9	-0.13022349149958784
1001.8104151398923	1587.1333333333334	43372.3	0.3337598366391797
1002.5312066772464	1586.6666666666667	43008.166666666664	-0.014328935469451758
1003.2519244731194	1586.9333333333334	42729.566666666666	0.22912185449178415
1003.9725685253462	1586.2333333333333	42358.666666666664	0.15944925282217517
1004.6931388317614	1586.9	41960.23333333333	0.3809635576332227
1005.4136353902	1586.2	41435.26666666667	0.07629610105871965
1006.1340581984969	1586.5333333333333	40881.73333333333	0.6750709025422035
1006.8544072544867	1585.9333333333334	40186.566666666666	0.5846936720188545
1007.5746825560042	1587.0666666666666	39583.8	0.44408360912125394
1008.2948841008844	1586.2	39039.86666666667	0.5151461851363094
1009.0150118869618	1586.6	38542.833333333336	0.4530641539881381
1009.7350659120716	1586.6333333333334	38189.566666666666	0.8206476440437382
1010.4550461740483	1586.0666666666666	37840.1	0.6469593818513207
1011.174952670727	1586.7	37496.63333333333	1.0227425843119051
1011.8947853999423	1587.0666666666666	37105.833333333336	0.9163745896960908
1012.614544359529	1586.7	36592.23333333333	1.0844360873879206
1013.334229547322	1586.9666666666667	36014.066666666666	1.487317814539432
1014.0538409611561	1586.4666666666667	35376.433333333334	1.8267870784637819
1014.7733785988661	1586.3333333333333	34718.8	1.3679873287706248
1015.4928424582868	1586.9333333333334	34202.5	1.869527882945534
1016.2122325372529	1586.3666666666666	33786.7	2.3386836183476243
1016.9315488335994	1586.7	33413.5	2.161824831059656
1017.6507913451611	1586.2666666666667	33022.9	1.5509578103939146
1018.3699600697728	1586.7	32645.866666666665	1.6596642864847115
1019.0890550052692	1586.7333333333333	32190.1	1.5609813078506933
1019.8080761494851	1587.0666666666666	31644.433333333334	2.0290167427948043
1020.5270235002555	1586.7666666666667	30983.433333333334	2.208348309615209
1021.2458970554151	1587.0666666666666	30223.066666666666	2.177732174653986
1021.9646968127987	1586.8666666666666	29550.4	1.849502693354149
1022.6834227702411	1586.0333333333333	28990.266666666666	1.9876188123154697
1023.4020749255772	1586.6666666666667	28512.166666666668	1.7282137643045794
1024.1206532766416	1586.6666666666667	28109.7	1.912897040483467
1024.8391578212693	1586.1	27784.6	2.1009684640310904
1025.5575885572953	1586.5	27415.433333333334	1.876034114363567
1026.2759454825539	1585.8	27021.266666666666	1.9554265437459057
1026.9942285948803	1586.4666666666667	26460.533333333333	2.0201258478696222
1027.7124378921092	1587.0666666666666	25868.566666666666	1.992273213924874
1028.4305733720753	1586.3666666666666	25274.0	1.808459334530015
1029.1486350326138	1586.2666666666667	24718.333333333332	1.892211570397186
1029.866622871559	1586.2	24213.133333333335	1.2481023864495744
1030.584536886746	1586.1333333333334	23776.033333333333	1.095439454096201
1031.3023770760096	1587.0	23422.966666666667	1.7976989534544938
1032.0201434371845	1586.8	23103.533333333333	1.1338030299395327
1032.7378359681059	1586.4333333333334	22754.133333333335	1.5620863622727243
1033.455454666608	1586.4	22393.633333333335	1.2701947999445082
1034.1729995305259	1586.8666666666666	21927.566666666666	0.6018035399073166
1034.8904705576945	1587.6666666666667	21415.866666666665	0.7065769738777372
1035.6078677459486	1587.4	20879.766666666666	0.8938638336883471
1036.3251910931228	1586.3666666666666	20374.033333333333	1.3497543076172935
1037.042440597052	1586.8666666666666	19922.766666666666	1.04103903771488
1037.7596162555712	1586.5	19522.9	1.1492165030534758
1038.4767180665153	1586.6	19170.166666666668	0.8809965612266548
1039.1937460277186	1586.3333333333333	18866.066666666666	0.758846556635137
1039.9107001370162	1586.4333333333334	18588.866666666665	0.5341787146358721
1040.627580392243	1586.5666666666666	18315.8	0.46493661701490485
1041.3443867912338	1586.9	17994.5	0.7744702999241494
1042.0611193318232	1586.7666666666667	17606.3	0.23411541635262872
1042.7777780118463	1586.3	17162.733333333334	0.5868373953293551
1043.4943628291376	1586.8333333333333	16714.666666666668	0.1627108821755944
1044.2108737815322	1586.4666666666667	16303.466666666667	0.17611033770734974
1044.9273108668647	1585.9666666666667	15932.933333333332	0.6300899663187193
1045.64367408297	1586.8	15591.8	0.27711069363778346
1046.359963427683	1586.6	15319.666666666666	0.4176375277131688
1047.0761788988382	1586.7	15063.133333333333	0.6751266515327297
1047.7923204942708	1586.7666666666667	14822.933333333332	0.8594094406754547
1048.5083882118154	1586.4333333333334	14526.866666666667	0.39508129437426104
1049.224382049307	1586.7	14224.166666666666	0.35181739274072565
1049.9403020045802	1587.2	13869.766666666666	0.06600775421671685
1050.6561480754697	1586.5	13525.066666666668	0.24622378985351268
1051.3719202598106	1586.3	13185.9	0.5907129706421625
1052.0876185554378	1586.6	12918.233333333334	1.4716481878170824
1052.8032429601856	1586.7	12657.433333333332	0.7813608006486562
1053.5187934718892	1586.2	12457.9	0.5689549999475987
1054.2342700883835	1586.4666666666667	12297.133333333333	0.7304752391117082
1054.949672807503	1586.8333333333333	12164.433333333332	0.5477845406029973
1055.6650016270826	1586.1	12003.466666666667	0.4379601758624468
1056.3802565449573	1586.9333333333334	11788.4	0.6845256050939971
1057.0954375589617	1586.7333333333333	11551.366666666667	0.06102131109515406
1057.8105446669308	1586.3666666666666	11318.6	0.20829686030353173
1058.5255778666992	1587.0	11094.066666666668	0.7360912269010157
1059.240537156102	1586.9	10860.5	0.39668587955606927
1059.9554225329737	1587.2333333333333	10662.033333333333	0.27606421979605605
1060.6702339951491	1586.7333333333333	10508.266666666666	0.10548474371617995
1061.3849715404633	1586.4666666666667	10362.9	0.3531305777961825
1062.0996351667509	1587.1	10247.366666666667	-0.0
1062.8142248718468	1586.8333333333333	10121.7	-0.4051926926310046
1063.528740653586	1587.0666666666666	9979.733333333334	-0.4017150754309767
1064.2431825098029	1586.4	9802.2	-0.07928409425664638
1064.9575504383324	1586.3666666666666	9594.533333333333	0.3526475546250819
1065.6718444370097	1586.7333333333333	9385.0	-0.25239321756296074
1066.386064503669	1587.3	9214.833333333334	0.7123055269457442
1067.1002106361457	1585.5	9066.333333333334	0.24002405533344562
1067.8142828322743	1587.0666666666666	8953.566666666668	0.220155712729715
1068.5282810898898	1586.3333333333333	8857.833333333334	0.476074548935218
1069.2422054068265	1586.6666666666667	8766.066666666668	0.5205408972010407
1069.95605578092	1586.8	8657.666666666666	-0.5912791681244031
1070.6698322100044	1587.1333333333334	8502.9	-0.7947104162701016
1071.383534691915	1586.8333333333333	8335.6	-0.7351316920897073
1072.0971632244864	1586.4	8173.5	0.2747996691942988
1072.8107178055534	1586.5666666666666	8021.766666666666	0.0787423592094136
1073.524198432951	1586.3333333333333	7892.6	0.1676090201370283
1074.2376051045137	1586.6	7791.066666666667	0.1423507007298152
1074.9509378180765	1586.8	7703.666666666667	0.3646171223831812
1075.6641965714741	1587.0333333333333	7615.733333333334	-0.11044396560893714
1076.3773813625414	1586.2333333333333	7519.266666666666	-0.5510856919552423
1077.0904921891133	1586.8666666666666	7413.7	-1.1834692294290174
1077.8035290490245	1586.4	7291.833333333333	-0.47928800438276614
1078.51649194011	1586.5	7168.4	-0.8782971638949367
1079.2293808602042	1586.4	7047.166666666667	-0.43189788190368383
1079.9421958071423	1586.9	6916.466666666666	-1.2287254449808822
1080.6549367787588	1586.7	6822.1	-1.4795783858880673
1081.367603772889	1586.3666666666666	6752.966666666666	-1.1137412355082885
1082.080196787367	1585.8666666666666	6699.5	-1.0885535822916834
1082.7927158200282	1586.5	6614.033333333334	-1.5090813160015268
1083.5051608687072	1587.2333333333333	6522.5	-0.8205407030229059
1084.217531931239	1586.7333333333333	6395.8	-0.8690914622324019
1084.9298290054578	1586.6	6274.033333333334	-1.5445187686984432
1085.6420520891993	1586.3666666666666	6184.5	-0.15738843024757193
1086.3542011802977	1586.1666666666667	6106.866666666667	-0.9596187520192384
1087.0662762765878	1587.1	6033.066666666667	-1.777440849958861
1087.7782773759047	1586.5666666666666	5987.866666666667	-1.0676564010545562
1088.4902044760831	1585.8	5909.366666666667	-2.040991572525291
1089.202057574958	1586.7	5828.533333333334	-0.6343153248901429
1089.9138366703637	1586.6	5730.1	-1.0503569771743158
1090.6255417601355	1586.3	5643.4	-1.6595991245756796
1091.337172842108	1585.4333333333334	5559.0	-2.517424572875468
1092.048729914116	1586.6	5508.966666666666	-1.6356100691484812
1092.7602129739944	1586.6	5458.633333333333	-2.6166888269275437
1093.471622019578	1586.6333333333334	5415.566666666667	-1.3476572903238273
1094.1829570487016	1586.7666666666667	5351.9	-2.3696587207972892
1094.8942180592	1586.1666666666667	5256.533333333334	-2.2580625935326504
1095.605405048908	1586.7333333333333	5178.2	-1.4165288469012547
1096.3165180156604	1587.2666666666667	5104.266666666666	-2.749097968533207
1097.027556957292	1586.7666666666667	5075.3	-1.036196180432298
1097.7385218716379	1586.7333333333333	5035.6	-0.8638172886371482
1098.4494127565324	1587.2666666666667	4987.833333333333	-0.6635971630198494
1099.1602296098106	1586.7	4894.033333333334	-2.113359313399103
1099.8709724293074	1586.5666666666666	4806.566666666667	-1.8080394311478722
1100.5816412128574	1586.6	4738.1	-2.77022644174288
1101.2922359582956	1586.4333333333334	4687.933333333333	-3.4959079208775723
1102.0027566634565	1586.2333333333333	4657.333333333333	-1.9283613477321455
1102.7132033261753	1586.8333333333333	4603.1	-2.8081905355947896
1103.4235759442865	1586.8	4531.666666666667	-2.1380332475701027
1104.1338745156252	1586.1666666666667	4459.833333333333	-1.9050789944137425
1104.844099038026	1586.4666666666667	4416.9	-1.8780993267583823
1105.5542495093239	1586.0	4378.266666666666	-2.373185668934655
1106.2643259273534	1586.7333333333333	4331.433333333333	-1.2587415045572237
1106.9743282899494	1586.5	4253.8	-3.131145448498957
1107.684256594947	1587.1	4175.3	-2.359528853703362
1108.394110840181	1587.5333333333333	4115.166666666667	-2.8770023967786957
1109.1038910234856	1586.2333333333333	4069.9333333333334	-3.714371887266239
1109.8135971426964	1586.1	4015.0666666666666	-2.6026372642058444
1110.5232291956477	1585.8333333333333	3938.5666666666666	-3.889714871169395
1111.2327871801745	1586.7	3873.1	-2.663733353393824
1111.9422710941117	1586.7333333333333	3820.9333333333334	-3.786903885652999
1112.6516809352938	1585.8666666666666	3782.3	-1.9071686324833872
1113.3610167015559	1586.7666666666667	3725.4666666666667	-2.2818571829754597
1114.0702783907325	1586.4333333333334	3669.6666666666665	-2.7224240199271987
1114.7794660006589	1586.0333333333333	3626.9666666666667	-2.426133676840816
1115.4885795291696	1586.5333333333333	3593.0	-2.8190765801597277
1116.1976189740992	1585.8666666666666	3548.5666666666666	-1.5314630133659854
1116.906584333283	1586.4	3499.1666666666665	-1.948257133113089
1117.6154756045555	1586.6	3462.3	-1.5100818573035726
1118.3242927857516	1586.0333333333333	3422.733333333333	-3.2430403560781236
1119.0330358747062	1586.0333333333333	3380.9333333333334	-2.701535063546093
1119.741704869254	1587.2	3337.233333333333	-4.2229981459379795
1120.4502997672296	1586.0666666666666	3298.633333333333	-3.1500048155823235
1121.1588205664682	1585.1666666666667	1665.3666666666666	-0.9015873736281627
1121.8672672648045	1585.0	1666.4333333333334	1.4245014227834905
1122.5756398600731	1585.4333333333334	1666.3666666666666	-5.862931299583281
1123.2839383501089	1585.0333333333333	1666.6333333333334	-3.533741887679711
