# Supplementary material for: Roblonski: A Material-Efficient Robo-Fluidic Toolbox for Rapid Photochemical Characterization
Source: ACS Cent Sci. 2026 Feb 6;12(3):333–44. doi: 10.1021/acscentsci.5c02027 (PMC13022720; doi:10.1021/acscentsci.5c02027)
Supplement: Supplementary file 2 [file oc5c02027_si_002.zip › BeerLambertStudy/Raw Data (Automataed)/BLEC Study (2025 Jun 12)/RhodamineB3/blec_RhodamineB3__13062025_aABS_i14_eEXP_s6_d900e-03_t250-0_m7_v175-0.csv]

name	C:/Users/cbe.mabolha.shared/Documents/Gilson Spectroscopy Project\BLEC Study (2025 Jun 12)\RhodamineB3\blec_RhodamineB3__13062025_aABS_i14_eEXP_s6_d900e-03_t250-0_m7_v175-0.csv
2025-06-13 04:10:02.000229
mix_iter=7	mix_disp=175.0
droplet_volume=50.0	working_volume=250.0
dilution_scheme=Fractional(value=0.3333333333333333)	n_dil=6
calibration=Calibration(y = f(x); f(x) = -0.244 + 0.9765x; s.t. y > 0.0; Set Feb 4	2025 from "Manuscript Figures Data.xlsx")
count	30
interval	0.1 (Sec)
integration_time	40000 (uSec)
NLC=False	DCC=False	WCAL=-5	Slit=S5
Conc_0=0.009	nFRAC=0.08779149519890263	nConc_(14;6)=0.0007901234567901236	aFRAC=0.08805559251220323	aConc_(14;6)=0.000792500332609829
wavelength (nm)	dark reference (int)	light reference (int)	abs (mOD)
W	D	L	S
344.6678771972656	1602.5	1682.5666666666666	0.9049690332325679
345.45221902608614	1589.5666666666666	1668.9333333333334	4.952936897464489
346.236489003635	1586.4	1668.5	10.710641035203135
347.02068712774695	1584.4333333333334	1665.9666666666667	14.074754649385254
347.8048133962569	1585.0666666666666	2408.3	-5.625745379122505
348.5888678069997	1586.1333333333334	2423.3	-6.5388679701080585
349.3728503578101	1586.7333333333333	2435.0333333333333	-5.763780443678177
350.15676104652283	1587.2333333333333	2444.4666666666667	-8.627654384979136
350.94059987097285	1587.1	2457.8	-5.501550030794016
351.72436682899485	1586.8333333333333	2465.4333333333334	-4.980270438073761
352.5080619184237	1586.0	2470.4666666666667	-6.514255079393511
353.2916851370942	1585.7333333333333	2473.366666666667	-5.944561803836284
354.0752364828412	1585.2666666666667	2481.4	-5.442096432974764
354.8587159534994	1585.9333333333334	2484.0666666666666	-3.8832427432739403
355.6421235469038	1586.2666666666667	2485.5666666666666	-5.534322488618254
356.42545926088906	1586.9	2483.4666666666667	-5.4873167126061615
357.20872309329	1586.6666666666667	2484.0333333333333	-5.30719223341067
357.9919150419415	1587.0333333333333	2477.8333333333335	-6.69237793980364
358.77503510467835	1586.0666666666666	2474.1666666666665	-4.733855101027836
359.5580832793353	1586.1	2465.366666666667	-8.526560557550686
360.34105956374725	1585.8333333333333	2461.7	-5.909753024786315
361.12396395574893	1585.8	2457.0666666666666	-6.612200821824121
361.9067964531752	1586.6666666666667	2456.133333333333	-9.61625491810432
362.6895570538609	1586.8	2456.733333333333	-5.325586486004429
363.47224575564076	1586.9333333333334	2458.8	-7.440903184717402
364.2548625563497	1587.1333333333334	2450.733333333333	-9.549690827424342
365.0374074538224	1586.5	2450.9333333333334	-7.7347159668360135
365.8198804458938	1587.0666666666666	2445.266666666667	-8.717242699240831
366.6022815303986	1586.1333333333334	2448.0333333333333	-4.860340862608054
367.3846107051717	1586.9333333333334	2448.766666666667	-4.794268211308906
368.1668679680479	1586.2666666666667	2447.6	-9.130423803009243
368.9490533168619	1586.4333333333334	2458.1666666666665	-5.232626374081572
369.7311667494487	1586.4	2458.4	-8.857255696803895
370.5132082636429	1586.2666666666667	2469.2	-4.469398620344059
371.2951778572795	1586.0666666666666	2474.633333333333	-5.632909636023381
372.07707552819323	1586.8666666666666	2471.5	-7.382689100070026
372.8589012742189	1586.4333333333334	2478.5	-5.290438668812414
373.6406550931913	1586.5666666666666	2484.8333333333335	-8.332120739920995
374.4223369829453	1586.4666666666667	2499.4	-6.625052901876075
375.2039469413157	1586.3333333333333	2502.3	-6.104877783028557
375.9854849661373	1586.6333333333334	2496.6	-8.163551985648263
376.7669510552448	1586.1	2504.633333333333	-6.305458008968479
377.5483452064732	1586.3	2507.2	-6.707504466196747
378.3296674176572	1586.8333333333333	2518.1666666666665	-10.306635575934731
379.11091768663164	1586.7	2526.4666666666667	-5.175702427151588
379.89209601123133	1586.7	2530.9	-6.588529990786533
380.67320238929113	1585.8333333333333	2530.5333333333333	-7.640316813017738
381.45423681864577	1586.5	2537.266666666667	-5.7477209613824165
382.23519929713007	1586.7333333333333	2543.133333333333	-7.071375686568853
383.01608982257886	1586.7666666666667	2557.4333333333334	-7.525623336159358
383.796908392827	1586.7666666666667	2567.8333333333335	-8.258048276784198
384.57765500570923	1586.0666666666666	2568.3	-5.652057859677981
385.3583296590604	1586.0333333333333	2559.9333333333334	-7.603110303621856
386.1389323507153	1586.5333333333333	2565.366666666667	-9.349151611554596
386.91946307850884	1586.2333333333333	2578.6666666666665	-6.558080591049928
387.69992184027564	1587.1333333333334	2601.133333333333	-5.067074818662863
388.48030863385065	1586.4333333333334	2624.8333333333335	-5.939943478774508
389.2606234570687	1586.6666666666667	2604.3	-8.996356304204271
390.04086630776453	1586.1666666666667	2598.8333333333335	-3.9560503557521423
390.82103718377294	1586.4	2599.3333333333335	-6.736021108331969
391.6011360829288	1586.0666666666666	2608.5666666666666	-5.5846368288690735
392.3811630030669	1586.6666666666667	2637.366666666667	-7.918574640060252
393.161117942022	1586.2666666666667	2675.8	-9.215620761680201
393.941000897629	1586.7666666666667	2725.5333333333333	-5.8463237339415945
394.72081186772266	1585.8666666666666	2733.4333333333334	-6.461008673240036
395.5005508501378	1586.9666666666667	2720.5	-6.804502113082495
396.28021784270925	1586.4666666666667	2722.7	-6.913871998802046
397.0598128432718	1586.6666666666667	2729.6	-6.985851369561461
397.83933584966024	1587.0666666666666	2729.8333333333335	-7.659491756681618
398.6187868597095	1586.2	2743.4	-9.1845559838534
399.3981658712542	1586.4333333333334	2762.266666666667	-10.17249282039454
400.1774728821293	1586.2333333333333	2790.2	-6.88300930565415
400.9567078901696	1585.9333333333334	2814.0666666666666	-7.258963302221063
401.7358708932098	1586.8	2817.1666666666665	-7.222753067361565
402.5149618890848	1586.6	2800.9666666666667	-7.879404462416308
403.2939808756294	1585.9666666666667	2812.633333333333	-6.6404133547353785
404.07292785067847	1586.3666666666666	2837.133333333333	-7.458738953473239
404.8518028120667	1586.2333333333333	2852.6	-6.028101690861066
405.630605757629	1586.9	2855.3	-5.72574737052339
406.4093366852001	1586.2	2841.7	-7.328832560480389
407.1879955926149	1586.5	2850.1	-5.645589067253859
407.9665824777082	1586.8333333333333	2863.8	-6.793898539333524
408.74509733831474	1586.4	2888.5666666666666	-5.9950846778325655
409.52354017226935	1586.8333333333333	2898.0666666666666	-6.574202513441969
410.3019109774069	1585.6	2895.1666666666665	-7.811124470579189
411.08020975156217	1586.7333333333333	2911.1	-8.379140442889215
411.8584364925699	1586.1	2937.0333333333333	-8.226424878881783
412.6365911982651	1586.5666666666666	2961.1666666666665	-8.210127818805072
413.4146738664823	1586.2	2986.4333333333334	-6.566819385081789
414.19268449505654	1585.9	3016.5	-8.656121208237163
414.97062308182257	1586.5	3053.9	-6.9194193617556214
415.74848962461516	1586.8	3093.733333333333	-7.3253358458680236
416.52628412126916	1585.7	3169.9	-6.665052862879187
417.3040065696194	1587.0	3241.0333333333333	-7.900975211954374
418.0816569675006	1586.2333333333333	3237.1666666666665	-6.509926556576962
418.8592353127476	1585.4666666666667	3223.9	-8.842129506274542
419.63674160319533	1586.8666666666666	3240.1	-7.354109133451713
420.4141758366785	1586.5333333333333	3280.6666666666665	-6.370394317983751
421.1915380110319	1586.3333333333333	3295.3333333333335	-5.872685784663112
421.9688281240904	1586.4666666666667	3290.3333333333335	-6.267276522334253
422.7460461736888	1586.1666666666667	3347.0	-6.738315459901738
423.52319215766187	1586.5666666666666	3414.3333333333335	-6.438768987628745
424.3002660738445	1586.2333333333333	3498.766666666667	-7.600769482559341
425.0772679200714	1586.6333333333334	3640.733333333333	-6.2066615961597495
425.8541976941775	1586.4	3776.4	-7.763361845507724
426.6310553939975	1586.4	3850.133333333333	-6.889981735106958
427.40784101736625	1586.1666666666667	3899.9666666666667	-7.824890612910526
428.18455456211865	1586.3333333333333	4027.5666666666666	-7.355767608225176
428.96119602608934	1586.4	4221.933333333333	-8.496119022409625
429.7377654071133	1586.6666666666667	4433.4	-9.167957676901915
430.5142627030252	1586.5666666666666	4567.866666666667	-8.16302847705658
431.29068791166	1586.1333333333334	4718.566666666667	-7.709124715276114
432.06704103085235	1586.3666666666666	4854.966666666666	-7.791090847962482
432.8433220584372	1586.4333333333334	4944.9	-8.777286440866137
433.6195309922492	1586.5	5013.366666666667	-8.284800487277213
434.3956678301234	1586.4	5049.1	-8.54434363730434
435.1717325698944	1586.2333333333333	5082.333333333333	-6.734210808559546
435.9477252093971	1586.7333333333333	5090.0	-8.012504267986362
436.72364574646633	1586.3333333333333	5131.633333333333	-8.379217662953753
437.49949417893686	1586.6666666666667	5207.6	-7.455865366835949
438.27527050464346	1585.9	5295.8	-8.309557734470522
439.0509747214211	1586.0666666666666	5475.633333333333	-7.453855140566903
439.8266068271044	1586.6333333333334	5741.333333333333	-7.51312594868309
440.6021668195283	1586.5666666666666	6108.966666666666	-8.529742687807818
441.37765469652754	1585.8	6589.066666666667	-7.836549316208467
442.1530704559369	1586.4666666666667	7092.866666666667	-8.752628654256116
442.9284140955914	1586.2	7547.366666666667	-7.530569330520666
443.7036856133256	1586.2	7872.5	-8.28221525929017
444.47888500697445	1586.4333333333334	8049.033333333334	-7.3079001432643
445.2540122743727	1586.4	8076.633333333333	-8.289233372107608
446.0290674133552	1586.2	8006.533333333334	-8.920145160109278
446.8040504217568	1586.6	7910.8	-9.497991469293185
447.5789612974122	1586.6333333333334	7832.033333333334	-8.75185692719674
448.35380003815635	1587.3333333333333	7782.833333333333	-8.670493522886442
449.1285666418239	1586.4666666666667	7755.5	-7.4381374460300105
449.90326110624983	1586.8	7750.0	-8.674039372159594
450.67788342926883	1586.6	7769.133333333333	-8.176380749167155
451.4524336087157	1586.7333333333333	7791.0	-8.530258311711563
452.22691164242536	1586.6	7846.333333333333	-7.94025204188296
453.00131752823256	1586.1	7900.4	-8.270579371623578
453.7756512639721	1586.6666666666667	7973.6	-8.086198947261737
454.5499128474788	1586.7333333333333	8036.266666666666	-8.561175964241892
455.32410227658755	1586.4666666666667	8093.0	-7.748809590689668
456.09821954913303	1586.4333333333334	8095.5	-8.474909218359874
456.8722646629501	1586.5	8073.033333333334	-8.015753843598246
457.6462376158736	1586.2	8010.4	-7.535071225263022
458.4201384057383	1586.3666666666666	7910.333333333333	-8.071596136632479
459.1939670303791	1586.8333333333333	7790.5	-7.773038142794985
459.96772348763074	1586.4333333333334	7631.433333333333	-8.914667033951
460.741407775328	1586.5333333333333	7492.666666666667	-8.42067620963615
461.51501989130577	1587.1	7352.566666666667	-8.41235557969332
462.2885598333988	1586.5	7235.166666666667	-8.260340339189138
463.0620275994419	1587.2333333333333	7148.733333333334	-8.153607446753602
463.83542318726995	1586.2666666666667	7097.7	-7.6234624138323825
464.6087465947177	1586.3666666666666	7047.166666666667	-7.346997975142918
465.38199781962	1585.8	7011.966666666666	-8.213677114277784
466.1551768598116	1586.8	7004.6	-7.546642063375847
466.92828371312737	1586.0666666666666	7022.166666666667	-6.55197213119614
467.7013183774021	1586.1	7044.6	-7.925963541152683
468.4742808504707	1586.5333333333333	7087.733333333334	-7.77712174674063
469.24717113016777	1586.4333333333334	7144.866666666667	-8.285842690589433
470.0199892143283	1586.4666666666667	7230.633333333333	-7.143053591475582
470.792735100787	1586.2666666666667	7300.966666666666	-7.929548127569947
471.5654087873788	1586.6	7370.066666666667	-8.644145224698804
472.33801027193834	1586.1666666666667	7451.6	-6.907292008689076
473.11053955230057	1586.8333333333333	7515.533333333334	-8.151757064511541
473.88299662630027	1586.3333333333333	7571.4	-7.975966027843331
474.65538149177223	1587.3	7619.133333333333	-8.004230256500334
475.4276941465513	1586.5	7639.3	-9.149258996297638
476.1999345884722	1587.1333333333334	7670.966666666666	-7.625583526687725
476.97210281536985	1586.8	7668.2	-7.7993217895611275
477.74419882507897	1586.8	7637.366666666667	-8.514921763102977
478.51622261543446	1586.1666666666667	7617.7	-7.247592807146236
479.2881741842711	1586.3	7588.333333333333	-7.100249155722882
480.06005352942367	1586.1	7543.6	-7.673655529067234
480.831860648727	1586.6333333333334	7495.1	-7.3515049326849455
481.60359554001593	1586.5	7457.9	-6.572596235622959
482.37525820112523	1586.6	7395.3	-7.750965467921038
483.14684862988975	1586.2333333333333	7340.533333333334	-8.085416968044397
483.91836682414424	1586.3333333333333	7294.133333333333	-7.021640582768808
484.68981278172356	1586.6333333333334	7243.3	-7.3312700838966
485.46118650046253	1586.7666666666667	7204.733333333334	-6.777979157933445
486.23248797819593	1586.3333333333333	7159.133333333333	-6.284907428454881
487.0037172127586	1587.0	7124.333333333333	-7.102290571326712
487.7748742019853	1586.7333333333333	7091.666666666667	-6.411060592690595
488.54595894371096	1587.1333333333334	7051.1	-7.483424466790089
489.31697143577026	1586.8	7024.2	-6.416647504130356
490.08791167599804	1586.0666666666666	6976.266666666666	-7.445047999458393
490.8587796622292	1586.8333333333333	6957.5	-6.578095700871671
491.6295753922984	1586.8	6926.2	-6.578938717347646
492.4002988640406	1586.5666666666666	6889.166666666667	-6.266499388816206
493.17095007529053	1586.6333333333334	6863.133333333333	-7.250766180589642
493.94152902388305	1585.9	6834.533333333334	-7.020346896343684
494.71203570765294	1586.5333333333333	6813.8	-6.536240621965708
495.482470124435	1586.4333333333334	6791.566666666667	-5.172685517298043
496.25283227206404	1587.0666666666666	6748.266666666666	-6.138343270570705
497.02312214837485	1586.7	6726.1	-5.761335031597871
497.7933397512024	1586.9666666666667	6689.566666666667	-5.601004056005117
498.56348507838123	1586.9666666666667	6660.8	-6.4148087557267175
499.3335581277464	1586.1333333333334	6649.433333333333	-5.330820923923585
500.10355889713264	1586.5	6631.4	-6.4202263309611745
500.8734873843747	1586.0666666666666	6631.2	-5.8003131018687055
501.6433435873074	1586.2333333333333	6629.466666666666	-5.50214769366709
502.4131275037657	1586.1333333333334	6627.8	-6.752377450410747
503.1828391315842	1585.9	6639.5	-6.107129009621977
503.95247846859786	1586.2	6678.233333333334	-4.837276859800417
504.72204551264144	1586.9	6699.333333333333	-5.36660985389804
505.49154026154974	1586.9	6732.366666666667	-5.396282304496894
506.2609627131576	1587.4666666666667	6770.966666666666	-5.671293359937028
507.03031286529983	1586.1	6814.166666666667	-5.34163146948087
507.7995907158112	1586.3	6882.9	-4.23482394845
508.5687962625266	1586.7	6945.6	-5.190645270131712
509.33792950328075	1586.8	7018.666666666667	-6.1762239563141
510.1069904359085	1586.7333333333333	7101.233333333334	-5.747665738687137
510.8759790582447	1586.9333333333334	7198.033333333334	-3.873274821426705
511.6448953681241	1587.4666666666667	7287.4	-4.889356021321241
512.4137393633815	1586.6	7377.266666666666	-4.62275050685836
513.1825110418519	1586.4333333333334	7475.0	-5.21966059867464
513.9512104013698	1585.9333333333334	7588.033333333334	-4.654065048685889
514.7198374397702	1586.5666666666666	7689.566666666667	-5.034978778192465
515.4883921548881	1586.4333333333334	7798.066666666667	-4.613193618345793
516.2568745445578	1586.3	7904.166666666667	-4.857900177614726
517.0252846066146	1585.8666666666666	8014.533333333334	-4.355707776793295
517.793622338893	1586.4333333333334	8113.733333333334	-5.027454832915174
518.561887739228	1587.1666666666667	8222.766666666666	-4.205407436579848
519.3300808054544	1586.6	8316.833333333334	-3.575200853118111
520.0982015354069	1586.4	8418.2	-4.540476116964558
520.8662499269203	1586.6666666666667	8511.866666666667	-3.669837529473601
521.6342259778296	1586.9	8596.466666666667	-3.8387991550243923
522.4021296859694	1586.5	8675.966666666667	-3.0278726630339254
523.1699610491747	1586.8666666666666	8726.933333333332	-4.323341055083512
523.9377200652801	1586.1666666666667	8799.633333333333	-3.4521063634245817
524.7054067321207	1586.7333333333333	8872.066666666668	-3.041467804462027
525.4730210475309	1587.1333333333334	8926.333333333334	-3.3188186146815934
526.2405630093459	1587.1333333333334	9005.466666666667	-2.1296526411054604
527.0080326154003	1587.0	9056.966666666667	-2.735515440153605
527.7754298635291	1586.6666666666667	9109.933333333332	-2.3584611101304236
528.5427547515668	1586.5	9157.566666666668	-1.9687968833036664
529.3100072773485	1587.2666666666667	9200.866666666667	-1.1108957367437717
530.077187438709	1586.3	9235.2	-1.798049679034798
530.8442952334829	1586.9666666666667	9277.033333333333	-1.6496900749108314
531.6113306595051	1587.0333333333333	9305.966666666667	-0.8131840292267345
532.3782937146104	1586.4666666666667	9339.8	-1.1560806224805125
533.1451843966338	1586.6333333333334	9365.133333333333	-2.2405452347621995
533.9120027034099	1586.8333333333333	9429.866666666667	-0.16239792148557128
534.6787486327736	1586.5666666666666	9466.3	-0.6076809949539541
535.4454221825597	1587.0333333333333	9507.866666666667	-0.6519801397292565
536.212023350603	1586.6666666666667	9543.433333333332	-0.4818716208916607
536.9785521347383	1587.0	9567.033333333333	-1.2046961131961502
537.7450085328004	1586.1333333333334	9577.933333333332	-0.7058786876769972
538.5113925426242	1586.3666666666666	9617.6	0.4598867703882429
539.2777041620444	1586.5	9645.466666666667	-0.012574057734150889
540.0439433888959	1586.8	9671.4	-0.5493740972526218
540.8101102210134	1587.1666666666667	9693.6	-0.48725044023098174
541.5762046562318	1586.7333333333333	9714.466666666667	0.6256241450954667
542.3422266923859	1587.0	9712.066666666668	-0.249367280790583
543.1081763273105	1586.6	9727.4	0.05157268652530538
543.8740535588404	1586.8333333333333	9729.6	-0.41048546856174095
544.6398583848105	1587.3333333333333	9744.433333333332	-0.7199349982481906
545.4055908030555	1586.7	9759.4	-0.9360198897892467
546.1712508114102	1587.2666666666667	9773.0	-1.3402226591825104
546.9368384077096	1586.6	9773.033333333333	-1.2255044744163108
547.7023535897882	1587.2333333333333	9765.966666666667	-1.3343096724891155
548.4677963554811	1586.8333333333333	9750.133333333333	-2.390991031745115
549.2331667026231	1587.1333333333334	9772.466666666667	-1.4337243341740415
549.9984646290487	1586.9666666666667	9764.566666666668	-1.9728930646160805
550.7636901325931	1586.3	9766.566666666668	-1.9123506405729953
551.5288432110908	1586.6666666666667	9776.366666666667	-2.1142517158125025
552.2939238623768	1586.7333333333333	9767.833333333334	-1.7711950503654346
553.0589320842859	1586.7666666666667	9747.966666666667	-3.2128872166880766
553.8238678746528	1586.4	9738.866666666667	-3.8468748585006067
554.5887312313124	1587.5333333333333	9758.433333333332	-3.567707468540331
555.3535221520995	1586.5666666666666	9758.2	-3.1665938576505033
556.1182406348488	1586.4333333333334	9746.166666666666	-2.952747778663242
556.8828866773954	1586.5666666666666	9755.366666666667	-3.8761034292381913
557.6474602775738	1586.7	9755.6	-3.955086998178172
558.411961433219	1586.4333333333334	9743.6	-5.198785164514228
559.1763901421657	1587.0666666666666	9774.333333333334	-4.531087674969204
559.9407464022488	1587.5	9765.733333333334	-5.6557299624071335
560.7050302113031	1587.3	9778.1	-5.060535757302767
561.4692415671633	1586.7333333333333	9788.633333333333	-5.669132941400263
562.2333804676643	1587.2333333333333	9801.666666666666	-6.169914498638698
562.997446910641	1586.4666666666667	9837.933333333332	-4.772006752182525
563.7614408939281	1586.7	9837.433333333332	-5.706800048777064
564.5253624153604	1586.7	9848.1	-7.0911904540677915
565.2892114727728	1587.4333333333334	9890.4	-5.887913167889727
566.0529880639999	1586.8333333333333	9903.866666666667	-7.364273638165786
566.8166921868768	1586.7666666666667	9918.133333333333	-7.037247302270647
567.5803238392382	1586.9666666666667	9935.033333333333	-6.782628648084488
568.3438830189189	1586.1333333333334	9955.366666666667	-6.736655820954258
569.1073697237535	1586.1666666666667	9962.166666666666	-7.032360389885427
569.8707839515772	1586.8666666666666	10000.5	-6.486154983651609
570.6341257002246	1587.0666666666666	10009.866666666667	-6.562110928931681
571.3973949675305	1587.6333333333334	10012.4	-7.2708854622058805
572.1605917513298	1586.8666666666666	10024.933333333332	-7.778860211334492
572.9237160494572	1586.8333333333333	10044.066666666668	-7.298753751640917
573.6867678597476	1586.1333333333334	10054.666666666666	-7.082284618828575
574.4497471800358	1586.3333333333333	10045.266666666666	-7.044795518901935
575.2126540081566	1586.7333333333333	10057.133333333333	-7.531125725867143
575.9754883419448	1587.5333333333333	10064.2	-8.144518493204808
576.7382501792351	1587.3666666666666	10095.3	-7.533305840990895
577.5009395178625	1587.1	10101.266666666666	-7.340638630307162
578.2635563556619	1586.2	10115.066666666668	-7.419875371585302
579.0261006904677	1586.9666666666667	10108.533333333333	-8.175362665628203
579.7885725201152	1586.7	10127.7	-7.660957758559863
580.5509718424388	1587.5	10143.4	-7.54132298382026
581.3132986552736	1587.0	10180.766666666666	-6.482314698202809
582.0755529564542	1586.2333333333333	10200.4	-6.7236353966594065
582.8377347438156	1587.0666666666666	10216.8	-7.355319944115714
583.5998440151925	1586.5333333333333	10239.133333333333	-7.590953597022393
584.3618807684197	1586.8666666666666	10248.4	-7.428777160967987
585.123845001332	1587.1	10279.533333333333	-6.711116810930975
585.8857367117644	1586.4666666666667	10321.766666666666	-7.1710047286254
586.6475558975515	1586.8333333333333	10358.533333333333	-7.978381643241637
587.4093025565281	1586.6333333333334	10397.5	-7.56395906458969
588.1709766865292	1586.2666666666667	10444.966666666667	-8.025883642059116
588.9325782853895	1586.1	10501.666666666666	-6.907336846929435
589.6941073509438	1586.6333333333334	10553.366666666667	-7.298673678163343
590.4555638810269	1586.5333333333333	10621.466666666667	-7.996604515341671
591.2169478734736	1586.1333333333334	10699.2	-7.25743161752967
591.9782593261189	1587.1333333333334	10765.233333333334	-7.443720332423499
592.7394982367973	1586.5333333333333	10842.266666666666	-7.583204472686976
593.5006646033439	1586.6666666666667	10917.833333333334	-7.368400346747059
594.2617584235933	1587.2	11023.066666666668	-7.6552822674189835
595.0227796953804	1587.0666666666666	11127.433333333332	-7.460305395363353
595.78372841654	1586.9333333333334	11227.833333333334	-7.126223460570852
596.544604584907	1586.1333333333334	11339.8	-7.406509087799145
597.3054081983161	1586.7333333333333	11462.866666666667	-6.817894990027168
598.0661392546021	1587.1	11566.6	-7.961570998906717
598.8267977515999	1586.8	11713.833333333334	-6.4151057947034245
599.5873836871442	1587.1333333333334	11843.5	-6.825552273318894
600.34789705907	1586.7333333333333	11951.066666666668	-8.064965325826547
601.1083378652119	1586.7	12095.233333333334	-7.371946609311166
601.8687061034049	1586.4333333333334	12229.7	-7.312840069452491
602.6290017714836	1586.2	12372.233333333334	-7.276242616494725
603.3892248672829	1586.7	12530.933333333332	-6.876480612434963
604.1493753886377	1586.1333333333334	12670.2	-7.133576669304473
604.9094533333828	1587.2333333333333	12788.5	-7.833230292957406
605.6694586993528	1586.5	12913.033333333333	-7.782518931494351
606.4293914843829	1586.4333333333334	13066.5	-7.193427085321798
607.1892516863076	1586.5	13214.6	-8.007974289982654
607.9490393029618	1586.8333333333333	13369.333333333334	-7.650549858410563
608.7087543321802	1586.3666666666666	13502.133333333333	-7.197843376252108
609.4683967717978	1586.2333333333333	13637.7	-7.172992018164813
610.2279666196492	1585.9666666666667	13786.466666666667	-6.927294375108278
610.9874638735695	1586.6666666666667	13915.833333333334	-8.282916099093796
611.7468885313933	1586.9666666666667	14044.266666666666	-7.1606957189449645
612.5062405909555	1587.0666666666666	14175.633333333333	-7.401037548388751
613.2655200500909	1586.9333333333334	14320.466666666667	-6.640638436395365
614.0247269066342	1586.4	14428.533333333333	-7.021034680439418
614.7838611584203	1587.2666666666667	14536.6	-7.0139790870338405
615.5429228032841	1586.5666666666666	14643.633333333333	-7.509399043402601
616.3019118390603	1586.1333333333334	14755.9	-7.2208755424619095
617.0608282635836	1587.0	14837.1	-7.33110380338751
617.8196720746892	1586.8666666666666	14956.2	-6.917921350176794
618.5784432702114	1586.7	15026.566666666668	-7.992625883405146
619.3371418479854	1587.2	15103.666666666666	-8.28622679520321
620.0957678058459	1586.4666666666667	15172.733333333334	-7.250754728333173
620.8543211416277	1586.7	15237.866666666667	-7.48244715684543
621.6128018531655	1586.5	15305.433333333332	-6.980850345235364
622.3712099382943	1586.8	15357.333333333334	-6.675478345401054
623.1295453948488	1587.1333333333334	15408.466666666667	-7.00581490164611
623.8878082206638	1586.5333333333333	15487.433333333332	-7.231385830627706
624.6459984135743	1586.8	15527.7	-7.309865089934351
625.4041159714149	1586.3333333333333	15597.333333333334	-7.120144331604665
626.1621608920203	1586.2333333333333	15604.733333333334	-8.327643658714255
626.9201331732256	1586.3666666666666	15652.333333333334	-7.089508805518144
627.6780328128656	1587.1333333333334	15674.866666666667	-7.638366751044216
628.4358598087749	1586.5333333333333	15729.266666666666	-7.081550060037036
629.1936141587885	1587.2	15740.6	-7.374018019838125
629.9512958607411	1586.3	15768.4	-7.1182888234853
630.7089049124675	1586.7	15812.466666666667	-6.626832176007819
631.4664413118026	1585.6333333333334	15810.7	-7.418222472454933
632.2239050565811	1586.7333333333333	15845.2	-7.091460653180549
632.9812961446379	1586.9333333333334	15868.533333333333	-7.057129564794277
633.7386145738079	1586.4333333333334	15880.933333333332	-7.255030785082373
634.4958603419257	1586.7	15895.833333333334	-7.064563211577634
635.2530334468262	1586.2	15900.3	-7.378436630320774
636.0101338863443	1586.8666666666666	15914.1	-6.890652817486226
636.7671616583146	1586.6333333333334	15890.633333333333	-7.29105785939985
637.5241167605723	1586.2	15884.766666666666	-6.802706102495689
638.2809991909518	1586.1333333333334	15859.966666666667	-7.2464972813341495
639.037808947288	1586.5333333333333	15850.633333333333	-7.46593614549202
639.7945460274159	1586.9333333333334	15847.533333333333	-7.237192434045038
640.5512104291702	1586.6666666666667	15815.833333333334	-6.737467815464918
641.3078021503857	1586.3	15747.8	-7.280377963608582
642.0643211888971	1586.6666666666667	15709.1	-6.9726311661717375
642.8207675425394	1586.5	15677.5	-7.702220719664065
643.5771412091474	1586.9333333333334	15689.166666666666	-7.39650946117937
644.3334421865558	1586.5666666666666	15665.766666666666	-7.4691527483467866
645.0896704725996	1586.1	15648.266666666666	-7.333398417697516
645.8458260651132	1587.6	15612.333333333334	-6.888758183921702
646.6019089619319	1586.8666666666666	15597.433333333332	-8.071735730069307
647.3579191608902	1586.6333333333334	15593.3	-7.3967597348731005
648.1138566598231	1586.6	15557.133333333333	-7.246595805323615
648.8697214565653	1586.5	15528.233333333334	-7.021406962297468
649.6255135489516	1586.6333333333334	15512.533333333333	-6.689607965636681
650.3812329348169	1586.5333333333333	15500.4	-7.604170053893507
651.1368796119959	1586.6	15541.0	-7.464000616047677
651.8924535783235	1586.3	15524.666666666666	-7.392876361499426
652.6479548316345	1586.4333333333334	15490.7	-7.369909994555643
653.4033833697637	1586.5333333333333	15502.033333333333	-6.7703682307282556
654.1587391905458	1587.0	15484.133333333333	-7.085779059077577
654.9140222918159	1586.2666666666667	15492.0	-6.90215917707018
655.6692326714084	1586.5333333333333	15516.666666666666	-6.702940419937722
656.4243703271585	1585.9	15545.766666666666	-6.99399211552713
657.1794352569008	1587.0	15592.6	-6.610093926349695
657.9344274584702	1587.0666666666666	15600.566666666668	-7.019281224243482
658.6893469297014	1586.8666666666666	15603.7	-7.208636160981663
659.4441936684294	1586.3666666666666	15624.133333333333	-7.388621951685364
660.1989676724888	1585.8666666666666	15658.366666666667	-6.573840429564983
660.9536689397146	1586.3333333333333	15689.866666666667	-7.113190193110292
661.7082974679414	1586.6666666666667	15719.4	-7.366582752113152
662.4628532550042	1586.9	15748.666666666666	-7.28024201643331
663.2173362987378	1586.5	15797.3	-7.170167779999388
663.9717465969768	1587.2333333333333	15843.466666666667	-6.737772502390658
664.7260841475563	1586.5	15879.8	-7.656851832311144
665.480348948311	1586.0333333333333	15971.333333333334	-7.2541524317710575
666.2345409970756	1586.7	16039.566666666668	-7.8141405303418905
666.988660291685	1585.8333333333333	16122.466666666667	-7.174356273861255
667.742706829974	1586.1333333333334	16203.233333333334	-6.6731481446251495
668.4966806097776	1586.9	16269.833333333334	-7.301276344847889
669.2505816289303	1586.4666666666667	16349.333333333334	-6.914771056776442
670.0044098852671	1585.9	16422.866666666665	-7.482242186245643
670.7581653766227	1586.4	16504.7	-7.028562772620291
671.511848100832	1586.2666666666667	16595.766666666666	-7.249966684251002
672.2654580557298	1586.3	16686.6	-7.6402540947685305
673.0189952391509	1586.7333333333333	16820.733333333334	-7.1327820935432795
673.7724596489301	1586.8333333333333	16910.466666666667	-7.117421569968994
674.5258512829022	1586.5	17035.933333333334	-6.900414623665704
675.279170138902	1586.5333333333333	17139.966666666667	-6.7730884126861675
676.0324162147645	1586.1	17250.9	-7.0318486819473724
676.7855895083242	1586.2666666666667	17357.9	-7.148052724919126
677.5386900174161	1586.9	17491.933333333334	-6.859291652890268
678.2917177398749	1586.6333333333334	17601.433333333334	-7.946642770442325
679.0446726735356	1586.6666666666667	17744.466666666667	-6.780162196044527
679.797554816233	1586.5333333333333	17840.433333333334	-7.458872668286427
680.5503641658016	1586.5666666666666	17988.2	-7.110154136841903
681.3031007200765	1586.0	18099.966666666667	-6.827521503629379
682.0557644768925	1586.8666666666666	18187.9	-7.503956016059712
682.8083554340842	1586.5	18305.866666666665	-7.471725324286535
683.5608735894867	1586.7333333333333	18450.533333333333	-6.509418557041119
684.3133189409347	1586.6333333333334	18600.033333333333	-6.668841348874303
685.0656914862628	1586.1333333333334	18731.833333333332	-6.646876556245979
685.8179912233061	1586.8	18838.6	-7.10190074117469
686.5702181498993	1586.3333333333333	18949.7	-6.4105808170355205
687.3223722638772	1586.3333333333333	19079.666666666668	-6.590767248340905
688.0744535630747	1587.0	19206.066666666666	-6.52870882272223
688.8264620453265	1586.8666666666666	19331.166666666668	-6.390532446274219
689.5783977084674	1586.7666666666667	19453.833333333332	-6.755570004694274
690.3302605503324	1586.4	19562.133333333335	-7.197701005075709
691.082050568756	1586.3666666666666	19675.9	-6.841737800121479
691.8337677615733	1586.3666666666666	19770.733333333334	-6.7961471493914
692.585412126619	1586.5	19894.333333333332	-6.425900329752762
693.3369836617278	1587.1	19936.933333333334	-6.744657947190567
694.0884823647348	1586.7333333333333	20013.633333333335	-6.700421760669003
694.8399082334745	1586.2	20073.233333333334	-7.069571363004075
695.5912612657819	1586.9333333333334	20153.5	-6.658848265984358
696.3425414594917	1586.2666666666667	20193.133333333335	-6.912625020176607
697.0937488124388	1586.4333333333334	20263.733333333334	-6.8936286085513645
697.8448833224579	1586.4333333333334	20323.733333333334	-6.789588817021897
698.5959449873841	1586.9	20362.833333333332	-6.393743347849416
699.3469338050518	1586.3666666666666	20441.633333333335	-6.87139372027556
700.0978497732962	1586.4666666666667	20479.533333333333	-7.292725715951089
700.8486928899517	1586.8333333333333	20545.2	-6.874154707915095
701.5994631528534	1586.8333333333333	20581.733333333334	-6.590888863589296
702.3501605598362	1587.4333333333334	20604.833333333332	-6.4309195736654905
703.1007851087347	1586.6	20585.333333333332	-6.4507049672414984
703.8513367973837	1586.3666666666666	20596.1	-6.079943763162778
704.6018156236181	1587.1666666666667	20617.033333333333	-5.563898638660456
705.3522215852728	1586.9666666666667	20588.333333333332	-6.236585114866887
706.1025546801824	1587.0	20587.833333333332	-6.248775131428879
706.8528149061818	1586.0333333333333	20586.5	-6.112188207827435
707.603002261106	1586.5	20540.4	-6.747189110681371
708.3531167427894	1586.9666666666667	20545.566666666666	-6.519173909962791
709.1031583490673	1587.2	20552.9	-6.165458248778174
709.8531270777742	1587.3666666666666	20514.9	-6.6518315840614255
710.6030229267449	1586.7666666666667	20487.366666666665	-6.393390057455789
711.3528458938142	1586.8	20403.833333333332	-6.666351207637319
712.1025959768172	1586.9666666666667	20315.933333333334	-6.727900652424445
712.8522731735884	1587.2	20250.466666666667	-6.503891628029379
713.6018774819628	1586.9	20140.333333333332	-6.476001006891321
714.351408899775	1586.9666666666667	20038.666666666668	-6.591812727056715
715.1008674248601	1586.7	19953.766666666666	-6.7259616145637
715.8502530550527	1586.4	19834.1	-6.326530208179188
716.5995657881876	1586.8333333333333	19705.866666666665	-7.1483145673858335
717.3488056220998	1586.4	19616.533333333333	-6.725773524161887
718.097972554624	1587.0333333333333	19540.9	-6.4730011340056945
718.8470665835949	1587.0	19458.033333333333	-6.278480487961402
719.5960877068475	1586.5666666666666	19389.666666666668	-7.229329841815032
720.3450359222164	1586.7333333333333	19366.3	-6.106670068885902
721.0939112275368	1586.6333333333334	19338.633333333335	-6.274461546033718
721.842713620643	1586.0666666666666	19302.8	-6.226454881330314
722.5914430993702	1587.1	19232.2	-6.656520959943554
723.340099661553	1586.9	19192.566666666666	-5.985745476954677
724.0886833050263	1586.5333333333333	19175.933333333334	-6.370163663999728
724.837194027625	1587.4333333333334	19149.1	-5.851832778014128
725.5856318271836	1587.1	19079.533333333333	-7.186548367871148
726.3339967015373	1586.9333333333334	19049.333333333332	-6.790924809315279
727.0822886485207	1586.8333333333333	18978.1	-6.961861049098525
727.8305076659686	1586.2	18923.8	-7.063753380739331
728.5786537517159	1586.4333333333334	18851.833333333332	-7.060055834998104
729.3267269035974	1586.6666666666667	18836.933333333334	-6.369609965137545
730.0747271194479	1586.9666666666667	18833.566666666666	-5.843734577737119
730.822654397102	1586.7	18804.6	-5.904008049964316
731.5705087343949	1586.8	18766.666666666668	-5.959381049940408
732.3182901291611	1586.8	18690.933333333334	-6.772913006135988
733.0659985792356	1586.6666666666667	18682.433333333334	-6.402553569192252
733.8136340824532	1586.4666666666667	18635.533333333333	-6.257622212428142
734.5611966366486	1586.4666666666667	18637.1	-6.450328654238396
735.3086862396566	1586.8666666666666	18638.833333333332	-5.921708584806913
736.056102889312	1586.5333333333333	18630.633333333335	-5.629400959085004
736.8034465834498	1586.0333333333333	18617.9	-5.55790072033464
737.5507173199047	1586.7	18615.0	-6.490553303660044
738.2979150965115	1586.8666666666666	18657.066666666666	-5.673586461896802
739.045039911105	1586.4333333333334	18659.2	-6.060062451885064
739.79209176152	1586.3333333333333	18635.533333333333	-6.15545325842387
740.5390706455914	1586.7333333333333	18642.1	-6.154917040009332
741.285976561154	1585.9	18623.6	-6.125231328826308
742.0328095060426	1586.4	18568.433333333334	-5.7365020312149335
742.7795694780918	1586.4333333333334	18563.566666666666	-5.956884975575598
743.5262564751367	1586.2	18570.033333333333	-5.407711996826939
744.272870495012	1586.4	18526.066666666666	-6.092176829282792
745.0194115355524	1586.4	18491.2	-6.005003566083344
745.765879594593	1587.1666666666667	18479.033333333333	-6.067041620622786
746.5122746699683	1586.8333333333333	18457.0	-5.58372243329939
747.2585967595134	1587.0333333333333	18435.033333333333	-5.922560795813126
748.0048458610628	1586.6	18420.833333333332	-5.839988977249947
748.7510219724516	1586.9333333333334	18458.066666666666	-5.871323562463547
749.4971250915144	1586.4333333333334	18480.033333333333	-5.810302498818959
750.243155216086	1587.1333333333334	18494.0	-5.635074587551726
750.9891123440015	1586.9666666666667	18552.766666666666	-5.8261533038944
751.7349964730954	1586.7666666666667	18638.166666666668	-5.452654628521433
752.4808076012027	1586.1	18654.4	-5.983009118674946
753.2265457261582	1587.2	18672.366666666665	-6.255352494698902
753.9722108457964	1586.5333333333333	18747.033333333333	-5.530662590383614
754.7178029579526	1586.2333333333333	18798.833333333332	-5.531466575634983
755.4633220604613	1586.3666666666666	18843.633333333335	-5.651399734011134
756.2087681511574	1587.0333333333333	18917.133333333335	-5.037824643944471
756.9541412278757	1587.3333333333333	18941.866666666665	-5.575461627125126
757.699441288451	1586.5666666666666	19017.033333333333	-5.214185315264482
758.4446683307182	1586.1666666666667	19034.766666666666	-5.905866081255384
759.1898223525119	1586.4666666666667	19099.166666666668	-5.840355816306342
759.9349033516671	1587.2	19149.0	-5.6305190350809164
760.6799113260186	1586.6666666666667	19232.933333333334	-5.087557457945424
761.424846273401	1586.2	19291.833333333332	-6.064268022904736
762.1697081916495	1586.2	19368.833333333332	-6.153784551437422
762.9144970785986	1587.0333333333333	19455.5	-6.160377169822432
763.6592129320832	1586.6333333333334	19478.7	-5.6622325748042455
764.4038557499381	1586.6666666666667	19513.966666666667	-6.076603882974951
765.1484255299982	1586.6666666666667	19570.566666666666	-5.553244077858851
765.8929222700982	1586.2666666666667	19601.1	-5.333468804335808
766.637345968073	1587.2333333333333	19680.966666666667	-5.927974678840413
767.3816966217572	1586.4666666666667	19774.7	-5.635050156629358
768.1259742289859	1586.6333333333334	19840.666666666668	-5.895827564991924
768.8701787875938	1587.0333333333333	19949.8	-5.619967863008661
769.6143102954156	1587.0	20013.733333333334	-5.611441600515664
770.3583687502863	1586.3666666666666	20113.5	-5.705403234918503
771.1023541500406	1587.0333333333333	20181.5	-6.096551702850863
771.8462664925133	1586.3	20272.266666666666	-6.205164048334948
772.5901057755393	1586.6	20357.933333333334	-6.1748635338046896
773.3338719969533	1586.6333333333334	20434.666666666668	-6.073422318468195
774.0775651545903	1586.4666666666667	20507.333333333332	-5.987575757026864
774.8211852462848	1586.8333333333333	20587.466666666667	-5.719054868853672
775.5647322698719	1585.9333333333334	20685.8	-6.516862079872821
776.3082062231862	1587.0333333333333	20763.9	-6.116650303043637
777.0516071040627	1585.9	20882.966666666667	-5.417703729314777
777.7949349103361	1586.7333333333333	20970.666666666668	-5.7806485059507455
778.5381896398412	1586.8	21087.866666666665	-5.863353599406634
779.281371290413	1586.9	21209.133333333335	-5.603858601096058
780.024479859886	1586.6333333333334	21283.566666666666	-6.773227037958234
780.7675153460953	1586.3666666666666	21378.9	-6.348106881245633
781.5104777468754	1586.8	21494.366666666665	-5.821912999686935
782.2533670600615	1586.4333333333334	21615.2	-6.220336392511293
782.996183283488	1586.9	21744.333333333332	-6.20215278970156
783.73892641499	1586.5	21887.7	-6.23446322145257
784.4815964524023	1586.4	22018.7	-5.626512904659788
785.2241933935596	1585.8	22119.366666666665	-6.6090326636433
785.9667172362967	1587.0333333333333	22227.966666666667	-5.727153448095107
786.7091679784486	1586.5	22321.7	-5.602051557804723
787.4515456178499	1587.0	22347.966666666667	-6.175737272409187
788.1938501523355	1587.7333333333333	22475.8	-5.6981399110004265
788.9360815797401	1586.8	22581.566666666666	-6.2379659396446625
789.6782398978987	1587.4666666666667	22718.866666666665	-5.40499488545345
790.420325104646	1586.7	22808.4	-6.267220893948034
791.1623371978169	1586.3666666666666	22935.233333333334	-5.7947878258569006
791.9042761752461	1586.5333333333333	22996.166666666668	-6.090600792060782
792.6461420347684	1585.4666666666667	23103.633333333335	-5.825175207682225
793.3879347742187	1587.3	23183.933333333334	-6.434681741749124
794.1296543914318	1587.0666666666666	23252.8	-6.039531200119677
794.8713008842426	1586.3666666666666	23349.2	-6.887055967721608
795.6128742504857	1587.0	23486.166666666668	-6.463030057107635
796.354374487996	1587.1	23608.566666666666	-6.551098308435227
797.0958015946084	1586.6666666666667	23703.8	-6.57068463104002
797.8371555681575	1586.0	23830.433333333334	-5.81348183549191
798.5784364064783	1586.5	23957.133333333335	-5.6455069050548845
799.3196441074057	1587.1333333333334	24107.3	-5.69836223090798
800.0607786687742	1586.9333333333334	24217.2	-6.239966029723931
800.8018400884189	1587.0	24275.966666666667	-6.388065426364051
801.5428283641745	1586.0666666666666	24358.3	-6.458210135211249
802.2837434938757	1586.3	24485.033333333333	-5.81315683678665
803.0245854753575	1586.9333333333334	24622.466666666667	-6.154502221553185
803.7653543064547	1586.3666666666666	24708.333333333332	-5.714152063732092
804.5060499850019	1586.3	24813.866666666665	-5.726479821488939
805.2466725088342	1586.5	24883.566666666666	-5.064481935075346
805.9872218757862	1586.8333333333333	24993.966666666667	-5.794528908193892
806.7276980836928	1586.2333333333333	25196.133333333335	-5.258322655524504
807.4681011303886	1586.2333333333333	25325.1	-5.755008887955407
808.2084310137088	1586.8333333333333	25420.533333333333	-5.200839371606904
808.948687731488	1586.7333333333333	25526.6	-5.903907564069534
809.688871281561	1587.4666666666667	25579.366666666665	-5.653615700885827
810.4289816617627	1587.1333333333334	25655.866666666665	-5.945490489852141
811.1690188699278	1587.1	25771.833333333332	-5.905947592953694
811.9089829038911	1586.9666666666667	25808.066666666666	-5.712549847441672
812.6488737614875	1586.9333333333334	25884.066666666666	-6.063927789968401
813.3886914405518	1586.7666666666667	25998.7	-6.2022515868907275
814.1284359389189	1586.0333333333333	26169.466666666667	-5.479479477876998
814.8681072544233	1586.7666666666667	26237.633333333335	-6.102604449743171
815.6077053849002	1586.2	26357.5	-5.81027343749413
816.3472303281842	1587.2	26411.3	-5.864166578524898
817.0866820821101	1586.8666666666666	26510.6	-5.745740990155103
817.8260606445127	1586.5666666666666	26638.2	-5.2966480049450055
818.5653660132269	1586.9666666666667	26710.466666666667	-5.789629485422839
819.3045981860876	1587.0666666666666	26742.3	-5.8493782893416455
820.0437571609293	1587.2666666666667	26817.066666666666	-5.8005015143394285
820.7828429355872	1586.4666666666667	26853.833333333332	-5.841116732771931
821.5218555078957	1587.1666666666667	26921.5	-6.252932855378609
822.26079487569	1586.9666666666667	27025.4	-5.888564542394254
822.9996610368046	1586.1666666666667	27092.033333333333	-6.384594643392327
823.7384539890745	1587.4333333333334	27207.0	-6.072939119106924
824.4771737303345	1586.4	27313.533333333333	-6.190867417583404
825.2158202584193	1586.6	27403.5	-5.547117192730701
825.9543935711638	1586.3666666666666	27456.266666666666	-5.77885696260424
826.6928936664028	1586.6666666666667	27536.666666666668	-5.473125349888967
827.4313205419711	1586.2333333333333	27610.366666666665	-5.465871743633928
828.1696741957036	1587.4	27655.1	-5.721594018723091
828.907954625435	1585.8	27727.2	-6.226117279049815
829.646161829	1586.6333333333334	27794.8	-6.251206078073177
830.3842958042337	1586.1333333333334	27832.4	-5.647533696220443
831.1223565489707	1587.0666666666666	27862.433333333334	-5.713100739122075
831.8603440610459	1586.4	27931.066666666666	-6.402100255344967
832.598258338294	1586.5	28057.8	-5.581476113551634
833.3360993785501	1586.7	28161.166666666668	-5.877145076743152
834.0738671796487	1586.7	28304.366666666665	-6.126423813808391
834.8115617394246	1586.3	28495.866666666665	-5.508674355887087
835.5491830557129	1586.7333333333333	28621.066666666666	-5.788930571713709
836.2867311263482	1586.1333333333334	28629.166666666668	-5.818244844262977
837.0242059491653	1586.2666666666667	28699.766666666666	-5.886455971824663
837.7616075219992	1586.4	28791.066666666666	-5.625824011084648
838.4989358426844	1586.2666666666667	28809.766666666666	-6.4772667820210215
839.2361909090561	1585.9	28863.1	-5.862885581549357
839.9733727189487	1585.8666666666666	28941.066666666666	-6.253349208416825
840.7104812701973	1586.8333333333333	29064.1	-5.549040808059095
841.4475165606366	1586.9333333333334	29188.666666666668	-5.448564122658942
842.1844785881015	1586.1333333333334	29287.1	-5.3765211835413655
842.9213673504267	1587.5	29382.833333333332	-5.556393114377219
843.6581828454471	1586.0333333333333	29358.033333333333	-6.04245818242648
844.3949250709974	1586.4666666666667	29452.7	-5.840757769530474
845.1315940249126	1586.8333333333333	29536.9	-5.505371252499504
845.8681897050272	1586.1	29654.033333333333	-6.123636927944735
846.6047121091764	1586.6	29792.433333333334	-5.9086376669894864
847.3411612351948	1586.4333333333334	29880.2	-5.721272019418371
848.0775370809172	1586.2333333333333	29958.833333333332	-5.4581569370999645
848.8138396441784	1587.5333333333333	30086.5	-5.489785275755358
849.5500689228132	1587.0	30127.933333333334	-5.630492655841403
850.2862249146566	1585.7666666666667	30212.5	-5.639683352636438
851.0223076175432	1586.2666666666667	30363.333333333332	-5.4286173547440075
851.7583170293079	1586.0333333333333	30522.266666666666	-6.1271403834671725
852.4942531477856	1585.9	30658.6	-5.412606996169786
853.2301159708109	1586.6	30700.1	-5.0203727171205745
853.9659054962187	1586.5333333333333	30775.833333333332	-5.176029312576789
854.7016217218439	1586.0	30845.533333333333	-5.548771575728707
855.4372646455213	1586.0666666666666	30914.533333333333	-6.157221966144431
856.1728342650856	1586.4	31015.5	-6.07422969726556
856.9083305783716	1586.4666666666667	31135.1	-5.901477636774621
857.6437535832143	1586.8666666666666	31226.8	-5.659308679612107
858.3791032774483	1586.2666666666667	31303.2	-5.674070820847915
859.1143796589085	1586.0333333333333	31352.133333333335	-5.41458716866099
859.8495827254299	1586.2666666666667	31500.133333333335	-5.751112672605154
860.5847124748469	1586.4	31552.233333333334	-5.965698436893868
861.3197689049947	1586.7666666666667	31737.333333333332	-5.290947662632416
862.0547520137079	1586.8333333333333	31923.466666666667	-5.385493777884674
862.7896617988213	1586.7333333333333	31964.3	-5.899489471538064
863.5244982581698	1585.9	32012.033333333333	-6.524277047481399
864.2592613895882	1586.5	32053.133333333335	-5.979851491646904
864.9939511909114	1586.4666666666667	32034.466666666667	-5.923925954540813
865.728567659974	1586.7333333333333	32090.766666666666	-6.251464522623339
866.4631107946109	1586.3333333333333	32159.466666666667	-6.2210996195348685
867.197580592657	1586.3	32225.666666666668	-6.461519918749344
867.931977051947	1587.2666666666667	32325.3	-6.2302112652135815
868.6663001703158	1586.8	32327.966666666667	-6.123728328479135
869.4005499455982	1587.2	32356.6	-5.569935058181713
870.1347263756289	1586.2666666666667	32313.966666666667	-5.6509267276785575
870.8688294582428	1586.1666666666667	32423.133333333335	-5.461857037203967
871.6028591912748	1586.3666666666666	32551.366666666665	-5.32028138764927
872.3368155725594	1587.2	32689.833333333332	-5.514312401282537
873.0706985999318	1586.2666666666667	32717.833333333332	-5.684579023303234
873.8045082712266	1586.5	32817.53333333333	-5.07782232716798
874.5382445842787	1586.7666666666667	32900.5	-5.716517055555985
875.2719075369228	1586.7	33036.53333333333	-5.165529624440861
876.0054971269938	1586.5	33158.03333333333	-5.5026541299936085
876.7390133523264	1586.4666666666667	33322.5	-5.4337693639969835
877.4724562107556	1586.2	33521.26666666667	-5.01088054793989
878.2058257001161	1586.5666666666666	33635.833333333336	-5.6008777917950425
878.9391218182427	1586.4333333333334	33796.3	-5.5505000610003155
879.6723445629702	1586.9333333333334	34011.03333333333	-4.3133150926259525
880.4054939321335	1586.4666666666667	34054.0	-5.390925407544545
881.1385699235674	1586.3333333333333	34252.166666666664	-5.358838248484496
881.8715725351066	1586.7666666666667	34483.166666666664	-5.590940606614837
882.604501764586	1586.4	34716.46666666667	-5.527167622883537
883.3373576098403	1586.8666666666666	34892.86666666667	-5.856375280474082
884.0701400687044	1586.5	35042.166666666664	-6.179018284891226
884.8028491390132	1586.6666666666667	35199.86666666667	-6.260226754862631
885.5354848186014	1586.3	35320.76666666667	-6.425237014173244
886.2680471053038	1587.3333333333333	35435.9	-6.77358965221745
887.0005359969554	1586.5666666666666	35580.5	-6.631204776203068
887.7329514913906	1586.6666666666667	35742.833333333336	-6.5193729310458375
888.4652935864447	1586.8333333333333	35933.833333333336	-7.113285275470186
889.1975622799522	1586.7666666666667	36140.96666666667	-6.42212663734876
889.929757569748	1586.7666666666667	36438.2	-5.759882125653335
890.6618794536669	1586.2666666666667	36614.8	-5.550641014898657
891.3939279295437	1586.2	36738.96666666667	-5.326578553796418
892.1259029952132	1586.9333333333334	36862.566666666666	-5.4366304633274884
892.8578046485103	1586.0666666666666	37029.933333333334	-5.3097263397098
893.5896328872698	1586.4666666666667	37196.36666666667	-5.316845670513134
894.3213877093264	1586.8333333333333	37378.2	-5.18575137925267
895.0530691125149	1586.6666666666667	37618.23333333333	-4.58683225414974
895.7846770946703	1586.3333333333333	37912.066666666666	-3.9997882869218566
896.5162116536272	1586.5	38035.333333333336	-4.200376541632565
897.2476727872206	1586.3	38154.26666666667	-3.2742123216722714
897.9790604932853	1586.4	38324.166666666664	-2.7351327904960807
898.7103747696559	1586.7666666666667	38455.86666666667	-2.9961271671175185
899.4416156141674	1586.3666666666666	38680.13333333333	-2.5289693127147443
900.1727830246544	1586.8666666666666	38949.13333333333	-1.8959722268262869
900.9038769989521	1586.1666666666667	39159.066666666666	-2.382255603520868
901.634897534895	1586.2666666666667	39426.7	-2.1355828879481127
902.365844630318	1586.9666666666667	39620.63333333333	-2.0133881168890158
903.0967182830558	1586.5666666666666	39670.36666666667	-1.841581311399332
903.8275184909435	1586.3333333333333	39747.0	-1.9798920021637922
904.5582452518156	1586.4666666666667	39928.5	-1.7013541158146293
905.288898563507	1587.0333333333333	40113.6	-1.228102337185137
906.0194784238527	1586.6666666666667	40215.933333333334	-1.4949421499643791
906.7499848306873	1587.5	40422.066666666666	-1.42166388219525
907.4804177818455	1586.8666666666666	40652.7	-1.5362416929975233
908.2107772751625	1586.2	40903.96666666667	-1.3194343604563135
908.9410633084728	1586.4	41142.73333333333	-1.174276807586869
909.6712758796114	1586.6	41236.4	-1.1529416353212705
910.4014149864129	1586.3666666666666	41342.2	-1.217778525364006
911.1314806267123	1586.7666666666667	41495.9	-0.8001836543388859
911.8614727983444	1585.9333333333334	41633.23333333333	-1.2402883911319724
912.5913914991438	1585.8	41795.7	-1.0370666849226466
913.3212367269456	1586.3	41979.833333333336	-0.5637337593876314
914.0510084795844	1586.2	42063.53333333333	-1.0630469806579281
914.7807067548952	1586.2333333333333	42213.5	-0.9062554777933793
915.5103315507125	1586.1	42304.666666666664	-1.5324515807784056
916.2398828648716	1586.2333333333333	42419.1	-1.5698550684570416
916.9693606952068	1586.8	42535.13333333333	-1.7404734980608925
917.6987650395532	1586.5666666666666	42640.86666666667	-1.7286145698831716
918.4280958957455	1585.9333333333334	42721.86666666667	-1.5179824660260224
919.1573532616186	1586.4	42867.433333333334	-1.4172425625139038
919.8865371350073	1586.6	42841.13333333333	-2.4598927690952475
920.6156475137464	1585.7666666666667	42955.03333333333	-1.654827061295381
921.3446843956707	1586.1	43000.63333333333	-1.4827073862579356
922.0736477786149	1586.8	42977.4	-1.9799777097145674
922.802537660414	1586.2666666666667	43014.46666666667	-1.7113038109547574
923.5313540389027	1586.5	43076.03333333333	-1.9533844087468717
924.2600969119159	1586.6	43149.86666666667	-1.6460767015669333
924.9887662772883	1586.3	43170.433333333334	-1.727784932294029
925.7173621328548	1586.9333333333334	43159.7	-1.570763683124631
926.4458844764501	1586.6666666666667	43096.76666666667	-2.0877985242435306
927.1743333059092	1586.0666666666666	42900.566666666666	-2.3497025014731605
927.9027086190666	1585.8666666666666	42598.73333333333	-2.2033138609040295
928.6310104137575	1586.8	42137.1	-2.247206990613321
929.3592386878165	1586.8333333333333	41563.066666666666	-2.3038878489605086
930.0873934390784	1586.6	40843.53333333333	-2.604487898721927
930.815474665378	1586.2333333333333	40046.9	-2.9353648257801366
931.5434823645503	1586.8666666666666	39101.933333333334	-2.9094488727768666
932.2714165344298	1586.1666666666667	37922.0	-2.9164911989228277
932.9992771728516	1585.8666666666666	36745.9	-3.444026603058829
933.7270642776504	1586.7666666666667	35577.066666666666	-3.5477011187759016
934.4547778466609	1586.4	34507.26666666667	-3.2523895002463874
935.1824178777181	1586.6333333333334	33649.26666666667	-3.6669611982560917
935.9099843686568	1586.6333333333334	32969.833333333336	-3.6975294016049802
936.6374773173115	1586.1	32479.2	-3.3432065379255245
937.3648967215174	1586.3333333333333	32146.266666666666	-3.227664799721342
938.0922425791092	1586.0666666666666	31954.166666666668	-3.2408804124416504
938.8195148879216	1586.5333333333333	32003.066666666666	-3.5143705698748757
939.5467136457895	1586.6	32176.466666666667	-3.8291269241387353
940.2738388505477	1586.8	32482.0	-3.7134067624778218
941.000890500031	1586.4333333333334	32888.23333333333	-3.9473175894385757
941.7278685920743	1586.4333333333334	33470.53333333333	-3.779687575437071
942.4547731245123	1586.4333333333334	34074.5	-3.47903800586337
943.1816040951798	1586.3666666666666	34750.96666666667	-4.061390223307674
943.9083615019116	1586.4	35529.36666666667	-3.4049692070452524
944.6350453425426	1587.0333333333333	36334.666666666664	-3.051396011884983
945.3616556149077	1586.8	37163.333333333336	-3.2181069777343883
946.0881923168415	1586.7	37929.9	-3.0717647442533202
946.8146554461789	1586.9	38619.23333333333	-3.3365075784632228
947.5410450007547	1586.7	39389.96666666667	-3.808086684526786
948.2673609784038	1585.5333333333333	40189.46666666667	-3.028790562653062
948.9936033769609	1586.5666666666666	40905.03333333333	-4.039660753143426
949.7197721942608	1586.6666666666667	41674.333333333336	-3.6721946460544745
950.4458674281384	1586.9666666666667	42444.3	-3.6556583537706224
951.1718890764284	1586.1333333333334	43233.0	-3.2120892790304123
951.8978371369658	1586.1333333333334	43900.86666666667	-3.6181422538398347
952.6237116075853	1586.1333333333334	44501.833333333336	-3.309992722112807
953.3495124861216	1586.6333333333334	45031.9	-3.1570101300418054
954.0752397704097	1585.6666666666667	45539.333333333336	-3.1490727786727875
954.8008934582843	1586.3666666666666	46056.433333333334	-2.9267509069945397
955.5264735475803	1585.9333333333334	46520.166666666664	-3.0821954920914645
956.2519800361324	1586.7666666666667	46975.2	-2.9174697781766934
956.9774129217755	1586.6666666666667	47479.96666666667	-3.0114294533277866
957.7027722023442	1585.8333333333333	47978.13333333333	-3.017576427342459
958.4280578756737	1586.9	48395.2	-2.6685313627553646
959.1532699395985	1586.5666666666666	48629.36666666667	-2.6675037902690257
959.8784083919536	1586.8666666666666	48941.9	-2.9026917655352142
960.6034732305736	1586.9333333333334	49223.1	-2.827954054523156
961.3284644532936	1586.9	49476.23333333333	-2.9673990374532857
962.053382057948	1586.2666666666667	49872.3	-2.5850208844566716
962.7782260423721	1587.3333333333333	50219.9	-2.227402733151111
963.5029964044004	1586.8	50434.9	-2.651104347001341
964.2276931418677	1586.8	50623.433333333334	-2.4554563917447605
964.952316252609	1586.9	50750.53333333333	-2.293041238054119
965.6768657344589	1587.0	50801.46666666667	-2.580552364288292
966.4013415852523	1586.0	50850.76666666667	-2.3052997794136294
967.1257438028242	1586.6333333333334	50817.13333333333	-2.304560133791413
967.8500723850091	1587.2	50862.933333333334	-1.9378841698808056
968.574327329642	1586.3333333333333	50964.0	-1.3757587700039886
969.2985086345576	1586.3666666666666	51108.4	-1.393026324332793
970.0226162975908	1586.2	51028.46666666667	-1.8701528316183191
970.7466503165765	1586.2	50965.2	-1.0400963472495395
971.4706106893493	1586.9666666666667	50898.53333333333	-1.5335501753331384
972.1944974137441	1586.6666666666667	50784.2	-1.5373916700720662
972.9183104875957	1586.1666666666667	50542.066666666666	-1.9131283544626512
973.6420499087391	1586.9333333333334	50256.166666666664	-1.4977335126125753
974.3657156750087	1586.8	50051.23333333333	-1.3307728350005488
975.0893077842397	1586.4	49817.7	-1.4775089740552185
975.8128262342667	1585.8333333333333	49785.96666666667	-1.2033000987962212
976.5362710229247	1586.9333333333334	49636.066666666666	-1.6998331305661225
977.2596421480483	1587.2	49508.066666666666	-1.017158111859507
977.9829396074724	1586.6	49415.63333333333	-1.169158007201672
978.7061633990318	1586.0	49129.4	-1.550128501187863
979.4293135205613	1586.7666666666667	48830.36666666667	-1.5025431149022823
980.1523899698958	1587.1	48595.53333333333	-1.1333341647408306
980.87539274487	1585.8333333333333	48469.1	-1.310632148142309
981.5983218433189	1586.2	48489.13333333333	-1.2885426231394679
982.3211772630771	1585.9666666666667	48537.26666666667	-0.9464652574264325
983.0439590019795	1586.5	48637.6	-0.8416002409000541
983.7666670578608	1586.6333333333334	48674.03333333333	-0.675531749541
984.4893014285559	1586.7	48677.4	-0.5186101612355271
985.2118621118997	1586.2	48623.566666666666	-0.6350713749876368
985.9343491057269	1586.9	48582.26666666667	-0.5227382802295126
986.6567624078724	1586.9333333333334	48502.566666666666	-0.26682600925085326
987.3791020161709	1586.5666666666666	48531.03333333333	-0.004625594877826447
988.1013679284573	1587.0333333333333	48491.03333333333	0.10495051321350879
988.8235601425663	1586.5333333333333	48442.73333333333	-0.06055106516433874
989.5456786563328	1586.8333333333333	48477.833333333336	-0.16143382291272196
990.2677234675917	1585.9	48531.566666666666	-0.5279112613224852
990.9896945741776	1586.5666666666666	48542.666666666664	-0.21051666379683062
991.7115919739255	1586.5	48372.2	-0.655168873012406
992.4334156646702	1586.4666666666667	48069.8	-0.607493763349385
993.1551656442463	1586.8	47656.53333333333	-0.27988853594851665
993.8768419104888	1586.4666666666667	47266.26666666667	-0.4149565876752461
994.5984444612325	1586.5666666666666	46995.933333333334	-0.3878057755938329
995.3199732943121	1586.9	46703.3	-0.3124146265304141
996.0414284075626	1586.8	46434.566666666666	-0.5487217305957416
996.7628097988187	1586.3333333333333	46219.23333333333	-0.23962524560774692
997.4841174659151	1586.6666666666667	45972.1	-0.25334767970783495
998.2053514066869	1586.8	45662.5	-0.5022317090113021
998.9265116189687	1586.9666666666667	45204.0	-0.16127333374369723
999.6475981005952	1586.9	44645.1	0.15838253211527997
1000.3686108494015	1586.7333333333333	44139.1	0.36383036716198036
1001.0895498632223	1586.5333333333333	43766.933333333334	0.36188776877928924
1001.8104151398923	1586.2	43402.03333333333	0.345987788731255
1002.5312066772464	1587.0333333333333	43036.166666666664	0.32528191203340023
1003.2519244731194	1586.9666666666667	42747.7	0.34304894003395636
1003.9725685253462	1586.5	42398.7	0.5611584012743405
1004.6931388317614	1586.5333333333333	42034.933333333334	0.8300470314187061
1005.4136353902	1587.0333333333333	41475.7	0.7540807805028439
1006.1340581984969	1586.4666666666667	40906.26666666667	0.7332826723143712
1006.8544072544867	1587.5	40230.166666666664	0.7724125780715296
1007.5746825560042	1586.6	39631.333333333336	0.8813988747997705
1008.2948841008844	1587.2	39094.8	0.8205565316655737
1009.0150118869618	1586.6333333333334	38569.96666666667	0.5730438041920074
1009.7350659120716	1586.4666666666667	38210.2	0.5521561459174162
1010.4550461740483	1586.2333333333333	37869.066666666666	0.8111053681360026
1011.174952670727	1586.4333333333334	37550.8	1.3642782477494526
1011.8947853999423	1586.3333333333333	37118.03333333333	0.687869481847111
1012.614544359529	1586.0333333333333	36665.03333333333	1.6381328987452453
1013.334229547322	1585.8333333333333	36056.566666666666	1.6287327046613722
1014.0538409611561	1587.1666666666667	35406.166666666664	1.6283840116999695
1014.7733785988661	1586.3333333333333	34772.03333333333	1.4839577043755845
1015.4928424582868	1586.4666666666667	34257.166666666664	1.5820970494328088
1016.2122325372529	1587.0	33827.8	2.2192863243001186
1016.9315488335994	1587.1	33414.8	2.153992768432554
1017.6507913451611	1586.5333333333333	33057.333333333336	1.9136587036052324
1018.3699600697728	1586.8	32686.3	1.9314138438478945
1019.0890550052692	1586.4333333333334	32223.666666666668	2.5239225544467954
1019.8080761494851	1586.2	31665.6	2.1242433224878026
1020.5270235002555	1586.3666666666666	31000.566666666666	2.04381911975171
1021.2458970554151	1587.1666666666667	30245.766666666666	2.190225596199603
1021.9646968127987	1586.9	29556.4	2.2968767712956133
1022.6834227702411	1587.2333333333333	28975.9	2.0253904869008026
1023.4020749255772	1586.0	28510.633333333335	2.204103352042582
1024.1206532766416	1586.6666666666667	28140.5	2.5518134041923983
1024.8391578212693	1586.4	27779.366666666665	1.958707599770156
1025.5575885572953	1586.7333333333333	27452.6	1.8750358653828798
1026.2759454825539	1586.5666666666666	27013.833333333332	1.9777912792608905
1026.9942285948803	1586.9666666666667	26451.266666666666	1.5099885196621596
1027.7124378921092	1586.9666666666667	25883.366666666665	1.6721299789257515
1028.4305733720753	1586.3333333333333	25280.366666666665	1.625791221351889
1029.1486350326138	1586.3333333333333	24734.033333333333	1.6648646506862395
1029.866622871559	1587.0666666666666	24246.533333333333	1.7097864604904771
1030.584536886746	1586.4666666666667	23810.4	1.312581360606466
1031.3023770760096	1586.5666666666666	23451.433333333334	1.0513443190774234
1032.0201434371845	1586.3666666666666	23142.433333333334	1.6815131963349466
1032.7378359681059	1586.5333333333333	22789.933333333334	1.3135345993264058
1033.455454666608	1586.2333333333333	22405.166666666668	0.9850390517476771
1034.1729995305259	1586.1666666666667	21971.766666666666	0.6879531232860938
1034.8904705576945	1586.4333333333334	21433.466666666667	0.7073671218202175
1035.6078677459486	1587.0333333333333	20914.766666666666	1.088912769136129
1036.3251910931228	1586.5666666666666	20373.866666666665	0.4456042329758327
1037.042440597052	1587.7666666666667	19934.366666666665	1.2841114753695808
1037.7596162555712	1586.6333333333334	19542.666666666668	1.2934860457975865
1038.4767180665153	1586.3	19169.833333333332	0.5750423358824974
1039.1937460277186	1586.9666666666667	18857.733333333334	0.20708656873727124
1039.9107001370162	1586.9333333333334	18598.633333333335	0.6489253422391096
1040.627580392243	1586.2333333333333	18320.066666666666	0.3020258036027429
1041.3443867912338	1588.4	17979.266666666666	-0.14305552117900194
1042.0611193318232	1586.4	17623.466666666667	0.4949554774020619
1042.7777780118463	1586.6333333333334	17182.266666666666	0.6177183581504024
1043.4943628291376	1587.4333333333334	16727.1	0.19510772316898434
1044.2108737815322	1586.6	16310.466666666667	-0.07766573174931611
1044.9273108668647	1586.0333333333333	15946.033333333333	0.3600450486553341
1045.64367408297	1586.5	15595.433333333332	0.25118277087708774
1046.359963427683	1586.0333333333333	15330.866666666667	0.4425824018473775
1047.0761788988382	1585.7	15080.2	1.075171667076419
1047.7923204942708	1586.8666666666666	14831.266666666666	0.6803953014972716
1048.5083882118154	1587.1333333333334	14551.066666666668	0.48267113494123864
1049.224382049307	1586.4666666666667	14237.566666666668	0.6046039182736956
1049.9403020045802	1586.6	13904.3	1.1874578254947634
1050.6561480754697	1586.3	13535.233333333334	0.5491698379918141
1051.3719202598106	1586.6	13204.466666666667	0.1071738187946957
1052.0876185554378	1586.6666666666667	12921.9	0.8936274587962343
1052.8032429601856	1586.4333333333334	12660.1	0.28115812699508236
1053.5187934718892	1587.4	12474.833333333334	1.0436992121619464
1054.2342700883835	1586.6	12301.366666666667	0.1432378589845324
1054.949672807503	1587.4	12168.766666666666	0.5790968149695582
1055.6650016270826	1586.4	11996.866666666667	-0.25717928884315877
1056.3802565449573	1587.0333333333333	11802.8	0.7630549939628339
1057.0954375589617	1586.5333333333333	11566.7	-0.044963951870472925
1057.8105446669308	1586.3666666666666	11345.766666666666	0.583343183613281
1058.5255778666992	1586.9333333333334	11114.833333333334	0.2826963172849092
1059.240537156102	1586.6	10856.6	-0.7614166695031033
1059.9554225329737	1586.6666666666667	10680.566666666668	0.2786700263108602
1060.6702339951491	1586.5	10526.033333333333	0.270520345102624
1061.3849715404633	1586.9333333333334	10377.4	0.21908482848527183
1062.0996351667509	1586.8333333333333	10259.2	-0.06509647671963283
1062.8142248718468	1586.4	10147.166666666666	0.3214139296373081
1063.528740653586	1586.8666666666666	9996.866666666667	0.3444048411286768
1064.2431825098029	1586.3666666666666	9813.0	-0.17241727615994443
1064.9575504383324	1586.8333333333333	9588.666666666666	-0.7989071531598876
1065.6718444370097	1586.4333333333334	9393.7	-0.17240933793820037
1066.386064503669	1586.5	9222.333333333334	-0.33354351519254966
1067.1002106361457	1586.4333333333334	9072.166666666666	-0.626124380419544
1067.8142828322743	1586.8	8955.033333333333	-0.30049749747176074
1068.5282810898898	1586.9	8862.933333333332	-0.3043039897863567
1069.2422054068265	1586.3333333333333	8774.066666666668	1.2484922357701709
1069.95605578092	1585.8666666666666	8658.033333333333	-0.6259202444724522
1070.6698322100044	1586.2333333333333	8519.0	0.4742632141280261
1071.383534691915	1586.8333333333333	8352.166666666666	0.4324555114306259
1072.0971632244864	1586.7	8180.966666666666	-0.06804938735190043
1072.8107178055534	1586.2333333333333	8024.833333333333	-0.5594885256033516
1073.524198432951	1586.4333333333334	7888.433333333333	-0.8330569418920941
1074.2376051045137	1586.5	7795.7	-0.5033029583552617
1074.9509378180765	1586.9666666666667	7708.533333333334	-0.34040250924387966
1075.6641965714741	1586.9333333333334	7626.966666666666	-0.589201975111673
1076.3773813625414	1586.7	7520.833333333333	-0.2902068146098218
1077.0904921891133	1586.3	7422.433333333333	-1.1271599420904195
1077.8035290490245	1586.6666666666667	7299.5	-0.93405136458295
1078.51649194011	1585.5	7169.5	-0.8132809339931141
1079.2293808602042	1586.5	7042.3	-1.53361428809138
1079.9421958071423	1586.2333333333333	6923.133333333333	-1.1756438227969548
1080.6549367787588	1586.8666666666666	6832.933333333333	-0.40269917691364193
1081.367603772889	1586.8666666666666	6759.2	-0.9701097753213643
1082.080196787367	1587.0666666666666	6697.7	-0.5746415419636438
1082.7927158200282	1586.1333333333334	6627.733333333334	-0.9780474705504726
1083.5051608687072	1586.3	6524.566666666667	-0.9984896257937792
1084.217531931239	1586.2	6392.566666666667	-1.953360798345496
1084.9298290054578	1586.7	6287.233333333334	-0.24015434016263915
1085.6420520891993	1586.4	6183.666666666667	-1.4272675250228368
1086.3542011802977	1586.4	6108.033333333334	-1.6297566348072474
1087.0662762765878	1587.5	6048.033333333334	-0.8106080438143163
1087.7782773759047	1586.6333333333334	5994.033333333334	-0.8039788465211786
1088.4902044760831	1586.5	5911.366666666667	-2.0170578447807403
1089.202057574958	1585.9	5831.866666666667	-0.14999063895626746
1089.9138366703637	1586.9	5739.766666666666	-1.8783189097403439
1090.6255417601355	1586.4666666666667	5646.433333333333	-2.0986636767207156
1091.337172842108	1586.0	5568.633333333333	-1.7122938729495614
1092.048729914116	1586.0666666666666	5513.7	-0.6482173308781946
1092.7602129739944	1586.6666666666667	5470.133333333333	-0.3688877321865712
1093.471622019578	1586.7333333333333	5417.133333333333	-1.5693771809522363
1094.1829570487016	1585.8666666666666	5345.133333333333	-2.381006412933307
1094.8942180592	1586.0333333333333	5264.333333333333	-1.5635686805778917
1095.605405048908	1586.3666666666666	5184.366666666667	-1.2374673055584229
1096.3165180156604	1587.0333333333333	5117.0	-1.9681268830482455
1097.027556957292	1586.6666666666667	5074.0	-2.6899072436514797
1097.7385218716379	1586.4333333333334	5034.066666666667	-2.8042318515256945
1098.4494127565324	1586.6333333333334	4987.033333333334	-1.6062807731869173
1099.1602296098106	1586.3	4904.9	-1.6457989776329862
1099.8709724293074	1586.1666666666667	4816.6	-1.9003809434385954
1100.5816412128574	1586.6	4744.3	-1.788851190195742
1101.2922359582956	1585.4	4695.8	-1.8669773249995794
1102.0027566634565	1585.9333333333334	4665.233333333334	-2.05427047822796
1102.7132033261753	1586.7333333333333	4608.3	-2.3508235707777363
1103.4235759442865	1587.0	4534.766666666666	-2.643876131741271
1104.1338745156252	1586.6666666666667	4470.5	-1.2831904279643365
1104.844099038026	1586.8	4417.333333333333	-2.1122172611714203
1105.5542495093239	1587.2	4382.6	-0.7347507075872397
1106.2643259273534	1586.2	4333.533333333334	-1.8298508764378292
1106.9743282899494	1586.5333333333333	4250.833333333333	-3.0861058712425926
1107.684256594947	1586.9	4175.966666666666	-3.375232840306749
1108.394110840181	1586.5333333333333	4116.866666666667	-2.436097000444252
1109.1038910234856	1586.5	4067.4	-3.220714361361883
1109.8135971426964	1586.3333333333333	4026.6666666666665	-1.5455441319065342
1110.5232291956477	1586.8666666666666	3941.9666666666667	-3.117538208615679
1111.2327871801745	1586.7333333333333	3879.233333333333	-1.3555458848735724
1111.9422710941117	1586.6333333333334	3830.6666666666665	-1.339760087137538
1112.6516809352938	1586.0333333333333	3779.4333333333334	-2.9926740500775564
1113.3610167015559	1585.8333333333333	3728.3	-2.4727379349348375
1114.0702783907325	1586.3666666666666	3664.266666666667	-4.367104467205847
1114.7794660006589	1586.5333333333333	3628.0	-2.0939440916720815
1115.4885795291696	1586.1666666666667	3588.5333333333333	-3.0833344781855376
1116.1976189740992	1586.7666666666667	3541.733333333333	-3.3415660314451845
1116.906584333283	1586.2666666666667	3499.633333333333	-2.557321106677814
1117.6154756045555	1586.1333333333334	3458.8	-2.896950941701292
1118.3242927857516	1587.3333333333333	3423.9	-2.5934205225056846
1119.0330358747062	1586.0666666666666	3381.733333333333	-3.156825074411428
1119.741704869254	1586.4	3341.766666666667	-2.901471915513505
1120.4502997672296	1586.3333333333333	3295.9333333333334	-3.8358411325092496
1121.1588205664682	1585.3666666666666	1666.7666666666667	0.355833270133935
1121.8672672648045	1585.4	1665.5	-10.534277791397557
1122.5756398600731	1586.1333333333334	1666.2666666666667	-7.876950142821856
1123.2839383501089	1586.3	1666.3333333333333	-4.677616274908053
