# Supplementary material for: Roblonski: A Material-Efficient Robo-Fluidic Toolbox for Rapid Photochemical Characterization
Source: ACS Cent Sci. 2026 Feb 6;12(3):333–44. doi: 10.1021/acscentsci.5c02027 (PMC13022720; doi:10.1021/acscentsci.5c02027)
Supplement: Supplementary file 2 [file oc5c02027_si_002.zip › BeerLambertStudy/Raw Data (Automataed)/BLEC Study (2025 Jun 12)/RhodamineB3/blec_RhodamineB3__13062025_aABS_i14_eREF_d900e-03_t-1_m0_v0.csv]

name	C:/Users/cbe.mabolha.shared/Documents/Gilson Spectroscopy Project\BLEC Study (2025 Jun 12)\RhodamineB3\blec_RhodamineB3__13062025_aABS_i14_eREF_d900e-03_t-1_m0_v0.csv
2025-06-13 03:26:16.826380
count	30
interval	0.1 (Sec)
integration_time	40000 (uSec)
NLC=False	DCC=False	WCAL=-5	Slit=S5
Conc_0=0.009	FRAC=0.0	Conc_(14;None)=0.0
wavelength (nm)	dark reference (int)	light reference (int)	abs (mOD)
W	D	L	S
344.6678771972656	1602.1333333333334	1681.2333333333333	-3.826407853053164
345.45221902608614	1589.3	1668.6	-7.241426324614247
346.236489003635	1586.4666666666667	1666.1	-2.1760103071499435
347.02068712774695	1585.5	1664.6	2.01784493984243
347.8048133962569	1585.9333333333334	2403.4333333333334	-9.07733745620667
348.5888678069997	1586.1666666666667	2418.6	-6.267333195325072
349.3728503578101	1586.9666666666667	2435.133333333333	-6.706860850520686
350.15676104652283	1587.4	2444.8333333333335	-6.81779199664315
350.94059987097285	1587.9	2456.0666666666666	-4.412992825109503
351.72436682899485	1587.0	2461.6	-4.8065222538286605
352.5080619184237	1585.7666666666667	2468.5666666666666	-6.704116886116039
353.2916851370942	1585.1	2475.9	-3.6573064410944713
354.0752364828412	1585.0	2476.2	-6.993205868574668
354.8587159534994	1585.3666666666666	2481.5	-6.047896043438883
355.6421235469038	1585.7	2481.8333333333335	-7.3205081606923645
356.42545926088906	1586.7333333333333	2482.1	-5.430760180938954
357.20872309329	1586.9	2481.8333333333335	-5.497268438893707
357.9919150419415	1586.8666666666666	2474.0666666666666	-8.194936102286444
358.77503510467835	1586.4666666666667	2472.8333333333335	-5.646800258043491
359.5580832793353	1585.4333333333334	2465.3	-6.953038485433503
360.34105956374725	1585.8333333333333	2458.266666666667	-7.20768980086591
361.12396395574893	1585.8333333333333	2454.9	-7.153461105357583
361.9067964531752	1585.7	2458.266666666667	-4.784844379051559
362.6895570538609	1586.3	2456.5666666666666	-4.961907298316017
363.47224575564076	1586.9	2455.2	-5.121397906622496
364.2548625563497	1586.8	2452.4	-6.457474092655669
365.0374074538224	1586.5666666666666	2450.6	-6.881570629800352
365.8198804458938	1585.6666666666667	2447.366666666667	-6.436827629459991
366.6022815303986	1586.1	2444.8	-7.537441665717381
367.3846107051717	1586.3	2443.9	-6.98261909731724
368.1668679680479	1585.7666666666667	2447.1666666666665	-6.654259098792376
368.9490533168619	1586.2666666666667	2453.5	-4.682018123406115
369.7311667494487	1586.4666666666667	2456.3333333333335	-7.523295704346907
370.5132082636429	1586.8333333333333	2466.633333333333	-6.126935345152481
371.2951778572795	1586.3333333333333	2469.5666666666666	-6.829948769410002
372.07707552819323	1585.8666666666666	2476.766666666667	-3.4312566279630397
372.8589012742189	1586.4333333333334	2477.5333333333333	-6.546142633892172
373.6406550931913	1586.1666666666667	2485.0666666666666	-6.410426029788438
374.4223369829453	1585.9333333333334	2496.8333333333335	-5.62119592804942
375.2039469413157	1586.9333333333334	2501.866666666667	-6.1117243943869335
375.9854849661373	1586.1333333333334	2494.9333333333334	-8.048858079848264
376.7669510552448	1586.8	2501.8333333333335	-3.136965850181932
377.5483452064732	1586.5	2506.0333333333333	-3.918095950818796
378.3296674176572	1586.2333333333333	2520.3333333333335	-6.8118182200237865
379.11091768663164	1586.3666666666666	2522.6666666666665	-7.601918445633828
379.89209601123133	1585.8333333333333	2525.366666666667	-9.555031639479603
380.67320238929113	1585.8	2530.1666666666665	-6.6024742675842
381.45423681864577	1585.9333333333334	2537.5	-6.223085872673579
382.23519929713007	1586.6333333333334	2543.9333333333334	-6.543732124227866
383.01608982257886	1586.2333333333333	2557.2	-5.893748519032705
383.796908392827	1586.6333333333334	2567.133333333333	-7.798971732536204
384.57765500570923	1586.4666666666667	2566.733333333333	-7.670246844980012
385.3583296590604	1586.8666666666666	2562.733333333333	-4.603871543724947
386.1389323507153	1586.4333333333334	2559.6	-9.766779201759212
386.91946307850884	1586.1333333333334	2573.4	-6.563256290292622
387.69992184027564	1586.2666666666667	2597.4666666666667	-6.296189975990728
388.48030863385065	1586.6	2616.9	-7.038284856055751
389.2606234570687	1586.2	2605.5666666666666	-6.9315022831030095
390.04086630776453	1586.2666666666667	2595.1666666666665	-7.510831672312794
390.82103718377294	1586.5	2598.0666666666666	-5.376126883389121
391.6011360829288	1587.1	2609.9333333333334	-6.476151642542291
392.3811630030669	1586.4	2638.3	-6.759424239275031
393.161117942022	1586.6	2675.866666666667	-5.756176011524973
393.941000897629	1586.7333333333333	2720.7	-5.88349892064007
394.72081186772266	1586.4666666666667	2728.4	-6.9170652546331945
395.5005508501378	1586.3666666666666	2717.5333333333333	-6.465727031541923
396.28021784270925	1585.7666666666667	2717.0333333333333	-7.661234507583411
397.0598128432718	1586.6666666666667	2730.5	-4.820439460548164
397.83933584966024	1586.3333333333333	2726.9666666666667	-7.773434757774657
398.6187868597095	1585.9333333333334	2740.5666666666666	-6.903283904979544
399.3981658712542	1587.0	2764.633333333333	-4.585529084530288
400.1774728821293	1586.1666666666667	2786.9666666666667	-7.861072576490099
400.9567078901696	1586.0666666666666	2814.9	-7.220104683809661
401.7358708932098	1586.3	2812.2	-7.31852611954915
402.5149618890848	1586.3333333333333	2800.5333333333333	-4.9081382682188215
403.2939808756294	1587.0	2808.8333333333335	-4.443943932649231
404.07292785067847	1585.8	2834.9333333333334	-6.316327094422794
404.8518028120667	1585.9	2851.4	-6.6409781730403274
405.630605757629	1586.8333333333333	2848.5333333333333	-7.958290207019871
406.4093366852001	1586.7333333333333	2840.7	-8.267516037397106
407.1879955926149	1586.3666666666666	2847.9	-8.038193275710137
407.9665824777082	1586.2666666666667	2864.9	-7.119372932854955
408.74509733831474	1585.8	2889.9666666666667	-6.358034472734175
409.52354017226935	1586.4666666666667	2897.5	-6.205252148367686
410.3019109774069	1585.4	2900.9333333333334	-5.413236098395628
411.08020975156217	1586.5333333333333	2917.1	-6.104066510884463
411.8584364925699	1585.9333333333334	2940.3333333333335	-6.345134980817217
412.6365911982651	1586.5666666666666	2960.9666666666667	-6.31575311864057
413.4146738664823	1586.5666666666666	2979.8333333333335	-9.109609595788863
414.19268449505654	1586.5	3021.633333333333	-5.6621983328515295
414.97062308182257	1586.2666666666667	3056.5333333333333	-5.3721784666390135
415.74848962461516	1585.9333333333334	3092.9	-7.0039025047979715
416.52628412126916	1585.7333333333333	3162.766666666667	-6.469071947882499
417.3040065696194	1585.9666666666667	3242.2	-5.282036764882138
418.0816569675006	1586.5	3236.866666666667	-6.633104071309391
418.8592353127476	1585.9	3225.9333333333334	-5.089686660130871
419.63674160319533	1586.4666666666667	3239.8	-5.533375276234079
420.4141758366785	1585.7333333333333	3275.2	-6.337197613755998
421.1915380110319	1586.5333333333333	3288.7	-6.307020610067328
421.9688281240904	1585.9666666666667	3288.5666666666666	-8.153473611723868
422.7460461736888	1586.0	3344.633333333333	-6.4385889772078215
423.52319215766187	1586.1333333333334	3415.366666666667	-6.46483371151122
424.3002660738445	1585.7666666666667	3492.9	-7.9948752992472745
425.0772679200714	1586.1	3631.0666666666666	-7.300536570902475
425.8541976941775	1586.6333333333334	3778.0333333333333	-5.976789415998911
426.6310553939975	1586.2333333333333	3843.5	-6.669639846640032
427.40784101736625	1585.9666666666667	3894.6666666666665	-8.063659449851905
428.18455456211865	1586.5	4018.0666666666666	-7.782597339384966
428.96119602608934	1586.2333333333333	4217.5	-7.710572266556452
429.7377654071133	1586.0666666666666	4433.033333333334	-6.795883066100155
430.5142627030252	1586.4666666666667	4558.0	-8.729491934880071
431.29068791166	1587.1	4710.7	-8.52673973051034
432.06704103085235	1585.4333333333334	4853.9	-7.299534017119265
432.8433220584372	1586.1666666666667	4947.633333333333	-8.347275558583997
433.6195309922492	1586.7666666666667	5013.9	-8.05616734532795
434.3956678301234	1586.3	5057.833333333333	-8.75991269881333
435.1717325698944	1586.7666666666667	5082.0	-7.200515130744199
435.9477252093971	1586.3	5096.7	-7.396757650826678
436.72364574646633	1586.6666666666667	5147.9	-7.755500670384208
437.49949417893686	1586.6333333333334	5208.9	-7.3824251225961115
438.27527050464346	1586.7666666666667	5305.9	-7.057710908461293
439.0509747214211	1586.2333333333333	5482.9	-7.739749236277357
439.8266068271044	1586.4333333333334	5751.333333333333	-7.378712106486932
440.6021668195283	1586.2	6124.066666666667	-7.464244568882869
441.37765469652754	1585.9333333333334	6595.4	-7.250397950353505
442.1530704559369	1585.6	7097.966666666666	-8.096734345161675
442.9284140955914	1586.8333333333333	7531.9	-9.406233606284863
443.7036856133256	1586.3666666666666	7862.933333333333	-9.072643056572728
444.47888500697445	1587.5	8046.5	-8.399288277004942
445.2540122743727	1586.5333333333333	8081.9	-8.864000631546183
446.0290674133552	1586.2666666666667	8025.066666666667	-8.224672292959516
446.8040504217568	1586.4333333333334	7941.633333333333	-7.439306737144515
447.5789612974122	1586.6333333333334	7850.533333333334	-7.794301667103256
448.35380003815635	1586.2333333333333	7796.133333333333	-8.019407687938903
449.1285666418239	1586.3666666666666	7762.8	-8.621173770004779
449.90326110624983	1586.2333333333333	7759.466666666666	-7.6635833436348735
450.67788342926883	1586.6333333333334	7769.1	-7.967311878136925
451.4524336087157	1585.5333333333333	7814.2	-7.0497836282797515
452.22691164242536	1586.4666666666667	7856.966666666666	-7.591109786159527
453.00131752823256	1586.0666666666666	7914.8	-8.54580845274426
453.7756512639721	1586.7	7990.2	-7.2947549687249
454.5499128474788	1586.7333333333333	8057.066666666667	-6.548364986710265
455.32410227658755	1586.1333333333334	8097.266666666666	-8.033765598163596
456.09821954913303	1586.1666666666667	8125.933333333333	-7.339930337060493
456.8722646629501	1586.8333333333333	8097.966666666666	-6.938907734527352
457.6462376158736	1585.7666666666667	8018.666666666667	-7.33914368325209
458.4201384057383	1586.3666666666666	7918.6	-7.549196221695618
459.1939670303791	1586.2	7788.633333333333	-7.735594255327642
459.96772348763074	1586.3666666666666	7639.766666666666	-7.844468795371204
460.741407775328	1586.0	7503.666666666667	-6.89495999759871
461.51501989130577	1586.1666666666667	7358.3	-8.550304053139827
462.2885598333988	1586.5	7248.533333333334	-8.238514849595708
463.0620275994419	1586.9666666666667	7153.733333333334	-8.046418225466596
463.83542318726995	1586.7	7093.6	-6.949819671190445
464.6087465947177	1586.3666666666666	7055.2	-6.726825976283917
465.38199781962	1587.0	7016.866666666667	-8.069453654912147
466.1551768598116	1586.5666666666666	7012.133333333333	-7.91861910862895
466.92828371312737	1586.3333333333333	7021.833333333333	-7.708087991122644
467.7013183774021	1586.1666666666667	7058.866666666667	-8.37807229739161
468.4742808504707	1586.4333333333334	7109.0	-7.190745720112448
469.24717113016777	1586.2	7158.933333333333	-7.879747367742296
470.0199892143283	1586.6333333333334	7230.266666666666	-6.914046491321261
470.792735100787	1586.8666666666666	7301.533333333334	-7.304811780054345
471.5654087873788	1586.9333333333334	7381.333333333333	-7.300945949106046
472.33801027193834	1586.4666666666667	7440.2	-9.444933373940675
473.11053955230057	1587.1333333333334	7525.0	-7.6461079819448345
473.88299662630027	1586.8	7598.933333333333	-5.419882853329384
474.65538149177223	1585.9	7633.666666666667	-7.708287363150837
475.4276941465513	1586.2	7666.033333333334	-7.6094998059961965
476.1999345884722	1586.6666666666667	7667.533333333334	-7.851438976074626
476.97210281536985	1586.6666666666667	7671.866666666667	-7.305860145853199
477.74419882507897	1585.9	7656.5	-7.82009968504903
478.51622261543446	1586.7	7634.2	-8.21159280254151
479.2881741842711	1587.1666666666667	7605.566666666667	-7.435922462326931
480.06005352942367	1585.7333333333333	7549.233333333334	-7.606372531874833
480.831860648727	1586.6666666666667	7497.333333333333	-8.048989297125816
481.60359554001593	1586.0333333333333	7452.966666666666	-7.640766781334807
482.37525820112523	1586.5333333333333	7396.266666666666	-8.006531023201346
483.14684862988975	1586.5333333333333	7354.066666666667	-7.815655992818783
483.91836682414424	1586.7	7315.666666666667	-6.831764819958889
484.68981278172356	1586.3333333333333	7257.733333333334	-7.646075656324094
485.46118650046253	1586.9333333333334	7210.3	-7.1262083303473025
486.23248797819593	1586.2666666666667	7166.1	-8.348540984861714
487.0037172127586	1586.5333333333333	7135.133333333333	-7.570276202727741
487.7748742019853	1586.7333333333333	7096.5	-7.749651777098283
488.54595894371096	1585.8333333333333	7067.733333333334	-7.487705401865509
489.31697143577026	1586.4	7025.266666666666	-8.254747637520722
490.08791167599804	1586.9333333333334	6988.633333333333	-8.660546083129582
490.8587796622292	1585.8333333333333	6960.566666666667	-8.283604472561743
491.6295753922984	1586.2666666666667	6934.433333333333	-8.029508824326482
492.4002988640406	1586.0666666666666	6899.233333333334	-6.898213239841904
493.17095007529053	1586.7333333333333	6872.633333333333	-7.124839969418266
493.94152902388305	1587.1666666666667	6831.6	-8.444102640330373
494.71203570765294	1587.0	6811.633333333333	-6.984175391758312
495.482470124435	1586.5666666666666	6784.0	-7.393000850267091
496.25283227206404	1586.4333333333334	6754.366666666667	-7.302646870773347
497.02312214837485	1586.3333333333333	6729.5	-6.719915182523414
497.7933397512024	1586.6333333333334	6695.333333333333	-7.712430568167027
498.56348507838123	1586.2666666666667	6682.2	-7.078074186150756
499.3335581277464	1586.4	6661.1	-7.617908514140544
500.10355889713264	1586.1333333333334	6646.133333333333	-8.078152779736238
500.8734873843747	1586.5	6641.8	-6.996448065813291
501.6433435873074	1586.6333333333334	6637.1	-7.476678277205345
502.4131275037657	1586.6	6648.733333333334	-6.722471440377247
503.1828391315842	1586.1333333333334	6666.133333333333	-7.78360773779058
503.95247846859786	1587.2333333333333	6690.2	-6.118392840840183
504.72204551264144	1587.1333333333334	6708.1	-7.246749379681471
505.49154026154974	1586.9	6741.9	-7.133005863975881
506.2609627131576	1586.4666666666667	6776.033333333334	-8.009756414609974
507.03031286529983	1586.1666666666667	6834.1	-7.162395030294636
507.7995907158112	1586.4666666666667	6893.733333333334	-7.056135137550614
508.5687962625266	1586.6333333333334	6973.033333333334	-6.83425927044779
509.33792950328075	1586.4333333333334	7045.233333333334	-6.833084658148269
510.1069904359085	1586.7	7120.333333333333	-7.639415184342294
510.8759790582447	1586.9666666666667	7202.566666666667	-7.331203585837842
511.6448953681241	1586.5666666666666	7297.466666666666	-7.341991720990264
512.4137393633815	1587.0666666666666	7401.1	-7.176094699150956
513.1825110418519	1586.1666666666667	7499.8	-7.395678622179964
513.9512104013698	1586.1333333333334	7599.033333333334	-8.435528801848683
514.7198374397702	1586.6333333333334	7710.733333333334	-7.3063302477805205
515.4883921548881	1586.3666666666666	7810.033333333334	-6.629521607903956
516.2568745445578	1586.5666666666666	7913.866666666667	-7.883185856079897
517.0252846066146	1586.7666666666667	8030.066666666667	-8.212368254244446
517.793622338893	1586.4	8133.633333333333	-8.102739938068877
518.561887739228	1586.4333333333334	8241.633333333333	-6.4556696774025655
519.3300808054544	1586.9333333333334	8327.933333333332	-7.743263528550113
520.0982015354069	1586.8666666666666	8418.4	-7.895488128423687
520.8662499269203	1586.9	8524.2	-7.049973253816158
521.6342259778296	1587.0333333333333	8604.566666666668	-7.114122613995179
522.4021296859694	1586.8333333333333	8681.9	-7.199589781714741
523.1699610491747	1587.3333333333333	8743.966666666667	-7.008801521623131
523.9377200652801	1586.1666666666667	8820.3	-6.711708278771945
524.7054067321207	1586.4	8881.5	-7.277045835519872
525.4730210475309	1586.4	8948.666666666666	-7.74657271802866
526.2405630093459	1587.0333333333333	9002.333333333334	-7.584238060099104
527.0080326154003	1585.8666666666666	9074.666666666666	-6.732668904128282
527.7754298635291	1585.7333333333333	9109.9	-8.104742702495793
528.5427547515668	1586.3666666666666	9163.333333333334	-6.5834194841184575
529.3100072773485	1587.3333333333333	9197.466666666667	-7.873944430958175
530.077187438709	1586.7666666666667	9238.366666666667	-7.580733460487278
530.8442952334829	1587.4666666666667	9297.266666666666	-7.241559057983176
531.6113306595051	1586.8333333333333	9330.433333333332	-6.555141779957244
532.3782937146104	1586.2	9372.833333333334	-7.170690807325729
533.1451843966338	1586.5666666666666	9407.0	-7.894979943400613
533.9120027034099	1586.5666666666666	9449.2	-6.984191540183713
534.6787486327736	1586.8666666666666	9478.0	-7.729374692307596
535.4454221825597	1586.8	9528.866666666667	-6.363794020588475
536.212023350603	1587.0333333333333	9566.633333333333	-6.789758334585133
536.9785521347383	1586.9	9607.666666666666	-6.081166614531547
537.7450085328004	1586.1666666666667	9614.9	-7.092796637718013
538.5113925426242	1586.2666666666667	9623.033333333333	-7.86834098934965
539.2777041620444	1586.9	9654.1	-7.7578467521588275
540.0439433888959	1587.0666666666666	9675.366666666667	-7.463422345249544
540.8101102210134	1585.7	9696.2	-7.839520910949665
541.5762046562318	1586.6333333333334	9724.866666666667	-6.61462309591869
542.3422266923859	1585.8333333333333	9743.4	-6.838454040493663
543.1081763273105	1586.2666666666667	9767.6	-6.658460289701142
543.8740535588404	1586.1	9777.6	-7.674147639682613
544.6398583848105	1587.6333333333334	9788.566666666668	-6.3261583461205015
545.4055908030555	1586.7333333333333	9788.5	-6.4733545146772435
546.1712508114102	1586.8333333333333	9784.2	-7.2069264239875
546.9368384077096	1586.3666666666666	9796.4	-7.043254463898105
547.7023535897882	1586.7666666666667	9791.1	-7.979388172242819
548.4677963554811	1586.9	9805.5	-6.668394605589539
549.2331667026231	1586.9	9788.733333333334	-7.369657733216827
549.9984646290487	1586.2333333333333	9772.833333333334	-7.353699410421176
550.7636901325931	1587.2333333333333	9776.766666666666	-6.498625570845248
551.5288432110908	1586.5333333333333	9776.6	-7.4235986565823895
552.2939238623768	1586.4333333333334	9762.433333333332	-7.942466338782398
553.0589320842859	1586.7	9764.733333333334	-7.309122060090497
553.8238678746528	1586.6333333333334	9763.133333333333	-7.019646031650772
554.5887312313124	1586.6	9759.1	-7.603069196363909
555.3535221520995	1586.3666666666666	9762.033333333333	-7.011644262624495
556.1182406348488	1587.0333333333333	9764.166666666666	-7.311660600972935
556.8828866773954	1586.6	9772.766666666666	-6.924410324585341
557.6474602775738	1586.3333333333333	9769.1	-7.210979033803217
558.411961433219	1586.7666666666667	9756.9	-8.071622044020689
559.1763901421657	1586.2333333333333	9772.333333333334	-6.818285841688106
559.9407464022488	1586.4	9792.066666666668	-6.4459663426773295
560.7050302113031	1586.4	9791.033333333333	-7.167621896675872
561.4692415671633	1586.9	9819.566666666668	-6.572227418481585
562.2333804676643	1586.3666666666666	9831.233333333334	-6.526254837255061
562.997446910641	1586.5	9844.766666666666	-7.3266134061215125
563.7614408939281	1587.1666666666667	9855.466666666667	-7.443454952369614
564.5253624153604	1587.0333333333333	9871.3	-7.302092928242422
565.2892114727728	1587.1	9894.8	-6.81875862732938
566.0529880639999	1586.0666666666666	9916.233333333334	-7.118610820139515
566.8166921868768	1586.6	9938.533333333333	-6.6839405335973545
567.5803238392382	1586.3666666666666	9922.466666666667	-8.03002216797566
568.3438830189189	1586.8666666666666	9954.133333333333	-7.163892430996766
569.1073697237535	1587.3333333333333	9983.2	-7.161737635040412
569.8707839515772	1586.5333333333333	10008.266666666666	-6.69667505530088
570.6341257002246	1587.0	10029.3	-5.9064265042856485
571.3973949675305	1587.4666666666667	10033.933333333332	-6.896568953406227
572.1605917513298	1586.6	10050.966666666667	-6.305995764597829
572.9237160494572	1586.4333333333334	10048.666666666666	-7.3684887290038725
573.6867678597476	1586.8333333333333	10063.7	-7.260157663767882
574.4497471800358	1586.2	10081.366666666667	-6.736554866416116
575.2126540081566	1586.8	10102.433333333332	-6.328622879813539
575.9754883419448	1586.4	10107.833333333334	-6.60553327634109
576.7382501792351	1586.9	10118.766666666666	-6.926613049417257
577.5009395178625	1586.0333333333333	10124.566666666668	-6.8611731694343145
578.2635563556619	1586.9333333333334	10142.9	-6.527407434856551
579.0261006904677	1586.6	10138.266666666666	-7.6049119271154195
579.7885725201152	1586.5	10144.466666666667	-6.627528918835083
580.5509718424388	1586.9333333333334	10182.033333333333	-6.73180203198588
581.3132986552736	1587.0666666666666	10183.066666666668	-6.983075145818865
582.0755529564542	1586.9	10220.633333333333	-5.9764902082696185
582.8377347438156	1586.7666666666667	10219.733333333334	-7.6772673809656276
583.5998440151925	1587.2333333333333	10242.333333333334	-7.373412024791568
584.3618807684197	1586.1666666666667	10280.566666666668	-6.132119446243578
585.123845001332	1586.8333333333333	10309.9	-6.725314552418855
585.8857367117644	1586.6666666666667	10335.133333333333	-7.161928348408818
586.6475558975515	1586.4666666666667	10388.9	-6.428619908614041
587.4093025565281	1587.2	10422.066666666668	-6.808649184737508
588.1709766865292	1586.9333333333334	10463.3	-6.71283280960428
588.9325782853895	1586.6	10498.633333333333	-7.02514730476807
589.6941073509438	1586.5333333333333	10572.6	-6.928095560307542
590.4555638810269	1586.6666666666667	10657.166666666666	-6.524649875871372
591.2169478734736	1587.1333333333334	10708.266666666666	-7.018436456973618
591.9782593261189	1586.3333333333333	10775.133333333333	-6.852421787336744
592.7394982367973	1586.6	10856.566666666668	-7.471897346915573
593.5006646033439	1586.3666666666666	10957.7	-6.360863920893526
594.2617584235933	1586.3	11054.3	-6.913813106570054
595.0227796953804	1587.0	11146.1	-6.979603976788799
595.78372841654	1586.6666666666667	11255.066666666668	-7.092861953567785
596.544604584907	1587.0	11366.7	-6.942868392045195
597.3054081983161	1586.6	11475.933333333332	-7.117146652547208
598.0661392546021	1586.4333333333334	11610.366666666667	-6.55457712403984
598.8267977515999	1586.8666666666666	11727.666666666666	-6.9167729204469275
599.5873836871442	1586.4666666666667	11858.9	-6.789987677578223
600.34789705907	1586.7333333333333	11980.0	-6.422168018268587
601.1083378652119	1587.3666666666666	12102.666666666666	-7.337463612032096
601.8687061034049	1586.7	12274.5	-6.502725270215889
602.6290017714836	1586.6333333333334	12410.3	-6.218701974755101
603.3892248672829	1586.2666666666667	12569.5	-6.50310847087655
604.1493753886377	1586.7	12730.933333333332	-6.183232901195138
604.9094533333828	1587.0666666666666	12856.466666666667	-6.460688731267768
605.6694586993528	1587.5333333333333	12975.1	-6.652112627120126
606.4293914843829	1587.0333333333333	13108.3	-6.650987041299727
607.1892516863076	1586.7	13252.5	-6.7036374174707465
607.9490393029618	1586.4333333333334	13406.366666666667	-5.713683032423862
608.7087543321802	1586.2666666666667	13534.3	-7.308446960066439
609.4683967717978	1586.4666666666667	13673.666666666666	-6.582560545823734
610.2279666196492	1586.2333333333333	13807.833333333334	-6.460533998491647
610.9874638735695	1586.3666666666666	13927.633333333333	-7.300138051559591
611.7468885313933	1586.6	14074.0	-6.236031313449881
612.5062405909555	1586.1	14195.6	-6.667019628463777
613.2655200500909	1586.1666666666667	14352.866666666667	-6.2816536878544325
614.0247269066342	1586.8666666666666	14459.7	-6.577073035748968
614.7838611584203	1586.7333333333333	14569.4	-6.516354463278147
615.5429228032841	1586.7	14684.866666666667	-6.335164423905203
616.3019118390603	1587.1	14771.3	-6.5083490216431
617.0608282635836	1587.1	14854.766666666666	-6.408580492055364
617.8196720746892	1586.5666666666666	14958.3	-6.426276873210949
618.5784432702114	1586.9666666666667	15059.766666666666	-6.8810760793864425
619.3371418479854	1586.3666666666666	15133.033333333333	-6.658670216611356
620.0957678058459	1586.6	15188.8	-7.333382891969773
620.8543211416277	1586.0333333333333	15266.2	-7.147270904800323
621.6128018531655	1586.6	15335.966666666667	-7.371495641560525
622.3712099382943	1586.2333333333333	15380.766666666666	-7.6281299167303604
623.1295453948488	1587.2333333333333	15443.2	-6.948345855299099
623.8878082206638	1586.3	15466.733333333334	-7.121937230404722
624.6459984135743	1586.2	15519.266666666666	-6.964395229675065
625.4041159714149	1586.7	15600.066666666668	-6.709208659108829
626.1621608920203	1586.6666666666667	15684.166666666666	-6.517762708371315
626.9201331732256	1585.9	15698.133333333333	-7.3671079257743735
627.6780328128656	1587.1	15753.466666666667	-6.7600610555752185
628.4358598087749	1587.1666666666667	15793.433333333332	-6.622812655092944
629.1936141587885	1586.2	15795.166666666666	-7.2131732706586025
629.9512958607411	1586.4	15835.966666666667	-5.831697415150701
630.7089049124675	1585.7666666666667	15867.266666666666	-6.500320337822716
631.4664413118026	1586.8	15888.266666666666	-6.924886935835223
632.2239050565811	1586.4	15914.8	-6.235266240094595
632.9812961446379	1587.5333333333333	15911.966666666667	-6.699968897215474
633.7386145738079	1586.6333333333334	15930.3	-7.202574560656591
634.4958603419257	1586.0333333333333	15956.1	-6.630243097083932
635.2530334468262	1586.7	15938.3	-6.659570462336517
636.0101338863443	1586.5	15908.666666666666	-6.831385638916489
636.7671616583146	1586.6666666666667	15920.566666666668	-6.805952957772541
637.5241167605723	1586.6	15917.866666666667	-6.911595679509749
638.2809991909518	1586.5333333333333	15932.033333333333	-6.263696749220169
639.037808947288	1586.6666666666667	15896.866666666667	-7.046125145240669
639.7945460274159	1586.2666666666667	15887.7	-7.05738101675083
640.5512104291702	1585.9666666666667	15878.833333333334	-5.938053250844098
641.3078021503857	1586.6666666666667	15816.3	-7.279823924968543
642.0643211888971	1585.9333333333334	15781.833333333334	-6.378469259661279
642.8207675425394	1587.0	15743.5	-6.705330959618823
643.5771412091474	1586.3	15744.933333333332	-6.729497334788426
644.3334421865558	1586.1	15715.366666666667	-6.261917265977357
645.0896704725996	1586.0666666666666	15683.433333333332	-6.485451604858717
645.8458260651132	1586.6333333333334	15651.8	-6.426163566705971
646.6019089619319	1586.4333333333334	15616.3	-7.562121862771125
647.3579191608902	1585.9333333333334	15622.6	-6.809853262115007
648.1138566598231	1586.3	15580.3	-6.727589544492207
648.8697214565653	1586.9666666666667	15563.933333333332	-6.005956239826335
649.6255135489516	1586.0	15523.366666666667	-6.869236907468076
650.3812329348169	1586.7333333333333	15519.166666666666	-7.184495243427291
651.1368796119959	1586.6333333333334	15543.033333333333	-6.921198679246569
651.8924535783235	1586.5	15562.266666666666	-6.603693636255366
652.6479548316345	1586.1	15541.666666666666	-7.072679359234595
653.4033833697637	1586.5666666666666	15514.466666666667	-6.571959797282478
654.1587391905458	1585.9666666666667	15485.966666666667	-6.836300098333342
654.9140222918159	1586.2666666666667	15488.466666666667	-6.971536754189348
655.6692326714084	1586.6	15514.033333333333	-7.127752205160354
656.4243703271585	1586.0	15547.033333333333	-7.078093698060725
657.1794352569008	1585.5666666666666	15572.966666666667	-6.970150161585507
657.9344274584702	1586.7	15589.6	-6.615431600601327
658.6893469297014	1586.4	15602.366666666667	-6.446519295576014
659.4441936684294	1586.1	15646.4	-6.107679912656712
660.1989676724888	1586.2	15661.533333333333	-6.667743564941555
660.9536689397146	1587.0333333333333	15693.233333333334	-6.844235048870049
661.7082974679414	1585.8	15725.3	-6.761718273974364
662.4628532550042	1585.8	15792.933333333332	-6.471854792723456
663.2173362987378	1586.0333333333333	15844.833333333334	-6.5325946239859345
663.9717465969768	1586.6333333333334	15882.766666666666	-7.238275024360539
664.7260841475563	1586.7333333333333	15923.1	-6.696423377323083
665.480348948311	1586.3666666666666	15971.466666666667	-6.800741129643644
666.2345409970756	1586.2666666666667	16046.833333333334	-6.239867768985895
666.988660291685	1586.4	16098.1	-6.894084983269701
667.742706829974	1586.3333333333333	16218.8	-5.784559344784958
668.4966806097776	1586.2	16306.066666666668	-6.247066638742858
669.2505816289303	1587.2	16389.466666666667	-6.458314606727534
670.0044098852671	1585.4333333333334	16482.433333333334	-6.462547686763077
670.7581653766227	1586.6	16577.133333333335	-6.614688316889915
671.511848100832	1586.7666666666667	16674.1	-6.182066116013061
672.2654580557298	1587.0	16765.433333333334	-7.003856253650098
673.0189952391509	1586.3	16855.066666666666	-6.787304936919384
673.7724596489301	1586.2666666666667	16947.7	-6.295500917367183
674.5258512829022	1586.7333333333333	17072.233333333334	-5.776129784760109
675.279170138902	1586.3666666666666	17200.9	-5.438569815794928
676.0324162147645	1586.5	17284.566666666666	-6.728417032378059
676.7855895083242	1585.9333333333334	17384.133333333335	-6.515521654278275
677.5386900174161	1587.0	17499.366666666665	-7.445898099613746
678.2917177398749	1586.3333333333333	17621.0	-6.940232884257514
679.0446726735356	1586.9	17753.966666666667	-6.360006819336042
679.797554816233	1586.2	17896.266666666666	-5.783836822532212
680.5503641658016	1586.6	18019.033333333333	-6.536692041719054
681.3031007200765	1586.2	18160.666666666668	-6.063557356752121
682.0557644768925	1586.9	18233.1	-6.754013106547126
682.8083554340842	1586.5666666666666	18341.0	-6.554995098368018
683.5608735894867	1585.8	18463.866666666665	-6.481142748916301
684.3133189409347	1586.5666666666666	18598.7	-6.080671616739071
685.0656914862628	1586.8	18729.633333333335	-6.173689069098932
685.8179912233061	1586.0333333333333	18820.766666666666	-6.448142047899657
686.5702181498993	1586.5	18944.733333333334	-6.137085750566209
687.3223722638772	1586.9	19100.033333333333	-6.0921490078004235
688.0744535630747	1587.1333333333334	19265.6	-5.8182757724937595
688.8264620453265	1586.6	19388.966666666667	-5.9810176179155095
689.5783977084674	1585.9666666666667	19492.666666666668	-6.028535858012644
690.3302605503324	1587.1666666666667	19615.866666666665	-6.090173334512637
691.082050568756	1586.6	19720.333333333332	-6.3935347800867035
691.8337677615733	1586.3666666666666	19755.7	-6.855844814728164
692.585412126619	1586.2333333333333	19857.233333333334	-6.149818704802754
693.3369836617278	1586.4	19955.833333333332	-6.656035348682456
694.0884823647348	1586.5333333333333	20075.733333333334	-6.7242760240031645
694.8399082334745	1586.9	20183.133333333335	-6.770184443000591
695.5912612657819	1586.2333333333333	20264.733333333334	-6.281732000879429
696.3425414594917	1586.5333333333333	20284.466666666667	-5.93552784292159
697.0937488124388	1586.3	20312.633333333335	-6.170543394857241
697.8448833224579	1587.0	20369.333333333332	-6.7559828313816945
698.5959449873841	1586.1666666666667	20412.2	-6.441256759279043
699.3469338050518	1586.5666666666666	20509.0	-6.447880568286519
700.0978497732962	1587.2333333333333	20507.0	-6.844386029469519
700.8486928899517	1587.1333333333334	20563.033333333333	-5.908622496677817
701.5994631528534	1586.3	20572.933333333334	-6.706367397078498
702.3501605598362	1586.4666666666667	20615.966666666667	-6.5969782935665915
703.1007851087347	1587.1333333333334	20669.366666666665	-5.250520333449729
703.8513367973837	1587.1	20678.433333333334	-6.1483470173554675
704.6018156236181	1587.1333333333334	20685.166666666668	-5.924931154372359
705.3522215852728	1586.3333333333333	20670.6	-5.449269927726394
706.1025546801824	1586.4	20662.566666666666	-5.944402359597875
706.8528149061818	1586.4333333333334	20667.2	-5.189451818369111
707.603002261106	1586.1333333333334	20654.466666666667	-5.602213137336274
708.3531167427894	1586.4	20627.2	-5.525443853340536
709.1031583490673	1586.7333333333333	20528.6	-6.518866993931304
709.8531270777742	1586.4	20472.5	-5.898718703186885
710.6030229267449	1586.4333333333334	20445.866666666665	-6.031170701225285
711.3528458938142	1587.2666666666667	20397.5	-5.828199412169393
712.1025959768172	1586.0666666666666	20326.066666666666	-5.894098516710202
712.8522731735884	1586.1666666666667	20227.166666666668	-6.024000594837652
713.6018774819628	1586.5	20146.266666666666	-5.736236109727114
714.351408899775	1586.3333333333333	20060.433333333334	-6.397059822532346
715.1008674248601	1586.2333333333333	20008.966666666667	-5.444291617984919
715.8502530550527	1586.8333333333333	19879.4	-6.411729495772207
716.5995657881876	1586.6333333333334	19767.166666666668	-6.341885953708044
717.3488056220998	1586.0	19670.033333333333	-6.690115917951229
718.097972554624	1587.0333333333333	19615.833333333332	-6.42809953988477
718.8470665835949	1586.7333333333333	19545.733333333334	-6.379826263306319
719.5960877068475	1586.7666666666667	19481.366666666665	-7.10274550510105
720.3450359222164	1586.5333333333333	19426.133333333335	-6.516550958325296
721.0939112275368	1586.4	19386.166666666668	-6.600720043637387
721.842713620643	1586.8	19358.966666666667	-6.05055879333545
722.5914430993702	1586.5666666666666	19284.466666666667	-6.3958799071007
723.340099661553	1587.0	19269.6	-5.886389439777867
724.0886833050263	1586.5	19241.2	-5.847090856199653
724.837194027625	1587.0	19195.466666666667	-5.902893558085098
725.5856318271836	1586.2	19145.733333333334	-5.802105997374271
726.3339967015373	1587.0	19079.1	-6.188364644463776
727.0822886485207	1586.8	19013.2	-7.075453987165187
727.8305076659686	1586.7333333333333	18988.066666666666	-6.327831709874885
728.5786537517159	1586.4333333333334	18936.933333333334	-6.645432698809856
729.3267269035974	1586.9	18923.033333333333	-5.603599168974801
730.0747271194479	1587.3666666666666	18862.9	-5.890231230481359
730.822654397102	1586.2	18818.566666666666	-6.4548148930862155
731.5705087343949	1586.3666666666666	18790.0	-5.874005093817916
732.3182901291611	1586.6666666666667	18758.8	-5.957057276901189
733.0659985792356	1586.0333333333333	18737.566666666666	-5.248436941837313
733.8136340824532	1586.9333333333334	18709.666666666668	-5.837344312552689
734.5611966366486	1586.9	18698.866666666665	-5.977024720164925
735.3086862396566	1586.5666666666666	18695.966666666667	-6.344960381512214
736.056102889312	1586.5	18708.4	-5.504650583956507
736.8034465834498	1586.7666666666667	18721.733333333334	-5.044757562982782
737.5507173199047	1586.2333333333333	18704.533333333333	-5.818820395726186
738.2979150965115	1586.8666666666666	18704.766666666666	-5.919076372183875
739.045039911105	1586.8666666666666	18683.566666666666	-6.2503282535719675
739.79209176152	1586.5333333333333	18683.533333333333	-6.205147116663853
740.5390706455914	1586.6333333333334	18723.733333333334	-5.404699418457119
741.285976561154	1586.7	18729.2	-5.854820999069681
742.0328095060426	1586.3666666666666	18713.566666666666	-6.37756269086894
742.7795694780918	1587.2	18688.3	-5.832986175909632
743.5262564751367	1586.1333333333334	18644.366666666665	-6.371380199762607
744.272870495012	1586.9666666666667	18635.366666666665	-5.677441669855521
745.0194115355524	1586.9333333333334	18595.366666666665	-5.609202538710158
745.765879594593	1586.5666666666666	18568.366666666665	-5.885462122305587
746.5122746699683	1586.1666666666667	18546.6	-6.185758008085502
747.2585967595134	1586.1666666666667	18534.866666666665	-6.038414916074104
748.0048458610628	1586.7666666666667	18538.833333333332	-5.993428596206198
748.7510219724516	1586.8666666666666	18586.7	-5.724652107133881
749.4971250915144	1587.1	18594.0	-5.977595316758624
750.243155216086	1587.0333333333333	18595.0	-6.189570802796863
750.9891123440015	1587.3333333333333	18651.8	-5.904847169441174
751.7349964730954	1586.4333333333334	18717.466666666667	-5.6594085481104
752.4808076012027	1586.0333333333333	18762.6	-5.679442388000214
753.2265457261582	1586.2666666666667	18778.933333333334	-5.2417789157993715
753.9722108457964	1586.6	18828.1	-5.532201637673108
754.7178029579526	1586.8	18883.833333333332	-4.9704573322307715
755.4633220604613	1586.5	18916.833333333332	-5.475153941539005
756.2087681511574	1586.7666666666667	18969.1	-5.344545219899515
756.9541412278757	1587.3333333333333	19009.066666666666	-5.198720631498086
757.699441288451	1586.9	19052.566666666666	-5.470645414607867
758.4446683307182	1586.1	19111.9	-5.098648195848969
759.1898223525119	1586.5	19139.333333333332	-6.129699404471604
759.9349033516671	1586.7666666666667	19208.1	-5.896991646816197
760.6799113260186	1586.7333333333333	19285.933333333334	-6.479225426299388
761.424846273401	1586.8	19387.4	-5.638158123250437
762.1697081916495	1586.3	19438.533333333333	-5.9364295386542025
762.9144970785986	1586.3333333333333	19495.833333333332	-5.683882778157462
763.6592129320832	1586.8	19541.133333333335	-5.629192364459611
764.4038557499381	1587.2333333333333	19585.433333333334	-5.809252635196104
765.1484255299982	1586.4666666666667	19635.6	-6.255709441981903
765.8929222700982	1586.8666666666666	19737.666666666668	-5.841794120132363
766.637345968073	1586.6333333333334	19785.533333333333	-6.0877365945397175
767.3816966217572	1586.4333333333334	19868.166666666668	-5.986935919584844
768.1259742289859	1586.7666666666667	19937.466666666667	-6.20807214897979
768.8701787875938	1586.5	20047.0	-5.240345253902617
769.6143102954156	1586.7333333333333	20090.5	-5.781274996160265
770.3583687502863	1586.8333333333333	20143.6	-5.797203931593128
771.1023541500406	1586.4666666666667	20208.633333333335	-5.615856963678712
771.8462664925133	1586.5333333333333	20260.9	-5.583423521867982
772.5901057755393	1586.1	20392.266666666666	-4.97340022594447
773.3338719969533	1586.7666666666667	20497.833333333332	-4.775647975210065
774.0775651545903	1586.5333333333333	20562.2	-5.628641628334895
774.8211852462848	1586.4333333333334	20653.1	-4.739890517790726
775.5647322698719	1586.6666666666667	20743.633333333335	-5.141302139045912
776.3082062231862	1586.6333333333334	20833.066666666666	-5.110852922855339
777.0516071040627	1586.7333333333333	20905.566666666666	-5.72235403074029
777.7949349103361	1587.3333333333333	21031.7	-5.4577957930997245
778.5381896398412	1586.8666666666666	21155.033333333333	-5.240788666610937
779.281371290413	1586.3333333333333	21261.6	-4.5933197668883645
780.024479859886	1587.0	21370.133333333335	-4.4916445912152385
780.7675153460953	1586.2	21490.3	-4.141863550993823
781.5104777468754	1586.8333333333333	21563.566666666666	-4.459813368337094
782.2533670600615	1586.4	21651.666666666668	-4.816419792147107
782.996183283488	1586.5333333333333	21784.233333333334	-5.732467215302669
783.73892641499	1586.2	21870.233333333334	-6.416246432955461
784.4815964524023	1586.8	21993.066666666666	-6.024219861542918
785.2241933935596	1586.3	22114.166666666668	-5.8155520439321196
785.9667172362967	1586.1333333333334	22198.3	-6.180537231864024
786.7091679784486	1586.4666666666667	22331.733333333334	-5.327157029428769
787.4515456178499	1586.0	22415.4	-5.959573039889943
788.1938501523355	1586.5666666666666	22524.533333333333	-6.0986724677047315
788.9360815797401	1586.6	22654.433333333334	-5.658651196766445
789.6782398978987	1586.5	22726.066666666666	-5.601041713327544
790.420325104646	1586.3333333333333	22848.766666666666	-5.807438236874824
791.1623371978169	1586.5666666666666	22954.9	-6.03548294639922
791.9042761752461	1587.2333333333333	23088.133333333335	-6.3848377420768925
792.6461420347684	1586.4666666666667	23202.466666666667	-6.366926841451127
793.3879347742187	1586.7	23343.033333333333	-6.457290457949502
794.1296543914318	1586.0666666666666	23442.333333333332	-6.312454468588839
794.8713008842426	1586.7	23551.533333333333	-5.101481383641159
795.6128742504857	1586.4333333333334	23697.633333333335	-4.996072098306224
796.354374487996	1586.5333333333333	23811.166666666668	-4.8000353059419565
797.0958015946084	1586.3333333333333	23887.566666666666	-5.379027640531256
797.8371555681575	1587.0333333333333	24050.766666666666	-5.154438728723725
798.5784364064783	1586.7333333333333	24184.566666666666	-4.821303784221347
799.3196441074057	1586.1333333333334	24265.066666666666	-5.052819058944194
800.0607786687742	1586.7333333333333	24329.7	-5.09655595850485
800.8018400884189	1587.0666666666666	24404.5	-5.6352490419807015
801.5428283641745	1586.7333333333333	24515.633333333335	-4.980573640467802
802.2837434938757	1587.2666666666667	24622.166666666668	-4.740888158126059
803.0245854753575	1586.7	24714.1	-5.2016258857815085
803.7653543064547	1585.9	24871.566666666666	-4.514793468735109
804.5060499850019	1586.3666666666666	24941.866666666665	-4.757093306542512
805.2466725088342	1586.2333333333333	25004.4	-5.004224069636116
805.9872218757862	1587.0666666666666	25108.266666666666	-5.872886668288364
806.7276980836928	1586.0333333333333	25262.933333333334	-5.068918008467915
807.4681011303886	1587.0666666666666	25372.833333333332	-5.193216349085982
808.2084310137088	1586.7333333333333	25441.666666666668	-5.343123962332129
808.948687731488	1586.5333333333333	25542.033333333333	-6.402942628466209
809.688871281561	1586.4666666666667	25667.7	-5.197593915174627
810.4289816617627	1587.1666666666667	25788.566666666666	-5.667577648808725
811.1690188699278	1586.3	25908.433333333334	-5.351058497054786
811.9089829038911	1586.9	25880.666666666668	-5.446724357235536
812.6488737614875	1586.8666666666666	25966.0	-5.2036961479649975
813.3886914405518	1586.3333333333333	26039.8	-5.902803555552049
814.1284359389189	1585.9666666666667	26170.133333333335	-5.392669194827387
814.8681072544233	1586.6333333333334	26241.466666666667	-6.057046162357275
815.6077053849002	1586.1666666666667	26392.4	-4.863668528654497
816.3472303281842	1586.0666666666666	26442.866666666665	-5.561061888643595
817.0866820821101	1586.6	26471.366666666665	-5.0083037992020305
817.8260606445127	1586.3	26555.0	-5.409769633275396
818.5653660132269	1587.2666666666667	26682.666666666668	-5.21964588305672
819.3045981860876	1586.3333333333333	26768.4	-5.360240048817724
820.0437571609293	1587.1	26909.266666666666	-4.812609557655947
820.7828429355872	1586.0666666666666	26949.8	-5.570084568418634
821.5218555078957	1587.0333333333333	27046.933333333334	-5.720366443928796
822.26079487569	1586.4333333333334	27145.333333333332	-5.540683354311765
822.9996610368046	1586.2333333333333	27224.633333333335	-5.383655274319166
823.7384539890745	1585.8666666666666	27308.766666666666	-5.357184629894722
824.4771737303345	1585.8333333333333	27418.933333333334	-5.554726095120277
825.2158202584193	1586.6333333333334	27511.233333333334	-5.5137426784751735
825.9543935711638	1586.1	27565.633333333335	-5.598983899304215
826.6928936664028	1586.2666666666667	27645.566666666666	-5.7250709679379685
827.4313205419711	1586.7666666666667	27696.366666666665	-5.7316240438201564
828.1696741957036	1586.4666666666667	27763.133333333335	-5.959847480680221
828.907954625435	1586.4	27854.933333333334	-5.6656241377477015
829.646161829	1586.3	27927.1	-5.708222531944096
830.3842958042337	1586.5333333333333	27980.9	-5.207083154504031
831.1223565489707	1587.1	28042.933333333334	-5.333451267048445
831.8603440610459	1586.3333333333333	28123.266666666666	-5.150164891813388
832.598258338294	1586.0333333333333	28240.433333333334	-5.361021985014845
833.3360993785501	1586.8333333333333	28273.4	-5.57262216228685
834.0738671796487	1587.2	28340.133333333335	-5.992468853875622
834.8115617394246	1586.6333333333334	28453.033333333333	-5.683962711686065
835.5491830557129	1587.0333333333333	28574.866666666665	-5.8401214925692955
836.2867311263482	1586.5	28683.8	-5.51928115551045
837.0242059491653	1586.4	28769.233333333334	-5.61506795611462
837.7616075219992	1586.1666666666667	28850.666666666668	-5.648673638972632
838.4989358426844	1585.9333333333334	28884.5	-5.086450230733264
839.2361909090561	1586.1	28915.033333333333	-5.037897972177851
839.9733727189487	1586.1	28941.6	-5.100508348339839
840.7104812701973	1586.4666666666667	29094.766666666666	-5.133194483093777
841.4475165606366	1586.2666666666667	29286.7	-5.609358172866441
842.1844785881015	1586.2666666666667	29452.966666666667	-5.6576414448971155
842.9213673504267	1586.8333333333333	29626.666666666668	-5.146156914199771
843.6581828454471	1586.6666666666667	29672.733333333334	-5.162184708564358
844.3949250709974	1586.3666666666666	29736.0	-4.81047355833094
845.1315940249126	1586.4333333333334	29825.7	-5.01020675530045
845.8681897050272	1586.3666666666666	29967.0	-5.2792779664307385
846.6047121091764	1585.6	30118.1	-4.9645265152696485
847.3411612351948	1586.2666666666667	30179.166666666668	-4.29085957928604
848.0775370809172	1586.1	30194.4	-4.934437197313763
848.8138396441784	1586.5333333333333	30257.766666666666	-4.854269986840814
849.5500689228132	1586.1666666666667	30284.366666666665	-5.387147625072423
850.2862249146566	1586.6666666666667	30351.666666666668	-5.403046809849423
851.0223076175432	1586.2	30469.666666666668	-5.241896629282936
851.7583170293079	1586.6	30634.666666666668	-5.858926151431187
852.4942531477856	1586.2666666666667	30752.7	-5.3423737055332285
853.2301159708109	1586.4666666666667	30762.666666666668	-5.551292573523311
853.9659054962187	1586.2666666666667	30809.5	-5.262073463855324
854.7016217218439	1586.4333333333334	30869.266666666666	-5.235309592439445
855.4372646455213	1586.3	31011.133333333335	-5.317127780128552
856.1728342650856	1586.3666666666666	31136.766666666666	-4.862284179779575
856.9083305783716	1585.8333333333333	31267.1	-4.506585254896653
857.6437535832143	1586.5333333333333	31318.466666666667	-4.2728835342674065
858.3791032774483	1586.5	31397.333333333332	-4.7753754483784965
859.1143796589085	1586.8666666666666	31387.2	-4.949502741786171
859.8495827254299	1586.7666666666667	31553.6	-5.0224505190403645
860.5847124748469	1586.9333333333334	31596.333333333332	-5.407645525034942
861.3197689049947	1586.4333333333334	31702.8	-5.224260226043539
862.0547520137079	1586.6333333333334	31824.466666666667	-5.557570947524223
862.7896617988213	1586.6333333333334	31894.6	-5.3830080111029055
863.5244982581698	1585.9	32050.5	-4.954947021668142
864.2592613895882	1586.6	32139.833333333332	-4.764012056818863
864.9939511909114	1586.7333333333333	32147.9	-4.911278335372489
865.728567659974	1586.7	32183.366666666665	-5.00618275890819
866.4631107946109	1586.2333333333333	32296.833333333332	-4.496273329783946
867.197580592657	1586.4333333333334	32323.366666666665	-4.174421797121593
867.931977051947	1586.5666666666666	32397.966666666667	-4.76009596978076
868.6663001703158	1586.2333333333333	32384.0	-5.143261785431841
869.4005499455982	1586.5333333333333	32439.766666666666	-5.173481794316552
870.1347263756289	1586.2	32543.1	-4.095800125085389
870.8688294582428	1586.7666666666667	32704.533333333333	-4.614531318211038
871.6028591912748	1586.6333333333334	32812.0	-4.441341147556968
872.3368155725594	1585.6666666666667	32914.433333333334	-5.006805884573557
873.0706985999318	1586.6	32995.76666666667	-5.041446022621435
873.8045082712266	1585.9	33058.1	-4.723025572808798
874.5382445842787	1586.5666666666666	33107.13333333333	-4.416323369443455
875.2719075369228	1585.9333333333334	33207.46666666667	-5.50530922453806
876.0054971269938	1586.0666666666666	33421.0	-4.912362105999594
876.7390133523264	1586.1333333333334	33553.6	-5.036270888460563
877.4724562107556	1586.7	33829.8	-4.54583650690938
878.2058257001161	1586.6333333333334	33997.63333333333	-4.776500553180425
878.9391218182427	1586.1333333333334	34118.3	-4.687939109124062
879.6723445629702	1587.4	34240.066666666666	-4.815008743816404
880.4054939321335	1586.1333333333334	34351.3	-5.097352304365231
881.1385699235674	1586.5	34571.333333333336	-4.781110167910538
881.8715725351066	1586.4333333333334	34765.833333333336	-5.172931346939183
882.604501764586	1586.0666666666666	34946.76666666667	-6.047158327147352
883.3373576098403	1586.4333333333334	35123.1	-6.432231004890512
884.0701400687044	1586.1666666666667	35246.63333333333	-6.264216626348723
884.8028491390132	1586.4666666666667	35370.26666666667	-6.3601868290322
885.5354848186014	1586.4666666666667	35442.63333333333	-6.090835191967318
886.2680471053038	1586.4666666666667	35542.0	-6.204285188316813
887.0005359969554	1586.1666666666667	35666.0	-6.544745246229137
887.7329514913906	1586.5	35780.96666666667	-7.032300399514029
888.4652935864447	1586.6333333333334	35962.8	-7.234465693808462
889.1975622799522	1586.3	36145.3	-7.1132737936236925
889.929757569748	1586.9666666666667	36372.1	-7.035057768270473
890.6618794536669	1586.0666666666666	36564.86666666667	-6.496842459994792
891.3939279295437	1586.2	36704.066666666666	-6.071491139260472
892.1259029952132	1586.5666666666666	36805.36666666667	-5.858381562855518
892.8578046485103	1586.9	37065.46666666667	-5.070714739310991
893.5896328872698	1586.1	37212.333333333336	-4.368494984326526
894.3213877093264	1586.2333333333333	37405.333333333336	-4.052094810379336
895.0530691125149	1586.0666666666666	37676.2	-4.0313424886292575
895.7846770946703	1585.6	38012.13333333333	-3.6428919353591676
896.5162116536272	1586.8	38209.8	-3.3556123413901093
897.2476727872206	1586.6333333333334	38348.23333333333	-3.225761429769319
897.9790604932853	1586.3333333333333	38495.73333333333	-2.6066780184471185
898.7103747696559	1586.8	38605.4	-2.3987713637934873
899.4416156141674	1586.2333333333333	38762.6	-2.4602575473922803
900.1727830246544	1586.4	39006.3	-2.3454130814798946
900.9038769989521	1586.6333333333334	39327.166666666664	-2.1851143460786875
901.634897534895	1586.6666666666667	39579.13333333333	-2.1134074052696383
902.365844630318	1586.7	39803.666666666664	-1.7016285513299325
903.0967182830558	1586.5	39936.86666666667	-1.6393160971162546
903.8275184909435	1586.7666666666667	40069.23333333333	-1.0257695810402048
904.5582452518156	1586.4666666666667	40231.433333333334	-0.8708252586623783
905.288898563507	1586.3333333333333	40435.46666666667	-0.5358886314779566
906.0194784238527	1586.8	40581.166666666664	-0.7400039382565973
906.7499848306873	1586.6666666666667	40786.566666666666	-0.7453439688735456
907.4804177818455	1586.3333333333333	41004.666666666664	-0.2522292306569446
908.2107772751625	1586.3333333333333	41151.36666666667	-0.38840232569642535
908.9410633084728	1587.0	41318.26666666667	-0.7553895927804379
909.6712758796114	1586.1	41389.066666666666	-0.530319649244884
910.4014149864129	1586.7666666666667	41469.3	-0.6782390058375312
911.1314806267123	1586.2	41609.066666666666	-0.8405126436126539
911.8614727983444	1586.6666666666667	41797.13333333333	-0.7330971358229289
912.5913914991438	1586.9333333333334	41992.433333333334	-0.7928660252318239
913.3212367269456	1585.8666666666666	42179.933333333334	-1.0792036633967697
914.0510084795844	1587.2	42357.066666666666	-0.6142054905132196
914.7807067548952	1586.4333333333334	42467.166666666664	-1.084008632336732
915.5103315507125	1586.9666666666667	42558.433333333334	-1.0890124567906978
916.2398828648716	1586.7333333333333	42693.1	-1.4109689251028126
916.9693606952068	1586.1	42792.6	-1.9195553388102702
917.6987650395532	1586.2	42940.36666666667	-1.5895153256872414
918.4280958957455	1586.9666666666667	43009.3	-1.9140986956565935
919.1573532616186	1587.2333333333333	43122.1	-1.2647440164671864
919.8865371350073	1586.3666666666666	43158.333333333336	-1.1813191374152463
920.6156475137464	1586.8666666666666	43142.3	-1.4474826761452466
921.3446843956707	1586.6	43105.13333333333	-0.8722062644789065
922.0736477786149	1586.3	43019.166666666664	-1.2114122019623632
922.802537660414	1586.1333333333334	42963.0	-1.444304014667261
923.5313540389027	1586.2666666666667	43008.166666666664	-1.689631841723318
924.2600969119159	1586.2666666666667	43018.833333333336	-2.021450960380273
924.9887662772883	1586.5	42981.73333333333	-2.05946949337074
925.7173621328548	1586.9666666666667	42900.566666666666	-2.258433274994927
926.4458844764501	1586.4	42873.1	-2.1939702061660102
927.1743333059092	1586.8666666666666	42712.2	-2.68630287439511
927.9027086190666	1586.3333333333333	42413.63333333333	-2.6646215609890396
928.6310104137575	1586.7666666666667	42009.166666666664	-2.1121215023545634
929.3592386878165	1586.1333333333334	41474.73333333333	-2.761031600658009
930.0873934390784	1586.4333333333334	40781.03333333333	-3.003844245591005
930.815474665378	1586.4666666666667	40091.166666666664	-2.5943010149069936
931.5434823645503	1586.8	39103.6	-3.52329521928929
932.2714165344298	1585.9333333333334	38006.76666666667	-2.9930072183675813
932.9992771728516	1586.5	36917.96666666667	-3.076826156809101
933.7270642776504	1585.8666666666666	35748.76666666667	-3.2233295282150793
934.4547778466609	1586.1333333333334	34611.433333333334	-3.5496392486044894
935.1824178777181	1586.5333333333333	33754.7	-3.0458646544593275
935.9099843686568	1586.0	32993.86666666667	-3.9084679421449806
936.6374773173115	1586.4666666666667	32477.333333333332	-3.6372526546107724
937.3648967215174	1585.8	32147.833333333332	-3.2100472637307256
938.0922425791092	1586.7666666666667	31985.333333333332	-3.1289130676078196
938.8195148879216	1585.7	32087.533333333333	-3.1169441484002594
939.5467136457895	1586.7666666666667	32298.433333333334	-3.2655816240882696
940.2738388505477	1586.0	32635.633333333335	-2.7884499905668307
941.000890500031	1585.9333333333334	33036.63333333333	-3.083565350347978
941.7278685920743	1586.8666666666666	33582.2	-3.219478503619221
942.4547731245123	1586.2333333333333	34200.63333333333	-3.2982540145477075
943.1816040951798	1586.0333333333333	34903.666666666664	-3.733632379784296
943.9083615019116	1586.3666666666666	35664.23333333333	-3.868420626278815
944.6350453425426	1586.9	36438.166666666664	-3.4579343349388867
945.3616556149077	1586.4333333333334	37217.833333333336	-3.2063139161066716
946.0881923168415	1585.9666666666667	37946.933333333334	-4.200226057896306
946.8146554461789	1586.0666666666666	38694.5	-3.664432842655211
947.5410450007547	1586.8333333333333	39446.46666666667	-3.6587621783011737
948.2673609784038	1586.3	40208.76666666667	-3.607612251553726
948.9936033769609	1586.1	41006.86666666667	-2.9801046880140696
949.7197721942608	1586.5666666666666	41765.73333333333	-2.999191208203567
950.4458674281384	1586.9	42540.86666666667	-3.2813163239419483
951.1718890764284	1587.2666666666667	43221.46666666667	-3.041147396679796
951.8978371369658	1586.6	43896.23333333333	-2.83982562086131
952.6237116075853	1587.4666666666667	44540.03333333333	-2.4044739713158014
953.3495124861216	1586.4333333333334	45107.8	-2.510071052815483
954.0752397704097	1586.0	45625.63333333333	-2.2857743352340294
954.8008934582843	1585.8666666666666	46144.46666666667	-2.4640823436814783
955.5264735475803	1586.7333333333333	46709.26666666667	-2.8364439635053937
956.2519800361324	1586.6	47287.7	-2.3569720047466807
956.9774129217755	1585.9333333333334	47745.86666666667	-1.5833786286104312
957.7027722023442	1585.7666666666667	48169.6	-1.6946924794202196
958.4280578756737	1586.9	48487.53333333333	-1.4858276284800165
959.1532699395985	1586.6	48757.666666666664	-0.9616586896042043
959.8784083919536	1586.8666666666666	49098.86666666667	-0.7890420723301745
960.6034732305736	1586.7	49348.833333333336	-1.3143524146445897
961.3284644532936	1586.4333333333334	49595.933333333334	-0.8323395326136621
962.053382057948	1586.7	49930.36666666667	-1.3821529451763077
962.7782260423721	1586.3666666666666	50186.86666666667	-1.334476651598207
963.5029964044004	1586.0666666666666	50426.8	-1.1508840402461984
964.2276931418677	1585.9666666666667	50643.2	-1.0056945184330544
964.952316252609	1586.5333333333333	50809.96666666667	-1.0709574829443096
965.6768657344589	1586.4333333333334	50883.13333333333	-1.00696744724173
966.4013415852523	1586.7333333333333	50942.833333333336	-0.8556126482632005
967.1257438028242	1586.3	50969.7	-0.8826406441289338
967.8500723850091	1586.1666666666667	51015.63333333333	-1.2105066080247564
968.574327329642	1586.6333333333334	51071.13333333333	-1.090702715971097
969.2985086345576	1587.2666666666667	51241.8	-1.0436388294826016
970.0226162975908	1586.8666666666666	51201.833333333336	-1.5858243545167476
970.7466503165765	1586.2	51181.9	-1.4089994399370955
971.4706106893493	1586.6666666666667	51117.0	-1.476690865735846
972.1944974137441	1586.9333333333334	50956.96666666667	-1.6012733223814195
972.9183104875957	1585.9333333333334	50658.53333333333	-1.4495747260554208
973.6420499087391	1587.3666666666666	50323.7	-1.3802135730259024
974.3657156750087	1586.1333333333334	50096.3	-1.151870684461144
975.0893077842397	1586.5333333333333	49891.23333333333	-0.9486837864357335
975.8128262342667	1586.6333333333334	49847.36666666667	-0.1967318199083499
976.5362710229247	1586.2333333333333	49736.833333333336	-0.28552371718675257
977.2596421480483	1586.0666666666666	49674.433333333334	-0.5135701114888817
977.9829396074724	1586.7333333333333	49531.9	-0.3473920215909517
978.7061633990318	1586.3666666666666	49332.63333333333	-0.5390512182717352
979.4293135205613	1586.9	49029.13333333333	-0.6378824173309868
980.1523899698958	1586.8	48811.433333333334	-0.45743093768892346
980.87539274487	1586.4	48733.433333333334	-0.14244769981526312
981.5983218433189	1586.4333333333334	48751.3	0.06599574000068385
982.3211772630771	1586.8333333333333	48760.3	-0.5569325641042734
983.0439590019795	1586.0	48889.76666666667	-0.09363580327941325
983.7666670578608	1586.5333333333333	48935.13333333333	-0.5396060155231294
984.4893014285559	1586.4333333333334	49001.9	0.18444725074391685
985.2118621118997	1586.7	48955.13333333333	-0.057451736320706694
985.9343491057269	1587.2	48914.46666666667	0.23987645884202433
986.6567624078724	1586.7333333333333	48816.4	0.35140544342497226
987.3791020161709	1586.7	48761.666666666664	0.34751345689881724
988.1013679284573	1587.2666666666667	48701.566666666666	0.3279734659879051
988.8235601425663	1586.3666666666666	48699.13333333333	0.42055306733404607
989.5456786563328	1586.8666666666666	48736.63333333333	-0.03193014441974982
990.2677234675917	1586.4666666666667	48828.46666666667	0.251653954509092
990.9896945741776	1587.1	48737.63333333333	-0.13783320970265964
991.7115919739255	1586.7	48648.5	0.24061437921902928
992.4334156646702	1586.2666666666667	48376.433333333334	0.3974405665898178
993.1551656442463	1586.3	47944.86666666667	0.3351971879391668
993.8768419104888	1587.2333333333333	47566.8	-0.2514891258446843
994.5984444612325	1586.5666666666666	47270.5	-0.008238891736026955
995.3199732943121	1586.9666666666667	46951.833333333336	-0.02425185059721002
996.0414284075626	1587.2333333333333	46630.5	0.16683376445577883
996.7628097988187	1586.4333333333334	46447.2	0.9028789725534633
997.4841174659151	1587.0333333333333	46245.86666666667	0.9027429430677933
998.2053514066869	1586.2333333333333	45908.933333333334	0.4136922486348734
998.9265116189687	1586.3333333333333	45468.9	0.5420198226955034
999.6475981005952	1586.4333333333334	44836.53333333333	-0.20178661524050376
1000.3686108494015	1587.3666666666666	44271.46666666667	0.04646658204370434
1001.0895498632223	1586.7333333333333	43926.03333333333	0.4851076743595968
1001.8104151398923	1586.9333333333334	43598.9	0.1333729306329363
1002.5312066772464	1586.0	43256.066666666666	0.5155107691375312
1003.2519244731194	1586.6	42957.63333333333	0.49856976565983385
1003.9725685253462	1586.6333333333334	42666.833333333336	1.0132613449756502
1004.6931388317614	1586.2333333333333	42328.23333333333	1.2642935229755188
1005.4136353902	1587.0333333333333	41832.566666666666	0.8547781323235709
1006.1340581984969	1586.5333333333333	41318.433333333334	1.4335464778679072
1006.8544072544867	1586.6333333333334	40640.933333333334	1.7959255552294782
1007.5746825560042	1586.2333333333333	40006.8	1.8676129404265667
1008.2948841008844	1586.6666666666667	39396.166666666664	1.7990430925358911
1009.0150118869618	1586.8333333333333	38833.26666666667	1.3090601364694403
1009.7350659120716	1587.0333333333333	38455.73333333333	1.3729077414266935
1010.4550461740483	1587.6333333333334	38137.1	1.545474995238945
1011.174952670727	1586.6	37754.46666666667	1.31041884146856
1011.8947853999423	1586.9333333333334	37365.666666666664	1.4322557403625722
1012.614544359529	1587.1333333333334	36839.23333333333	1.8325114285769573
1013.334229547322	1586.7666666666667	36200.6	1.67992195070774
1014.0538409611561	1586.6666666666667	35531.96666666667	1.998742724638656
1014.7733785988661	1586.3333333333333	34869.96666666667	2.1255400093800363
1015.4928424582868	1587.4	34317.933333333334	1.6275878630559437
1016.2122325372529	1586.8333333333333	33853.833333333336	1.5289843657731859
1016.9315488335994	1587.0	33435.8	1.5883286932660954
1017.6507913451611	1585.9666666666667	33066.86666666667	1.5238531651811626
1018.3699600697728	1586.1333333333334	32734.166666666668	2.0044980375466235
1019.0890550052692	1586.6	32298.7	2.1187420581659286
1019.8080761494851	1586.2333333333333	31710.566666666666	1.9805628249396083
1020.5270235002555	1586.7666666666667	31065.633333333335	2.172561249340424
1021.2458970554151	1587.2	30371.5	2.5593926294261107
1021.9646968127987	1587.0333333333333	29713.166666666668	2.642766958245911
1022.6834227702411	1586.9333333333334	29143.1	2.442352161637878
1023.4020749255772	1585.8333333333333	28651.5	2.3479754069435916
1024.1206532766416	1587.3666666666666	28242.5	2.71912152968865
1024.8391578212693	1586.7333333333333	27932.566666666666	2.8119763877445356
1025.5575885572953	1586.5666666666666	27572.933333333334	2.1170414913219964
1026.2759454825539	1586.0333333333333	27144.633333333335	2.4418207437700783
1026.9942285948803	1586.5666666666666	26588.166666666668	2.9683457391413146
1027.7124378921092	1586.7	26018.466666666667	3.058705044823864
1028.4305733720753	1586.7	25427.833333333332	2.3269647563258764
1029.1486350326138	1585.8333333333333	24834.633333333335	1.8026485746347594
1029.866622871559	1586.9333333333334	24347.666666666668	1.5763928606193613
1030.584536886746	1586.7333333333333	23929.0	1.9787790040171416
1031.3023770760096	1586.6666666666667	23548.5	1.6166423409884287
1032.0201434371845	1586.8333333333333	23211.9	1.522272397540155
1032.7378359681059	1586.4666666666667	22864.766666666666	1.8872764087377016
1033.455454666608	1586.6333333333334	22462.533333333333	1.5108882200424603
1034.1729995305259	1586.8333333333333	22019.566666666666	1.5181203893006094
1034.8904705576945	1586.0	21503.7	1.4516926164103199
1035.6078677459486	1586.4	20969.133333333335	0.9301080156808508
1036.3251910931228	1586.6	20513.766666666666	1.647553121221094
1037.042440597052	1585.8666666666666	20023.333333333332	0.9589611904825359
1037.7596162555712	1587.2333333333333	19608.733333333334	1.7079344056544086
1038.4767180665153	1586.9333333333334	19252.9	1.7250987727490874
1039.1937460277186	1586.2666666666667	18939.933333333334	1.1301460006039963
1039.9107001370162	1586.5	18642.2	1.35846777263672
1040.627580392243	1586.4	18379.666666666668	1.333034885906103
1041.3443867912338	1586.8333333333333	18062.266666666666	1.9303300333981552
1042.0611193318232	1587.7	17657.433333333334	0.956859366247967
1042.7777780118463	1586.8666666666666	17213.6	1.4373573487336442
1043.4943628291376	1586.4333333333334	16738.833333333332	0.6147519892473324
1044.2108737815322	1586.9	16357.066666666668	1.2465350660499297
1044.9273108668647	1586.3666666666666	15977.9	1.5609451591865602
1045.64367408297	1586.2333333333333	15636.633333333333	1.7644052238431782
1046.359963427683	1586.7333333333333	15358.6	1.9036182564552782
1047.0761788988382	1586.8666666666666	15082.8	2.2907865552511475
1047.7923204942708	1586.9	14808.7	1.381763501214702
1048.5083882118154	1586.3	14535.4	1.3570768855421953
1049.224382049307	1586.7	14227.266666666666	1.085898737887739
1049.9403020045802	1586.3666666666666	13889.066666666668	0.9223281572730607
1050.6561480754697	1586.4333333333334	13549.733333333334	1.2870040776971505
1051.3719202598106	1586.7333333333333	13208.2	0.5409564399878467
1052.0876185554378	1587.2666666666667	12936.966666666667	0.9129376227489288
1052.8032429601856	1586.2333333333333	12678.466666666667	1.3515751895479475
1053.5187934718892	1586.8	12475.4	0.8250783205879024
1054.2342700883835	1585.9333333333334	12312.866666666667	1.2582476500181734
1054.949672807503	1586.4666666666667	12166.666666666666	1.6450256667754815
1055.6650016270826	1586.3666666666666	11995.8	1.0665910238750997
1056.3802565449573	1586.2666666666667	11778.366666666667	0.9726166497378428
1057.0954375589617	1585.9666666666667	11550.133333333333	1.1172279386850605
1057.8105446669308	1586.1666666666667	11330.4	1.4688137661574667
1058.5255778666992	1586.9666666666667	11080.266666666666	0.18150289685386733
1059.240537156102	1586.2333333333333	10856.933333333332	-0.10304880008950598
1059.9554225329737	1586.1333333333334	10678.633333333333	0.7983927929842953
1060.6702339951491	1586.5666666666666	10524.533333333333	0.5704954774079489
1061.3849715404633	1587.2666666666667	10399.166666666666	1.1679808031832193
1062.0996351667509	1586.6333333333334	10299.733333333334	1.6596445129954782
1062.8142248718468	1586.2333333333333	10166.666666666666	0.8224205276747967
1063.528740653586	1586.4	10020.533333333333	0.7937091077925501
1064.2431825098029	1586.1666666666667	9833.9	-0.04212293518473811
1064.9575504383324	1586.1666666666667	9643.433333333332	1.0829619023521453
1065.6718444370097	1586.3333333333333	9446.733333333334	1.239387835315315
1066.386064503669	1586.4	9259.433333333332	0.8441614338204539
1067.1002106361457	1586.5666666666666	9117.7	0.7445363400034315
1067.8142828322743	1586.8333333333333	9017.333333333334	1.254535941287426
1068.5282810898898	1586.6	8899.3	-0.8800456758563772
1069.2422054068265	1586.2	8810.4	0.1864015166965106
1069.95605578092	1586.4	8701.933333333332	0.38672526732344503
1070.6698322100044	1586.3	8563.9	0.16185738371606972
1071.383534691915	1586.6333333333334	8393.866666666667	-0.5185885522375686
1072.0971632244864	1586.1666666666667	8231.3	0.5340629442379975
1072.8107178055534	1586.5666666666666	8066.833333333333	0.2972147912181041
1073.524198432951	1586.0333333333333	7943.133333333333	0.3348796655624445
1074.2376051045137	1586.4666666666667	7834.9	0.08804800819942205
1074.9509378180765	1586.1333333333334	7748.133333333333	0.2914128820472467
1075.6641965714741	1586.4333333333334	7660.8	-0.045278602525942895
1076.3773813625414	1586.3	7547.166666666667	-1.0890688635918524
1077.0904921891133	1586.1666666666667	7448.533333333334	-1.0137361493851127
1077.8035290490245	1586.5333333333333	7319.966666666666	-0.36595973047992736
1078.51649194011	1586.2	7197.766666666666	0.03869809066119574
1079.2293808602042	1586.4333333333334	7073.433333333333	-0.28484553835065735
1079.9421958071423	1586.1	6944.666666666667	-1.1170076204907657
1080.6549367787588	1586.0333333333333	6856.533333333334	-1.1000324058717645
1081.367603772889	1586.9333333333334	6779.8	-0.6935988851246564
1082.080196787367	1586.4333333333334	6717.4	-2.0631739353126344
1082.7927158200282	1586.8	6650.433333333333	-0.5114440027037754
1083.5051608687072	1586.3	6548.866666666667	0.0408418267692093
1084.217531931239	1586.5	6417.633333333333	-2.435305334117095
1084.9298290054578	1586.4	6297.9	-0.5527133827829152
1085.6420520891993	1586.7333333333333	6189.1	-2.033479088276078
1086.3542011802977	1586.1666666666667	6114.933333333333	-0.6867175825940707
1087.0662762765878	1586.5666666666666	6059.366666666667	-0.15532706957526304
1087.7782773759047	1586.9666666666667	5993.7	-1.2727452459209112
1088.4902044760831	1586.4	5916.8	-1.105122339205906
1089.202057574958	1586.8333333333333	5833.9	-0.5075822551377341
1089.9138366703637	1586.0333333333333	5737.133333333333	-1.444858536152356
1090.6255417601355	1586.6	5644.266666666666	-0.3887038308449008
1091.337172842108	1586.6333333333334	5568.6	-0.23261038493505123
1092.048729914116	1586.6666666666667	5509.3	-0.2324393576870661
1092.7602129739944	1586.0666666666666	5463.566666666667	0.12322158740724688
1093.471622019578	1586.6333333333334	5418.3	-0.7549666949519992
1094.1829570487016	1587.1333333333334	5350.066666666667	-1.1756282465102317
1094.8942180592	1586.6666666666667	5263.633333333333	-2.4772140085067025
1095.605405048908	1586.5	5177.833333333333	-1.5089814417901715
1096.3165180156604	1586.4666666666667	5116.733333333334	-0.7784305505810597
1097.027556957292	1586.0333333333333	5073.766666666666	-1.0944007855260232
1097.7385218716379	1586.5666666666666	5038.533333333334	-1.653356922600601
1098.4494127565324	1587.1333333333334	4977.033333333334	-1.7643876865199293
1099.1602296098106	1586.3	4894.466666666666	-2.173790414805419
1099.8709724293074	1586.7	4813.266666666666	-2.0991586089292826
1100.5816412128574	1586.4666666666667	4740.133333333333	-1.6676869953632165
1101.2922359582956	1586.4666666666667	4699.833333333333	-1.1330679479157253
1102.0027566634565	1586.5	4665.166666666667	-1.188028225093564
1102.7132033261753	1587.4	4613.066666666667	-0.3300092032138348
1103.4235759442865	1587.6666666666667	4536.866666666667	-1.5434672645442724
1104.1338745156252	1586.7	4468.266666666666	-0.15571061539082523
1104.844099038026	1586.2333333333333	4416.4	-0.12274418120124692
1105.5542495093239	1586.9333333333334	4380.7	-1.6704748537142156
1106.2643259273534	1586.6666666666667	4325.4	-1.9934621606459983
1106.9743282899494	1586.0333333333333	4253.2	-3.5191124611711224
1107.684256594947	1586.2333333333333	4173.933333333333	-1.9536195792876099
1108.394110840181	1586.4	4110.766666666666	-2.772460648166195
1109.1038910234856	1586.3333333333333	4077.366666666667	-1.7630931429549188
1109.8135971426964	1586.2333333333333	4019.3	-0.9924969386879491
1110.5232291956477	1586.1666666666667	3942.3333333333335	-1.64350047377355
1111.2327871801745	1586.4666666666667	3878.3	-1.3055617745909405
1111.9422710941117	1586.7333333333333	3829.866666666667	-1.642580258547799
1112.6516809352938	1585.7333333333333	3778.766666666667	-3.40599083546853
1113.3610167015559	1587.1	3729.866666666667	-1.914471596334187
1114.0702783907325	1585.8333333333333	3669.6	-1.047772331595156
1114.7794660006589	1586.6666666666667	3621.8333333333335	-3.464483851615354
1115.4885795291696	1586.0666666666666	3595.8	-2.442203581772066
1116.1976189740992	1586.7333333333333	3539.6666666666665	-3.536240808871379
1116.906584333283	1586.2	3500.766666666667	-1.562361375177583
1117.6154756045555	1586.8333333333333	3456.8333333333335	-2.678004082462075
1118.3242927857516	1586.1	3429.0	-1.2236969926941157
1119.0330358747062	1586.0333333333333	3376.9666666666667	-4.367149525809503
1119.741704869254	1586.0333333333333	3337.4	-3.441441580367735
1120.4502997672296	1586.4666666666667	3298.766666666667	-3.4525473174861196
1121.1588205664682	1586.0333333333333	1664.5666666666666	-6.040863634814565
1121.8672672648045	1585.7333333333333	1665.4333333333334	-4.337558971755915
1122.5756398600731	1584.4	1664.8666666666666	-4.652560577399687
1123.2839383501089	1585.3666666666666	1665.5	-0.0
