# Supplementary material for: Roblonski: A Material-Efficient Robo-Fluidic Toolbox for Rapid Photochemical Characterization
Source: ACS Cent Sci. 2026 Feb 6;12(3):333–44. doi: 10.1021/acscentsci.5c02027 (PMC13022720; doi:10.1021/acscentsci.5c02027)
Supplement: Supplementary file 2 [file oc5c02027_si_002.zip › BeerLambertStudy/Raw Data (Automataed)/BLEC Study (2025 Jun 12)/RhodamineB3/RhodamineB3_abs_summary.csv]

Concentration	0.009	0.0	0.009	0.006003004469764445	0.00400400696266799	0.0026706746326515445	0.0017813413063437486	0.0011881555360175066	0.000792500332609829	0.0
Signal	85.79859945812302	-6.9812538997135185	98.21971237036598	65.0460892721907	42.97252956522725	28.45500220630194	18.684375521169088	12.009531188645063	8.060354852893804	0.0
Signal	540.0439433888959	544.6398583848105	540.0439433888959	540.0439433888959	540.0439433888959	539.2777041620444	540.0439433888959	540.0439433888959	540.0439433888959	0.0
Signal	85.7766435631219	-7.204283330818199	98.16608655028959	64.99769063715661	42.90610142627722	28.30340571844109	18.65599881597511	11.969725668111952	8.043517609469161	0.0
Wavelength_nm	S-CHK	S-REF	S-EXP0	S-EXP1	S-EXP2	S-EXP3	S-EXP4	S-EXP5	S-EXP6
350.15676104652283	-0.48314451209348014	-5.548547157084839	5.830673628321662	4.199188991102433	3.4298565147583826	1.7938196279856466	0.8176672303739059	1.680153878539783	2.1783248870209793
350.94059987097285	-0.44150943726297387	-5.633180819777234	6.025442316952337	4.504771446312943	3.0671264075289977	1.803010756056703	0.9389003146415753	1.4922857259187907	1.5018555370092903
351.72436682899485	-0.4409236135885449	-5.684633619087174	6.122955253924206	4.69560864829894	2.818530342504009	1.7835287340633306	1.0300931947320056	1.258246761988917	1.1381141520204663
352.5080619184237	-0.4777683322730957	-5.73837020990114	6.169186576718483	4.807756603762817	2.690843366749282	1.77914868097053	1.1233615215595698	1.0541066215795718	1.0333897488983865
353.2916851370942	-0.5453265683332796	-5.816820542819638	6.188850037612795	4.863645668715368	2.658648129278644	1.8130080103447614	1.209918131236475	0.9400963092700421	1.1030909182006416
354.0752364828412	-0.6379074992957916	-5.922941824622059	6.1827826413850735	4.872054825889971	2.6796521289922186	1.876974868989917	1.260529020509634	0.9393416057358674	1.2557156135020993
354.8587159534994	-0.754865188999801	-6.0454292920982535	6.1418424672619025	4.838738127407348	2.7109658751735166	1.9399489447689913	1.2571260788241574	1.0352640176833878	1.411667219657108
355.6421235469038	-0.903349186296426	-6.168668809495015	6.063219781489192	4.774433861672515	2.7219065969414933	1.9665858529503266	1.212271662240651	1.1861589257177751	1.5151713724876323
356.42545926088906	-1.0940682467953464	-6.279411401715726	5.954320380524154	4.691197763936947	2.6974561489414963	1.9327246205689868	1.1610644540499848	1.3450290713705106	1.5370599919303674
357.20872309329	-1.332386476967499	-6.367234005064119	5.823276107523914	4.590608468026299	2.6323731036286278	1.829607499742929	1.1353759388209896	1.4717292194266252	1.4693225983538953
357.9919150419415	-1.6136146829153912	-6.422181014965972	5.668513423144767	4.4585122196895846	2.52501294029995	1.6597680651583273	1.1444288388094845	1.5360379616645616	1.3156621521068939
358.77503510467835	-1.9229091477952178	-6.434967847153377	5.476536199036736	4.2720822615502705	2.375819141554034	1.4328253913300486	1.1743283705902918	1.5179480911758247	1.0847383681336478
359.5580832793353	-2.2410120459482927	-6.400277808204143	5.231884150790423	4.016727940799795	2.191964623088385	1.1624375286148743	1.2038223816927331	1.4115918189296837	0.7906874117130824
360.34105956374725	-2.550960943235448	-6.324440621869539	4.936061995105927	3.7040437823416994	1.9958879483405214	0.869905752734355	1.2225268150056596	1.2323312456843283	0.4582008081366178
361.12396395574893	-2.8403583675874704	-6.228987320019105	4.620002851197299	3.3745950217805127	1.8260343485754067	0.5861544579667841	1.2352611828617581	1.0192580601906283	0.12671907694976703
361.9067964531752	-3.1002768814627153	-6.146754585581502	4.341112496616505	3.0845659196470914	1.7270253426942137	0.3487079353621825	1.2532837324272235	0.8270850924611013	-0.15251396341526835
362.6895570538609	-3.323365136943275	-6.109581761389675	4.16207274235051	2.8805670875342626	1.7302470774127805	0.19282982304392338	1.2806108479404665	0.7076822277478199	-0.3286753710272974
363.47224575564076	-3.506122750265423	-6.134213087334226	4.11993259175288	2.7803459183822534	1.8363914276226705	0.14040871220329887	1.3085754127534752	0.6913087021491933	-0.3681446487677267
364.2548625563497	-3.6544362435646334	-6.213373988166918	4.201094733485756	2.7674275242133923	2.0089106219578516	0.19118663317421536	1.3188662618942502	0.774828135234773	-0.26987895110923965
365.0374074538224	-3.786991289649522	-6.3191871044746435	4.3407021537756485	2.804238137144938	2.1847222680873113	0.323991598216975	1.293492457178714	0.9250458607036975	-0.0683345339726884
365.8198804458938	-3.931351614248744	-6.415239722402132	4.446977402114323	2.8518688037003805	2.297403787475477	0.5059304919856347	1.2219736397151477	1.092109503500775	0.17670457301336295
366.6022815303986	-4.110637007855373	-6.471623027414434	4.441037633372477	2.8841831492992416	2.302132831236163	0.7053718772346542	1.1047668641580648	1.2283273631661942	0.40182374102991236
367.3846107051717	-4.32897901103451	-6.4740588501996195	4.289629555023643	2.8887553567465396	2.191617963872374	0.8995821951408187	0.9517648859572452	1.3010694258665376	0.5617065393973215
368.1668679680479	-4.56359483050838	-6.425381607608361	4.016008794423123	2.858631849657937	1.9970055685043349	1.0741029019892832	0.7810878642543768	1.2976874102312284	0.6402898832495572
368.9490533168619	-4.769979164097855	-6.339953700493709	3.684621555955031	2.783315310626726	1.7734759401015365	1.2157237782437225	0.6157797252143897	1.220608876125917	0.6460387953140074
369.7311667494487	-4.898700449259521	-6.236313743601544	3.370657253734697	2.649423726745817	1.5787949895258189	1.3088596259274867	0.47801519073670207	1.0796729002945797	0.598435200711112
370.5132082636429	-4.916114842696659	-6.132567968542231	3.131671846248228	2.4509002279646213	1.4547226992378208	1.3409328067046475	0.3817167098070646	0.8881471681502822	0.5156303056633345
371.2951778572795	-4.81924600668766	-6.043106756300457	2.9907996552918075	2.1992753435402337	1.4165250285582704	1.3119239182122682	0.32546384095963976	0.6646902989537917	0.4104928553066136
372.07707552819323	-4.637122446890153	-5.97652146719391	2.9361980508692342	1.92445316472881	1.4533730488573653	1.2389008984304768	0.2935467703701846	0.4367156269651282	0.29204975439466097
372.8589012742189	-4.417784295508866	-5.933730829557773	2.9317998139010157	1.6640363868805688	1.5367841269650455	1.1490446790898439	0.263908018186501	0.23950194947872472	0.16699779359330424
373.6406550931913	-4.207482996668945	-5.909679022633805	2.9357012362168335	1.449561455900997	1.6362843949717023	1.0672596145527473	0.22192152224673833	0.10842369198152557	0.04175369032301912
374.4223369829453	-4.032872383326636	-5.899798228657958	2.9194602386926967	1.301513441413321	1.7355885493290844	1.0076765477398286	0.17055746557035523	0.06976215180755752	-0.07451729872712054
375.2039469413157	-3.895402421549914	-5.908029447118766	2.8808396704185135	1.235132737437869	1.8423300316775384	0.9760368484744841	0.13215352625234544	0.13214329933917046	-0.16403324190839186
375.9854849661373	-3.779788774703846	-5.9493353286697435	2.843832237851899	1.267314336905275	1.9835157306072784	0.9780549184414564	0.13823223999097145	0.2821111657627524	-0.19865674269605638
376.7669510552448	-3.6684995204541755	-6.042041120706807	2.8439283663374564	1.415070735799783	2.185140603102301	1.024342746422902	0.2106995235867366	0.48529096704740926	-0.14850611263094482
377.5483452064732	-3.5529276632668765	-6.192235488643111	2.905282752144857	1.681235074518101	2.4459107511767986	1.1246838777314414	0.3438474219667196	0.6926370891277687	-0.0006986262912409558
378.3296674176572	-3.4360812543825965	-6.382907225253242	3.0247176658954205	2.040584489821459	2.7244234087868913	1.2772592626424295	0.5006054165915108	0.8542760997223589	0.22454425318758542
379.11091768663164	-3.329717904641925	-6.5770051848063265	3.1733783878245703	2.4403553442699435	2.951384584591109	1.4628817744603753	0.6290451746280841	0.9368241567233806	0.4747331727655242
379.89209601123133	-3.2502440557392136	-6.7347073432026505	3.314473161961808	2.817785037011147	3.062820774019931	1.649613438558033	0.6914621789530262	0.9374335186612566	0.6869640231079757
380.67320238929113	-3.2154167107909464	-6.833820195179015	3.425583123155034	3.125114838726363	3.034682961802747	1.8064060040844172	0.6884357667317342	0.8849104500132023	0.817586287182392
381.45423681864577	-3.239757154468938	-6.87828109531529	3.5075944288607293	3.3436971843715906	2.8946724305557323	1.9159315732266586	0.6589212687546064	0.825594555709781	0.8601887148102207
382.23519929713007	-3.328690198981138	-6.891362636646829	3.577752018712464	3.481529408356396	2.7064778940221546	1.9792916906692213	0.657861994561955	0.8013823474746529	0.8430312133011908
383.01608982257886	-3.472995647645613	-6.898812153124323	3.652203003984317	3.558205281161065	2.535733742523683	2.0121830894694037	0.7242770917506283	0.8315128178068241	0.8091647709160981
383.796908392827	-3.647804613221176	-6.915317352862418	3.7334071220598712	3.5917163994158194	2.421578574313025	2.035774860540082	0.8631182571147118	0.9083167169753628	0.7961561323391715
384.57765500570923	-3.81720189435333	-6.940177284403497	3.8083028984298046	3.593438491787877	2.366093756475279	2.0670969368978085	1.0469578701778524	1.0048529108281476	0.8236204639689824
385.3583296590604	-3.9445145263256407	-6.962274786886273	3.8552869197918636	3.568613239777229	2.3435598943358773	2.111432645535057	1.234009569917621	1.088384057778609	0.8919318958326476
386.1389323507153	-4.003104564832035	-6.968320043578458	3.853067592102553	3.518348902903462	2.3202977319716824	2.158681830629795	1.3866484948087097	1.1319002879024378	0.9865615891596224
386.91946307850884	-3.9830484609997057	-6.949375144790647	3.7877354782355495	3.4397073088142136	2.2709943251525946	2.18552514934074	1.4822673701399864	1.1204995212322837	1.0838244909694037
387.69992184027564	-3.892049686957999	-6.902660728763237	3.656204165487198	3.3272144829499553	2.1853089519043136	2.161717394400002	1.5130146574544652	1.0523474593529567	1.1561586293280763
388.48030863385065	-3.7513632604933496	-6.831456531817345	3.4701593082775037	3.1786693502557046	2.067505107992681	2.0620112421516996	1.4815204654616183	0.9383787863364965	1.1788765808291393
389.2606234570687	-3.590434099041502	-6.742981882924937	3.256027086181306	3.000881929708612	1.9315503035153343	1.875921709576712	1.396037807905735	0.8002100595376378	1.1362917039218834
390.04086630776453	-3.441030070424003	-6.6471629369038645	3.0515682508327995	2.8121927290859423	1.79757095206954	1.6148178457332882	1.270524761458491	0.6678428007809689	1.0281799079490739
390.82103718377294	-3.331467226349969	-6.556041135962065	2.8973632598502057	2.638011897476491	1.689050371249838	1.311942218480909	1.1270687045387762	0.574001606599496	0.8724944904098155
391.6011360829288	-3.2800350011253774	-6.481638014180025	2.824562993662332	2.5001385237494684	1.6266110478753184	1.0149945881672906	0.9957221284998479	0.5440642666044884	0.7009890341276019
392.3811630030669	-3.289004763750283	-6.433583253078939	2.845820501568033	2.4074902405524803	1.6207657260524666	0.7732190872371678	0.9108299391456836	0.5857477067491601	0.5485422749149516
393.161117942022	-3.343213220402906	-6.415840115852342	2.951645667642664	2.3520015791349493	1.6672190047923703	0.6225703175234498	0.8996070304874326	0.6827021593664497	0.43716801449212994
393.941000897629	-3.416606889289511	-6.425154253981317	3.114389674595518	2.312170079664031	1.7494987116491183	0.5748157672641847	0.9709221270842363	0.7978894516439503	0.365126907263452
394.72081186772266	-3.4846691803449144	-6.452329567863205	3.298753086994245	2.2621093805284254	1.8487301262779319	0.6156204362986628	1.1075987569308028	0.8878069407274429	0.3081167907069613
395.5005508501378	-3.535624365194472	-6.485728002139489	3.473424133614767	2.1840682524995936	1.9535682483668042	0.7122768895001679	1.2692899247698524	0.9199804836861105	0.23418823510390485
396.28021784270925	-3.5743307901530024	-6.515542861350296	3.620059324447997	2.0778383863958547	2.0641832163614096	0.8280720069551375	1.40502985725732	0.8860465967747233	0.1235888936667644
397.0598128432718	-3.616432352929947	-6.536459677299265	3.7346784390249046	1.9626013005564724	2.185363663700884	0.9356901691915676	1.4714844115319154	0.8021922671974773	-0.01773634964737525
397.83933584966024	-3.6784922119055548	-6.546206878740345	3.8206219028509176	1.8672344194173949	2.3127285226360472	1.021556588885983	1.4472497269242002	0.6978742361001773	-0.16092556182826634
398.6187868597095	-3.769929594304888	-6.542962046486059	3.878821717909106	1.81454424884285	2.423359135696031	1.081490617075489	1.3387188766039833	0.6003491926545959	-0.27016697246688626
399.3981658712542	-3.890720077199247	-6.523821245908853	3.9013617496419126	1.8095764952718785	2.478882096339353	1.1129123257954872	1.175608644922768	0.5237489497573273	-0.3207242663536203
400.1774728821293	-4.03263433788402	-6.487578470902914	3.8737563950337357	1.8400801686580843	2.442625735288712	1.1117860085272264	1.0001192366744194	0.46959235526564136	-0.3067427134271261
400.9567078901696	-4.181199409702085	-6.441042181728918	3.7853117786761574	1.8894139111991617	2.30244878560492	1.0774304467827625	0.8550729409387312	0.43655645519910635	-0.23340497320250542
401.7358708932098	-4.3187142829008796	-6.403325055881169	3.6406788554120855	1.9513876612462404	2.0837811828583224	1.0217596490787226	0.7736155106779616	0.43188878872937675	-0.10359474415222092
402.5149618890848	-4.428002825382829	-6.402123062661264	3.4638060191387163	2.035103556891431	1.8435400761860707	0.9717652965434453	0.7709385907537518	0.474169168469051	0.08866119325747857
403.2939808756294	-4.497295758283398	-6.4603566973336495	3.288605230221216	2.154044347926922	1.6452432324706008	0.9593540660141597	0.8388695561650721	0.5828227196399558	0.3483307671671003
404.07292785067847	-4.523649546137784	-6.580360653025178	3.141026972551539	2.306964350390987	1.5304438349786214	1.0017044558054131	0.9451895944585784	0.760759827136348	0.6613954792814036
404.8518028120667	-4.510881985886585	-6.736066017364633	3.0250186697691257	2.4652673782512595	1.5013730341708875	1.0863164809909964	1.0406801059448307	0.9815715139887589	0.9833511214414088
405.630605757629	-4.464797216861185	-6.880842159682707	2.9214736762391187	2.5777027949922724	1.5235317878125816	1.1721365547027744	1.0752926861391545	1.1924111947359073	1.24673173882886
406.4093366852001	-4.390959471907314	-6.967150521537097	2.802135774799285	2.5921383851633646	1.5448747192557715	1.2078573138084492	1.0160572967589054	1.3341053424260139	1.3844190368199394
407.1879955926149	-4.297618636780031	-6.967989721440011	2.649165904161107	2.481640873264145	1.5211654257989942	1.157950972802137	0.859980625102378	1.3672662173988108	1.3569867475564896
407.9665824777082	-4.201792820401406	-6.888152302016952	2.4692190525544433	2.2598002524790237	1.4354283837098967	1.0215357422650024	0.6345336483246777	1.2912759069542554	1.1689907916762268
408.74509733831474	-4.129950345364444	-6.760770900765532	2.294466006325857	1.9769655059807496	1.304691450627935	0.8343762656515805	0.38712575539861316	1.1434269138617479	0.8685052939584619
409.52354017226935	-4.111044637091756	-6.630684685233726	2.1679710765491125	1.6983225526337247	1.1701790529932685	0.6524376444771232	0.1675966191653977	0.9785281207142127	0.529155113223748
410.3019109774069	-4.1626428885821465	-6.534752569397296	2.1228938871753336	1.4782020341646618	1.0778008496575904	0.5275496309361518	0.013458025913881677	0.8414045590353103	0.22486068794760072
411.08020975156217	-4.279904790105757	-6.487878636072666	2.164946486295814	1.342991089375734	1.05871120822089	0.48532403726536355	-0.05899138848402696	0.7483500104911522	0.006062341664176074
411.8584364925699	-4.433429178415688	-6.480131578798433	2.2682540023078275	1.2891099978839797	1.1177693784906584	0.5148776988866866	-0.05664117515927902	0.6852185881800814	-0.11364145314679508
412.6365911982651	-4.5785415480262905	-6.485829041277944	2.3882788272480564	1.2948626694711267	1.2343572999355699	0.5758749269838024	-0.004971741550514608	0.622577082451401	-0.15424062540634154
413.4146738664823	-4.671230486808922	-6.477715340628528	2.4832343596898863	1.3354876788778096	1.3715080875165402	0.6173193950349791	0.0586961444128935	0.5342010890316011	-0.1542267102987589
414.19268449505654	-4.683613528921869	-6.439518425750036	2.530958211673399	1.3940826223630838	1.487102395965901	0.6001100561803945	0.09574755492018383	0.41081730864238075	-0.15090924209461676
414.97062308182257	-4.612718984565453	-6.370718461607144	2.531083007534252	1.462760688073887	1.5442561779723025	0.5123083553970664	0.07705625425703122	0.261930687503507	-0.16654816896414104
415.74848962461516	-4.479665898689021	-6.283712299707362	2.4941369349345255	1.5378445874050337	1.5202633349373276	0.3710475492467289	-0.006621391792193343	0.11053856753146274	-0.20291646248644746
416.52628412126916	-4.322285285035291	-6.1979725098899126	2.429707580235477	1.6157926528936564	1.4146232745742262	0.21399619716354046	-0.13829961513886513	-0.013547931900800947	-0.24298574613038415
417.3040065696194	-4.184412315129251	-6.13456390663641	2.343128137441642	1.6929238075209172	1.2518758744892402	0.08493138398933997	-0.27611664115868084	-0.08068937427085476	-0.25682191411666366
418.0816569675006	-4.105019112280338	-6.112041210468541	2.240206459762251	1.7687733633698333	1.075814194860084	0.019966286297226077	-0.36543312382769777	-0.06886186097188496	-0.2115254135554796
418.8592353127476	-4.108069871473875	-6.14252419711044	2.1323712452185717	1.8476246234810638	0.9346159108428393	0.03782412098326571	-0.35934366559811615	0.0274959978932392	-0.08468459061103673
419.63674160319533	-4.195653879647261	-6.227862325781424	2.034948325460875	1.9346728734515208	0.863502814585762	0.13678236515426434	-0.239003444071626	0.19141885796342617	0.1232824080749273
420.4141758366785	-4.34675002140469	-6.357585112874086	1.9606786187909302	2.0286465970701935	0.8730794120266392	0.29788073211560295	-0.022941431958899194	0.3858250294838079	0.38456338633260767
421.1915380110319	-4.5237503763452	-6.511261572785901	1.9149538318105046	2.117451826871191	0.9488096339702121	0.4919245931106895	0.24065940278018516	0.5661097381362721	0.6520893302646904
421.9688281240904	-4.685770524438789	-6.665155951478164	1.8971759180433025	2.1807371628574845	1.059833530824962	0.6873771328120855	0.4951216773866767	0.6979608779337383	0.8769144520177266
422.7460461736888	-4.802814171363321	-6.8005671406302035	1.9057516215120076	2.2000753482930664	1.171628047470299	0.8561669865879038	0.6979852196510272	0.7714012721745194	1.025904723264107
423.52319215766187	-4.864554283727152	-6.9098565532495595	1.9411707871356665	2.1679824235078344	1.2573917762623328	0.9785805805813741	0.8340728334885865	0.8026300167522598	1.0906050974708892
424.3002660738445	-4.880730814784668	-6.9975538027830755	2.003793890889318	2.0912834887940246	1.3048030733486655	1.0471741407835014	0.9137456540617475	0.8226292980512078	1.0848343191349148
425.0772679200714	-4.874714703324191	-7.0762892891715365	2.089386075981629	1.9862786540424118	1.3176129457723205	1.069947704835645	0.9602966174038858	0.8595829155872527	1.0340295055288742
425.8541976941775	-4.873895787134749	-7.160261937536004	2.1869988484889538	1.8708660877672925	1.3109734362543142	1.068707435310734	0.9966316391673828	0.9242725550567954	0.964734180663446
426.6310553939975	-4.90165864544445	-7.25899862428559	2.2816530142849327	1.7589596215128678	1.3027813815121654	1.0714119992434927	1.0370513969847064	1.006912737648885	0.8974555794343555
427.40784101736625	-4.972104851806488	-7.373922605057408	2.3585178821727357	1.659555609877132	1.3051816933741227	1.1000733911990705	1.0864224956434851	1.083413434117972	0.8452898766483044
428.18455456211865	-5.088829609308582	-7.499106232587933	2.4064889213142013	1.578288759646247	1.3211146772727211	1.1620832971376256	1.143092438000501	1.1291596988266672	0.8156904830662555
428.96119602608934	-5.246139540070154	-7.624736003919173	2.419235962222265	1.5190285878878527	1.3463636110299984	1.2487493288023215	1.2019566178031633	1.1309260593512995	0.8124394084401576
429.7377654071133	-5.432187072493226	-7.740349426473894	2.394540949422691	1.4831621108948951	1.373468282697373	1.341019335072838	1.2552976321509473	1.0918351233365247	0.8349364783101159
430.5142627030252	-5.631960250386383	-7.836775151038902	2.3345623092510275	1.469186351660662	1.394169221670813	1.418149796435162	1.2923711309473465	1.0275493390042456	0.8770729461379307
431.29068791166	-5.829644443075035	-7.906589538097721	2.246387147081233	1.4732809157943167	1.3998696226277563	1.4639384478459458	1.3001076854891522	0.9576523180010099	0.927477042207757
432.06704103085235	-6.010158442790478	-7.9441643078171555	2.141559167598099	1.4902175862331823	1.3815928622287394	1.4687072988742749	1.2653625976406264	0.8962016957126586	0.9725520967998555
432.8433220584372	-6.160341027810661	-7.9465024290832424	2.0337057929789104	1.513791230417981	1.3320410189457377	1.4297885614073458	1.1794353117708907	0.8470281765044625	1.000594286980368
433.6195309922492	-6.270885166445753	-7.914287915309325	1.9352468634706002	1.535940940957337	1.2488268426252542	1.3512331175564292	1.0421478273457687	0.8039703882519103	1.0045194205328798
434.3956678301234	-6.338705813569209	-7.8531432049177115	1.8553232970395142	1.5473613112039342	1.1369396543678167	1.2438326786006346	0.8641195162167463	0.7565733124434484	0.9828451673321474
435.1717325698944	-6.369334360626516	-7.773813724637678	1.799506316733753	1.540108154333728	1.008834997763726	1.1233198008743566	0.665872294957051	0.6968816735354668	0.9397357214193605
435.9477252093971	-6.3765834443248615	-7.690656647200217	1.7701834217590946	1.5109585507515213	0.8812643332232106	1.006001903632546	0.4729931024798155	0.6249034190516198	0.8843126274424638
436.72364574646633	-6.378615346680165	-7.619035195886486	1.7671877692640416	1.464477218366401	0.771421588391199	0.9048630863071505	0.3099796098789991	0.5502130215400562	0.8290102312124912
437.49949417893686	-6.39154876906255	-7.57297261086521	1.7890277302667315	1.412934427945319	0.6944434853261878	0.8290832454653057	0.1962289045869241	0.49043606442344334	0.7875856155596539
438.27527050464346	-6.424254691376001	-7.563739486092889	1.8349840683957162	1.3740095629970277	0.6627158303783727	0.787372086490695	0.14559840194444185	0.4669561924731038	0.7729292452991734
439.0509747214211	-6.476793542123389	-7.599001941236005	1.9063748526557598	1.366386455598163	0.6854317261162581	0.7910926914020671	0.1683109688006752	0.4989602646798179	0.7955961181166522
439.8266068271044	-6.542824025546523	-7.681573999913276	2.0056139527667582	1.4051641173025793	0.7662174077297692	0.8526733419068666	0.27148798140680164	0.59734212427324	0.8621070024101858
440.6021668195283	-6.612271825604196	-7.806707774654962	2.131986199806266	1.4963551598359555	0.8988333206909225	0.9778704707726291	0.45455659249883595	0.7593553360426224	0.9710119738486664
441.37765469652754	-6.672775087723803	-7.959803165931633	2.277058160516739	1.6329534358837936	1.064184058304713	1.1566379113117922	0.70249342979821	0.9657754962060601	1.1084115275463073
442.1530704559369	-6.710634539840312	-8.116515733855739	2.4230600463592955	1.7931029796603024	1.2319513405949873	1.359512193329504	0.9821786786048978	1.182693012978051	1.2455400541105757
442.9284140955914	-6.713305727573702	-8.248058420181035	2.5476824910927203	1.945051399469362	1.3684461293599526	1.544402838223725	1.2480898703591556	1.370111574779088	1.3446233188630945
443.7036856133256	-6.674280691194866	-8.33026389334086	2.6329239839899223	2.0571009527930784	1.4483926225620767	1.6720634235273266	1.4571605500836302	1.4950068473513607	1.3725577406089027
444.47888500697445	-6.597193840097624	-8.351971227098812	2.672868267376585	2.1091309529278313	1.463899750004435	1.721769691395	1.5841251675425916	1.5429926039991848	1.3163770543177016
445.2540122743727	-6.495916222442732	-8.318543964083872	2.675785028256059	2.0998822332128713	1.4269378490706188	1.6993345264705155	1.6288198038777875	1.5228284153365372	1.1911277581629438
446.0290674133552	-6.389318015037319	-8.247878399144161	2.659381460570181	2.0453452338681917	1.363191885194837	1.6318659263292012	1.6109012079225327	1.4597287718969731	1.0339710792994552
446.8040504217568	-6.2932360323833905	-8.16150990877213	2.6420410047500074	1.9697786719196095	1.3013892708328054	1.5533071289825067	1.5559255330944248	1.3819140362868936	0.8866775799947408
447.5789612974122	-6.214026207122478	-8.075844615139575	2.6356538050478377	1.8952104472814533	1.2630551948736795	1.4888923343906377	1.4826579766944183	1.3073447923404355	0.7774235478274694
448.35380003815635	-6.147536032117147	-7.997896504438192	2.6432684173219956	1.8347587498676745	1.2564962080100033	1.446903866674199	1.3983042385512148	1.2388916452299004	0.7116831520262092
449.1285666418239	-6.082941953766916	-7.926800204110469	2.6620478384416737	1.7927499332407448	1.2762970058516974	1.4202639225061962	1.3024109705544467	1.168987913269719	0.6762395943044428
449.90326110624983	-6.009038463441332	-7.858621086503012	2.6877946207610632	1.7687657298796156	1.307197839323945	1.3950978481210035	1.1939343211955098	1.0893308877387469	0.651637840161392
450.67788342926883	-5.91912251248957	-7.790412739145874	2.717712282889064	1.7615287945984441	1.3301848811577672	1.3598124077066442	1.0749464586540887	0.9980002254878482	0.6231298073663947
451.4524336087157	-5.812425713639501	-7.721583581840147	2.7504063942739823	1.7704592072514673	1.3291741436736428	1.3100021316304575	0.9495970757924965	0.9004793952029928	0.5851192958663738
452.22691164242536	-5.692455441490441	-7.653268016631953	2.784430560600928	1.7957167206647915	1.2969093705125374	1.2487969700519397	0.8219855047364817	0.8053488950652632	0.539498220565692
453.00131752823256	-5.563932700749316	-7.587456545715166	2.8181342457343197	1.8378880265925863	1.2382106466605798	1.18365142555652	0.696564087247765	0.7195602618393835	0.49185992823507263
453.7756512639721	-5.430980229563232	-7.527250602431587	2.851949081357051	1.8982440426647988	1.1695640304208794	1.1231730335448278	0.5814794489662027	0.6473220269482276	0.44930483724711756
454.5499128474788	-5.29690520422098	-7.477148272561592	2.891047412411379	1.9785088870888217	1.1143790583310054	1.0745409727318949	0.4901147208195784	0.5913406587543992	0.41872262292103457
455.32410227658755	-5.164958030043256	-7.4426526895429665	2.946155074766259	2.0800162875561634	1.096275623811822	1.0428375875978162	0.43848438399643186	0.5553815080615525	0.40522853319450824
456.09821954913303	-5.037990868109711	-7.42881844426651	3.0317682266539947	2.2026284513449594	1.1320757013068672	1.0317343449787586	0.43885726692925076	0.5446724366165547	0.41014586547980514
456.8722646629501	-4.916756234053758	-7.43828825231409	3.162128318388694	2.3443128830582767	1.2268535957583397	1.0443304996232277	0.49396081852043316	0.5638282043951417	0.4304042812004827
457.6462376158736	-4.797233871717209	-7.470098952666178	3.346314888297645	2.501096794143111	1.3725449580144726	1.0837194217890795	0.5956124417785258	0.6138765830261921	0.4603997639479278
458.4201384057383	-4.669858306983308	-7.519362102763174	3.584450272504146	2.667090934078648	1.5503709995809967	1.1527555056131487	0.7275831457540729	0.6895693253777591	0.4953867380883832
459.1939670303791	-4.522068364448467	-7.5775907743477235	3.8655525215856565	2.8339851506492746	1.736503778466231	1.252766490310628	0.8699425846462425	0.7787227924713722	0.5338437193064003
459.96772348763074	-4.343759511115545	-7.634081966853937	4.169051956561686	2.991788679441349	1.9089277198793653	1.381987470542036	1.0033307008878714	0.8651500572712187	0.5774115457463971
460.741407775328	-4.1327593179261894	-7.677921177056601	4.469349567965235	3.130866792528595	2.052898796092885	1.5336271885876895	1.1123241937444819	0.9339771577493297	0.6282386085304648
461.51501989130577	-3.8967786446251473	-7.701440358458164	4.743449747077201	3.246353509361419	2.1640159781266473	1.6956018551766254	1.1893790205102253	0.9780035312852	0.687172952308309
462.2885598333988	-3.6505691366113417	-7.703378649754238	4.97841981317972	3.341602815964448	2.248282847079258	1.8529588903974261	1.2379289255844643	1.0004275269818939	0.7536380666629334
463.0620275994419	-3.4095510612866384	-7.690284799544195	5.175851169700819	3.42937864921334	2.319524405905999	1.9930335941063433	1.2719553786858508	1.012602035648202	0.8272794886658072
463.83542318726995	-3.183510004918915	-7.673554336679336	5.3499150769917465	3.527211030524458	2.394071237914919	2.1096772672697384	1.3096524388371744	1.0262908435881357	0.9073234287753547
464.6087465947177	-2.9730449843678293	-7.6633542052906805	5.519482379618629	3.6492340178122706	2.4840077694854656	2.204152787428063	1.3627575802282426	1.0463252245108823	0.989972844408018
465.38199781962	-2.7702588742077463	-7.663011852677716	5.698358799242518	3.798766493196478	2.591868504142653	2.282319635337295	1.428681727777139	1.0686786063951672	1.0654980893100268
466.1551768598116	-2.563242717994594	-7.667591369734195	5.889146990164921	3.9660638177324348	2.710161851553903	2.3501583451249637	1.4911721946349425	1.0855407312813412	1.1191989496010404
466.92828371312737	-2.3419291260132695	-7.668144803082271	6.084619880172575	4.133462824476565	2.8267852988540314	2.411461939196154	1.530589283494896	1.0934028740554584	1.137734671590093
467.7013183774021	-2.102564339446636	-7.658334001127589	6.275293774338695	4.284742339105708	2.9326431010800356	2.468228907432901	1.5369014806726904	1.0974493091001225	1.1168421811571054
468.4742808504707	-1.8488348735980336	-7.638545884277011	6.457144118688539	4.412757429977436	3.026203942468192	2.521311171206631	1.5163964076758578	1.1087047741854894	1.0645886317697686
469.24717113016777	-1.5894184763322812	-7.6144814090768245	6.634026026123575	4.520542172114862	3.111377789319241	2.5693472142438853	1.4874035484129529	1.1356639159782826	0.9967039547950298
470.0199892143283	-1.3335438835743274	-7.591895639814833	6.813173396634331	4.615702043785534	3.19111979158407	2.6068776297500627	1.468890583164189	1.177134484003016	0.9270918572693114
470.792735100787	-1.0868289582992197	-7.572111973398299	6.998646606504876	4.703657194305059	3.2629820868328574	2.625350745915843	1.4704879109678917	1.2219992766219354	0.8605991099949781
471.5654087873788	-0.8490682504156879	-7.552050054124267	7.189244094633875	4.785689568253176	3.32124753246843	2.6186851352325817	1.4904286887721607	1.2562883360211758	0.7936866295824583
472.33801027193834	-0.6146466243036195	-7.529036173387695	7.383631242794621	4.864331500026342	3.3650047981361126	2.591630380292518	1.5218193504890722	1.2730115978386536	0.722618006335896
473.11053955230057	-0.3747412528949912	-7.505714089070308	7.588205021962378	4.95027160984878	3.405446077866822	2.56362476938404	1.5607621327472927	1.2773854672787355	0.6524278770715686
473.88299662630027	-0.11998633598821923	-7.49059260909872	7.820135371004948	5.063394451932716	3.4654754335438946	2.563890693427944	1.6097911597790624	1.284062536110362	0.5995018062866091
474.65538149177223	0.15711599577732432	-7.493186847880753	8.10157755241808	5.224784461027508	3.5703897720562487	2.618703783825448	1.675160357525951	1.3077270208996588	0.5849941672310397
475.4276941465513	0.4601864100005305	-7.517825791227475	8.448462361267008	5.44483703179207	3.7361804103429366	2.7392451708319356	1.7618993314612421	1.3550038188690001	0.6239674560135509
476.1999345884722	0.787398907403578	-7.560677930590068	8.861556269688732	5.716204930695181	3.9622469703371648	2.9180273338649325	1.8710216300000742	1.422450331376158	0.7175586912295664
476.97210281536985	1.1302963027524298	-7.611936557528303	9.325491568198814	6.017423084161566	4.232904637105597	3.1353261449173644	2.000331929729196	1.501754432125061	0.8526069343907157
477.74419882507897	1.4754349286483637	-7.660598281366089	9.814909355583818	6.324254882439417	4.524873518506871	3.3698850090865644	2.145970818956	1.5866273768013404	1.0070998503704924
478.51622261543446	1.8088844643743713	-7.698564266610573	10.303785257702453	6.621297374886913	4.8160880747669506	3.6062209972721373	2.302688316818821	1.676342685811834	1.1576588981936524
479.2881741842711	2.1234716203459096	-7.721616961452497	10.772766741366251	6.906347102856635	5.091182888561894	3.834828671504698	2.462677393140785	1.7735547390117743	1.2850654892630171
480.06005352942367	2.4246243124080813	-7.7286384590681445	11.213660254014913	7.187462535637386	5.343343964931066	4.0481265969170535	2.615910206887092	1.879992550033477	1.3779521437743547
480.831860648727	2.7315345756154907	-7.720311547690563	11.62962169464463	7.475990779130534	5.573038895240346	4.237533764072239	2.7534885394482247	1.9937901091652428	1.4344842994439029
481.60359554001593	3.072221421394566	-7.69925119269068	12.034152692458703	7.782678502977351	5.786817863774913	4.395394956729655	2.8731442710548825	2.111329717440551	1.4631475951766424
482.37525820112523	3.474906296576993	-7.670839586606016	12.448592000838458	8.11780130610005	5.996126674149448	4.52056725731151	2.983005952266831	2.2312950086763603	1.4808953346905822
483.14684862988975	3.9591641817338328	-7.643534827811321	12.898350449611634	8.493291121200016	6.215884725774392	4.622665375911361	3.1001751458464257	2.3567176748767595	1.5082695264279842
483.91836682414424	4.5300136573012875	-7.627118266299863	13.407217569657746	8.921793433848919	6.461793435025493	4.720899964378994	3.2435268705598563	2.492232870641508	1.5615015300041062
484.68981278172356	5.177095989039114	-7.629628828104277	13.990870513959488	9.412067863518303	6.74663545097608	4.837094555091509	3.424286340258565	2.6388922107153796	1.646386734011834
485.46118650046253	5.87843681705246	-7.654612638010446	14.652374663103657	9.96318710864189	7.077085942241455	4.986997127523487	3.639769474928502	2.7904877978618927	1.7568424618445624
486.23248797819593	6.607750585672162	-7.700049401997053	15.382313716151012	10.562009903285832	7.451603882881381	5.17381833799783	3.8745073012744067	2.934710919520043	1.8791106651520444
487.0037172127586	7.342418570837756	-7.759042758009857	16.163860574625403	11.18560636916025	7.859692488512298	5.38685191353341	4.107385018708164	3.0575867292434395	1.9984294911973999
487.7748742019853	8.069194168985373	-7.821030586359683	16.979226241388464	11.8064441214894	8.281853364793495	5.605477318986738	4.320029990311678	3.1482840789860154	2.10331323308249
488.54595894371096	8.7859544495701	-7.873157881108272	17.813157239844035	12.398205316963612	8.69229805868409	5.806289542990989	4.501840609424017	3.2020535445169696	2.1858092486218244
489.31697143577026	9.49956005481084	-7.902177191271093	18.652395169023123	12.940818767436733	9.065134284085207	5.971663169296997	4.649840384660489	3.2210543581098685	2.239824945142349
490.08791167599804	10.221969527140159	-7.898015603809624	19.483912923480244	13.425157305304893	9.38358801998412	6.097468664505403	4.766540637801591	3.214294509838057	2.261566410503857
490.8587796622292	10.966439378660127	-7.857688374630977	20.29543091534324	13.856529000616481	9.647493602837708	6.196276618018292	4.857990673057568	3.196229113088364	2.2526872182361135
491.6295753922984	11.744153648955924	-7.786957426150603	21.078865757974587	14.25413954948011	9.873790003475007	6.2927311492099784	4.932297780258514	3.182547369480009	2.2234965810642873
492.4002988640406	12.560350355358585	-7.6981937604448465	21.83432237098005	14.645832974728947	10.088937017573155	6.413186827808566	4.997914247637454	3.1845675910308158	2.1917584917266932
493.17095007529053	13.409934485396205	-7.605445666556126	22.570906875212554	15.059175330918556	10.317322739327498	6.574890712303882	5.061328036172716	3.205701223197882	2.1762180629564813
493.94152902388305	14.27516984434619	-7.520179920343106	23.30419748661183	15.513354216656298	10.573309181554592	6.781911051539805	5.126142117532018	3.2432660308756347	2.1890151391861448
494.71203570765294	15.128617615517976	-7.449614198394796	24.050871860935395	16.015445297257475	10.859218531955666	7.028673489961863	5.194557411886829	3.2941042010308452	2.2311539612097766
495.482470124435	15.94204700514016	-7.397848136893879	24.824394188328895	16.56175708474767	11.17017804176862	7.3069587526183115	5.270506420676209	3.3598854601467645	2.2941865896143003
496.25283227206404	16.69807718879452	-7.366496155000611	25.630900854024244	17.140500932752424	11.499531205176066	7.608842539717046	5.360155013790744	3.44684288287353	2.3653036986948743
497.02312214837485	17.397832424750522	-7.354365177917907	26.46667893094134	17.73466047841675	11.84198013611035	7.92440772599112	5.469502407871929	3.561150119808138	2.432465214664896
497.7933397512024	18.059835037110464	-7.355999491851811	27.31679550166558	18.32386549485519	12.192657177357184	8.237449712091514	5.59922126772684	3.702832228801184	2.486337932448042
498.56348507838123	18.71042169776028	-7.361939212910093	28.157033911537415	18.886847144686584	12.544187793678347	8.52538541935031	5.741877517311065	3.863249996581109	2.5208349014588762
499.3335581277464	19.37218278499697	-7.361198192086011	28.959804267205474	19.40465165015082	12.88496736867656	8.76582202747774	5.883257181479686	4.026822778997486	2.53328221560185
500.10355889713264	20.05631949855123	-7.34559338343448	29.703678688950784	19.864328977397392	13.201555828270514	8.946444511816436	6.008556741506881	4.175713453774058	2.5264302616650944
500.8734873843747	20.762345566136716	-7.313401399399809	30.38169857828718	20.261639633128077	13.484243495113507	9.072246752989013	6.109276331715171	4.295230771729616	2.509823306166722
501.6433435873074	21.482309650782156	-7.270230171932624	31.004777151194716	20.601833486893383	13.732811314911563	9.165200423298186	6.1866840262746425	4.377838681079853	2.498701203889955
502.4131275037657	22.205133816269324	-7.2266361934540475	31.59736298834821	20.89809592634776	13.957715961284201	9.2559553825148	6.24986688508474	4.425157793735131	2.509072943279442
503.1828391315842	22.91848093977855	-7.193275749566254	32.186346163201335	21.168012993591724	14.174605956559716	9.370795492247822	6.309246155617203	4.44656287962669	2.5511666214099886
503.95247846859786	23.608886950841377	-7.176190615466754	32.789010797542	21.429591872079957	14.395921507262052	9.521010408291161	6.370131884100278	4.455131914373421	2.624464898309941
504.72204551264144	24.26339473826946	-7.1744808692833075	33.40561768477318	21.698626591455188	14.625273647447113	9.699763580012789	6.430438025466321	4.462645717821974	2.7177764049539803
505.49154026154974	24.872682003544075	-7.181505034464976	34.021199023126385	21.98735161585252	14.858584471639752	9.888520007163049	6.483673649692612	4.476359012714205	2.8139933348230945
506.2609627131576	25.43456823090254	-7.189605496312632	34.6159244181149	22.304775530653835	15.09123578861595	10.06936133078846	6.526700531064406	4.499619484352342	2.898526209640128
507.03031286529983	25.954793875687333	-7.194931340117609	35.17773339906697	22.65675389233207	15.325238602900356	10.234865683942836	6.56585694201869	4.534441527191097	2.9661452058542777
507.7995907158112	26.444664522978584	-7.199479585832414	35.7095752911012	23.044941895860266	15.570414633739695	10.390337564296784	6.6171910296193905	4.583527268587854	3.023349481211546
508.5687962625266	26.917320706538952	-7.209369262552307	36.227767326248454	23.466711766702115	15.83934691872512	10.54816911255986	6.700074977692999	4.650191867600713	3.0843753805036673
509.33792950328075	27.385395203010276	-7.230463772380269	36.75316023017816	23.91633208137086	16.139687111614514	10.719513424546786	6.827575399479536	4.736726442335116	3.1626919005753207
510.1069904359085	27.860821403420942	-7.26502211149908	37.30245983817359	24.388684070210978	16.470000809378966	10.909943738673542	7.000248490954444	4.843367968470888	3.2634727149856513
510.8759790582447	28.356256592336386	-7.310638730551748	37.88411740538257	24.88231424783164	16.820948883523823	11.120200184252045	7.206376108227786	4.968174658519137	3.380743047206181
511.6448953681241	28.88659867932725	-7.3617907663135655	38.500408741089466	25.3997890549304	17.180688669537872	11.349517528894191	7.428132595870083	5.107763639882634	3.5016335248218917
512.4137393633815	29.46891243965688	-7.412485420131112	39.152947410785785	25.944834772613234	17.54063434865791	11.598426556678106	7.649803734806328	5.258207031791265	3.6138995171637394
513.1825110418519	30.12032967782596	-7.458110335547086	39.84726830213075	26.518184374387836	17.897526482140016	11.868643615505283	7.863352715994813	5.4157080964816435	3.7118181627276403
513.9512104013698	30.853934055267104	-7.496315137678609	40.59500428614903	27.115244495915206	18.252815110791573	12.161859560084928	8.069506189572019	5.577234716260046	3.797670537688292
514.7198374397702	31.67448043247676	-7.526217058431514	41.41172573230003	27.72778660568561	18.610102600202733	12.477413985490037	8.274034914224053	5.740086987676219	3.8784963951793383
515.4883921548881	32.57666187582684	-7.547073594113764	42.312710396755065	28.348841039050203	18.973890358003654	12.81043985346626	8.481952344507526	5.900664180142054	3.961130963529328
516.2568745445578	33.54828081519488	-7.556849724864195	43.30835011109053	28.97810036891127	19.35029321121329	13.150800559122624	8.692739590243733	6.052667531748066	4.048354273530172
517.0252846066146	34.578012699669564	-7.552460815509162	44.402418704599626	29.625518217260844	19.7485951512857	13.485285773778347	8.9006001029319	6.1871852307695745	4.138291619380014
517.793622338893	35.66363814321991	-7.53128385365398	45.59393060518576	30.310594959485552	20.181507904326445	13.802767164804015	9.099245626112227	6.294766102068254	4.226114612426725
518.561887739228	36.81634498133227	-7.493155914034752	46.88060144389905	31.057303286679776	20.66228681203284	14.100514278440546	9.288118850619563	6.369831484407504	4.307165787519925
519.3300808054544	38.05851850230165	-7.440997184692124	48.260967923480784	31.886743413293754	21.200594200230675	14.387196366062744	9.47456126114701	6.414143008183643	4.378908070333879
520.0982015354069	39.41565849291648	-7.380681826349482	49.7350391993578	32.812145461838284	21.80055221399639	14.68179055400903	9.672160675768803	6.439539494604765	4.442792519035532
520.8662499269203	40.90702442188861	-7.320073359696232	51.303519865413115	33.8384888484066	22.462204212527507	15.00808242793045	9.896373786703725	6.467563159004614	4.505132156610772
521.6342259778296	42.539375428554635	-7.267979192122219	52.967977572906705	34.96556427803835	23.185469070124086	15.388286678803556	10.160728440263922	6.526025324197537	4.577321217784309
522.4021296859694	44.30670181136243	-7.232506655932672	54.731846953637515	36.19038659746188	23.97246451838004	15.837601667936902	10.47419440495805	6.641467714054104	4.673682751563611
523.1699610491747	46.194954621802815	-7.218750389365702	56.60065485746824	37.506577074581436	24.8260063983831	16.36102777289145	10.839132109013228	6.8297766204642745	4.807153991607162
523.9377200652801	48.18895233969037	-7.226697598153133	58.58071156940916	38.90203333571446	25.745046680102348	16.952912783876794	11.249779779438345	7.089261536275719	4.983989638086697
524.7054067321207	50.27746335739409	-7.250878996122854	60.6761207073079	40.35903717207445	26.72125529239584	17.598937527149012	11.692598187827391	7.401251709534733	5.200919269311035
525.4730210475309	52.453702535212706	-7.282345242039258	62.88604151787763	41.858246342271855	27.73919751667008	18.280209621391975	12.149042421118773	7.738778085646285	5.4459721844539235
526.2405630093459	54.71157589955603	-7.3118563328907324	65.20266517126538	43.38465973847451	28.78003395748516	18.977792093097438	12.600398556745187	8.078491597267503	5.702869669874923
527.0080326154003	57.03979037743618	-7.332759524980536	67.61101748923069	44.93154522438289	29.826870919150288	19.67673480541813	13.033054838128278	8.409341351246798	5.955817821813323
527.7754298635291	59.417755182327745	-7.341731826123343	70.08921775450881	46.4988559555921	30.867738102962235	20.367867087566374	13.441799795317607	8.732639528259499	6.192050693132599
528.5427547515668	61.81585977092365	-7.338405661752905	72.6100386357916	48.08855077331247	31.896062531817055	21.04809107290245	13.8310083510952	9.055377011741122	6.402813900191411
529.3100072773485	64.20072471357108	-7.3243412893690545	75.14260461905869	49.698853526841845	32.90901231826196	21.719280797690715	14.212638097640314	9.381914646484448	6.583648612865216
530.077187438709	66.54233391417927	-7.302394283341743	77.65529783783953	51.321170976847476	33.90612546341161	22.386322725225863	14.601543409785686	9.709821905182954	6.734951543049151
530.8442952334829	68.81912091872388	-7.2755534784520215	80.11809633621196	52.93869718712581	34.88767777618595	23.05373791347331	15.00816161980377	10.030544986577588	6.861309474440746
531.6113306595051	71.01839864695432	-7.245421752186536	82.50353426157723	54.5272969935367	35.8530370970438	23.721873491072195	15.431894764056727	10.333122055147006	6.969025531362442
532.3782937146104	73.13230479011963	-7.21126022598979	84.78651839758524	56.05788713146036	36.79883570648743	24.3845129973404	15.859261642149526	10.607613545166508	7.062588989732309
533.1451843966338	75.15222919695918	-7.17134255083785	86.94446015337007	57.50209665260124	37.718239702714705	25.030298602303183	16.269286481402425	10.847531328773787	7.143607864318118
533.9120027034099	77.06465714387207	-7.126469487707371	88.95907136162967	58.8391227972779	38.601678049186894	25.647519911356795	16.644141421747186	11.051894537629375	7.213676374731166
534.6787486327736	78.84990052674426	-7.083432208341653	90.81832313515744	60.06120765160473	39.43946936611691	26.228812923898516	16.979076875767596	11.226678281965896	7.279492021871445
535.4454221825597	80.48356846394763	-7.054589365347908	92.51536839570628	61.17214006467989	40.223124117771974	26.771144273607742	17.284618118325486	11.383371040258778	7.354570088830177
536.212023350603	81.939655490297	-7.0525149590775635	94.04260216099209	62.178357938831766	40.944278236346904	27.270332385868173	17.578863659513186	11.53357826757783	7.45428320863474
536.9785521347383	83.19347002272868	-7.082020083341545	95.38327859115816	63.07669708347099	41.590902200314616	27.713706283135316	17.873165008841873	11.681673165420271	7.585760096384196
537.7450085328004	84.2233658672005	-7.134958090206963	96.50742981933357	63.84692396161447	42.14359863113276	28.077294192545253	18.160738781699663	11.819917551901797	7.739532568281281
538.5113925426242	85.0108567717326	-7.192075939223204	97.37652101061968	64.45464512341533	42.575949958555114	28.331990645906906	18.415149095093447	11.931312763863957	7.890194866646008
539.2777041620444	85.54022941754032	-7.230837654071176	97.95465365544455	64.86286853381448	42.85954325213075	28.45500220630194	18.59991668357477	11.997669026968879	8.005627476537212
540.0439433888959	85.79859945812302	-7.23573443118488	98.21971237036598	65.0460892721907	42.97252956522725	28.44085377512645	18.684375521169088	12.009531188645063	8.060354852893804
540.8101102210134	85.7766435631219	-7.204283330818199	98.16608655028959	64.99769063715661	42.90610142627722	28.30340571844109	18.65599881597511	11.969725668111952	8.043517609469161
541.5762046562318	85.46963874612428	-7.146754369313895	97.79918722098596	64.72820389018305	42.66679913015263	28.0690896574814	18.52425604020567	11.890075127703435	7.959646205484114
542.3422266923859	84.87749402932721	-7.080638620081443	97.12707337898176	64.25699704857944	42.2734934966648	27.76599961067285	18.31468163899347	11.78372476527587	7.82358552337816
543.1081763273105	84.00327921970917	-7.023656882530801	96.15569767290248	63.60256183954445	41.75124000791848	27.415225409621588	18.057550616980215	11.658800177082597	7.654365009099715
543.8740535588404	82.85117437598214	-6.98864392139493	94.88989056064067	62.77616268020168	41.124055925766385	27.028456640464785	17.776489454727695	11.516225507948393	7.470767573044099
544.6398583848105	81.42536822365969	-6.9812538997135185	93.3373915307071	61.780693082431355	40.408902692339794	26.609261737118196	17.481588451509015	11.351655694916003	7.288816548690654
545.4055908030555	79.73056005538149	-6.999972733022517	91.5118024147709	60.61341814698447	39.61259753125671	26.155225705671278	17.168173150609785	11.158260668319414	7.119565885873875
546.1712508114102	77.77422468419849	-7.037308807069021	89.43193425836354	59.270531348429465	38.732515871771305	25.65844279969772	16.820799862175996	10.928448696252804	6.967468641333717
546.9368384077096	75.5687878201206	-7.082825889159537	87.1197450687083	57.75197392148246	37.76172727480039	25.107014252347522	16.42152405391029	10.655417863585239	6.8309361336721315
547.7023535897882	73.1327537666	-7.12686591917357	84.59768856297175	56.06449956216028	36.69559237186513	24.4879007498292	15.959003085622356	10.33502286016342	6.704409099462827
548.4677963554811	70.49041269410606	-7.1641077168202045	81.8876366697118	54.223094207619845	35.53749004566154	23.79153001632081	15.435158808625241	9.968619447778586	6.581375951527979
549.2331667026231	67.67020443342852	-7.19448016763994	79.0099910664063	52.24961199873031	34.29981840026726	23.015267089421876	14.86521281576993	9.564742300362825	6.455409395924079
549.9984646290487	64.7022413689298	-7.220936688466306	75.98278984848238	50.16985743356267	33.00061866462289	22.163868655002023	14.271358368254376	9.138085744687688	6.319594019260807
550.7636901325931	61.615755188155056	-7.245861048756816	72.82154351278534	48.00961118927581	31.657723334984084	21.24789357759238	13.673443786380354	8.705973146658971	6.166339671163058
551.5288432110908	58.437162631940794	-7.268540604972776	69.53962803994789	45.7918347262915	30.283642145026157	20.28129327240682	13.081844606811455	8.28401383402883	5.989463813936089
552.2939238623768	55.18942112884642	-7.2853362147699645	66.15076177654775	43.53526257272107	28.883336805985145	19.279594566880988	12.495825222450334	7.882784019004957	5.787288099660137
553.0589320842859	51.893023152972724	-7.2924579127317655	62.673179333636845	41.25557969859839	27.45625522475349	18.25932774023311	11.907479039698128	7.506431209754763	5.5643978424525615
553.8238678746528	48.56767715599478	-7.288540924491464	59.13361496648491	38.96755969475588	26.0004483560169	17.236533209916338	11.307773642149623	7.152331233415453	5.3291090399061005
554.5887312313124	45.234056111036864	-7.275300017543644	55.568257426091144	36.68645715473007	24.517109552609796	16.22469022325122	10.691734359270125	6.811705236913939	5.087550237587781
555.3535221520995	41.91517393593965	-7.25567131142167	52.019716301469735	34.4271626670509	23.013142124424665	15.23212595200637	10.060910770190668	6.471707794992685	4.838921772084001
556.1182406348488	38.637072130124324	-7.231301181201369	48.53038719738276	32.201760036102435	21.501524320595017	14.261021593644514	9.423319899790576	6.119882683330122	4.575947680967417
556.8828866773954	35.428230536774635	-7.201277174666357	45.13526842476206	30.01770733074624	19.99988649226417	13.308808614124652	8.790652006669418	5.749626957172853	4.2902835691174275
557.6474602775738	32.317050043813346	-7.163313320815959	41.857397855193895	27.87880367014599	18.527821681418704	12.371771307526352	8.174458924058289	5.3634526637555755	3.9799352918957007
558.411961433219	29.327890137995297	-7.1171087908955295	38.7083389526479	25.789375951662706	17.105033906747103	11.449813210043395	7.582975977589403	4.9726298542029745	3.6538664716742026
559.1763901421657	26.477389526084217	-7.06687984472016	35.692419739745624	23.75878117625762	15.749261132392753	10.549138659558423	7.020216662144504	4.592445337076173	3.3305434926032573
559.9407464022488	23.773102756666812	-7.021620611151252	32.81276393787974	21.80339523037961	14.474797765523565	9.682443068803124	6.487962111413513	4.236671726396459	3.0318294943354696
560.7050302113031	21.21496069857074	-6.991607243528395	30.07461404748468	19.943747611298036	13.289892681496717	8.86558237496117	5.987546398695999	3.9129551002859984	2.7739264920834845
561.4692415671633	18.79888960943981	-6.983500600288991	27.48518907873614	18.19855905040643	12.194402617479318	8.11247833873249	5.5204054268709575	3.6213229331395205	2.560624563960875
562.2333804676643	16.520334915541135	-6.997153356534032	25.050923513506163	16.579612061083886	11.179403250613817	7.431109105328834	5.087406170869764	3.3562169870827088	2.3825146752599515
562.997446910641	14.376516181460776	-7.02576533922289	22.774538120264744	15.089421313296501	10.229773929242828	6.8210669202291445	4.687965377170116	3.1105053356763577	2.2227205431539154
563.7614408939281	12.366911058024552	-7.0594706804910325	20.653923292835668	13.722631121249062	9.329857643042978	6.2748962226942915	4.3210384012530305	2.8799176186775064	2.0664304327206677
564.5253624153604	10.492566338186299	-7.089284415269514	18.68265519924742	12.468230029316178	8.468414983195817	5.780623615712964	3.9861560636190525	2.6647337664310777	1.908120312727811
565.2892114727728	8.754841859813515	-7.10901088835095	16.850831042000067	11.31092859246741	7.64051192503946	5.3244510988460725	3.6826305284791108	2.467394612876621	1.7520221570669507
566.0529880639999	7.154114387623083	-7.114343134680267	15.146221346788938	10.231955736551336	6.845865687701709	4.891858898494176	3.4065582263661494	2.2874228780163204	1.6056680988534824
566.8166921868768	5.68851672714865	-7.101494619422371	13.556920318007101	9.212112853682255	6.086379629515854	4.469018290554699	3.1485482234307938	2.117871772840566	1.4720965757107134
567.5803238392382	4.353153368475297	-7.067618635207416	12.075377063064277	8.237942450511671	5.365305686084872	4.045431334233992	2.8956827256325868	1.9469061542277082	1.3465199936999426
568.3438830189189	3.1403618810848553	-7.013647850542725	10.702494063982044	7.309195441816883	4.68892458602245	3.6186781744569254	2.6382227129530875	1.764553440791988	1.2201058940802607
569.1073697237535	2.0406787593053934	-6.94691805425094	9.448137577171309	6.4416988999119065	4.067893504978345	3.1980179308266035	2.3763111462051176	1.5700990524472456	1.0873151588315038
569.8707839515772	1.0441614650989322	-6.880311430418736	8.32599902048148	5.661663386904187	3.5153641765855603	2.8029219530082408	2.1211909517029968	1.3738444549762905	0.9509072936203244
570.6341257002246	0.14122590401340196	-6.827233492078661	7.344689732372104	4.992183848126027	3.0417151031574914	2.455298734437	1.888946503956431	1.1917901922591607	0.820427783721688
571.3973949675305	-0.6768969443182042	-6.795428691459944	6.499826996035681	4.4395791184884255	2.6489438802179324	2.168946890292702	1.691011765359458	1.036860069631759	0.7058464574688932
572.1605917513298	-1.4182535504316391	-6.7836090008277425	5.772501962715152	3.987546105963464	2.3284117253283627	1.9421320036945238	1.5277054952399372	0.9124941995098048	0.6108489882833474
572.9237160494572	-2.0894001305375864	-6.783614555440597	5.135936316792975	3.6031524434290043	2.0641414822966127	1.75900772188346	1.3894791025921194	0.8129360723911381	0.5313391669081424
573.6867678597476	-2.694430470958156	-6.786459539749058	4.56686754255018	3.251691542320785	1.8396599596470553	1.5984572181796244	1.264329762292408	0.7290232794324831	0.4602236995943718
574.4497471800358	-3.2347404334269867	-6.787526742936054	4.053651965803364	2.910318528841006	1.6436057983735743	1.4450831813121816	1.1453381328225607	0.6535495820033157	0.3937215551387432
575.2126540081566	-3.710780651877	-6.787968317700854	3.5970678166306262	2.573936829140803	1.4714116723872452	1.2953659275737035	1.0334852236619927	0.5835672859805578	0.33493340016740714
575.9754883419448	-4.125277979929562	-6.79181406452951	3.203289362387836	2.2507062687269137	1.3229842043468611	1.155499775050365	0.9346328101492398	0.5187395825190073	0.2920124911703015
576.7382501792351	-4.485965579475385	-6.801613832733793	2.8742183497556217	1.9522708581881956	1.1990240348136956	1.0333111402780073	0.8536127517562919	0.459532612163148	0.27274601682767763
577.5009395178625	-4.805017812486466	-6.815997662009162	2.6015718521145734	1.6856521752341127	1.0988993766467532	0.9302436901770124	0.790425708276274	0.4072351023417209	0.2805452841148375
578.2635563556619	-5.095035221966104	-6.830795596561874	2.368573808616496	1.4515813936718596	1.0206659474445923	0.8392922622903454	0.7408754372817317	0.365603720227182	0.313821377949969
579.0261006904677	-5.362924478209566	-6.8418405496099055	2.1565067984379827	1.2480434496142916	0.9613451509717352	0.7498126684499038	0.6995713245572368	0.34116872817476196	0.3670827964806911
579.7885725201152	-5.606113839935254	-6.847594003461344	1.952308459820343	1.0748948185565474	0.9170145474503801	0.6561869038040777	0.6630738978234678	0.34051469251051625	0.4324063756436969
580.5509718424388	-5.81402055350381	-6.849256690310824	1.751829454975356	0.934881566391625	0.8824257895913199	0.5636653534854412	0.630104647236708	0.36560826827285364	0.49963530493667996
581.3132986552736	-5.975101180644244	-6.84882688304565	1.5579755049630117	0.8304880177632015	0.8514123264019116	0.48684196624996456	0.5996895517291403	0.4100496833581815	0.557006613304714
582.0755529564542	-6.0851311711564	-6.847039536101707	1.3759055179708177	0.7596021656224279	0.8186677086688716	0.441717432121008	0.5700761235997724	0.4596923709286864	0.5934416718917976
582.8377347438156	-6.151897314708475	-6.842709794535129	1.2092615752608067	0.7134140622131353	0.7813082418055854	0.4359871939930473	0.5389089822542772	0.49757311413122807	0.601482809143584
583.5998440151925	-6.192987664062602	-6.834419765573649	1.0599352376983822	0.6790375828582809	0.7397096935228369	0.46458761610609933	0.5054616673213044	0.5111960722128863	0.5800647401857759
584.3618807684197	-6.228309280449466	-6.822391499807806	0.9299336336300028	0.6442609931433196	0.6959891444614028	0.5123684284231107	0.47119296083387585	0.4975199158269339	0.5347255058229798
585.123845001332	-6.27199240256814	-6.809348259090958	0.8226151719815284	0.6017620778347466	0.651739551159876	0.5623473378635726	0.43866546960780806	0.46326686335412237	0.4760889757745943
585.8857367117644	-6.328172906816553	-6.799302916125124	0.7417674237979623	0.5502243668675648	0.6063412519166453	0.6032514130486337	0.4093947650419878	0.4206351644223334	0.416913877174677
586.6475558975515	-6.392955868726368	-6.795628337964201	0.6896573838423006	0.49292162259285366	0.5577200682820775	0.6329582601740453	0.38324628438856667	0.3817884608828628	0.3688733173489043
587.4093025565281	-6.459700790824467	-6.799653991132885	0.6657448042877245	0.43553512111734083	0.5048795005606559	0.6561300973338966	0.3599538429321809	0.35496000253254945	0.3396165998992222
588.1709766865292	-6.523777094103212	-6.810589482600946	0.6668540223052011	0.38468969905106754	0.45043407267239033	0.6789255011645725	0.3416172073293735	0.3437297847572536	0.3311056128946781
588.9325782853895	-6.584299397949845	-6.826313460126591	0.6877543529255563	0.3472254685780456	0.40098311917018403	0.703934507275239	0.33317151906265874	0.34855619040174	0.339891267362602
589.6941073509438	-6.64267769897753	-6.844459037181383	0.7215102166849725	0.32967942563399166	0.3649839907636103	0.7285401112272565	0.34022117892045856	0.36836923543105016	0.3597514994989197
590.4555638810269	-6.7005228374723576	-6.86281434570977	0.7594899861670239	0.3369794895872191	0.3488650265738471	0.74671229538645	0.36542333839529206	0.4009086717236485	0.38445459479191957
591.2169478734736	-6.758189973794682	-6.879642743725954	0.7923613079054075	0.3708508149173797	0.3545008585354239	0.7537204350861746	0.4063822129650152	0.44302525866927933	0.4100835899489992
591.9782593261189	-6.814885555725109	-6.893855870556128	0.8122048908331312	0.4286375280997383	0.37888057087780513	0.7504520678953917	0.45652541357594245	0.491282773696347	0.4358726377715838
592.7394982367973	-6.869241897580023	-6.904959848967715	0.8142263142030632	0.5028859257621141	0.41594466598220414	0.7442408936704741	0.5076885956655213	0.5430358958080141	0.46319943087945514
593.5006646033439	-6.91970377789254	-6.913041038770458	0.7975574334438864	0.5825107531603368	0.4589981036306705	0.7450863816341693	0.552765382015127	0.5972783444716061	0.4942264546764026
594.2617584235933	-6.964465631754401	-6.91791652211665	0.7637185133895903	0.6541800921566994	0.5011126590520618	0.7586108603943398	0.5864517186964688	0.6532227526989542	0.5295809137977185
595.0227796953804	-7.001319604255937	-6.9184320997570525	0.7152080130684322	0.7045616237841035	0.5343456933631838	0.7808412232746846	0.6050424104955479	0.7078185533489254	0.5665921287764029
595.78372841654	-7.027913348834969	-6.9126387516387995	0.6556085299677727	0.7229442772598755	0.5497543713454531	0.7986569773971004	0.6073505075557311	0.7537083434582197	0.5993083564534238
596.544604584907	-7.042537801580661	-6.898670753014205	0.5901730834145251	0.7035438302021904	0.5395103809961812	0.7959628129727339	0.5960463634825235	0.7796918995101754	0.6201121648287291
597.3054081983161	-7.04444867463904	-6.8757967395121025	0.5251382139074963	0.6462228806509831	0.5008333994845113	0.7621687701184268	0.577966388136149	0.7742656480955796	0.6223374341336063
598.0661392546021	-7.034211902248163	-6.844737081788098	0.4648050860435937	0.5555184358822771	0.438473724930466	0.6974892797336087	0.5616349153179643	0.7305129248130946	0.6025060560558062
598.8267977515999	-7.013770563596346	-6.806778596177165	0.4075733739425198	0.43869993235297944	0.3632064794481522	0.612473643976954	0.5522322272612357	0.6495798360085674	0.5609862974105972
599.5873836871442	-6.986446419870227	-6.762978038679796	0.3450893457937312	0.3051453172700045	0.28712694997012367	0.5232031323607167	0.5483296796592887	0.5409689823865316	0.5016280997477338
600.34789705907	-6.956260879932288	-6.713989112107282	0.266142285544233	0.16639465390086805	0.21855479059960548	0.4446403545765154	0.5425736734200752	0.41969075266313194	0.43005873235058534
601.1083378652119	-6.926709978876525	-6.661322839222632	0.16443392517382538	0.03663125752844287	0.16044051950349303	0.38625277620297904	0.5266044801947904	0.3019967155023009	0.35223973964922006
601.8687061034049	-6.898941237580846	-6.60864933277101	0.04502856544094147	-0.06894812996189703	0.11252288554905832	0.35036840016227977	0.4966516209999794	0.20151304135253412	0.2733351656019716
602.6290017714836	-6.87090142793789	-6.561643307842882	-0.07512504120322205	-0.13789370071702312	0.07446644556920567	0.33299849202778997	0.4554521830403777	0.12635502691858402	0.19739659569686197
603.3892248672829	-6.838613777651302	-6.526391927165359	-0.17338991074901955	-0.16454584982789733	0.04754971259792118	0.32640239049148967	0.41029595054883927	0.07792064288337475	0.1281494803079486
604.1493753886377	-6.799352642967846	-6.506736182940999	-0.23152877876778	-0.152262759289151	0.033267247446279846	0.321746490951476	0.36841533604405985	0.05106445597224507	0.0698143329497185
604.9094533333828	-6.755226192236723	-6.502999398941034	-0.24335767266301467	-0.11181222974133131	0.031329446327569954	0.31241073249604323	0.3340902110224455	0.03642950785805077	0.02748396863005098
605.6694586993528	-6.71411397216064	-6.512389967373171	-0.21630567655033417	-0.05706970072836626	0.03850495062088033	0.29594357726236	0.30803283872227727	0.024207654760969533	0.006256480030949696
606.4293914843829	-6.687303491566016	-6.530812064490333	-0.16635604387511727	-0.00023121421812355436	0.04949029575558406	0.27490812627472394	0.28878210515670766	0.008166779650281342	0.009403282442460359
607.1892516863076	-6.6843115200212875	-6.554313208966785	-0.11042942056931704	0.050679339832724324	0.0586165768336242	0.2558329205670411	0.27347287750265536	-0.012462457519908376	0.03629398099607606
607.9490393029618	-6.707864109943632	-6.5792406190096	-0.06098207240533249	0.0910803782293641	0.06140305139879754	0.2467026254110083	0.25763946110716507	-0.034395140365565346	0.08131414198507247
608.7087543321802	-6.75178853091627	-6.601539757937031	-0.024796301815432464	0.11738804848925	0.05531683109500829	0.25367299691414846	0.23513170476066314	-0.053948884802633046	0.1347808689556409
609.4683967717978	-6.802712798680175	-6.616636973526553	-0.005008401225144787	0.125498376421036	0.04035703454471662	0.2783749307264447	0.2000931363946492	-0.07022056583458802	0.18629089920218966
610.2279666196492	-6.8452354638739745	-6.620447620342709	-0.0031908657541785956	0.11132062495693162	0.01878440013027216	0.3168459688909371	0.15054300232328277	-0.08615172350502665	0.22826669328948324
610.9874638735695	-6.867897687707089	-6.611222744695265	-0.019461482554975262	0.07272614681548628	-0.005403225076448415	0.36071516547344995	0.09125298273235138	-0.10630366921517798	0.2578228444212227
611.7468885313933	-6.867359518459925	-6.590745859344313	-0.0507540610321211	0.01133173870319304	-0.027803139001524535	0.3999547227526996	0.033175857157667465	-0.1335092778496838	0.2756137201145128
612.5062405909555	-6.848613765447368	-6.563988869415654	-0.089488331700184	-0.06675824086076165	-0.044539097235604785	0.426087770652102	-0.010948278441115455	-0.16596568951093182	0.283034200114753
613.2655200500909	-6.82166936732219	-6.537642302928149	-0.12430615899444053	-0.15109219226971327	-0.05215853049678909	0.4346741750200138	-0.031823251507535844	-0.19626901000937824	0.2805471587575177
614.0247269066342	-6.79672166454225	-6.518429746594916	-0.14335962606473718	-0.22775492852362778	-0.046983549156964344	0.4264593035372366	-0.026398211999966392	-0.21285860141244228	0.2684255750148514
614.7838611584203	-6.780603892438374	-6.512200035456289	-0.13789010377731792	-0.28111565941959604	-0.02452524748040652	0.40727727174392925	0.0035280923068912173	-0.20322210941936802	0.24909916307832702
615.5429228032841	-6.776072335319752	-6.5237579502806105	-0.10385401409427164	-0.29700517382043046	0.019898043744861482	0.3870391783878757	0.05510688715880807	-0.15812041561345413	0.229006753533481
616.3019118390603	-6.782880919739021	-6.556761850705978	-0.040825376492013454	-0.2658208795852097	0.08994207881634164	0.3775933939062668	0.12735862329511072	-0.07499323423944393	0.21865807754238809
617.0608282635836	-6.7988458378622605	-6.613018994290504	0.050339390536073836	-0.18484996146381683	0.1868718388739916	0.3899190845695575	0.2209196396432409	0.04092878613967521	0.23069512275477422
617.8196720746892	-6.819621111749496	-6.691238507985394	0.16867438706978977	-0.058619108437711454	0.30892101487772994	0.4310223913202451	0.33528747150906923	0.1783952618606195	0.27666630058109387
618.5784432702114	-6.837990677138136	-6.785708915595329	0.31136670006698086	0.10161406039244003	0.4507173173924395	0.501242526769297	0.4654322883523818	0.32343104093497654	0.36248710976041565
619.3371418479854	-6.844370335317356	-6.886348783547082	0.47063840929852674	0.27926926626755755	0.6032485161594083	0.5936949933101152	0.6006550213577198	0.46310538704469284	0.48441997165498485
620.0957678058459	-6.82976939610213	-6.98000150918628	0.6310954758713159	0.45358049577474535	0.7534987558526893	0.6954725513624354	0.7258339526112909	0.5875218417250814	0.6265182793609734
620.8543211416277	-6.7904112078006245	-7.053347505070445	0.770868068111529	0.6022484153640395	0.8855445041075223	0.7912869338358766	0.8246394143469482	0.6899175348222046	0.7628708138372113
621.6128018531655	-6.731324236628594	-7.0965679336738745	0.867567662614805	0.7060214077463662	0.9838573831449331	0.868109606618698	0.8835050986002013	0.7659367560504498	0.8649088660658597
622.3712099382943	-6.666310068038927	-7.105973274608431	0.9062545682442238	0.7539265117270846	1.037607792746936	0.918484516213546	0.8945163123301345	0.8123635931848128	0.9111517584486606
623.1295453948488	-6.6134584589141925	-7.084995047390025	0.885823951585964	0.747262442490241	1.0449380123838008	0.9420662601111722	0.8575923707740696	0.8274421072435878	0.8951824376023456
623.8878082206638	-6.587765257466273	-7.042556314983568	0.819528731458588	0.6992922600120401	1.0141893610330728	0.944077630487369	0.7812713428553177	0.8119518652216549	0.8276183667316639
624.6459984135743	-6.59482703522503	-6.989503365956712	0.7288450047423964	0.6300351298087241	0.960978014226197	0.9320296755372413	0.6814504269768014	0.7703146181780891	0.7311427025485271
625.4041159714149	-6.6285474284936186	-6.9345825470826945	0.6341314721459383	0.558127964901626	0.9020457393607169	0.9119930933191362	0.5775368699852201	0.7104880867419903	0.6313254233383505
626.1621608920203	-6.6743407397611225	-6.882047039275135	0.5474591440632111	0.49433316369286207	0.8490386959846834	0.886462797786761	0.48709351203214357	0.642423401595491	0.5477128152465625
626.9201331732256	-6.716027217293146	-6.831929980139177	0.47185830599334366	0.43968969679525394	0.8054026728077881	0.8546749946651229	0.42143877387964324	0.5760849189032022	0.48923447564826805
627.6780328128656	-6.742498297405566	-6.7826986686547	0.40600859411821055	0.3893486910280908	0.7679453061482402	0.8151956085478194	0.3840765074010042	0.5200264022677992	0.4549589161567287
628.4358598087749	-6.7511874032195465	-6.734546144217956	0.3508670828680316	0.3392320687346482	0.7316303316013126	0.7693415690666363	0.37281635590488005	0.4810838683386178	0.43892835107573447
629.1936141587885	-6.746653862873987	-6.691067935271991	0.31252213500069637	0.29135308067825516	0.6938999323826653	0.7227759923781001	0.38360013914758717	0.46420588311555466	0.4351330663017503
629.9512958607411	-6.736233681024768	-6.658298174558568	0.2998336357574578	0.2545249084596861	0.65596822921772	0.684098909052584	0.4132789566924062	0.4716030973372529	0.4403762694335658
630.7089049124675	-6.7256963874991635	-6.641720911471797	0.31847012371384853	0.2403150425106393	0.6207986477988943	0.6609070078589125	0.4597022654357392	0.5017470275477756	0.4539664817761029
631.4664413118026	-6.717352997681064	-6.643194386661974	0.3657922158322684	0.2569493901647171	0.5902815796290826	0.6555439574579474	0.5198003884689752	0.5492156160900539	0.4755289183272904
632.2239050565811	-6.7106606530208985	-6.659863612712922	0.4306512091840382	0.30500275117822806	0.5639311267926779	0.6639590684489107	0.5878643902018821	0.6061180130414012	0.5033814197611628
632.9812961446379	-6.7040630155802745	-6.685140835945234	0.4976276567884632	0.3764813827837621	0.5394983718956023	0.6778526485661276	0.6554139001566996	0.6640043659980428	0.5339807695580454
633.7386145738079	-6.696234266671935	-6.71144518529972	0.5537856081969874	0.45768866716827894	0.5151386575249948	0.6895148155549942	0.7129821165170069	0.7155544897208399	0.5628489356850856
634.4958603419257	-6.686027874796443	-6.732802966010233	0.5929610411308941	0.5335400722103598	0.4915274766220916	0.6957711708529075	0.7527289212320092	0.7552420774615429	0.5859753351668591
635.2530334468262	-6.672208796447388	-6.746182906894001	0.6158196954145048	0.5912634989596857	0.4724461601315397	0.6986279176740338	0.7703576464702655	0.7791779884564356	0.6006406763020218
636.0101338863443	-6.653296990437353	-6.751364164707201	0.6264132732839585	0.6229733166565881	0.46398629809593217	0.7026213336099216	0.7654166827620656	0.7849834726307154	0.6057612838429574
636.7671616583146	-6.628244419229038	-6.749742306984601	0.6282349702788208	0.6267107158475138	0.47193539870416057	0.710880788730381	0.7398432452242858	0.7721950608599526	0.6015527728170289
637.5241167605723	-6.597611205403715	-6.743154346605969	0.6223320465398734	0.6062729152183675	0.49868790066311064	0.7227401084017213	0.69647024400909	0.7428508811461514	0.5892235845086189
638.2809991909518	-6.564405265967485	-6.732898540534796	0.6079653038571919	0.5693392215741246	0.5405133358454819	0.7335153781213766	0.638327114477458	0.7010174798051629	0.5699463745142097
639.037808947288	-6.533921194138488	-6.719691183488656	0.5850563899593508	0.5245142456243954	0.5874209773527559	0.736666461659981	0.5699163442242723	0.6514753014350756	0.5441208471751153
639.7945460274159	-6.512280481489244	-6.703914711962673	0.5558525478221457	0.4783120833175154	0.6254923621251791	0.7263825083702695	0.49862217629354433	0.5981084260211036	0.5109563914148918
640.5512104291702	-6.5039445867752015	-6.686113263996811	0.5247057839947065	0.43395331004965865	0.6414271582871249	0.6997259418316597	0.43457129309008113	0.5433659490467484	0.46941582156268247
641.3078021503857	-6.509587826256434	-6.667621014918639	0.4964650941551447	0.393055097562625	0.6277541133992814	0.6581137953442404	0.38815300946834075	0.48943212912329237	0.42030759760561764
642.0643211888971	-6.525463111102123	-6.6509417088589675	0.47483340488118575	0.35873986325757734	0.5861700509890957	0.6077569143831791	0.36641537640276045	0.43995058449381474	0.36812000895049923
642.8207675425394	-6.54467911250523	-6.63963095213364	0.46178071114488617	0.33748139863197757	0.5274821170173647	0.5588797761953925	0.37093068112065364	0.4009811647301458	0.32101448770480356
643.5771412091474	-6.55989576039527	-6.63738712452038	0.45792170150614275	0.3372059750594545	0.467616623792912	0.5229438846081633	0.3984362602048481	0.37973127020569564	0.2883976580760761
644.3334421865558	-6.566275074964812	-6.64617505820837	0.4623385851472115	0.36214119768467246	0.4206575215835153	0.5077718219384657	0.44286337753383975	0.38125602761606103	0.27703238824654
645.0896704725996	-6.563500328472592	-6.664656507316998	0.47199966453554154	0.40819831728613476	0.39276531895569367	0.51295181517174	0.49748784793414647	0.40496525134396766	0.28818438351444176
645.8458260651132	-6.5556383241004905	-6.688261731148917	0.48131409999529406	0.46320754258306795	0.38023503964388894	0.5288610575624251	0.5560912901463722	0.44308018431705065	0.3175082411224901
646.6019089619319	-6.54925852729302	-6.711433889320793	0.48384584456181123	0.5125012341557635	0.37299959082059164	0.5410450916030509	0.6139962082302111	0.48286619853672086	0.3575655331934433
647.3579191608902	-6.550022263657598	-6.730709347276692	0.47495304642650904	0.5465548819997865	0.36139959564749	0.5377679475124806	0.6687009371639308	0.5115464112397117	0.40107155719297616
648.1138566598231	-6.559733909918228	-6.746331869775613	0.45381590865387267	0.5649581999764024	0.3418809099780944	0.5160458059733761	0.7192768136588938	0.5217397134264319	0.4432715697456455
648.8697214565653	-6.574800605404306	-6.761034999920773	0.42265184579352777	0.5739076136689594	0.31840282661386965	0.4820492349770955	0.7644479047725206	0.5141178227900864	0.4823305524773813
649.6255135489516	-6.587099845525456	-6.7773594566939845	0.3849069788002959	0.5803835727909341	0.2999657533056723	0.44657164504101843	0.8010804167109074	0.4965868909295752	0.5191270290034335
650.3812329348169	-6.586935384130321	-6.795687767617746	0.3445264308717446	0.5876539990652976	0.2964367325932713	0.41949361211791647	0.8245040573670925	0.4805241066327559	0.5566890888074516
651.1368796119959	-6.567345120756798	-6.814594064885366	0.30738528047641633	0.5951773351689695	0.3153195973751357	0.407027422203301	0.8311598496806827	0.4766527727639689	0.5995173312054529
651.8924535783235	-6.527891811247365	-6.83260557885147	0.2827334089842992	0.6015412691567139	0.3596274125271206	0.41244560494687654	0.8211300082935642	0.4921482802436845	0.6518477980488582
652.6479548316345	-6.476218334029128	-6.848991342109125	0.28083107419266895	0.6061248868139417	0.4265056995874783	0.4374486516519154	0.7981330880066428	0.528916572517967	0.7148047640473303
653.4033833697637	-6.42658972725978	-6.863018602923688	0.307473297142173	0.6082001307673268	0.5065651219461085	0.482146703566686	0.7669427098927315	0.5831212857763441	0.7837751587882025
654.1587391905458	-6.395177928862651	-6.872240084571304	0.35830471507622086	0.6044779711842709	0.5849035603033457	0.543021516598106	0.7298776653912089	0.6455535619560653	0.8477887624840257
654.9140222918159	-6.394114804805463	-6.871947181218609	0.41779593933163284	0.5884470777945392	0.6440808240775011	0.6111782373464587	0.6852170799398838	0.7036148162965006	0.8920441445932807
655.6692326714084	-6.426521091898254	-6.856902160514816	0.4643700232700194	0.5531854762899959	0.6690876293408463	0.6731517235811912	0.6289303747720512	0.7449455973690808	0.9031556166540371
656.4243703271585	-6.484892903037811	-6.8246834907388285	0.47972413062859864	0.49652899243751847	0.6524327081177264	0.7154080034596833	0.5587179813557341	0.7618746259327711	0.8751785812505961
657.1794352569008	-6.553630588385954	-6.778427510515789	0.456905135399996	0.4247929833513284	0.5974289497540335	0.7303061937506383	0.4779401916829906	0.7542663298111076	0.8129631829644817
657.9344274584702	-6.614662457619488	-6.726852472168353	0.40360231881207476	0.352383251667165	0.5181422526981656	0.7196001535026122	0.39629014979770716	0.728964563738292	0.7311782518925147
658.6893469297014	-6.653816921668312	-6.68118885671977	0.3391209780236437	0.2964922433921169	0.43612822947636865	0.6933764144016594	0.32692038834578785	0.696048452777263	0.6485423303393247
659.4441936684294	-6.665319093390416	-6.650680676517965	0.28670452534639157	0.26994186119210983	0.37486582392789014	0.6649780892857615	0.2814273411321029	0.6643120653721164	0.5805779616844013
660.1989676724888	-6.6522098095169335	-6.639090669084738	0.2644707226304224	0.2759956386602349	0.35342776632487816	0.6449093694095973	0.26598522218226606	0.638772918775258	0.5345283921345363
660.9536689397146	-6.6233863793988155	-6.643875498585308	0.2785269824837151	0.3075794147389992	0.38097873673445726	0.6372352376592127	0.2800453318608067	0.6206085609733627	0.5083569928358882
661.7082974679414	-6.589216341929917	-6.6578757180342505	0.3213027175236576	0.3508873725682218	0.4531284180502695	0.6394632880781499	0.3176172752963158	0.6083604845585953	0.4937082213421151
662.4628532550042	-6.557905651936432	-6.671931559464225	0.37514389000333725	0.39109884106427373	0.5516194045280978	0.64505554187991	0.3688229421776228	0.5984299967808697	0.4799150522824922
663.2173362987378	-6.5338774603470435	-6.67731332336647	0.4195349475807575	0.41771873336681953	0.648391987481511	0.6470961145169793	0.4215201572836422	0.5850923195494788	0.4577886984351114
663.9717465969768	-6.517522098140395	-6.6674123584603	0.4384068773843923	0.42711909101981416	0.7135304266705251	0.6414240440570094	0.4630972213542197	0.5615293294549177	0.42220186903307155
664.7260841475563	-6.505789704484347	-6.639439830540168	0.4251717614346875	0.42205077818715964	0.7252568791576071	0.6285855068007526	0.48390971170419483	0.5233390467371262	0.3736341421297791
665.480348948311	-6.492967871608913	-6.595611441097086	0.3838268798150066	0.40853495403194096	0.6773409152184247	0.6132099791624048	0.48072228873046985	0.4722197497134637	0.3180087943420302
666.2345409970756	-6.472466403816561	-6.543165264287072	0.3269758104281282	0.3916883651024987	0.5802609699721524	0.6013079487146609	0.4581702062259758	0.41726952501335557	0.2643750614684972
666.988660291685	-6.439657147829812	-6.492523994105124	0.2720628236713374	0.37330066009840834	0.45623032043426637	0.5966518684014845	0.4268736239834876	0.3720736408701608	0.2213377591681125
667.742706829974	-6.395327844123636	-6.453748116736625	0.2365703391647731	0.3518117622537833	0.3303018996950966	0.5981579749733843	0.3986779622918428	0.3488300575957721	0.19392655861731622
668.4966806097776	-6.347460938823412	-6.432910592911053	0.23302392803116945	0.32431717405503235	0.2220692254390677	0.6002052648768403	0.38180872334853877	0.3529594084154555	0.18246437647959635
669.2505816289303	-6.310056097559382	-6.429666012188645	0.2640956891192827	0.288633651170783	0.14038445856252046	0.5948805068695817	0.3780097077955684	0.3804980873914001	0.18321000014206046
670.0044098852671	-6.298269531719191	-6.437353565233885	0.3202389592358603	0.24439244342839306	0.08267587824291134	0.5751814486972338	0.38270253928780296	0.41924110835159123	0.19029382870690892
670.7581653766227	-6.322501352599466	-6.445631223713752	0.3816936433540823	0.192928507179575	0.03874878713232199	0.5377438652584301	0.3875879573037029	0.452758756139918	0.19766247674331172
671.511848100832	-6.384206921763424	-6.444895785772851	0.42579336346131136	0.13730714281387613	-0.0024628516343510043	0.4843327719703625	0.38478112736612413	0.4660621891594836	0.2011005744509573
672.2654580557298	-6.475459856609643	-6.430935097108728	0.43738154888167813	0.08360783553813711	-0.04492730484235263	0.42237053399403557	0.37154952227860427	0.4514636453085972	0.1999560470224333
673.0189952391509	-6.582031564075953	-6.407906046924159	0.417033985648275	0.04238242009962523	-0.08034557706058276	0.3644749832146035	0.35382303263388515	0.4129067715790731	0.1981174794560463
673.7724596489301	-6.688027386008026	-6.387212898441843	0.3819960264372435	0.0277676507000848	-0.089717052266308	0.32557338339064756	0.3458938595227963	0.3657795503105685	0.20268689375827886
674.5258512829022	-6.7798805351860425	-6.381999630148499	0.35775165087332184	0.052150651781269985	-0.05267192670801801	0.31747098285053976	0.3643417219878957	0.33073115180841395	0.22009585110517715
675.279170138902	-6.848456619231868	-6.399338777709488	0.36397413333104556	0.1181039995337212	0.039447783667434955	0.34187217542481907	0.4182879881656234	0.3231748767573812	0.2508586517357685
676.0324162147645	-6.889601981644557	-6.435123199199494	0.40337829278735704	0.2131951076914822	0.17508649821604116	0.38710053289250546	0.5016952950009737	0.3444051143997333	0.28723852544526984
676.7855895083242	-6.9035016948467876	-6.475225115503106	0.459953163505765	0.3126208566552897	0.3247031799252964	0.4320608343839929	0.5937354184798238	0.38009414027488564	0.31571933121290385
677.5386900174161	-6.893642033426837	-6.503005021330697	0.5080794369601218	0.3899298789075587	0.45346170784163586	0.4571357476235143	0.6680787264732819	0.40783774678718654	0.32437183703468175
678.2917177398749	-6.865504728210105	-6.508202303961097	0.5262132627951468	0.42886536742530623	0.5365781211859701	0.4554629626223301	0.705658908452425	0.40918556519760685	0.30993667337363906
679.0446726735356	-6.825309643738595	-6.491624570785843	0.507258010149302	0.42880241813798925	0.5680864144868991	0.43720259038625375	0.7023408233710926	0.37837038923666366	0.2803339546603203
679.797554816233	-6.778540607308493	-6.462714323780339	0.4602462387290789	0.40080017662974754	0.558619141528343	0.4232756865004017	0.6674877981313019	0.3230073688259889	0.2506149499542234
680.5503641658016	-6.728937699981259	-6.432496272822091	0.4042238829345415	0.35844323746735274	0.5256674221443349	0.43339365890905057	0.6156072572163618	0.25767650246859564	0.23513813269881112
681.3031007200765	-6.67825481593785	-6.407115890392647	0.3589622472068399	0.31069267525310007	0.48376632228446415	0.4758153443702886	0.558335635086098	0.19560603050391911	0.2411621408100011
682.0557644768925	-6.627110034312942	-6.385792062976225	0.33707794014535697	0.2605859213768902	0.44045189064074286	0.5442710706703462	0.5012082103150473	0.14375340147366789	0.26677055124145177
682.8083554340842	-6.576597074029355	-6.363480247548102	0.34055996338734307	0.20856887565192217	0.39825592536156584	0.6218861751022509	0.44561484447004673	0.10308734871669856	0.3034104296463376
683.5608735894867	-6.5295826547248845	-6.335112256355901	0.36189538490718576	0.15580169208883277	0.358954007200575	0.6879028167529064	0.391851998106981	0.07185871002823863	0.340422327952286
684.3133189409347	-6.490987607817853	-6.298728856498431	0.3889613688017288	0.10487793089638853	0.32636116420402317	0.7240587408339634	0.341012499315279	0.04892025410128742	0.369093250932103
685.0656914862628	-6.465947105480932	-6.256078397398237	0.4112149524601403	0.058337421481268414	0.30620492026771906	0.7189327268913308	0.2947033656734064	0.03466408655123221	0.38471839426131904
685.8179912233061	-6.456543238343699	-6.211804960189001	0.4245495636988821	0.01741609314612358	0.3038332286915528	0.6714298234970713	0.25458503324160375	0.030196962946627437	0.3868485775304267
686.5702181498993	-6.458661547187086	-6.172432141890976	0.43253605887347923	-0.016898667921055655	0.3218858535955995	0.5924603471829224	0.22243676907332688	0.0363066849865179	0.378778310727343
687.3223722638772	-6.461606894343042	-6.145309224619018	0.44359363656110595	-0.041769047689516725	0.35885627039434453	0.5030305171266889	0.2003926261668152	0.05308179554370973	0.36670820716934394
688.0744535630747	-6.4517591930906475	-6.137348102883804	0.46614899951912925	-0.05115974375985921	0.4092515879896865	0.42824158418503533	0.1911078599163698	0.08076576067872843	0.3590533124245443
688.8264620453265	-6.419223774339343	-6.152933853969643	0.5039793727559321	-0.037794487163012924	0.464740200705946	0.388460859638573	0.19687524928001565	0.12035932742716238	0.36458963699948566
689.5783977084674	-6.364136519554963	-6.191940908745209	0.5546085236243545	0.0028409000754834324	0.5161490753006612	0.39214871027744014	0.21885781050198183	0.1733791803778173	0.3898127364663422
690.3302605503324	-6.29867021342269	-6.248914921001314	0.6106198490246202	0.06890132194407173	0.5556363670749027	0.4340706339841409	0.25647455732732105	0.2403682876348281	0.4356354888815206
691.082050568756	-6.243146533596844	-6.314115767897242	0.6627518696033343	0.1516637958515057	0.5782573072529242	0.4990518482225248	0.3069352838242594	0.3190890450173356	0.49576665581321766
691.8337677615733	-6.217905868477049	-6.375908669515478	0.7027937047409134	0.2385878316094736	0.5825109575761713	0.5685088920413515	0.3649651145487498	0.40289836637692744	0.5576903600013345
692.585412126619	-6.234633771708997	-6.424044717421623	0.7252879494151552	0.31823844085282005	0.5705410546310468	0.6265894343040443	0.42323575602987606	0.4814898475117362	0.607068168905486
693.3369836617278	-6.291244693972315	-6.452212481605717	0.7278273358542346	0.3840000050519823	0.5477097327481282	0.6635476276762047	0.47400916565554496	0.5435446063613574	0.6332920453315429
694.0884823647348	-6.372251742624357	-6.45971385727156	0.7110940977056881	0.43535735504505624	0.5222073138070016	0.6772053791781643	0.5121009470176325	0.5813502098889423	0.633930493535992
694.8399082334745	-6.454240471563712	-6.451564830559397	0.679181152171946	0.4769278653771716	0.5040340297561148	0.6728705137770481	0.5378442670622468	0.5952351284151121	0.6155541169935743
695.5912612657819	-6.514094961701656	-6.43644455358304	0.6394173989145484	0.515491359177843	0.502308411300028	0.6613022038797656	0.5574280568840226	0.5944024972231547	0.5902883509577288
696.3425414594917	-6.536491810478886	-6.423090911145043	0.6009062339950679	0.556450755728652	0.52160813589804	0.6543714647283494	0.5799284448640591	0.593140288753955	0.5699259249716215
697.0937488124388	-6.51776310450496	-6.416374330227723	0.5713443455639897	0.60082900129657	0.5589200653660749	0.6597310270018246	0.6119849325788227	0.6037066750749256	0.560913302728701
697.8448833224579	-6.465248530720381	-6.415024716378538	0.5534878498734219	0.6443730409305424	0.6032924864838378	0.6767803656762279	0.6536877123190123	0.629971721994985	0.5626607105077648
698.5959449873841	-6.393410421514374	-6.4123387755639385	0.5433180552073793	0.6794424409147455	0.6396441551795107	0.6969350221428039	0.6981062720206257	0.6655013732543598	0.5700935415931472
699.3469338050518	-6.319154074652096	-6.3991473824894864	0.5307677790675056	0.6986501334238664	0.6547983458993611	0.7076544147704285	0.7346313596191161	0.6966221365781369	0.5778273935080938
700.0978497732962	-6.258364621081987	-6.367525696727484	0.5032660964361053	0.6980667185689109	0.6428499919453836	0.6981335805409099	0.753436363380164	0.7081591928749793	0.5828975236590059
700.8486928899517	-6.223205590029962	-6.3134059654049866	0.45045899638316556	0.6780317726739504	0.606608391482772	0.6631725877513048	0.7483374112606587	0.6884677716482708	0.5844099210677776
701.5994631528534	-6.219794663226315	-6.237715322560177	0.36864053746527325	0.641638300562426	0.5546893937517474	0.6041048883614426	0.7172644036139566	0.6321825481858641	0.5815669696060732
702.3501605598362	-6.246238384497629	-6.145903086800907	0.2628155819192033	0.5915880401342006	0.49587938787528874	0.5269471258634848	0.660764379281213	0.5407614746190497	0.5717357986166967
703.1007851087347	-6.292148353074957	-6.04652240277363	0.1458785011418362	0.5279426219520911	0.43445412955612017	0.44009631166091356	0.5805055545012179	0.4220041788856177	0.5506217595639846
703.8513367973837	-6.341168114856926	-5.94955558217197	0.03501299992585771	0.44813949980369827	0.3692317981970694	0.3529980086081457	0.47935717274917167	0.2890665770492342	0.5144950211490782
704.6018156236181	-6.375660251287473	-5.864796620645493	-0.05317393107798907	0.3499709510505191	0.2968918422583009	0.275450844205932	0.36266419193233546	0.15853494823782288	0.46320968612805213
705.3522215852728	-6.382106900335964	-5.800723913631141	-0.10678945445348909	0.2362093609700482	0.21711405145525475	0.2172338532047604	0.24009407662819449	0.04743233045068607	0.4023310442243382
706.1025546801824	-6.35512756830486	-5.7632600793286	-0.12155968492733926	0.1178505705740367	0.13580014261706896	0.18624794398188982	0.12562342620604205	-0.030645141434139767	0.34237523753668153
706.8528149061818	-6.298887080763543	-5.754517610737799	-0.10136729617983153	0.013333549617234652	0.0643157056130379	0.1861771043178262	0.034819641116718536	-0.06876776569463683	0.2950135889077403
707.603002261106	-6.225818523720433	-5.771487193688803	-0.056897083761919376	-0.05732141199718299	0.01504084910401815	0.21462367872506505	-0.019696269206964878	-0.06823529027355058	0.26757203855160405
708.3531167427894	-6.152372971193639	-5.806202349537989	-0.002289979045981383	-0.08039146348771453	-0.0033846934119177163	0.2637237391608904	-0.03203198534027418	-0.037224425143061346	0.25970555393240424
709.1031583490673	-6.093363889549013	-5.847884310585977	0.04902104434971477	-0.05408503446930091	0.011725342616227152	0.3230790969383319	-0.003767148755634331	0.012695554065277115	0.2641659979129285
709.8531270777742	-6.057116193355634	-5.886780540906921	0.08786044410310456	0.01127273994918454	0.05815217482627588	0.3836308425139947	0.05856903589304974	0.07059480776493299	0.2716263509660539
710.6030229267449	-6.043888218613407	-5.917653402470702	0.11085199735212914	0.09836033436428071	0.13111398533303564	0.4396004105079028	0.14656217530483495	0.1288836621034184	0.2760954942206828
711.3528458938142	-6.048274663492221	-5.940998059404009	0.11991198613719156	0.18989811406933743	0.22463443549430995	0.4879396136545422	0.2515042039644584	0.1835028165115835	0.2775537494533369
712.1025959768172	-6.063674404037892	-5.962047658205181	0.12093036051074169	0.27476850307164735	0.3319636536658743	0.5268649279592204	0.3647721331117415	0.2332654620171164	0.2809722429072794
712.8522731735884	-6.085651886635481	-5.988012612721102	0.1222342718919851	0.3503793390314236	0.4455513903777266	0.5550358198807404	0.4776675367661909	0.2789367903554574	0.2931769386622598
713.6018774819628	-6.112139181825268	-6.025387008484235	0.13307979179719887	0.42164168451354467	0.5581414158694296	0.5729127264126106	0.5825258746908304	0.32326993089580913	0.3200777393031933
714.351408899775	-6.141463651378717	-6.077995591588923	0.16165793102503567	0.4968019958148151	0.6641572605260206	0.5844297589962135	0.6744374567513161	0.37105541786474117	0.3654305763028347
715.1008674248601	-6.170380025051015	-6.145781511757806	0.21258351024912336	0.581858388876916	0.7598307099259127	0.5967918407175512	0.7523541838812777	0.4277317933867124	0.430281650474452
715.8502530550527	-6.194483599913958	-6.224467843587485	0.28461261101341595	0.6756518744764488	0.8416152283447111	0.6174520072583078	0.8185079492129406	0.4967620137454194	0.5126654110774895
716.5995657881876	-6.21065154525548	-6.3061636898915205	0.3702679992550353	0.7679111410046371	0.9043251407565647	0.6501111549200775	0.8760125300134352	0.5769646035351403	0.6072289341472077
717.3488056220998	-6.219647873314596	-6.380721431946023	0.4574207611046166	0.8417464291768804	0.9408088893223079	0.6916681588002556	0.9254757733057586	0.6613697591659662	0.7053274151021425
718.097972554624	-6.226880577055351	-6.437751433381116	0.5326769249854975	0.8793699067737313	0.9445687087341295	0.7324634705003241	0.9626893451887044	0.73855134420387	0.7959423086334265
718.8470665835949	-6.24028240949351	-6.4685135256716055	0.5848024508216296	0.8688084774610205	0.913428046928944	0.7594042280106175	0.9787638373131022	0.7955687401468587	0.8674420673867376
719.5960877068475	-6.266737013607923	-6.467909920887058	0.6073799177212509	0.8089513525130299	0.8523181932649688	0.7610698572022709	0.9637157655052011	0.8217996106410164	0.9100193017804932
720.3450359222164	-6.308372475819084	-6.4358023349916085	0.5996661251280244	0.7105348268351444	0.772758253166586	0.7323159238485557	0.9120132306280535	0.8123413774809691	0.9176599531470488
721.0939112275368	-6.3607270329997805	-6.378001051545289	0.5667288150380116	0.5932378087937149	0.6898559431139963	0.6770960641810966	0.8275938380793786	0.7699598671072394	0.8898892341414859
721.842713620643	-6.413505702631802	-6.305807705857704	0.518751623286569	0.47904047629935853	0.6179309701985822	0.6076970485309161	0.7250304218812635	0.704764889636345	0.8319846947660148
722.5914430993702	-6.45370113304109	-6.234050567791392	0.47060630762605893	0.38531789389252946	0.5671566278085898	0.5411394716562627	0.6258682805281701	0.6316365924611294	0.7540114897578913
723.340099661553	-6.469927823503745	-6.17769018508487	0.4402166963567007	0.32000715278262604	0.5418697155047898	0.49454203476043723	0.5516833477369714	0.5661651048644636	0.6688199438987814
724.0886833050263	-6.456434187958806	-6.147480887305056	0.4444136923177915	0.28070862677397646	0.5401808546357882	0.4806956409214216	0.5163021297750268	0.5200198132985907	0.5894914110781766
724.837194027625	-6.41550934604404	-6.146339535875349	0.4928955617590276	0.2574203595629907	0.5542981626156251	0.505495239722026	0.5208707264539383	0.49722743290896876	0.5270102383902646
725.5856318271836	-6.357541941491281	-6.167609074242866	0.582233333132149	0.23655706845917734	0.5711816825779623	0.566291608466317	0.5533740552194262	0.4924296853955257	0.4881742449717468
726.3339967015373	-6.298122541436001	-6.197130272507618	0.6949294028626403	0.20555281246571244	0.5750653259688017	0.6520994200352455	0.5934986488500069	0.4931652387448988	0.474851971946495
727.0822886485207	-6.252838530371861	-6.218300874550588	0.804827737754235	0.15653521163731998	0.5518179954518683	0.7454892973898986	0.6202261013826194	0.48531757682836485	0.4838680325567397
727.8305076659686	-6.231248648446117	-6.218435559208929	0.8869688407867926	0.08914505388543503	0.49441350488294145	0.8268910867658761	0.619115535145621	0.4600656418892992	0.5081684416129937
728.5786537517159	-6.232773913680294	-6.192898066323213	0.9258982339068504	0.010947992733979284	0.40637094763498993	0.8796867743001391	0.5860822096631022	0.4180185466023092	0.5379927068377759
729.3267269035974	-6.246876589944446	-6.145200935948824	0.918080680753139	-0.06513241432687433	0.3013592725240022	0.8946496637801777	0.5269228131068511	0.36819834119921957	0.5625781380526362
730.0747271194479	-6.257961352632735	-6.083895792794895	0.8689226688863227	-0.125221259881517	0.19893549873666583	0.8719757004606521	0.45410063999913586	0.32295162030139224	0.5727612545522662
730.822654397102	-6.252517462481966	-6.018473798767484	0.7883254679942286	-0.15900271765337948	0.11867655701307633	0.8204793679196207	0.38227087240214086	0.292125033083634	0.5646857972256027
731.5705087343949	-6.2247561477155955	-5.956675319694702	0.6882324151059915	-0.16173077149618642	0.07477492616514336	0.7545566190490893	0.3242980004938181	0.27983651008946087	0.5424371375556278
732.3182901291611	-6.177812593057652	-5.903397175710436	0.5820700562279315	-0.13439057613759609	0.07215506503175995	0.6893394864375653	0.2877249530621553	0.2842964738984728	0.5171596078107168
733.0659985792356	-6.119997160236271	-5.860627387909469	0.48371863703507323	-0.0825795070152715	0.10490413388323461	0.6361658298160897	0.27325037073091263	0.299932481797212	0.5018512945196107
733.8136340824532	-6.058977459927001	-5.827982643170127	0.4048177856500734	-0.015319547870277006	0.15802218988088512	0.6001295567174347	0.2756911716892354	0.3202631920244974	0.5047811926061438
734.5611966366486	-5.9973888364557215	-5.804268000305375	0.35253882700312555	0.05713436240507974	0.2138186313807955	0.5814229611869957	0.2880260694650314	0.3414909027809996	0.5261910171372497
735.3086862396566	-5.932745183460272	-5.789223706752537	0.3292349454690102	0.126336384614123	0.260144295285329	0.5790693352082998	0.3055150665106696	0.36506269619398335	0.559985015405859
736.056102889312	-5.861065404918364	-5.784406899225823	0.3348240216744536	0.18841406367720204	0.29614196533367654	0.5940051382361551	0.32738327356822516	0.3975907802397769	0.5986246089355047
736.8034465834498	-5.7814448048260925	-5.79195051190358	0.3687646284197772	0.24470477967170812	0.33107114861310016	0.6285912681723458	0.35485038591385987	0.44689284124169415	0.6371491052441387
737.5507173199047	-5.698259421216644	-5.81208759166663	0.42947859951564826	0.29952291298791955	0.3768601443356099	0.6834807646984924	0.38801531843781323	0.5164327353699472	0.6740286076403406
738.2979150965115	-5.6195331751327116	-5.841535120779774	0.5114164588370071	0.3568779668179891	0.43964618420539026	0.7548845647295437	0.4245168357157274	0.6015890874744203	0.7097635612118198
739.045039911105	-5.553425590774781	-5.874496331430336	0.6028858130695216	0.4182982324643376	0.5161208013407643	0.8349426205946546	0.4608572667280537	0.6910857573905549	0.7456427286792415
739.79209176152	-5.505465055161044	-5.905063666726425	0.6866919323802652	0.4821575354329166	0.5959330204301558	0.9141545267955156	0.49436222979649713	0.7720934148477037	0.7827801140806887
740.5390706455914	-5.4784082053145235	-5.929320926404061	0.7447416588520968	0.5444335499009139	0.6674972431929929	0.9836440262718957	0.5236612336025503	0.8358003493420147	0.8213074190325065
741.285976561154	-5.473291108450543	-5.945594542687246	0.7640952812042086	0.5993986600181938	0.7228375162884975	1.035913565555008	0.5478448848001118	0.8802684372603924	0.8592069792744459
742.0328095060426	-5.490037040333889	-5.953668872497173	0.7421174441745997	0.6409643508309335	0.7595984796045396	1.064999646355628	0.5658779699898568	0.9099864848971322	0.8922064064321882
742.7795694780918	-5.526348409920626	-5.954462065644753	0.6884632992495021	0.6650015059743559	0.7804459259227325	1.0683645582845545	0.5779307204737867	0.9334543312147598	0.9159222706370391
743.5262564751367	-5.576573571081715	-5.950179105493389	0.622343504515535	0.671765520312813	0.7904957237577621	1.0489425276791886	0.5867614769638179	0.9597168626249912	0.9289486431620784
744.272870495012	-5.631823092998678	-5.944240866277956	0.5661467097818438	0.6667978620969635	0.7941341128161987	1.015515686582308	0.5973442785957079	0.9947688769318068	0.9344682630943772
745.0194115355524	-5.681821195864934	-5.94006129523456	0.5376842266570083	0.6584811796056913	0.7922883167934822	0.9795908357111678	0.6139794025014123	1.0386051251660415	0.9385402178614664
745.765879594593	-5.717129330522116	-5.939256728958732	0.5446943963504758	0.653727446781236	0.7817624333955813	0.9505713830722193	0.6372058110186929	1.0848421065178186	0.9462489546096586
746.5122746699683	-5.730653121014229	-5.940632449529136	0.5840696156414067	0.6543303761595016	0.7577421235332027	0.9325735288256762	0.6631033097482222	1.123162860930436	0.9586574201474711
747.2585967595134	-5.718570457668777	-5.940552819659711	0.6452909353470648	0.6563081261927586	0.7175370676424428	0.9241196054840275	0.6852636736623392	1.1433237453419869	0.9723384045816994
748.0048458610628	-5.681637705943931	-5.93428613115052	0.715436038656855	0.6518629974379744	0.6627531016664188	0.919840951391067	0.6975713983836673	1.1380134544236373	0.98094900856852
748.7510219724516	-5.626527327406562	-5.917145252384254	0.7823904630705476	0.6321343202422911	0.5976335491769635	0.9117847921911162	0.6949265565560845	1.102669604147989	0.9773903435677616
749.4971250915144	-5.565790545626159	-5.885252305009422	0.8358195888543323	0.5894665606954081	0.5247664042421736	0.8902243295645462	0.6723092972839195	1.033815334421118	0.9553869167117108
750.243155216086	-5.514563696496276	-5.836354379718008	0.8668331200512167	0.5190025725745775	0.4422700925531018	0.8453750541828393	0.6244379622408376	0.9289014559059412	0.9115491766643196
750.9891123440015	-5.484670197974024	-5.770773983403852	0.8680918183270929	0.4203600802575371	0.34505524460776726	0.7706066479415696	0.5479695161548133	0.7886084114033718	0.8474300388745979
751.7349964730954	-5.479250516472275	-5.692473786146186	0.8349521151274129	0.29939709980145146	0.23066243566485767	0.6666808816073315	0.4459172642088731	0.6206725597181686	0.7710820565777388
752.4808076012027	-5.491311666634995	-5.608905339866306	0.7669189149411446	0.16853479317489573	0.10492917511155575	0.5440977217402754	0.3306577207253296	0.4413469751054713	0.6957106461885321
753.2265457261582	-5.507258067744487	-5.529694430273006	0.6684207789121812	0.04496458190809971	-0.016589508260540065	0.42186900966007457	0.22253457901792384	0.27322705771949796	0.6356552651780358
753.9722108457964	-5.513199746093813	-5.4645521723258	0.5484678472162106	-0.053409891556628786	-0.1132945490996784	0.32238134269760454	0.14376263881317897	0.13982554708427042	0.6013379497505973
754.7178029579526	-5.500421573887171	-5.421410552117974	0.41974246184279984	-0.11238714422569895	-0.16791443225367964	0.26453732044050415	0.1107310498816858	0.059550109159173026	0.5961035867184288
755.4633220604613	-5.467605544414383	-5.4055437376401425	0.29725796803492255	-0.12396036440799918	-0.17304859052684396	0.2580518554602671	0.12898693933593286	0.04170492791633773	0.6169006854469892
756.2087681511574	-5.42011454465046	-5.419296624013074	0.19659389730693988	-0.08658347263465949	-0.13274351727802802	0.3009857862944214	0.19297988539058775	0.08504163820722432	0.6575529117550198
756.9541412278757	-5.368145450590361	-5.46172254135919	0.13095557353454712	-0.0040521910042645715	-0.0592379237042433	0.38137644784500235	0.28928847870168806	0.17867364074007774	0.7117366972300401
757.699441288451	-5.3250032716501865	-5.52790276130337	0.1076013987225064	0.11519500606825783	0.03195579732017784	0.4816996423009847	0.4009489630402081	0.3039498684608386	0.7734965905821412
758.4446683307182	-5.304968382622504	-5.608493466573661	0.125023045634725	0.2575454960779231	0.12541062243563417	0.5843145273360948	0.5106161963471534	0.4372577020312658	0.8356880095393731
759.1898223525119	-5.319479006093718	-5.690845620071791	0.1728523250064411	0.4038268459638097	0.20756404014920005	0.6757559398893491	0.6028374765113167	0.5540695613874309	0.8889196298133042
759.9349033516671	-5.372318721200481	-5.762203085578021	0.23562699478510218	0.5315698445952668	0.26824064177036355	0.7489007164228303	0.6662089058023071	0.6345628832139658	0.9237645759248112
760.6799113260186	-5.456108771064703	-5.814051466173144	0.298954292423141	0.6208225702977037	0.3032642471271876	0.8032013518782861	0.6957655046768947	0.669796672234857	0.9358005057270171
761.424846273401	-5.553196868810036	-5.84501139026693	0.3548598863423118	0.6610151643613928	0.31629492060699516	0.8426000123507018	0.693981049727113	0.6654733889576665	0.9296073387403974
762.1697081916495	-5.641579075524129	-5.8605837657806905	0.40357607957488106	0.654979774575227	0.318025387481768	0.8729123339175375	0.6694908854384396	0.6404705177677164	0.9180918976455619
762.9144970785986	-5.703330700710588	-5.869556567976322	0.45077803918985726	0.6172340809064769	0.3214550451179141	0.89903066838251	0.6336342956482817	0.619353259997939	0.9162195838388003
763.6592129320832	-5.731038795951346	-5.879045290370737	0.5021009275731929	0.5672279694830156	0.3356624460280635	0.9229706778483155	0.5964009513124067	0.6219533645090651	0.9327944994011208
764.4038557499381	-5.729184098991871	-5.891067795838018	0.5583301670718299	0.5215872090352001	0.3617794678765929	0.9433622708504652	0.5639347542558273	0.6551221442211954	0.9656173902916407
765.1484255299982	-5.710391369028898	-5.902056339068127	0.6131306668698473	0.48941548790871536	0.3931422749399296	0.9560134723170632	0.5380409254639673	0.7109735272748239	1.002467659354533
765.8929222700982	-5.689196567645823	-5.905202934289541	0.6540855850054994	0.47209012679842743	0.4192164850635409	0.9555449394318023	0.5169619347487018	0.7712177704630125	1.026943208859608
766.637345968073	-5.67664949578838	-5.893977511633276	0.6662909740883158	0.4662309870051198	0.43050383760711064	0.9369112476875827	0.49660172224380084	0.8145902187272647	1.0251470041647295
767.3816966217572	-5.677584438039437	-5.864689830225624	0.637016704933913	0.4666353311933227	0.42168075941598904	0.8963849212871153	0.47147813813938644	0.8231122323838802	0.989472567521414
768.1259742289859	-5.690458362442938	-5.817213103572896	0.5598521754714803	0.4676879197781618	0.3920319088085398	0.8316459824260534	0.43568658371651736	0.7854713513575211	0.9187925775897003
768.8701787875938	-5.7086916096853715	-5.7538113576484	0.4370747129603414	0.46304069195390607	0.3437797465041097	0.7412494477959832	0.3839499154095689	0.6980985831677922	0.8161800022059689
769.6143102954156	-5.722691831488805	-5.677713379137984	0.2797677540967545	0.44556355079726107	0.28043567746716835	0.625078285865106	0.3132618259111277	0.5658326539351908	0.6873945989813013
770.3583687502863	-5.722504052027499	-5.592352791695804	0.10598113584573898	0.4086861988958628	0.20547724938806677	0.48553080998654874	0.22459774509025898	0.4020086717451079	0.5406017776310783
771.1023541500406	-5.701173454372137	-5.502092702846718	-0.06216318204972904	0.34921543937759303	0.12217895296804393	0.3296087014094562	0.12437029573093383	0.2274170616650295	0.3872241446655176
771.8462664925133	-5.657704905773437	-5.413047078321579	-0.20211748917708316	0.26951928150079496	0.033504555560776694	0.16992828528490733	0.024144808607908352	0.06622599122273165	0.24162158741805673
772.5901057755393	-5.598102943860453	-5.333001492544957	-0.29524068166611883	0.17756276238436897	-0.05744622672668598	0.023502965589421443	-0.06182132129607609	-0.06000081439928984	0.11887673897930995
773.3338719969533	-5.533696391483294	-5.2693290537453805	-0.33191429655051063	0.08416726306569355	-0.14712471306015296	-0.0925823448403813	-0.12134125715537447	-0.13859297875048426	0.030645667584351166
774.0775651545903	-5.477220258461354	-5.225911753324594	-0.31525972327697005	-0.0009669798951037478	-0.23144267082773062	-0.16692676504241089	-0.14925873968441383	-0.16899416080399465	-0.018807497204966772
774.8211852462848	-5.4387787007198005	-5.2004902422858414	-0.26183617740550336	-0.07276504105538084	-0.3068053934211825	-0.19904802603177174	-0.15078156407267773	-0.1619166288378251	-0.035332030458421926
775.5647322698719	-5.423227754221257	-5.184155229105317	-0.1975990743382816	-0.1324214485124946	-0.37221585514540934	-0.201538718091399	-0.1406142978817151	-0.13555069568657974	-0.03485164045760669
776.3082062231862	-5.429897148355122	-5.163901647676022	-0.14996663357882412	-0.18629426582622433	-0.43101951053542287	-0.19704752289997263	-0.1381657711985067	-0.11039826453769219	-0.039946551255758855
777.0516071040627	-5.453996179713009	-5.128072214075484	-0.13850645635942005	-0.24201338966233266	-0.4894190516070296	-0.20988122017261013	-0.15938166862886405	-0.10416993365748262	-0.07215328534798449
777.7949349103361	-5.488586654163745	-5.072746344699856	-0.16775325865881996	-0.3024131897672975	-0.5511244109640678	-0.25453433456458185	-0.2088474864657588	-0.12676735737152622	-0.14210393974554147
778.5381896398412	-5.5260950648917575	-5.006395951417232	-0.22482244642021243	-0.3601549695619424	-0.6101381716895631	-0.32639004551250483	-0.27518244275455483	-0.17575538327931195	-0.2413963451802692
779.281371290413	-5.5593225397796635	-4.949329991583158	-0.28341051123659167	-0.3968619446946793	-0.6477415062832979	-0.40057699774465494	-0.3333390786844799	-0.23512079295790578	-0.341993397511672
780.024479859886	-5.582162233529352	-4.927359452345231	-0.31290053345187463	-0.3884884768778951	-0.6373121498370828	-0.4404464053641508	-0.3530715134820719	-0.2790310012178283	-0.4052729989218369
780.7675153460953	-5.590163365455551	-4.961429151209227	-0.2894026974259587	-0.31576180337241144	-0.5566122333598198	-0.41277913300062163	-0.31062749970861603	-0.28119546930505734	-0.397554470774411
781.5104777468754	-5.580935658372247	-5.058051016913346	-0.20451579668329245	-0.1745191576620435	-0.4007702397134443	-0.3017622988504334	-0.19852465539464248	-0.22598383919217024	-0.3047150804656793
782.2533670600615	-5.554747369381555	-5.205346518911082	-0.06791053157045202	0.019707269393117066	-0.18817547556562708	-0.11521049890881319	-0.02909091703715383	-0.11579306164771985	-0.13807308794924733
782.996183283488	-5.515131845699459	-5.376901724945936	0.09688755562837059	0.23553968104346623	0.04488499491738551	0.1190615043635006	0.16941148428953667	0.029678331738344	0.07069670464324496
783.73892641499	-5.469531064718271	-5.541686933624529	0.26142796880317487	0.43637936363146324	0.2576972190563156	0.3636930633914286	0.3622315629930286	0.18190765831999478	0.2826903107502359
784.4815964524023	-5.4289799073218035	-5.675137332245708	0.4016026648920299	0.5924426027844136	0.41971854527054475	0.5835763129401146	0.5192725680839052	0.3154917500931722	0.46572472744473004
785.2241933935596	-5.406031005018561	-5.766021759236969	0.5033638513488068	0.6886831451376638	0.5186676586573897	0.754524169593159	0.623418734344515	0.41688232306490747	0.6028077285487967
785.9667172362967	-5.410875906477719	-5.817039595556149	0.5640491150452798	0.7262958638758841	0.5603086252324605	0.8671258630682459	0.6737775538543032	0.4867606473894668	0.6928593839869688
786.7091679784486	-5.446853325588015	-5.840246999282003	0.5905632025062122	0.7188297277055247	0.5621411086217876	0.9262115237182673	0.6833947991930005	0.5359610699028732	0.7459353394069552
787.4515456178499	-5.507692664360326	-5.850854020272465	0.59643549415709	0.6862760594559774	0.5454141246652471	0.9468515483909448	0.6730368325925848	0.5782038276221639	0.7764866322896014
788.1938501523355	-5.5783283492276325	-5.862260485477477	0.598543239051013	0.649618996989914	0.5285978352723539	0.9481067110445087	0.6633770512129589	0.6236150251019756	0.7978635483205583
788.9360815797401	-5.639402577804206	-5.883036171260549	0.6129480737074333	0.6258877957357223	0.5228204743609499	0.9458735528578801	0.6678738998057101	0.6747179902004792	0.8186348010220685
789.6782398978987	-5.673491084812657	-5.915086879677025	0.6491510866926244	0.6233141929222299	0.5291533242153417	0.9469423397004535	0.688008174307785	0.725423471936872	0.83995325841446
790.420325104646	-5.67079121464335	-5.952554169934851	0.7044922371506264	0.6373459033522773	0.5383701634252018	0.9464506643169326	0.7121772754745388	0.7623577881075336	0.8540230353318874
791.1623371978169	-5.631720138909432	-5.982148092910142	0.7618115519626141	0.649825179464667	0.5338558497744019	0.9301252995992701	0.718984023749095	0.76829469824016	0.8450227789950047
791.9042761752461	-5.56571270711737	-5.98645471390672	0.7934161330275362	0.6341773838142624	0.49846733555065637	0.8810272898963447	0.6848720904156247	0.7276233488411057	0.7940594422310943
792.6461420347684	-5.487045447178589	-5.9500190929101	0.770987098574464	0.5659343765210378	0.4226582369217393	0.787512587423131	0.5940377445262008	0.6325395136756784	0.6875180199585671
793.3879347742187	-5.409954073744643	-5.866286509036609	0.6775036794738494	0.4345187118543823	0.31032357769485586	0.6492886367573361	0.44689704684773446	0.48786291835881723	0.5258991386783043
794.1296543914318	-5.3453493478026655	-5.741634267230303	0.5150946873182454	0.24984493414564923	0.17859718533906843	0.4783037335074818	0.2624990795192934	0.3118371030219871	0.327613551436837
794.8713008842426	-5.300139137250552	-5.593951179453536	0.3049831873103095	0.039860084662277195	0.05123484033238146	0.29434618084121844	0.07308927560615075	0.13149519792533226	0.12466020061725569
795.6128742504857	-5.278271284977908	-5.4463752990995005	0.08042786116243139	-0.15932781355861714	-0.05064847940139572	0.11828775114234791	-0.08704180855573185	-0.025476944754662334	-0.048886595962908785
796.354374487996	-5.281573215869079	-5.319159260503552	-0.1237496632090549	-0.3162004723844447	-0.11576303945842259	-0.03371018463912545	-0.1931746388983253	-0.139413461838525	-0.16978305199781119
797.0958015946084	-5.309318046189681	-5.223743247404997	-0.2797683963643438	-0.4124174538747214	-0.14418818317864623	-0.1525177711177026	-0.2373158061039513	-0.2038380903975705	-0.2335208745018793
797.8371555681575	-5.356929061735048	-5.161245504771593	-0.37179778582156864	-0.44501326739277136	-0.1436327284393384	-0.23495281197663687	-0.22832267099173276	-0.22535751316808028	-0.25288619798132395
798.5784364064783	-5.41559728191409	-5.124782834508393	-0.39751272812034877	-0.4229249205362633	-0.12382496204786797	-0.28137349716076	-0.18657097542421308	-0.21919100274929093	-0.2491270236364187
799.3196441074057	-5.473825009734678	-5.103542871540633	-0.36757242272668034	-0.36128667617928834	-0.09261167491367317	-0.2940501907412818	-0.13588042520218746	-0.20261444652872118	-0.24107249721740942
slope	10956.803150597629	29.20071930943962
intercept	-0.6612508122559078	0.12449475257568335
pearsons_r2	0.9999039574287328
rmse	0.3521243350736284
mae	0.24233029086494384
slope	26624.371678796575	15490.457975486162
intercept	387.77822281516774	66.04223384040944
pearsons_r2	0.17928246717566848
rmse	186.7956455730448
mae	120.67308724234158
slope	10952.663140525525	31.157730698604976
intercept	-0.6987193130344096	0.13283830213349082
pearsons_r2	0.9998905714207431
rmse	0.37572345695959514
mae	0.26295116307559563
Lambda_Range	350	800
FOLD	<class 'function'>:take_signal_near(541; 5)
FOLD	<class 'function'>:find_wavelength_of_max_signal(541; 5)
FOLD	<class 'function'>:take_signal_at(541)
