# Supplementary material for: Roblonski: A Material-Efficient Robo-Fluidic Toolbox for Rapid Photochemical Characterization
Source: ACS Cent Sci. 2026 Feb 6;12(3):333–44. doi: 10.1021/acscentsci.5c02027 (PMC13022720; doi:10.1021/acscentsci.5c02027)
Supplement: Supplementary file 2 [file oc5c02027_si_002.zip › BeerLambertStudy/Raw Data (Automataed)/BLEC Study (2025 Jun 12)/Rubpy1/blec_Rubpy1__12062025_aABS_i3_eCHK_d105e-01_t-1_m0_v0.csv]

name	C:/Users/cbe.mabolha.shared/Documents/Gilson Spectroscopy Project\BLEC Study (2025 Jun 12)\Rubpy1\blec_Rubpy1__12062025_aABS_i3_eCHK_d105e-01_t-1_m0_v0.csv
2025-06-12 17:21:55.360109
count	30
interval	0.1 (Sec)
integration_time	40000 (uSec)
NLC=False	DCC=False	WCAL=-5	Slit=S5
Conc_0=0.105	FRAC=1.0	Conc_(3;None)=0.105
wavelength (nm)	dark reference (int)	light reference (int)	abs (mOD)
W	D	L	S
344.6678771972656	1603.4333333333334	1679.6	0.3802929156334102
345.45221902608614	1591.3	1666.8333333333333	4.818048992316803
346.236489003635	1588.0333333333333	1664.6333333333334	3.986993737123818
347.02068712774695	1586.6666666666667	1662.0	2.1189837117681027
347.8048133962569	1586.4666666666667	2392.6	45.68965480513939
348.5888678069997	1587.1666666666667	2406.733333333333	45.33181066728243
349.3728503578101	1587.8666666666666	2419.766666666667	46.111469554171045
350.15676104652283	1588.1	2432.6	47.36993059612026
350.94059987097285	1589.1666666666667	2437.5666666666666	41.86559526911825
351.72436682899485	1587.7	2449.6666666666665	45.94600547000769
352.5080619184237	1588.2333333333333	2453.9333333333334	43.29146491465753
353.2916851370942	1587.0666666666666	2458.0	42.35782138248913
354.0752364828412	1587.1666666666667	2462.733333333333	40.64929876984251
354.8587159534994	1587.3	2466.633333333333	42.749709665432285
355.6421235469038	1586.4	2467.5333333333333	40.47033360422645
356.42545926088906	1587.9333333333334	2467.9333333333334	38.79470443831661
357.20872309329	1588.4	2471.0	40.81407706675159
357.9919150419415	1587.7666666666667	2471.233333333333	42.340830057560154
358.77503510467835	1587.6	2460.8333333333335	38.275624964071625
359.5580832793353	1587.6666666666667	2450.233333333333	37.34175190527056
360.34105956374725	1587.2333333333333	2452.733333333333	39.01738890201649
361.12396395574893	1587.2333333333333	2443.5333333333333	37.59034656945954
361.9067964531752	1586.3666666666666	2445.866666666667	37.297332016658906
362.6895570538609	1586.7333333333333	2447.866666666667	38.507442244553665
363.47224575564076	1587.9333333333334	2444.133333333333	37.22635537608413
364.2548625563497	1587.6666666666667	2439.8333333333335	35.452077786821725
365.0374074538224	1587.0	2440.3	35.458240808559594
365.8198804458938	1588.0666666666666	2438.133333333333	38.38036314372964
366.6022815303986	1587.4	2433.5666666666666	36.14151363881827
367.3846107051717	1587.7333333333333	2434.6	35.85037293119148
368.1668679680479	1587.4666666666667	2436.1	34.05333216676833
368.9490533168619	1587.6	2443.6666666666665	36.99296105582708
369.7311667494487	1587.2666666666667	2446.1666666666665	35.41852996846757
370.5132082636429	1587.7	2455.5333333333333	36.05264285957722
371.2951778572795	1587.6666666666667	2458.3	36.9987160456419
372.07707552819323	1587.8	2464.233333333333	38.03939891220213
372.8589012742189	1587.4333333333334	2467.8333333333335	38.596517452325216
373.6406550931913	1587.6666666666667	2477.366666666667	37.55343181440398
374.4223369829453	1587.5666666666666	2487.8	40.2059361003582
375.2039469413157	1588.3666666666666	2490.133333333333	38.587590683645494
375.9854849661373	1587.4666666666667	2486.733333333333	38.50625065194439
376.7669510552448	1587.4333333333334	2487.866666666667	40.00262316743689
377.5483452064732	1587.2333333333333	2493.5333333333333	41.06376247437431
378.3296674176572	1589.0	2511.5666666666666	41.23579819679658
379.11091768663164	1588.1333333333334	2512.5666666666666	41.61354512251157
379.89209601123133	1587.9333333333334	2515.6666666666665	40.258186720500206
380.67320238929113	1587.9333333333334	2518.633333333333	40.823766813429636
381.45423681864577	1587.9	2521.3333333333335	41.84112252429668
382.23519929713007	1587.7333333333333	2531.6	45.55985319113626
383.01608982257886	1588.1333333333334	2547.866666666667	47.92154114057682
383.796908392827	1588.0	2558.8333333333335	47.17638876307678
384.57765500570923	1587.5	2556.866666666667	46.519791132467866
385.3583296590604	1588.1	2546.7	48.183882833103574
386.1389323507153	1587.5666666666666	2550.6666666666665	48.3656925702714
386.91946307850884	1587.8333333333333	2567.7	52.947566175204095
387.69992184027564	1587.5666666666666	2583.9	50.334178800677094
388.48030863385065	1587.7666666666667	2609.3	52.71595055318173
389.2606234570687	1587.2666666666667	2594.866666666667	51.853493294062446
390.04086630776453	1588.0333333333333	2584.3333333333335	53.56213397483162
390.82103718377294	1588.4666666666667	2591.1666666666665	55.09556392045895
391.6011360829288	1588.4	2594.6666666666665	54.05565445837759
392.3811630030669	1587.6666666666667	2625.1	56.72794896376971
393.161117942022	1588.1333333333334	2662.2	56.98033580240536
393.941000897629	1587.9666666666667	2710.9666666666667	59.39009564388287
394.72081186772266	1587.8666666666666	2720.1666666666665	59.2631759237897
395.5005508501378	1587.9	2711.0	60.30166117723081
396.28021784270925	1588.0	2708.4333333333334	60.27748378958909
397.0598128432718	1587.6333333333334	2716.9	61.37844074045492
397.83933584966024	1587.5333333333333	2720.2	62.4331124334158
398.6187868597095	1588.1666666666667	2734.8	64.63831460887467
399.3981658712542	1588.1333333333334	2750.4666666666667	63.97203074017045
400.1774728821293	1587.5666666666666	2777.7	65.67753444690923
400.9567078901696	1587.0666666666666	2801.4666666666667	68.80641904435564
401.7358708932098	1588.1666666666667	2800.1666666666665	68.32455712857218
402.5149618890848	1587.6	2789.1	70.8823956617741
403.2939808756294	1587.8	2792.5333333333333	72.63151185461423
404.07292785067847	1587.4666666666667	2819.4333333333334	74.54109131476372
404.8518028120667	1587.7	2836.4	77.13407456376282
405.630605757629	1587.3	2838.0333333333333	78.15927283989424
406.4093366852001	1587.7	2827.733333333333	78.10155195604167
407.1879955926149	1587.3333333333333	2833.5333333333333	81.01120990377498
407.9665824777082	1587.6333333333334	2848.5333333333333	81.68905001948808
408.74509733831474	1587.6333333333334	2871.733333333333	85.19547293305367
409.52354017226935	1588.0333333333333	2878.3	86.53601664455455
410.3019109774069	1587.6666666666667	2881.5	88.42009813609815
411.08020975156217	1587.3666666666666	2893.4333333333334	90.65948030101707
411.8584364925699	1587.9333333333334	2919.866666666667	89.947610426112
412.6365911982651	1587.6333333333334	2942.9666666666667	92.97587034316352
413.4146738664823	1587.8333333333333	2967.5333333333333	93.83612618836571
414.19268449505654	1587.9333333333334	2997.733333333333	95.04260572127018
414.97062308182257	1587.6333333333334	3031.3	96.10854660868698
415.74848962461516	1587.9666666666667	3082.233333333333	98.79599971607522
416.52628412126916	1587.0666666666666	3147.8333333333335	100.1498505310104
417.3040065696194	1587.9666666666667	3218.7	98.99674128634717
418.0816569675006	1587.5	3217.133333333333	101.35432652198271
418.8592353127476	1587.5	3203.4333333333334	100.90821397850668
419.63674160319533	1587.1666666666667	3218.0	102.02191373528942
420.4141758366785	1587.7666666666667	3254.733333333333	103.11126403886124
421.1915380110319	1587.7333333333333	3276.133333333333	104.15737437622856
421.9688281240904	1586.9666666666667	3272.7	104.74784182249677
422.7460461736888	1587.1333333333334	3320.3333333333335	103.90696962697766
423.52319215766187	1587.7666666666667	3395.233333333333	106.03771501719844
424.3002660738445	1586.8333333333333	3473.0	105.02500698275519
425.0772679200714	1587.9666666666667	3612.266666666667	106.24560855557635
425.8541976941775	1587.9666666666667	3757.5	107.25641360235768
426.6310553939975	1588.2666666666667	3828.5	108.5310088738645
427.40784101736625	1587.8666666666666	3887.9	109.99049147537485
428.18455456211865	1587.4333333333334	4008.4666666666667	109.51193479978063
428.96119602608934	1588.0666666666666	4202.4	111.5654902974777
429.7377654071133	1587.8	4414.533333333334	111.29707340730265
430.5142627030252	1587.7666666666667	4527.066666666667	111.6508478620605
431.29068791166	1587.0	4681.4	112.31182822912655
432.06704103085235	1587.9	4810.5	113.95323520399447
432.8433220584372	1587.6	4904.233333333334	114.78220592744964
433.6195309922492	1587.4333333333334	4958.066666666667	113.40124680516055
434.3956678301234	1588.0333333333333	4997.666666666667	114.53348905483044
435.1717325698944	1587.4333333333334	5015.633333333333	116.19611819311025
435.9477252093971	1588.1666666666667	5027.433333333333	116.58717001758463
436.72364574646633	1588.0	5066.833333333333	114.87356697029556
437.49949417893686	1587.2333333333333	5135.7	116.93791270527919
438.27527050464346	1587.8	5236.7	118.77900531238224
439.0509747214211	1588.0666666666666	5421.0	121.44787071469058
439.8266068271044	1587.9	5684.266666666666	122.1406109962059
440.6021668195283	1587.6666666666667	6062.233333333334	122.43431469777518
441.37765469652754	1587.7	6520.1	123.68047746673548
442.1530704559369	1587.3666666666666	7017.266666666666	125.55325550335627
442.9284140955914	1587.5	7462.0	127.71829802377205
443.7036856133256	1588.1333333333334	7774.6	127.96790763890262
444.47888500697445	1588.0333333333333	7936.566666666667	129.2899679847508
445.2540122743727	1587.7666666666667	7972.7	127.7653987544694
446.0290674133552	1587.6	7913.933333333333	127.8147022663916
446.8040504217568	1587.6333333333334	7828.6	127.7740050446831
447.5789612974122	1587.4666666666667	7748.633333333333	127.60748778517797
448.35380003815635	1587.8333333333333	7703.866666666667	127.25110190585472
449.1285666418239	1587.7333333333333	7663.266666666666	125.49029642052903
449.90326110624983	1588.1	7665.666666666667	125.22228164612778
450.67788342926883	1587.3333333333333	7675.733333333334	125.20829466306499
451.4524336087157	1588.0	7710.466666666666	123.73766408587231
452.22691164242536	1587.5666666666666	7768.133333333333	123.18325347525719
453.00131752823256	1587.9666666666667	7824.3	121.19899976155588
453.7756512639721	1587.8	7902.366666666667	121.24589389239544
454.5499128474788	1587.2	7956.6	118.66433252314398
455.32410227658755	1587.2666666666667	8002.4	117.75771040516668
456.09821954913303	1587.8	8014.033333333334	116.3887900801764
456.8722646629501	1587.5	7994.566666666667	112.8766187920622
457.6462376158736	1587.8333333333333	7926.233333333334	113.1654565385582
458.4201384057383	1587.5	7824.2	108.5182034803058
459.1939670303791	1588.3333333333333	7693.333333333333	106.6455995513648
459.96772348763074	1587.7	7555.033333333334	105.05216345882104
460.741407775328	1587.6666666666667	7418.3	102.6087160379686
461.51501989130577	1587.5	7277.233333333334	99.0672174528686
462.2885598333988	1588.0333333333333	7158.0	96.20624775417244
463.0620275994419	1587.1333333333334	7060.033333333334	92.86075289014707
463.83542318726995	1587.3	7000.666666666667	90.62057042922785
464.6087465947177	1588.1333333333334	6950.2	87.87131950046026
465.38199781962	1587.2666666666667	6926.733333333334	85.09272032452897
466.1551768598116	1587.4666666666667	6921.5	82.47272332926343
466.92828371312737	1587.7666666666667	6944.533333333334	79.54190479795349
467.7013183774021	1588.5333333333333	6977.9	77.30662579197576
468.4742808504707	1587.6666666666667	7004.633333333333	73.50747974094773
469.24717113016777	1587.5333333333333	7063.333333333333	71.25621396262702
470.0199892143283	1587.6	7131.033333333334	68.54751740240557
470.792735100787	1587.3	7195.666666666667	64.95820976594138
471.5654087873788	1587.7	7274.8	62.766902868698224
472.33801027193834	1588.3666666666666	7347.066666666667	60.37982965088724
473.11053955230057	1587.3666666666666	7434.666666666667	58.42683650543371
473.88299662630027	1587.9	7482.033333333334	54.973757341536086
474.65538149177223	1587.4333333333334	7544.233333333334	53.24635725661644
475.4276941465513	1588.1	7582.466666666666	51.82078785007374
476.1999345884722	1587.1666666666667	7590.566666666667	49.278407840067
476.97210281536985	1587.5333333333333	7580.566666666667	46.907472459508654
477.74419882507897	1588.0	7573.566666666667	46.36336044572901
478.51622261543446	1587.6	7535.033333333334	42.985294353908195
479.2881741842711	1587.7666666666667	7506.066666666667	41.15646057605975
480.06005352942367	1588.1333333333334	7455.066666666667	38.612130408708644
480.831860648727	1588.5666666666666	7426.833333333333	38.16832891872808
481.60359554001593	1587.7333333333333	7371.5	35.90746371048709
482.37525820112523	1588.2333333333333	7315.4	34.7222970190583
483.14684862988975	1587.6333333333334	7278.533333333334	33.840323564520716
483.91836682414424	1587.1666666666667	7225.966666666666	32.073711261953044
484.68981278172356	1587.9333333333334	7166.833333333333	29.869262422483718
485.46118650046253	1587.8	7130.366666666667	30.469662309093376
486.23248797819593	1587.5666666666666	7090.066666666667	28.452152762798573
487.0037172127586	1588.6	7047.3	26.610805372453765
487.7748742019853	1588.5333333333333	7018.5	26.107214521113733
488.54595894371096	1587.3333333333333	6983.3	24.927911152647223
489.31697143577026	1588.1333333333334	6950.666666666667	24.62195749289333
490.08791167599804	1588.0333333333333	6917.7	22.844310367450895
490.8587796622292	1587.7666666666667	6889.133333333333	22.74791324400357
491.6295753922984	1587.5333333333333	6855.766666666666	22.258027678792704
492.4002988640406	1588.0333333333333	6833.8	22.013145753975014
493.17095007529053	1587.7333333333333	6798.7	20.853281402947932
493.94152902388305	1587.6666666666667	6763.333333333333	19.78536510317868
494.71203570765294	1588.0666666666666	6732.3	18.984975386274016
495.482470124435	1587.6666666666667	6706.5	18.567395567896423
496.25283227206404	1588.0666666666666	6680.366666666667	18.067194143820508
497.02312214837485	1588.2333333333333	6651.5	18.605494810392074
497.7933397512024	1588.5333333333333	6617.833333333333	17.308719532767178
498.56348507838123	1588.0	6602.2	17.476099174525004
499.3335581277464	1587.8666666666666	6586.733333333334	16.245197290614836
500.10355889713264	1587.7	6574.5	15.842437493156677
500.8734873843747	1587.3666666666666	6562.3	15.642548585390811
501.6433435873074	1587.8666666666666	6563.2	14.905900893493033
502.4131275037657	1587.9	6567.633333333333	14.61881499163481
503.1828391315842	1587.6666666666667	6568.633333333333	13.696321989098754
503.95247846859786	1587.7333333333333	6596.133333333333	14.249881323232312
504.72204551264144	1589.0333333333333	6621.0	14.303927426483837
505.49154026154974	1587.6333333333334	6654.8	13.783953049991684
506.2609627131576	1588.6666666666667	6690.366666666667	13.14481379118216
507.03031286529983	1587.2666666666667	6743.466666666666	12.717469534454743
507.7995907158112	1587.3	6799.266666666666	11.140766929116678
508.5687962625266	1587.9333333333334	6869.633333333333	12.935825193089208
509.33792950328075	1587.5666666666666	6945.0	12.283020273146429
510.1069904359085	1587.8666666666666	7042.966666666666	12.698959698429995
510.8759790582447	1588.2	7109.9	11.204434644881683
511.6448953681241	1587.6	7192.933333333333	11.02982068747055
512.4137393633815	1587.4	7289.733333333334	11.470184351015336
513.1825110418519	1587.8666666666666	7387.833333333333	9.987993885240797
513.9512104013698	1587.0	7494.166666666667	10.072966819543282
514.7198374397702	1587.9333333333334	7601.266666666666	10.526503660631365
515.4883921548881	1587.3333333333333	7704.066666666667	9.13139503103208
516.2568745445578	1588.2	7813.4	9.593070072834447
517.0252846066146	1587.1666666666667	7921.7	9.614899003675317
517.793622338893	1588.2333333333333	8033.766666666666	9.955076489819445
518.561887739228	1587.2666666666667	8137.4	10.006836523812614
519.3300808054544	1587.7666666666667	8214.733333333334	8.564041949176357
520.0982015354069	1588.4333333333334	8302.6	8.339619344099749
520.8662499269203	1588.4	8392.266666666666	9.540306055729918
521.6342259778296	1588.2333333333333	8469.833333333334	8.134799140073529
522.4021296859694	1587.8666666666666	8560.0	8.307465696573262
523.1699610491747	1587.4666666666667	8636.4	8.72497326555736
523.9377200652801	1587.8333333333333	8703.333333333334	7.908464028030764
524.7054067321207	1587.3	8765.833333333334	7.846604367087189
525.4730210475309	1588.5666666666666	8819.233333333334	6.989194358164218
526.2405630093459	1588.1	8888.6	7.040692764554122
527.0080326154003	1588.2	8961.133333333333	7.302300423606531
527.7754298635291	1587.9333333333334	9002.266666666666	7.626654008915964
528.5427547515668	1587.7666666666667	9033.333333333334	6.967613534714002
529.3100072773485	1588.1666666666667	9093.266666666666	7.047150932860035
530.077187438709	1587.5666666666666	9129.6	6.2678380930413296
530.8442952334829	1588.5333333333333	9159.466666666667	7.055334543351686
531.6113306595051	1588.4333333333334	9201.633333333333	5.962000607160092
532.3782937146104	1588.0	9245.6	4.683285367503086
533.1451843966338	1587.8333333333333	9297.766666666666	5.762994017826932
533.9120027034099	1588.0666666666666	9337.533333333333	5.462801116104328
534.6787486327736	1587.3	9378.933333333332	6.103326393299063
535.4454221825597	1587.7666666666667	9411.6	5.419919210270664
536.212023350603	1587.3	9449.233333333334	5.731068084399571
536.9785521347383	1588.1333333333334	9485.133333333333	5.322994582899206
537.7450085328004	1587.4	9506.466666666667	5.3765460824865885
538.5113925426242	1587.4	9517.6	4.848072419842865
539.2777041620444	1588.4666666666667	9524.7	4.112692171290558
540.0439433888959	1588.2	9564.466666666667	4.200061675696809
540.8101102210134	1588.0	9582.5	3.923577239002656
541.5762046562318	1588.0666666666666	9608.666666666666	4.362654097702114
542.3422266923859	1587.9666666666667	9626.233333333334	4.338465094749937
543.1081763273105	1587.9	9639.633333333333	3.984463845684438
543.8740535588404	1587.9	9651.6	4.780072895745805
544.6398583848105	1588.7333333333333	9634.833333333334	2.757904398260132
545.4055908030555	1587.1	9664.933333333332	4.35874118523993
546.1712508114102	1587.6	9668.2	3.7984421590205653
546.9368384077096	1588.4333333333334	9668.8	3.7877086542024614
547.7023535897882	1588.3333333333333	9649.666666666666	2.548509451621026
548.4677963554811	1588.1	9673.3	4.266140629006367
549.2331667026231	1588.1	9654.633333333333	3.356340924364229
549.9984646290487	1587.5	9635.566666666668	1.9524314647078684
550.7636901325931	1588.2666666666667	9650.433333333332	3.4142653734361934
551.5288432110908	1588.1333333333334	9660.066666666668	3.9111043045437284
552.2939238623768	1588.3333333333333	9644.766666666666	2.5536789875318355
553.0589320842859	1588.5	9633.0	2.561098702217301
553.8238678746528	1587.9666666666667	9644.866666666667	2.486662859456145
554.5887312313124	1588.6333333333334	9653.7	2.543715249683814
555.3535221520995	1588.2333333333333	9666.333333333334	2.766783062899189
556.1182406348488	1588.4333333333334	9657.1	2.08803175740092
556.8828866773954	1587.5666666666666	9658.033333333333	2.350795570173825
557.6474602775738	1588.5	9656.433333333332	2.1369049776763824
558.411961433219	1587.5	9661.466666666667	2.465162527657311
559.1763901421657	1588.5	9649.333333333334	1.3400136495087414
559.9407464022488	1587.7666666666667	9666.566666666668	1.5581697791361682
560.7050302113031	1587.8	9689.533333333333	1.7851410435185622
561.4692415671633	1587.8666666666666	9704.733333333334	1.1572525548479726
562.2333804676643	1588.4	9709.233333333334	1.6986034468118723
562.997446910641	1587.4666666666667	9713.5	1.658169765776088
563.7614408939281	1588.1666666666667	9728.533333333333	1.1877873112367472
564.5253624153604	1587.7333333333333	9754.0	0.9991884202743021
565.2892114727728	1587.6666666666667	9773.7	1.3549656631342677
566.0529880639999	1587.3333333333333	9810.0	1.087625132706836
566.8166921868768	1588.4666666666667	9819.266666666666	1.0142628621758027
567.5803238392382	1588.1	9824.033333333333	0.04570318151056408
568.3438830189189	1588.0	9835.4	0.21946523741011809
569.1073697237535	1587.9	9864.533333333333	0.7054513434855608
569.8707839515772	1588.5	9892.733333333334	1.382865506443969
570.6341257002246	1587.7333333333333	9915.433333333332	0.8892081064895654
571.3973949675305	1587.7666666666667	9916.966666666667	0.699254708887923
572.1605917513298	1588.3	9924.966666666667	1.0448824338282747
572.9237160494572	1588.3666666666666	9922.2	0.23283027657312677
573.6867678597476	1587.6	9944.4	0.5269386741887996
574.4497471800358	1588.2666666666667	9933.266666666666	-0.6812219144263986
575.2126540081566	1587.6333333333334	9968.233333333334	0.6655511015248431
575.9754883419448	1588.1666666666667	9960.933333333332	0.4947746783725321
576.7382501792351	1587.9333333333334	9980.166666666666	0.6559897546290334
577.5009395178625	1588.3666666666666	9976.766666666666	0.020709781931068847
578.2635563556619	1587.6	9993.6	-0.048217822413556356
579.0261006904677	1587.3	10012.233333333334	0.37302919126669065
579.7885725201152	1587.7333333333333	10024.533333333333	0.6903295670076021
580.5509718424388	1587.7333333333333	10031.8	0.46656651805009786
581.3132986552736	1587.4333333333334	10062.833333333334	0.21526876911474532
582.0755529564542	1588.1333333333334	10073.633333333333	0.027297272173728883
582.8377347438156	1588.4666666666667	10094.1	-0.022125275608181838
583.5998440151925	1588.3	10141.633333333333	-0.21827712576085576
584.3618807684197	1588.2	10172.833333333334	0.2631464231464103
585.123845001332	1587.8666666666666	10183.5	0.26786515669451844
585.8857367117644	1588.2	10215.066666666668	0.14937388008044714
586.6475558975515	1587.0333333333333	10259.066666666668	0.44092679305384214
587.4093025565281	1588.1	10296.066666666668	-0.29913637534754334
588.1709766865292	1588.2333333333333	10334.033333333333	-0.5392764421481107
588.9325782853895	1587.7666666666667	10391.0	0.20395976573484229
589.6941073509438	1588.0333333333333	10459.666666666666	0.576397840436661
590.4555638810269	1588.0	10523.9	0.11179689570421597
591.2169478734736	1587.6	10584.033333333333	-0.21878734627597865
591.9782593261189	1587.5666666666666	10656.066666666668	-0.25374520535615847
592.7394982367973	1587.8666666666666	10719.8	-0.24247697810785449
593.5006646033439	1587.6333333333334	10818.033333333333	0.29651904329862183
594.2617584235933	1587.5	10929.4	0.35966290389522093
595.0227796953804	1587.9	11026.333333333334	0.23473180341283392
595.78372841654	1587.2666666666667	11126.466666666667	-0.16538453833366154
596.544604584907	1587.8	11241.233333333334	0.19649467892708533
597.3054081983161	1588.1333333333334	11353.533333333333	0.5518128842633252
598.0661392546021	1588.2	11478.266666666666	0.0775851312362571
598.8267977515999	1587.8	11603.1	-0.10694915014924569
599.5873836871442	1588.1	11719.5	0.5833717719207724
600.34789705907	1588.0	11849.4	-0.03526783611592901
601.1083378652119	1587.8333333333333	11973.033333333333	0.2928288708495128
601.8687061034049	1587.4	12103.933333333332	0.20790807198585654
602.6290017714836	1588.3666666666666	12242.366666666667	0.2351332401909888
603.3892248672829	1588.1	12391.066666666668	-0.3871010046144294
604.1493753886377	1588.3333333333333	12548.466666666667	0.3686682550969488
604.9094533333828	1588.5333333333333	12690.4	-0.011735556565186954
605.6694586993528	1588.3	12820.433333333332	-0.05026205975410853
606.4293914843829	1587.7666666666667	12948.933333333332	-0.3209816208350219
607.1892516863076	1587.8333333333333	13084.233333333334	0.2960172727348962
607.9490393029618	1588.0333333333333	13216.066666666668	0.32505721814640753
608.7087543321802	1587.8666666666666	13349.233333333334	0.46920737018686304
609.4683967717978	1588.0	13501.766666666666	0.9025454191675938
610.2279666196492	1588.2	13626.366666666667	0.19485661059699513
610.9874638735695	1587.7666666666667	13768.266666666666	0.41736278491221906
611.7468885313933	1587.7333333333333	13881.633333333333	-0.2613338588877374
612.5062405909555	1587.9	14019.033333333333	0.10598556418159853
613.2655200500909	1587.8	14138.3	-0.7870985702302506
614.0247269066342	1587.9	14264.5	0.2604505840373109
614.7838611584203	1588.1	14371.266666666666	-0.36450057181900153
615.5429228032841	1587.5	14505.7	-0.19830568391741868
616.3019118390603	1587.7	14630.5	0.46975070800338636
617.0608282635836	1588.0333333333333	14717.4	-0.49038149871910464
617.8196720746892	1587.7666666666667	14774.133333333333	-0.04830214685428844
618.5784432702114	1587.3	14832.533333333333	0.4374033630170409
619.3371418479854	1587.6	14917.733333333334	-0.41031291817303517
620.0957678058459	1587.7666666666667	14994.066666666668	-0.07882020723683707
620.8543211416277	1587.9	15087.2	0.08687208835780283
621.6128018531655	1587.7	15157.566666666668	0.08001819452212715
622.3712099382943	1587.4333333333334	15184.866666666667	-0.1639248799194203
623.1295453948488	1588.2666666666667	15249.033333333333	-0.24578369584447907
623.8878082206638	1588.0666666666666	15327.133333333333	-0.4454751025498547
624.6459984135743	1587.9666666666667	15361.466666666667	-0.07146475728589957
625.4041159714149	1587.3666666666666	15391.033333333333	0.15629065261782105
626.1621608920203	1587.3333333333333	15445.333333333334	0.7601108125793407
626.9201331732256	1587.7666666666667	15475.766666666666	0.23042565473081675
627.6780328128656	1587.9333333333334	15523.366666666667	-0.4070287773067744
628.4358598087749	1587.0666666666666	15567.6	0.25998184603044155
629.1936141587885	1586.3333333333333	15588.433333333332	0.038255222579484084
629.9512958607411	1588.4	15637.366666666667	0.12882290765791046
630.7089049124675	1587.5	15670.5	0.4175444028226905
631.4664413118026	1587.5666666666666	15675.566666666668	-0.2352510470916418
632.2239050565811	1588.0333333333333	15688.3	-0.17450079040983554
632.9812961446379	1587.6333333333334	15704.7	0.41550987773183423
633.7386145738079	1587.2666666666667	15712.166666666666	0.28603876189903077
634.4958603419257	1586.9666666666667	15733.9	0.2896890113540966
635.2530334468262	1588.0666666666666	15710.633333333333	-0.5572751217065404
636.0101338863443	1588.3666666666666	15722.833333333334	0.2264066103302959
636.7671616583146	1587.9333333333334	15719.633333333333	0.28077574640365693
637.5241167605723	1588.5333333333333	15698.4	0.04617168734650076
638.2809991909518	1587.9666666666667	15687.466666666667	-0.5325500138845313
639.037808947288	1587.8666666666666	15694.166666666666	-0.17340033906368443
639.7945460274159	1587.6	15680.166666666666	-0.42712275620689377
640.5512104291702	1587.1333333333334	15695.633333333333	-0.3753838584935065
641.3078021503857	1588.1333333333334	15668.166666666666	-0.3802515193822591
642.0643211888971	1587.4333333333334	15643.333333333334	-0.15857905545931872
642.8207675425394	1587.9333333333334	15598.133333333333	0.25219393542398694
643.5771412091474	1587.7	15542.366666666667	0.010374060504383583
644.3334421865558	1587.2666666666667	15548.433333333332	-0.46946669989925116
645.0896704725996	1587.5	15544.466666666667	0.024894058396776303
645.8458260651132	1588.0666666666666	15529.9	0.17447760351885042
646.6019089619319	1587.7666666666667	15489.8	0.05415208097211357
647.3579191608902	1587.9333333333334	15458.266666666666	0.24847193692267666
648.1138566598231	1588.0	15425.5	-0.1474859976490485
648.8697214565653	1587.0666666666666	15391.666666666666	-0.27990491907379395
649.6255135489516	1587.8	15389.0	0.21823211091836459
650.3812329348169	1587.2333333333333	15329.766666666666	-0.7178301041629755
651.1368796119959	1587.5666666666666	15382.133333333333	0.31389407642720735
651.8924535783235	1588.0333333333333	15385.0	0.06610785175019579
652.6479548316345	1587.6666666666667	15360.9	-0.3719156405323269
653.4033833697637	1587.5333333333333	15363.466666666667	-0.24162899084992467
654.1587391905458	1587.7333333333333	15365.933333333332	-0.4316150388859489
654.9140222918159	1587.5333333333333	15388.4	-0.008391555817999665
655.6692326714084	1588.0	15383.266666666666	0.22462549020833986
656.4243703271585	1588.0333333333333	15369.933333333332	0.17860441191978815
657.1794352569008	1588.5	15358.233333333334	-0.9315266842564962
657.9344274584702	1587.1666666666667	15407.233333333334	0.10266687112314678
658.6893469297014	1587.7333333333333	15419.966666666667	0.20203614505968434
659.4441936684294	1587.5666666666666	15427.5	-0.09203769019146785
660.1989676724888	1587.2	15458.266666666666	0.28605317934969426
660.9536689397146	1587.9	15505.066666666668	-0.17159726877270987
661.7082974679414	1587.4	15559.1	-0.36559958782917856
662.4628532550042	1588.4666666666667	15602.933333333332	-0.5213353404441923
663.2173362987378	1587.9666666666667	15658.933333333332	-0.2848894972998885
663.9717465969768	1587.5666666666666	15717.5	-0.12394994478702115
664.7260841475563	1587.6	15791.5	-0.1375689532284167
665.480348948311	1587.3	15843.0	-0.3552752091708781
666.2345409970756	1588.0666666666666	15878.3	-0.5790688436694591
666.988660291685	1588.1	15940.0	-0.16539211704690057
667.742706829974	1588.1333333333334	15979.6	0.01508887302602268
668.4966806097776	1588.0666666666666	16066.833333333334	-0.5825171967830092
669.2505816289303	1588.1	16185.433333333332	0.34823366442162434
670.0044098852671	1588.0333333333333	16294.3	0.35846042998834576
670.7581653766227	1587.9666666666667	16346.366666666667	-0.18633061266626824
671.511848100832	1588.0666666666666	16436.166666666668	0.5863538603312368
672.2654580557298	1587.7333333333333	16536.2	-0.2701068213355747
673.0189952391509	1588.0	16652.733333333334	0.13839911019388174
673.7724596489301	1587.2333333333333	16756.1	-0.04771512536397945
674.5258512829022	1587.4666666666667	16866.5	0.09760076065782038
675.279170138902	1588.1	16984.6	0.3555581329437795
676.0324162147645	1587.1333333333334	17088.0	-0.35194308998916596
676.7855895083242	1587.6	17190.066666666666	-0.363558303645298
677.5386900174161	1588.0	17318.733333333334	-0.09569727633450767
678.2917177398749	1588.1	17429.8	0.007310631851034288
679.0446726735356	1587.5333333333333	17521.5	-0.49849662757814805
679.797554816233	1587.9666666666667	17620.2	-0.5603771434992663
680.5503641658016	1588.2333333333333	17767.9	0.5300052468098495
681.3031007200765	1587.0666666666666	17890.6	-0.20950219064635148
682.0557644768925	1587.8333333333333	18008.1	-0.2582387110557529
682.8083554340842	1587.5666666666666	18133.266666666666	-0.2667745255674571
683.5608735894867	1588.3333333333333	18261.133333333335	-0.6073637093198927
684.3133189409347	1588.3	18400.2	0.023249929887470752
685.0656914862628	1588.0	18531.7	-0.027339534247579452
685.8179912233061	1587.6333333333334	18645.066666666666	-0.5529940307645621
686.5702181498993	1588.0333333333333	18779.133333333335	-0.3611071736378759
687.3223722638772	1587.9333333333334	18898.133333333335	0.34218057988169853
688.0744535630747	1587.9	19008.5	-0.34887896633036247
688.8264620453265	1587.8	19145.333333333332	0.172358226751387
689.5783977084674	1587.7333333333333	19239.1	-0.22137969749988026
690.3302605503324	1587.9666666666667	19368.9	0.1938127584729138
691.082050568756	1587.4	19502.566666666666	0.36135193973237684
691.8337677615733	1587.1333333333334	19603.566666666666	0.49203007727742304
692.585412126619	1587.8	19698.133333333335	0.31505788551224834
693.3369836617278	1587.9333333333334	19758.566666666666	0.0916297805002325
694.0884823647348	1587.2666666666667	19856.466666666667	-0.07923260037062951
694.8399082334745	1587.6	19951.166666666668	0.24366116981464056
695.5912612657819	1587.5333333333333	19998.966666666667	0.2611223798448138
696.3425414594917	1587.7333333333333	20067.233333333334	0.1911869551021262
697.0937488124388	1587.8333333333333	20150.433333333334	-0.18712935642385545
697.8448833224579	1587.4	20229.9	-0.09239738214142239
698.5959449873841	1588.1333333333334	20273.933333333334	-0.05810099541542754
699.3469338050518	1587.5666666666666	20313.5	-0.041743847136989705
700.0978497732962	1588.2	20309.0	-0.3756531908167695
700.8486928899517	1588.1333333333334	20358.666666666668	0.4267022265008152
701.5994631528534	1587.7666666666667	20361.0	0.4119753268204854
702.3501605598362	1588.6666666666667	20334.566666666666	-0.42992923054241433
703.1007851087347	1588.2333333333333	20349.2	-0.2314266565076857
703.8513367973837	1587.7333333333333	20367.9	-0.4930568952458556
704.6018156236181	1588.3333333333333	20395.3	0.18785729016383498
705.3522215852728	1587.9333333333334	20385.5	-0.8686023323881344
706.1025546801824	1587.3	20405.4	-0.39292684982505516
706.8528149061818	1587.7666666666667	20357.4	-0.1927750770728282
707.603002261106	1588.3666666666666	20325.766666666666	0.3052835877695317
708.3531167427894	1587.9	20325.466666666667	-0.203916247367936
709.1031583490673	1587.7333333333333	20320.233333333334	0.1398993955238793
709.8531270777742	1587.4333333333334	20274.366666666665	-0.30744100953871645
710.6030229267449	1587.0666666666666	20227.6	0.45377904778854267
711.3528458938142	1588.0666666666666	20175.0	0.47380078231416684
712.1025959768172	1587.5666666666666	20129.866666666665	0.27568427421659186
712.8522731735884	1587.9	20036.2	-0.0321717344246926
713.6018774819628	1588.4333333333334	19929.433333333334	0.11604205206994378
714.351408899775	1588.0	19856.2	-0.07923693716207848
715.1008674248601	1587.7	19793.333333333332	0.06361786064165163
715.8502530550527	1587.9	19696.4	0.20390257337304019
716.5995657881876	1587.7	19587.633333333335	-0.10132393371852884
717.3488056220998	1587.6	19471.666666666668	-0.23387170300945925
718.097972554624	1587.9333333333334	19381.133333333335	-0.4504986482154866
718.8470665835949	1587.7666666666667	19292.233333333334	0.06623664778867724
719.5960877068475	1588.1333333333334	19201.7	-0.25964083957325496
720.3450359222164	1587.9	19166.9	0.009882232733138041
721.0939112275368	1587.7333333333333	19142.266666666666	-0.07421286028237506
721.842713620643	1587.1	19117.366666666665	-0.3153408377051962
722.5914430993702	1587.7	19106.666666666668	-0.4121440434939069
723.340099661553	1588.1	19053.833333333332	-0.2601811221975267
724.0886833050263	1587.5333333333333	19028.366666666665	0.34044729971833915
724.837194027625	1588.0	18978.033333333333	0.11655984370452356
725.5856318271836	1588.4666666666667	18927.366666666665	0.14780484876572617
726.3339967015373	1587.7666666666667	18879.133333333335	-0.004186023361274658
727.0822886485207	1588.1333333333334	18843.333333333332	0.2232216437327402
727.8305076659686	1587.5	18788.1	-0.12959116191664538
728.5786537517159	1588.2666666666667	18743.6	-0.2733205200652691
729.3267269035974	1587.3666666666666	18709.733333333334	0.06426063100472476
730.0747271194479	1588.0333333333333	18651.966666666667	-0.3476913692431899
730.822654397102	1587.1666666666667	18621.5	-0.20646239146324363
731.5705087343949	1588.1	18577.5	-0.23511294169080849
732.3182901291611	1587.8666666666666	18521.266666666666	0.17358081159597938
733.0659985792356	1588.4333333333334	18464.266666666666	-0.16552834435200628
733.8136340824532	1588.0	18451.833333333332	-0.3149309508779839
734.5611966366486	1587.6	18458.133333333335	-0.06263625534570687
735.3086862396566	1588.0666666666666	18441.4	-0.03693407565353791
736.056102889312	1587.9666666666667	18419.333333333332	0.016342009078691138
736.8034465834498	1587.9333333333334	18408.766666666666	-0.33895518530454183
737.5507173199047	1587.7333333333333	18432.0	-0.12631796559742653
738.2979150965115	1588.1666666666667	18467.133333333335	-0.3146486925449327
739.045039911105	1587.9666666666667	18464.3	0.035171136652996225
739.79209176152	1588.1666666666667	18467.1	0.2513687916259552
740.5390706455914	1587.7333333333333	18454.233333333334	0.06180185103894987
741.285976561154	1587.7	18429.0	-0.38835749043184525
742.0328095060426	1587.9	18443.066666666666	-0.11850859139482188
742.7795694780918	1588.1666666666667	18428.533333333333	-0.0765003230827601
743.5262564751367	1587.9666666666667	18390.6	-0.015507809499772887
744.272870495012	1588.2333333333333	18401.533333333333	0.16620745689417765
745.0194115355524	1588.1	18375.466666666667	-0.34997056351896433
745.765879594593	1587.4333333333334	18339.5	-0.2418977009773484
746.5122746699683	1587.8666666666666	18301.533333333333	-0.7477064993556192
747.2585967595134	1588.2333333333333	18300.133333333335	-0.017324414329593977
748.0048458610628	1587.8333333333333	18323.033333333333	-0.6111473795279967
748.7510219724516	1587.2666666666667	18351.766666666666	-0.408253060968872
749.4971250915144	1587.6	18384.633333333335	-0.20420986094559387
750.243155216086	1587.2666666666667	18400.366666666665	0.02841472175624831
750.9891123440015	1587.8666666666666	18484.4	-0.0042838406693114645
751.7349964730954	1588.2	18528.533333333333	-0.7556253305428584
752.4808076012027	1588.3	18581.6	0.18745703262597374
753.2265457261582	1587.7666666666667	18608.733333333334	0.33693216803015524
753.9722108457964	1587.6	18669.766666666666	0.06610704697623127
754.7178029579526	1587.9666666666667	18693.566666666666	-0.21913660830117038
755.4633220604613	1587.8333333333333	18714.7	-0.021975941979347602
756.2087681511574	1587.6	18758.533333333333	0.3567696435757131
756.9541412278757	1587.2333333333333	18802.966666666667	-0.06978799600698718
757.699441288451	1587.9666666666667	18863.533333333333	-0.13908147894677902
758.4446683307182	1587.8	18902.666666666668	-0.12957189654422221
759.1898223525119	1587.6666666666667	18957.566666666666	-0.008334154962319327
759.9349033516671	1588.5	18977.533333333333	0.20484489352642926
760.6799113260186	1587.9333333333334	19060.3	0.08617628108531204
761.424846273401	1587.9	19147.866666666665	-0.1195219332863088
762.1697081916495	1587.4	19212.166666666668	-0.045994373763447075
762.9144970785986	1588.1333333333334	19300.833333333332	0.28205798951490935
763.6592129320832	1588.1333333333334	19331.233333333334	0.17953370810297606
764.4038557499381	1587.7666666666667	19374.666666666668	0.5008276511980778
765.1484255299982	1587.7	19435.833333333332	-0.7763320933266645
765.8929222700982	1586.4	19520.0	-0.06134490485851132
766.637345968073	1588.0333333333333	19607.1	0.10686508534056245
767.3816966217572	1588.1333333333334	19665.466666666667	-0.5769994822218472
768.1259742289859	1587.8666666666666	19745.333333333332	0.1738405999082553
768.8701787875938	1587.8333333333333	19819.166666666668	0.64285723436447
769.6143102954156	1587.8333333333333	19866.466666666667	0.2693598897105862
770.3583687502863	1587.3666666666666	19924.233333333334	-0.08683347814276404
771.1023541500406	1587.9333333333334	20017.566666666666	0.5745806514637264
771.8462664925133	1588.3333333333333	20115.9	0.15395289935806777
772.5901057755393	1588.1333333333334	20232.866666666665	-0.4058874373878406
773.3338719969533	1587.3666666666666	20302.2	0.2058077047136167
774.0775651545903	1588.0666666666666	20372.666666666668	0.5151042036649758
774.8211852462848	1588.6	20407.833333333332	-0.2476242557812928
775.5647322698719	1588.2	20518.033333333333	0.5195720742450429
776.3082062231862	1587.9333333333334	20585.0	0.36898299346189034
777.0516071040627	1587.3333333333333	20666.666666666668	0.6682155811295643
777.7949349103361	1588.0333333333333	20765.066666666666	0.5294980603472569
778.5381896398412	1587.4333333333334	20876.5	0.23722340287985752
779.281371290413	1588.3	21042.7	0.03199850367719637
780.024479859886	1587.6	21166.866666666665	-0.12050192567220047
780.7675153460953	1588.0	21284.233333333334	0.4728542040645989
781.5104777468754	1587.7333333333333	21368.933333333334	0.33311053188506995
782.2533670600615	1588.0666666666666	21444.533333333333	0.6289016935709043
782.996183283488	1588.9333333333334	21546.166666666668	-0.007253691728582665
783.73892641499	1588.0	21668.733333333334	0.26465607859836715
784.4815964524023	1587.7333333333333	21787.766666666666	0.35704160146284347
785.2241933935596	1587.6666666666667	21888.066666666666	-0.20318971558149973
785.9667172362967	1588.0	22014.533333333333	-0.27843364679689764
786.7091679784486	1587.8666666666666	22137.1	-0.03099592572229371
787.4515456178499	1587.9666666666667	22218.3	0.9546705291458855
788.1938501523355	1588.3333333333333	22338.433333333334	0.0809359221242363
788.9360815797401	1587.6666666666667	22478.2	0.05128270086947437
789.6782398978987	1588.3333333333333	22573.433333333334	-0.1269130783836232
790.420325104646	1588.0333333333333	22681.9	0.2766624573510378
791.1623371978169	1588.2666666666667	22764.2	-0.1859072996211643
791.9042761752461	1588.1	22830.0	-0.2691114830012666
792.6461420347684	1587.4666666666667	22983.533333333333	0.03856765677018292
793.3879347742187	1588.0333333333333	23096.1	-0.006057607964121189
794.1296543914318	1587.3666666666666	23208.833333333332	0.2397622515791087
794.8713008842426	1587.6333333333334	23291.666666666668	0.41840738039347003
795.6128742504857	1587.6	23396.866666666665	-0.4564384195045337
796.354374487996	1587.3	23484.933333333334	0.035700762116682785
797.0958015946084	1587.3666666666666	23605.133333333335	0.07627565014616317
797.8371555681575	1588.1	23699.8	-0.45019870619198266
798.5784364064783	1588.0666666666666	23834.133333333335	0.22651779224560112
799.3196441074057	1588.1666666666667	23908.866666666665	0.013620133078369644
800.0607786687742	1588.6	24037.833333333332	-0.05416437624947335
800.8018400884189	1587.6333333333334	24117.5	0.03919709382131136
801.5428283641745	1587.6	24217.766666666666	0.1957918558078098
802.2837434938757	1588.1	24290.9	-0.029330995240305267
803.0245854753575	1587.4666666666667	24383.9	0.23566109299610968
803.7653543064547	1588.1333333333334	24517.966666666667	0.36253948047253415
804.5060499850019	1587.9333333333334	24636.3	0.40530807390938245
805.2466725088342	1587.9	24718.666666666668	0.4928266121847337
805.9872218757862	1588.4	24772.733333333334	0.36980692661976095
806.7276980836928	1587.9333333333334	24934.8	0.13581460468807566
807.4681011303886	1587.7666666666667	25070.033333333333	-0.28225872923147827
808.2084310137088	1587.0333333333333	25161.1	0.1228343863712933
808.948687731488	1588.1	25320.966666666667	-0.055504283036568215
809.688871281561	1588.2666666666667	25393.9	0.07358774252941977
810.4289816617627	1587.8333333333333	25480.866666666665	0.05150346461141414
811.1690188699278	1587.8666666666666	25556.1	0.02899230642008458
811.9089829038911	1588.0	25572.766666666666	-0.17620665378438702
812.6488737614875	1588.0333333333333	25655.9	-0.11607126878542666
813.3886914405518	1587.3333333333333	25793.366666666665	-0.3795974989154021
814.1284359389189	1587.6333333333334	25944.1	-0.10340613700717301
814.8681072544233	1587.7	26016.466666666667	-0.05747837877573785
815.6077053849002	1586.3333333333333	26096.866666666665	0.21385814255314864
816.3472303281842	1588.5333333333333	26132.633333333335	0.3085829425822574
817.0866820821101	1587.2333333333333	26212.966666666667	0.4158159934531913
817.8260606445127	1587.8	26334.2	0.8150753088280351
818.5653660132269	1587.3666666666666	26415.5	0.3231396960574909
819.3045981860876	1588.3666666666666	26458.3	0.23464472680134932
820.0437571609293	1587.8	26565.2	0.07535235945621863
820.7828429355872	1588.1333333333334	26627.266666666666	-0.05492118614257835
821.5218555078957	1588.0	26691.266666666666	-0.6523085167116078
822.26079487569	1587.9333333333334	26788.966666666667	-0.6675604512234333
822.9996610368046	1587.8333333333333	26857.466666666667	-0.6503052415311564
823.7384539890745	1587.1666666666667	26931.833333333332	0.16224672295250692
824.4771737303345	1588.2333333333333	26994.633333333335	-0.43453741486812536
825.2158202584193	1588.2666666666667	27118.833333333332	0.2319753789073404
825.9543935711638	1587.2333333333333	27212.133333333335	-0.7022150011147112
826.6928936664028	1587.1333333333334	27312.533333333333	-0.5601188251814146
827.4313205419711	1588.2	27393.566666666666	0.0785453230074622
828.1696741957036	1588.2333333333333	27448.7	-0.2647009393067606
828.907954625435	1588.5333333333333	27523.033333333333	-0.17858536249571494
829.646161829	1588.1333333333334	27617.2	-0.19461449978007644
830.3842958042337	1587.9333333333334	27770.9	-0.0016586877189283616
831.1223565489707	1587.8	27911.5	0.0032996587237889307
831.8603440610459	1588.1	27936.666666666668	-0.22959770328254087
832.598258338294	1587.5333333333333	27982.466666666667	-0.4182711137442474
833.3360993785501	1587.3	28053.6	0.20516518769808337
834.0738671796487	1587.7333333333333	28166.133333333335	0.3923402596722045
834.8115617394246	1588.1333333333334	28256.0	0.31007440408098247
835.5491830557129	1588.1333333333334	28343.466666666667	0.5403228888554216
836.2867311263482	1587.8333333333333	28360.466666666667	0.16927816413205032
837.0242059491653	1587.4666666666667	28480.033333333333	0.09798310128308588
837.7616075219992	1587.9666666666667	28591.166666666668	-0.17044713950292723
838.4989358426844	1587.1666666666667	28626.966666666667	-0.30505763533383623
839.2361909090561	1587.5666666666666	28695.0	0.11323146691684585
839.9733727189487	1587.3	28696.2	-0.4366024266621615
840.7104812701973	1587.9333333333334	28824.1	0.11482282688193163
841.4475165606366	1588.1	28995.666666666668	-0.45400852171809375
842.1844785881015	1587.9	29147.366666666665	-0.6445673323772132
842.9213673504267	1587.6333333333334	29279.133333333335	-0.15001112368921418
843.6581828454471	1587.5333333333333	29336.833333333332	0.10748107072844809
844.3949250709974	1588.4666666666667	29339.4	-0.17211286861284805
845.1315940249126	1588.3	29388.4	-0.3378255336992315
845.8681897050272	1587.8666666666666	29413.533333333333	-0.30632299714096595
846.6047121091764	1587.7	29517.0	0.278430302354296
847.3411612351948	1587.9	29582.633333333335	-0.32721018718398415
848.0775370809172	1587.3333333333333	29687.466666666667	-0.6085101993159173
848.8138396441784	1588.2333333333333	29829.533333333333	-0.46058283889075596
849.5500689228132	1588.1666666666667	29918.9	-0.47801558825972523
850.2862249146566	1587.8666666666666	30028.7	-0.3505618631859838
851.0223076175432	1587.7	30196.433333333334	0.23333614322265722
851.7583170293079	1587.7333333333333	30388.933333333334	0.28609336034651717
852.4942531477856	1588.2666666666667	30437.066666666666	0.39258918955424293
853.2301159708109	1587.7333333333333	30431.166666666668	0.02810723873346681
853.9659054962187	1588.0666666666666	30468.033333333333	-0.10274693027696617
854.7016217218439	1587.7	30534.4	-0.11100983694806994
855.4372646455213	1587.6666666666667	30655.8	0.24459619539497984
856.1728342650856	1588.1666666666667	30729.366666666665	-0.0670588132992952
856.9083305783716	1587.9	30841.3	0.15343523972430648
857.6437535832143	1587.0333333333333	30896.666666666668	0.08841987800177505
858.3791032774483	1587.4	31002.3	0.06299950676869981
859.1143796589085	1587.4	31103.633333333335	0.23253949657200687
859.8495827254299	1588.0333333333333	31246.9	-0.2020262623137849
860.5847124748469	1588.1	31294.6	0.6295823806837942
861.3197689049947	1587.9666666666667	31357.566666666666	0.45442699993257163
862.0547520137079	1587.3666666666666	31490.8	0.14574087287748835
862.7896617988213	1587.9666666666667	31549.1	-0.1874316056829768
863.5244982581698	1587.5333333333333	31699.466666666667	0.48246582945126953
864.2592613895882	1587.5666666666666	31759.1	-0.07052575533351842
864.9939511909114	1588.0	31777.2	0.061383565783312416
865.728567659974	1588.0333333333333	31844.666666666668	-0.08994050724080085
866.4631107946109	1587.5	31922.7	0.0668155637409607
867.197580592657	1587.7	32003.3	-0.11088355635359905
867.931977051947	1587.9666666666667	32111.133333333335	0.187854921987942
868.6663001703158	1587.8666666666666	32135.166666666668	-0.44287420064366095
869.4005499455982	1587.2333333333333	32198.666666666668	0.09553852437401751
870.1347263756289	1587.6666666666667	32259.166666666668	-0.24819308795492026
870.8688294582428	1588.1333333333334	32370.033333333333	0.09218702451878183
871.6028591912748	1587.8333333333333	32411.0	0.00046966266360444844
872.3368155725594	1587.7333333333333	32455.666666666668	-0.2034901928674124
873.0706985999318	1587.8333333333333	32493.766666666666	-0.07353330369939637
873.8045082712266	1587.7	32584.966666666667	-0.04249714949536863
874.5382445842787	1587.6666666666667	32716.7	-0.42716861008630935
875.2719075369228	1588.2	32857.566666666666	-0.3253393665030774
876.0054971269938	1588.0	33030.26666666667	-0.17492236575902306
876.7390133523264	1588.0333333333333	33181.03333333333	0.10081967166958546
877.4724562107556	1587.1	33424.46666666667	-0.18229683912719516
878.2058257001161	1587.2	33603.5	-0.018538154761387152
878.9391218182427	1587.4666666666667	33720.333333333336	0.25011032290165963
879.6723445629702	1587.9666666666667	33813.8	0.14152729803689865
880.4054939321335	1588.2	33903.96666666667	0.060480113999458594
881.1385699235674	1587.7666666666667	34120.333333333336	0.16423026999291082
881.8715725351066	1587.5	34298.933333333334	-0.4529361155959499
882.604501764586	1588.5666666666666	34495.566666666666	0.3172989755589362
883.3373576098403	1587.4666666666667	34685.0	0.2064964886522311
884.0701400687044	1588.5	34819.9	-0.27218133392620975
884.8028491390132	1587.9333333333334	34975.63333333333	-0.20287146594268524
885.5354848186014	1587.6	35095.73333333333	-0.604851129953454
886.2680471053038	1587.6333333333334	35251.2	-0.06450033011009061
887.0005359969554	1587.8333333333333	35355.833333333336	-0.3278349300833205
887.7329514913906	1587.7	35451.3	-0.2346307640252776
888.4652935864447	1587.9333333333334	35685.86666666667	-0.13583667971394697
889.1975622799522	1587.5333333333333	35917.5	-0.04258824603279575
889.929757569748	1587.8666666666666	36084.63333333333	0.10240606860324795
890.6618794536669	1588.2	36241.433333333334	0.2444541312206968
891.3939279295437	1587.7	36281.46666666667	0.1502412618515867
892.1259029952132	1588.5333333333333	36358.166666666664	-0.20729490931428138
892.8578046485103	1587.6333333333334	36550.666666666664	0.08447464131252792
893.5896328872698	1587.3666666666666	36750.26666666667	0.43126147663257924
894.3213877093264	1587.2666666666667	36952.166666666664	0.12814422246613702
895.0530691125149	1587.5333333333333	37239.96666666667	0.7644425294735028
895.7846770946703	1587.7	37457.2	0.3399537145747561
896.5162116536272	1588.3333333333333	37657.96666666667	0.21075894098908643
897.2476727872206	1587.9	37737.333333333336	-0.140139168277015
897.9790604932853	1587.0	37867.13333333333	0.179196745703374
898.7103747696559	1586.9333333333334	38051.86666666667	0.10442286187021196
899.4416156141674	1588.0666666666666	38237.96666666667	0.45052651702013424
900.1727830246544	1587.6	38493.1	0.23345632874288832
900.9038769989521	1587.5333333333333	38760.4	0.029598206370305694
901.634897534895	1588.1333333333334	38995.96666666667	0.22064072374825566
902.365844630318	1587.7666666666667	39190.8	-0.04427064828974491
903.0967182830558	1588.1666666666667	39352.066666666666	0.41459035099243247
903.8275184909435	1588.2	39504.23333333333	-0.0022908163029064796
904.5582452518156	1587.1	39683.86666666667	-0.0037999076207642034
905.288898563507	1588.2666666666667	39829.86666666667	0.03672121960455886
906.0194784238527	1587.8	39907.6	0.211608763729825
906.7499848306873	1587.9	40115.2	0.07816222206998376
907.4804177818455	1587.7	40346.2	-0.056022094696407836
908.2107772751625	1588.2333333333333	40607.26666666667	-0.07864716776282353
908.9410633084728	1587.5	40828.76666666667	-0.3558520026478042
909.6712758796114	1587.4666666666667	40934.76666666667	-0.3155568556382142
910.4014149864129	1588.3666666666666	41042.066666666666	0.07265689542430882
911.1314806267123	1587.7666666666667	41153.8	0.354684043614893
911.8614727983444	1587.5	41196.1	0.1612102890005255
912.5913914991438	1587.2333333333333	41354.333333333336	0.3354026239628134
913.3212367269456	1588.0333333333333	41564.566666666666	-0.021364820840903145
914.0510084795844	1588.2666666666667	41745.96666666667	-0.13804604691953373
914.7807067548952	1587.0333333333333	41968.8	0.2614182917821348
915.5103315507125	1587.6666666666667	42128.46666666667	0.3340022122801841
916.2398828648716	1587.0666666666666	42220.6	0.11687207277394136
916.9693606952068	1587.6666666666667	42377.333333333336	0.13239998333030362
917.6987650395532	1587.9	42550.3	0.35319922200690235
918.4280958957455	1587.6666666666667	42600.166666666664	-0.17645281376440794
919.1573532616186	1587.8	42685.6	0.24205956219152777
919.8865371350073	1587.5666666666666	42670.86666666667	-0.039463538752088544
920.6156475137464	1587.8	42675.833333333336	0.09020544835382026
921.3446843956707	1587.1666666666667	42682.8	-0.05318849863018687
922.0736477786149	1587.3666666666666	42607.3	-0.01517500959775823
922.802537660414	1587.4666666666667	42543.8	-0.3663848764831311
923.5313540389027	1588.0666666666666	42597.7	0.20196409937664375
924.2600969119159	1588.1333333333334	42650.76666666667	0.037371524152149775
924.9887662772883	1587.7333333333333	42663.86666666667	-0.025374255636491063
925.7173621328548	1587.8666666666666	42642.6	-0.02397710499921743
926.4458844764501	1588.3	42611.26666666667	0.24073582778374475
927.1743333059092	1587.8	42360.26666666667	0.18324721893154244
927.9027086190666	1588.0333333333333	41993.666666666664	0.4082714224606252
928.6310104137575	1587.7333333333333	41473.36666666667	-0.12737669923762268
929.3592386878165	1588.1333333333334	40971.6	-0.020216301054179233
930.0873934390784	1587.8666666666666	40304.333333333336	-0.2407314527489276
930.815474665378	1587.3666666666666	39600.46666666667	-0.13593460059740167
931.5434823645503	1586.9666666666667	38752.46666666667	-0.02298071823519073
932.2714165344298	1588.1333333333334	37658.2	0.19549822482175636
932.9992771728516	1587.4	36545.26666666667	-0.06004213350310855
933.7270642776504	1587.4666666666667	35405.73333333333	0.06978052079832552
934.4547778466609	1587.6666666666667	34322.53333333333	-0.09330142654576701
935.1824178777181	1587.3666666666666	33489.46666666667	0.2432933370136303
935.9099843686568	1588.5	32740.833333333332	-0.3172740353844175
936.6374773173115	1587.9333333333334	32232.133333333335	-0.03212237293651502
937.3648967215174	1587.7333333333333	31874.366666666665	-0.18876208595919416
938.0922425791092	1587.6666666666667	31667.233333333334	-0.824119468662436
938.8195148879216	1588.3	31758.633333333335	-0.3554049248437759
939.5467136457895	1588.0333333333333	31947.366666666665	-0.09488039004341295
940.2738388505477	1587.4333333333334	32224.833333333332	-0.2994681674768352
941.000890500031	1586.8666666666666	32640.066666666666	0.1450072067155039
941.7278685920743	1587.4	33192.73333333333	0.0902431047382301
942.4547731245123	1587.7666666666667	33824.6	0.2735676576754653
943.1816040951798	1587.5666666666666	34470.833333333336	0.43958049647401964
943.9083615019116	1587.4666666666667	35199.166666666664	-0.10895285665556241
944.6350453425426	1587.4666666666667	35941.2	0.2731496761588406
945.3616556149077	1587.5	36659.666666666664	0.29770393044865984
946.0881923168415	1587.4	37418.26666666667	0.22186511231814715
946.8146554461789	1587.5666666666666	38162.2	0.1638948705614333
947.5410450007547	1587.4666666666667	38942.46666666667	0.3985719222776474
948.2673609784038	1587.1	39738.433333333334	0.30898131876345414
948.9936033769609	1587.6	40543.23333333333	-0.025269058758104933
949.7197721942608	1588.1666666666667	41357.833333333336	0.1936955227279465
950.4458674281384	1587.2	42087.066666666666	-0.051469058083414655
951.1718890764284	1588.3666666666666	42818.166666666664	0.21985486715180333
951.8978371369658	1587.8333333333333	43429.4	-0.18056573340764875
952.6237116075853	1588.2333333333333	44049.13333333333	-0.019773883354756563
953.3495124861216	1587.5333333333333	44643.1	0.038331672075191905
954.0752397704097	1588.1666666666667	45137.833333333336	0.29228951254374025
954.8008934582843	1588.1333333333334	45610.73333333333	-0.043404983599406796
955.5264735475803	1587.4	46170.0	0.34823029685955115
956.2519800361324	1588.5333333333333	46661.53333333333	0.5129037863781946
956.9774129217755	1588.6	47140.63333333333	0.33191106635735074
957.7027722023442	1588.0	47598.73333333333	0.22344671209769934
958.4280578756737	1587.8	47986.8	0.7516337781148819
959.1532699395985	1587.8	48128.166666666664	-0.1775744891745805
959.8784083919536	1587.9	48413.3	0.008038202219645378
960.6034732305736	1587.6	48755.5	0.13199302008020045
961.3284644532936	1587.8333333333333	49044.5	0.2941642788111254
962.053382057948	1587.6	49364.53333333333	0.06696849575221747
962.7782260423721	1587.6333333333334	49656.23333333333	0.013853717953621624
963.5029964044004	1587.4666666666667	49891.53333333333	0.3993771924461816
964.2276931418677	1587.5333333333333	50073.166666666664	0.11257646853373707
964.952316252609	1587.2333333333333	50212.23333333333	0.14947958967929734
965.6768657344589	1587.6333333333334	50242.9	-0.21625167497001396
966.4013415852523	1587.0	50292.9	0.13228409641858652
967.1257438028242	1587.8333333333333	50345.7	-0.10242034751386354
967.8500723850091	1587.7	50475.6	0.051527216896642476
968.574327329642	1587.9333333333334	50487.36666666667	-0.02486715392703439
969.2985086345576	1587.3666666666666	50625.4	0.09122925016757588
970.0226162975908	1587.9666666666667	50646.53333333333	0.5400474284341957
970.7466503165765	1586.9666666666667	50521.03333333333	0.41199976293466256
971.4706106893493	1588.0333333333333	50457.26666666667	0.33872177073287424
972.1944974137441	1588.8	50294.3	0.42672717209727284
972.9183104875957	1587.8333333333333	50017.0	0.16144720893054657
973.6420499087391	1588.1	49713.9	0.3325168215320522
974.3657156750087	1587.3	49511.5	0.20726975360126962
975.0893077842397	1588.0666666666666	49333.26666666667	0.16922017738436068
975.8128262342667	1587.7666666666667	49294.7	0.048857569755378194
976.5362710229247	1587.7666666666667	49258.066666666666	0.2967960555498331
977.2596421480483	1588.8333333333333	49131.13333333333	0.12059751298408976
977.9829396074724	1587.2333333333333	49059.7	0.25836509769155747
978.7061633990318	1587.4	48874.8	-0.15855067769911757
979.4293135205613	1587.9666666666667	48700.13333333333	0.3190706506530997
980.1523899698958	1587.5	48506.03333333333	0.2929080362076644
980.87539274487	1587.6	48416.36666666667	-0.06955015132796204
981.5983218433189	1588.4	48479.333333333336	0.5044435362271464
982.3211772630771	1588.0666666666666	48561.86666666667	0.17076643318636486
983.0439590019795	1587.2666666666667	48703.03333333333	0.137364021730899
983.7666670578608	1588.3666666666666	48786.833333333336	0.08558194653549907
984.4893014285559	1587.9	48811.73333333333	0.31187366183977
985.2118621118997	1588.3	48736.23333333333	0.008290262938519559
985.9343491057269	1587.1333333333334	48647.86666666667	-0.23464514693034752
986.6567624078724	1588.0666666666666	48514.76666666667	-0.26244685449879585
987.3791020161709	1588.3333333333333	48400.73333333333	-0.1137871115532184
988.1013679284573	1588.1333333333334	48376.066666666666	-0.3825670800552229
988.8235601425663	1587.4	48430.13333333333	0.15578629725074397
989.5456786563328	1587.9666666666667	48445.833333333336	-0.1164564815952639
990.2677234675917	1587.7	48464.53333333333	0.023470920268128668
990.9896945741776	1587.9666666666667	48368.833333333336	-0.11046069663869582
991.7115919739255	1587.5666666666666	48241.2	0.06113281256282674
992.4334156646702	1587.6666666666667	47977.53333333333	0.28157056190582397
993.1551656442463	1587.5333333333333	47595.166666666664	0.23322117363772737
993.8768419104888	1587.9	47228.76666666667	-0.030131289181700837
994.5984444612325	1587.5333333333333	46895.13333333333	0.00639035801334317
995.3199732943121	1587.8666666666666	46536.76666666667	-0.10530259865692668
996.0414284075626	1587.6666666666667	46270.7	0.15067760145578904
996.7628097988187	1587.8	46030.666666666664	-0.28882859653819315
997.4841174659151	1587.9333333333334	45808.9	-0.095580629140309
998.2053514066869	1586.9666666666667	45518.03333333333	-0.32973155415088096
998.9265116189687	1588.8	45026.7	0.0036659687076200367
999.6475981005952	1587.6666666666667	44400.53333333333	-0.2765055111494625
1000.3686108494015	1588.1333333333334	43854.13333333333	-0.38309848196486157
1001.0895498632223	1587.8666666666666	43527.8	-0.15184904696548096
1001.8104151398923	1588.3333333333333	43233.6	-0.04275443221205786
1002.5312066772464	1587.4666666666667	42873.5	-0.39814305301096764
1003.2519244731194	1587.7333333333333	42615.7	-0.2984037078583552
1003.9725685253462	1587.9666666666667	42315.23333333333	0.06398560635753239
1004.6931388317614	1588.0333333333333	41930.2	-0.11230317174072542
1005.4136353902	1587.5666666666666	41390.86666666667	-0.055642621894413546
1006.1340581984969	1588.0333333333333	40825.333333333336	-0.06566759478873344
1006.8544072544867	1588.1	40176.433333333334	-0.2962688444828486
1007.5746825560042	1588.2666666666667	39567.23333333333	0.1273297957646693
1008.2948841008844	1587.9666666666667	38993.8	-0.19849146526505174
1009.0150118869618	1589.0333333333333	38527.6	0.03997635351260403
1009.7350659120716	1588.6333333333334	38139.9	-0.19838058040983036
1010.4550461740483	1587.8666666666666	37813.9	0.14268615379971392
1011.174952670727	1587.1333333333334	37452.833333333336	-0.07950788789556391
1011.8947853999423	1588.2666666666667	37040.433333333334	-0.3053298035359219
1012.614544359529	1587.4	36527.7	-0.252661997296277
1013.334229547322	1587.4	35955.23333333333	-0.2455029417861637
1014.0538409611561	1588.3333333333333	35331.666666666664	0.23387753628966845
1014.7733785988661	1588.0666666666666	34670.76666666667	0.05032515400411236
1015.4928424582868	1588.0666666666666	34146.8	-0.16403627601656
1016.2122325372529	1587.8	33635.566666666666	-0.47810377513090807
1016.9315488335994	1587.7333333333333	33208.76666666667	-0.3313293355680998
1017.6507913451611	1587.8333333333333	32849.433333333334	-0.29765555456144666
1018.3699600697728	1588.0333333333333	32507.133333333335	0.07632415039106664
1019.0890550052692	1588.1333333333334	32079.7	0.21132407962849795
1019.8080761494851	1588.6	31546.466666666667	0.6451051593851764
1020.5270235002555	1588.0	30903.166666666668	0.013333406499827505
1021.2458970554151	1588.2	30174.366666666665	-0.1761969058621162
1021.9646968127987	1588.4	29524.0	-0.2833679234882858
1022.6834227702411	1587.3666666666666	28995.833333333332	0.2958790901814091
1023.4020749255772	1587.2	28504.966666666667	-0.16561205274713126
1024.1206532766416	1588.4333333333334	28108.066666666666	-0.08296552123074236
1024.8391578212693	1587.4	27743.333333333332	-0.5017059421166085
1025.5575885572953	1587.9	27428.266666666666	-0.2705055971073309
1026.2759454825539	1587.4666666666667	27000.633333333335	0.035889116380165134
1026.9942285948803	1588.2333333333333	26435.966666666667	0.04369778173871888
1027.7124378921092	1587.8333333333333	25849.566666666666	-0.11633694985372227
1028.4305733720753	1588.3	25255.2	0.17619852352329568
1029.1486350326138	1587.4	24706.333333333332	0.10145209122626155
1029.866622871559	1587.7666666666667	24197.066666666666	-0.3277042234886279
1030.584536886746	1587.7666666666667	23779.033333333333	-0.2634696460193473
1031.3023770760096	1588.3333333333333	23413.933333333334	0.22690100350215733
1032.0201434371845	1587.3333333333333	23066.833333333332	-0.2924033935143559
1032.7378359681059	1587.9333333333334	22746.366666666665	0.688845629311162
1033.455454666608	1587.8666666666666	22333.833333333332	-0.2929760874619741
1034.1729995305259	1588.2	21909.733333333334	0.6772808315322206
1034.8904705576945	1587.6	21358.366666666665	0.2504902874574498
1035.6078677459486	1587.5333333333333	20825.766666666666	0.05342972415902822
1036.3251910931228	1587.9666666666667	20323.666666666668	-0.21320412766886365
1037.042440597052	1588.9333333333334	19872.733333333334	-0.003958809643024054
1037.7596162555712	1587.5333333333333	19449.2	0.39244847639465
1038.4767180665153	1588.1	19096.966666666667	-0.35455615019890246
1039.1937460277186	1588.0666666666666	18808.266666666666	0.1412553068464494
1039.9107001370162	1587.8333333333333	18529.033333333333	0.2692551764767128
1040.627580392243	1588.1333333333334	18250.833333333332	0.051261973730295354
1041.3443867912338	1588.0	17915.766666666666	-0.06826417780045287
1042.0611193318232	1588.2666666666667	17531.033333333333	0.11351836767142152
1042.7777780118463	1587.5	17084.366666666665	-0.4434973225062717
1043.4943628291376	1587.3	16642.4	-0.053844396859114164
1044.2108737815322	1587.2666666666667	16210.9	-0.2187210972376454
1044.9273108668647	1587.8666666666666	15853.866666666667	0.18878529823529155
1045.64367408297	1587.8	15522.566666666668	0.7028480239496376
1046.359963427683	1587.5333333333333	15243.366666666667	0.22055578685349328
1047.0761788988382	1587.1666666666667	14987.4	0.14802847847809344
1047.7923204942708	1587.8666666666666	14766.266666666666	0.3758498563471156
1048.5083882118154	1587.4666666666667	14474.9	-0.20102456902398322
1049.224382049307	1587.9	14171.766666666666	-0.5104775589587377
1049.9403020045802	1587.9333333333334	13830.9	0.02128430809153868
1050.6561480754697	1587.6666666666667	13486.633333333333	-0.15448285459528094
1051.3719202598106	1587.6	13161.266666666666	-0.40882308543799994
1052.0876185554378	1587.8	12875.566666666668	-0.15900003353321696
1052.8032429601856	1587.8	12625.466666666667	-0.3906669735605223
1053.5187934718892	1588.0333333333333	12439.866666666667	0.3776897581842139
1054.2342700883835	1588.5333333333333	12263.166666666666	-0.08678540028378544
1054.949672807503	1588.1	12110.2	-0.5692149974567999
1055.6650016270826	1587.5333333333333	11917.466666666667	-0.7281230324178475
1056.3802565449573	1587.9666666666667	11720.133333333333	0.49749497591839037
1057.0954375589617	1588.1666666666667	11489.233333333334	-0.48661106164370516
1057.8105446669308	1587.7	11270.333333333334	0.13757077422058936
1058.5255778666992	1589.1	11046.066666666668	-0.15611093047335808
1059.240537156102	1587.5666666666666	10826.366666666667	-0.35554580843458095
1059.9554225329737	1588.0666666666666	10654.666666666666	0.9286647962649693
1060.6702339951491	1587.9666666666667	10480.466666666667	-0.2913040706998041
1061.3849715404633	1587.5333333333333	10369.533333333333	0.9505331928785438
1062.0996351667509	1588.2	10255.466666666667	0.5883255247735895
1062.8142248718468	1587.7666666666667	10142.6	0.018614590901525622
1063.528740653586	1588.2333333333333	9997.366666666667	0.4305931388586053
1064.2431825098029	1587.3666666666666	9826.766666666666	0.18100692663817472
1064.9575504383324	1588.1	9616.266666666666	0.003606438042070359
1065.6718444370097	1587.9666666666667	9405.8	-0.38498825068047804
1066.386064503669	1588.2666666666667	9217.133333333333	-0.33384798946047844
1067.1002106361457	1588.1	9065.333333333334	-0.6017022373658206
1067.8142828322743	1587.9333333333334	8953.5	-0.36345184821872867
1068.5282810898898	1587.9333333333334	8848.233333333334	0.27923904105884184
1069.2422054068265	1587.5333333333333	8752.933333333332	-0.4402090712414492
1069.95605578092	1588.3333333333333	8660.633333333333	0.41367623581783397
1070.6698322100044	1587.8	8512.3	0.31789021519236904
1071.383534691915	1588.4666666666667	8344.2	-0.5161186062451126
1072.0971632244864	1587.7666666666667	8179.366666666667	0.2614266631951674
1072.8107178055534	1588.8333333333333	8032.366666666667	0.3326342762267967
1073.524198432951	1587.5333333333333	7904.766666666666	0.986501502970017
1074.2376051045137	1588.1666666666667	7795.6	0.47134403217042825
1074.9509378180765	1587.3	7705.466666666666	0.8810999333714135
1075.6641965714741	1588.6333333333334	7605.933333333333	-0.6779091595477121
1076.3773813625414	1587.9	7507.6	-0.19070523071975448
1077.0904921891133	1588.6	7405.9	-0.35074002317823
1077.8035290490245	1587.9333333333334	7280.733333333334	0.06357830239225791
1078.51649194011	1586.9333333333334	7149.5	-1.104649031328041
1079.2293808602042	1587.8333333333333	7036.4	1.1120209290062648
1079.9421958071423	1588.0	6916.666666666667	-0.11137114191920992
1080.6549367787588	1588.2	6820.433333333333	0.17711056951616005
1081.367603772889	1587.7	6749.066666666667	0.2609226298861264
1082.080196787367	1586.5333333333333	6685.833333333333	0.005677868476570967
1082.7927158200282	1587.1666666666667	6604.666666666667	-0.5132618931606782
1083.5051608687072	1587.6666666666667	6513.166666666667	0.3028317211935221
1084.217531931239	1587.6666666666667	6386.166666666667	-0.3045977026593184
1084.9298290054578	1587.4333333333334	6272.233333333334	0.5813269831872456
1085.6420520891993	1588.0	6168.566666666667	0.7496645467246058
1086.3542011802977	1587.5333333333333	6091.866666666667	0.25397244845581113
1087.0662762765878	1587.7	6032.466666666666	0.4268731159401765
1087.7782773759047	1587.7	5975.866666666667	0.3465313222200756
1088.4902044760831	1587.7666666666667	5893.8	0.21185179116030228
1089.202057574958	1587.2333333333333	5812.666666666667	0.52106979538771
1089.9138366703637	1588.2	5724.933333333333	0.4761924589737418
1090.6255417601355	1587.6	5619.833333333333	-0.8464593481849446
1091.337172842108	1587.7666666666667	5543.3	1.0442991219568378
1092.048729914116	1587.5333333333333	5488.2	0.20045560366120171
1092.7602129739944	1587.9333333333334	5441.833333333333	0.3231637493471581
1093.471622019578	1587.4666666666667	5389.033333333334	-0.43389868063553766
1094.1829570487016	1587.4666666666667	5321.5	-0.2635493791058776
1094.8942180592	1588.1	5243.0	1.6508440502204582
1095.605405048908	1587.8666666666666	5148.633333333333	0.1138503830476076
1096.3165180156604	1587.7666666666667	5084.6	-0.45928413054525186
1097.027556957292	1587.8666666666666	5048.133333333333	0.22178912466211223
1097.7385218716379	1587.8333333333333	5014.866666666667	2.282834410700446
1098.4494127565324	1588.3	4953.0	-0.5460688035517441
1099.1602296098106	1587.9	4876.766666666666	0.502079693042236
1099.8709724293074	1587.7	4785.0	0.3170561833407672
1100.5816412128574	1587.3333333333333	4712.066666666667	0.13437401056960668
1101.2922359582956	1588.1	4659.133333333333	0.4905204326664062
1102.0027566634565	1587.3333333333333	4628.0	-0.5424102169512921
1102.7132033261753	1588.0666666666666	4575.166666666667	0.23268633013021006
1103.4235759442865	1587.3	4505.1	0.4368261244662724
1104.1338745156252	1587.7333333333333	4434.0	0.37144630277817714
1104.844099038026	1588.1333333333334	4374.266666666666	-0.21297985293721078
1105.5542495093239	1586.9	4339.3	0.8212713575135322
1106.2643259273534	1587.6333333333334	4294.566666666667	0.3209942361286885
1106.9743282899494	1587.2666666666667	4222.1	0.7974005833310124
1107.684256594947	1587.6	4142.133333333333	0.856557729187962
1108.394110840181	1588.2333333333333	4077.733333333333	-0.47076107190468597
1109.1038910234856	1587.0666666666666	4034.8333333333335	-0.21285757391310137
1109.8135971426964	1587.6	3982.633333333333	1.3985002127277444
1110.5232291956477	1587.7666666666667	3906.9333333333334	0.39967859890317353
1111.2327871801745	1587.0333333333333	3845.133333333333	1.0847980017672292
1111.9422710941117	1587.6	3794.8333333333335	0.9849142784606814
1112.6516809352938	1587.9	3746.266666666667	0.7720076757383919
1113.3610167015559	1587.5333333333333	3686.2	0.42097848338949073
1114.0702783907325	1587.4333333333334	3633.8	2.006637720034398
1114.7794660006589	1588.1333333333334	3594.3	1.720810806851982
1115.4885795291696	1586.9666666666667	3554.4666666666667	0.5742883824061829
1116.1976189740992	1587.8	3507.4666666666667	0.8076529325964272
1116.906584333283	1587.0333333333333	3460.2	0.657406847614639
1117.6154756045555	1588.0333333333333	3423.233333333333	0.8448620375215791
1118.3242927857516	1587.7	3382.5666666666666	-1.1437923489211275
1119.0330358747062	1587.6333333333334	3342.9333333333334	0.07423202853787929
1119.741704869254	1587.6	3304.3	1.774495448725019
1120.4502997672296	1588.0333333333333	3264.8	0.1640688211061871
1121.1588205664682	1586.7	1663.2	-5.453433845013219
1121.8672672648045	1587.2666666666667	1663.8333333333333	2.4648956212146707
1122.5756398600731	1586.3333333333333	1663.6	5.657411506590609
1123.2839383501089	1587.6666666666667	1663.3	0.38297575841824644
