# Supplementary material for: Roblonski: A Material-Efficient Robo-Fluidic Toolbox for Rapid Photochemical Characterization
Source: ACS Cent Sci. 2026 Feb 6;12(3):333–44. doi: 10.1021/acscentsci.5c02027 (PMC13022720; doi:10.1021/acscentsci.5c02027)
Supplement: Supplementary file 2 [file oc5c02027_si_002.zip › BeerLambertStudy/Raw Data (Automataed)/BLEC Study (2025 Jun 12)/Rubpy1/blec_Rubpy1__12062025_aABS_i3_eEXP_s0_d105e-01_t250-0_m7_v175-0.csv]

name	C:/Users/cbe.mabolha.shared/Documents/Gilson Spectroscopy Project\BLEC Study (2025 Jun 12)\Rubpy1\blec_Rubpy1__12062025_aABS_i3_eEXP_s0_d105e-01_t250-0_m7_v175-0.csv
2025-06-12 17:40:02.561157
mix_iter=7	mix_disp=175.0
droplet_volume=50.0	working_volume=250.0
dilution_scheme=Fractional(value=0.3333333333333333)	n_dil=6
calibration=Calibration(y = f(x); f(x) = -0.244 + 0.9765x; s.t. y > 0.0; Set Feb 4	2025 from "Manuscript Figures Data.xlsx")
count	30
interval	0.1 (Sec)
integration_time	40000 (uSec)
NLC=False	DCC=False	WCAL=-5	Slit=S5
Conc_0=0.105	nFRAC=0.7816956056957345	nConc_(3;0)=0.08207803859805211	aFRAC=0.7822598363157942	aConc_(3;0)=0.0821372828131584
wavelength (nm)	dark reference (int)	light reference (int)	abs (mOD)
W	D	L	S
344.6678771972656	1602.4333333333334	1676.8	-14.548024237255639
345.45221902608614	1590.7333333333333	1665.0666666666666	-0.3893272173814696
346.236489003635	1588.5333333333333	1664.1666666666667	9.677193652928109
347.02068712774695	1585.8	1661.9666666666667	-4.1613901152245205
347.8048133962569	1585.7666666666667	2392.3333333333335	35.82684584890597
348.5888678069997	1587.3666666666666	2401.9333333333334	36.05843339280353
349.3728503578101	1588.0666666666666	2416.6666666666665	33.738347664344516
350.15676104652283	1588.2666666666667	2427.766666666667	35.20493237011276
350.94059987097285	1588.7	2435.3	33.288348127653904
351.72436682899485	1588.9	2443.3333333333335	34.74798749880684
352.5080619184237	1587.4333333333334	2448.133333333333	30.424801494224308
353.2916851370942	1586.7	2457.6	35.52324947442656
354.0752364828412	1586.7	2459.1666666666665	34.12652224133216
354.8587159534994	1586.9666666666667	2463.366666666667	33.039383734649704
355.6421235469038	1587.1333333333334	2464.7	33.11835395551347
356.42545926088906	1587.1	2467.866666666667	30.782284656481956
357.20872309329	1588.0	2466.766666666667	31.527502588588593
357.9919150419415	1587.9	2465.366666666667	33.40725775738392
358.77503510467835	1588.1	2456.133333333333	30.534201659204374
359.5580832793353	1587.2333333333333	2450.4666666666667	29.63154226848713
360.34105956374725	1587.9666666666667	2444.9333333333334	29.13265581991857
361.12396395574893	1587.4	2446.633333333333	30.478600737169263
361.9067964531752	1587.7333333333333	2444.133333333333	28.809256909957448
362.6895570538609	1587.5	2442.8	29.571692715131114
363.47224575564076	1588.0	2442.5666666666666	29.579819396105542
364.2548625563497	1587.5666666666666	2440.1666666666665	31.161911083796827
365.0374074538224	1587.5333333333333	2440.266666666667	29.354918483850003
365.8198804458938	1587.7	2436.2	28.594388383113063
366.6022815303986	1588.1	2432.366666666667	29.255881293671727
367.3846107051717	1587.6333333333334	2431.633333333333	29.082003294435257
368.1668679680479	1587.1666666666667	2437.2	31.369295894875478
368.9490533168619	1587.4666666666667	2438.133333333333	29.228432876706222
369.7311667494487	1587.8666666666666	2445.1666666666665	29.265422014290785
370.5132082636429	1587.6666666666667	2453.266666666667	28.903723571948
371.2951778572795	1587.4666666666667	2455.1666666666665	27.17646505372604
372.07707552819323	1587.4333333333334	2458.2	29.66882345059854
372.8589012742189	1587.5	2464.9	29.260215533734208
373.6406550931913	1588.0	2471.266666666667	30.199767856556548
374.4223369829453	1587.1	2482.0666666666666	30.103047931030552
375.2039469413157	1588.0333333333333	2487.6666666666665	30.010351148796655
375.9854849661373	1588.1333333333334	2482.5333333333333	29.654648762816244
376.7669510552448	1587.6	2485.7	30.478185520260478
377.5483452064732	1587.5666666666666	2489.5	30.25796472776108
378.3296674176572	1587.7666666666667	2505.133333333333	32.358303307966324
379.11091768663164	1587.2666666666667	2511.8333333333335	31.439780554053545
379.89209601123133	1587.8	2519.266666666667	35.79815262614259
380.67320238929113	1587.6666666666667	2518.4	34.14169194140832
381.45423681864577	1588.3	2518.8333333333335	33.82967661189868
382.23519929713007	1587.3333333333333	2526.233333333333	33.51627668071734
383.01608982257886	1588.1	2543.866666666667	35.6060787886402
383.796908392827	1587.2666666666667	2558.5666666666666	38.43534406328875
384.57765500570923	1587.4333333333334	2555.866666666667	37.23310932449646
385.3583296590604	1586.9333333333334	2552.2	40.37854670948186
386.1389323507153	1587.2333333333333	2550.733333333333	38.72794886935227
386.91946307850884	1587.5	2565.0333333333333	40.17264179970609
387.69992184027564	1587.6333333333334	2581.766666666667	39.454457547394625
388.48030863385065	1587.4	2606.9333333333334	41.66539399008672
389.2606234570687	1587.6	2592.6	40.96652228972087
390.04086630776453	1587.3666666666666	2580.233333333333	40.30634041290672
390.82103718377294	1588.4333333333334	2585.233333333333	42.663850043276845
391.6011360829288	1587.9666666666667	2596.5666666666666	43.184767117864325
392.3811630030669	1587.8	2617.9666666666667	42.390156527346655
393.161117942022	1587.4333333333334	2663.4333333333334	46.191224216190555
393.941000897629	1588.0666666666666	2709.1	46.28726774239089
394.72081186772266	1586.9666666666667	2717.0333333333333	45.214104962052424
395.5005508501378	1587.9	2699.5666666666666	45.00574066227825
396.28021784270925	1587.3	2704.4	47.513378199904004
397.0598128432718	1587.5	2716.733333333333	47.87505365885168
397.83933584966024	1587.5	2720.366666666667	50.50289580673913
398.6187868597095	1587.9666666666667	2728.366666666667	49.20989844860233
399.3981658712542	1587.3333333333333	2745.8	48.887248112387496
400.1774728821293	1587.0333333333333	2770.633333333333	51.43698380618895
400.9567078901696	1587.2333333333333	2792.4	51.16303308961864
401.7358708932098	1587.7333333333333	2796.0	52.33277514080831
402.5149618890848	1588.1333333333334	2782.3	54.34796429868961
403.2939808756294	1587.4	2786.9333333333334	57.823021830483064
404.07292785067847	1587.8	2816.733333333333	58.71279022302037
404.8518028120667	1588.2333333333333	2833.9666666666667	61.98792602517433
405.630605757629	1587.4666666666667	2836.3	60.83464756277683
406.4093366852001	1587.6666666666667	2825.0666666666666	62.38285248485787
407.1879955926149	1587.3666666666666	2830.3333333333335	62.808688528160076
407.9665824777082	1588.2666666666667	2844.7	64.79179131933314
408.74509733831474	1587.9666666666667	2865.4333333333334	66.61828067549718
409.52354017226935	1588.0333333333333	2874.5333333333333	68.59655108037393
410.3019109774069	1587.6666666666667	2876.6	68.36425247989534
411.08020975156217	1588.2	2888.633333333333	69.97970556590711
411.8584364925699	1587.3666666666666	2916.1666666666665	70.02261471134716
412.6365911982651	1588.5666666666666	2937.4333333333334	72.78489023365589
413.4146738664823	1587.8	2963.133333333333	72.35550527206875
414.19268449505654	1587.7	2995.4666666666667	76.40337555758573
414.97062308182257	1587.4333333333334	3033.2	76.58364355308413
415.74848962461516	1587.3333333333333	3073.233333333333	75.99544846732931
416.52628412126916	1587.0666666666666	3138.133333333333	76.09731799660716
417.3040065696194	1587.1333333333334	3216.4	78.94318593058091
418.0816569675006	1587.2666666666667	3221.9333333333334	81.04142568464758
418.8592353127476	1587.6333333333334	3203.866666666667	79.36221365614318
419.63674160319533	1588.0	3213.2	80.14432401704646
420.4141758366785	1588.0	3251.9333333333334	80.9003149977421
421.1915380110319	1587.0666666666666	3263.766666666667	80.18220584642343
421.9688281240904	1587.4333333333334	3266.9333333333334	82.30062059727771
422.7460461736888	1587.6333333333334	3313.866666666667	81.97610481222026
423.52319215766187	1587.2	3388.2	81.2987929961036
424.3002660738445	1587.8333333333333	3469.233333333333	83.45885556695997
425.0772679200714	1587.6	3605.3	81.61166279688419
425.8541976941775	1587.6666666666667	3755.633333333333	85.50249196481973
426.6310553939975	1587.1333333333334	3824.4666666666667	84.50394468081458
427.40784101736625	1586.9	3876.3333333333335	83.64934222235483
428.18455456211865	1587.6666666666667	4001.366666666667	85.17810721935231
428.96119602608934	1587.2	4191.466666666666	86.28079235830248
429.7377654071133	1587.2333333333333	4405.0	87.31575130573552
430.5142627030252	1587.7666666666667	4526.766666666666	88.27193471861975
431.29068791166	1587.2666666666667	4672.833333333333	88.29645637337516
432.06704103085235	1587.8333333333333	4800.333333333333	88.22701278253385
432.8433220584372	1588.3	4890.766666666666	90.09368827393543
433.6195309922492	1588.2666666666667	4937.966666666666	89.50130436065167
434.3956678301234	1587.7666666666667	4982.0	90.27342434569796
435.1717325698944	1587.6	4999.033333333334	89.78868488084083
435.9477252093971	1587.0	5020.3	91.9638790428546
436.72364574646633	1587.4333333333334	5058.633333333333	92.47452414895145
437.49949417893686	1586.7333333333333	5121.333333333333	91.80217603382705
438.27527050464346	1587.4666666666667	5224.233333333334	93.7094976682598
439.0509747214211	1587.3333333333333	5398.5	94.16012131395999
439.8266068271044	1587.7333333333333	5661.066666666667	93.95695765240599
440.6021668195283	1587.8666666666666	6030.266666666666	96.24086435970221
441.37765469652754	1586.7333333333333	6500.933333333333	97.550470342384
442.1530704559369	1587.3333333333333	6997.466666666666	98.44529303425564
442.9284140955914	1588.0666666666666	7447.3	99.99575151359046
443.7036856133256	1588.0666666666666	7746.966666666666	99.94273019930637
444.47888500697445	1587.3666666666666	7914.1	100.31723461307051
445.2540122743727	1587.1	7953.866666666667	101.10654703284101
446.0290674133552	1587.0333333333333	7895.8	100.58955691275898
446.8040504217568	1587.4666666666667	7791.566666666667	99.37989874682731
447.5789612974122	1587.4333333333334	7720.866666666667	100.13307372749105
448.35380003815635	1587.9333333333334	7669.3	98.96145560576142
449.1285666418239	1587.7666666666667	7643.266666666666	98.78172316653234
449.90326110624983	1587.4666666666667	7638.7	98.41859515651689
450.67788342926883	1587.6333333333334	7655.733333333334	98.12362736522584
451.4524336087157	1587.6	7701.466666666666	98.3383736887241
452.22691164242536	1587.9333333333334	7736.0	96.93826960538382
453.00131752823256	1587.6333333333334	7794.7	94.84098867805723
453.7756512639721	1587.8	7869.1	94.50310285685137
454.5499128474788	1587.2666666666667	7940.133333333333	94.10146142833302
455.32410227658755	1587.8	7976.033333333334	91.59351896049102
456.09821954913303	1588.2333333333333	7991.066666666667	90.39112567204742
456.8722646629501	1588.5	7963.3	90.40797357749457
457.6462376158736	1587.5333333333333	7901.766666666666	88.00771789395523
458.4201384057383	1588.2666666666667	7801.966666666666	85.58712852122319
459.1939670303791	1587.6	7675.2	84.03952027397497
459.96772348763074	1587.6666666666667	7533.366666666667	81.84966974657608
460.741407775328	1587.7333333333333	7402.0	80.3410580349418
461.51501989130577	1587.4666666666667	7250.7	78.57686461253276
462.2885598333988	1587.9666666666667	7140.1	76.14542670359262
463.0620275994419	1587.8333333333333	7045.5	73.10201439916534
463.83542318726995	1587.9	6990.133333333333	72.32782019632437
464.6087465947177	1587.4333333333334	6929.333333333333	69.46805918368356
465.38199781962	1588.0	6908.133333333333	66.84340108140498
466.1551768598116	1588.3333333333333	6906.0	64.3596695309388
466.92828371312737	1587.7	6936.133333333333	63.62534786548358
467.7013183774021	1587.6666666666667	6956.1	60.06594908352462
468.4742808504707	1587.9666666666667	7007.233333333334	57.36273961312563
469.24717113016777	1587.4666666666667	7060.466666666666	55.63516980051838
470.0199892143283	1587.7333333333333	7123.8	53.309639566516516
470.792735100787	1587.3666666666666	7197.0	50.73530328718114
471.5654087873788	1587.5	7276.666666666667	49.56126809332265
472.33801027193834	1587.4	7341.8	47.02502723020079
473.11053955230057	1588.2666666666667	7411.233333333334	45.41261197344296
473.88299662630027	1587.4	7477.4	43.90987839748546
474.65538149177223	1588.0	7530.9	42.44726022751239
475.4276941465513	1587.4666666666667	7548.7	39.476510217544785
476.1999345884722	1587.2333333333333	7570.033333333334	38.20582673282323
476.97210281536985	1587.8666666666666	7565.466666666666	36.51963801093326
477.74419882507897	1588.0666666666666	7546.8	34.91761930760229
478.51622261543446	1587.1	7522.9	33.93328463250638
479.2881741842711	1587.1	7488.6	33.30602660578464
480.06005352942367	1588.0666666666666	7433.733333333334	30.66072608879199
480.831860648727	1588.2	7392.0	29.590305856927532
481.60359554001593	1587.6	7353.866666666667	27.852686262170746
482.37525820112523	1587.7	7311.1	27.491147978509346
483.14684862988975	1588.1	7264.0	25.8541644313153
483.91836682414424	1588.0333333333333	7210.8	25.174631010608486
484.68981278172356	1587.7333333333333	7155.766666666666	23.682492476722082
485.46118650046253	1587.2666666666667	7119.566666666667	22.69403123371166
486.23248797819593	1587.4666666666667	7075.066666666667	22.275283960850672
487.0037172127586	1587.6333333333334	7036.866666666667	21.56710033079053
487.7748742019853	1588.4333333333334	6999.066666666667	20.64890441966404
488.54595894371096	1587.2	6962.633333333333	18.856499217816424
489.31697143577026	1587.8666666666666	6938.0	19.807743957912997
490.08791167599804	1587.7	6893.3	18.41507921587392
490.8587796622292	1587.4333333333334	6856.733333333334	17.21920816997486
491.6295753922984	1587.3	6827.7	16.052993902164577
492.4002988640406	1587.8666666666666	6811.766666666666	16.282992100789247
493.17095007529053	1588.1333333333334	6776.133333333333	15.85628001755874
493.94152902388305	1587.2666666666667	6752.266666666666	14.946572062420573
494.71203570765294	1587.6666666666667	6731.533333333334	15.151827003403291
495.482470124435	1587.9333333333334	6685.833333333333	14.820502791710462
496.25283227206404	1587.8333333333333	6661.966666666666	14.445522851001169
497.02312214837485	1587.7	6632.1	14.131686834230475
497.7933397512024	1587.3333333333333	6599.0	13.226776789616414
498.56348507838123	1587.7666666666667	6582.533333333334	13.373834107204635
499.3335581277464	1587.9	6566.8	13.438110832712006
500.10355889713264	1587.4333333333334	6542.3	11.729718395374965
500.8734873843747	1587.7333333333333	6540.066666666667	11.174558745683102
501.6433435873074	1587.0	6546.966666666666	11.007433317772838
502.4131275037657	1587.3333333333333	6549.5	11.00249077692912
503.1828391315842	1587.9	6566.266666666666	11.751269825981772
503.95247846859786	1587.1	6579.733333333334	10.301603597886515
504.72204551264144	1588.0666666666666	6617.033333333334	10.32061410636718
505.49154026154974	1587.4666666666667	6648.3	10.612320456742047
506.2609627131576	1587.9333333333334	6681.8	9.853114733419813
507.03031286529983	1587.6333333333334	6740.233333333334	10.38937693569277
507.7995907158112	1587.3666666666666	6788.633333333333	9.63599983166374
508.5687962625266	1587.8	6844.833333333333	9.15000017512079
509.33792950328075	1587.8	6926.466666666666	10.073020064892813
510.1069904359085	1587.7666666666667	7003.233333333334	8.860456466162226
510.8759790582447	1587.8	7091.666666666667	9.385428833274757
511.6448953681241	1587.9333333333334	7178.8	8.571793859788782
512.4137393633815	1587.8333333333333	7273.8	8.715266303646413
513.1825110418519	1586.6	7381.266666666666	8.509395116046745
513.9512104013698	1587.0	7482.666666666667	8.797978308232874
514.7198374397702	1587.1333333333334	7584.0	8.507676834529725
515.4883921548881	1587.1666666666667	7685.166666666667	7.753347375329666
516.2568745445578	1587.6333333333334	7792.533333333334	7.99627932895357
517.0252846066146	1587.5333333333333	7898.533333333334	7.8022328084779895
517.793622338893	1587.7	7995.333333333333	7.131971150890168
518.561887739228	1588.3	8100.466666666666	7.570415158000648
519.3300808054544	1587.6333333333334	8188.9	6.286517698642918
520.0982015354069	1587.7333333333333	8288.333333333334	6.0502309931108496
520.8662499269203	1587.4666666666667	8373.266666666666	6.423857312634541
521.6342259778296	1588.2	8475.766666666666	6.940757821704962
522.4021296859694	1588.1	8564.866666666667	7.150746528512285
523.1699610491747	1587.8	8617.2	5.1480490297104495
523.9377200652801	1587.4666666666667	8693.7	6.2478568921216775
524.7054067321207	1588.4333333333334	8757.566666666668	5.29438247611624
525.4730210475309	1587.8333333333333	8820.033333333333	6.256027706384382
526.2405630093459	1588.4333333333334	8879.8	6.047834598866398
527.0080326154003	1587.6	8933.3	5.250132589642608
527.7754298635291	1587.8	8982.233333333334	5.011285883421031
528.5427547515668	1587.5	9029.4	6.104149697775785
529.3100072773485	1587.7333333333333	9076.833333333334	6.090891687156802
530.077187438709	1587.8333333333333	9116.466666666667	5.003138283546552
530.8442952334829	1587.6666666666667	9164.266666666666	5.688898837414854
531.6113306595051	1588.1333333333334	9202.4	5.167751626229171
532.3782937146104	1587.0666666666666	9240.9	5.010750664196977
533.1451843966338	1587.7	9283.0	4.589867941522603
533.9120027034099	1587.6333333333334	9320.3	4.932864159146615
534.6787486327736	1587.9333333333334	9338.966666666667	3.9399547570484583
535.4454221825597	1587.6	9387.033333333333	4.571405944846692
536.212023350603	1588.4333333333334	9430.766666666666	4.954974965129561
536.9785521347383	1588.0666666666666	9454.1	4.067825177100728
537.7450085328004	1588.1666666666667	9483.833333333334	3.7139478397387893
538.5113925426242	1588.2333333333333	9508.866666666667	3.6174057046165706
539.2777041620444	1587.5	9537.766666666666	3.8867105660495698
540.0439433888959	1587.9	9541.966666666667	2.6177683219464782
540.8101102210134	1587.8	9561.133333333333	3.8332847402399266
541.5762046562318	1587.5	9579.7	2.778386443661811
542.3422266923859	1588.1	9618.5	4.324528536676236
543.1081763273105	1588.2333333333333	9620.1	3.7034167641212052
543.8740535588404	1588.3333333333333	9634.6	3.938160914818671
544.6398583848105	1587.8333333333333	9614.2	2.0682536614602416
545.4055908030555	1588.0333333333333	9622.5	1.7006186517002135
546.1712508114102	1587.9666666666667	9639.466666666667	2.9098778135365073
546.9368384077096	1587.7666666666667	9632.733333333334	2.6080145464647257
547.7023535897882	1588.6333333333334	9632.833333333334	1.873839230768391
548.4677963554811	1588.5333333333333	9639.633333333333	2.5499495968335597
549.2331667026231	1587.6333333333334	9648.466666666667	2.4565475785770112
549.9984646290487	1587.1666666666667	9642.1	2.266807590207275
550.7636901325931	1587.9	9642.933333333332	1.9453232108122307
551.5288432110908	1588.0666666666666	9644.866666666667	1.7031107378241899
552.2939238623768	1588.0666666666666	9633.833333333334	1.7831306903302888
553.0589320842859	1587.5666666666666	9633.233333333334	1.9457856452843816
553.8238678746528	1588.2333333333333	9617.0	1.3272875902301673
554.5887312313124	1587.4	9641.666666666666	2.7713786827999862
555.3535221520995	1588.4666666666667	9639.5	2.434230766556158
556.1182406348488	1587.5666666666666	9634.3	1.4560712955558281
556.8828866773954	1588.4666666666667	9633.066666666668	1.207360448961273
557.6474602775738	1586.9333333333334	9637.9	1.440871501218453
558.411961433219	1588.1	9644.5	1.6328469920924071
559.1763901421657	1588.4	9630.7	1.6682393943755436
559.9407464022488	1587.6333333333334	9639.066666666668	1.1919105495557805
560.7050302113031	1587.5	9649.6	0.7710057445838974
561.4692415671633	1587.8666666666666	9666.933333333332	0.5701827114268627
562.2333804676643	1588.3666666666666	9686.0	1.283706675965001
562.997446910641	1587.4333333333334	9699.466666666667	0.5053268847485539
563.7614408939281	1587.4666666666667	9725.333333333334	1.2184779792909366
564.5253624153604	1587.5	9731.233333333334	1.2389908528181748
565.2892114727728	1587.5666666666666	9748.566666666668	0.4507946707142076
566.0529880639999	1586.9	9768.866666666667	1.5225078695754029
566.8166921868768	1587.6666666666667	9800.1	1.2657358161364063
567.5803238392382	1587.1	9806.2	1.029832168442942
568.3438830189189	1587.7333333333333	9816.3	0.45765796100223144
569.1073697237535	1588.1333333333334	9833.533333333333	0.7485747265654484
569.8707839515772	1586.7666666666667	9865.833333333334	0.9505099659521326
570.6341257002246	1588.0	9880.2	0.7775745335289104
571.3973949675305	1587.2666666666667	9906.266666666666	0.5519848495214305
572.1605917513298	1587.7	9924.7	1.0692096407271425
572.9237160494572	1587.5333333333333	9910.7	0.9907909545997727
573.6867678597476	1587.7	9927.6	0.2882401090795137
574.4497471800358	1588.3666666666666	9937.4	0.3972472985122167
575.2126540081566	1587.9666666666667	9950.433333333332	0.8612229331767473
575.9754883419448	1587.9666666666667	9954.233333333334	0.8348255601654123
576.7382501792351	1587.9333333333334	9962.966666666667	0.5950211891264381
577.5009395178625	1587.8333333333333	9979.366666666667	0.02760295113486438
578.2635563556619	1588.4333333333334	9995.633333333333	0.6858634128735674
579.0261006904677	1588.2666666666667	10010.266666666666	0.1375328906761494
579.7885725201152	1587.5666666666666	10022.1	-0.2367896327111981
580.5509718424388	1587.9	10049.2	0.7825883862660432
581.3132986552736	1588.0666666666666	10063.3	0.41868442225357544
582.0755529564542	1587.4666666666667	10089.533333333333	0.5724849037230766
582.8377347438156	1587.9	10107.933333333332	0.31785005035464103
583.5998440151925	1587.9333333333334	10127.533333333333	0.7669152328537095
584.3618807684197	1587.2333333333333	10143.1	0.4892620147796743
585.123845001332	1587.5666666666666	10165.1	-0.5195072097890178
585.8857367117644	1588.4	10208.2	0.33769976908872484
586.6475558975515	1587.3	10252.1	1.5448218259741762
587.4093025565281	1587.7333333333333	10259.8	-0.4905039443595517
588.1709766865292	1588.4333333333334	10306.8	0.4950986206052636
588.9325782853895	1587.4	10361.466666666667	0.895177019791507
589.6941073509438	1587.8	10425.2	0.5720710559644989
590.4555638810269	1587.7333333333333	10493.333333333334	1.4703563212558073
591.2169478734736	1587.9333333333334	10547.1	-0.34403530731143495
591.9782593261189	1588.0666666666666	10646.166666666666	-0.5574072834262197
592.7394982367973	1588.2333333333333	10750.433333333332	0.8239729100281011
593.5006646033439	1587.6666666666667	10826.9	0.29937130168622467
594.2617584235933	1586.8666666666666	10901.966666666667	-0.1227555812724493
595.0227796953804	1587.7	11011.1	0.07528165370974839
595.78372841654	1588.2666666666667	11116.566666666668	-0.1427920700767378
596.544604584907	1587.6	11227.966666666667	-0.2041767657753992
597.3054081983161	1587.4	11346.566666666668	-0.3766133564001283
598.0661392546021	1587.8666666666666	11474.1	0.49668405344572036
598.8267977515999	1587.8666666666666	11586.8	-0.1650181535960541
599.5873836871442	1587.4666666666667	11733.033333333333	0.9213126561425624
600.34789705907	1587.7333333333333	11832.966666666667	0.564152015321999
601.1083378652119	1587.9	11952.8	0.2668484747645162
601.8687061034049	1587.1	12090.133333333333	-0.6872348832175932
602.6290017714836	1588.0333333333333	12226.266666666666	-1.224351214752185
603.3892248672829	1588.0333333333333	12384.766666666666	-0.35383246685407055
604.1493753886377	1587.1666666666667	12537.966666666667	0.17056589590392493
604.9094533333828	1587.5333333333333	12678.333333333334	-0.12137309971848423
605.6694586993528	1587.6	12802.666666666666	0.302153843235526
606.4293914843829	1587.6	12918.533333333333	-0.061320819309759876
607.1892516863076	1587.6333333333334	13049.833333333334	0.09220703080462997
607.9490393029618	1587.6333333333334	13221.3	0.7173441264102447
608.7087543321802	1588.0	13349.833333333334	0.6811671662529549
609.4683967717978	1588.1	13483.5	0.278778238868711
610.2279666196492	1587.5333333333333	13602.8	0.6969568852773143
610.9874638735695	1588.1666666666667	13705.333333333334	-1.1740049791075395
611.7468885313933	1588.2	13869.4	0.12496563467740253
612.5062405909555	1587.4333333333334	13973.833333333334	-0.21265862922356318
613.2655200500909	1588.4	14115.766666666666	0.381511777382849
614.0247269066342	1588.1333333333334	14225.366666666667	-0.2782775554518817
614.7838611584203	1587.8333333333333	14371.033333333333	0.16990246521796376
615.5429228032841	1588.1	14471.466666666667	-0.7533199954585348
616.3019118390603	1587.4666666666667	14590.133333333333	-0.32720079266472524
617.0608282635836	1587.2333333333333	14707.266666666666	-0.127974110245916
617.8196720746892	1588.0333333333333	14782.266666666666	-0.423306103950497
618.5784432702114	1587.4333333333334	14859.433333333332	0.025088059069778686
619.3371418479854	1587.2666666666667	14943.6	0.5292492206124085
620.0957678058459	1587.1	15008.566666666668	0.29348013846436394
620.8543211416277	1587.1666666666667	15061.833333333334	0.164406376441061
621.6128018531655	1587.2666666666667	15125.566666666668	-0.33028758397656766
622.3712099382943	1587.6666666666667	15185.133333333333	0.050041224936016995
623.1295453948488	1587.3666666666666	15247.5	0.6257097857342224
623.8878082206638	1587.6	15277.333333333334	-0.4787699269480109
624.6459984135743	1587.2	15328.166666666666	0.03371418035791528
625.4041159714149	1588.6	15388.966666666667	0.2129977243661733
626.1621608920203	1587.4	15465.866666666667	0.44771608856401296
626.9201331732256	1587.2	15504.6	0.42251508692408374
627.6780328128656	1588.8666666666666	15517.6	0.011432727027595003
628.4358598087749	1587.9	15551.833333333334	0.23332134076211683
629.1936141587885	1587.9	15578.4	0.16144891884447551
629.9512958607411	1587.1333333333334	15611.766666666666	0.3965528053647904
630.7089049124675	1587.7666666666667	15627.966666666667	-0.33290921706978327
631.4664413118026	1588.3333333333333	15649.166666666666	0.026769405642934684
632.2239050565811	1587.8	15696.633333333333	0.6592293800537903
632.9812961446379	1588.0333333333333	15702.6	0.5942526997213297
633.7386145738079	1587.7333333333333	15696.633333333333	-0.044118048890831436
634.4958603419257	1587.9333333333334	15711.4	-0.04099786485778521
635.2530334468262	1587.5666666666666	15697.833333333334	-0.16001932029730168
636.0101338863443	1586.9	15696.933333333332	0.22474575613966605
636.7671616583146	1587.7666666666667	15707.466666666667	0.34154865844489285
637.5241167605723	1587.5333333333333	15681.9	0.03800477951969666
638.2809991909518	1587.7666666666667	15683.866666666667	0.5878330456079767
639.037808947288	1587.7333333333333	15648.566666666668	-0.3396222335404205
639.7945460274159	1587.7666666666667	15614.666666666666	0.2054268191323866
640.5512104291702	1588.1333333333334	15597.633333333333	-0.11158565896471669
641.3078021503857	1587.3	15573.066666666668	-0.19765659675514602
642.0643211888971	1588.4	15542.566666666668	-0.39197191427050654
642.8207675425394	1587.3666666666666	15521.566666666668	0.14443353205651954
643.5771412091474	1587.8333333333333	15513.9	-0.006237100162697569
644.3334421865558	1587.6666666666667	15479.533333333333	-0.5488309837369234
645.0896704725996	1587.5333333333333	15462.033333333333	-0.43383252808972345
645.8458260651132	1587.2666666666667	15434.9	-0.3041084075125541
646.6019089619319	1588.0666666666666	15411.933333333332	-0.4929557380523331
647.3579191608902	1587.3	15450.433333333332	0.3562329929205555
648.1138566598231	1587.5	15429.733333333334	0.6583194014350373
648.8697214565653	1587.4333333333334	15401.933333333332	0.3826591176880773
649.6255135489516	1587.5	15363.5	-0.21432011095365286
650.3812329348169	1587.2666666666667	15369.2	0.30787502531806055
651.1368796119959	1587.4	15411.033333333333	0.26398142907267336
651.8924535783235	1586.7666666666667	15415.8	0.15390953298401536
652.6479548316345	1587.0333333333333	15380.2	0.008396402665467687
653.4033833697637	1587.9	15359.833333333334	0.12300294413901619
654.1587391905458	1587.3666666666666	15343.333333333334	-0.13047532510954313
654.9140222918159	1587.7666666666667	15317.433333333332	0.3364821082173794
655.6692326714084	1587.6333333333334	15315.4	-0.5143109951237941
656.4243703271585	1588.1	15353.3	0.4503492615504011
657.1794352569008	1588.0666666666666	15382.833333333334	-0.14479560645209438
657.9344274584702	1588.0333333333333	15401.8	-0.18126185064148703
658.6893469297014	1587.5333333333333	15428.933333333332	0.6834990623846787
659.4441936684294	1587.5	15412.7	-0.05235226329421487
660.1989676724888	1587.4666666666667	15415.2	0.25447525954121225
660.9536689397146	1587.7	15468.3	-0.0542289313528497
661.7082974679414	1587.7333333333333	15526.0	0.09244650914271062
662.4628532550042	1587.8666666666666	15569.5	0.178124088044291
663.2173362987378	1587.4666666666667	15617.8	-0.37747431181068075
663.9717465969768	1587.5333333333333	15668.1	-0.06682252287998214
664.7260841475563	1587.1666666666667	15723.066666666668	0.004096393156064265
665.480348948311	1586.9333333333334	15792.933333333332	-0.12430509301996484
666.2345409970756	1588.2666666666667	15833.3	-0.5981577972368091
666.988660291685	1587.8	15893.033333333333	-0.16390838393488308
667.742706829974	1588.4	15993.966666666667	0.12462831053924904
668.4966806097776	1588.3666666666666	16096.5	0.21158904068296824
669.2505816289303	1588.0333333333333	16172.633333333333	0.3316506215659786
670.0044098852671	1587.9666666666667	16249.7	0.3822784623712681
670.7581653766227	1588.3666666666666	16304.5	-0.13376465287384753
671.511848100832	1587.9333333333334	16396.9	-0.6495836930560336
672.2654580557298	1587.9333333333334	16533.1	-0.0639255195441834
673.0189952391509	1587.8666666666666	16668.433333333334	0.52732866266334
673.7724596489301	1588.2333333333333	16752.866666666665	0.08687923213892197
674.5258512829022	1587.7666666666667	16858.766666666666	0.9433080322655863
675.279170138902	1588.4	16964.766666666666	0.5209486410723422
676.0324162147645	1587.1	17054.333333333332	0.08705162710175722
676.7855895083242	1587.3333333333333	17184.566666666666	0.8212555460870541
677.5386900174161	1587.6666666666667	17279.633333333335	-0.21121052324252856
678.2917177398749	1587.3333333333333	17382.966666666667	0.3263917677025028
679.0446726735356	1587.6666666666667	17526.4	0.7545092081062008
679.797554816233	1588.2666666666667	17654.1	0.4381422369843073
680.5503641658016	1588.0	17771.933333333334	0.2335265380915605
681.3031007200765	1587.4666666666667	17901.666666666668	-0.06743372483154735
682.0557644768925	1588.2666666666667	18023.333333333332	-0.44723075799520096
682.8083554340842	1587.6333333333334	18139.0	0.15658873646847093
683.5608735894867	1587.2666666666667	18251.333333333332	0.2563493653262896
684.3133189409347	1587.2	18394.666666666668	0.015503903444181821
685.0656914862628	1587.8	18548.8	0.02560623106803653
685.8179912233061	1587.6	18672.066666666666	0.3288953956979081
686.5702181498993	1587.7333333333333	18774.6	-0.23914709504861661
687.3223722638772	1587.2666666666667	18895.233333333334	0.3698487771185088
688.0744535630747	1587.4333333333334	19034.366666666665	0.5828710294657609
688.8264620453265	1588.3	19137.833333333332	-0.23008411724291059
689.5783977084674	1587.5666666666666	19277.666666666668	0.18334642953086475
690.3302605503324	1587.2	19381.733333333334	-0.49272283855602456
691.082050568756	1588.3	19502.933333333334	0.05737757245722194
691.8337677615733	1587.6	19532.266666666666	-0.37335499094392105
692.585412126619	1587.2666666666667	19603.733333333334	-0.06186616931101145
693.3369836617278	1587.5333333333333	19653.033333333333	-0.21870885076927668
694.0884823647348	1587.2	19729.3	-0.14201182041698016
694.8399082334745	1587.8	19840.466666666667	0.0467963675626255
695.5912612657819	1587.7	19921.066666666666	-0.14763475893325928
696.3425414594917	1587.7	19992.4	-0.32865954937851327
697.0937488124388	1588.2333333333333	20062.4	-0.04074564245359358
697.8448833224579	1587.7666666666667	20136.966666666667	-0.4337063622462479
698.5959449873841	1587.3	20165.633333333335	-0.4532654726093364
699.3469338050518	1587.4	20276.566666666666	0.08908723968479221
700.0978497732962	1587.4333333333334	20278.9	-0.47218631538062517
700.8486928899517	1587.5666666666666	20324.866666666665	-0.2618332649959803
701.5994631528534	1587.7	20369.966666666667	0.07476944771819749
702.3501605598362	1587.9666666666667	20392.066666666666	0.5392350757988422
703.1007851087347	1588.1666666666667	20391.166666666668	-0.10007583535944567
703.8513367973837	1587.9333333333334	20435.766666666666	0.6464289442369422
704.6018156236181	1587.8333333333333	20389.033333333333	-0.012319449743086887
705.3522215852728	1587.2	20409.633333333335	-0.3628673067408946
706.1025546801824	1587.8333333333333	20419.633333333335	-0.015374235595390804
706.8528149061818	1588.1666666666667	20397.233333333334	0.727933212927942
707.603002261106	1587.0666666666666	20373.666666666668	0.0940203163220096
708.3531167427894	1587.7	20366.6	0.32003760594640895
709.1031583490673	1587.9666666666667	20285.2	-0.26239418314967217
709.8531270777742	1587.8666666666666	20249.433333333334	-0.35204224009764107
710.6030229267449	1587.9	20244.933333333334	0.03957404398075516
711.3528458938142	1588.5333333333333	20186.166666666668	-0.2490180562894837
712.1025959768172	1588.0333333333333	20156.2	0.691310832901602
712.8522731735884	1587.2333333333333	20058.866666666665	-0.15123052122987587
713.6018774819628	1587.5333333333333	19976.166666666668	-0.20227657180862563
714.351408899775	1587.9	19868.333333333332	0.04514129318159933
715.1008674248601	1587.9333333333334	19780.3	-0.4914921228789447
715.8502530550527	1587.7333333333333	19663.133333333335	-0.04244531750012422
716.5995657881876	1587.9	19563.866666666665	0.04187888259579582
717.3488056220998	1587.6333333333334	19445.5	0.3527760665890655
718.097972554624	1588.0333333333333	19379.066666666666	0.10172384258405243
718.8470665835949	1587.9666666666667	19346.8	0.07581750384031685
719.5960877068475	1587.7	19291.133333333335	-0.24116095034927085
720.3450359222164	1587.9	19247.9	0.9059293221291588
721.0939112275368	1587.5	19159.1	-0.3145993361796227
721.842713620643	1587.6333333333334	19149.666666666668	0.8217854086272971
722.5914430993702	1587.4666666666667	19082.433333333334	-0.0479903519979209
723.340099661553	1588.0333333333333	19013.9	-0.0390433438883812
724.0886833050263	1587.3333333333333	18983.266666666666	0.08738729853887998
724.837194027625	1587.6333333333334	18927.966666666667	0.1319254739063338
725.5856318271836	1587.6666666666667	18912.633333333335	0.16296965363304
726.3339967015373	1587.1333333333334	18857.9	-0.15420276431542945
727.0822886485207	1587.2333333333333	18837.633333333335	0.15024223538016915
727.8305076659686	1588.0333333333333	18809.1	0.15806651882167827
728.5786537517159	1587.4333333333334	18780.7	0.10441876466923936
729.3267269035974	1588.3	18684.966666666667	-1.0005435325314678
730.0747271194479	1587.7	18658.8	0.24090196121228927
730.822654397102	1588.0	18615.7	-0.5004631507291316
731.5705087343949	1588.3333333333333	18613.2	-0.5472572795682118
732.3182901291611	1587.7666666666667	18572.8	-0.02982976159752032
733.0659985792356	1588.0	18519.933333333334	0.2317617029353568
733.8136340824532	1586.9666666666667	18508.9	0.7080640915618684
734.5611966366486	1587.8666666666666	18525.733333333334	0.316347374863315
735.3086862396566	1587.7333333333333	18547.633333333335	0.19636576985129486
736.056102889312	1587.4666666666667	18555.033333333333	0.1297035701667408
736.8034465834498	1588.2333333333333	18544.933333333334	-0.3379464756500425
737.5507173199047	1588.0	18510.166666666668	-0.025663477901245416
738.2979150965115	1588.3333333333333	18520.666666666668	0.37121162577354383
739.045039911105	1587.1666666666667	18526.8	0.2983552243987325
739.79209176152	1587.8333333333333	18516.333333333332	-0.023943665583821258
740.5390706455914	1587.9333333333334	18496.133333333335	-0.4389989964322834
741.285976561154	1587.8	18523.933333333334	0.4335842778524356
742.0328095060426	1587.0	18461.6	-0.1638253187418355
742.7795694780918	1587.4	18442.7	0.26890901069476214
743.5262564751367	1588.0333333333333	18405.133333333335	0.10417161687626812
744.272870495012	1588.1666666666667	18408.333333333332	-0.015491644455185328
745.0194115355524	1587.5	18355.633333333335	0.2962242180036786
745.765879594593	1587.9	18345.566666666666	-0.3480010410401244
746.5122746699683	1587.7333333333333	18311.433333333334	0.14198600094202424
747.2585967595134	1588.4666666666667	18286.966666666667	-0.3630931530803889
748.0048458610628	1587.2333333333333	18310.3	-0.4793108088274063
748.7510219724516	1587.5	18352.233333333334	0.1364557120035239
749.4971250915144	1588.1333333333334	18362.966666666667	0.006903960240313135
750.243155216086	1587.8333333333333	18379.633333333335	-0.08620306375668751
750.9891123440015	1588.2333333333333	18409.0	0.3133829293657871
751.7349964730954	1588.3333333333333	18463.033333333333	-0.10893720970463791
752.4808076012027	1587.1666666666667	18516.166666666668	-0.04360940113793319
753.2265457261582	1588.2	18554.466666666667	-0.4528400703863047
753.9722108457964	1588.0	18665.766666666666	0.6854661764148376
754.7178029579526	1588.6	18727.466666666667	0.1883996171285984
755.4633220604613	1587.8666666666666	18756.133333333335	-0.1812526799470672
756.2087681511574	1587.6333333333334	18780.466666666667	0.46419373902972405
756.9541412278757	1587.6333333333334	18809.8	-0.31342048689148516
757.699441288451	1587.8666666666666	18859.466666666667	-0.17346589242701743
758.4446683307182	1587.8	18897.9	-0.007526658746918627
759.1898223525119	1587.8666666666666	18976.966666666667	-0.11653482237666536
759.9349033516671	1588.2666666666667	19031.433333333334	-0.48772067823683785
760.6799113260186	1587.8333333333333	19131.233333333334	-0.5220257931392004
761.424846273401	1588.0666666666666	19224.033333333333	-0.13213674161735287
762.1697081916495	1587.6333333333334	19270.7	0.07696119561078989
762.9144970785986	1587.5333333333333	19306.666666666668	0.29748885492081145
763.6592129320832	1587.6	19334.766666666666	-0.08319411434648992
764.4038557499381	1587.5	19429.766666666666	-0.06896003541741773
765.1484255299982	1587.3333333333333	19502.966666666667	0.21094870738897262
765.8929222700982	1586.9333333333334	19554.0	-0.8813719726956348
766.637345968073	1587.2333333333333	19599.233333333334	-1.1309580850571126
767.3816966217572	1587.9	19712.3	0.249274953408205
768.1259742289859	1587.8	19795.2	-0.13037483812498243
768.8701787875938	1586.9	19862.933333333334	0.06812611588449252
769.6143102954156	1588.0	19944.833333333332	-0.09935418353735938
770.3583687502863	1588.0	20027.333333333332	0.487812949741459
771.1023541500406	1587.1333333333334	20070.3	-0.5408717023783269
771.8462664925133	1587.3666666666666	20139.833333333332	-0.01794652049895415
772.5901057755393	1587.5333333333333	20256.6	0.39875205091025695
773.3338719969533	1587.8666666666666	20333.4	0.02625773743568092
774.0775651545903	1587.4333333333334	20426.766666666666	-0.08451775484556541
774.8211852462848	1587.7	20531.3	-0.16274167131178902
775.5647322698719	1587.5	20592.566666666666	-0.03732253017512747
776.3082062231862	1587.4333333333334	20631.833333333332	-0.15200215820488758
777.0516071040627	1588.4	20705.4	-0.17034941914076832
777.7949349103361	1587.0333333333333	20784.266666666666	-0.1522999042452178
778.5381896398412	1587.7666666666667	20899.533333333333	0.19944465698100208
779.281371290413	1587.8666666666666	21017.333333333332	0.5345503035268115
780.024479859886	1588.1666666666667	21135.933333333334	0.40972823180517154
780.7675153460953	1587.7666666666667	21279.7	-0.23371412326636393
781.5104777468754	1588.1333333333334	21439.533333333333	0.7094026953281524
782.2533670600615	1587.6	21521.933333333334	0.19176137917375546
782.996183283488	1587.9666666666667	21621.666666666668	0.13514845011385318
783.73892641499	1587.6	21735.033333333333	-0.180312938537791
784.4815964524023	1588.0666666666666	21868.466666666667	-0.07066207772105033
785.2241933935596	1587.3	21977.766666666666	-0.21506561606407604
785.9667172362967	1588.0666666666666	22065.7	-0.15973933099733345
786.7091679784486	1587.6333333333334	22130.366666666665	-0.29798622865010704
787.4515456178499	1587.9666666666667	22220.666666666668	0.13543534486101483
788.1938501523355	1587.9666666666667	22336.966666666667	-0.032790447866741776
788.9360815797401	1587.7666666666667	22452.933333333334	0.3130215529516261
789.6782398978987	1587.2666666666667	22527.2	0.02488872831481382
790.420325104646	1587.3	22625.666666666668	0.029589272453695737
791.1623371978169	1587.6	22758.0	0.1990336442093344
791.9042761752461	1587.5666666666666	22863.866666666665	-0.5215566783511175
792.6461420347684	1587.4	23023.1	0.1445477818124162
793.3879347742187	1588.0666666666666	23138.533333333333	-0.16857602470376062
794.1296543914318	1587.5	23227.0	0.10838895836961591
794.8713008842426	1587.5666666666666	23252.533333333333	-0.046103199972676034
795.6128742504857	1588.2	23361.166666666668	0.3179305790960842
796.354374487996	1587.2666666666667	23460.866666666665	-0.35657694116859423
797.0958015946084	1587.5666666666666	23582.433333333334	0.24820308134756422
797.8371555681575	1588.0333333333333	23747.166666666668	-0.4270458382264262
798.5784364064783	1587.9666666666667	23890.2	-0.5513887532709973
799.3196441074057	1587.4	24039.733333333334	0.31024283753930953
800.0607786687742	1587.7	24140.833333333332	-0.20150464463899834
800.8018400884189	1588.0666666666666	24277.733333333334	0.07848366828521323
801.5428283641745	1587.4333333333334	24308.4	-0.023573615152102687
802.2837434938757	1588.2333333333333	24384.4	0.25663205870910416
803.0245854753575	1588.6666666666667	24467.266666666666	0.13859482730232098
803.7653543064547	1587.3333333333333	24577.0	0.33449693373367184
804.5060499850019	1587.9666666666667	24707.333333333332	0.13965671208172212
805.2466725088342	1587.3	24807.366666666665	-0.006857863719569179
805.9872218757862	1587.6	24895.633333333335	0.11429635904712744
806.7276980836928	1587.3666666666666	25049.033333333333	0.36852145330302977
807.4681011303886	1587.7	25162.5	0.23279338803789498
808.2084310137088	1588.1	25203.566666666666	0.0447519290357375
808.948687731488	1587.8	25255.933333333334	-0.24825668317370087
809.688871281561	1587.2	25352.066666666666	-0.10780701872299724
810.4289816617627	1587.8333333333333	25459.133333333335	-0.14006477612240711
811.1690188699278	1587.7666666666667	25597.966666666667	0.18694869752168458
811.9089829038911	1587.5	25631.333333333332	-0.07946823075624115
812.6488737614875	1587.2666666666667	25707.766666666666	0.03901302386764583
813.3886914405518	1587.1333333333334	25791.366666666665	0.04067250998288807
814.1284359389189	1587.5333333333333	25927.8	0.18143801246212798
814.8681072544233	1587.6333333333334	26048.066666666666	0.6396500692718745
815.6077053849002	1587.7	26052.5	-0.335970949110341
816.3472303281842	1587.9666666666667	26087.466666666667	-0.2699523126549082
817.0866820821101	1587.4666666666667	26199.0	0.32304144186308464
817.8260606445127	1587.4666666666667	26288.366666666665	-0.6020635391671894
818.5653660132269	1587.7	26352.866666666665	-0.30444391207864363
819.3045981860876	1587.5333333333333	26424.266666666666	0.050712286308429104
820.0437571609293	1587.7666666666667	26562.733333333334	0.38853235789744284
820.7828429355872	1588.4666666666667	26594.966666666667	-0.22455854594445757
821.5218555078957	1587.6333333333334	26687.166666666668	0.06748651694215581
822.26079487569	1588.3333333333333	26757.166666666668	0.19445266279808232
822.9996610368046	1587.7333333333333	26809.833333333332	-0.03214058446276419
823.7384539890745	1587.1	26903.833333333332	0.02401688553702705
824.4771737303345	1587.2666666666667	27037.7	0.42454033244141726
825.2158202584193	1587.8666666666666	27187.5	0.5511423841814732
825.9543935711638	1587.3333333333333	27244.766666666666	-0.05303360919451276
826.6928936664028	1587.6666666666667	27346.233333333334	-0.03709084721984286
827.4313205419711	1588.0333333333333	27436.3	-0.13159327487900815
828.1696741957036	1588.1333333333334	27536.9	-0.156180307863437
828.907954625435	1587.5	27657.166666666668	0.03387461364453784
829.646161829	1587.6666666666667	27739.366666666665	-0.5172685593825215
830.3842958042337	1587.0333333333333	27817.966666666667	-0.46058042673475924
831.1223565489707	1588.0	27936.833333333332	0.10165394104539328
831.8603440610459	1587.4	27994.866666666665	0.2050739286798608
832.598258338294	1587.2666666666667	28061.266666666666	-0.34545209661335485
833.3360993785501	1587.8333333333333	28078.966666666667	0.04371941726202772
834.0738671796487	1588.5333333333333	28084.766666666666	-0.17643844316933457
834.8115617394246	1587.8333333333333	28155.0	-0.2603847313006235
835.5491830557129	1587.3	28253.366666666665	-0.36737454779796763
836.2867311263482	1587.8666666666666	28290.966666666667	0.004337041021972866
837.0242059491653	1587.9666666666667	28432.666666666668	0.15911314931696569
837.7616075219992	1587.7666666666667	28569.033333333333	0.4154793141971293
838.4989358426844	1588.1333333333334	28618.4	-0.198649422779627
839.2361909090561	1586.9333333333334	28674.366666666665	0.22184733539545887
839.9733727189487	1587.1333333333334	28678.4	-0.0678583877046555
840.7104812701973	1587.1666666666667	28764.233333333334	0.2685500771155072
841.4475165606366	1587.1666666666667	28896.666666666668	-0.011131739549970685
842.1844785881015	1587.7666666666667	29071.7	0.37571760499599394
842.9213673504267	1587.4666666666667	29214.866666666665	0.25735535204588417
843.6581828454471	1587.8666666666666	29225.3	-0.33876632674787027
844.3949250709974	1587.3666666666666	29288.966666666667	0.27339878721738753
845.1315940249126	1587.6666666666667	29392.866666666665	-0.2810543156763909
845.8681897050272	1588.3	29517.133333333335	0.030064451707107146
846.6047121091764	1587.7	29627.633333333335	0.33312892879181955
847.3411612351948	1587.4	29766.666666666668	0.22147329745089575
848.0775370809172	1587.7	29848.833333333332	0.625382849727809
848.8138396441784	1587.7	29883.5	0.2005983894160333
849.5500689228132	1587.8666666666666	29929.466666666667	0.14151067897911246
850.2862249146566	1587.1666666666667	29989.266666666666	0.22942451663505778
851.0223076175432	1587.9	30099.966666666667	0.34183799361650735
851.7583170293079	1587.4333333333334	30318.5	0.14412834576015576
852.4942531477856	1587.7	30443.833333333332	0.39801285498052114
853.2301159708109	1586.8666666666666	30473.966666666667	-0.009020427215692399
853.9659054962187	1588.1	30516.966666666667	0.30135527435532655
854.7016217218439	1587.2	30566.066666666666	0.12440653918776932
855.4372646455213	1587.4333333333334	30694.133333333335	0.1865497305801469
856.1728342650856	1587.9	30788.166666666668	0.4399667167796965
856.9083305783716	1587.5	30865.8	0.21711522221532062
857.6437535832143	1587.5	30955.666666666668	0.10254177368922411
858.3791032774483	1587.9666666666667	31031.433333333334	-0.2885147029648508
859.1143796589085	1587.9333333333334	31086.066666666666	0.5426278576107537
859.8495827254299	1587.5	31217.366666666665	0.6693780292494401
860.5847124748469	1587.3333333333333	31242.366666666665	0.5221597586831537
861.3197689049947	1587.5	31327.1	-0.048188014685096
862.0547520137079	1587.5333333333333	31508.833333333332	0.11419621192115637
862.7896617988213	1587.8	31636.4	0.0433613708741325
863.5244982581698	1587.5	31785.133333333335	0.11554867365025667
864.2592613895882	1588.3333333333333	31847.9	0.17034740459802472
864.9939511909114	1587.9666666666667	31831.833333333332	0.08233706018441694
865.728567659974	1587.8	31892.866666666665	-0.4363910096079401
866.4631107946109	1587.9	31971.266666666666	-0.3043517724089315
867.197580592657	1587.2	32045.666666666668	-0.30550142015504067
867.931977051947	1586.8666666666666	32145.566666666666	0.4806250773205566
868.6663001703158	1587.7	32142.366666666665	0.10329841271189559
869.4005499455982	1587.4666666666667	32116.366666666665	0.4094184305065383
870.1347263756289	1588.4666666666667	32101.733333333334	-0.0673641778737634
870.8688294582428	1588.1666666666667	32230.3	0.2164301433876575
871.6028591912748	1587.8333333333333	32341.833333333332	-0.5908206174262389
872.3368155725594	1588.0666666666666	32531.0	0.11557298050418617
873.0706985999318	1587.8666666666666	32547.733333333334	-0.2823317629656162
873.8045082712266	1587.3	32573.933333333334	-0.1233192654571969
874.5382445842787	1587.5666666666666	32687.433333333334	-0.22244425775731955
875.2719075369228	1587.0666666666666	32853.833333333336	0.3154168532669537
876.0054971269938	1586.9666666666667	32989.53333333333	0.09405353077796058
876.7390133523264	1587.4666666666667	33146.26666666667	0.17067536890497043
877.4724562107556	1587.9333333333334	33384.166666666664	0.10063057847407476
878.2058257001161	1587.2333333333333	33552.666666666664	0.303081976161805
878.9391218182427	1588.0666666666666	33686.36666666667	0.3135614042100137
879.6723445629702	1587.9	33769.7	-0.12188803354667016
880.4054939321335	1587.3	33875.8	-0.012105225897261984
881.1385699235674	1587.6333333333334	34100.13333333333	-0.13311203471127117
881.8715725351066	1587.3333333333333	34296.8	-0.16814699644084122
882.604501764586	1588.2666666666667	34478.0	-0.2776471581164367
883.3373576098403	1587.2	34712.333333333336	-0.4599427748886536
884.0701400687044	1587.1666666666667	34948.36666666667	0.05684877522928804
884.8028491390132	1587.3	35099.53333333333	0.3370721050227743
885.5354848186014	1587.8666666666666	35212.26666666667	0.30363332675189986
886.2680471053038	1587.5666666666666	35298.8	0.4674670698469856
887.0005359969554	1587.4	35440.433333333334	-0.13211675163013878
887.7329514913906	1588.2333333333333	35591.1	0.1200761263371217
888.4652935864447	1587.5	35848.13333333333	0.31532917324405746
889.1975622799522	1587.7333333333333	36050.0	-0.05628541509525739
889.929757569748	1586.8333333333333	36256.96666666667	0.15368525560451674
890.6618794536669	1588.0333333333333	36404.6	0.35564854904627047
891.3939279295437	1587.7666666666667	36459.333333333336	0.13203368137016797
892.1259029952132	1587.3333333333333	36557.76666666667	0.21365770977110787
892.8578046485103	1587.2	36786.9	0.23860051836625415
893.5896328872698	1587.6	36962.76666666667	-0.09574862458872956
894.3213877093264	1587.3333333333333	37254.8	0.40768838027746584
895.0530691125149	1587.2666666666667	37456.2	0.3621747028981574
895.7846770946703	1587.4666666666667	37657.73333333333	0.018863444262132524
896.5162116536272	1587.5666666666666	37806.4	-0.46739142976621045
897.2476727872206	1587.4333333333334	37897.166666666664	0.3573770693904537
897.9790604932853	1587.8	38041.0	0.47442647519355047
898.7103747696559	1587.3666666666666	38181.4	-0.02017496852340634
899.4416156141674	1587.5333333333333	38449.9	0.24591052928497534
900.1727830246544	1587.6	38703.13333333333	0.16969984871449167
900.9038769989521	1587.2666666666667	38932.4	-0.4320041209772399
901.634897534895	1587.3666666666666	39187.833333333336	0.4048320967632731
902.365844630318	1587.5	39334.23333333333	0.13732049765519638
903.0967182830558	1587.6333333333334	39413.933333333334	0.16000202320586498
903.8275184909435	1587.8666666666666	39540.433333333334	0.19648408201314463
904.5582452518156	1587.4666666666667	39709.53333333333	0.1165959035241713
905.288898563507	1587.4666666666667	39812.833333333336	0.1837151575522931
906.0194784238527	1587.6666666666667	39870.666666666664	0.006806643448526341
906.7499848306873	1588.4	40062.86666666667	0.009782924180031755
907.4804177818455	1587.1	40248.13333333333	0.1591688618928403
908.2107772751625	1587.6666666666667	40459.8	0.03389089348404209
908.9410633084728	1587.5333333333333	40770.833333333336	0.06318147318921236
909.6712758796114	1587.0333333333333	40880.96666666667	-0.10203902522317301
910.4014149864129	1587.5	41009.7	-0.0411263018778862
911.1314806267123	1588.4	41096.933333333334	-0.25568174655479986
911.8614727983444	1587.7333333333333	41254.96666666667	-0.12625370049888907
912.5913914991438	1587.7666666666667	41454.433333333334	0.10386544747103542
913.3212367269456	1587.6666666666667	41618.73333333333	0.10669430926677936
914.0510084795844	1587.4666666666667	41790.96666666667	-0.4156935771382488
914.7807067548952	1588.0666666666666	41931.566666666666	0.011123891382767181
915.5103315507125	1587.4333333333334	42007.433333333334	0.20132778847865956
916.2398828648716	1587.3333333333333	42155.066666666666	0.05138903946471339
916.9693606952068	1587.0666666666666	42355.933333333334	0.1317571537218329
917.6987650395532	1586.9666666666667	42493.36666666667	0.32003703262889627
918.4280958957455	1587.9666666666667	42545.666666666664	-0.22084983732381633
919.1573532616186	1587.6	42622.86666666667	0.19407317863647025
919.8865371350073	1587.7	42648.0	0.005288528410333735
920.6156475137464	1588.0666666666666	42726.433333333334	0.1985154761634161
921.3446843956707	1587.4666666666667	42762.833333333336	0.32779730752855457
922.0736477786149	1587.2	42691.066666666666	0.007396110162623265
922.802537660414	1587.6333333333334	42688.2	-0.00563549945098436
923.5313540389027	1587.7333333333333	42658.166666666664	-0.3287388529202631
924.2600969119159	1587.8333333333333	42706.1	-0.44021561261778736
924.9887662772883	1587.8666666666666	42728.2	-0.2413229907921092
925.7173621328548	1588.6	42718.13333333333	-0.14428493459408087
926.4458844764501	1588.0	42694.7	0.025356868469228404
927.1743333059092	1587.8	42494.4	0.26089610886312353
927.9027086190666	1587.5333333333333	42158.333333333336	0.16452529210803515
928.6310104137575	1587.7	41722.066666666666	-0.1269479904356328
929.3592386878165	1588.1333333333334	41150.8	0.04610744939721032
930.0873934390784	1587.5	40442.666666666664	0.09129058902952561
930.815474665378	1587.5666666666666	39640.5	-0.2726827865880633
931.5434823645503	1587.7666666666667	38713.13333333333	0.05966416506260651
932.2714165344298	1587.4	37630.8	-0.0714860933309599
932.9992771728516	1587.5666666666666	36562.666666666664	0.41079121108987326
933.7270642776504	1588.0666666666666	35407.23333333333	0.42269648689653055
934.4547778466609	1587.7666666666667	34265.03333333333	-0.01284721252849985
935.1824178777181	1587.6666666666667	33393.9	-0.04687751718197605
935.9099843686568	1587.2333333333333	32725.066666666666	0.24182373061129825
936.6374773173115	1587.8	32226.566666666666	0.09119996791885296
937.3648967215174	1587.0666666666666	31895.233333333334	0.5204649358027037
938.0922425791092	1587.6666666666667	31701.833333333332	0.4651052190414764
938.8195148879216	1588.0	31752.666666666668	0.48162192342698557
939.5467136457895	1587.6666666666667	31910.133333333335	-0.023392837976953264
940.2738388505477	1587.8	32222.5	-0.3278271902095171
941.000890500031	1586.7	32656.733333333334	0.2078548293083821
941.7278685920743	1587.7333333333333	33173.433333333334	0.1333927524934402
942.4547731245123	1588.0	33810.26666666667	0.09660369319276844
943.1816040951798	1587.6666666666667	34512.833333333336	0.7322417139778937
943.9083615019116	1587.1666666666667	35253.53333333333	0.3660828603825137
944.6350453425426	1587.7333333333333	35975.23333333333	0.6142243836060851
945.3616556149077	1587.5	36720.53333333333	-0.023074053686242244
946.0881923168415	1587.7333333333333	37444.4	-0.049656193619425505
946.8146554461789	1586.8	38171.0	0.15316411957050446
947.5410450007547	1586.5333333333333	38882.46666666667	-0.04269459659140621
948.2673609784038	1588.0333333333333	39663.1	0.14982818477830098
948.9936033769609	1587.4	40505.46666666667	-0.1937548762094479
949.7197721942608	1587.6333333333334	41301.4	-0.08164492078033873
950.4458674281384	1587.9	42056.0	-0.22209091433365052
951.1718890764284	1588.1	42836.5	0.10916185779485572
951.8978371369658	1587.6666666666667	43522.73333333333	0.2531140450024626
952.6237116075853	1588.0333333333333	44131.86666666667	0.35028129092644367
953.3495124861216	1587.0	44656.86666666667	0.23332735515237646
954.0752397704097	1586.9666666666667	45148.566666666666	0.03057471013327477
954.8008934582843	1587.0333333333333	45712.9	0.12140378663094704
955.5264735475803	1587.6333333333334	46267.8	0.03045729671901831
956.2519800361324	1588.2	46745.73333333333	0.05193663738624711
956.9774129217755	1588.1333333333334	47217.9	-0.0
957.7027722023442	1587.4333333333334	47683.9	0.15768049475563306
958.4280578756737	1587.2666666666667	48013.666666666664	-0.05456432838095668
959.1532699395985	1587.8	48316.4	0.022925745632496032
959.8784083919536	1588.3333333333333	48657.833333333336	-0.2619582500951432
960.6034732305736	1587.3666666666666	48952.73333333333	-0.1420967207397267
961.3284644532936	1588.1	49220.3	0.6454022222798959
962.053382057948	1587.1666666666667	49487.63333333333	0.4974367978332305
962.7782260423721	1587.2	49749.433333333334	0.23030340310710531
963.5029964044004	1587.8333333333333	49993.9	0.2515851739385252
964.2276931418677	1587.8	50134.76666666667	-0.12552212719525657
964.952316252609	1587.1333333333334	50342.63333333333	-0.12765683348125995
965.6768657344589	1587.1	50420.23333333333	-0.22168648388478743
966.4013415852523	1587.8666666666666	50552.5	0.10082897270348162
967.1257438028242	1588.0	50589.13333333333	0.08331970032675735
967.8500723850091	1587.7	50702.46666666667	0.29484813640760815
968.574327329642	1587.7	50762.9	0.35900468592754586
969.2985086345576	1587.5333333333333	50892.166666666664	0.19617780494675177
970.0226162975908	1587.1	50885.86666666667	-0.014094873811042664
970.7466503165765	1587.2	50757.2	0.3702399109205463
971.4706106893493	1588.0	50658.1	0.09353025966362369
972.1944974137441	1587.7666666666667	50419.63333333333	0.11207469520438808
972.9183104875957	1587.7	50054.666666666664	0.1950868236024631
973.6420499087391	1587.2	49724.63333333333	0.35651410895434005
974.3657156750087	1587.8	49535.833333333336	0.6641282709655132
975.0893077842397	1587.5666666666666	49239.566666666666	-0.26756176005447935
975.8128262342667	1587.8	49233.7	0.37813506837676863
976.5362710229247	1588.3333333333333	49166.333333333336	0.5072072475566555
977.2596421480483	1588.4333333333334	49076.0	0.265298647236802
977.9829396074724	1587.6666666666667	48934.86666666667	0.3829698241130047
978.7061633990318	1587.5333333333333	48688.6	-0.0036881766681989042
979.4293135205613	1587.4666666666667	48494.96666666667	0.18613632979793862
980.1523899698958	1588.0666666666666	48319.73333333333	0.3430606658899856
980.87539274487	1587.5333333333333	48223.73333333333	0.023592028745826013
981.5983218433189	1587.3333333333333	48226.63333333333	0.16733371861566831
982.3211772630771	1588.2666666666667	48247.433333333334	0.3063348378513348
983.0439590019795	1588.1	48357.5	0.6194995093634833
983.7666670578608	1588.2	48449.53333333333	0.32696220520321323
984.4893014285559	1587.9666666666667	48476.666666666664	0.5823678219061703
985.2118621118997	1588.2	48428.1	0.6894485213421229
985.9343491057269	1587.3	48359.666666666664	0.137134271106444
986.6567624078724	1588.0666666666666	48259.9	0.25845349978039295
987.3791020161709	1587.8	48174.9	0.09043480058788211
988.1013679284573	1587.7333333333333	48164.066666666666	0.5697811653400274
988.8235601425663	1588.0666666666666	48172.73333333333	0.45300823876795027
989.5456786563328	1587.7	48217.26666666667	0.1058787960695146
990.2677234675917	1588.1666666666667	48294.066666666666	0.35689878727292484
990.9896945741776	1587.9666666666667	48273.7	0.7845997799367906
991.7115919739255	1588.0333333333333	48078.9	0.5751944362185459
992.4334156646702	1587.3	47729.86666666667	0.27177849064064513
993.1551656442463	1587.4	47315.3	0.3018044182475129
993.8768419104888	1587.5	46965.6	0.21890229308832904
994.5984444612325	1587.7666666666667	46655.9	-0.04111335316785872
995.3199732943121	1588.0	46381.63333333333	0.13220143611459717
996.0414284075626	1587.3666666666666	46092.833333333336	-0.12423699556920223
996.7628097988187	1587.2666666666667	45863.4	-0.08696240154426815
997.4841174659151	1587.9666666666667	45627.166666666664	-0.0663959832157345
998.2053514066869	1587.8333333333333	45380.23333333333	-0.006941928454886462
998.9265116189687	1588.0333333333333	44972.5	0.06640718535365106
999.6475981005952	1587.6666666666667	44412.9	0.029748211797064737
1000.3686108494015	1588.1666666666667	43895.333333333336	0.35018684748563644
1001.0895498632223	1588.1666666666667	43513.63333333333	-0.12842922886073987
1001.8104151398923	1587.3666666666666	43222.6	0.24832727518810088
1002.5312066772464	1587.5333333333333	42934.8	0.09174098791797032
1003.2519244731194	1587.8333333333333	42640.066666666666	0.03667566058456443
1003.9725685253462	1587.6333333333334	42386.03333333333	0.16502714593905454
1004.6931388317614	1588.2666666666667	42013.96666666667	-0.25131415867793094
1005.4136353902	1588.1333333333334	41488.76666666667	-0.09287028893769685
1006.1340581984969	1588.0	40884.96666666667	-0.0022103150119642005
1006.8544072544867	1587.7333333333333	40152.53333333333	-0.27056520697877656
1007.5746825560042	1587.2333333333333	39500.166666666664	-0.14965351006223873
1008.2948841008844	1587.6666666666667	38950.7	0.08834865652613906
1009.0150118869618	1587.8333333333333	38442.566666666666	0.001571196707430479
1009.7350659120716	1587.6333333333334	38176.46666666667	0.20816337299786214
1010.4550461740483	1587.6666666666667	37834.8	-0.01597501942927622
1011.174952670727	1587.7333333333333	37421.566666666666	-0.019795021128941444
1011.8947853999423	1587.8333333333333	36980.3	0.071585665358996
1012.614544359529	1588.2666666666667	36431.9	0.08601079696558371
1013.334229547322	1588.1333333333334	35847.833333333336	0.39441946480035345
1014.0538409611561	1587.1	35169.96666666667	0.29063672974616883
1014.7733785988661	1587.8333333333333	34502.1	0.23404939611169193
1015.4928424582868	1588.3	33954.0	0.3252932860138816
1016.2122325372529	1587.7	33555.566666666666	0.563704632171561
1016.9315488335994	1587.5333333333333	33144.03333333333	-0.05917446643232237
1017.6507913451611	1587.8666666666666	32795.566666666666	0.22828666059429267
1018.3699600697728	1587.8666666666666	32467.566666666666	0.18568550772202327
1019.0890550052692	1588.5666666666666	32042.033333333333	-0.01568672977936344
1019.8080761494851	1587.9	31475.9	0.1525994798638285
1020.5270235002555	1587.8333333333333	30831.033333333333	0.43981599276756256
1021.2458970554151	1587.9333333333334	30092.833333333332	0.10717156552824
1021.9646968127987	1588.3	29454.533333333333	0.06286393887744153
1022.6834227702411	1587.9333333333334	28921.033333333333	-0.1678608799438491
1023.4020749255772	1587.1666666666667	28414.1	-0.1365036593985526
1024.1206532766416	1588.0	28039.466666666667	-0.0656691976448145
1024.8391578212693	1587.7666666666667	27753.066666666666	0.5918490218060916
1025.5575885572953	1587.3333333333333	27405.133333333335	0.09701489859769503
1026.2759454825539	1587.2333333333333	26973.266666666666	-0.1949830329370025
1026.9942285948803	1588.3	26418.0	0.09329496660457204
1027.7124378921092	1588.1	25868.9	0.4688749461666198
1028.4305733720753	1587.7333333333333	25222.5	0.0692189153939512
1029.1486350326138	1587.5333333333333	24668.9	-0.201282456342322
1029.866622871559	1587.9666666666667	24183.033333333333	-0.12299548207643943
1030.584536886746	1587.5666666666666	23781.533333333333	0.043704361708208864
1031.3023770760096	1588.0666666666666	23395.1	0.007302352702683465
1032.0201434371845	1588.0333333333333	23075.3	-0.10508819584347916
1032.7378359681059	1587.7666666666667	22745.433333333334	-0.11493362368432733
1033.455454666608	1587.5333333333333	22363.566666666666	0.518719641149072
1034.1729995305259	1587.6	21918.166666666668	0.20440789671449894
1034.8904705576945	1587.3	21422.066666666666	0.4001442457816929
1035.6078677459486	1586.8666666666666	20908.266666666666	0.35153863754587006
1036.3251910931228	1587.3333333333333	20378.833333333332	-0.19871102105405875
1037.042440597052	1587.2	19914.9	-0.31741133151628903
1037.7596162555712	1587.6333333333334	19506.333333333332	-0.004847361228569655
1038.4767180665153	1588.2333333333333	19158.166666666668	-0.1598139785847323
1039.1937460277186	1587.7333333333333	18863.433333333334	0.9319816666902082
1039.9107001370162	1587.5333333333333	18563.3	-0.17734066024006262
1040.627580392243	1588.3333333333333	18298.2	0.35621318318559847
1041.3443867912338	1588.1666666666667	17942.066666666666	-0.12745018910729128
1042.0611193318232	1587.8666666666666	17551.433333333334	0.24219517093867182
1042.7777780118463	1587.8333333333333	17098.266666666666	0.4136658486102744
1043.4943628291376	1587.5	16637.2	0.2925196526113471
1044.2108737815322	1587.4	16207.033333333333	-0.21878092528119739
1044.9273108668647	1587.9	15847.866666666667	-0.36531236977462295
1045.64367408297	1587.8	15502.466666666667	-0.5292287033798133
1046.359963427683	1587.5	15228.9	0.5776859744980497
1047.0761788988382	1587.4	14961.766666666666	-0.43815296952012167
1047.7923204942708	1588.2333333333333	14728.3	0.7244243158500572
1048.5083882118154	1587.7666666666667	14449.066666666668	-0.15530291971480817
1049.224382049307	1587.4	14129.433333333332	-0.29999805995586815
1049.9403020045802	1588.0	13812.1	0.30801616514245267
1050.6561480754697	1587.1666666666667	13463.466666666667	0.1133761048903332
1051.3719202598106	1587.4666666666667	13159.666666666666	0.3917304340427066
1052.0876185554378	1587.5333333333333	12873.4	0.548062413486436
1052.8032429601856	1587.5666666666666	12610.766666666666	-0.33213130689933984
1053.5187934718892	1587.4	12413.033333333333	0.11635556847736367
1054.2342700883835	1587.5	12244.8	-0.18062472165174678
1054.949672807503	1587.7333333333333	12109.8	0.49557829115598495
1055.6650016270826	1588.0333333333333	11923.566666666668	-0.5543041995861813
1056.3802565449573	1588.0333333333333	11722.166666666666	-0.5638863277305547
1057.0954375589617	1588.7333333333333	11508.3	0.10654829125793998
1057.8105446669308	1587.9666666666667	11279.166666666666	-0.05526619829483087
1058.5255778666992	1588.0666666666666	11062.133333333333	0.9177759600058244
1059.240537156102	1587.9666666666667	10838.6	0.46502953071531594
1059.9554225329737	1587.7	10651.933333333332	0.4250363930294247
1060.6702339951491	1587.1	10489.766666666666	0.36114073371153116
1061.3849715404633	1587.6333333333334	10348.833333333334	0.34216917360569293
1062.0996351667509	1587.9	10219.733333333334	-0.5229414989157458
1062.8142248718468	1587.9	10114.533333333333	0.057728895725474814
1063.528740653586	1587.4666666666667	9993.533333333333	1.1035750449809005
1064.2431825098029	1587.8333333333333	9802.4	0.8184752513014014
1064.9575504383324	1587.6333333333334	9601.266666666666	0.5043011038272834
1065.6718444370097	1587.2333333333333	9382.4	0.28794750205214653
1066.386064503669	1587.5	9212.433333333332	-0.07783446499712501
1067.1002106361457	1587.8666666666666	9056.433333333332	0.07172381473239277
1067.8142828322743	1587.2666666666667	8941.766666666666	0.257934931174392
1068.5282810898898	1587.4666666666667	8839.6	-0.21952308404367496
1069.2422054068265	1587.5333333333333	8735.1	-1.0458571056449795
1069.95605578092	1588.0	8638.233333333334	-0.12112980312337189
1070.6698322100044	1587.5	8508.433333333332	0.841676524127329
1071.383534691915	1587.2333333333333	8330.266666666666	-0.23394688625231788
1072.0971632244864	1588.2	8158.433333333333	-0.25331064585559704
1072.8107178055534	1587.2	7999.866666666667	0.027090634828687846
1073.524198432951	1587.9333333333334	7875.633333333333	-0.2969015707713794
1074.2376051045137	1587.3333333333333	7776.633333333333	-0.3086321248155539
1074.9509378180765	1587.1	7683.833333333333	0.033243788783825785
1075.6641965714741	1587.4	7602.1	0.2624259574183553
1076.3773813625414	1587.0	7503.433333333333	-0.044040634364442804
1077.0904921891133	1587.3666666666666	7407.066666666667	0.3035806391431427
1077.8035290490245	1587.6	7273.433333333333	-0.6284223689548188
1078.51649194011	1587.5666666666666	7148.266666666666	0.5731163503574356
1079.2293808602042	1587.3	7014.4	0.600589881415585
1079.9421958071423	1587.2666666666667	6901.1	1.08835879024181
1080.6549367787588	1587.4333333333334	6804.5	0.23314844606651852
1081.367603772889	1587.8333333333333	6732.8	0.34340927066840365
1082.080196787367	1587.8666666666666	6669.733333333334	-0.30185246073986316
1082.7927158200282	1587.0666666666666	6601.066666666667	0.38994868057338994
1083.5051608687072	1587.9666666666667	6495.1	-0.2624786349579153
1084.217531931239	1587.0	6379.633333333333	0.33843563267323656
1084.9298290054578	1588.2333333333333	6251.866666666667	-0.9085564623098575
1085.6420520891993	1588.0	6156.533333333334	-0.3705841283439957
1086.3542011802977	1587.8333333333333	6079.9	-0.1578825019392246
1087.0662762765878	1587.8666666666666	6019.566666666667	0.39870517355348595
1087.7782773759047	1587.4333333333334	5961.666666666667	-0.3076735861103518
1088.4902044760831	1587.2666666666667	5888.166666666667	-0.24900663656211494
1089.202057574958	1587.6	5796.0	-0.4229019502676725
1089.9138366703637	1587.3	5703.466666666666	0.31664375488317503
1090.6255417601355	1587.6666666666667	5608.4	-0.9925913314255768
1091.337172842108	1587.4	5534.966666666666	-0.10266922391672156
1092.048729914116	1588.1	5473.766666666666	-0.07823078597725697
1092.7602129739944	1587.3	5432.266666666666	1.5199709490859419
1093.471622019578	1587.8333333333333	5380.733333333334	-0.09922369576976367
1094.1829570487016	1586.9333333333334	5320.466666666666	0.7606403493275342
1094.8942180592	1587.4333333333334	5229.7	0.43344552145004184
1095.605405048908	1587.3666666666666	5148.4	0.6590699725599061
1096.3165180156604	1587.5666666666666	5080.566666666667	-0.19888693777246416
1097.027556957292	1587.3666666666666	5034.366666666667	-0.3064724132240753
1097.7385218716379	1587.9666666666667	4999.833333333333	-0.6275075124870912
1098.4494127565324	1587.6333333333334	4953.0	0.26247729083379046
1099.1602296098106	1587.3	4866.433333333333	-0.1368350184762311
1099.8709724293074	1587.8333333333333	4785.533333333334	-0.004527131149854837
1100.5816412128574	1587.5333333333333	4712.033333333334	1.1041076564330847
1101.2922359582956	1587.5333333333333	4667.033333333334	0.8281509905678838
1102.0027566634565	1587.4666666666667	4628.633333333333	0.743222744403953
1102.7132033261753	1587.2333333333333	4581.666666666667	-0.48800666738179466
1103.4235759442865	1587.3333333333333	4501.766666666666	0.49700116647409465
1104.1338745156252	1588.0	4426.633333333333	-0.6879288403952548
1104.844099038026	1587.7333333333333	4379.4	-0.16590769035070635
1105.5542495093239	1587.8333333333333	4343.033333333334	1.1100621506999142
1106.2643259273534	1587.3666666666666	4293.0	0.31043974640049976
1106.9743282899494	1587.3333333333333	4222.233333333334	0.7258313386136414
1107.684256594947	1587.5	4134.966666666666	0.8418546620598373
1108.394110840181	1588.0	4084.2	1.1556183655127865
1109.1038910234856	1588.3	4040.5666666666666	1.5790500978593955
1109.8135971426964	1587.2666666666667	3985.4	0.1509402995470452
1110.5232291956477	1587.8666666666666	3912.5666666666666	1.1473277598534517
1111.2327871801745	1587.3333333333333	3846.9333333333334	1.5853343503153312
1111.9422710941117	1587.3	3795.133333333333	0.29515956107826635
1112.6516809352938	1587.2	3746.3333333333335	0.04023045642775035
1113.3610167015559	1586.8	3685.2	0.16560323628792717
1114.0702783907325	1587.8	3625.5	-1.2060590265915252
1114.7794660006589	1587.4333333333334	3586.733333333333	-1.0269749403386015
1115.4885795291696	1587.2333333333333	3557.733333333333	0.6690560385560945
1116.1976189740992	1587.2	3505.8	0.4302972821523969
1116.906584333283	1587.8333333333333	3457.9333333333334	0.08515957602823097
1117.6154756045555	1587.3333333333333	3420.266666666667	-0.39471989511498373
1118.3242927857516	1587.4666666666667	3383.2	0.06449758412430297
1119.0330358747062	1587.6333333333334	3345.5	-0.04940872777688588
1119.741704869254	1587.3333333333333	3301.1666666666665	1.1587621224078137
1120.4502997672296	1587.0	3261.6	0.6401824162901047
1121.1588205664682	1586.8333333333333	1663.7666666666667	1.6968332144145195
1121.8672672648045	1587.3	1662.9666666666667	5.1965836101555
1122.5756398600731	1586.7666666666667	1661.9666666666667	-2.3039549095634877
1123.2839383501089	1587.1	1663.2333333333333	5.9349078499794325
