# Supplementary material for: Roblonski: A Material-Efficient Robo-Fluidic Toolbox for Rapid Photochemical Characterization
Source: ACS Cent Sci. 2026 Feb 6;12(3):333–44. doi: 10.1021/acscentsci.5c02027 (PMC13022720; doi:10.1021/acscentsci.5c02027)
Supplement: Supplementary file 2 [file oc5c02027_si_002.zip › BeerLambertStudy/Raw Data (Automataed)/BLEC Study (2025 Jun 12)/Rubpy1/blec_Rubpy1__12062025_aABS_i3_eEXP_s1_d105e-01_t250-0_m7_v175-0.csv]

name	C:/Users/cbe.mabolha.shared/Documents/Gilson Spectroscopy Project\BLEC Study (2025 Jun 12)\Rubpy1\blec_Rubpy1__12062025_aABS_i3_eEXP_s1_d105e-01_t250-0_m7_v175-0.csv
2025-06-12 17:46:00.320326
mix_iter=7	mix_disp=175.0
droplet_volume=50.0	working_volume=250.0
dilution_scheme=Fractional(value=0.3333333333333333)	n_dil=6
calibration=Calibration(y = f(x); f(x) = -0.244 + 0.9765x; s.t. y > 0.0; Set Feb 4	2025 from "Manuscript Figures Data.xlsx")
count	30
interval	0.1 (Sec)
integration_time	40000 (uSec)
NLC=False	DCC=False	WCAL=-5	Slit=S5
Conc_0=0.105	nFRAC=0.5211304037971564	nConc_(3;1)=0.05471869239870142	aFRAC=0.5217676993245463	aConc_(3;1)=0.054785608429077357
wavelength (nm)	dark reference (int)	light reference (int)	abs (mOD)
W	D	L	S
344.6678771972656	1603.7	1679.1	5.020801375050212
345.45221902608614	1591.2333333333333	1667.0	3.2603404136657685
346.236489003635	1587.3	1663.5666666666666	1.3307348443381033
347.02068712774695	1586.1	1661.6333333333334	-4.385887147164339
347.8048133962569	1586.8	2393.233333333333	24.518519720902912
348.5888678069997	1586.9666666666667	2405.3	23.852749089261014
349.3728503578101	1588.2333333333333	2419.3	23.71631819028271
350.15676104652283	1589.0666666666666	2425.133333333333	21.273284872879124
350.94059987097285	1589.0333333333333	2437.2	22.361742944089425
351.72436682899485	1588.9	2445.3333333333335	23.47640053547008
352.5080619184237	1587.5	2451.1	21.722688260483544
353.2916851370942	1586.3	2458.0333333333333	24.614586868966015
354.0752364828412	1585.9	2459.0333333333333	21.932715503789076
354.8587159534994	1586.0	2466.9666666666667	22.943720606274848
355.6421235469038	1586.9333333333334	2465.8	20.81719669814692
356.42545926088906	1587.6333333333334	2468.6	22.14754844930711
357.20872309329	1588.0666666666666	2467.266666666667	20.41199940193838
357.9919150419415	1588.2	2464.2	19.242812842314468
358.77503510467835	1587.8333333333333	2458.233333333333	19.856628798566433
359.5580832793353	1587.0333333333333	2451.1666666666665	20.354983714634276
360.34105956374725	1587.1	2445.233333333333	17.2412241919651
361.12396395574893	1586.8666666666666	2444.4666666666667	19.576858368211933
361.9067964531752	1587.8	2442.8333333333335	19.15895840765553
362.6895570538609	1587.7	2445.266666666667	21.063554695740372
363.47224575564076	1587.8	2443.6666666666665	19.882935932761278
364.2548625563497	1587.8666666666666	2441.2	22.240681172880898
365.0374074538224	1587.5333333333333	2438.5666666666666	18.079040489428525
365.8198804458938	1588.0	2432.5	19.86965202337951
366.6022815303986	1587.7	2431.4	18.167956222210165
367.3846107051717	1587.2	2430.0333333333333	18.00796625124527
368.1668679680479	1587.5333333333333	2435.3	20.166796152782013
368.9490533168619	1587.5666666666666	2438.9666666666667	18.478970112065088
369.7311667494487	1587.1666666666667	2446.733333333333	20.130411928878434
370.5132082636429	1587.8	2451.1666666666665	17.902764409247393
371.2951778572795	1587.7	2458.5	19.377703866576972
372.07707552819323	1587.8666666666666	2458.4333333333334	20.915841349924357
372.8589012742189	1588.3	2461.8333333333335	20.165508128544108
373.6406550931913	1588.0333333333333	2474.1666666666665	19.137365284382213
374.4223369829453	1588.0333333333333	2486.6	21.211854549540156
375.2039469413157	1587.8666666666666	2490.0666666666666	20.753875095544686
375.9854849661373	1587.7666666666667	2485.5333333333333	19.878704021598708
376.7669510552448	1587.0333333333333	2490.6666666666665	22.38686455552477
377.5483452064732	1588.1666666666667	2491.8333333333335	20.85381564465472
378.3296674176572	1587.4333333333334	2508.8	23.269036075321456
379.11091768663164	1588.2333333333333	2511.6666666666665	22.35643629296935
379.89209601123133	1587.8333333333333	2516.0333333333333	21.76284153105716
380.67320238929113	1587.3	2518.3	23.202160267750035
381.45423681864577	1588.3	2522.6666666666665	23.786766959806105
382.23519929713007	1587.6333333333334	2529.5666666666666	22.132436211872594
383.01608982257886	1588.0	2545.4666666666667	23.691981023339928
383.796908392827	1587.5	2556.233333333333	26.130045958209546
384.57765500570923	1587.2	2560.2	26.09095283686598
385.3583296590604	1587.2666666666667	2545.366666666667	24.586339347521633
386.1389323507153	1587.8333333333333	2552.766666666667	26.14050978269125
386.91946307850884	1587.2666666666667	2563.5	27.847848487817473
387.69992184027564	1587.9	2588.9666666666667	29.109827065110093
388.48030863385065	1587.3333333333333	2602.6666666666665	26.09018517034344
389.2606234570687	1586.9666666666667	2591.133333333333	26.634493965195535
390.04086630776453	1587.3666666666666	2582.5	29.00934669429673
390.82103718377294	1588.3	2584.233333333333	29.887437249413637
391.6011360829288	1587.0	2593.1	27.439186742187456
392.3811630030669	1587.4	2623.3333333333335	30.74449228742306
393.161117942022	1587.5	2662.4	30.038264458285532
393.941000897629	1587.4333333333334	2705.133333333333	28.95967635873424
394.72081186772266	1587.9666666666667	2716.5333333333333	30.621580264695556
395.5005508501378	1587.8666666666666	2702.9666666666667	30.865497556350803
396.28021784270925	1587.8	2706.6	33.169184795941966
397.0598128432718	1587.6666666666667	2716.733333333333	32.35830330796648
397.83933584966024	1587.3333333333333	2715.7	33.41708415091689
398.6187868597095	1588.2666666666667	2731.0666666666666	33.68985566362535
399.3981658712542	1586.9	2744.733333333333	31.887596415866145
400.1774728821293	1587.0333333333333	2774.866666666667	36.66545880517071
400.9567078901696	1587.8333333333333	2799.2	35.222445838631046
401.7358708932098	1587.8666666666666	2798.633333333333	35.240628172928055
402.5149618890848	1587.3666666666666	2785.6	36.53061121884029
403.2939808756294	1587.8666666666666	2790.266666666667	37.97247821410764
404.07292785067847	1587.7	2812.9	39.70044664230938
404.8518028120667	1587.9	2833.4	40.41164807782603
405.630605757629	1587.3666666666666	2832.8	39.78926014129266
406.4093366852001	1587.1333333333334	2825.233333333333	41.950775783618035
407.1879955926149	1587.1666666666667	2830.6	44.088085995382706
407.9665824777082	1588.0333333333333	2841.366666666667	42.50988811008035
408.74509733831474	1587.8	2868.366666666667	45.37204416202065
409.52354017226935	1587.8333333333333	2876.9	45.243700776743864
410.3019109774069	1587.2333333333333	2877.633333333333	47.64130925850768
411.08020975156217	1587.8666666666666	2890.266666666667	46.867962564391036
411.8584364925699	1587.4333333333334	2920.8	48.36982700433413
412.6365911982651	1587.4	2935.4666666666667	48.55616427753317
413.4146738664823	1587.5666666666666	2964.9666666666667	49.16673686753914
414.19268449505654	1587.8333333333333	2995.733333333333	51.90506895677496
414.97062308182257	1588.1	3030.4666666666667	51.17636006846599
415.74848962461516	1587.7	3076.5333333333333	53.44721309779848
416.52628412126916	1587.4	3140.5	52.29701976792479
417.3040065696194	1587.6333333333334	3216.733333333333	53.203401208758685
418.0816569675006	1587.7666666666667	3214.4	53.2993001824419
418.8592353127476	1587.3	3202.633333333333	55.077601901051324
419.63674160319533	1587.3666666666666	3213.133333333333	54.93326808200683
420.4141758366785	1587.9	3252.733333333333	54.70387938165029
421.1915380110319	1587.0	3264.9666666666667	54.374917457161445
421.9688281240904	1587.5666666666666	3267.3	53.52363555155372
422.7460461736888	1587.9666666666667	3318.9333333333334	55.27524163799566
423.52319215766187	1586.6333333333334	3384.4666666666667	55.305094895214324
424.3002660738445	1586.7333333333333	3468.6	55.96582922875413
425.0772679200714	1587.5	3613.0	57.3257344401548
425.8541976941775	1587.8666666666666	3755.1666666666665	56.43460196150267
426.6310553939975	1587.7	3818.9	57.68062475510555
427.40784101736625	1588.0	3877.9333333333334	57.15286282950769
428.18455456211865	1587.8666666666666	3996.8	57.24740765865458
428.96119602608934	1587.7666666666667	4188.266666666666	57.73197537064178
429.7377654071133	1587.2	4410.166666666667	59.6823806974014
430.5142627030252	1587.9333333333334	4521.666666666667	57.76361054162384
431.29068791166	1587.8	4668.4	59.453854814134246
432.06704103085235	1587.7333333333333	4795.966666666666	59.99291604744236
432.8433220584372	1587.9333333333334	4882.566666666667	59.38581086744306
433.6195309922492	1587.0	4942.2	60.54879509311897
434.3956678301234	1586.8	4980.3	61.02708274257804
435.1717325698944	1587.5	4998.466666666666	60.95532131413202
435.9477252093971	1587.5333333333333	5022.4	61.50420335857054
436.72364574646633	1587.3666666666666	5054.566666666667	61.109507878930465
437.49949417893686	1587.4333333333334	5125.933333333333	62.762011039379786
438.27527050464346	1587.2333333333333	5227.133333333333	63.367548007428134
439.0509747214211	1587.2333333333333	5395.866666666667	62.12363972599697
439.8266068271044	1586.7333333333333	5662.933333333333	63.23190899060974
440.6021668195283	1587.7333333333333	6037.666666666667	64.72782762972687
441.37765469652754	1587.5333333333333	6507.033333333334	66.66340455177834
442.1530704559369	1587.8666666666666	7000.8	66.95837895904415
442.9284140955914	1588.0	7442.5	66.82358370955079
443.7036856133256	1587.7	7748.233333333334	66.97068068268648
444.47888500697445	1587.5666666666666	7906.733333333334	67.07471620337729
445.2540122743727	1587.9333333333334	7946.533333333334	68.46037921730127
446.0290674133552	1587.1666666666667	7899.566666666667	68.14135028767032
446.8040504217568	1587.8666666666666	7805.6	67.720459753508
447.5789612974122	1587.5	7734.233333333334	67.88987309890216
448.35380003815635	1587.6333333333334	7670.666666666667	66.87143541851648
449.1285666418239	1587.4	7644.5	67.4126915544429
449.90326110624983	1587.0666666666666	7642.066666666667	66.23609917097735
450.67788342926883	1587.6333333333334	7643.333333333333	64.6575029408269
451.4524336087157	1587.9333333333334	7682.233333333334	65.60359304176632
452.22691164242536	1587.7666666666667	7741.466666666666	64.92054568590179
453.00131752823256	1587.8	7797.033333333334	64.10822692022762
453.7756512639721	1587.3666666666666	7877.633333333333	62.66851435752316
454.5499128474788	1587.6	7947.5	62.34860998844352
455.32410227658755	1588.0666666666666	7978.2	61.530054783035894
456.09821954913303	1587.8	7998.2	60.962365569690405
456.8722646629501	1587.8	7967.866666666667	59.758236319832555
457.6462376158736	1587.4333333333334	7901.333333333333	58.691813279324506
458.4201384057383	1587.7333333333333	7809.4	57.25000418296703
459.1939670303791	1588.0	7686.966666666666	57.15690541406731
459.96772348763074	1586.6333333333334	7542.566666666667	55.712482462514515
460.741407775328	1587.6666666666667	7403.1	54.73288212604034
461.51501989130577	1587.1333333333334	7258.133333333333	52.70799743612044
462.2885598333988	1587.5666666666666	7141.433333333333	51.384568204362125
463.0620275994419	1587.5	7049.5	49.282061046145074
463.83542318726995	1587.1666666666667	6983.633333333333	47.108632559542436
464.6087465947177	1587.7333333333333	6942.266666666666	47.42610571181557
465.38199781962	1588.2666666666667	6908.666666666667	44.89309282368126
466.1551768598116	1587.8666666666666	6903.3	43.83925800420929
466.92828371312737	1587.3	6932.033333333334	42.73685015832507
467.7013183774021	1588.1333333333334	6960.733333333334	41.28141647079675
468.4742808504707	1587.6666666666667	6999.966666666666	38.85563211066527
469.24717113016777	1586.9	7061.433333333333	38.165662044121134
470.0199892143283	1587.7666666666667	7117.466666666666	35.619895398550966
470.792735100787	1587.2666666666667	7198.3	34.32480099595012
471.5654087873788	1587.2666666666667	7270.066666666667	32.75725053263108
472.33801027193834	1588.1666666666667	7344.533333333334	32.74547318269708
473.11053955230057	1587.8	7407.366666666667	30.330826080390594
473.88299662630027	1587.2666666666667	7481.8	29.928841904895176
474.65538149177223	1587.4	7531.0	28.724900690897673
475.4276941465513	1587.0666666666666	7570.666666666667	27.51483310384921
476.1999345884722	1587.8666666666666	7578.566666666667	26.070149063214085
476.97210281536985	1588.0666666666666	7579.5	24.58899173687309
477.74419882507897	1587.6666666666667	7560.033333333334	24.028840925711307
478.51622261543446	1587.5333333333333	7526.466666666666	22.842790057081604
479.2881741842711	1587.7666666666667	7485.933333333333	20.962694007207123
480.06005352942367	1587.8	7445.166666666667	20.19997307764962
480.831860648727	1588.2333333333333	7410.033333333334	21.03304442830405
481.60359554001593	1587.6666666666667	7359.3	18.61810668597426
482.37525820112523	1587.4666666666667	7305.166666666667	17.548830362283354
483.14684862988975	1587.7333333333333	7272.166666666667	18.439449855240447
483.91836682414424	1588.1333333333334	7219.333333333333	16.965065190343097
484.68981278172356	1587.8666666666666	7165.9	16.099943325824658
485.46118650046253	1588.5333333333333	7113.9	15.500828854405386
486.23248797819593	1587.5666666666666	7070.966666666666	13.612032648862302
487.0037172127586	1587.7666666666667	7048.9	15.329346264155312
487.7748742019853	1588.0	7007.6	14.384615290644854
488.54595894371096	1587.2666666666667	6970.1	13.304379076218042
489.31697143577026	1588.1	6936.166666666667	12.402314345789708
490.08791167599804	1587.9333333333334	6904.833333333333	12.478870743003792
490.8587796622292	1587.5333333333333	6862.066666666667	11.322325823315783
491.6295753922984	1588.2333333333333	6843.233333333334	12.398358685928647
492.4002988640406	1588.4	6811.433333333333	11.418375274507026
493.17095007529053	1587.6	6790.933333333333	11.71363135980328
493.94152902388305	1587.6666666666667	6746.566666666667	8.521046439616937
494.71203570765294	1587.1	6723.066666666667	9.503416025818572
495.482470124435	1587.4	6686.0	10.006539741471597
496.25283227206404	1588.0	6656.566666666667	9.184643355953503
497.02312214837485	1588.0666666666666	6634.9	9.215828570568725
497.7933397512024	1587.5666666666666	6605.333333333333	8.916256889957562
498.56348507838123	1587.8666666666666	6581.666666666667	8.953574389890994
499.3335581277464	1587.9	6563.2	7.747312453738543
500.10355889713264	1587.5333333333333	6555.166666666667	8.073960094201265
500.8734873843747	1587.7333333333333	6544.833333333333	7.475832263390651
501.6433435873074	1587.3666666666666	6554.366666666667	7.7129041055467695
502.4131275037657	1587.3	6564.6	8.12332311678354
503.1828391315842	1587.6333333333334	6562.433333333333	7.1116606403789335
503.95247846859786	1588.2666666666667	6584.666666666667	6.303877047783794
504.72204551264144	1588.2666666666667	6612.466666666666	6.99724145967487
505.49154026154974	1587.7666666666667	6657.0	7.6141150212517354
506.2609627131576	1587.8	6696.3	7.024830803254581
507.03031286529983	1586.9333333333334	6733.366666666667	6.292857440401441
507.7995907158112	1588.0666666666666	6782.0	5.757308698375023
508.5687962625266	1587.5	6854.266666666666	6.40182485862211
509.33792950328075	1587.5	6929.433333333333	5.772491539012098
510.1069904359085	1587.3666666666666	7009.6	5.256556137323386
510.8759790582447	1587.9666666666667	7096.233333333334	5.261740063787843
511.6448953681241	1588.6333333333334	7188.933333333333	6.348275075100923
512.4137393633815	1588.0333333333333	7286.4	6.0114994341334995
513.1825110418519	1587.6	7367.5	4.792649192875218
513.9512104013698	1587.4666666666667	7475.866666666667	4.311367905667114
514.7198374397702	1587.5666666666666	7594.5	5.305270068725701
515.4883921548881	1587.3	7690.633333333333	5.07215875632476
516.2568745445578	1587.7	7789.733333333334	4.346863460314929
517.0252846066146	1587.0666666666666	7901.633333333333	4.194934931692192
517.793622338893	1588.0333333333333	8019.9	5.9647309768756855
518.561887739228	1587.7	8110.633333333333	5.467165808410751
519.3300808054544	1588.0	8207.6	4.703179578476166
520.0982015354069	1587.6333333333334	8293.2	4.751678039155278
520.8662499269203	1587.8666666666666	8381.166666666666	4.048521778317337
521.6342259778296	1587.9	8473.033333333333	4.612214685951469
522.4021296859694	1588.4666666666667	8551.566666666668	3.92626789207658
523.1699610491747	1587.6	8634.7	4.258723773852365
523.9377200652801	1588.2666666666667	8700.466666666667	4.014069468678233
524.7054067321207	1587.3	8765.833333333334	4.027689694037469
525.4730210475309	1588.0	8827.2	3.7294757581453175
526.2405630093459	1587.7	8891.9	4.050091367951505
527.0080326154003	1587.4666666666667	8951.366666666667	3.6759664396197533
527.7754298635291	1586.9333333333334	8998.6	3.7014209070156237
528.5427547515668	1587.5666666666666	9028.766666666666	3.2611148000492727
529.3100072773485	1587.7666666666667	9083.4	4.449304089428058
530.077187438709	1587.7333333333333	9129.533333333333	4.098212509473602
530.8442952334829	1587.9333333333334	9161.5	3.4388950513594616
531.6113306595051	1588.0	9204.533333333333	3.451986801138482
532.3782937146104	1587.9	9256.033333333333	3.1243183467556466
533.1451843966338	1587.6666666666667	9290.633333333333	2.869814380733329
533.9120027034099	1587.3	9298.533333333333	2.575802581504207
534.6787486327736	1587.1666666666667	9340.566666666668	2.619979615801107
535.4454221825597	1588.1333333333334	9387.3	3.002481004153787
536.212023350603	1587.3333333333333	9434.966666666667	2.7777501544845076
536.9785521347383	1586.7666666666667	9457.166666666666	2.5143090304522606
537.7450085328004	1587.9333333333334	9490.633333333333	2.5648073627591286
538.5113925426242	1587.1	9515.833333333334	2.5177942197000407
539.2777041620444	1588.1666666666667	9540.233333333334	2.9903777632896014
540.0439433888959	1588.3	9564.7	2.676152485566916
540.8101102210134	1587.2333333333333	9557.933333333332	1.5173686505494255
541.5762046562318	1587.8333333333333	9587.466666666667	2.335278269150716
542.3422266923859	1588.2333333333333	9602.666666666666	1.788302670264134
543.1081763273105	1587.8	9624.866666666667	1.4632473905465118
543.8740535588404	1587.4666666666667	9639.966666666667	1.464045877312806
544.6398583848105	1588.3	9648.3	1.8701580275914933
545.4055908030555	1587.9333333333334	9656.2	2.5589467838980706
546.1712508114102	1587.8	9653.733333333334	1.6489290443355602
546.9368384077096	1587.7	9656.6	2.152875258629586
547.7023535897882	1587.9	9656.033333333333	1.882685050109945
548.4677963554811	1587.9333333333334	9642.3	1.626043570395518
549.2331667026231	1587.5666666666666	9663.966666666667	2.655539863200073
549.9984646290487	1588.2666666666667	9653.466666666667	1.5229743539222367
550.7636901325931	1587.8333333333333	9658.833333333334	1.7667385969658973
551.5288432110908	1587.3666666666666	9660.766666666666	1.7176038203699988
552.2939238623768	1587.5	9644.8	1.7030048429014057
553.0589320842859	1588.5333333333333	9643.7	1.833380769978337
553.8238678746528	1587.7	9626.666666666666	1.7177437057619458
554.5887312313124	1588.2666666666667	9629.666666666666	0.286333178350508
555.3535221520995	1588.5666666666666	9641.366666666667	0.9646353246495696
556.1182406348488	1588.1	9638.866666666667	1.2298759621850144
556.8828866773954	1587.8333333333333	9648.0	0.3144229840735142
557.6474602775738	1587.1666666666667	9651.133333333333	0.9111246044025555
558.411961433219	1587.6333333333334	9651.433333333332	1.5700820807220741
559.1763901421657	1588.3666666666666	9629.266666666666	0.49538032752416655
559.9407464022488	1587.8666666666666	9643.166666666666	0.5214828742205531
560.7050302113031	1587.8333333333333	9672.3	1.0577729886277638
561.4692415671633	1587.7333333333333	9672.366666666667	0.5464818975406928
562.2333804676643	1588.0666666666666	9712.6	1.1436532339651408
562.997446910641	1587.7666666666667	9720.133333333333	0.6823166869365618
563.7614408939281	1587.6666666666667	9733.1	0.08176125982872633
564.5253624153604	1587.9333333333334	9743.633333333333	0.726588242275708
565.2892114727728	1587.8666666666666	9759.0	0.6258472536761137
566.0529880639999	1588.4	9786.766666666666	0.8944032328824328
566.8166921868768	1588.4666666666667	9788.866666666667	0.005296048118823426
567.5803238392382	1588.3	9802.066666666668	0.12515310216444714
568.3438830189189	1588.0333333333333	9815.733333333334	0.5017418368081569
569.1073697237535	1587.9666666666667	9836.266666666666	0.42142524263442954
569.8707839515772	1588.6	9852.9	-0.25567130986497766
570.6341257002246	1588.1333333333334	9886.333333333334	0.24953987901853614
571.3973949675305	1588.0333333333333	9897.8	-0.3917967529006934
572.1605917513298	1587.5666666666666	9917.633333333333	0.335536404029011
572.9237160494572	1587.4666666666667	9924.6	-0.13368115597710745
573.6867678597476	1587.6	9945.666666666666	0.735005405657011
574.4497471800358	1587.8333333333333	9941.333333333334	0.36061036652936945
575.2126540081566	1587.3	9953.933333333332	-0.09861383941947277
575.9754883419448	1588.1333333333334	9946.766666666666	-1.0551881762613984
576.7382501792351	1587.7666666666667	9976.866666666667	0.6061188993581319
577.5009395178625	1588.2666666666667	9999.333333333334	0.36847665656690987
578.2635563556619	1587.5	10030.333333333334	0.9887616439329266
579.0261006904677	1588.2333333333333	10028.833333333334	0.6024181218178847
579.7885725201152	1588.3666666666666	10033.333333333334	0.1628808998937783
580.5509718424388	1587.9	10045.366666666667	-0.32338722698447797
581.3132986552736	1588.2	10062.366666666667	0.18282738328230852
582.0755529564542	1587.7	10094.6	0.8499966294301704
582.8377347438156	1587.8	10094.1	-0.9876534232038268
583.5998440151925	1587.8	10131.3	0.010166783292855721
584.3618807684197	1587.4333333333334	10160.0	-0.027018339765908627
585.123845001332	1587.8666666666666	10162.1	-1.2492839914956824
585.8857367117644	1587.6666666666667	10222.3	0.268332513313149
586.6475558975515	1587.9666666666667	10246.666666666666	-0.26240904763596434
587.4093025565281	1587.2666666666667	10273.9	-0.6411382499028416
588.1709766865292	1587.4	10319.966666666667	-0.13094314415417602
588.9325782853895	1587.6666666666667	10386.566666666668	0.03784264048338349
589.6941073509438	1587.5666666666666	10438.433333333332	0.5417215152542498
590.4555638810269	1588.3	10487.233333333334	-0.1415055915564041
591.2169478734736	1588.0333333333333	10582.166666666666	0.7345744408740568
591.9782593261189	1588.2	10676.033333333333	0.40798730140411305
592.7394982367973	1588.2666666666667	10754.133333333333	0.0568617802386582
593.5006646033439	1587.9	10834.966666666667	0.33358418492763764
594.2617584235933	1588.0333333333333	10934.266666666666	0.14717146950619237
595.0227796953804	1587.6666666666667	11037.866666666667	0.08885757940950681
595.78372841654	1587.9666666666667	11140.5	0.5155623177872376
596.544604584907	1588.0	11251.6	0.8337113078521892
597.3054081983161	1587.7666666666667	11357.7	-0.18813998449410343
598.0661392546021	1587.7666666666667	11462.966666666667	-0.6767382422788536
598.8267977515999	1587.9666666666667	11586.4	-0.1881829874567606
599.5873836871442	1587.5666666666666	11712.066666666668	-0.6143992708160021
600.34789705907	1587.9333333333334	11830.5	-0.03250617282599975
601.1083378652119	1587.8666666666666	11967.2	0.6532298530258103
601.8687061034049	1587.2	12108.966666666667	-0.024764782192311142
602.6290017714836	1588.0333333333333	12248.5	-0.13170210658475598
603.3892248672829	1587.7	12392.9	-0.325442141502008
604.1493753886377	1588.1666666666667	12554.133333333333	0.5495208779854193
604.9094533333828	1588.0333333333333	12701.8	0.458747593587146
605.6694586993528	1587.7333333333333	12819.2	0.19596032383393575
606.4293914843829	1587.5333333333333	12952.666666666666	1.011270284051606
607.1892516863076	1588.0	13069.333333333334	0.630893631827611
607.9490393029618	1587.7666666666667	13219.033333333333	0.32496682286211115
608.7087543321802	1587.5666666666666	13335.666666666666	0.03327176362106662
609.4683967717978	1588.1333333333334	13451.833333333334	-0.22202571173164515
610.2279666196492	1587.2	13601.3	-0.20961205325269172
610.9874638735695	1587.3	13763.1	0.4044330780220062
611.7468885313933	1587.3333333333333	13892.133333333333	-0.1340992341036591
612.5062405909555	1588.2666666666667	14000.5	-0.29264460111914425
613.2655200500909	1588.0333333333333	14133.866666666667	0.1765807109159573
614.0247269066342	1588.1	14255.5	0.41618366551855435
614.7838611584203	1587.8	14380.333333333334	-0.5100678873730934
615.5429228032841	1587.7333333333333	14522.433333333332	-0.021264230191252648
616.3019118390603	1587.8	14636.866666666667	0.29963820125714496
617.0608282635836	1588.3	14733.966666666667	-0.18937131662573783
617.8196720746892	1588.0666666666666	14830.166666666666	-0.2754032273343342
618.5784432702114	1587.3666666666666	14914.566666666668	0.1368872908342209
619.3371418479854	1587.1333333333334	14956.766666666666	-0.9647747697477935
620.0957678058459	1587.4	14993.833333333334	-0.31734996112990665
620.8543211416277	1588.0333333333333	15078.3	-0.18989819457840185
621.6128018531655	1587.1666666666667	15159.166666666666	0.49627256958539717
622.3712099382943	1587.4333333333334	15197.066666666668	-0.2860394170636787
623.1295453948488	1588.2	15263.3	0.19164916953672978
623.8878082206638	1588.0666666666666	15319.2	-0.24136342910031283
624.6459984135743	1587.8	15358.9	-0.284787756175937
625.4041159714149	1587.8333333333333	15417.9	0.5394058933194532
626.1621608920203	1587.5	15480.866666666667	0.5953732526258075
626.9201331732256	1588.9333333333334	15531.4	0.37602785091018476
627.6780328128656	1587.6	15544.366666666667	-0.1700736557956369
628.4358598087749	1588.1333333333334	15564.133333333333	0.18130461646347895
629.1936141587885	1587.4333333333334	15583.2	0.16138815363825945
629.9512958607411	1588.5666666666666	15624.733333333334	0.11346553281505546
630.7089049124675	1587.8666666666666	15658.366666666667	0.2871450235027578
631.4664413118026	1587.8333333333333	15670.933333333332	-0.1130579088746305
632.2239050565811	1587.2666666666667	15676.133333333333	-0.38411965108544105
632.9812961446379	1586.9666666666667	15692.2	-0.2411182480135641
633.7386145738079	1588.0	15701.5	0.08001343916203793
634.4958603419257	1587.4	15721.133333333333	-0.34605874060895186
635.2530334468262	1587.9333333333334	15715.466666666667	-0.23152046694119294
636.0101338863443	1587.4333333333334	15730.2	-0.06243488232569031
636.7671616583146	1588.0333333333333	15700.6	-0.028721076965965132
637.5241167605723	1587.1	15679.933333333332	-0.4342981115782931
638.2809991909518	1587.5	15692.866666666667	0.3080022742478958
639.037808947288	1587.8	15670.866666666667	0.023643157698950944
639.7945460274159	1587.5	15668.8	0.8273513200306564
640.5512104291702	1587.2333333333333	15628.533333333333	0.13508109505461618
641.3078021503857	1587.6	15606.166666666666	0.2696092263858133
642.0643211888971	1587.3666666666666	15561.966666666667	0.3710156182715655
642.8207675425394	1587.5	15534.933333333332	0.25021359670057897
643.5771412091474	1588.1333333333334	15516.3	0.2308008858547688
644.3334421865558	1587.3	15504.1	-0.25165942546885
645.0896704725996	1587.8333333333333	15503.666666666666	0.015604609291161224
645.8458260651132	1587.9666666666667	15469.333333333334	-0.09801886602302803
646.6019089619319	1587.2333333333333	15442.4	-0.01044831068485291
647.3579191608902	1587.9	15428.8	-0.013596755235782337
648.1138566598231	1587.1666666666667	15406.766666666666	-0.3486883692463559
648.8697214565653	1586.7	15392.866666666667	-0.7595355891284347
649.6255135489516	1587.9333333333334	15368.5	0.05252816726398885
650.3812329348169	1587.4	15367.833333333334	-0.5207406277901415
651.1368796119959	1587.7666666666667	15416.633333333333	0.15600579688693714
651.8924535783235	1587.8666666666666	15421.333333333334	-0.27618358101060897
652.6479548316345	1587.5	15368.733333333334	-0.345460285033259
653.4033833697637	1587.4666666666667	15359.0	-0.0189209877055548
654.1587391905458	1587.4666666666667	15336.533333333333	-0.50720467751274
654.9140222918159	1588.2333333333333	15348.166666666666	-0.3333798051943051
655.6692326714084	1587.2333333333333	15358.833333333334	0.797529150189058
656.4243703271585	1587.5333333333333	15368.766666666666	0.2816116147917489
657.1794352569008	1587.8333333333333	15393.966666666667	-0.42655212414451915
657.9344274584702	1587.6333333333334	15428.1	0.0763613087429723
658.6893469297014	1587.7	15432.133333333333	-0.17772475663999807
659.4441936684294	1587.5333333333333	15445.3	-0.09296368619510628
660.1989676724888	1588.0666666666666	15457.633333333333	-0.24104138705314893
660.9536689397146	1587.8666666666666	15483.066666666668	-0.3603248199965855
661.7082974679414	1587.7	15569.266666666666	0.6807896407318226
662.4628532550042	1587.9	15584.366666666667	0.13965234581939692
663.2173362987378	1587.3	15663.733333333334	0.44244581184116116
663.9717465969768	1587.8	15688.1	0.049283391027420756
664.7260841475563	1587.3666666666666	15744.3	-0.2760066990878916
665.480348948311	1588.5	15820.566666666668	0.05086165902696633
666.2345409970756	1587.6333333333334	15881.4	0.4843802560803563
666.988660291685	1587.4333333333334	15925.866666666667	0.012115704127206762
667.742706829974	1587.8333333333333	15993.766666666666	-0.2421127365684102
668.4966806097776	1587.9	16111.433333333332	0.3938989298982937
669.2505816289303	1588.1333333333334	16200.333333333334	-0.5396027094901493
670.0044098852671	1587.4333333333334	16273.7	-0.1665540017614623
670.7581653766227	1587.7333333333333	16352.233333333334	-0.03235504995343576
671.511848100832	1587.6333333333334	16449.833333333332	0.11008127174908233
672.2654580557298	1587.2	16577.233333333334	0.042494662234584424
673.0189952391509	1587.7666666666667	16708.6	-0.3043422661377241
673.7724596489301	1587.2	16792.033333333333	-0.40540422809560717
674.5258512829022	1587.9333333333334	16891.233333333334	0.00378390171935345
675.279170138902	1587.5333333333333	16978.8	-0.21721612461749581
676.0324162147645	1587.8333333333333	17078.7	0.4544130516321584
676.7855895083242	1588.0	17179.166666666668	-0.0464227897122704
677.5386900174161	1588.0	17311.466666666667	0.5232686257760738
678.2917177398749	1588.2666666666667	17413.966666666667	0.4548664757463505
679.0446726735356	1587.8666666666666	17529.833333333332	0.43336736616401433
679.797554816233	1588.2666666666667	17639.4	-0.02615425025509967
680.5503641658016	1588.0	17783.033333333333	0.5420318695503661
681.3031007200765	1587.6333333333334	17919.166666666668	-0.06736216017424633
682.0557644768925	1588.1	18053.0	0.6863437584479943
682.8083554340842	1587.7666666666667	18117.8	-0.38516729701566016
683.5608735894867	1587.6666666666667	18249.666666666668	0.19640048781256397
684.3133189409347	1588.1	18410.166666666668	0.12996476769943535
685.0656914862628	1587.2666666666667	18547.233333333334	0.05633913399442922
685.8179912233061	1587.9666666666667	18685.366666666665	-0.07535035716042685
686.5702181498993	1588.0333333333333	18786.966666666667	0.12290678293276432
687.3223722638772	1587.6333333333334	18925.766666666666	-0.11520788379778035
688.0744535630747	1587.4666666666667	19039.633333333335	-0.2520932606840229
688.8264620453265	1587.8666666666666	19177.866666666665	0.3457955450073513
689.5783977084674	1588.2666666666667	19296.433333333334	-0.2868488676853783
690.3302605503324	1587.3333333333333	19419.0	-0.3684196193192302
691.082050568756	1587.8666666666666	19513.9	0.18578026574298567
691.8337677615733	1587.8	19555.7	0.2546713830266993
692.585412126619	1587.9666666666667	19635.5	0.37475673745240823
693.3369836617278	1587.9	19683.6	0.4426231177816859
694.0884823647348	1588.1333333333334	19757.566666666666	0.09083891615714412
694.8399082334745	1587.6666666666667	19845.666666666668	0.3521834177728488
695.5912612657819	1587.8666666666666	19926.4	0.0386824416114388
696.3425414594917	1587.9666666666667	20004.3	-0.12732428334508908
697.0937488124388	1587.4666666666667	20081.133333333335	0.10568823435428473
697.8448833224579	1588.2333333333333	20157.566666666666	0.27528280437241137
698.5959449873841	1588.1333333333334	20194.566666666666	0.47408284225798014
699.3469338050518	1588.0333333333333	20269.033333333333	0.4302997079806125
700.0978497732962	1587.6666666666667	20290.066666666666	0.031736968470691004
700.8486928899517	1587.7	20336.7	-0.27633112254132786
701.5994631528534	1587.3333333333333	20408.7	0.01692166304141082
702.3501605598362	1587.7666666666667	20435.633333333335	-0.02073739743974887
703.1007851087347	1587.7333333333333	20438.333333333332	-0.15817069072934759
703.8513367973837	1588.1666666666667	20461.866666666665	0.5003844129562894
704.6018156236181	1588.0333333333333	20422.9	0.7338643005930761
705.3522215852728	1588.0	20425.733333333334	0.16141147635338549
706.1025546801824	1587.8	20435.8	0.21818516155145787
706.8528149061818	1587.5333333333333	20414.466666666667	-0.06535363079504368
707.603002261106	1587.4333333333334	20418.033333333333	-0.27206089528567107
708.3531167427894	1587.7333333333333	20403.466666666667	-0.256128596731341
709.1031583490673	1587.4333333333334	20343.466666666667	-0.24383004711174816
709.8531270777742	1587.3	20309.833333333332	0.05722143887328329
710.6030229267449	1587.4666666666667	20238.7	-0.2816574804236606
711.3528458938142	1588.2333333333333	20193.133333333335	0.10349970365659718
712.1025959768172	1587.7666666666667	20124.566666666666	0.23356956948639238
712.8522731735884	1587.7666666666667	20053.633333333335	-0.000783958312118229
713.6018774819628	1587.4333333333334	19942.0	-0.3468950783909286
714.351408899775	1588.0333333333333	19847.5	0.18555967460404668
715.1008674248601	1588.2666666666667	19780.866666666665	0.6585716623633151
715.8502530550527	1587.6333333333334	19659.233333333334	0.1610434359771634
716.5995657881876	1587.7333333333333	19562.866666666665	-0.33007280655526255
717.3488056220998	1588.4666666666667	19464.766666666666	0.03320365407753746
718.097972554624	1587.7	19383.433333333334	0.03579461874041931
718.8470665835949	1587.8666666666666	19348.033333333333	0.004075567230900333
719.5960877068475	1587.8	19320.566666666666	-0.3174515288272424
720.3450359222164	1587.8666666666666	19276.3	0.4814949525067707
721.0939112275368	1587.6666666666667	19207.733333333334	-0.0903655738630473
721.842713620643	1587.5333333333333	19152.7	-0.3048316669220971
722.5914430993702	1587.9333333333334	19093.133333333335	0.31519443633564304
723.340099661553	1587.5666666666666	19035.233333333334	0.07053097569752728
724.0886833050263	1588.0666666666666	18966.333333333332	-0.41631152262792226
724.837194027625	1588.0	18944.266666666666	-0.1551108325623838
725.5856318271836	1588.7333333333333	18954.666666666668	0.8903780797025117
726.3339967015373	1587.6333333333334	18918.566666666666	0.19466790553444324
727.0822886485207	1587.7333333333333	18881.033333333333	0.5017216479333381
727.8305076659686	1587.8	18810.733333333334	0.014289334477186768
728.5786537517159	1587.5666666666666	18748.4	-0.3777581165280424
729.3267269035974	1588.0333333333333	18667.866666666665	-0.3050207675208315
730.0747271194479	1587.6	18640.166666666668	-0.0857337473350285
730.822654397102	1588.3	18632.833333333332	0.01698698998124639
731.5705087343949	1587.5666666666666	18652.266666666666	0.13999687439898648
732.3182901291611	1588.2333333333333	18620.766666666666	0.41921838508120507
733.0659985792356	1587.3666666666666	18547.966666666667	-0.6379761089753763
733.8136340824532	1588.4333333333334	18525.266666666666	-0.20935929308598022
734.5611966366486	1587.9666666666667	18539.7	-0.1349082708141602
735.3086862396566	1588.3	18573.566666666666	0.2779375650185965
736.056102889312	1588.3	18561.5	-0.11342120501991339
736.8034465834498	1587.5	18545.833333333332	-0.22701158186977005
737.5507173199047	1588.4666666666667	18537.566666666666	-0.09650428668741981
738.2979150965115	1588.2	18553.466666666667	-0.24738688076383242
739.045039911105	1588.0	18572.633333333335	0.509991614999752
739.79209176152	1587.5	18550.766666666666	-0.6012319254309171
740.5390706455914	1588.4666666666667	18557.966666666667	0.0025592725863930145
741.285976561154	1587.8333333333333	18520.066666666666	-0.30426126771177886
742.0328095060426	1587.1333333333334	18485.2	-0.40502762800322295
742.7795694780918	1587.3666666666666	18447.333333333332	0.3401508771251608
743.5262564751367	1587.6666666666667	18382.9	-0.1766617555930708
744.272870495012	1587.3666666666666	18381.3	0.323372866095565
745.0194115355524	1587.7	18367.166666666668	0.43936185443800047
745.765879594593	1587.6666666666667	18363.633333333335	0.5327543641963307
746.5122746699683	1588.4	18330.7	0.21016446594279062
747.2585967595134	1588.1	18329.766666666666	0.17124392569353072
748.0048458610628	1587.7333333333333	18347.166666666668	0.49695838936441444
748.7510219724516	1587.8333333333333	18384.966666666667	0.5484780006248117
749.4971250915144	1588.0333333333333	18417.133333333335	0.20133472526419757
750.243155216086	1587.8333333333333	18435.766666666666	0.0833546499758051
750.9891123440015	1587.5666666666666	18450.0	-0.1390555399688397
751.7349964730954	1588.0	18507.033333333333	0.33810660000219883
752.4808076012027	1588.0	18531.5	0.16151114159531058
753.2265457261582	1588.5333333333333	18574.1	-0.11589480685081842
753.9722108457964	1588.5	18625.6	-0.3006909048394538
754.7178029579526	1587.9666666666667	18704.866666666665	-0.15812498043340473
755.4633220604613	1587.7333333333333	18746.9	-0.1897817678293606
756.2087681511574	1587.5666666666666	18762.7	0.16101888446712012
756.9541412278757	1588.7333333333333	18801.966666666667	0.3685182136537478
757.699441288451	1587.8333333333333	18860.333333333332	-0.11396979771614013
758.4446683307182	1587.5	18922.233333333334	0.40271172097902685
759.1898223525119	1587.5333333333333	18994.7	0.20130334097361718
759.9349033516671	1587.3333333333333	19066.233333333334	0.05466636884787096
760.6799113260186	1588.3666666666666	19155.1	-0.18043714262539196
761.424846273401	1587.1333333333334	19241.466666666667	-0.009019862341367021
762.1697081916495	1588.0666666666666	19293.733333333334	0.4818445682293356
762.9144970785986	1588.1333333333334	19342.366666666665	0.3360673892891511
763.6592129320832	1588.3	19363.133333333335	0.11810943037034562
764.4038557499381	1587.6	19435.333333333332	-0.32351253854995
765.1484255299982	1587.4666666666667	19482.466666666667	-0.9503059227325312
765.8929222700982	1588.3333333333333	19562.166666666668	0.3214814902206454
766.637345968073	1587.2666666666667	19643.233333333334	0.0737678325196915
767.3816966217572	1587.7666666666667	19748.066666666666	-0.0502175451171597
768.1259742289859	1588.2333333333333	19833.7	-0.11423875257500625
768.8701787875938	1587.8	19908.6	0.9920008981701002
769.6143102954156	1588.1666666666667	19996.366666666665	0.4602965570403084
770.3583687502863	1588.5666666666666	20070.066666666666	-0.06344233184945096
771.1023541500406	1588.2666666666667	20122.833333333332	0.007029535750549252
771.8462664925133	1587.8333333333333	20170.966666666667	-0.031159359735514643
772.5901057755393	1587.7666666666667	20256.866666666665	-0.12947663557430084
773.3338719969533	1587.3	20356.266666666666	-0.22130637903693964
774.0775651545903	1587.7	20453.633333333335	0.3316151054645906
774.8211852462848	1587.6333333333334	20539.333333333332	-0.01451313476221228
775.5647322698719	1587.6666666666667	20621.866666666665	-0.08593377772075048
776.3082062231862	1588.2	20657.933333333334	-0.44310812222871016
777.0516071040627	1588.0	20720.666666666668	0.25733278989094494
777.7949349103361	1587.6333333333334	20782.9	-0.06937804290307542
778.5381896398412	1587.5333333333333	20909.7	0.3200332593227263
779.281371290413	1587.8	21037.666666666668	0.5399510402648723
780.024479859886	1587.2	21141.1	0.11328639046739486
780.7675153460953	1587.8333333333333	21291.966666666667	0.2822136674258087
781.5104777468754	1587.7666666666667	21453.4	0.013845899187571127
782.2533670600615	1587.9333333333334	21536.466666666667	-0.25319254277423964
782.996183283488	1588.1	21636.966666666667	-0.32264090089536085
783.73892641499	1587.6	21756.7	-0.17437957635157902
784.4815964524023	1587.8666666666666	21858.966666666667	-0.29626864721230806
785.2241933935596	1587.7	21999.066666666666	0.2376591849667662
785.9667172362967	1587.6666666666667	22112.033333333333	0.08535350074340228
786.7091679784486	1587.7666666666667	22189.666666666668	-0.14472735877437215
787.4515456178499	1587.7	22279.6	-0.06575937232512546
788.1938501523355	1588.0	22382.133333333335	-0.003480891577181354
788.9360815797401	1587.1333333333334	22490.6	-0.05886189433939796
789.6782398978987	1587.2666666666667	22554.3	0.12567829971693945
790.420325104646	1587.4333333333334	22667.366666666665	0.6666514696878596
791.1623371978169	1587.6	22768.0	-0.03964031274015693
791.9042761752461	1587.9	22876.3	-0.16657231835440314
792.6461420347684	1587.5666666666666	22994.8	0.4533190357327417
793.3879347742187	1587.7	23131.333333333332	-0.19012335877459177
794.1296543914318	1588.2333333333333	23199.866666666665	-0.3675902658463115
794.8713008842426	1588.2666666666667	23283.633333333335	-0.11008419301785406
795.6128742504857	1588.1333333333334	23395.3	-0.05244024169804962
796.354374487996	1587.3	23483.833333333332	-0.4414112850690631
797.0958015946084	1587.9333333333334	23586.666666666668	0.43124322487675504
797.8371555681575	1587.9	23727.2	-0.013731298252585069
798.5784364064783	1588.0666666666666	23870.033333333333	0.059126271259068115
799.3196441074057	1587.3	24009.166666666668	0.44119702408693723
800.0607786687742	1587.5333333333333	24122.433333333334	-0.11112146607017583
800.8018400884189	1588.5	24226.2	-0.2525233744571898
801.5428283641745	1588.4333333333334	24302.033333333333	-0.0
802.2837434938757	1587.5	24381.266666666666	-0.25269908813611835
803.0245854753575	1587.5333333333333	24484.7	-0.0758620589699452
803.7653543064547	1587.8	24575.7	-0.4387096245171953
804.5060499850019	1587.2666666666667	24708.933333333334	-0.15023808567135813
805.2466725088342	1587.9666666666667	24799.533333333333	-0.5727797985840399
805.9872218757862	1588.1333333333334	24928.6	0.547388629953939
806.7276980836928	1587.5	25076.5	0.5223277226268055
807.4681011303886	1587.1333333333334	25163.6	0.30466203310378914
808.2084310137088	1587.4333333333334	25227.966666666667	0.260943119925729
808.948687731488	1587.6333333333334	25304.466666666667	-0.03234938657183137
809.688871281561	1587.1333333333334	25412.9	-0.1536950369503433
810.4289816617627	1587.8666666666666	25536.833333333332	0.22129316708900731
811.1690188699278	1587.5	25662.233333333334	0.726393563898389
811.9089829038911	1587.0666666666666	25670.0	-0.0024044317951088007
812.6488737614875	1587.5	25736.7	0.3508258414188297
813.3886914405518	1587.4666666666667	25838.933333333334	0.312307836120875
814.1284359389189	1587.6	25945.4	-0.16697360616370444
814.8681072544233	1587.3	26042.366666666665	-0.16926828800514493
815.6077053849002	1587.7666666666667	26090.466666666667	0.23106884872541028
816.3472303281842	1587.6	26132.866666666665	0.25781349073807985
817.0866820821101	1588.1	26196.066666666666	-0.09117450976951098
817.8260606445127	1587.1333333333334	26333.333333333332	-0.18365060252371854
818.5653660132269	1587.1	26422.833333333332	0.43738713726359807
819.3045981860876	1587.4333333333334	26473.8	0.2571890169905539
820.0437571609293	1587.7	26570.3	0.29446681534374763
820.7828429355872	1587.3666666666666	26638.233333333334	0.48685069605072134
821.5218555078957	1587.6333333333334	26696.833333333332	0.1562707169056162
822.26079487569	1587.7	26776.9	0.2546711429957387
822.9996610368046	1588.0333333333333	26801.966666666667	-0.33058233138748444
823.7384539890745	1587.5666666666666	26922.966666666667	0.535153893392416
824.4771737303345	1587.7666666666667	27065.033333333333	-0.3822382594865863
825.2158202584193	1588.3333333333333	27225.666666666668	0.28807423135625904
825.9543935711638	1587.6333333333334	27277.533333333333	-0.05240314951218885
826.6928936664028	1587.9333333333334	27363.233333333334	-0.18249519659776176
827.4313205419711	1587.5333333333333	27458.033333333333	-0.055394383235380484
828.1696741957036	1588.2666666666667	27569.6	0.40972626793390493
828.907954625435	1587.8	27701.733333333334	0.3560441081988215
829.646161829	1587.8666666666666	27813.2	0.36337044923618633
830.3842958042337	1587.4	27882.466666666667	0.500178124698986
831.1223565489707	1588.4	27940.766666666666	0.01867805663747105
831.8603440610459	1588.0	27997.866666666665	0.19408731409361318
832.598258338294	1587.8666666666666	28071.433333333334	0.09238883304344285
833.3360993785501	1588.1333333333334	28073.433333333334	-0.06012025094649145
834.0738671796487	1587.5333333333333	28129.3	0.07963901948745478
834.8115617394246	1587.1333333333334	28210.6	0.24312383142805288
835.5491830557129	1587.9	28312.833333333332	0.24762040550053466
836.2867311263482	1588.2	28323.066666666666	0.03465631130696981
837.0242059491653	1587.7	28437.833333333332	0.09867724989393917
837.7616075219992	1587.8	28578.1	0.12391654083220238
838.4989358426844	1588.1	28639.433333333334	-0.08294011021152137
839.2361909090561	1587.5333333333333	28700.333333333332	-0.039509419701485776
839.9733727189487	1588.2333333333333	28754.133333333335	0.21054324969097588
840.7104812701973	1587.9666666666667	28833.766666666666	0.07279816930149882
841.4475165606366	1587.3666666666666	28942.1	0.01587668265675631
842.1844785881015	1587.3	29089.3	0.1995435787035293
842.9213673504267	1588.2666666666667	29179.466666666667	0.13591274564782818
843.6581828454471	1587.5333333333333	29226.066666666666	-0.07437024672491811
844.3949250709974	1587.3666666666666	29307.4	0.13893779817329835
845.1315940249126	1587.7666666666667	29416.2	0.31327621219817425
845.8681897050272	1587.5666666666666	29543.166666666668	0.2931954723585946
846.6047121091764	1587.9666666666667	29617.266666666666	-0.15491540238498522
847.3411612351948	1588.1333333333334	29774.633333333335	-0.09397795814220894
848.0775370809172	1588.1	29853.3	-0.30923831918186795
848.8138396441784	1587.8	29959.433333333334	0.2337550856880519
849.5500689228132	1587.6666666666667	29999.766666666666	0.4521779818961644
850.2862249146566	1588.1666666666667	30028.266666666666	-0.16997827297348697
851.0223076175432	1587.5666666666666	30147.833333333332	0.010137616612605522
851.7583170293079	1587.3666666666666	30341.633333333335	-0.03675066865253913
852.4942531477856	1588.2666666666667	30480.533333333333	-0.12123728101648247
853.2301159708109	1587.8333333333333	30522.633333333335	0.0055034878072935675
853.9659054962187	1587.7	30556.333333333332	0.2719380076756959
854.7016217218439	1587.8	30578.733333333334	-0.19370272480974568
855.4372646455213	1587.9333333333334	30679.866666666665	0.08957932113899209
856.1728342650856	1586.9333333333334	30771.1	0.1776182523122323
856.9083305783716	1587.3333333333333	30861.933333333334	-0.20714885222788748
857.6437535832143	1587.2333333333333	30985.733333333334	-0.01378761100934406
858.3791032774483	1588.0	31046.966666666667	-0.21616736857886032
859.1143796589085	1587.6333333333334	31078.266666666666	-0.3322014429394685
859.8495827254299	1587.9666666666667	31177.333333333332	-0.09001195683614809
860.5847124748469	1588.0666666666666	31170.266666666666	-0.19668004410324363
861.3197689049947	1588.2	31287.1	0.012186213828269846
862.0547520137079	1587.7	31497.7	-0.3318981255194428
862.7896617988213	1587.6333333333334	31659.9	0.23787169765834848
863.5244982581698	1587.7333333333333	31841.4	0.0004785036757816075
864.2592613895882	1587.7333333333333	31893.666666666668	-0.16381271343847256
864.9939511909114	1587.3333333333333	31901.133333333335	-0.05157279211659033
865.728567659974	1588.2	31914.1	-0.5371791297421236
866.4631107946109	1588.2333333333333	32005.833333333332	0.03141215657955314
867.197580592657	1587.8	32031.9	-0.17637849565788472
867.931977051947	1587.4	32134.266666666666	-0.1772063920250295
868.6663001703158	1587.0666666666666	32153.3	-0.254254287320369
869.4005499455982	1587.9333333333334	32138.2	0.09572982932218092
870.1347263756289	1587.5333333333333	32168.733333333334	-0.10697036714805341
870.8688294582428	1587.4333333333334	32247.466666666667	-0.11708023171927563
871.6028591912748	1587.0	32400.166666666668	0.1141800124210006
872.3368155725594	1587.6666666666667	32568.066666666666	0.12337911500683046
873.0706985999318	1587.6333333333334	32560.233333333334	0.14211176401592543
873.8045082712266	1587.0333333333333	32615.3	0.35986519038242665
874.5382445842787	1587.6	32722.733333333334	0.05486833327026531
875.2719075369228	1587.4333333333334	32893.666666666664	0.09526800971026417
876.0054971269938	1587.7333333333333	33014.63333333333	0.3732786560278839
876.7390133523264	1587.4333333333334	33171.1	-0.4452911967897098
877.4724562107556	1587.3333333333333	33441.3	0.06953856670240435
878.2058257001161	1588.0333333333333	33601.86666666667	0.008591782488239996
878.9391218182427	1587.3333333333333	33745.7	-0.18272742768447503
879.6723445629702	1588.4	33834.566666666666	0.0013468117305142906
880.4054939321335	1587.8	33961.0	-0.34106049874813055
881.1385699235674	1587.4333333333334	34210.7	0.1264863650731365
881.8715725351066	1587.7666666666667	34401.066666666666	-0.19363365680597439
882.604501764586	1588.0	34602.96666666667	-0.16176988328703018
883.3373576098403	1587.7333333333333	34823.13333333333	-0.24864167799122006
884.0701400687044	1587.5666666666666	35020.0	0.07318437454942786
884.8028491390132	1587.5	35137.73333333333	0.16097440487844064
885.5354848186014	1587.4333333333334	35237.4	0.4144879725262272
886.2680471053038	1587.8666666666666	35324.166666666664	0.3073493468330725
887.0005359969554	1587.4333333333334	35449.166666666664	0.02436917975900688
887.7329514913906	1587.8666666666666	35622.4	-0.2058191140661998
888.4652935864447	1587.0666666666666	35886.46666666667	0.19292530377167172
889.1975622799522	1587.3	36108.26666666667	-0.18363793327579564
889.929757569748	1587.7	36300.46666666667	-0.055045299086166295
890.6618794536669	1588.1	36413.066666666666	-0.10931340889565981
891.3939279295437	1587.8	36498.46666666667	0.32190489295048186
892.1259029952132	1587.7333333333333	36541.13333333333	0.09816825219409045
892.8578046485103	1587.9666666666667	36690.26666666667	0.04949182569645067
893.5896328872698	1586.7	36883.4	-0.07012776514792153
894.3213877093264	1587.4333333333334	37178.96666666667	-0.2736494568455016
895.0530691125149	1587.8	37466.76666666667	-0.20975947608670445
895.7846770946703	1586.8666666666666	37702.86666666667	-0.09017805012432496
896.5162116536272	1588.0	37852.4	0.2711364438338803
897.2476727872206	1588.0	37904.86666666667	0.25598687592498753
897.9790604932853	1587.1666666666667	38079.03333333333	0.2960423325701757
898.7103747696559	1588.2	38212.933333333334	-0.039524721894914315
899.4416156141674	1587.4333333333334	38448.8	-0.21633911480112727
900.1727830246544	1587.3666666666666	38703.53333333333	-0.10178635291583203
900.9038769989521	1586.9666666666667	38974.46666666667	0.14909803057699603
901.634897534895	1587.6666666666667	39161.433333333334	-0.3762571348528654
902.365844630318	1587.7666666666667	39351.3	0.2596025164092186
903.0967182830558	1587.6666666666667	39455.7	0.20610195813075619
903.8275184909435	1588.0666666666666	39557.23333333333	0.29863662091312554
904.5582452518156	1587.9333333333334	39734.46666666667	-0.14266731551736783
905.288898563507	1587.5	39886.23333333333	0.027594040857746728
906.0194784238527	1588.1333333333334	39939.666666666664	0.34929847912436357
906.7499848306873	1587.9333333333334	40085.46666666667	0.16924945880354886
907.4804177818455	1587.9333333333334	40324.6	0.13605365671728029
908.2107772751625	1588.6666666666667	40563.03333333333	0.2429871046502226
908.9410633084728	1587.3333333333333	40844.5	0.40767136036153223
909.6712758796114	1587.9333333333334	40939.96666666667	0.2513287904650169
910.4014149864129	1587.4	41050.8	-0.09463263780619634
911.1314806267123	1588.1333333333334	41208.86666666667	0.12205288202792486
911.8614727983444	1587.0	41311.933333333334	-0.15375719574035165
912.5913914991438	1588.2	41503.23333333333	0.015232930728106697
913.3212367269456	1588.1666666666667	41708.86666666667	0.38264119721402556
914.0510084795844	1587.6666666666667	41840.36666666667	0.058984972361579735
914.7807067548952	1587.7666666666667	41988.0	-0.04443023936999902
915.5103315507125	1587.5666666666666	42106.9	0.3996155334152832
916.2398828648716	1587.8	42244.166666666664	0.2133378819609639
916.9693606952068	1588.0	42412.4	-0.09927768408647661
917.6987650395532	1587.3333333333333	42526.96666666667	0.18249881789750852
918.4280958957455	1587.8	42591.933333333334	0.1800925049290351
919.1573532616186	1587.8	42684.3	-0.1651765807791637
919.8865371350073	1588.0	42752.26666666667	0.056975241604249154
920.6156475137464	1587.7666666666667	42780.4	0.12618305535095042
921.3446843956707	1587.6666666666667	42823.63333333333	0.17697254499456924
922.0736477786149	1587.5666666666666	42800.2	0.06358329901545096
922.802537660414	1587.7666666666667	42860.26666666667	-0.011925462598425193
923.5313540389027	1587.9333333333334	42915.23333333333	0.15695765956651442
924.2600969119159	1586.9333333333334	42868.63333333333	-0.20369471646141254
924.9887662772883	1587.3	42876.0	0.30900268142704096
925.7173621328548	1588.4	42800.066666666666	0.14826186467953717
926.4458844764501	1587.3333333333333	42737.23333333333	-0.0010553949201470207
927.1743333059092	1587.5666666666666	42566.13333333333	0.12966930709335056
927.9027086190666	1587.1333333333334	42209.5	-0.06057821421455629
928.6310104137575	1588.2666666666667	41777.63333333333	0.1502322124806373
929.3592386878165	1587.4333333333334	41179.0	-0.18717021604839465
930.0873934390784	1588.2333333333333	40469.0	0.1359217821612241
930.815474665378	1588.1666666666667	39685.066666666666	-0.06041438173944849
931.5434823645503	1587.4666666666667	38763.933333333334	0.33696091011476176
932.2714165344298	1587.1	37652.666666666664	0.2794597449144104
932.9992771728516	1587.8666666666666	36530.2	0.3075167731205377
933.7270642776504	1587.8	35366.63333333333	-0.22194082472585963
934.4547778466609	1587.7	34304.0	0.3355334607307096
935.1824178777181	1587.4666666666667	33427.333333333336	0.06183888404342687
935.9099843686568	1587.7666666666667	32770.76666666667	0.03481960458730713
936.6374773173115	1587.3333333333333	32273.866666666665	0.32799257947096677
937.3648967215174	1587.7666666666667	31919.633333333335	-0.12359527931391423
938.0922425791092	1587.8333333333333	31758.566666666666	0.08013711978396593
938.8195148879216	1588.2333333333333	31800.866666666665	-0.09438294196125804
939.5467136457895	1587.9666666666667	31952.366666666665	0.12826694899925437
940.2738388505477	1587.3666666666666	32257.833333333332	-0.5830014165283733
941.000890500031	1587.9666666666667	32653.9	-0.121606937944793
941.7278685920743	1587.4666666666667	33183.433333333334	0.24840188728750803
942.4547731245123	1587.8	33826.666666666664	-0.14456623712998282
943.1816040951798	1587.6666666666667	34559.96666666667	0.2129913880807876
943.9083615019116	1588.1	35260.2	0.35956623465388016
944.6350453425426	1588.0	35977.833333333336	0.38239307304958736
945.3616556149077	1587.5666666666666	36722.2	0.23739349030736567
946.0881923168415	1588.0333333333333	37464.86666666667	0.2926397194026563
946.8146554461789	1587.5666666666666	38144.6	0.06653262513363524
947.5410450007547	1587.1	38897.2	0.038802172716219156
948.2673609784038	1587.3333333333333	39686.0	0.19192900801880336
948.9936033769609	1587.6333333333334	40517.6	-0.09964694632833611
949.7197721942608	1588.2333333333333	41332.6	0.19636967533470595
950.4458674281384	1587.0333333333333	42098.166666666664	0.14474916237385152
951.1718890764284	1587.2666666666667	42905.2	0.10196906533999038
951.8978371369658	1587.5666666666666	43626.6	0.6627060427273258
952.6237116075853	1587.9333333333334	44230.166666666664	0.8529493463046502
953.3495124861216	1587.9333333333334	44720.3	0.5346506872703711
954.0752397704097	1587.2	45185.76666666667	-0.014941558095957036
954.8008934582843	1587.6	45782.8	0.23361153517108438
955.5264735475803	1587.1666666666667	46324.26666666667	-0.0003235899809833747
956.2519800361324	1588.1333333333334	46772.066666666666	0.03300142914454457
956.9774129217755	1587.1666666666667	47214.7	0.1383540032728493
957.7027722023442	1587.5666666666666	47637.566666666666	-0.12038489607412975
958.4280578756737	1587.7333333333333	48027.36666666667	0.6551203471327413
959.1532699395985	1587.7666666666667	48328.53333333333	0.3324552257857602
959.8784083919536	1587.4333333333334	48698.86666666667	0.02151025377305419
960.6034732305736	1587.3	49041.03333333333	-0.08357982229222126
961.3284644532936	1587.7	49318.433333333334	-0.06429373610828923
962.053382057948	1588.0333333333333	49563.53333333333	-0.13455849613079277
962.7782260423721	1588.4333333333334	49832.833333333336	-0.006301330970473756
963.5029964044004	1588.1333333333334	50063.833333333336	-0.1913820941514481
964.2276931418677	1587.8	50244.8	0.13896457036432103
964.952316252609	1587.9333333333334	50420.2	-0.19117024600285595
965.6768657344589	1587.4333333333334	50500.2	0.27444655151282754
966.4013415852523	1587.7333333333333	50594.53333333333	0.27421536638845534
967.1257438028242	1587.9	50648.666666666664	0.21899899718141758
967.8500723850091	1587.4666666666667	50699.53333333333	0.261829586990706
968.574327329642	1587.5	50700.63333333333	0.1636214381601152
969.2985086345576	1587.6666666666667	50812.433333333334	-0.08439546078757677
970.0226162975908	1587.8333333333333	50850.03333333333	0.10521675109943018
970.7466503165765	1587.5	50764.0	0.6053686354865835
971.4706106893493	1587.7333333333333	50682.03333333333	0.17725360646473148
972.1944974137441	1588.1666666666667	50509.066666666666	0.46424451183178567
972.9183104875957	1587.1333333333334	50129.4	-0.092439689498384
973.6420499087391	1587.8666666666666	49821.3	-0.15394134331064885
974.3657156750087	1588.3	49627.26666666667	0.13201081546085724
975.0893077842397	1588.0333333333333	49353.53333333333	-0.032427710867069956
975.8128262342667	1587.8333333333333	49319.53333333333	0.21599522035838672
976.5362710229247	1587.6333333333334	49269.333333333336	0.2809270212789065
977.2596421480483	1587.5333333333333	49156.2	0.09130803277776292
977.9829396074724	1588.2333333333333	48999.1	-0.10655094669173107
978.7061633990318	1587.2333333333333	48769.26666666667	0.272236363198463
979.4293135205613	1588.0	48522.46666666667	-0.010486844855314193
980.1523899698958	1587.7333333333333	48330.066666666666	0.16727462419900876
980.87539274487	1587.9666666666667	48261.3	0.47295046713864364
981.5983218433189	1587.4666666666667	48225.36666666667	0.060222102030137975
982.3211772630771	1587.3	48271.13333333333	0.337205525644952
983.0439590019795	1587.4	48356.46666666667	0.09472686020306278
983.7666670578608	1588.1	48452.26666666667	0.4063975615863298
984.4893014285559	1587.3666666666666	48459.066666666666	-0.07998565800410683
985.2118621118997	1588.7	48421.666666666664	-0.02998251986968234
985.9343491057269	1588.0333333333333	48385.666666666664	-0.33179740032663513
986.6567624078724	1588.0333333333333	48286.0	-0.0381286240142885
987.3791020161709	1589.2666666666667	48226.36666666667	0.17386272207907885
988.1013679284573	1587.7666666666667	48192.53333333333	0.3129094177688239
988.8235601425663	1588.0	48197.1	0.05435726120188944
989.5456786563328	1587.6333333333334	48248.9	-0.048395717490874776
990.2677234675917	1588.1	48296.066666666666	0.010537953575815358
990.9896945741776	1587.9666666666667	48275.2	0.1482405210345027
991.7115919739255	1587.9666666666667	48119.9	0.4989935760457293
992.4334156646702	1587.5666666666666	47742.933333333334	0.13614404532764435
993.1551656442463	1587.9666666666667	47386.933333333334	0.41395581263599457
993.8768419104888	1588.0	47043.63333333333	-0.08343243482083577
994.5984444612325	1587.0	46750.933333333334	0.09392601165116131
995.3199732943121	1587.5666666666666	46460.833333333336	0.0780781967923515
996.0414284075626	1588.0666666666666	46202.566666666666	-0.029526614596501237
996.7628097988187	1587.4666666666667	46024.03333333333	0.22354164471717314
997.4841174659151	1588.3	45801.36666666667	0.01276977982843436
998.2053514066869	1587.4666666666667	45538.86666666667	0.20458992085200214
998.9265116189687	1587.6	45154.03333333333	0.5033714575403252
999.6475981005952	1588.2666666666667	44605.26666666667	0.10467323865325037
1000.3686108494015	1587.9	44055.166666666664	0.2833684193187262
1001.0895498632223	1587.5333333333333	43708.26666666667	0.32834822142204034
1001.8104151398923	1588.4333333333334	43415.26666666667	0.3032939973782139
1002.5312066772464	1588.1333333333334	43051.666666666664	-0.19756699424000554
1003.2519244731194	1587.4333333333334	42772.166666666664	-0.2586278516454726
1003.9725685253462	1587.9666666666667	42498.433333333334	0.0994453921536277
1004.6931388317614	1587.8	42105.36666666667	0.155805968803561
1005.4136353902	1588.8	41578.13333333333	-0.022443953488763577
1006.1340581984969	1587.4	40953.26666666667	0.09709474215056128
1006.8544072544867	1587.9333333333334	40245.4	0.19852024040238467
1007.5746825560042	1588.2333333333333	39568.933333333334	-0.24767923808311518
1008.2948841008844	1587.4666666666667	39033.36666666667	-0.09084085736009315
1009.0150118869618	1587.9333333333334	38567.73333333333	0.06812112427490978
1009.7350659120716	1587.6	38231.066666666666	-0.2954067326877819
1010.4550461740483	1587.8	37904.933333333334	0.016742070157577952
1011.174952670727	1588.0333333333333	37485.7	-0.163293993304422
1011.8947853999423	1587.7	37041.53333333333	-0.005308117845281066
1012.614544359529	1587.9333333333334	36491.23333333333	0.04189275158328265
1013.334229547322	1587.3	35875.666666666664	-0.07134561566777492
1014.0538409611561	1587.7333333333333	35189.5	0.44268286407893587
1014.7733785988661	1587.7333333333333	34516.86666666667	0.2704538023537381
1015.4928424582868	1587.6333333333334	33963.73333333333	-0.0701944989659105
1016.2122325372529	1587.3666666666666	33514.933333333334	-0.03309813683709391
1016.9315488335994	1587.7	33157.066666666666	0.3018380532549901
1017.6507913451611	1588.0	32818.566666666666	0.21281502228057056
1018.3699600697728	1587.9666666666667	32469.066666666666	0.0018751293162530271
1019.0890550052692	1588.0	32059.233333333334	0.09740372946901756
1019.8080761494851	1587.2333333333333	31525.633333333335	0.15234254018517188
1020.5270235002555	1588.6666666666667	30864.233333333334	0.12364016435738688
1021.2458970554151	1587.8333333333333	30158.0	-0.013680664939989037
1021.9646968127987	1587.7666666666667	29526.2	0.47333479515303073
1022.6834227702411	1587.6666666666667	28975.3	0.03858786101357173
1023.4020749255772	1587.6333333333334	28487.133333333335	-0.20069073874948803
1024.1206532766416	1588.2333333333333	28108.466666666667	-0.049125124316898854
1024.8391578212693	1587.6333333333334	27784.4	0.0851096176852845
1025.5575885572953	1588.1666666666667	27446.133333333335	-0.16176540256516414
1026.2759454825539	1587.7666666666667	27011.933333333334	0.10136476396307728
1026.9942285948803	1587.3666666666666	26438.033333333333	-0.18462561658497764
1027.7124378921092	1587.5	25887.833333333332	0.5108425260648584
1028.4305733720753	1588.0	25266.966666666667	-0.05012900656748745
1029.1486350326138	1587.5666666666666	24720.366666666665	0.2528964078727851
1029.866622871559	1587.3666666666666	24246.566666666666	0.010861075577646661
1030.584536886746	1587.6333333333334	23823.933333333334	0.28198721235432506
1031.3023770760096	1587.6666666666667	23459.966666666667	0.5384288656528943
1032.0201434371845	1588.1	23136.033333333333	0.030905140159133298
1032.7378359681059	1586.9666666666667	22783.633333333335	-0.01502486763523038
1033.455454666608	1588.4	22379.133333333335	0.15042575860861482
1034.1729995305259	1587.6333333333334	21927.066666666666	-0.1594015435788554
1034.8904705576945	1587.8666666666666	21429.166666666668	-0.26476901922878815
1035.6078677459486	1587.8666666666666	20912.3	0.032213717910410486
1036.3251910931228	1587.8666666666666	20405.566666666666	0.13387907471701985
1037.042440597052	1587.6666666666667	19928.666666666668	-0.16177559896900556
1037.7596162555712	1587.6	19516.6	-0.39868929828891225
1038.4767180665153	1587.8333333333333	19182.066666666666	0.26749139098921565
1039.1937460277186	1587.3	18872.6	0.13318332386096648
1039.9107001370162	1587.7	18596.266666666666	-0.09361408940873439
1040.627580392243	1588.0	18313.333333333332	-0.15836535522754386
1041.3443867912338	1587.7333333333333	17967.0	0.3342162024418517
1042.0611193318232	1587.7	17565.0	-0.29889878428730815
1042.7777780118463	1587.7	17114.3	0.3553770221443091
1043.4943628291376	1587.7666666666667	16656.333333333332	0.2373595666183537
1044.2108737815322	1587.9	16222.3	0.07815455654243626
1044.9273108668647	1587.6333333333334	15856.166666666666	-0.21300829133893787
1045.64367408297	1587.6	15504.0	-0.4792889453589726
1046.359963427683	1587.0	15232.033333333333	0.5807190984521737
1047.0761788988382	1587.1666666666667	14965.0	0.15477139478035695
1047.7923204942708	1588.4	14730.133333333333	0.45628781496289295
1048.5083882118154	1588.5	14426.233333333334	-0.8708006152364088
1049.224382049307	1587.5	14151.833333333334	0.7230238267496594
1049.9403020045802	1588.0666666666666	13809.566666666668	0.11609744645323224
1050.6561480754697	1587.5333333333333	13471.433333333332	-0.09013443062261328
1051.3719202598106	1588.2333333333333	13171.966666666667	0.550227467370649
1052.0876185554378	1587.9666666666667	12885.433333333332	0.04100647795632955
1052.8032429601856	1587.4	12618.333333333334	0.08662396198389083
1053.5187934718892	1587.8333333333333	12415.266666666666	-0.4062636575930589
1054.2342700883835	1588.2333333333333	12260.1	0.2632425023786758
1054.949672807503	1588.2	12118.233333333334	0.06599446990910836
1055.6650016270826	1587.3333333333333	11948.4	-0.004191579883566719
1056.3802565449573	1588.0333333333333	11737.2	0.43811698237373703
1057.0954375589617	1587.5333333333333	11510.866666666667	-0.5234053967283183
1057.8105446669308	1587.9666666666667	11308.733333333334	0.8631228052701935
1058.5255778666992	1588.2333333333333	11064.133333333333	0.33469871200703943
1059.240537156102	1587.8666666666666	10829.333333333334	-0.6433425351389173
1059.9554225329737	1587.7666666666667	10648.333333333334	-0.2587577258737533
1060.6702339951491	1587.5666666666666	10507.233333333334	0.6951935773793193
1061.3849715404633	1587.6333333333334	10355.1	-0.01320907224892171
1062.0996351667509	1587.9	10261.666666666666	0.9005218811657717
1062.8142248718468	1587.0666666666666	10144.566666666668	0.2893722874031828
1063.528740653586	1587.6	9989.2	-0.26182657441856244
1064.2431825098029	1587.7333333333333	9812.166666666666	-0.022881736673945066
1064.9575504383324	1587.8666666666666	9604.466666666667	-0.716316807277418
1065.6718444370097	1587.6333333333334	9408.1	0.05738795839947714
1066.386064503669	1586.9666666666667	9216.2	-0.7867501261741179
1067.1002106361457	1587.9666666666667	9071.3	-0.7074492308053927
1067.8142828322743	1587.3333333333333	8954.666666666666	0.28304581896064496
1068.5282810898898	1587.7333333333333	8861.766666666666	-0.4495431846336422
1069.2422054068265	1588.0333333333333	8764.2	0.14728789042816787
1069.95605578092	1588.3333333333333	8664.566666666668	0.2762694146111291
1070.6698322100044	1587.5333333333333	8519.533333333333	-0.35696210966549996
1071.383534691915	1588.2666666666667	8356.333333333334	-0.0812720825785212
1072.0971632244864	1587.6666666666667	8170.966666666666	-0.46812833449480246
1072.8107178055534	1587.9666666666667	8020.2	-0.42066126662594705
1073.524198432951	1588.2666666666667	7878.6	-0.38876011929716764
1074.2376051045137	1588.2	7782.566666666667	0.2922282964344922
1074.9509378180765	1587.8333333333333	7687.3	-0.13051746302529238
1075.6641965714741	1587.7666666666667	7612.6	0.4014534565596871
1076.3773813625414	1587.8	7507.9	-0.23224239033388647
1077.0904921891133	1588.0333333333333	7409.8	0.8113934453732716
1077.8035290490245	1587.1666666666667	7285.2	0.3888874527540454
1078.51649194011	1587.6333333333334	7149.366666666667	0.0364417438354175
1079.2293808602042	1587.5	7028.3	0.10378074670015136
1079.9421958071423	1588.2	6902.566666666667	-0.12256395635941669
1080.6549367787588	1588.0333333333333	6817.0	-0.10519090301998568
1081.367603772889	1587.5333333333333	6747.333333333333	-0.215979692866613
1082.080196787367	1587.9	6689.4	0.028377841221818252
1082.7927158200282	1587.1666666666667	6605.3	0.020194308999086277
1083.5051608687072	1587.7666666666667	6498.466666666666	-0.4508018229440805
1084.217531931239	1587.2666666666667	6383.533333333334	-0.36204282689930123
1084.9298290054578	1587.8666666666666	6264.533333333334	0.34373319458366725
1085.6420520891993	1587.5666666666666	6167.6	0.10115677463865787
1086.3542011802977	1587.7	6085.966666666666	-0.12871035655328059
1087.0662762765878	1587.7333333333333	6022.933333333333	0.8887160720712982
1087.7782773759047	1587.5	5967.966666666666	0.4099862945018004
1088.4902044760831	1587.4666666666667	5891.666666666667	0.5115286236415768
1089.202057574958	1588.3	5807.433333333333	0.3054798326321905
1089.9138366703637	1587.3333333333333	5710.2	0.21072709310858223
1090.6255417601355	1586.8	5617.566666666667	-0.08618735353611373
1091.337172842108	1587.8333333333333	5531.566666666667	-0.033035547358239055
1092.048729914116	1587.7	5474.8	-0.3462160300360914
1092.7602129739944	1588.1	5442.266666666666	0.8986274957305973
1093.471622019578	1587.3	5387.2	0.08382150993571755
1094.1829570487016	1587.2666666666667	5329.066666666667	0.3986750275380547
1094.8942180592	1587.2333333333333	5238.033333333334	-0.3012575705823068
1095.605405048908	1587.6333333333334	5158.6	1.404933073263012
1096.3165180156604	1587.1333333333334	5089.966666666666	-0.4584978383090492
1097.027556957292	1587.5666666666666	5039.966666666666	0.01677298375811361
1097.7385218716379	1588.0	5011.033333333334	0.5416674061395227
1098.4494127565324	1588.3333333333333	4962.266666666666	0.5624436873146723
1099.1602296098106	1588.0	4874.033333333334	0.14540446141044086
1099.8709724293074	1587.8333333333333	4783.7	-1.031557333345495
1100.5816412128574	1588.2333333333333	4715.6	-0.8185555886603338
1101.2922359582956	1587.2666666666667	4666.4	-0.8735959950209756
1102.0027566634565	1587.8	4640.333333333333	0.02371289084775965
1102.7132033261753	1587.7	4583.966666666666	0.16913566808602457
1103.4235759442865	1587.7666666666667	4510.733333333334	1.1058516376042835
1104.1338745156252	1587.7333333333333	4430.733333333334	0.06110798967501311
1104.844099038026	1587.8333333333333	4387.166666666667	1.543819015527721
1105.5542495093239	1587.2333333333333	4342.6	0.14187907820181814
1106.2643259273534	1587.2	4302.266666666666	0.3840670720119063
1106.9743282899494	1587.2	4223.366666666667	0.8465139148959175
1107.684256594947	1588.0333333333333	4141.2	-0.028349129022358116
1108.394110840181	1587.8333333333333	4079.5	-0.5573982724923777
1109.1038910234856	1588.1333333333334	4044.9333333333334	0.636847419557188
1109.8135971426964	1587.1	3989.6666666666665	1.6964531856673666
1110.5232291956477	1587.7666666666667	3907.3	0.05617370051781877
1111.2327871801745	1587.8333333333333	3842.0666666666666	-0.4428858634274723
1111.9422710941117	1587.4333333333334	3800.0666666666666	0.3927364495315717
1112.6516809352938	1588.0	3752.133333333333	0.5890554911616622
1113.3610167015559	1587.6333333333334	3693.6	2.357305064024982
1114.0702783907325	1587.5333333333333	3635.0666666666666	0.3253513199985683
1114.7794660006589	1587.3	3590.366666666667	-0.3973119897972744
1115.4885795291696	1587.9666666666667	3551.9	-0.8247871365819681
1116.1976189740992	1587.4666666666667	3513.5333333333333	0.8953365091744714
1116.906584333283	1588.0	3462.4	0.9277817711414629
1117.6154756045555	1587.0333333333333	3418.633333333333	-0.3713168076709482
1118.3242927857516	1586.8666666666666	3381.1	0.5974678700413857
1119.0330358747062	1587.4333333333334	3339.3333333333335	-1.3365964056607755
1119.741704869254	1587.7333333333333	3306.266666666667	0.902277098749261
1120.4502997672296	1587.4666666666667	3259.4666666666667	0.025975327134926757
1121.1588205664682	1586.3666666666666	1663.2666666666667	-2.8146208814615568
1121.8672672648045	1586.9333333333334	1663.3	1.8998039127485133
1122.5756398600731	1587.3666666666666	1662.3	-0.9648848268077844
1123.2839383501089	1586.9666666666667	1662.9333333333334	-0.9517743934339642
