# Supplementary material for: Roblonski: A Material-Efficient Robo-Fluidic Toolbox for Rapid Photochemical Characterization
Source: ACS Cent Sci. 2026 Feb 6;12(3):333–44. doi: 10.1021/acscentsci.5c02027 (PMC13022720; doi:10.1021/acscentsci.5c02027)
Supplement: Supplementary file 2 [file oc5c02027_si_002.zip › BeerLambertStudy/Raw Data (Automataed)/BLEC Study (2025 Jun 12)/Rubpy1/blec_Rubpy1__12062025_aABS_i3_eEXP_s2_d105e-01_t250-0_m7_v175-0.csv]

name	C:/Users/cbe.mabolha.shared/Documents/Gilson Spectroscopy Project\BLEC Study (2025 Jun 12)\Rubpy1\blec_Rubpy1__12062025_aABS_i3_eEXP_s2_d105e-01_t250-0_m7_v175-0.csv
2025-06-12 17:51:58.156768
mix_iter=7	mix_disp=175.0
droplet_volume=50.0	working_volume=250.0
dilution_scheme=Fractional(value=0.3333333333333333)	n_dil=6
calibration=Calibration(y = f(x); f(x) = -0.244 + 0.9765x; s.t. y > 0.0; Set Feb 4	2025 from "Manuscript Figures Data.xlsx")
count	30
interval	0.1 (Sec)
integration_time	40000 (uSec)
NLC=False	DCC=False	WCAL=-5	Slit=S5
Conc_0=0.105	nFRAC=0.34742026919810426	nConc_(3;2)=0.03647912826580094	aFRAC=0.3480193145804402	aConc_(3;2)=0.03654202803094622
wavelength (nm)	dark reference (int)	light reference (int)	abs (mOD)
W	D	L	S
344.6678771972656	1602.6666666666667	1679.1	5.911454140502227
345.45221902608614	1590.8666666666666	1666.4	0.959343182019168
346.236489003635	1587.9333333333334	1662.7	-0.9670333140548754
347.02068712774695	1586.6333333333334	1660.7333333333333	-1.754727566550311
347.8048133962569	1586.5333333333333	2393.3	16.047548384007246
348.5888678069997	1586.7333333333333	2405.733333333333	15.8950964305305
349.3728503578101	1587.5	2416.8333333333335	14.049633514078256
350.15676104652283	1588.5333333333333	2435.366666666667	16.94240425587732
350.94059987097285	1588.1333333333334	2441.1	17.082900135364692
351.72436682899485	1588.9666666666667	2447.7	14.954679285976091
352.5080619184237	1588.0333333333333	2450.366666666667	12.431155366604536
353.2916851370942	1586.1666666666667	2457.133333333333	14.792612746352983
354.0752364828412	1586.8	2460.6	14.28130697630674
354.8587159534994	1586.7	2462.4666666666667	12.816232025928366
355.6421235469038	1587.0666666666666	2467.1	14.280469111322837
356.42545926088906	1588.0	2466.4666666666667	14.595987374643633
357.20872309329	1587.6333333333334	2469.1	16.70762564557359
357.9919150419415	1587.5666666666666	2463.2	13.568083619176157
358.77503510467835	1587.7	2459.4666666666667	12.02147848742447
359.5580832793353	1587.2666666666667	2453.733333333333	13.593227934300016
360.34105956374725	1586.7333333333333	2448.7	13.68265317072889
361.12396395574893	1587.1666666666667	2445.9333333333334	13.54310725713067
361.9067964531752	1587.7333333333333	2444.9333333333334	11.309010010957971
362.6895570538609	1587.4	2441.233333333333	11.54567349602197
363.47224575564076	1587.2333333333333	2443.0	12.092865149694523
364.2548625563497	1588.0	2438.133333333333	11.421742269513794
365.0374074538224	1587.8666666666666	2437.6	12.23250939269744
365.8198804458938	1587.6	2432.9333333333334	12.402805064615201
366.6022815303986	1587.9666666666667	2433.4333333333334	12.718068619782299
367.3846107051717	1587.3333333333333	2434.866666666667	15.067363545378642
368.1668679680479	1587.5333333333333	2435.1	11.071156269918871
368.9490533168619	1587.0	2440.7	14.658355982590493
369.7311667494487	1587.9	2444.6	13.262585628038497
370.5132082636429	1587.7333333333333	2454.0333333333333	13.216723442221653
371.2951778572795	1587.5	2455.3333333333335	11.065964253025278
372.07707552819323	1588.0333333333333	2459.133333333333	13.588370940734142
372.8589012742189	1587.4666666666667	2460.3	8.626709566061471
373.6406550931913	1587.2333333333333	2472.133333333333	10.91694988981097
374.4223369829453	1588.1666666666667	2482.9333333333334	13.457001112771085
375.2039469413157	1587.5333333333333	2490.266666666667	13.005798699650336
375.9854849661373	1587.8333333333333	2485.3333333333335	12.53457410612477
376.7669510552448	1587.9	2490.0	13.693562584109186
377.5483452064732	1587.4	2492.9	13.212608369894092
378.3296674176572	1587.7	2507.3	14.371643529396232
379.11091768663164	1587.6	2514.1	17.29279035320588
379.89209601123133	1587.2	2514.866666666667	12.201463684662073
380.67320238929113	1587.5666666666666	2523.0666666666666	16.736947238908577
381.45423681864577	1587.3	2521.366666666667	14.770288812629659
382.23519929713007	1587.9666666666667	2530.233333333333	15.992330358074621
383.01608982257886	1587.8	2545.1	14.85937795703554
383.796908392827	1587.7333333333333	2555.5333333333333	17.75432119228743
384.57765500570923	1587.7333333333333	2555.0666666666666	15.84969794590817
385.3583296590604	1587.6	2545.4333333333334	16.747480670917273
386.1389323507153	1587.4	2549.266666666667	15.769741290113714
386.91946307850884	1587.7333333333333	2562.866666666667	19.49279068451975
387.69992184027564	1587.1666666666667	2580.733333333333	17.55760063620342
388.48030863385065	1588.0333333333333	2603.5333333333333	16.978031394801135
389.2606234570687	1587.1666666666667	2592.9	15.517138664716033
390.04086630776453	1587.4666666666667	2584.1666666666665	18.894704438699502
390.82103718377294	1587.7	2585.9	20.018344875392128
391.6011360829288	1588.4	2594.5	19.70691683081586
392.3811630030669	1587.6666666666667	2623.9	19.763876969830257
393.161117942022	1587.6333333333334	2659.4333333333334	18.064312974409326
393.941000897629	1587.2333333333333	2705.0333333333333	18.53408596922765
394.72081186772266	1587.7333333333333	2715.8333333333335	19.93032039189476
395.5005508501378	1587.1666666666667	2704.3	20.388548395568254
396.28021784270925	1587.7333333333333	2708.633333333333	21.456722982179578
397.0598128432718	1586.9	2714.5333333333333	22.337886013030346
397.83933584966024	1587.5666666666666	2716.1666666666665	20.916171184137138
398.6187868597095	1588.7666666666667	2731.366666666667	22.077724770876127
399.3981658712542	1587.5666666666666	2748.6	23.083667332740657
400.1774728821293	1588.0333333333333	2770.633333333333	21.878414891435817
400.9567078901696	1587.3333333333333	2800.366666666667	22.872881930087058
401.7358708932098	1587.4	2799.866666666667	24.04328857289357
402.5149618890848	1588.0	2787.1	24.88111082940172
403.2939808756294	1587.4	2792.3333333333335	25.712140040762215
404.07292785067847	1587.5333333333333	2815.866666666667	24.98306344748144
404.8518028120667	1586.7	2830.1666666666665	26.94349068865943
405.630605757629	1587.8	2836.0333333333333	28.803359034636966
406.4093366852001	1586.9666666666667	2823.9666666666667	27.500074569314197
407.1879955926149	1587.5666666666666	2832.0	30.11447860688643
407.9665824777082	1587.5333333333333	2845.4	28.489318066900193
408.74509733831474	1587.1666666666667	2869.3	29.621403931968292
409.52354017226935	1587.1666666666667	2873.266666666667	28.93691498272811
410.3019109774069	1587.7666666666667	2879.766666666667	29.807185836491808
411.08020975156217	1588.1333333333334	2891.4	30.528504310306303
411.8584364925699	1586.9333333333334	2913.5333333333333	31.21372033126681
412.6365911982651	1587.7333333333333	2942.4666666666667	31.184653288153036
413.4146738664823	1587.0	2964.4333333333334	31.7588430377957
414.19268449505654	1587.5333333333333	2990.9333333333334	32.93755850388939
414.97062308182257	1588.0	3028.6	31.362995241980677
415.74848962461516	1587.0333333333333	3074.1	33.16527281121387
416.52628412126916	1586.8333333333333	3142.9666666666667	32.800539463002735
417.3040065696194	1586.9	3215.9	34.702124975793126
418.0816569675006	1587.8666666666666	3219.9333333333334	35.528561578110335
418.8592353127476	1587.5333333333333	3209.4333333333334	37.946816834751864
419.63674160319533	1587.1	3215.9666666666667	36.21912811140298
420.4141758366785	1587.8333333333333	3248.3	34.20666858267032
421.1915380110319	1587.8	3272.0	36.64141054002491
421.9688281240904	1587.5333333333333	3268.6666666666665	36.748641227805116
422.7460461736888	1587.6	3319.2	37.742962317084476
423.52319215766187	1586.7666666666667	3391.266666666667	36.48432307198596
424.3002660738445	1587.2666666666667	3473.3	37.89673087935352
425.0772679200714	1587.1	3606.866666666667	36.81683667303801
425.8541976941775	1587.4	3754.733333333333	36.08441165381919
426.6310553939975	1587.8	3824.1666666666665	37.28805793480006
427.40784101736625	1587.4333333333334	3881.366666666667	37.19804510250421
428.18455456211865	1587.2666666666667	4002.266666666667	37.001283405011684
428.96119602608934	1587.6	4196.2	37.712892183676566
429.7377654071133	1587.5666666666666	4402.3	37.64925171360223
430.5142627030252	1587.7333333333333	4533.5	39.38148922095012
431.29068791166	1587.4333333333334	4672.9	38.53306687360931
432.06704103085235	1588.2666666666667	4801.733333333334	39.64199389363804
432.8433220584372	1587.4333333333334	4887.066666666667	38.81840348503823
433.6195309922492	1587.5333333333333	4945.733333333334	38.36031221793284
434.3956678301234	1587.0333333333333	4981.7	39.169343140880564
435.1717325698944	1587.7666666666667	5000.033333333334	39.17613867982464
435.9477252093971	1587.7666666666667	5017.866666666667	39.82719982692252
436.72364574646633	1587.8	5061.033333333334	41.463964034695735
437.49949417893686	1587.5	5134.833333333333	41.83937050117687
438.27527050464346	1586.9	5226.4	41.962253339490054
439.0509747214211	1587.4666666666667	5408.733333333334	42.22427671596075
439.8266068271044	1588.0666666666666	5668.733333333334	42.294706026620915
440.6021668195283	1587.3	6031.166666666667	42.00000646356943
441.37765469652754	1586.9333333333334	6503.833333333333	43.07769371848826
442.1530704559369	1587.5666666666666	7006.9	43.610950603363065
442.9284140955914	1587.5	7443.2	43.70465244842788
443.7036856133256	1587.8	7761.033333333334	44.51197724022194
444.47888500697445	1587.7333333333333	7917.633333333333	44.512353846479
445.2540122743727	1587.7333333333333	7961.6	44.43563268632034
446.0290674133552	1587.1666666666667	7897.133333333333	43.804405126992286
446.8040504217568	1587.3666666666666	7811.333333333333	43.68230369558965
447.5789612974122	1587.5666666666666	7724.766666666666	43.41132042963395
448.35380003815635	1588.3333333333333	7672.533333333334	44.51512998912101
449.1285666418239	1588.2	7641.966666666666	43.90075396746392
449.90326110624983	1586.8	7638.2	43.01718906051942
450.67788342926883	1587.2333333333333	7657.866666666667	43.398049607395244
451.4524336087157	1587.6666666666667	7685.966666666666	42.01793377996727
452.22691164242536	1587.4333333333334	7740.1	41.78367437683503
453.00131752823256	1587.4666666666667	7804.5	42.0346665131218
453.7756512639721	1588.1333333333334	7880.433333333333	42.45228322958272
454.5499128474788	1587.5	7953.266666666666	41.817697656648946
455.32410227658755	1587.9666666666667	7989.466666666666	40.7025959288519
456.09821954913303	1587.0666666666666	7998.733333333334	39.446509021013426
456.8722646629501	1587.5666666666666	7972.133333333333	38.609523353760245
457.6462376158736	1587.5333333333333	7904.1	38.11766701054458
458.4201384057383	1587.3	7808.266666666666	37.320653464968906
459.1939670303791	1587.6	7687.566666666667	36.896504657487206
459.96772348763074	1587.2666666666667	7538.533333333334	35.65189481529599
460.741407775328	1588.0333333333333	7402.133333333333	35.12059117067923
461.51501989130577	1587.4333333333334	7260.4	34.61986467721514
462.2885598333988	1587.5333333333333	7147.7	33.54489212594337
463.0620275994419	1587.5666666666666	7054.733333333334	31.101417010461745
463.83542318726995	1587.4666666666667	6992.366666666667	32.684183013211296
464.6087465947177	1587.4333333333334	6941.266666666666	31.107146288779656
465.38199781962	1588.2333333333333	6910.766666666666	29.21474481994216
466.1551768598116	1587.5	6916.3	28.496964111631367
466.92828371312737	1588.0333333333333	6924.466666666666	27.30935222691926
467.7013183774021	1587.0333333333333	6964.433333333333	27.269498355148986
468.4742808504707	1587.3	7010.4	25.33688492822289
469.24717113016777	1587.2333333333333	7054.066666666667	25.004779727039065
470.0199892143283	1587.9666666666667	7130.733333333334	23.89831026848301
470.792735100787	1587.1333333333334	7205.6	22.923193270883665
471.5654087873788	1587.9666666666667	7272.366666666667	21.34824246476813
472.33801027193834	1587.1	7334.466666666666	20.091733521767466
473.11053955230057	1586.8666666666666	7414.7	19.826096531351254
473.88299662630027	1586.7333333333333	7468.266666666666	18.542696051298677
474.65538149177223	1587.3333333333333	7528.666666666667	18.667352814152984
475.4276941465513	1587.9333333333334	7557.7	17.56783964450703
476.1999345884722	1587.2333333333333	7584.033333333334	17.625277558052268
476.97210281536985	1587.6666666666667	7580.9	16.041520776584694
477.74419882507897	1587.3	7561.633333333333	15.897127033761684
478.51622261543446	1587.9333333333334	7529.0	14.647474259554853
479.2881741842711	1587.7666666666667	7499.3	14.159879286441493
480.06005352942367	1587.0666666666666	7445.666666666667	12.8978914983364
480.831860648727	1587.5	7399.2	12.449511678706537
481.60359554001593	1587.6333333333334	7363.266666666666	12.605788316865961
482.37525820112523	1587.4666666666667	7317.0	13.370041334180927
483.14684862988975	1588.0333333333333	7259.866666666667	10.707849714155236
483.91836682414424	1588.4666666666667	7214.433333333333	10.830535754251043
484.68981278172356	1587.7	7168.7	10.695528102015977
485.46118650046253	1588.5333333333333	7117.866666666667	10.059239694995021
486.23248797819593	1587.9	7079.5	9.552113275054108
487.0037172127586	1587.5666666666666	7046.8	9.566001992685923
487.7748742019853	1587.5	7012.7	9.443931388722914
488.54595894371096	1587.2333333333333	6972.1	7.760332842990381
489.31697143577026	1587.8333333333333	6937.7	7.6435355912510365
490.08791167599804	1587.7333333333333	6893.466666666666	7.385633161783205
490.8587796622292	1587.2666666666667	6872.566666666667	8.3627646079967
491.6295753922984	1588.0	6839.1	6.975406541668605
492.4002988640406	1588.0	6817.166666666667	7.480631001611614
493.17095007529053	1587.3666666666666	6784.633333333333	6.77938776877588
493.94152902388305	1587.8666666666666	6753.633333333333	6.1838494023580335
494.71203570765294	1586.9	6731.266666666666	7.061254773250513
495.482470124435	1587.5	6688.966666666666	6.348732976163026
496.25283227206404	1587.9	6663.033333333334	6.060729427281828
497.02312214837485	1588.4	6638.966666666666	5.474615070782181
497.7933397512024	1587.3666666666666	6606.066666666667	5.638155822203344
498.56348507838123	1587.6333333333334	6577.2	5.7977083847775885
499.3335581277464	1587.8666666666666	6579.066666666667	5.654731686079177
500.10355889713264	1587.3666666666666	6563.866666666667	4.941251749646053
500.8734873843747	1587.7	6548.633333333333	4.396404527379586
501.6433435873074	1587.8333333333333	6561.566666666667	5.376986623269754
502.4131275037657	1588.3666666666666	6560.533333333334	4.919079925056134
503.1828391315842	1587.8	6582.233333333334	5.090540058510382
503.95247846859786	1587.9	6603.2	5.46658600655546
504.72204551264144	1587.3666666666666	6610.433333333333	4.583426711188167
505.49154026154974	1587.5666666666666	6652.6	4.929550465050158
506.2609627131576	1587.6666666666667	6691.733333333334	4.716702017393604
507.03031286529983	1587.5333333333333	6731.666666666667	4.006103840358202
507.7995907158112	1587.6333333333334	6795.8	4.880455586092392
508.5687962625266	1587.9666666666667	6852.633333333333	3.8501584990782285
509.33792950328075	1588.0	6932.566666666667	4.648429198656378
510.1069904359085	1587.8333333333333	7019.2	4.196813277648109
510.8759790582447	1587.7	7093.866666666667	3.28302782686812
511.6448953681241	1587.3666666666666	7189.166666666667	3.617476461076046
512.4137393633815	1587.6666666666667	7289.833333333333	4.411864928951046
513.1825110418519	1587.4333333333334	7381.366666666667	3.718739952309852
513.9512104013698	1587.1	7481.966666666666	3.5978416160482554
514.7198374397702	1587.8333333333333	7600.133333333333	3.9595823547840343
515.4883921548881	1587.3666666666666	7699.933333333333	4.343825988278025
516.2568745445578	1587.8	7795.566666666667	3.110333022416854
517.0252846066146	1588.3	7911.666666666667	3.780116560636319
517.793622338893	1588.0	8020.533333333334	3.1395299523619444
518.561887739228	1587.6	8110.033333333334	2.6179965518828117
519.3300808054544	1587.6666666666667	8211.033333333333	3.705168540883625
520.0982015354069	1588.0666666666666	8284.033333333333	2.0174733227102983
520.8662499269203	1588.1333333333334	8386.866666666667	2.6055355106246365
521.6342259778296	1587.7666666666667	8481.8	3.0597452442115087
522.4021296859694	1588.2333333333333	8563.733333333334	2.620735262909504
523.1699610491747	1586.9666666666667	8623.266666666666	2.351792091140308
523.9377200652801	1587.6666666666667	8702.966666666667	2.9499307320272914
524.7054067321207	1587.1	8757.5	1.9668397953351937
525.4730210475309	1587.9333333333334	8823.0	3.193105133810538
526.2405630093459	1587.2666666666667	8872.6	2.011594372702858
527.0080326154003	1588.0666666666666	8944.7	2.512279089611003
527.7754298635291	1587.6666666666667	8996.766666666666	2.844372181095977
528.5427547515668	1588.0333333333333	9030.166666666666	2.362056306155253
529.3100072773485	1587.2666666666667	9077.866666666667	2.5430282168194425
530.077187438709	1587.6	9127.466666666667	1.5560577423278452
530.8442952334829	1587.9666666666667	9171.566666666668	2.6576958304088154
531.6113306595051	1587.0333333333333	9217.366666666667	1.9528372126026705
532.3782937146104	1587.3666666666666	9243.966666666667	1.944223586212112
533.1451843966338	1587.8333333333333	9296.466666666667	2.0801161646098
533.9120027034099	1587.2333333333333	9315.566666666668	1.813262388158524
534.6787486327736	1587.9333333333334	9341.966666666667	1.175909395596272
535.4454221825597	1587.8666666666666	9390.666666666666	1.6729821732300107
536.212023350603	1587.5666666666666	9442.433333333332	1.6100727944049087
536.9785521347383	1587.7666666666667	9473.766666666666	1.883856544662536
537.7450085328004	1588.0666666666666	9495.8	1.4743617734255436
538.5113925426242	1587.8	9520.7	1.9606759935864344
539.2777041620444	1587.9333333333334	9538.666666666666	1.700284698295302
540.0439433888959	1587.7	9561.933333333332	1.31634791877898
540.8101102210134	1587.5666666666666	9576.533333333333	1.323004465643896
541.5762046562318	1588.4333333333334	9585.566666666668	0.8969791145680649
542.3422266923859	1587.1	9622.266666666666	2.05150153162941
543.1081763273105	1588.2	9640.366666666667	1.9387937393478352
543.8740535588404	1587.5	9641.566666666668	0.7591713634920103
544.6398583848105	1588.0666666666666	9642.7	0.7807236122046918
545.4055908030555	1588.3333333333333	9648.8	0.9043216696649953
546.1712508114102	1587.7666666666667	9651.5	1.0550971314929236
546.9368384077096	1587.3666666666666	9660.566666666668	1.6726423121821457
547.7023535897882	1587.4	9651.2	0.51374332036718
548.4677963554811	1587.8666666666666	9654.566666666668	0.4345099776234598
549.2331667026231	1587.6666666666667	9658.166666666666	1.0578076561081577
549.9984646290487	1587.5666666666666	9651.9	1.1576016188925156
550.7636901325931	1587.4	9651.733333333334	1.307020330421808
551.5288432110908	1587.3666666666666	9647.066666666668	0.03412831486457321
552.2939238623768	1587.5666666666666	9634.733333333334	0.05217279993352198
553.0589320842859	1587.0333333333333	9643.533333333333	1.2362074009092987
553.8238678746528	1587.0666666666666	9624.4	0.172945306023339
554.5887312313124	1588.4666666666667	9629.333333333334	0.6918904234410542
555.3535221520995	1587.8	9659.2	1.251909019460428
556.1182406348488	1587.9	9637.4	0.565075277449657
556.8828866773954	1588.1333333333334	9665.166666666666	1.0731213010834184
557.6474602775738	1587.6666666666667	9670.466666666667	0.7797947730435733
558.411961433219	1587.6666666666667	9650.233333333334	0.7367869686501831
559.1763901421657	1588.6	9645.1	0.8255474476414706
559.9407464022488	1587.4	9653.3	0.6124502148295043
560.7050302113031	1588.2	9673.966666666667	0.34388640935923004
561.4692415671633	1588.1	9687.033333333333	0.5455163875310245
562.2333804676643	1587.9666666666667	9700.1	0.3445542022828137
562.997446910641	1588.3	9730.766666666666	0.2151790682550793
563.7614408939281	1587.8666666666666	9745.1	0.8846913574720567
564.5253624153604	1588.2666666666667	9749.333333333334	-0.01419054328416073
565.2892114727728	1587.7333333333333	9776.133333333333	0.15383677812716015
566.0529880639999	1587.7333333333333	9782.6	-0.34786717128964834
566.8166921868768	1587.8333333333333	9799.0	0.1481192597170157
567.5803238392382	1588.2666666666667	9810.233333333334	0.1496859752985923
568.3438830189189	1587.6333333333334	9820.8	0.7496879644068905
569.1073697237535	1587.5666666666666	9832.133333333333	0.029851012702746836
569.8707839515772	1586.9333333333334	9870.933333333332	0.5595677783664589
570.6341257002246	1586.8666666666666	9891.3	0.34180626356509125
571.3973949675305	1588.0	9899.1	-0.46307850821957536
572.1605917513298	1587.5	9919.966666666667	0.19810405772901607
572.9237160494572	1587.3666666666666	9936.9	-0.02947372575127784
573.6867678597476	1587.8	9943.833333333334	-0.03464779207335534
574.4497471800358	1587.4	9946.3	0.08486965584607808
575.2126540081566	1588.0666666666666	9946.6	-0.7319936220232132
575.9754883419448	1587.9333333333334	9961.166666666666	0.14006347969924568
576.7382501792351	1587.8333333333333	9968.766666666666	-0.0
577.5009395178625	1587.4333333333334	10006.3	0.8795692454713887
578.2635563556619	1587.9	10024.733333333334	-0.10122434732640845
579.0261006904677	1587.2	10035.9	-0.22782998853304626
579.7885725201152	1588.2666666666667	10040.066666666668	-0.15926383137900552
580.5509718424388	1587.5	10063.7	0.4374420508777517
581.3132986552736	1587.5333333333333	10068.666666666666	-0.13994360084178512
582.0755529564542	1587.5666666666666	10097.3	0.4425289622466699
582.8377347438156	1587.1666666666667	10109.266666666666	-0.1834207531871684
583.5998440151925	1587.0333333333333	10130.833333333334	-0.6738420215500484
584.3618807684197	1587.5666666666666	10158.766666666666	0.8622290419434776
585.123845001332	1587.9333333333334	10173.8	-0.5712062891064243
585.8857367117644	1588.0666666666666	10230.066666666668	0.18262768045069164
586.6475558975515	1587.5	10255.5	-0.42233151685710174
587.4093025565281	1588.2	10295.233333333334	0.4524681021270339
588.1709766865292	1587.3	10328.666666666666	-0.16888825321557407
588.9325782853895	1587.6	10375.033333333333	0.09391237512519159
589.6941073509438	1587.8666666666666	10437.3	-0.014722539997248558
590.4555638810269	1587.7	10495.1	0.2763752846486371
591.2169478734736	1586.9	10587.266666666666	0.44254435080760757
591.9782593261189	1587.4333333333334	10672.533333333333	-0.08125739426145474
592.7394982367973	1587.3666666666666	10777.1	1.0583071093730827
593.5006646033439	1587.6	10844.033333333333	0.5712126523018471
594.2617584235933	1588.5333333333333	10929.633333333333	-0.11311790030019796
595.0227796953804	1588.4333333333334	11030.866666666667	-0.8760664549034978
595.78372841654	1588.3666666666666	11143.8	-0.2998664775428147
596.544604584907	1587.4666666666667	11246.266666666666	0.25036956400769717
597.3054081983161	1587.4666666666667	11368.8	-0.08435244513920885
598.0661392546021	1587.7666666666667	11480.133333333333	0.3982271389233375
598.8267977515999	1588.2	11589.9	0.14331646374632573
599.5873836871442	1587.5333333333333	11719.566666666668	0.566167173719081
600.34789705907	1587.4333333333334	11831.966666666667	-0.41666262413605487
601.1083378652119	1587.7333333333333	11949.4	-1.0535460222436666
601.8687061034049	1588.0666666666666	12112.6	0.264176096491335
602.6290017714836	1587.3666666666666	12257.933333333332	-0.60330079657865
603.3892248672829	1587.8333333333333	12399.9	-0.2917863248682133
604.1493753886377	1588.0	12564.733333333334	1.1198131972853638
604.9094533333828	1587.8	12683.766666666666	-0.4811535344286143
605.6694586993528	1587.8666666666666	12823.233333333334	0.05669657585885328
606.4293914843829	1588.2333333333333	12947.333333333334	0.052255152286550796
607.1892516863076	1588.4	13065.666666666666	0.37477309619139754
607.9490393029618	1587.5666666666666	13206.7	-0.22047144429848295
608.7087543321802	1587.9333333333334	13339.266666666666	-0.5109383646325426
609.4683967717978	1587.5333333333333	13467.766666666666	-0.27773720271365504
610.2279666196492	1587.6	13621.766666666666	-0.0024058903342530765
610.9874638735695	1587.5	13759.3	-0.6928358309194722
611.7468885313933	1587.8	13908.7	0.5090530241948809
612.5062405909555	1587.6666666666667	14003.533333333333	-0.3962477367007716
613.2655200500909	1587.1666666666667	14126.266666666666	-0.18929793932246433
614.0247269066342	1587.5	14259.566666666668	0.3497130821725679
614.7838611584203	1587.1333333333334	14386.3	0.7539325662654041
615.5429228032841	1587.7333333333333	14516.1	0.11086897276555853
616.3019118390603	1587.6	14639.133333333333	0.2185631910809469
617.0608282635836	1587.5333333333333	14735.9	0.01651546350574598
617.8196720746892	1587.5	14827.9	-0.05466440468495526
618.5784432702114	1588.0	14915.433333333332	-0.35613306944142126
619.3371418479854	1588.0	14985.733333333334	0.7332093155745232
620.0957678058459	1587.2	15000.733333333334	-0.43040522909446455
620.8543211416277	1587.5333333333333	15079.4	-0.43969852106822327
621.6128018531655	1588.0666666666666	15156.3	-0.03200700252785585
622.3712099382943	1587.6333333333334	15190.9	0.08301488189601819
623.1295453948488	1587.1	15237.533333333333	-0.28412493024831653
623.8878082206638	1587.7	15305.166666666666	-0.0559289991694719
624.6459984135743	1587.3666666666666	15355.333333333334	-0.28905561408330493
625.4041159714149	1587.8666666666666	15422.4	0.40514647531434606
626.1621608920203	1587.2333333333333	15472.233333333334	-0.0552542151847287
626.9201331732256	1588.0	15517.966666666667	0.04988605481134284
627.6780328128656	1586.8666666666666	15540.833333333334	0.09649316900456238
628.4358598087749	1588.1333333333334	15555.2	-0.31911630820399545
629.1936141587885	1587.6666666666667	15610.6	0.045425485352187996
629.9512958607411	1587.6666666666667	15651.066666666668	0.1513441824956405
630.7089049124675	1586.7	15682.666666666666	-0.08625898595673925
631.4664413118026	1588.0	15697.366666666667	0.3130486902106633
632.2239050565811	1587.2666666666667	15714.866666666667	-0.13626307151185496
632.9812961446379	1588.1666666666667	15708.233333333334	-0.01640355919661107
633.7386145738079	1587.3666666666666	15697.866666666667	-0.5669728561660948
634.4958603419257	1587.6333333333334	15734.0	-0.19336740226869045
635.2530334468262	1587.7333333333333	15711.366666666667	-0.7138261250759974
636.0101338863443	1587.4666666666667	15725.533333333333	0.040959392082905485
636.7671616583146	1587.2	15710.533333333333	-0.045097864215001476
637.5241167605723	1587.8333333333333	15686.966666666667	-0.17656751268444745
638.2809991909518	1588.2	15688.0	-0.24531569882486795
639.037808947288	1587.7	15674.466666666667	-0.2383529539260207
639.7945460274159	1587.4	15669.9	0.23444196854948887
640.5512104291702	1587.9666666666667	15631.633333333333	0.38157071805522713
641.3078021503857	1587.5333333333333	15605.866666666667	0.4473817273512861
642.0643211888971	1587.7666666666667	15560.733333333334	0.06631130315322833
642.8207675425394	1588.1	15516.8	-0.11950623323453022
643.5771412091474	1588.1	15518.333333333334	-0.05611388892839685
644.3334421865558	1587.5666666666666	15539.733333333334	0.7113242032880888
645.0896704725996	1587.3333333333333	15497.933333333332	-0.5969398638895114
645.8458260651132	1587.7	15479.666666666666	0.06461350791803146
646.6019089619319	1587.1666666666667	15447.733333333334	0.052224968545139756
647.3579191608902	1587.8333333333333	15446.133333333333	0.031339352717747744
648.1138566598231	1587.7333333333333	15396.733333333334	-0.20542541904805145
648.8697214565653	1587.4333333333334	15396.6	-0.10377169081961748
649.6255135489516	1587.3666666666666	15373.4	0.48856341654206714
650.3812329348169	1587.5	15350.166666666666	0.06942871297753761
651.1368796119959	1587.6666666666667	15401.7	0.009431695739188438
651.8924535783235	1587.2666666666667	15409.133333333333	-0.3528172720049245
652.6479548316345	1587.5666666666666	15368.166666666666	0.16706119433371502
653.4033833697637	1587.2	15337.966666666667	-0.7163496148998003
654.1587391905458	1586.8666666666666	15354.633333333333	-0.10933978807394622
654.9140222918159	1586.8666666666666	15361.3	0.04204073756073682
655.6692326714084	1587.3	15366.9	-0.44836336484223926
656.4243703271585	1588.3666666666666	15360.866666666667	-0.4800941415385375
657.1794352569008	1587.5	15401.333333333334	-0.18964115668800435
657.9344274584702	1587.6	15440.666666666666	0.4234321741503146
658.6893469297014	1587.9	15439.733333333334	-0.08882399699343735
659.4441936684294	1587.6	15465.833333333334	0.6284048487931828
660.1989676724888	1587.8333333333333	15464.333333333334	0.5156652580130623
660.9536689397146	1587.9	15487.266666666666	-0.035410271495049064
661.7082974679414	1587.4333333333334	15549.933333333332	0.25201834029788545
662.4628532550042	1587.2666666666667	15613.233333333334	0.7034432071199508
663.2173362987378	1587.2333333333333	15653.466666666667	-0.006174949386108633
663.9717465969768	1587.3666666666666	15702.266666666666	0.29753085191648887
664.7260841475563	1587.7333333333333	15750.733333333334	0.16561727016364777
665.480348948311	1587.2333333333333	15829.8	0.25824839436697694
666.2345409970756	1587.4333333333334	15889.4	0.4476239931973431
666.988660291685	1587.2666666666667	15954.566666666668	0.18241379342551634
667.742706829974	1587.5	16023.266666666666	0.04011467254234294
668.4966806097776	1587.4333333333334	16124.9	-0.1543223611182567
669.2505816289303	1588.3666666666666	16224.866666666667	0.2611922797099726
670.0044098852671	1587.6666666666667	16301.366666666667	0.46266892532606396
670.7581653766227	1587.6333333333334	16377.966666666667	0.6749035688406997
671.511848100832	1587.6333333333334	16470.766666666666	0.07490259429985065
672.2654580557298	1587.5	16583.166666666668	-0.3734405808345858
673.0189952391509	1587.8666666666666	16725.3	0.14347419849433657
673.7724596489301	1587.6	16816.2	0.23581566986094182
674.5258512829022	1587.8	16890.033333333333	-0.33665874054107053
675.279170138902	1587.7666666666667	16987.466666666667	0.14667251153543864
676.0324162147645	1587.5666666666666	17094.733333333334	0.7222227378018037
676.7855895083242	1587.3333333333333	17191.9	0.43902775789692494
677.5386900174161	1587.5666666666666	17286.833333333332	0.03227512046885741
678.2917177398749	1588.0	17395.433333333334	-0.25726421401184063
679.0446726735356	1587.1	17537.466666666667	0.17066150167840827
679.797554816233	1587.5	17636.633333333335	-0.48861458659860885
680.5503641658016	1588.6333333333334	17781.0	0.14127992379090368
681.3031007200765	1587.7666666666667	17927.633333333335	-0.10984525707498342
682.0557644768925	1587.7333333333333	18053.666666666668	0.04484038160908269
682.8083554340842	1588.2	18139.966666666667	0.13558704355356713
683.5608735894867	1588.1	18264.766666666666	0.3690857418311341
684.3133189409347	1587.5	18403.866666666665	-0.10329052578242578
685.0656914862628	1587.0666666666666	18535.4	-0.4584385243265799
685.8179912233061	1588.3333333333333	18700.933333333334	0.19715216516575879
686.5702181498993	1587.5333333333333	18837.466666666667	0.4878605212023751
687.3223722638772	1587.4	18937.433333333334	0.059244864958334184
688.0744535630747	1587.7	19071.2	0.3006710613348012
688.8264620453265	1587.6666666666667	19173.233333333334	-0.24606782915247907
689.5783977084674	1588.0	19324.933333333334	0.42870461724996983
690.3302605503324	1587.3	19433.4	0.01784642940464177
691.082050568756	1587.3	19523.466666666667	0.14691910404242367
691.8337677615733	1587.8333333333333	19585.4	0.7801229345519426
692.585412126619	1588.1	19634.633333333335	-0.4177323497760076
693.3369836617278	1587.5333333333333	19687.866666666665	-0.5770655078542525
694.0884823647348	1587.2666666666667	19791.466666666667	0.36277527168661877
694.8399082334745	1587.5333333333333	19849.666666666668	0.3544837246125577
695.5912612657819	1587.7	19950.766666666666	0.3730486712126103
696.3425414594917	1587.8666666666666	19998.633333333335	-0.158018606785484
697.0937488124388	1587.0	20071.633333333335	-0.30532625531985513
697.8448833224579	1587.9666666666667	20169.033333333333	0.2462649611478192
698.5959449873841	1588.1	20211.566666666666	0.00466397391708154
699.3469338050518	1587.3	20285.9	-0.14707336445966454
700.0978497732962	1587.3	20326.466666666667	0.12130343117615065
700.8486928899517	1588.2	20355.4	-0.1457647439538884
701.5994631528534	1587.8	20413.133333333335	-0.07381671357884827
702.3501605598362	1588.0333333333333	20439.433333333334	-0.7833456900915274
703.1007851087347	1587.5333333333333	20459.533333333333	-0.0191767739502412
703.8513367973837	1588.1333333333334	20470.433333333334	-0.13031425508864278
704.6018156236181	1588.2	20410.4	-0.2737195414583427
705.3522215852728	1587.7666666666667	20437.3	0.3987761577780263
706.1025546801824	1587.8	20459.633333333335	0.30541104064792374
706.8528149061818	1587.8333333333333	20447.466666666667	0.13972401597348905
707.603002261106	1587.1666666666667	20444.433333333334	-0.2854857945616054
708.3531167427894	1587.2	20446.066666666666	-0.2785574674958258
709.1031583490673	1587.3	20367.066666666666	-0.2720267103242251
709.8531270777742	1587.6666666666667	20329.1	-0.31040670565853595
710.6030229267449	1587.2333333333333	20263.5	-0.0465051433991182
711.3528458938142	1588.2	20205.066666666666	0.6505609415769676
712.1025959768172	1588.3	20129.4	0.2342965847382281
712.8522731735884	1586.9	20055.366666666665	0.09328800835596691
713.6018774819628	1587.9333333333334	19956.7	0.2364953228378396
714.351408899775	1588.4666666666667	19861.6	0.23456273701167973
715.1008674248601	1588.2333333333333	19782.933333333334	0.5684608610910268
715.8502530550527	1587.0666666666666	19654.566666666666	0.4898364496264124
716.5995657881876	1588.1	19571.933333333334	0.41314710109978087
717.3488056220998	1587.6333333333334	19463.1	0.1871161196413303
718.097972554624	1587.3333333333333	19390.333333333332	0.3131750622137182
718.8470665835949	1587.3666666666666	19365.1	0.1987356865653992
719.5960877068475	1587.7	19312.0	0.024503463253833544
720.3450359222164	1587.9666666666667	19249.866666666665	0.059838185251527926
721.0939112275368	1587.4666666666667	19207.733333333334	-0.04107712555094288
721.842713620643	1587.6	19171.866666666665	0.40193846636064995
722.5914430993702	1587.5	19080.133333333335	-0.7474850276531558
723.340099661553	1588.0666666666666	19041.166666666668	0.028202233085378888
724.0886833050263	1587.7666666666667	18971.5	-0.06411780866338088
724.837194027625	1587.6333333333334	18945.4	-0.4859535575910939
725.5856318271836	1588.1	18932.466666666667	-0.16940099041501164
726.3339967015373	1587.9	18914.633333333335	0.4363500447983352
727.0822886485207	1587.5333333333333	18896.033333333333	0.7793686479043396
727.8305076659686	1587.6666666666667	18829.733333333334	0.36538075691982824
728.5786537517159	1588.1	18755.0	-0.12310125569307498
729.3267269035974	1587.4333333333334	18666.3	-0.31943730288007954
730.0747271194479	1587.9666666666667	18629.033333333333	-0.19873884673436135
730.822654397102	1587.2	18638.5	-0.08828659275381011
731.5705087343949	1587.5333333333333	18649.233333333334	0.15190418398658204
732.3182901291611	1587.6333333333334	18614.766666666666	-0.3170091789392801
733.0659985792356	1587.4	18595.4	0.5237774386708361
733.8136340824532	1587.8333333333333	18551.566666666666	0.2390116948301787
734.5611966366486	1588.0666666666666	18556.5	0.1834642707280101
735.3086862396566	1588.4	18560.866666666665	-0.20977238158749953
736.056102889312	1587.3333333333333	18578.566666666666	-0.2997995024654541
736.8034465834498	1588.1	18584.633333333335	0.14311446890231813
737.5507173199047	1587.4666666666667	18560.533333333333	0.07250332377324614
738.2979150965115	1588.0666666666666	18576.766666666666	0.15511430529002243
739.045039911105	1587.7	18574.066666666666	-0.047722889082001695
739.79209176152	1587.6	18559.133333333335	-0.29332815147716057
740.5390706455914	1588.1	18542.066666666666	-0.16561918734682318
741.285976561154	1587.3666666666666	18547.3	0.7406760446024973
742.0328095060426	1588.4666666666667	18486.6	0.4894463932092561
742.7795694780918	1587.6	18429.266666666666	0.09456228426272924
743.5262564751367	1587.8666666666666	18373.466666666667	-0.08278583362917274
744.272870495012	1586.7333333333333	18362.166666666668	0.2062957846550335
745.0194115355524	1587.4	18361.7	0.20026578837548994
745.765879594593	1587.9666666666667	18364.6	0.23736113652637003
746.5122746699683	1587.4	18337.433333333334	0.050130315676043403
747.2585967595134	1587.8	18321.733333333334	0.23710140650308462
748.0048458610628	1588.1666666666667	18329.466666666667	0.07783148240699984
748.7510219724516	1587.3	18381.533333333333	0.5011059217754076
749.4971250915144	1587.7	18415.833333333332	-0.24166435319061688
750.243155216086	1587.8666666666666	18444.733333333334	0.1271192958131622
750.9891123440015	1587.8333333333333	18468.1	0.04545507203931911
751.7349964730954	1587.4	18526.166666666668	-0.014528571934956169
752.4808076012027	1587.3	18565.066666666666	0.9244279857020433
753.2265457261582	1587.7666666666667	18562.233333333334	-0.3043567568228396
753.9722108457964	1587.5666666666666	18648.033333333333	0.2979395982253818
754.7178029579526	1588.0	18694.466666666667	-0.740689946039893
755.4633220604613	1587.4333333333334	18737.1	-0.14685312513235935
756.2087681511574	1587.5666666666666	18776.133333333335	-0.2416486985220037
756.9541412278757	1588.2333333333333	18812.7	0.1529907431704072
757.699441288451	1587.2	18853.233333333334	-0.20201634626791334
758.4446683307182	1587.1333333333334	18935.633333333335	0.10598827896968843
759.1898223525119	1587.2666666666667	18998.6	0.16631988633999414
759.9349033516671	1588.1666666666667	19065.266666666666	0.29497904452360196
760.6799113260186	1588.4	19157.333333333332	0.08240600571635046
761.424846273401	1587.7	19245.566666666666	0.3288770924055736
762.1697081916495	1587.5	19295.3	-0.36446100116575636
762.9144970785986	1587.8333333333333	19347.1	0.20709770655407111
763.6592129320832	1587.8	19366.533333333333	-0.15223963188598008
764.4038557499381	1587.9666666666667	19443.7	-0.1297001553348494
765.1484255299982	1587.9	19506.033333333333	-0.6579590733576363
765.8929222700982	1587.8666666666666	19574.866666666665	-0.23414249098903253
766.637345968073	1587.5333333333333	19625.6	-0.36260199572871166
767.3816966217572	1587.6333333333334	19730.733333333334	-0.14120634880882202
768.1259742289859	1588.3666666666666	19831.366666666665	0.1825517107112851
768.8701787875938	1587.8	19910.433333333334	0.28373406081154046
769.6143102954156	1587.7	19992.133333333335	-0.2783586244263338
770.3583687502863	1587.4	20076.366666666665	0.09240141551336509
771.1023541500406	1588.1666666666667	20125.4	-0.07808706433013175
771.8462664925133	1587.0666666666666	20171.2	0.00389486756929492
772.5901057755393	1587.4333333333334	20273.7	0.4728318726954871
773.3338719969533	1587.8333333333333	20368.9	-0.17647778439638234
774.0775651545903	1587.7666666666667	20470.8	0.6260289720712693
774.8211852462848	1587.7333333333333	20546.266666666666	-0.3121946967276422
775.5647322698719	1587.9	20640.533333333333	-0.09192792399138909
776.3082062231862	1586.8	20688.133333333335	0.2130159859826216
777.0516071040627	1587.8666666666666	20744.433333333334	0.37271652251958687
777.7949349103361	1588.2333333333333	20804.933333333334	0.08513443464586914
778.5381896398412	1588.6	20905.2	-0.14087041110587228
779.281371290413	1587.7	21021.166666666668	0.20117644309555002
780.024479859886	1587.4333333333334	21145.5	-0.11397270810414316
780.7675153460953	1587.1	21267.1	-0.22870938801419602
781.5104777468754	1587.3	21422.9	-0.20649089218833677
782.2533670600615	1588.0666666666666	21539.466666666667	-0.036277850445783966
782.996183283488	1587.1333333333334	21649.333333333332	0.57620292949864
783.73892641499	1588.3333333333333	21750.966666666667	-0.28853438908382
784.4815964524023	1587.7666666666667	21877.2	-0.10843825157783045
785.2241933935596	1587.8333333333333	22012.433333333334	0.08647937978299675
785.9667172362967	1587.6666666666667	22118.8	0.39291786221424146
786.7091679784486	1587.7666666666667	22199.133333333335	-0.525745042221702
787.4515456178499	1587.3666666666666	22285.333333333332	0.23576707333199126
788.1938501523355	1587.8333333333333	22385.133333333335	-0.36111280522182854
788.9360815797401	1587.5333333333333	22471.733333333334	-0.04990599929689697
789.6782398978987	1587.9333333333334	22566.466666666667	0.3734839369050431
790.420325104646	1587.8666666666666	22647.666666666668	-0.27212467952202635
791.1623371978169	1588.1666666666667	22762.6	-0.2829502736181983
791.9042761752461	1587.7333333333333	22860.633333333335	-0.47337888969515723
792.6461420347684	1587.6	22998.633333333335	-0.01757883086163276
793.3879347742187	1587.5333333333333	23146.133333333335	0.5287880127746978
794.1296543914318	1587.1666666666667	23213.833333333332	-0.16463654983355325
794.8713008842426	1587.2	23302.5	-0.2599153124169599
795.6128742504857	1587.2	23428.066666666666	0.27382944625037015
796.354374487996	1587.6666666666667	23505.333333333332	-0.21856843561206088
797.0958015946084	1587.7333333333333	23597.7	-0.19135551326188321
797.8371555681575	1587.3666666666666	23738.333333333332	-0.2815832673420411
798.5784364064783	1587.3666666666666	23883.933333333334	0.12597657009569674
799.3196441074057	1586.7666666666667	24002.933333333334	-0.26405414172572056
800.0607786687742	1587.8333333333333	24120.0	-0.27617887768306465
800.8018400884189	1588.0666666666666	24224.866666666665	0.040291062264367745
801.5428283641745	1587.8	24307.8	0.07519246676664791
802.2837434938757	1587.3666666666666	24410.433333333334	0.3959785141030722
803.0245854753575	1587.9	24486.866666666665	-0.07016734861152946
803.7653543064547	1587.4333333333334	24588.233333333334	0.06609102069847282
804.5060499850019	1587.8	24721.566666666666	-0.05068464185268943
805.2466725088342	1587.4666666666667	24829.233333333334	0.24547816879219006
805.9872218757862	1587.5666666666666	24939.033333333333	0.050217954761659786
806.7276980836928	1588.0666666666666	25059.8	0.051194296974278915
807.4681011303886	1587.8	25156.733333333334	-0.10993125672251655
808.2084310137088	1587.4333333333334	25207.766666666666	-0.09437360989593084
808.948687731488	1587.8333333333333	25329.8	0.429470900237909
809.688871281561	1588.1333333333334	25408.233333333334	-0.19990120853124546
810.4289816617627	1587.7333333333333	25516.0	0.08107690332297955
811.1690188699278	1587.8666666666666	25621.333333333332	-0.12105484215912149
811.9089829038911	1587.8666666666666	25653.233333333334	-0.1996681615998942
812.6488737614875	1587.1666666666667	25746.8	0.06531784897320718
813.3886914405518	1586.9666666666667	25870.433333333334	0.41392226299609025
814.1284359389189	1588.0333333333333	25967.166666666668	0.1164016307968827
814.8681072544233	1588.0	26061.8	0.08755221557109459
815.6077053849002	1587.5333333333333	26078.1	-0.16843210014139584
816.3472303281842	1587.8	26128.433333333334	-0.013567453514360462
817.0866820821101	1587.4333333333334	26221.933333333334	-0.1862453510119368
817.8260606445127	1587.5333333333333	26372.133333333335	-0.20730312061935297
818.5653660132269	1587.9333333333334	26412.133333333335	0.24791378507048112
819.3045981860876	1587.7333333333333	26459.266666666666	-0.262425370339067
820.0437571609293	1587.9	26572.433333333334	-0.18537412006870435
820.7828429355872	1587.7666666666667	26632.2	-0.22248530381141082
821.5218555078957	1587.8666666666666	26662.466666666667	-0.5631152288121256
822.26079487569	1587.1666666666667	26754.8	0.21057511530916787
822.9996610368046	1587.4666666666667	26829.8	0.17724772081779838
823.7384539890745	1587.7666666666667	26907.4	0.030875559905154365
824.4771737303345	1587.9	27075.6	0.2545292409171595
825.2158202584193	1587.4666666666667	27244.1	0.06714967650363346
825.9543935711638	1588.2	27280.9	-0.025917802934946818
826.6928936664028	1587.5333333333333	27396.466666666667	0.016827618954950434
827.4313205419711	1587.7	27484.233333333334	-0.17158290131915965
828.1696741957036	1588.2666666666667	27551.433333333334	-0.25529553503608404
828.907954625435	1587.7666666666667	27699.766666666666	-0.08647772944480178
829.646161829	1587.8333333333333	27802.866666666665	-0.017670701279063488
830.3842958042337	1587.6	27855.333333333332	-0.27326593359091395
831.1223565489707	1587.2333333333333	27943.9	0.23019807597672323
831.8603440610459	1587.7	28003.7	-0.012056261336051585
832.598258338294	1588.3666666666666	28051.166666666668	-0.036650823674755806
833.3360993785501	1587.2	28066.166666666668	-0.3147944742557525
834.0738671796487	1587.2	28136.733333333334	-0.17935454327448247
834.8115617394246	1587.7333333333333	28199.033333333333	0.14636000766429758
835.5491830557129	1587.5333333333333	28299.466666666667	-0.07857537247180069
836.2867311263482	1587.1333333333334	28320.2	-0.33236589463950744
837.0242059491653	1587.5666666666666	28447.033333333333	0.19245540475663098
837.7616075219992	1587.4	28579.533333333333	0.22209420637009325
838.4989358426844	1587.0	28645.066666666666	-0.4732307185302139
839.2361909090561	1587.9333333333334	28721.866666666665	0.08323701917127653
839.9733727189487	1587.2	28769.333333333332	0.3702963726150873
840.7104812701973	1588.3333333333333	28852.7	-0.016990616045582406
841.4475165606366	1587.8666666666666	28960.366666666665	-0.11474953913148347
842.1844785881015	1587.5	29082.533333333333	0.11848150539146503
842.9213673504267	1587.6333333333334	29183.766666666666	0.09968234891240212
843.6581828454471	1587.9666666666667	29215.633333333335	0.020959905502492313
844.3949250709974	1587.8	29326.566666666666	0.6131271302187802
845.1315940249126	1587.3666666666666	29414.133333333335	-0.09831345456210754
845.8681897050272	1587.9666666666667	29507.866666666665	-0.5383881888567666
846.6047121091764	1587.6666666666667	29627.266666666666	-0.05730408325433846
847.3411612351948	1587.3333333333333	29786.266666666666	0.3733803542808896
848.0775370809172	1587.6333333333334	29859.433333333334	-0.3132595932024608
848.8138396441784	1587.9666666666667	29962.333333333332	0.0005101961006775523
849.5500689228132	1587.7	30006.6	-0.058576624873729125
850.2862249146566	1587.3	30055.666666666668	-0.12202553861283989
851.0223076175432	1587.4333333333334	30175.033333333333	0.419493684161125
851.7583170293079	1588.1333333333334	30352.966666666667	-0.2057887381293135
852.4942531477856	1587.7	30465.3	-0.47397571144883316
853.2301159708109	1587.3	30521.466666666667	0.2992973708946326
853.9659054962187	1587.4666666666667	30527.666666666668	-0.4099872689525092
854.7016217218439	1587.4333333333334	30587.166666666668	0.3196015060413637
855.4372646455213	1587.8666666666666	30651.9	0.40214415882419624
856.1728342650856	1588.3	30723.3	-0.29802333089440836
856.9083305783716	1587.1666666666667	30870.966666666667	0.22548268809536265
857.6437535832143	1587.5666666666666	30963.733333333334	-0.05518974158536306
858.3791032774483	1587.3666666666666	31047.533333333333	-0.12086554927302406
859.1143796589085	1587.8666666666666	31080.7	0.13647703936115835
859.8495827254299	1587.2666666666667	31166.166666666668	0.29913815325539084
860.5847124748469	1588.4333333333334	31162.366666666665	-0.35963460696428495
861.3197689049947	1588.0	31277.666666666668	-0.3821050091645316
862.0547520137079	1586.9666666666667	31483.066666666666	-0.16363771177137562
862.7896617988213	1587.9666666666667	31662.566666666666	0.2224417937174135
863.5244982581698	1587.8666666666666	31872.4	0.44191127144106096
864.2592613895882	1586.9333333333334	31909.366666666665	-0.09213194696206303
864.9939511909114	1588.0333333333333	31919.433333333334	-0.3220426129748403
865.728567659974	1587.8333333333333	31951.666666666668	-0.3259864555982306
866.4631107946109	1587.4333333333334	32021.1	0.06755086216559637
867.197580592657	1587.4666666666667	32075.8	0.041786205685289055
867.931977051947	1587.4666666666667	32155.133333333335	-0.12264199581469443
868.6663001703158	1587.6666666666667	32182.733333333334	-0.2204384484138064
869.4005499455982	1587.6	32147.266666666666	-0.4275514669062692
870.1347263756289	1587.3	32169.066666666666	-0.3246102929800097
870.8688294582428	1587.9333333333334	32279.6	-0.4690629298864356
871.6028591912748	1587.5	32400.533333333333	-0.32123590178524675
872.3368155725594	1587.6	32549.1	-0.3439908346008392
873.0706985999318	1587.5	32583.0	-0.05510853460426909
873.8045082712266	1587.2666666666667	32633.333333333332	0.22247749396105032
874.5382445842787	1587.9333333333334	32731.166666666668	0.004648380612377411
875.2719075369228	1586.9666666666667	32910.1	0.5045158811859296
876.0054971269938	1587.4666666666667	33027.9	-0.013352600487345394
876.7390133523264	1588.0666666666666	33215.13333333333	0.12497676431799104
877.4724562107556	1587.9666666666667	33490.63333333333	0.20015882155057987
878.2058257001161	1587.9	33645.03333333333	0.11923449476246048
878.9391218182427	1587.0666666666666	33762.566666666666	-0.09492328183463651
879.6723445629702	1587.6333333333334	33859.46666666667	0.16780114451355183
880.4054939321335	1587.1666666666667	34011.2	0.3430273448833522
881.1385699235674	1587.3333333333333	34219.666666666664	0.08607156369110655
881.8715725351066	1587.6666666666667	34423.166666666664	-0.0
882.604501764586	1587.7666666666667	34635.53333333333	-0.20233068284054934
883.3373576098403	1586.7	34821.7	-0.053572966856672205
884.0701400687044	1587.2666666666667	35036.2	0.202161634902965
884.8028491390132	1587.7	35109.36666666667	-0.30866625510452456
885.5354848186014	1587.5	35247.13333333333	0.36012990490857477
886.2680471053038	1587.5333333333333	35328.166666666664	0.35883558874359606
887.0005359969554	1587.7	35469.2	-0.12175432823355302
887.7329514913906	1587.4666666666667	35643.26666666667	-0.454598949986413
888.4652935864447	1587.2333333333333	35914.36666666667	0.296149291533545
889.1975622799522	1588.4666666666667	36130.53333333333	-0.03687898596602006
889.929757569748	1587.4666666666667	36362.63333333333	0.062447681510109584
890.6618794536669	1587.8666666666666	36471.5	0.5398269739671469
891.3939279295437	1587.5333333333333	36522.3	0.4909105259571201
892.1259029952132	1587.0333333333333	36537.63333333333	-0.37096329094058444
892.8578046485103	1587.8333333333333	36719.0	0.15125584776825138
893.5896328872698	1587.6	36890.2	-0.361529859454181
894.3213877093264	1586.8666666666666	37193.5	0.16631775282480912
895.0530691125149	1586.9666666666667	37477.53333333333	-0.019763731236236048
895.7846770946703	1587.5666666666666	37746.26666666667	-0.22774488799394285
896.5162116536272	1586.8666666666666	37863.8	0.20636032769515014
897.2476727872206	1587.7	37921.433333333334	0.01394530602481734
897.9790604932853	1587.7333333333333	38067.13333333333	-0.23248596384567402
898.7103747696559	1587.7	38250.333333333336	0.09556581088265353
899.4416156141674	1588.0	38463.9	-0.017665425762458296
900.1727830246544	1588.2	38692.23333333333	-0.10376996870063604
900.9038769989521	1587.5	38967.066666666666	-0.03872660543492025
901.634897534895	1587.4666666666667	39178.166666666664	0.38913345451848125
902.365844630318	1587.3666666666666	39347.833333333336	0.06671266774766307
903.0967182830558	1587.6333333333334	39460.0	-0.06726972368786775
903.8275184909435	1587.3	39593.833333333336	0.13333357004839705
904.5582452518156	1587.1	39784.96666666667	-0.05002336093186136
905.288898563507	1586.9333333333334	39914.86666666667	-0.10876414712740855
906.0194784238527	1587.9	39940.23333333333	-0.30789842384195903
906.7499848306873	1587.2666666666667	40112.53333333333	-0.03682350016227128
907.4804177818455	1586.9666666666667	40339.2	-0.11317548380066436
908.2107772751625	1587.4333333333334	40586.066666666666	-0.031180090013223204
908.9410633084728	1588.1333333333334	40876.933333333334	-0.31050357572866627
909.6712758796114	1587.9666666666667	40986.53333333333	0.1469995899494519
910.4014149864129	1587.9	41123.6	-0.07835166339233206
911.1314806267123	1587.5333333333333	41236.933333333334	-0.4247828833044793
911.8614727983444	1586.9666666666667	41373.53333333333	-0.43058905139449904
912.5913914991438	1587.3333333333333	41553.5	-0.29474577272347974
913.3212367269456	1587.2	41710.36666666667	-0.327483897967281
914.0510084795844	1587.3	41900.46666666667	-0.1899226886476105
914.7807067548952	1587.7666666666667	42079.8	0.6647701699477405
915.5103315507125	1587.9666666666667	42102.0	-0.18183791194131013
916.2398828648716	1587.0	42266.2	0.03416480674389332
916.9693606952068	1587.8333333333333	42429.066666666666	-0.38654109602257497
917.6987650395532	1587.4666666666667	42538.73333333333	-0.2565689205493191
918.4280958957455	1587.8333333333333	42651.7	0.3526789531481886
919.1573532616186	1587.5666666666666	42762.73333333333	0.05625690060244094
919.8865371350073	1588.1333333333334	42806.566666666666	0.29758001937833184
920.6156475137464	1588.0333333333333	42811.63333333333	-0.08778357372862118
921.3446843956707	1587.3333333333333	42863.833333333336	0.026304775987772627
922.0736477786149	1587.1666666666667	42842.23333333333	0.0803639781740638
922.802537660414	1587.7333333333333	42855.96666666667	0.04385096120669435
923.5313540389027	1587.4333333333334	42899.333333333336	-0.13103700833860613
924.2600969119159	1587.8	42867.76666666667	-0.1651437154714523
924.9887662772883	1588.0	42854.23333333333	0.24142229321687858
925.7173621328548	1587.4333333333334	42780.333333333336	0.009488754219020686
926.4458844764501	1587.9	42738.166666666664	0.00598056636916486
927.1743333059092	1587.3	42506.96666666667	0.014151355342420622
927.9027086190666	1588.4333333333334	42187.53333333333	0.16227035252016886
928.6310104137575	1587.7333333333333	41764.066666666666	0.2468918588699558
929.3592386878165	1586.7333333333333	41189.86666666667	-0.0010966150833317228
930.0873934390784	1588.3333333333333	40465.4	-0.02234136207046681
930.815474665378	1587.9333333333334	39696.2	0.052806217978103726
931.5434823645503	1587.8	38755.833333333336	0.04089810848590227
932.2714165344298	1587.7333333333333	37660.8	0.273779703921347
932.9992771728516	1588.0	36518.76666666667	0.09201400188505385
933.7270642776504	1587.9333333333334	35366.2	0.09858318004508992
934.4547778466609	1587.8333333333333	34308.46666666667	0.26420910772049916
935.1824178777181	1587.1333333333334	33432.8	0.04182360368424577
935.9099843686568	1587.7666666666667	32754.8	-0.054340831830119424
936.6374773173115	1587.0666666666666	32272.166666666668	0.2708836800385697
937.3648967215174	1587.1	31953.166666666668	0.5070622584165858
938.0922425791092	1587.0	31770.7	-0.11605074163234964
938.8195148879216	1587.0333333333333	31817.966666666667	-0.19772550170256595
939.5467136457895	1587.5666666666666	31986.4	-0.005714582791408543
940.2738388505477	1587.6	32295.166666666668	0.13532162644833923
941.000890500031	1587.9333333333334	32691.133333333335	0.19599187679986077
941.7278685920743	1587.1333333333334	33201.73333333333	0.42010198633932244
942.4547731245123	1587.6333333333334	33837.8	0.00359106177183345
943.1816040951798	1587.5	34540.5	0.11862908361328467
943.9083615019116	1587.3333333333333	35264.8	0.3229423786838063
944.6350453425426	1587.4333333333334	35976.4	0.2855067430745301
945.3616556149077	1587.9666666666667	36705.03333333333	-0.08285132449286592
946.0881923168415	1586.8333333333333	37427.2	-0.0036352250662672076
946.8146554461789	1587.5	38121.2	-0.10380512269429323
947.5410450007547	1587.7666666666667	38911.8	0.16525960647291515
948.2673609784038	1587.9333333333334	39685.86666666667	-0.16260133422842923
948.9936033769609	1587.8333333333333	40526.36666666667	-0.014499092641257184
949.7197721942608	1587.7333333333333	41358.4	0.19114152921003014
950.4458674281384	1587.3666666666666	42152.2	0.3552336073578311
951.1718890764284	1587.6	42916.833333333336	-0.12222780681667272
951.8978371369658	1587.9333333333334	43607.86666666667	0.37637304168433644
952.6237116075853	1586.9	44189.7	-0.12502884406420345
953.3495124861216	1587.7333333333333	44707.03333333333	0.09099261392267262
954.0752397704097	1587.3333333333333	45192.23333333333	0.22813849016955495
954.8008934582843	1587.2666666666667	45778.5	-0.07566605302876923
955.5264735475803	1587.1666666666667	46302.53333333333	-0.45203975085971976
956.2519800361324	1587.9333333333334	46761.6	0.2622177699817679
956.9774129217755	1587.9666666666667	47211.36666666667	0.5712051890333986
957.7027722023442	1588.0666666666666	47632.1	0.12609478207489405
958.4280578756737	1587.5	47994.833333333336	0.14008538394360515
959.1532699395985	1588.3666666666666	48317.433333333334	0.1233163547837921
959.8784083919536	1587.0	48735.53333333333	0.18487738759467598
960.6034732305736	1587.1	49084.333333333336	0.47938777743920286
961.3284644532936	1587.3666666666666	49346.13333333333	0.2116270536079556
962.053382057948	1587.9666666666667	49593.03333333333	-0.10885008064999174
962.7782260423721	1587.7333333333333	49887.933333333334	0.2278461202664502
963.5029964044004	1587.6333333333334	50107.76666666667	0.19069410716249857
964.2276931418677	1588.3	50235.73333333333	0.022616636893004693
964.952316252609	1587.4666666666667	50409.833333333336	-0.37996383112571247
965.6768657344589	1587.6	50533.86666666667	0.42077841485347095
966.4013415852523	1587.5	50543.3	-0.20546647584979813
967.1257438028242	1588.1333333333334	50635.53333333333	-0.12365146379830791
967.8500723850091	1587.4	50674.2	-0.14212625371013066
968.574327329642	1588.0	50693.23333333333	-0.029184743431814042
969.2985086345576	1587.1333333333334	50819.73333333333	0.25118502366954243
970.0226162975908	1588.0333333333333	50844.166666666664	0.15756012176211617
970.7466503165765	1587.5	50733.2	-0.021207985789010408
971.4706106893493	1587.7666666666667	50693.0	0.2300090264125955
972.1944974137441	1587.7333333333333	50465.36666666667	-0.17826260323086437
972.9183104875957	1587.9666666666667	50170.066666666666	0.3988800459330342
973.6420499087391	1588.1333333333334	49852.433333333334	0.12389364829412232
974.3657156750087	1587.8	49641.96666666667	0.03434424943035014
975.0893077842397	1587.6666666666667	49418.0	0.34789934878661016
975.8128262342667	1587.7	49359.066666666666	0.26584463454352547
976.5362710229247	1588.7333333333333	49299.8	0.1784475038062983
977.2596421480483	1587.9333333333334	49188.7	0.006994882803062399
977.9829396074724	1587.7666666666667	49039.0	0.03691640314534262
978.7061633990318	1587.4333333333334	48816.1	-0.07754237899478705
979.4293135205613	1587.7666666666667	48578.433333333334	-0.2617818173272697
980.1523899698958	1587.6666666666667	48391.4	0.2029494461492182
980.87539274487	1587.4333333333334	48296.23333333333	0.07686957177239465
981.5983218433189	1587.8	48311.1	0.25010831518574506
982.3211772630771	1587.4	48333.73333333333	0.395023731081424
983.0439590019795	1587.4	48432.03333333333	0.06706508488127182
983.7666670578608	1587.4	48499.4	0.2438530096467402
984.4893014285559	1587.7	48513.03333333333	-0.04164555323853613
985.2118621118997	1587.2	48440.73333333333	-0.41228336940341576
985.9343491057269	1587.4333333333334	48453.3	0.16158047502212963
986.6567624078724	1587.8	48312.73333333333	0.17911491816612032
987.3791020161709	1587.6666666666667	48234.0	-0.22090984920285128
988.1013679284573	1587.2	48218.46666666667	-0.0024835596152065153
988.8235601425663	1587.0666666666666	48234.8	-0.20446345242427413
989.5456786563328	1587.8666666666666	48292.2	0.011778645884071503
990.2677234675917	1587.5	48323.9	-0.4721082265647725
990.9896945741776	1588.0	48290.4	-0.04277416659072851
991.7115919739255	1587.8666666666666	48123.03333333333	-0.09549319208519111
992.4334156646702	1587.7666666666667	47790.333333333336	-0.06767322419510573
993.1551656442463	1588.0333333333333	47433.5	0.13769621239927263
993.8768419104888	1587.5333333333333	47100.933333333334	0.025446408031108717
994.5984444612325	1586.9666666666667	46793.13333333333	-0.2045803600857091
995.3199732943121	1587.6	46491.7	-0.010638629409681464
996.0414284075626	1587.6333333333334	46229.666666666664	-0.054475488433113596
996.7628097988187	1586.8333333333333	46047.833333333336	0.19084327655743527
997.4841174659151	1588.1	45857.7	0.2747730433873186
998.2053514066869	1587.3333333333333	45546.4	-0.4124387186456568
998.9265116189687	1587.5666666666666	45188.7	0.0076365453070981
999.6475981005952	1587.6	44638.4	-0.40736222412521506
1000.3686108494015	1587.6666666666667	44091.03333333333	0.11411469874672044
1001.0895498632223	1587.4	43734.86666666667	0.07934932462984327
1001.8104151398923	1587.0333333333333	43421.3	-0.12075244843813532
1002.5312066772464	1588.2666666666667	43131.333333333336	-0.28007897331016446
1003.2519244731194	1588.5333333333333	42852.166666666664	0.22739676927469307
1003.9725685253462	1587.3	42544.46666666667	0.2114170649901405
1004.6931388317614	1588.0333333333333	42139.933333333334	-0.028914947669311932
1005.4136353902	1587.3	41605.03333333333	0.27357042444175095
1006.1340581984969	1587.4666666666667	40961.333333333336	-0.2793372841694202
1006.8544072544867	1587.4	40290.1	-0.06732256222311497
1007.5746825560042	1588.0	39629.7	0.103900523676681
1008.2948841008844	1588.1666666666667	39048.53333333333	-0.25227723891194165
1009.0150118869618	1588.6	38585.566666666666	-0.20342230301749048
1009.7350659120716	1588.2666666666667	38245.3	0.4524154387717815
1010.4550461740483	1587.3666666666666	37902.933333333334	0.47343203877191714
1011.174952670727	1587.5	37490.433333333334	0.2169820890273019
1011.8947853999423	1588.3666666666666	37068.96666666667	0.4453685204574691
1012.614544359529	1587.1333333333334	36519.166666666664	0.29806920355291383
1013.334229547322	1587.5	35887.1	-0.12491173909915498
1014.0538409611561	1587.4333333333334	35212.066666666666	0.3570578179719738
1014.7733785988661	1587.6	34534.36666666667	0.24524890331775567
1015.4928424582868	1587.9666666666667	33995.333333333336	-0.056727634020818304
1016.2122325372529	1587.4666666666667	33535.8	-0.25140975322752973
1016.9315488335994	1586.9333333333334	33172.76666666667	0.16640276596751705
1017.6507913451611	1588.1333333333334	32813.833333333336	-0.4800324436317443
1018.3699600697728	1588.1666666666667	32509.566666666666	0.2027650890340926
1019.0890550052692	1587.6333333333334	32083.933333333334	-0.28757076728102127
1019.8080761494851	1587.6333333333334	31532.3	-0.06380953790865508
1020.5270235002555	1587.2333333333333	30886.566666666666	-0.07855307042456042
1021.2458970554151	1587.9333333333334	30178.733333333334	0.14331605355049787
1021.9646968127987	1587.8666666666666	29523.1	-0.1378235640556525
1022.6834227702411	1588.1	28991.566666666666	-0.37755028547512554
1023.4020749255772	1587.5666666666666	28516.6	0.504003858316609
1024.1206532766416	1587.6	28120.4	0.2919979120341275
1024.8391578212693	1588.6333333333334	27788.666666666668	0.18348097264253602
1025.5575885572953	1587.9	27443.733333333334	-0.09741033998570339
1026.2759454825539	1587.3333333333333	27018.033333333333	-0.21739993022174625
1026.9942285948803	1588.2	26409.6	-0.6597103735445508
1027.7124378921092	1587.7666666666667	25850.233333333334	-0.3846763327504002
1028.4305733720753	1587.3	25271.633333333335	-0.16805465849170637
1029.1486350326138	1588.4	24717.333333333332	0.603790598583648
1029.866622871559	1587.4666666666667	24215.166666666668	-0.42459845273321223
1030.584536886746	1587.8666666666666	23824.6	-0.07681316653431257
1031.3023770760096	1587.7	23455.966666666667	-0.03971733381147181
1032.0201434371845	1587.3	23138.266666666666	0.6123797657187879
1032.7378359681059	1587.8666666666666	22803.1	0.18632496576519306
1033.455454666608	1588.0	22379.5	-0.2624142230844705
1034.1729995305259	1587.9333333333334	21930.033333333333	-0.463038092760295
1034.8904705576945	1588.3	21440.0	-0.10791283719184801
1035.6078677459486	1587.6333333333334	20909.6	-0.1760319789514804
1036.3251910931228	1587.2	20426.133333333335	-0.1375279636453429
1037.042440597052	1587.6666666666667	19943.666666666668	-0.32401477320014227
1037.7596162555712	1587.8	19527.4	-0.5064734495801133
1038.4767180665153	1587.1333333333334	19165.466666666667	-0.48068198385149474
1039.1937460277186	1587.0333333333333	18868.4	0.21031189900362293
1039.9107001370162	1588.3	18584.233333333334	-0.5592471166845329
1040.627580392243	1588.1	18326.466666666667	0.006054120300064343
1041.3443867912338	1587.6666666666667	17971.133333333335	-0.3047361474549277
1042.0611193318232	1588.3333333333333	17565.733333333334	-0.726052858857399
1042.7777780118463	1587.0	17103.4	-0.8416643646763072
1043.4943628291376	1587.6333333333334	16655.0	-0.2151622773302156
1044.2108737815322	1588.1666666666667	16241.7	0.28065925116288987
1044.9273108668647	1586.9	15860.366666666667	0.00405691222278563
1045.64367408297	1587.6	15507.933333333332	-0.14245010110454723
1046.359963427683	1587.7666666666667	15233.133333333333	0.010609212566221162
1047.0761788988382	1588.0	14976.5	-0.37179510311416514
1047.7923204942708	1587.5	14744.766666666666	0.4039851682208734
1048.5083882118154	1588.1333333333334	14459.933333333332	0.030367058146351676
1049.224382049307	1588.1333333333334	14160.866666666667	0.5449629108043971
1049.9403020045802	1587.7333333333333	13823.0	0.21302404653793322
1050.6561480754697	1587.7	13495.233333333334	0.5997745349746004
1051.3719202598106	1587.7666666666667	13167.166666666666	0.31140963298787794
1052.0876185554378	1588.1	12883.166666666666	0.31540389882154274
1052.8032429601856	1588.2	12629.433333333332	-0.49925312723704607
1053.5187934718892	1588.5666666666666	12428.566666666668	0.3072665149252141
1054.2342700883835	1587.8	12268.866666666667	0.34710585345655015
1054.949672807503	1587.2666666666667	12121.666666666666	0.2804294539504186
1055.6650016270826	1588.2	11951.433333333332	0.2766758805563116
1056.3802565449573	1586.8	11743.966666666667	-0.5412568652019212
1057.0954375589617	1587.0666666666666	11517.666666666666	0.24789081105189412
1057.8105446669308	1587.8666666666666	11305.166666666666	0.041715392540862664
1058.5255778666992	1588.2	11057.0	-0.06267879377068782
1059.240537156102	1587.7666666666667	10839.833333333334	-0.2127437622732914
1059.9554225329737	1588.5	10662.466666666667	-0.07338157306760681
1060.6702339951491	1588.0	10500.733333333334	-0.03735608042058084
1061.3849715404633	1587.5666666666666	10375.3	-0.07412447628652254
1062.0996351667509	1587.8333333333333	10270.333333333334	0.9514122513835496
1062.8142248718468	1587.7	10155.5	0.6729972098311038
1063.528740653586	1587.1	10004.466666666667	0.5816936534226104
1064.2431825098029	1587.1333333333334	9817.933333333332	0.357186985773022
1064.9575504383324	1587.0333333333333	9618.766666666666	0.9472980474798569
1065.6718444370097	1587.4333333333334	9412.7	0.031450572612890706
1066.386064503669	1587.2	9227.733333333334	-0.42988300869005397
1067.1002106361457	1587.6666666666667	9081.4	0.30726675270854575
1067.8142828322743	1587.0666666666666	8954.9	-0.5242909399439813
1068.5282810898898	1587.6333333333334	8864.066666666668	0.356267047138152
1069.2422054068265	1587.5333333333333	8763.666666666666	-0.1149714281013603
1069.95605578092	1588.1666666666667	8660.133333333333	-0.374443853426177
1070.6698322100044	1587.1	8522.866666666667	-0.713243820685213
1071.383534691915	1587.2	8344.466666666667	-0.4860431327574303
1072.0971632244864	1587.7666666666667	8177.333333333333	-0.274523131767812
1072.8107178055534	1587.7	8024.033333333334	0.1619712777745564
1073.524198432951	1587.8333333333333	7885.8	0.078159306086967
1074.2376051045137	1586.9333333333334	7778.333333333333	-0.2454374150662175
1074.9509378180765	1587.2	7699.4	-0.018947242492189792
1075.6641965714741	1587.9333333333334	7608.2	-0.802402977287682
1076.3773813625414	1587.7333333333333	7513.2	0.5475985456677203
1077.0904921891133	1587.1666666666667	7411.5	0.13423869200583388
1077.8035290490245	1587.7666666666667	7295.066666666667	-0.08876791408101924
1078.51649194011	1587.5333333333333	7154.966666666666	0.3407608526008492
1079.2293808602042	1587.9	7027.966666666666	-0.1330338992015283
1079.9421958071423	1588.2	6910.366666666667	0.34558197831496845
1080.6549367787588	1588.1666666666667	6810.8	-0.811400698306243
1081.367603772889	1588.4333333333334	6741.066666666667	-0.7466929562282573
1082.080196787367	1587.3333333333333	6694.333333333333	0.4906689917700419
1082.7927158200282	1587.7333333333333	6612.066666666667	0.5247087760887944
1083.5051608687072	1587.6	6509.533333333334	-0.5731592818071657
1084.217531931239	1587.6333333333334	6383.933333333333	-0.03621761552424368
1084.9298290054578	1587.8333333333333	6280.566666666667	1.025387117912245
1085.6420520891993	1588.3	6168.866666666667	0.8034877257509971
1086.3542011802977	1587.5333333333333	6086.633333333333	-0.3795156120457458
1087.0662762765878	1586.9	6023.4	-0.28053092837760707
1087.7782773759047	1587.9	5971.666666666667	0.24443847173063804
1088.4902044760831	1587.9666666666667	5890.433333333333	-0.6589797694922448
1089.202057574958	1587.4333333333334	5803.633333333333	-0.2025315071803642
1089.9138366703637	1587.6666666666667	5716.366666666667	0.36129969199422113
1090.6255417601355	1586.9	5626.5	1.41066009967898
1091.337172842108	1586.9333333333334	5541.566666666667	0.7510799709822353
1092.048729914116	1587.9333333333334	5475.166666666667	0.15644077358725883
1092.7602129739944	1587.3333333333333	5436.366666666667	-0.4323077815678543
1093.471622019578	1587.1666666666667	5391.266666666666	-1.0528448375394657
1094.1829570487016	1587.9666666666667	5332.0	0.9483387954881154
1094.8942180592	1587.3666666666666	5239.6	-0.7920242229135384
1095.605405048908	1587.7333333333333	5153.033333333334	-0.0527817686233525
1096.3165180156604	1587.7666666666667	5098.866666666667	0.3794874474279119
1097.027556957292	1586.9666666666667	5044.4	-0.5774303157438021
1097.7385218716379	1587.8666666666666	5014.066666666667	0.5919354032389326
1098.4494127565324	1587.8	4958.333333333333	-0.943876312679852
1099.1602296098106	1588.0	4878.9	0.24641071985545493
1099.8709724293074	1587.4666666666667	4781.833333333333	-0.2899434388052464
1100.5816412128574	1587.6333333333334	4723.033333333334	-0.00461708419295739
1101.2922359582956	1587.2666666666667	4669.466666666666	0.6533466567418126
1102.0027566634565	1587.5333333333333	4637.733333333334	-0.6260306811885944
1102.7132033261753	1587.3666666666666	4582.666666666667	-0.43475826031616727
1103.4235759442865	1587.5666666666666	4508.0	0.4463560525755786
1104.1338745156252	1586.9333333333334	4439.966666666666	0.7770269773742564
1104.844099038026	1588.1	4379.0	-1.2068995140491334
1105.5542495093239	1587.4333333333334	4347.566666666667	0.5983247582136062
1106.2643259273534	1587.6333333333334	4305.666666666667	0.9597554180710297
1106.9743282899494	1587.5666666666666	4232.033333333334	1.1181861274675728
1107.684256594947	1588.0	4143.7	-0.7357471871165697
1108.394110840181	1587.5666666666666	4085.4333333333334	0.005795577288614179
1109.1038910234856	1587.7333333333333	4040.266666666667	-0.6016548852860761
1109.8135971426964	1588.0666666666666	3990.866666666667	1.7204824644661865
1110.5232291956477	1586.9	3911.4	0.2554142147079864
1111.2327871801745	1587.5666666666666	3847.2	1.1804102672921888
1111.9422710941117	1588.0	3802.3333333333335	0.35317535827015156
1112.6516809352938	1587.6333333333334	3749.8	-0.434980448916622
1113.3610167015559	1587.8	3687.3333333333335	-0.530598089095442
1114.0702783907325	1587.8	3636.6	0.5231867997384145
1114.7794660006589	1587.4333333333334	3595.9666666666667	0.2162785266905371
1115.4885795291696	1587.5	3554.8333333333335	-0.8747714658995954
1116.1976189740992	1587.5333333333333	3513.133333333333	-0.2329926235328595
1116.906584333283	1587.8666666666666	3465.866666666667	0.1233528324427625
1117.6154756045555	1587.8666666666666	3419.6	0.506097050022792
1118.3242927857516	1587.3333333333333	3383.366666666667	-1.0063647062103007
1119.0330358747062	1587.5333333333333	3344.5333333333333	-0.26357819382253583
1119.741704869254	1587.8333333333333	3298.4	-0.7610006108090701
1120.4502997672296	1587.3	3261.8333333333335	-0.44931190707316676
1121.1588205664682	1586.2666666666667	1663.8333333333333	2.6207505161107223
1121.8672672648045	1586.5333333333333	1663.4	1.13146694108757
1122.5756398600731	1586.8666666666666	1662.3666666666666	-2.866640651603125
1123.2839383501089	1586.5	1663.3666666666666	-3.750407433749835
