# Supplementary material for: Roblonski: A Material-Efficient Robo-Fluidic Toolbox for Rapid Photochemical Characterization
Source: ACS Cent Sci. 2026 Feb 6;12(3):333–44. doi: 10.1021/acscentsci.5c02027 (PMC13022720; doi:10.1021/acscentsci.5c02027)
Supplement: Supplementary file 2 [file oc5c02027_si_002.zip › BeerLambertStudy/Raw Data (Automataed)/BLEC Study (2025 Jun 12)/Rubpy1/blec_Rubpy1__12062025_aABS_i3_eEXP_s3_d105e-01_t250-0_m7_v175-0.csv]

name	C:/Users/cbe.mabolha.shared/Documents/Gilson Spectroscopy Project\BLEC Study (2025 Jun 12)\Rubpy1\blec_Rubpy1__12062025_aABS_i3_eEXP_s3_d105e-01_t250-0_m7_v175-0.csv
2025-06-12 17:57:55.868864
mix_iter=7	mix_disp=175.0
droplet_volume=50.0	working_volume=250.0
dilution_scheme=Fractional(value=0.3333333333333333)	n_dil=6
calibration=Calibration(y = f(x); f(x) = -0.244 + 0.9765x; s.t. y > 0.0; Set Feb 4	2025 from "Manuscript Figures Data.xlsx")
count	30
interval	0.1 (Sec)
integration_time	40000 (uSec)
NLC=False	DCC=False	WCAL=-5	Slit=S5
Conc_0=0.105	nFRAC=0.23161351279873618	nConc_(3;3)=0.024319418843867298	aFRAC=0.2321290556656379	aConc_(3;3)=0.02437355084489198
wavelength (nm)	dark reference (int)	light reference (int)	abs (mOD)
W	D	L	S
344.6678771972656	1602.7666666666667	1679.1	9.199874080933148
345.45221902608614	1590.2666666666667	1666.4333333333334	5.354645328107364
346.236489003635	1587.8666666666666	1664.4666666666667	5.7069741313973825
347.02068712774695	1586.5333333333333	1661.5	5.832153203623874
347.8048133962569	1586.6	2394.5666666666666	8.394173076200968
348.5888678069997	1586.6666666666667	2406.8	10.866865086292883
349.3728503578101	1587.6	2419.9333333333334	12.491943959192689
350.15676104652283	1588.8666666666666	2428.1666666666665	7.358003811991481
350.94059987097285	1588.0333333333333	2439.8333333333335	10.997998950316841
351.72436682899485	1587.4333333333334	2448.8333333333335	10.87388271790299
352.5080619184237	1587.3666666666666	2453.366666666667	10.661183067654315
353.2916851370942	1587.4	2454.733333333333	9.312451033763079
354.0752364828412	1586.4666666666667	2463.6	10.896369713831273
354.8587159534994	1586.7	2464.9666666666667	8.77459708415284
355.6421235469038	1586.9	2465.9666666666667	8.934601189984575
356.42545926088906	1586.9	2469.3	9.30257983438988
357.20872309329	1587.6	2466.266666666667	8.01469739237713
357.9919150419415	1587.8666666666666	2461.766666666667	4.395427329901651
358.77503510467835	1587.2	2462.6666666666665	11.070013506666655
359.5580832793353	1586.7666666666667	2449.9333333333334	6.846079884645338
360.34105956374725	1586.6333333333334	2449.4666666666667	10.202387662149755
361.12396395574893	1587.0333333333333	2443.5666666666666	7.363410934367932
361.9067964531752	1587.6	2444.0333333333333	9.363176936035003
362.6895570538609	1587.1333333333334	2443.7	7.689846639420775
363.47224575564076	1587.7333333333333	2441.0	7.098569250563787
364.2548625563497	1587.4	2439.1	9.363675123167837
365.0374074538224	1588.0666666666666	2437.4	8.93744338280128
365.8198804458938	1588.1	2437.4	8.016595698067333
366.6022815303986	1587.3	2435.866666666667	9.433495024949835
367.3846107051717	1587.5333333333333	2434.5	8.108538013469614
368.1668679680479	1587.1	2439.266666666667	8.352899018645074
368.9490533168619	1586.9	2436.0333333333333	7.08141882533954
369.7311667494487	1587.0666666666666	2445.4333333333334	9.997164121691133
370.5132082636429	1588.2	2450.6	7.82533751195664
371.2951778572795	1587.2333333333333	2458.733333333333	10.627117119131848
372.07707552819323	1587.6666666666667	2462.5666666666666	11.433874187920182
372.8589012742189	1587.4333333333334	2467.2	7.904029036216259
373.6406550931913	1587.9333333333334	2475.2	10.552990803112431
374.4223369829453	1588.1	2487.733333333333	10.159017650516619
375.2039469413157	1587.7333333333333	2488.9	7.960005231358052
375.9854849661373	1587.7333333333333	2485.4333333333334	10.759344463760698
376.7669510552448	1587.4	2487.3333333333335	10.550973457260731
377.5483452064732	1587.5666666666666	2497.4666666666667	12.459527176610209
378.3296674176572	1587.6666666666667	2506.6666666666665	9.974696286218048
379.11091768663164	1587.2333333333333	2513.4333333333334	8.491400759011198
379.89209601123133	1587.1666666666667	2520.5	9.185622902870564
380.67320238929113	1587.4666666666667	2520.1	10.335596978856227
381.45423681864577	1586.8	2521.2	8.65316040848335
382.23519929713007	1587.6	2527.3333333333335	10.25657865365094
383.01608982257886	1587.4333333333334	2542.1666666666665	10.776938625720023
383.796908392827	1587.4666666666667	2553.6666666666665	9.742471087493215
384.57765500570923	1587.8	2556.6666666666665	10.816887227961242
385.3583296590604	1587.3	2548.3333333333335	10.381306917460611
386.1389323507153	1586.9666666666667	2553.133333333333	13.235216861368775
386.91946307850884	1587.5333333333333	2565.3	11.522253841330551
387.69992184027564	1588.0	2586.1666666666665	12.461177878086234
388.48030863385065	1587.1666666666667	2604.9666666666667	11.661837966209104
389.2606234570687	1587.9	2595.633333333333	13.302912939867799
390.04086630776453	1587.6	2581.5	13.716403477087944
390.82103718377294	1587.6666666666667	2586.733333333333	12.897362396633742
391.6011360829288	1587.2	2595.5	11.906003196767454
392.3811630030669	1588.1666666666667	2627.633333333333	13.824226197098765
393.161117942022	1588.2	2664.7	13.604826777437513
393.941000897629	1587.6	2706.5333333333333	12.481452892016472
394.72081186772266	1587.6	2719.8333333333335	14.257487151664904
395.5005508501378	1587.3	2708.5666666666666	14.853274977833458
396.28021784270925	1587.2666666666667	2704.0	11.986373826531233
397.0598128432718	1587.1	2717.0666666666666	13.34754723043265
397.83933584966024	1588.1	2715.8333333333335	14.819764836804454
398.6187868597095	1586.9666666666667	2730.5333333333333	15.633479962412128
399.3981658712542	1587.8	2747.0	14.565673960888954
400.1774728821293	1587.5666666666666	2776.133333333333	15.18255138050096
400.9567078901696	1587.2	2804.8333333333335	17.503924301283668
401.7358708932098	1588.1666666666667	2799.0	14.774793504707946
402.5149618890848	1587.5	2782.9	12.955435932664656
403.2939808756294	1587.1	2793.2	18.26271606683768
404.07292785067847	1588.0333333333333	2819.1	16.94209671319779
404.8518028120667	1587.6	2828.866666666667	14.67178326158636
405.630605757629	1587.3333333333333	2833.5333333333333	15.81577975370674
406.4093366852001	1587.6	2826.366666666667	17.527713373683373
407.1879955926149	1587.2333333333333	2831.866666666667	18.631601362020614
407.9665824777082	1587.8	2845.233333333333	17.96964155398976
408.74509733831474	1587.4333333333334	2868.366666666667	19.425892667302886
409.52354017226935	1588.0	2876.8333333333335	19.210202109651654
410.3019109774069	1586.9666666666667	2876.4	18.978164039551498
411.08020975156217	1587.7	2889.633333333333	18.98938309844992
411.8584364925699	1588.5666666666666	2914.866666666667	20.01371548833686
412.6365911982651	1586.7333333333333	2939.5666666666666	23.243363996308837
413.4146738664823	1587.5333333333333	2964.5666666666666	22.060106120354458
414.19268449505654	1587.2666666666667	2992.9666666666667	21.891188045175426
414.97062308182257	1588.0	3025.3333333333335	20.129532762387928
415.74848962461516	1587.4	3072.9	21.904697806604933
416.52628412126916	1587.5333333333333	3143.6666666666665	21.02280988214263
417.3040065696194	1587.4666666666667	3220.5333333333333	22.504134665015965
418.0816569675006	1587.1333333333334	3217.8	22.11756060638918
418.8592353127476	1587.4	3207.866666666667	24.18294453117722
419.63674160319533	1586.9	3217.766666666667	22.124118360932822
420.4141758366785	1587.3666666666666	3252.633333333333	23.505244276213958
421.1915380110319	1587.8333333333333	3270.266666666667	22.732672345043746
421.9688281240904	1586.9	3266.733333333333	24.643660872071234
422.7460461736888	1587.4	3323.4333333333334	24.325991829752333
423.52319215766187	1587.9	3385.4666666666667	23.121974257658138
424.3002660738445	1587.5333333333333	3470.766666666667	24.069552606866292
425.0772679200714	1587.4333333333334	3614.0333333333333	24.59926001076442
425.8541976941775	1587.7666666666667	3756.866666666667	25.119301471201318
426.6310553939975	1587.6666666666667	3824.266666666667	24.640868098689197
427.40784101736625	1587.2333333333333	3884.5666666666666	24.27089250008459
428.18455456211865	1587.4333333333334	4002.733333333333	23.198819705209882
428.96119602608934	1587.7666666666667	4195.533333333334	24.469424912989936
429.7377654071133	1588.0666666666666	4409.466666666666	25.267487400429328
430.5142627030252	1587.5666666666666	4531.8	25.850112937782878
431.29068791166	1587.2333333333333	4677.133333333333	25.60890937359059
432.06704103085235	1587.6	4803.033333333334	24.947279068923613
432.8433220584372	1588.0	4893.333333333333	25.952444787863413
433.6195309922492	1587.7666666666667	4956.766666666666	26.332161459758392
434.3956678301234	1587.4333333333334	4988.533333333334	25.14142864068158
435.1717325698944	1587.4333333333334	5008.3	26.93265659902287
435.9477252093971	1586.7666666666667	5013.2	24.994851912669066
436.72364574646633	1586.6	5064.066666666667	26.41428736438023
437.49949417893686	1587.1	5130.566666666667	26.810261328713583
438.27527050464346	1586.9333333333334	5219.433333333333	25.794494672893695
439.0509747214211	1587.7	5411.2	27.447302364709476
439.8266068271044	1587.5	5670.333333333333	27.113245147184863
440.6021668195283	1588.3	6034.4	25.720290714664056
441.37765469652754	1587.6333333333334	6514.633333333333	28.116094695269286
442.1530704559369	1587.8333333333333	7014.133333333333	28.491929142621835
442.9284140955914	1587.2666666666667	7441.7	28.749217522585383
443.7036856133256	1587.8	7767.2	29.191320644803934
444.47888500697445	1588.1666666666667	7922.0	28.648557887641104
445.2540122743727	1587.9333333333334	7954.166666666667	28.641150378831636
446.0290674133552	1587.7333333333333	7901.6	28.076416621108173
446.8040504217568	1587.7	7812.9	28.566704107442053
447.5789612974122	1587.5	7735.833333333333	28.817739126043833
448.35380003815635	1587.9333333333334	7679.733333333334	28.863161760686754
449.1285666418239	1587.7333333333333	7646.866666666667	28.391077477585043
449.90326110624983	1587.6	7655.866666666667	28.790239566710365
450.67788342926883	1587.5666666666666	7656.433333333333	26.87986085170669
451.4524336087157	1587.4	7687.533333333334	27.245344430999943
452.22691164242536	1587.6	7746.833333333333	27.083180958761627
453.00131752823256	1586.9666666666667	7812.2	27.713041947320292
453.7756512639721	1587.1	7882.566666666667	26.698886047786146
454.5499128474788	1588.4333333333334	7941.7	26.010337995991556
455.32410227658755	1587.6666666666667	7991.333333333333	25.379794983907388
456.09821954913303	1587.5666666666666	8000.566666666667	25.511695440199148
456.8722646629501	1587.3666666666666	7987.4	25.632114089637106
457.6462376158736	1587.5	7913.9	25.41759275587372
458.4201384057383	1587.2	7814.8	25.16994577078114
459.1939670303791	1587.5	7682.833333333333	23.962169947157676
459.96772348763074	1587.5	7554.066666666667	23.332849293209954
460.741407775328	1587.6	7396.133333333333	22.046116770391894
461.51501989130577	1587.6333333333334	7270.166666666667	22.990829639749997
462.2885598333988	1587.5	7140.566666666667	21.44681021067123
463.0620275994419	1587.9666666666667	7060.933333333333	21.290617787914254
463.83542318726995	1587.9333333333334	6988.1	20.144796561744023
464.6087465947177	1587.4333333333334	6946.766666666666	19.713592553569296
465.38199781962	1588.3	6920.666666666667	18.9469450635969
466.1551768598116	1587.9666666666667	6908.466666666666	18.20915584980734
466.92828371312737	1587.9333333333334	6931.2	17.483532177230945
467.7013183774021	1586.8666666666666	6956.333333333333	16.337016455007912
468.4742808504707	1587.3	7012.4	17.539461100106436
469.24717113016777	1586.9666666666667	7062.366666666667	16.242788894722455
470.0199892143283	1587.4666666666667	7121.0	14.838201646761439
470.792735100787	1586.5333333333333	7203.766666666666	15.282859902571648
471.5654087873788	1587.5333333333333	7273.9	13.420609812859391
472.33801027193834	1587.5	7359.766666666666	15.072952138495069
473.11053955230057	1588.1	7409.866666666667	12.100271074027864
473.88299662630027	1587.0	7477.633333333333	11.971999965983853
474.65538149177223	1587.6666666666667	7529.066666666667	12.073674276313277
475.4276941465513	1587.4	7565.2	11.608446693103078
476.1999345884722	1587.0666666666666	7585.466666666666	11.223664411865846
476.97210281536985	1587.9333333333334	7581.6	10.269544289874743
477.74419882507897	1587.9	7566.0	10.031359916102558
478.51622261543446	1587.0333333333333	7536.733333333334	9.552184836371705
479.2881741842711	1588.0333333333333	7497.766666666666	8.766825524727107
480.06005352942367	1587.5333333333333	7458.133333333333	8.793148914107569
480.831860648727	1587.6333333333334	7415.7	8.325933645524763
481.60359554001593	1587.3666666666666	7375.366666666667	9.770921939834919
482.37525820112523	1587.7333333333333	7317.266666666666	8.514324933173452
483.14684862988975	1587.7666666666667	7276.233333333334	7.847640514773213
483.91836682414424	1588.1333333333334	7220.833333333333	6.6062626805576565
484.68981278172356	1587.6333333333334	7176.966666666666	6.863105354865063
485.46118650046253	1588.0666666666666	7126.433333333333	6.446321167392091
486.23248797819593	1587.8333333333333	7083.433333333333	7.0266181592284145
487.0037172127586	1588.0666666666666	7045.766666666666	6.577328370014624
487.7748742019853	1587.4333333333334	7012.033333333334	6.295440819926483
488.54595894371096	1587.5	6963.8	4.830447845496953
489.31697143577026	1587.4666666666667	6945.533333333334	6.163126316716661
490.08791167599804	1588.0333333333333	6898.5	5.3595949638501645
490.8587796622292	1588.1333333333334	6877.0	5.148893964027133
491.6295753922984	1587.6333333333334	6855.8	5.951360290887796
492.4002988640406	1587.0666666666666	6817.466666666666	4.960365464223995
493.17095007529053	1587.8333333333333	6791.8	4.9491269830466535
493.94152902388305	1587.6	6761.166666666667	4.404179318902969
494.71203570765294	1588.3333333333333	6721.933333333333	3.5364742964324356
495.482470124435	1587.6666666666667	6701.833333333333	4.452736414071531
496.25283227206404	1588.1	6666.766666666666	4.394750550493588
497.02312214837485	1587.7333333333333	6640.966666666666	4.2202296140572475
497.7933397512024	1587.6666666666667	6609.1	2.8606266165529757
498.56348507838123	1587.2666666666667	6591.0	4.078158064160151
499.3335581277464	1587.9	6581.4	4.631220426095114
500.10355889713264	1588.1666666666667	6571.966666666666	4.0359058005505
500.8734873843747	1587.4	6556.233333333334	3.269521258263317
501.6433435873074	1587.5666666666666	6557.233333333334	3.19853719667745
502.4131275037657	1587.6666666666667	6561.8	2.8263986976312667
503.1828391315842	1587.3666666666666	6575.1	3.0290526057505627
503.95247846859786	1587.3666666666666	6601.533333333334	3.4376898454040683
504.72204551264144	1587.0333333333333	6623.0	3.538659767689664
505.49154026154974	1587.8666666666666	6655.2	2.044577997241513
506.2609627131576	1588.3666666666666	6701.6	3.422188303549064
507.03031286529983	1587.4666666666667	6736.933333333333	3.0043583061097467
507.7995907158112	1587.6333333333334	6794.166666666667	3.200938333285839
508.5687962625266	1587.7333333333333	6856.0	1.9470984277891292
509.33792950328075	1587.8666666666666	6938.7	2.648592063659235
510.1069904359085	1587.5666666666666	7022.233333333334	2.2272519370464847
510.8759790582447	1588.0333333333333	7106.933333333333	2.942542714513025
511.6448953681241	1587.3	7198.9	2.182778809316897
512.4137393633815	1587.6666666666667	7281.733333333334	1.5740400064390823
513.1825110418519	1587.9666666666667	7384.833333333333	2.388977509367392
513.9512104013698	1587.4	7487.3	2.1350360466597142
514.7198374397702	1588.2666666666667	7599.833333333333	2.47050472823408
515.4883921548881	1587.6666666666667	7693.933333333333	1.82933127739227
516.2568745445578	1588.2	7801.866666666667	2.2938923548797887
517.0252846066146	1587.6333333333334	7910.3	1.61488880431502
517.793622338893	1588.2	8012.666666666667	1.3608916730600897
518.561887739228	1587.7333333333333	8128.1	2.292487737367718
519.3300808054544	1587.6666666666667	8215.666666666666	2.8926775430856515
520.0982015354069	1587.7	8298.433333333332	1.9523453050675426
520.8662499269203	1587.4333333333334	8395.066666666668	2.238592347989052
521.6342259778296	1587.6333333333334	8488.233333333334	2.05445953284283
522.4021296859694	1587.7	8566.433333333332	1.7501421388560932
523.1699610491747	1587.7333333333333	8624.633333333333	0.8380985094602749
523.9377200652801	1587.3	8709.0	1.5374281205413254
524.7054067321207	1588.0333333333333	8771.966666666667	2.319540207649328
525.4730210475309	1587.8333333333333	8825.033333333333	1.4405935637676586
526.2405630093459	1587.7333333333333	8881.0	1.2383632194638141
527.0080326154003	1587.2	8949.9	1.1300632531545156
527.7754298635291	1587.3	9005.466666666667	2.6071957564195247
528.5427547515668	1588.0333333333333	9037.166666666666	1.1695436123186562
529.3100072773485	1587.8666666666666	9088.566666666668	2.0487132440413482
530.077187438709	1587.4666666666667	9134.1	1.4218450007169068
530.8442952334829	1588.3333333333333	9165.3	0.9563475955560573
531.6113306595051	1586.8	9219.266666666666	2.0380345607229047
532.3782937146104	1588.1666666666667	9257.4	1.6889109290955644
533.1451843966338	1587.7666666666667	9291.666666666666	1.1571935487661293
533.9120027034099	1587.3666666666666	9319.7	0.47017688840925004
534.6787486327736	1587.4333333333334	9356.466666666667	1.624153783661414
535.4454221825597	1587.3333333333333	9413.233333333334	1.3413367525343383
536.212023350603	1588.1	9451.266666666666	1.5141384286867194
536.9785521347383	1587.2	9476.266666666666	1.597554708031696
537.7450085328004	1587.8	9506.033333333333	1.6301952017896069
538.5113925426242	1587.0666666666666	9515.1	0.683456494541021
539.2777041620444	1587.4666666666667	9542.066666666668	0.6410735689050764
540.0439433888959	1587.5333333333333	9568.0	1.0479352375339648
540.8101102210134	1587.7	9564.5	0.513898929470562
541.5762046562318	1588.0666666666666	9600.266666666666	1.0419686167499438
542.3422266923859	1587.7333333333333	9619.066666666668	1.1497133320982886
543.1081763273105	1588.2	9636.366666666667	0.7885594228424525
543.8740535588404	1587.5666666666666	9648.3	0.9150898737407649
544.6398583848105	1588.0	9648.533333333333	0.6236494454292926
545.4055908030555	1588.1666666666667	9651.966666666667	1.101880778612029
546.1712508114102	1587.7	9661.0	1.307365028157276
546.9368384077096	1587.8	9660.366666666667	0.6568419492889226
547.7023535897882	1588.5333333333333	9648.7	0.636268454371471
548.4677963554811	1588.4333333333334	9669.066666666668	1.250476464573215
549.2331667026231	1588.2	9668.1	0.7728954156419048
549.9984646290487	1587.6333333333334	9655.966666666667	0.5368077644393235
550.7636901325931	1587.4666666666667	9655.7	0.29256238276660734
551.5288432110908	1587.8333333333333	9662.933333333332	1.5966693862649792
552.2939238623768	1588.1	9653.0	0.8246867814426035
553.0589320842859	1587.1333333333334	9644.766666666666	0.7552355233609865
553.8238678746528	1587.2333333333333	9637.833333333334	0.14567756152858247
554.5887312313124	1587.8666666666666	9648.7	0.46898407200796033
555.3535221520995	1587.5666666666666	9652.233333333334	0.6161391259746946
556.1182406348488	1587.7	9652.866666666667	1.36990185036572
556.8828866773954	1588.5	9664.266666666666	-0.09499651312792298
557.6474602775738	1587.9	9659.5	0.18118214070125715
558.411961433219	1587.4	9652.133333333333	0.012565430361576754
559.1763901421657	1587.9	9642.266666666666	0.09886527557689888
559.9407464022488	1587.5666666666666	9651.166666666666	-0.0125668328026651
560.7050302113031	1587.6333333333334	9682.966666666667	0.5135313455370292
561.4692415671633	1588.7666666666667	9678.233333333334	0.24523719878466227
562.2333804676643	1587.7333333333333	9704.8	0.47287486856811156
562.997446910641	1587.7333333333333	9726.9	-0.09781307155192172
563.7614408939281	1587.2666666666667	9739.033333333333	0.7020359996272175
564.5253624153604	1587.9	9753.566666666668	0.03368541115945245
565.2892114727728	1587.8	9776.2	-0.0671759806620566
566.0529880639999	1587.8666666666666	9786.866666666667	-0.5963766731414107
566.8166921868768	1587.4	9795.466666666667	-0.1040452287610288
567.5803238392382	1587.4666666666667	9818.0	-0.1653028258960539
568.3438830189189	1586.9666666666667	9817.0	0.5227321980423119
569.1073697237535	1587.9333333333334	9844.333333333334	0.3876666345168725
569.8707839515772	1587.9666666666667	9866.133333333333	-0.7094146758752966
570.6341257002246	1588.0666666666666	9903.4	0.8190128076585083
571.3973949675305	1587.9	9917.1	0.4190697632682559
572.1605917513298	1587.7666666666667	9926.6	0.060765375993890335
572.9237160494572	1587.7333333333333	9928.433333333332	-0.7092987039338352
573.6867678597476	1587.4666666666667	9950.8	0.44508124574777774
574.4497471800358	1587.5333333333333	9946.8	-0.5434414693505265
575.2126540081566	1587.7	9961.833333333334	-0.04494424204855536
575.9754883419448	1587.8	9971.733333333334	0.12433972574827387
576.7382501792351	1588.1333333333334	9983.266666666666	0.2535593131844919
577.5009395178625	1587.9666666666667	9997.733333333334	-0.09638710644936886
578.2635563556619	1587.7666666666667	10033.1	-0.5259223758808697
579.0261006904677	1587.5333333333333	10038.733333333334	-0.14215158016692517
579.7885725201152	1588.1	10055.766666666666	0.3574574110990092
580.5509718424388	1588.5666666666666	10058.866666666667	0.29919332552153793
581.3132986552736	1588.2333333333333	10079.233333333334	-0.12785024140826587
582.0755529564542	1588.2666666666667	10087.5	-0.08515511315485728
582.8377347438156	1587.5333333333333	10117.766666666666	0.39729823625902483
583.5998440151925	1587.7	10135.333333333334	0.14906455051075404
584.3618807684197	1587.4	10150.7	-0.3852690267328813
585.123845001332	1588.0	10173.0	-0.2292698915082025
585.8857367117644	1587.4666666666667	10222.266666666666	0.22974507398686175
586.6475558975515	1588.1	10258.066666666668	-0.11686520761086956
587.4093025565281	1587.9333333333334	10301.533333333333	0.42884420652047445
588.1709766865292	1588.0333333333333	10325.866666666667	0.1739945292409714
588.9325782853895	1587.4	10396.6	0.7516550157581889
589.6941073509438	1588.5333333333333	10436.133333333333	-0.10143283143696732
590.4555638810269	1587.5333333333333	10505.6	0.2841662303106602
591.2169478734736	1587.3666666666666	10588.233333333334	0.1946531434202016
591.9782593261189	1587.0	10689.766666666666	1.1035055369742703
592.7394982367973	1588.3	10775.666666666666	0.8548672060816869
593.5006646033439	1587.9	10842.133333333333	0.21592834556117427
594.2617584235933	1587.6333333333334	10947.3	1.0964378913766715
595.0227796953804	1587.7333333333333	11024.533333333333	-0.8398444842236562
595.78372841654	1588.6	11143.266666666666	-0.876370642786537
596.544604584907	1587.5	11243.466666666667	-0.22482579615925405
597.3054081983161	1588.7666666666667	11360.6	0.19411332741867188
598.0661392546021	1588.1	11480.5	-0.06584775567975508
598.8267977515999	1587.6333333333334	11598.566666666668	0.7584010396002715
599.5873836871442	1588.1	11718.833333333334	-0.03572270358808759
600.34789705907	1587.7	11843.566666666668	0.06070011247114139
601.1083378652119	1587.6333333333334	11974.633333333333	-0.12959584387529646
601.8687061034049	1587.9	12111.2	-0.41387638399363
602.6290017714836	1586.9333333333334	12266.766666666666	-0.03524149376949161
603.3892248672829	1587.1	12421.4	0.10423388335353355
604.1493753886377	1587.2333333333333	12552.933333333332	-0.3589352575357494
604.9094533333828	1587.9	12708.1	0.7609282607843296
605.6694586993528	1588.2	12830.8	0.10302385471144894
606.4293914843829	1587.8	12950.0	-0.2509235281531505
607.1892516863076	1587.6666666666667	13077.833333333334	-0.0012599000650825604
607.9490393029618	1588.0666666666666	13218.166666666666	-0.21031059529633414
608.7087543321802	1588.2333333333333	13350.766666666666	-0.052918093058081754
609.4683967717978	1587.1666666666667	13492.2	-0.18479219724500284
610.2279666196492	1588.5	13616.433333333332	-0.41743877085046166
610.9874638735695	1587.6	13776.933333333332	0.14135160310401443
611.7468885313933	1587.7	13904.866666666667	-0.6236413480925097
612.5062405909555	1587.1333333333334	14012.1	-0.2283020123891989
613.2655200500909	1587.5333333333333	14137.566666666668	0.29424254662353455
614.0247269066342	1587.6666666666667	14271.3	0.3631014941239894
614.7838611584203	1588.0666666666666	14399.133333333333	0.20910000326397915
615.5429228032841	1588.2333333333333	14522.333333333334	-0.18128055132094337
616.3019118390603	1587.5	14646.133333333333	-0.12746748995358315
617.0608282635836	1588.0333333333333	14740.4	0.018711880103896256
617.8196720746892	1587.4666666666667	14844.566666666668	0.35831708329005446
618.5784432702114	1587.5	14921.6	0.0010856751355127715
619.3371418479854	1587.8666666666666	14974.2	-0.1686714899581489
620.0957678058459	1587.0666666666666	15004.666666666666	0.07337258403770316
620.8543211416277	1587.9333333333334	15085.7	0.22528541317498987
621.6128018531655	1587.5333333333333	15167.5	0.2676528632674872
622.3712099382943	1588.1333333333334	15189.233333333334	0.2608468065053089
623.1295453948488	1588.1666666666667	15266.433333333332	0.23819552641781558
623.8878082206638	1587.8666666666666	15328.433333333332	0.2012761953167625
624.6459984135743	1588.1666666666667	15359.066666666668	-0.29214566531460706
625.4041159714149	1587.1333333333334	15432.4	0.24578336162116174
626.1621608920203	1587.6	15490.333333333334	0.48133282918297443
626.9201331732256	1587.2	15529.4	0.1277322976179509
627.6780328128656	1588.8666666666666	15563.766666666666	0.5856735343032756
628.4358598087749	1587.6333333333334	15595.866666666667	0.6991589443735806
629.1936141587885	1587.5333333333333	15610.066666666668	0.12183708504577252
629.9512958607411	1587.6333333333334	15639.666666666666	-0.2111408043233482
630.7089049124675	1587.3333333333333	15687.333333333334	0.29784537179033904
631.4664413118026	1587.4	15694.0	0.24225560269167892
632.2239050565811	1587.5333333333333	15725.7	0.31241076833310766
632.9812961446379	1588.2	15714.533333333333	-0.2366613025832676
633.7386145738079	1587.7333333333333	15728.633333333333	0.32259515973128905
634.4958603419257	1587.6666666666667	15721.966666666667	-0.06656850805591695
635.2530334468262	1587.7	15727.3	-0.12693580704624993
636.0101338863443	1587.5666666666666	15727.1	-0.26304471155535136
636.7671616583146	1587.4	15711.466666666667	-0.25821099229803113
637.5241167605723	1587.3333333333333	15695.033333333333	-0.36515247589394895
638.2809991909518	1587.2	15704.966666666667	0.2492458565701333
639.037808947288	1588.1333333333334	15691.1	0.23820982031384086
639.7945460274159	1587.5666666666666	15649.3	-0.5226687690666039
640.5512104291702	1587.4666666666667	15644.0	-0.20901447146574845
641.3078021503857	1587.5333333333333	15629.1	0.338291019269056
642.0643211888971	1587.4333333333334	15562.5	-0.13567899644566225
642.8207675425394	1587.4666666666667	15545.4	0.37353490585161236
643.5771412091474	1587.4666666666667	15527.733333333334	0.27631964619591026
644.3334421865558	1587.1333333333334	15527.2	0.13813982926621204
645.0896704725996	1587.0333333333333	15507.533333333333	0.04055954819085396
645.8458260651132	1587.8666666666666	15488.5	-0.31647820280180833
646.6019089619319	1587.4666666666667	15474.733333333334	0.060465062666308
647.3579191608902	1587.8666666666666	15447.3	-0.8097936079178186
648.1138566598231	1588.0	15435.433333333332	-0.321872256041695
648.8697214565653	1587.9	15419.766666666666	0.40522462057272435
649.6255135489516	1587.6	15375.3	0.09450635061518699
650.3812329348169	1587.5	15366.4	-0.01575911728779258
651.1368796119959	1586.9333333333334	15411.8	0.5616266116443772
651.8924535783235	1588.1666666666667	15417.233333333334	0.0010468168623345158
652.6479548316345	1587.3333333333333	15380.6	-0.12487642172139216
653.4033833697637	1587.6333333333334	15367.666666666666	0.11977812971953944
654.1587391905458	1587.3333333333333	15368.6	0.47295834393250263
654.9140222918159	1587.2666666666667	15382.633333333333	0.11019812508564988
655.6692326714084	1587.5333333333333	15391.333333333334	0.5131328265473134
656.4243703271585	1587.9	15406.833333333334	0.743372349882078
657.1794352569008	1588.3	15398.666666666666	-0.7164002020528089
657.9344274584702	1587.7	15417.3	-0.17582264335013356
658.6893469297014	1587.5	15428.1	0.04393184019989523
659.4441936684294	1587.7666666666667	15463.4	0.41334442394696674
660.1989676724888	1587.3666666666666	15471.966666666667	-0.007298339717384631
660.9536689397146	1588.0666666666666	15506.833333333334	-0.07903807873000589
661.7082974679414	1587.5333333333333	15572.533333333333	0.19050819379193626
662.4628532550042	1588.1333333333334	15607.066666666668	-0.06505131939304723
663.2173362987378	1587.5666666666666	15674.933333333332	0.41227189570896233
663.9717465969768	1587.4666666666667	15708.366666666667	-0.07175676318009247
664.7260841475563	1587.2333333333333	15761.233333333334	-0.10926970481060132
665.480348948311	1587.3333333333333	15840.066666666668	-0.017266534671161755
666.2345409970756	1587.2333333333333	15884.2	-0.3481797371049088
666.988660291685	1587.5333333333333	15950.9	0.00806307738350521
667.742706829974	1587.7	16020.366666666667	0.028085913206919923
668.4966806097776	1588.2	16129.666666666666	0.06571002533242425
669.2505816289303	1587.2333333333333	16223.033333333333	0.044512435791138664
670.0044098852671	1587.8333333333333	16280.2	0.11628171951467386
670.7581653766227	1587.6666666666667	16384.4	0.056748394216930106
671.511848100832	1587.5333333333333	16485.566666666666	0.6077402035115966
672.2654580557298	1587.7333333333333	16615.433333333334	-0.04816332513572815
673.0189952391509	1588.0	16735.866666666665	0.34418042176239744
673.7724596489301	1587.6666666666667	16813.066666666666	-0.1768149079025708
674.5258512829022	1587.4	16919.666666666668	0.2786236728371493
675.279170138902	1587.2	17010.133333333335	0.7675414637030371
676.0324162147645	1587.2	17113.766666666666	0.6326064022825604
676.7855895083242	1588.0666666666666	17197.6	0.45559862911543975
677.5386900174161	1587.7333333333333	17298.966666666667	-0.10779155643937831
678.2917177398749	1587.6	17401.3	-0.2800341283090815
679.0446726735356	1588.2	17543.866666666665	0.19692746739491193
679.797554816233	1587.2	17659.7	0.012609967370461201
680.5503641658016	1588.0	17784.533333333333	0.19042141941595253
681.3031007200765	1587.2	17933.966666666667	0.11602738413388443
682.0557644768925	1587.0333333333333	18077.5	0.6624187605622266
682.8083554340842	1587.6333333333334	18153.266666666666	-0.08563243054462318
683.5608735894867	1587.5333333333333	18277.566666666666	0.568501182149914
684.3133189409347	1587.4	18406.9	-0.49719779183936946
685.0656914862628	1587.2666666666667	18552.566666666666	-0.10067767563051956
685.8179912233061	1587.4333333333334	18700.933333333334	-0.026222421861031974
686.5702181498993	1587.4333333333334	18829.433333333334	0.32000766839211026
687.3223722638772	1587.2666666666667	18947.433333333334	-0.1350692985324841
688.0744535630747	1587.2333333333333	19074.4	-0.15974270804490542
688.8264620453265	1587.4	19190.433333333334	0.26982631054388806
689.5783977084674	1588.2	19317.066666666666	-0.2408150835348093
690.3302605503324	1588.0333333333333	19445.8	-0.25609136980844915
691.082050568756	1588.1333333333334	19547.233333333334	-0.10155428547680687
691.8337677615733	1587.4333333333334	19586.2	0.25503928685251637
692.585412126619	1587.2333333333333	19648.266666666666	-0.1490592304954198
693.3369836617278	1588.4333333333334	19728.333333333332	0.08140836702617618
694.0884823647348	1587.8666666666666	19802.766666666666	-0.3328770385538768
694.8399082334745	1587.8333333333333	19886.533333333333	0.449589262445988
695.5912612657819	1587.4666666666667	19945.2	-0.3893823329602452
696.3425414594917	1587.2	20019.9	-0.008638979977006023
697.0937488124388	1587.8666666666666	20108.966666666667	0.6155718648985667
697.8448833224579	1588.2333333333333	20177.366666666665	0.1324094673593342
698.5959449873841	1587.2666666666667	20226.4	0.18799517444992636
699.3469338050518	1587.5333333333333	20301.666666666668	0.07504168751475072
700.0978497732962	1587.9	20325.966666666667	0.1344481242132513
700.8486928899517	1588.0	20373.2	0.05163543660068539
701.5994631528534	1587.8	20422.5	0.3075516827234373
702.3501605598362	1587.4	20458.3	0.1833834051971719
703.1007851087347	1588.0333333333333	20478.466666666667	0.4669516170022953
703.8513367973837	1587.4	20464.366666666665	0.04294774326947342
704.6018156236181	1587.6666666666667	20442.633333333335	0.3164409754127929
705.3522215852728	1588.2666666666667	20427.733333333334	-0.21203009857426952
706.1025546801824	1587.5	20462.1	0.15419079601594934
706.8528149061818	1587.8666666666666	20464.166666666668	-0.05138014174164327
707.603002261106	1587.8666666666666	20454.6	-0.0023018999807085908
708.3531167427894	1587.4666666666667	20447.666666666668	0.170433495469991
709.1031583490673	1587.9	20371.9	-0.4552341365323874
709.8531270777742	1587.7666666666667	20335.766666666666	0.09344158617627736
710.6030229267449	1587.6333333333334	20271.2	-0.10381405639956096
711.3528458938142	1587.6	20200.966666666667	-0.5673842303981492
712.1025959768172	1587.4666666666667	20143.333333333332	-0.16692144025844907
712.8522731735884	1587.2	20056.6	-0.00940560666008042
713.6018774819628	1588.8	19966.266666666666	0.1252671420782513
714.351408899775	1587.8666666666666	19857.4	-0.38413622026837874
715.1008674248601	1587.7666666666667	19775.133333333335	0.15046319088214197
715.8502530550527	1587.5666666666666	19648.666666666668	-0.18271001285068464
716.5995657881876	1588.0666666666666	19577.7	0.3807959052946507
717.3488056220998	1587.2	19447.266666666666	-0.0
718.097972554624	1587.0333333333333	19381.166666666668	0.007322044880807288
718.8470665835949	1587.3333333333333	19355.666666666668	0.45404464851033377
719.5960877068475	1587.3333333333333	19315.666666666668	-0.0008165724802329946
720.3450359222164	1587.7333333333333	19272.366666666665	0.05157429893458953
721.0939112275368	1586.9333333333334	19206.4	-0.05586647599994237
721.842713620643	1587.4666666666667	19182.633333333335	0.4132187139651439
722.5914430993702	1587.2	19105.0	-0.05205926262789526
723.340099661553	1587.3333333333333	19045.966666666667	0.13020197270952175
724.0886833050263	1587.9666666666667	18989.966666666667	-0.5146324886028668
724.837194027625	1587.4	18947.833333333332	-0.2400904757468633
725.5856318271836	1587.8333333333333	18934.633333333335	-0.1802217997611001
726.3339967015373	1587.6333333333334	18918.966666666667	-0.40575553902804884
727.0822886485207	1587.8666666666666	18897.733333333334	-0.09616545497989826
727.8305076659686	1588.2666666666667	18822.733333333334	-0.6244905358864203
728.5786537517159	1587.4333333333334	18756.233333333334	-0.22254393615489176
729.3267269035974	1587.6	18697.5	-0.30871240734923644
730.0747271194479	1587.8	18656.233333333334	0.254517649437451
730.822654397102	1587.7333333333333	18627.833333333332	-0.35666612434829637
731.5705087343949	1587.9	18669.266666666666	0.4358343533430932
732.3182901291611	1588.1666666666667	18630.8	0.1495249907960018
733.0659985792356	1587.7	18598.7	-0.21184910337400456
733.8136340824532	1588.1	18557.233333333334	0.24576427824250938
734.5611966366486	1587.6666666666667	18561.4	-0.10062766011380614
735.3086862396566	1587.8333333333333	18581.666666666668	-0.4410429878018736
736.056102889312	1587.6	18585.366666666665	-0.14816524956700244
736.8034465834498	1587.6	18586.6	0.16524336551581087
737.5507173199047	1587.3666666666666	18573.366666666665	0.5449356672009442
738.2979150965115	1587.7333333333333	18575.866666666665	0.05454119384614418
739.045039911105	1587.7333333333333	18572.4	-0.5485517326837563
739.79209176152	1587.7333333333333	18551.833333333332	-0.34376794938255195
740.5390706455914	1587.4666666666667	18561.2	-0.03496649127393573
741.285976561154	1587.9	18531.966666666667	0.25211197287408177
742.0328095060426	1587.9333333333334	18491.533333333333	-0.3817928559529105
742.7795694780918	1588.1333333333334	18435.066666666666	-0.17182497114526205
743.5262564751367	1587.2	18372.966666666667	-0.07847368188566066
744.272870495012	1588.1	18346.6	-0.8586607125860357
745.0194115355524	1587.9	18343.166666666668	-0.06997803476681988
745.765879594593	1587.1333333333334	18349.066666666666	-0.5808494128807346
746.5122746699683	1587.3666666666666	18337.666666666668	0.020742546856392933
747.2585967595134	1587.1666666666667	18325.533333333333	-0.1591066188358837
748.0048458610628	1588.0	18339.1	-0.1961315737155657
748.7510219724516	1587.7	18391.5	0.22749571580764238
749.4971250915144	1587.6333333333334	18435.933333333334	0.34296621230687474
750.243155216086	1587.7	18456.166666666668	0.09527041618619342
750.9891123440015	1587.8	18484.933333333334	0.06083293780574094
751.7349964730954	1587.2333333333333	18530.066666666666	-0.24515250348072934
752.4808076012027	1587.2666666666667	18564.0	0.16801929680780506
753.2265457261582	1587.7666666666667	18589.8	-0.09450132995401372
753.9722108457964	1588.3	18655.533333333333	0.37421881230040754
754.7178029579526	1587.2333333333333	18730.366666666665	0.11063676446753941
755.4633220604613	1588.4	18755.533333333333	-0.13237279553995737
756.2087681511574	1587.6666666666667	18768.733333333334	-0.4690655899690562
756.9541412278757	1587.9666666666667	18821.766666666666	0.307550799041413
757.699441288451	1587.4	18878.4	0.030978483872528193
758.4446683307182	1587.8666666666666	18919.1	-0.5634502871163963
759.1898223525119	1587.7666666666667	18991.033333333333	-0.12558750534907123
759.9349033516671	1587.8666666666666	19065.7	0.03810240120454275
760.6799113260186	1587.9333333333334	19146.4	-0.5586332949396638
761.424846273401	1587.6333333333334	19250.2	0.2787581227294785
762.1697081916495	1587.4333333333334	19320.266666666666	0.5522143627654172
762.9144970785986	1587.3333333333333	19361.433333333334	0.28108331478328236
763.6592129320832	1587.8333333333333	19380.966666666667	-0.21229754775057438
764.4038557499381	1587.5	19453.566666666666	-0.024307663028930497
765.1484255299982	1587.2333333333333	19523.8	0.20666504847906134
765.8929222700982	1588.2	19581.566666666666	0.09414202991543338
766.637345968073	1586.8666666666666	19655.7	-0.15460123209134735
767.3816966217572	1587.3	19755.8	0.12033198897742539
768.1259742289859	1587.9666666666667	19836.833333333332	-0.10390740514610058
768.8701787875938	1588.0666666666666	19904.0	-0.010274772564173078
769.6143102954156	1587.5	20017.333333333332	0.29151526947837325
770.3583687502863	1588.3666666666666	20092.566666666666	0.1604082886621578
771.1023541500406	1587.9	20142.1	0.11704978102601891
771.8462664925133	1587.6333333333334	20180.366666666665	-0.4085778460606421
772.5901057755393	1588.3666666666666	20281.933333333334	0.35714976892667083
773.3338719969533	1587.8	20376.166666666668	0.11096652950935039
774.0775651545903	1587.1333333333334	20464.0	-0.15105108415875618
774.8211852462848	1587.9666666666667	20569.7	0.10754743921483914
775.5647322698719	1587.6	20656.133333333335	-0.0774296368885909
776.3082062231862	1587.3	20693.533333333333	-0.17953393727579162
777.0516071040627	1587.0666666666666	20755.066666666666	0.2969116603663675
777.7949349103361	1587.8	20809.766666666666	-0.46743701235125995
778.5381896398412	1587.8	20919.566666666666	-0.21112275994685922
779.281371290413	1587.5333333333333	21035.366666666665	-0.2195351555086319
780.024479859886	1587.9333333333334	21167.3	0.1663911134745402
780.7675153460953	1587.7666666666667	21293.933333333334	0.08081537588553447
781.5104777468754	1587.7	21445.9	-0.004373934142398273
782.2533670600615	1587.5333333333333	21566.533333333333	-0.08476816591810638
782.996183283488	1587.6666666666667	21657.533333333333	-0.20624407279947918
783.73892641499	1587.2	21769.0	-0.35133673283010103
784.4815964524023	1588.1666666666667	21890.133333333335	0.16688766748874118
785.2241933935596	1587.7666666666667	22027.933333333334	0.45705329599329875
785.9667172362967	1587.8333333333333	22127.766666666666	-0.17052738268799947
786.7091679784486	1587.6666666666667	22218.066666666666	0.034384972429330356
787.4515456178499	1587.7333333333333	22291.866666666665	0.12307793642643593
788.1938501523355	1588.2333333333333	22397.533333333333	0.08279306158011142
788.9360815797401	1587.9666666666667	22502.033333333333	0.05884003385229239
789.6782398978987	1587.5333333333333	22551.166666666668	-0.11599727404516379
790.420325104646	1587.3666666666666	22663.466666666667	0.2693354591416673
791.1623371978169	1587.8	22795.766666666666	-0.0013651907516283152
791.9042761752461	1588.1666666666667	22873.833333333332	0.18434750371879333
792.6461420347684	1588.7	23008.166666666668	0.33197231832975604
793.3879347742187	1588.4333333333334	23143.633333333335	-0.17659501816957246
794.1296543914318	1587.8333333333333	23242.7	0.3497712469465234
794.8713008842426	1587.9333333333334	23311.166666666668	0.29331746063363145
795.6128742504857	1588.2333333333333	23417.2	-0.09813920233553076
796.354374487996	1587.6	23508.9	-0.034338626916057935
797.0958015946084	1587.2333333333333	23615.6	-0.04665688926129479
797.8371555681575	1587.9	23739.333333333332	-0.23193890475797865
798.5784364064783	1587.5666666666666	23904.0	0.231644665871187
799.3196441074057	1587.2333333333333	24034.0	0.021928006207262277
800.0607786687742	1587.7333333333333	24157.966666666667	0.12252413229868736
800.8018400884189	1587.9333333333334	24252.333333333332	-0.07536386362938519
801.5428283641745	1587.7666666666667	24316.733333333334	-0.004458401494954993
802.2837434938757	1587.9333333333334	24410.033333333333	0.09833051530101504
803.0245854753575	1588.1666666666667	24529.666666666668	0.21333622715376893
803.7653543064547	1587.7333333333333	24592.666666666668	-0.2862268380302971
804.5060499850019	1587.7	24733.4	-0.061289794788653255
805.2466725088342	1588.0666666666666	24826.233333333334	-0.013081994075427174
805.9872218757862	1587.8333333333333	24951.4	0.5716637258698116
806.7276980836928	1587.1666666666667	25072.1	0.3650715204589486
807.4681011303886	1587.7666666666667	25166.366666666665	0.0012279357719056964
808.2084310137088	1587.2333333333333	25220.3	0.34316467411272716
808.948687731488	1588.1666666666667	25328.833333333332	0.31292766954416795
809.688871281561	1588.4333333333334	25454.033333333333	0.10677184611937182
810.4289816617627	1587.3666666666666	25569.733333333334	0.44147804961792303
811.1690188699278	1588.2	25654.933333333334	-0.08239963299875942
811.9089829038911	1587.1666666666667	25656.533333333333	-0.13831111177854954
812.6488737614875	1587.5	25746.4	0.0347561187130423
813.3886914405518	1588.0	25867.8	0.2158909627903796
814.1284359389189	1587.7333333333333	25985.333333333332	0.3033112345661189
814.8681072544233	1588.0333333333333	26059.566666666666	-0.2649399266401146
815.6077053849002	1587.3333333333333	26106.133333333335	-0.5888435627642258
816.3472303281842	1587.9333333333334	26169.133333333335	0.33345952445920024
817.0866820821101	1587.6666666666667	26259.866666666665	0.08332689265484508
817.8260606445127	1587.6666666666667	26413.733333333334	0.27765206680482274
818.5653660132269	1587.2	26448.766666666666	-0.29337182760286573
819.3045981860876	1588.3	26521.3	0.4955475130297639
820.0437571609293	1587.2666666666667	26627.5	-0.16011218919895273
820.7828429355872	1587.2	26687.833333333332	0.14190066556154507
821.5218555078957	1587.2333333333333	26732.233333333334	0.22689299089428663
822.26079487569	1587.7666666666667	26815.366666666665	0.6678835300362804
822.9996610368046	1587.3333333333333	26862.933333333334	0.32372175145386967
823.7384539890745	1587.4666666666667	26959.233333333334	0.2899486068475339
824.4771737303345	1587.4666666666667	27098.833333333332	0.035750963989529504
825.2158202584193	1588.1	27258.3	0.296734407363723
825.9543935711638	1587.6	27287.566666666666	-0.010139065579931309
826.6928936664028	1587.4333333333334	27433.866666666665	0.6086905653404229
827.4313205419711	1587.7666666666667	27508.166666666668	-0.09046719762512134
828.1696741957036	1587.9333333333334	27573.933333333334	-0.39924835798546976
828.907954625435	1587.2333333333333	27746.666666666668	0.3382556438612055
829.646161829	1587.2	27819.9	-0.1335268687520831
830.3842958042337	1587.2	27901.733333333334	0.3511265053819924
831.1223565489707	1587.8	27964.3	-0.17943366279160292
831.8603440610459	1587.5666666666666	28013.633333333335	0.23507440979522293
832.598258338294	1587.5333333333333	28083.033333333333	0.768883679965456
833.3360993785501	1587.2333333333333	28076.5	0.05629353123594701
834.0738671796487	1588.5666666666666	28119.966666666667	-0.3588800613783499
834.8115617394246	1587.6	28213.733333333334	0.3051197826551055
835.5491830557129	1587.5	28300.6	-0.1760897511804108
836.2867311263482	1587.2	28353.533333333333	0.1271175734327775
837.0242059491653	1587.6666666666667	28449.666666666668	-0.2516029824349833
837.7616075219992	1587.7	28586.1	0.09330844047073991
838.4989358426844	1588.2333333333333	28693.233333333334	0.3066753474707826
839.2361909090561	1587.9	28736.466666666667	0.21281167412857754
839.9733727189487	1588.2333333333333	28772.366666666665	0.10865058187091649
840.7104812701973	1587.7666666666667	28857.8	0.11096324643391041
841.4475165606366	1587.4666666666667	29010.4	0.7629529605293554
842.1844785881015	1587.3	29114.166666666668	0.19515413618889915
842.9213673504267	1587.5333333333333	29186.8	-0.027798891852290435
843.6581828454471	1587.5333333333333	29233.933333333334	0.16392710448314463
844.3949250709974	1587.8	29315.2	-0.12006646113096614
845.1315940249126	1587.1	29445.933333333334	0.28433453851614976
845.8681897050272	1587.3333333333333	29536.8	0.36168107272547806
846.6047121091764	1588.0	29632.833333333332	0.03561862031688724
847.3411612351948	1587.5666666666666	29788.133333333335	0.17457072713543711
848.0775370809172	1587.6333333333334	29885.1	0.2650805071614237
848.8138396441784	1587.2666666666667	29991.2	0.07288817107744573
849.5500689228132	1588.3333333333333	30042.266666666666	0.21373561775960945
850.2862249146566	1588.0	30069.0	-0.0005082853220503397
851.0223076175432	1588.0	30153.666666666668	-0.035473087963421905
851.7583170293079	1587.2666666666667	30351.6	0.06895468640762001
852.4942531477856	1587.9666666666667	30496.666666666668	0.0651044086379409
853.2301159708109	1586.6333333333334	30497.133333333335	-0.41040825337834547
853.9659054962187	1586.9	30533.566666666666	-0.37142196736661875
854.7016217218439	1587.0	30582.833333333332	0.09087497125122353
855.4372646455213	1588.3333333333333	30646.633333333335	-0.513825451675011
856.1728342650856	1587.3	30769.5	-0.11953698555133584
856.9083305783716	1587.5333333333333	30882.533333333333	-0.03953117975657081
857.6437535832143	1587.2333333333333	30990.766666666666	-0.20574862359920634
858.3791032774483	1587.6	31095.5	0.30133097825397603
859.1143796589085	1587.6	31106.733333333334	0.458284799168786
859.8495827254299	1587.6333333333334	31206.833333333332	0.4503752650179724
860.5847124748469	1587.5	31203.2	0.05475029354253042
861.3197689049947	1587.6666666666667	31276.266666666666	-0.25055967167475995
862.0547520137079	1587.7333333333333	31539.133333333335	0.38538688393399867
862.7896617988213	1588.4	31689.866666666665	0.20973299150651534
863.5244982581698	1588.0333333333333	31854.866666666665	-0.031088078780648797
864.2592613895882	1587.0666666666666	31924.066666666666	0.1407935747720694
864.9939511909114	1586.4	31922.133333333335	0.08876993196027036
865.728567659974	1588.1	31968.433333333334	-0.07051751151187631
866.4631107946109	1588.3	32005.266666666666	0.13994727836585297
867.197580592657	1587.5333333333333	32052.2	0.26428563231250246
867.931977051947	1587.7	32139.0	-0.1080224931183868
868.6663001703158	1587.2	32143.5	-0.26617392768549847
869.4005499455982	1587.3333333333333	32145.533333333333	-0.03600235240092732
870.1347263756289	1587.5	32183.133333333335	0.34033189680124093
870.8688294582428	1587.8666666666666	32273.3	0.28740332105759847
871.6028591912748	1587.1666666666667	32397.0	0.018795033165249508
872.3368155725594	1588.0333333333333	32549.6	0.14263013097530886
873.0706985999318	1587.9666666666667	32568.6	-0.29755236913020505
873.8045082712266	1587.6333333333334	32647.666666666668	0.015380936154593672
874.5382445842787	1587.1666666666667	32767.266666666666	-0.09702492721354519
875.2719075369228	1587.7666666666667	32936.23333333333	0.1676629901319692
876.0054971269938	1587.6666666666667	33048.666666666664	-0.039110188067523755
876.7390133523264	1587.4333333333334	33253.73333333333	-0.01645735384105802
877.4724562107556	1587.9666666666667	33499.23333333333	-0.2462610385467183
878.2058257001161	1587.9	33690.5	0.04148885225567916
878.9391218182427	1587.2	33834.03333333333	0.3116673285119719
879.6723445629702	1587.9	33909.96666666667	0.07480279178751573
880.4054939321335	1588.1333333333334	34011.3	-0.6166054112271353
881.1385699235674	1587.7	34239.9	-0.43161222932833204
881.8715725351066	1587.7333333333333	34465.166666666664	-0.1074239862584999
882.604501764586	1587.3	34675.8	-0.22132263271005648
883.3373576098403	1587.8	34877.26666666667	0.24837993639432845
884.0701400687044	1587.2666666666667	35036.96666666667	-0.13630545247917514
884.8028491390132	1587.7333333333333	35162.8	-0.05734151231908431
885.5354848186014	1588.0	35265.26666666667	0.10661816646405504
886.2680471053038	1587.4	35341.433333333334	-0.09048458395537014
887.0005359969554	1587.7666666666667	35484.23333333333	-0.4921435965170635
887.7329514913906	1588.0	35703.4	0.1591561526613097
888.4652935864447	1587.7666666666667	35934.03333333333	-0.018123535084412504
889.1975622799522	1587.3	36180.833333333336	0.08621413214175148
889.929757569748	1587.8	36354.2	-0.5571925294130062
890.6618794536669	1587.4666666666667	36479.26666666667	-0.05559256133993488
891.3939279295437	1587.3333333333333	36543.53333333333	0.30076398825862855
892.1259029952132	1587.1333333333334	36551.5	-0.09438979477879247
892.8578046485103	1588.0333333333333	36724.13333333333	-0.025131983798189594
893.5896328872698	1588.0333333333333	36908.63333333333	-0.27861505627857824
894.3213877093264	1587.3333333333333	37217.066666666666	-0.04184723670674259
895.0530691125149	1587.5666666666666	37511.7	0.003223801966388514
895.7846770946703	1587.6	37742.9	-0.23977175280697652
896.5162116536272	1587.5	37852.26666666667	-0.32601471893686296
897.2476727872206	1587.3666666666666	37922.833333333336	-0.2580942128451985
897.9790604932853	1587.2333333333333	38101.13333333333	-0.12050863372891883
898.7103747696559	1587.4666666666667	38303.7	0.3474998185546855
899.4416156141674	1587.5	38514.3	0.18586287562207862
900.1727830246544	1587.1	38738.1	-0.15155363964354954
900.9038769989521	1588.0333333333333	38986.73333333333	0.19087493566742864
901.634897534895	1587.4333333333334	39188.166666666664	-0.01732489426461802
902.365844630318	1588.0666666666666	39364.333333333336	0.08776540988153823
903.0967182830558	1587.3333333333333	39480.7	0.029417468573547573
903.8275184909435	1588.2	39615.6	-0.02169853584991705
904.5582452518156	1588.0666666666666	39790.333333333336	-0.012883871951716551
905.288898563507	1587.5666666666666	39907.76666666667	-0.07139394761023236
906.0194784238527	1587.7	39960.73333333333	-0.2410001307480347
906.7499848306873	1587.2333333333333	40136.1	-0.24327910133411512
907.4804177818455	1586.9333333333334	40325.9	-0.18979459311986546
908.2107772751625	1587.9666666666667	40621.333333333336	0.36063977024437455
908.9410633084728	1587.1666666666667	40895.36666666667	0.2637696359632211
909.6712758796114	1587.3666666666666	40965.86666666667	-0.23043911768997313
910.4014149864129	1587.5	41129.26666666667	-0.12519024719607896
911.1314806267123	1587.4333333333334	41263.066666666666	-0.16452559308824527
911.8614727983444	1587.2333333333333	41439.26666666667	0.23472667547311166
912.5913914991438	1587.2333333333333	41588.63333333333	0.13862959425465662
913.3212367269456	1587.2333333333333	41735.666666666664	0.16012438821904965
914.0510084795844	1587.1666666666667	41875.833333333336	0.07258850047763782
914.7807067548952	1587.5333333333333	42046.46666666667	0.2115153362587798
915.5103315507125	1587.8666666666666	42104.13333333333	-0.00821783397204413
916.2398828648716	1587.1333333333334	42274.3	0.15408861338066376
916.9693606952068	1587.6666666666667	42459.46666666667	0.18953430966574478
917.6987650395532	1587.4666666666667	42568.1	0.11976887547910474
918.4280958957455	1588.0	42623.36666666667	-0.2578061099008503
919.1573532616186	1587.1333333333334	42806.6	0.22834326766495772
919.8865371350073	1587.7	42835.03333333333	0.17341267301398813
920.6156475137464	1586.9	42862.23333333333	0.2771648381273275
921.3446843956707	1587.0	42894.96666666667	0.20962121266582595
922.0736477786149	1587.3	42837.53333333333	-0.13860038628589283
922.802537660414	1587.4333333333334	42880.13333333333	-0.21765695181275382
923.5313540389027	1587.0666666666666	42892.26666666667	-0.12335004555487876
924.2600969119159	1587.3	42918.9	0.24524575339010676
924.9887662772883	1588.2666666666667	42890.26666666667	0.07851981214006366
925.7173621328548	1587.9666666666667	42809.36666666667	-0.06426274563868259
926.4458844764501	1587.5	42787.03333333333	-0.04848703218296381
927.1743333059092	1588.0666666666666	42575.833333333336	0.05333501430374431
927.9027086190666	1587.8333333333333	42214.166666666664	-0.09228031156792303
928.6310104137575	1587.9666666666667	41803.933333333334	0.10980428406910572
929.3592386878165	1587.7	41233.9	-0.030305707588334736
930.0873934390784	1588.0666666666666	40485.26666666667	-0.34412353557919384
930.815474665378	1586.9333333333334	39745.76666666667	0.08460872200254381
931.5434823645503	1587.8666666666666	38837.63333333333	0.5199131928531171
932.2714165344298	1587.2333333333333	37673.566666666666	0.15969202048517217
932.9992771728516	1587.6	36546.3	0.39896384073631175
933.7270642776504	1587.7	35398.433333333334	0.11519094478770664
934.4547778466609	1587.7	34321.8	0.21852385736325505
935.1824178777181	1587.7666666666667	33443.13333333333	0.17908788640343606
935.9099843686568	1587.6333333333334	32787.53333333333	-0.052427854299679874
936.6374773173115	1587.5666666666666	32290.9	0.06035561451786424
937.3648967215174	1588.0333333333333	31962.8	-0.11198554667752704
938.0922425791092	1587.8	31798.3	0.15672246541938853
938.8195148879216	1587.5666666666666	31856.1	0.11862676079450357
939.5467136457895	1588.0666666666666	32007.0	0.216590180268948
940.2738388505477	1587.6333333333334	32310.8	0.3186420496470267
941.000890500031	1587.2666666666667	32680.566666666666	0.0484232339152483
941.7278685920743	1587.7	33210.46666666667	0.5616094898179109
942.4547731245123	1587.2666666666667	33830.76666666667	-0.04669075239163542
943.1816040951798	1587.1	34534.86666666667	0.1217244174431868
943.9083615019116	1588.3666666666666	35248.0	-0.299235619884228
944.6350453425426	1587.8	35970.166666666664	0.1848775787814007
945.3616556149077	1587.5333333333333	36713.8	0.19497983097239446
946.0881923168415	1587.4666666666667	37437.46666666667	-0.028265573639111183
946.8146554461789	1587.0666666666666	38157.333333333336	0.28550448734033484
947.5410450007547	1587.5	38902.76666666667	0.050048520227741096
948.2673609784038	1587.4333333333334	39687.9	0.07865791590833378
948.9936033769609	1587.2666666666667	40571.3	0.29234601885959605
949.7197721942608	1587.2	41363.73333333333	0.28214924725022045
950.4458674281384	1588.7	42154.166666666664	0.3298704980109222
951.1718890764284	1587.0333333333333	42954.3	0.2751479892747824
951.8978371369658	1587.5	43617.9	0.10885316009297902
952.6237116075853	1587.5	44219.066666666666	0.18612528748604784
953.3495124861216	1587.3333333333333	44724.833333333336	-0.024832897017248282
954.0752397704097	1586.9666666666667	45221.6	-0.1320227530278634
954.8008934582843	1587.2666666666667	45779.26666666667	0.19331611815761554
955.5264735475803	1587.2666666666667	46328.833333333336	0.10549265306538372
956.2519800361324	1588.0666666666666	46767.53333333333	0.13523902324217218
956.9774129217755	1587.7666666666667	47216.46666666667	0.14533262014034154
957.7027722023442	1586.7333333333333	47663.066666666666	0.09615118617416919
958.4280578756737	1587.3666666666666	48035.86666666667	0.10255067784505367
959.1532699395985	1587.9666666666667	48333.066666666666	0.12637184055816109
959.8784083919536	1586.9	48738.4	0.2693405856185762
960.6034732305736	1587.8666666666666	49082.03333333333	-0.005791265691708984
961.3284644532936	1587.7	49380.03333333333	0.18117429926698553
962.053382057948	1587.7	49634.7	0.12204298571045875
962.7782260423721	1587.5333333333333	49899.433333333334	0.08420877749955732
963.5029964044004	1587.6	50135.833333333336	0.07007974738460182
964.2276931418677	1587.6666666666667	50303.066666666666	0.2788296987174897
964.952316252609	1587.5333333333333	50485.26666666667	0.2766046648298372
965.6768657344589	1587.9333333333334	50536.76666666667	0.08252132161131807
966.4013415852523	1587.4333333333334	50586.8	0.32096885259189195
967.1257438028242	1587.4	50612.46666666667	0.15269040594665034
967.8500723850091	1587.3666666666666	50686.833333333336	0.270452398125166
968.574327329642	1588.0333333333333	50710.96666666667	-0.05245326658831787
969.2985086345576	1586.8666666666666	50826.3	-0.07143656527169898
970.0226162975908	1588.1333333333334	50868.4	0.21743549443360188
970.7466503165765	1587.0666666666666	50759.76666666667	0.13161710415155276
971.4706106893493	1587.6	50709.333333333336	0.3638198834449871
972.1944974137441	1587.3	50516.3	0.27080283411577644
972.9183104875957	1587.2	50176.03333333333	0.3224891299651006
973.6420499087391	1587.1333333333334	49837.36666666667	-0.1700832920139304
974.3657156750087	1587.9666666666667	49684.933333333334	0.47611874104574525
975.0893077842397	1587.8666666666666	49414.833333333336	0.13380717148042656
975.8128262342667	1587.7	49379.1	0.6235328296496042
976.5362710229247	1587.9666666666667	49305.8	0.1134777406723841
977.2596421480483	1587.6333333333334	49249.73333333333	0.3913825176889782
977.9829396074724	1587.6666666666667	49112.066666666666	0.4111155513634168
978.7061633990318	1588.2333333333333	48851.46666666667	0.00673853793754836
979.4293135205613	1587.9333333333334	48685.63333333333	0.5493124463274748
980.1523899698958	1586.9666666666667	48410.36666666667	-0.20276946777209065
980.87539274487	1587.7666666666667	48348.6	-0.05974591959669823
981.5983218433189	1587.2	48316.1	-0.06350378446099327
982.3211772630771	1586.9333333333334	48343.6	-0.10649389432774084
983.0439590019795	1587.7	48429.7	0.09179731402486423
983.7666670578608	1587.5666666666666	48487.566666666666	-0.2357575926950155
984.4893014285559	1586.7666666666667	48529.833333333336	0.01757823409604327
985.2118621118997	1588.3666666666666	48493.566666666666	0.1240881072336032
985.9343491057269	1587.1	48441.86666666667	-0.0781611097823309
986.6567624078724	1587.6	48309.4	0.1434816031212563
987.3791020161709	1587.3	48258.73333333333	0.08003346869967565
988.1013679284573	1587.9333333333334	48227.0	0.06705026237353956
988.8235601425663	1587.8666666666666	48279.96666666667	0.3923795367494893
989.5456786563328	1587.8	48330.7	0.16169580462290647
990.2677234675917	1587.7333333333333	48395.2	-0.08906270381169266
990.9896945741776	1587.5666666666666	48282.066666666666	-0.1745092550130654
991.7115919739255	1587.6666666666667	48164.73333333333	0.13957481120750648
992.4334156646702	1587.4666666666667	47837.13333333333	0.029110653393877244
993.1551656442463	1587.1	47437.03333333333	0.154106593685618
993.8768419104888	1588.4666666666667	47073.6	-0.4819092255465929
994.5984444612325	1588.0	46815.333333333336	-0.012803115531174108
995.3199732943121	1588.0666666666666	46510.166666666664	-0.07959030405067198
996.0414284075626	1587.4333333333334	46257.6	0.037918426274736225
996.7628097988187	1588.0	46063.46666666667	-0.10251840399360349
997.4841174659151	1587.9333333333334	45829.6	-0.12497767752539082
998.2053514066869	1587.8	45612.8	0.25754565089400927
998.9265116189687	1588.1333333333334	45205.6	0.03252707101502749
999.6475981005952	1587.4666666666667	44660.86666666667	0.28543307838100257
1000.3686108494015	1587.3	44110.76666666667	-0.09633246257676464
1001.0895498632223	1588.2	43748.53333333333	-0.05047207028282989
1001.8104151398923	1587.5666666666666	43477.433333333334	0.2502751765053969
1002.5312066772464	1587.3	43163.2	0.18841386824752782
1003.2519244731194	1587.3333333333333	42879.433333333334	0.029099714513306507
1003.9725685253462	1587.3	42565.3	-0.19249194076352108
1004.6931388317614	1588.3333333333333	42206.433333333334	0.13260279911647124
1005.4136353902	1588.1	41647.7	0.3438023610501858
1006.1340581984969	1587.2666666666667	41026.666666666664	-0.03229975881623144
1006.8544072544867	1588.3	40299.3	0.19487845376030016
1007.5746825560042	1587.9333333333334	39628.6	-0.09779106234486493
1008.2948841008844	1588.2	39095.2	0.06677750977311711
1009.0150118869618	1587.4666666666667	38618.0	-0.07817969913586499
1009.7350659120716	1587.7666666666667	38260.2	-0.09078325965705235
1010.4550461740483	1587.6666666666667	37931.833333333336	0.009958027673810948
1011.174952670727	1588.3666666666666	37519.63333333333	-0.09064163393357848
1011.8947853999423	1587.6666666666667	37099.73333333333	0.22956743551754677
1012.614544359529	1587.1333333333334	36534.933333333334	-0.11721172116332394
1013.334229547322	1587.8666666666666	35939.76666666667	0.25208065112781697
1014.0538409611561	1587.6333333333334	35243.23333333333	-0.013764131572031657
1014.7733785988661	1587.5	34586.23333333333	0.20053133672450651
1015.4928424582868	1587.8666666666666	34040.7	0.14589188436643352
1016.2122325372529	1587.6	33596.666666666664	-0.12254569583923852
1016.9315488335994	1588.1	33191.066666666666	0.09024986351954725
1017.6507913451611	1587.8333333333333	32879.9	0.09855024025570268
1018.3699600697728	1587.6333333333334	32519.6	0.208782824703618
1019.0890550052692	1587.7	32120.566666666666	0.5394182320146786
1019.8080761494851	1587.6	31572.933333333334	0.0951191499324889
1020.5270235002555	1588.3333333333333	30916.7	0.2350171932778606
1021.2458970554151	1587.9666666666667	30170.566666666666	0.0035453665075222017
1021.9646968127987	1587.8333333333333	29551.2	-0.03416649679286131
1022.6834227702411	1587.7	29005.766666666666	-0.6800472329871114
1023.4020749255772	1587.3	28529.333333333332	0.2036918907035206
1024.1206532766416	1587.6666666666667	28134.5	-0.016359250720278246
1024.8391578212693	1587.8	27793.366666666665	-0.26894531475104777
1025.5575885572953	1587.4333333333334	27470.633333333335	0.11858786271794933
1026.2759454825539	1587.6	27015.066666666666	-0.3511313041066677
1026.9942285948803	1588.0666666666666	26457.833333333332	-0.11523884994934401
1027.7124378921092	1587.9	25874.633333333335	0.44906938031000154
1028.4305733720753	1587.8666666666666	25270.7	-0.07945715685725817
1029.1486350326138	1588.1	24704.633333333335	-0.008141035201593686
1029.866622871559	1587.1	24251.033333333333	0.5451918702638704
1030.584536886746	1587.8666666666666	23815.933333333334	-0.289718687794216
1031.3023770760096	1588.2333333333333	23454.533333333333	0.18342529780103362
1032.0201434371845	1587.1	23136.266666666666	-0.02216845527884088
1032.7378359681059	1587.5333333333333	22782.233333333334	-0.1877909149197341
1033.455454666608	1587.6333333333334	22395.133333333335	0.32224430919012315
1034.1729995305259	1587.7333333333333	21938.533333333333	-0.5616009463011582
1034.8904705576945	1587.7666666666667	21440.466666666667	-0.5705844283830903
1035.6078677459486	1587.8333333333333	20928.3	0.4545818269951797
1036.3251910931228	1587.8666666666666	20417.066666666666	-0.06611447927191817
1037.042440597052	1587.7	19958.066666666666	0.24672486837236993
1037.7596162555712	1587.5	19528.2	-0.4879047788749667
1038.4767180665153	1587.8333333333333	19175.766666666666	0.21488009571273187
1039.1937460277186	1587.3333333333333	18863.3	-0.3057459279846421
1039.9107001370162	1587.9333333333334	18593.7	0.01702571460334782
1040.627580392243	1587.9	18312.5	-0.021638966079416316
1041.3443867912338	1588.3	17975.5	0.148436874242166
1042.0611193318232	1587.5	17571.566666666666	-0.10776279654586124
1042.7777780118463	1587.6666666666667	17124.6	0.021430697475281018
1043.4943628291376	1587.8666666666666	16642.533333333333	-0.4776496398192203
1044.2108737815322	1587.1	16244.333333333334	0.008889104442739059
1044.9273108668647	1587.8333333333333	15868.433333333332	0.07299373636298084
1045.64367408297	1587.8	15522.666666666666	0.5457482954764103
1046.359963427683	1587.4	15241.033333333333	-0.46414837731830316
1047.0761788988382	1587.7	14970.233333333334	-0.34818214124499064
1047.7923204942708	1587.5666666666666	14741.433333333332	-0.46748188803685603
1048.5083882118154	1587.7333333333333	14463.8	0.09332641744374394
1049.224382049307	1588.1666666666667	14147.566666666668	-0.5540668637261984
1049.9403020045802	1587.7333333333333	13844.066666666668	0.6134462805454302
1050.6561480754697	1587.5333333333333	13487.166666666666	0.11193689904630041
1051.3719202598106	1587.2333333333333	13173.1	0.18246459826411476
1052.0876185554378	1587.4	12897.8	0.692992936152112
1052.8032429601856	1587.5333333333333	12620.666666666666	-0.6411393609757955
1053.5187934718892	1587.0333333333333	12424.1	0.11756898446142809
1054.2342700883835	1587.0333333333333	12269.433333333332	0.24535531332252586
1054.949672807503	1587.6333333333334	12125.266666666666	-0.783725829455423
1055.6650016270826	1586.9333333333334	11966.166666666666	0.41583586790029536
1056.3802565449573	1587.1333333333334	11748.6	0.5302915641169882
1057.0954375589617	1588.1	11524.033333333333	-0.6144118687954215
1057.8105446669308	1587.1	11306.433333333332	-0.25015591563248124
1058.5255778666992	1587.7333333333333	11071.966666666667	0.2671975472128913
1059.240537156102	1587.7	10840.9	-0.1313967711846824
1059.9554225329737	1588.5666666666666	10675.966666666667	0.987205508572879
1060.6702339951491	1587.8333333333333	10509.933333333332	0.05841544348699683
1061.3849715404633	1587.0666666666666	10389.033333333333	1.3886892425592126
1062.0996351667509	1588.0333333333333	10252.733333333334	-0.14700046068945952
1062.8142248718468	1587.7	10164.6	0.7720312297446889
1063.528740653586	1588.4666666666667	9998.4	-0.6879968518224815
1064.2431825098029	1587.6666666666667	9812.9	0.005280058380561624
1064.9575504383324	1587.0333333333333	9616.1	-0.09014111497078649
1065.6718444370097	1587.6333333333334	9407.4	-0.340499771027575
1066.386064503669	1587.6333333333334	9246.0	0.18528728470845712
1067.1002106361457	1587.9	9083.966666666667	0.1564562298980946
1067.8142828322743	1586.9666666666667	8962.233333333334	-0.30805690212726206
1068.5282810898898	1587.6333333333334	8857.0	-0.7978327811627772
1069.2422054068265	1587.0333333333333	8778.566666666668	0.024156548550124283
1069.95605578092	1587.6	8674.033333333333	0.05720341854494278
1070.6698322100044	1587.6	8519.333333333334	-0.86583734918273
1071.383534691915	1587.6	8353.7	-0.33150537875898056
1072.0971632244864	1587.4	8182.833333333333	0.5183115117682662
1072.8107178055534	1587.0666666666666	8030.7	0.8117929441597882
1073.524198432951	1587.3666666666666	7897.733333333334	0.12389796381010845
1074.2376051045137	1587.0666666666666	7788.5	-0.5109278817452543
1074.9509378180765	1587.5666666666666	7685.166666666667	-0.9249242965746411
1075.6641965714741	1588.3	7615.766666666666	0.14412905933469145
1076.3773813625414	1587.4333333333334	7510.366666666667	-0.6911415952793205
1077.0904921891133	1588.1333333333334	7423.4	1.3666212512078408
1077.8035290490245	1587.0666666666666	7293.466666666666	-0.2865734779326338
1078.51649194011	1588.1666666666667	7153.9	0.2497679866997472
1079.2293808602042	1587.5	7028.433333333333	0.0638605748484064
1079.9421958071423	1587.8333333333333	6918.6	0.4619056099503633
1080.6549367787588	1587.5666666666666	6829.733333333334	1.3164890858521283
1081.367603772889	1587.6333333333334	6753.133333333333	0.7657661494965838
1082.080196787367	1587.7666666666667	6691.5	-0.27221383930328635
1082.7927158200282	1586.8666666666666	6603.1	-1.1355692930861663
1083.5051608687072	1587.7333333333333	6506.333333333333	-0.8438814468619076
1084.217531931239	1587.6666666666667	6386.0	-0.7355202878639635
1084.9298290054578	1587.7333333333333	6264.2	-0.049526818705247194
1085.6420520891993	1588.2	6172.933333333333	0.11368634883944544
1086.3542011802977	1587.2333333333333	6079.7	-1.3127493630879499
1087.0662762765878	1588.1	6026.1	-0.6486411159178211
1087.7782773759047	1588.5	5969.166666666667	-0.6769213390463933
1088.4902044760831	1588.6333333333334	5902.933333333333	0.9203719687029658
1089.202057574958	1587.9	5807.8	-0.6444607555417935
1089.9138366703637	1587.4333333333334	5711.7	-0.6138290196729049
1090.6255417601355	1587.9333333333334	5618.066666666667	-0.039510868080985785
1091.337172842108	1587.8	5531.2	-1.0523200737021372
1092.048729914116	1587.0	5478.2	-0.23431650950500485
1092.7602129739944	1588.4	5442.466666666666	-0.503033711773266
1093.471622019578	1587.5666666666666	5396.0	0.6276455125129164
1094.1829570487016	1587.0333333333333	5327.5	-0.9973743408756659
1094.8942180592	1587.7333333333333	5248.133333333333	0.5619579285304422
1095.605405048908	1588.0333333333333	5163.266666666666	1.1920703747987107
1096.3165180156604	1587.2666666666667	5094.733333333334	0.008254744341385243
1097.027556957292	1587.2666666666667	5054.733333333334	0.7730524467190131
1097.7385218716379	1586.6333333333334	5013.5	-0.4602165355726447
1098.4494127565324	1587.9666666666667	4958.233333333334	-0.9610946813726405
1099.1602296098106	1588.0333333333333	4877.466666666666	0.09683069808501941
1099.8709724293074	1587.0333333333333	4792.533333333334	-0.1851222276499903
1100.5816412128574	1586.9	4721.933333333333	-0.7566349000650249
1101.2922359582956	1587.8333333333333	4679.833333333333	0.8998593883017786
1102.0027566634565	1586.9	4644.233333333334	0.35053165151168886
1102.7132033261753	1587.5	4590.8	0.6705240501854673
1103.4235759442865	1587.6	4510.6	-0.13369992194147157
1104.1338745156252	1587.5333333333333	4440.133333333333	0.020299826212101326
1104.844099038026	1587.3666666666666	4380.4	-1.4953295002183342
1105.5542495093239	1588.0	4350.766666666666	-0.21478072844876087
1106.2643259273534	1588.1666666666667	4300.933333333333	0.4271241699070242
1106.9743282899494	1587.3	4232.266666666666	0.27922392910091903
1107.684256594947	1588.0333333333333	4146.2	-0.2602327371469467
1108.394110840181	1587.5333333333333	4084.5333333333333	-0.3766773605545542
1109.1038910234856	1587.7333333333333	4040.4333333333334	-1.7612009690625468
1109.8135971426964	1587.2666666666667	3992.733333333333	0.6263400536194677
1110.5232291956477	1587.6	3915.1666666666665	-0.8760762933384602
1111.2327871801745	1587.4333333333334	3846.8	0.0576696988318102
1111.9422710941117	1587.2333333333333	3802.1666666666665	2.3067361332920893
1112.6516809352938	1587.5	3752.1	-0.2607471855138501
1113.3610167015559	1587.5333333333333	3695.766666666667	0.14422341849702652
1114.0702783907325	1587.6666666666667	3634.3333333333335	0.8283538841949064
1114.7794660006589	1587.0666666666666	3594.0	-0.06491426770869516
1115.4885795291696	1587.5666666666666	3560.3	0.7123977811340384
1116.1976189740992	1587.2333333333333	3514.133333333333	0.8497812505992764
1116.906584333283	1587.8666666666666	3467.5	1.9993506780838703
1117.6154756045555	1587.9	3419.6666666666665	-0.6081063540768035
1118.3242927857516	1586.8666666666666	3388.4333333333334	0.9009094000093771
1119.0330358747062	1588.0	3350.4	1.1597314155320333
1119.741704869254	1587.4	3306.866666666667	0.7162197322219879
1120.4502997672296	1588.0666666666666	3259.3333333333335	-0.0086618961859299
1121.1588205664682	1586.9	1663.9	13.945995795514989
1121.8672672648045	1586.6333333333334	1664.5666666666666	7.872623099884624
1122.5756398600731	1585.8666666666666	1662.9333333333334	1.882510454719322
1123.2839383501089	1586.7666666666667	1663.3666666666666	-4.6991854479699064
