# Supplementary material for: Roblonski: A Material-Efficient Robo-Fluidic Toolbox for Rapid Photochemical Characterization
Source: ACS Cent Sci. 2026 Feb 6;12(3):333–44. doi: 10.1021/acscentsci.5c02027 (PMC13022720; doi:10.1021/acscentsci.5c02027)
Supplement: Supplementary file 2 [file oc5c02027_si_002.zip › BeerLambertStudy/Raw Data (Automataed)/BLEC Study (2025 Jun 12)/Rubpy1/blec_Rubpy1__12062025_aABS_i3_eEXP_s4_d105e-01_t250-0_m7_v175-0.csv]

name	C:/Users/cbe.mabolha.shared/Documents/Gilson Spectroscopy Project\BLEC Study (2025 Jun 12)\Rubpy1\blec_Rubpy1__12062025_aABS_i3_eEXP_s4_d105e-01_t250-0_m7_v175-0.csv
2025-06-12 18:03:53.730129
mix_iter=7	mix_disp=175.0
droplet_volume=50.0	working_volume=250.0
dilution_scheme=Fractional(value=0.3333333333333333)	n_dil=6
calibration=Calibration(y = f(x); f(x) = -0.244 + 0.9765x; s.t. y > 0.0; Set Feb 4	2025 from "Manuscript Figures Data.xlsx")
count	30
interval	0.1 (Sec)
integration_time	40000 (uSec)
NLC=False	DCC=False	WCAL=-5	Slit=S5
Conc_0=0.105	nFRAC=0.1544090085324908	nConc_(3;4)=0.016212945895911532	aFRAC=0.15483019541366932	aConc_(3;4)=0.01625717051843528
wavelength (nm)	dark reference (int)	light reference (int)	abs (mOD)
W	D	L	S
344.6678771972656	1602.9333333333334	1677.9	-1.5421036421297871
345.45221902608614	1590.4666666666667	1666.7	1.52183942637284
346.236489003635	1588.1333333333334	1664.4	5.539789200623739
347.02068712774695	1587.0666666666666	1660.9666666666667	-8.918860840240242
347.8048133962569	1586.1666666666667	2391.266666666667	6.44887075786906
348.5888678069997	1586.8666666666666	2405.8	6.895546384961566
349.3728503578101	1587.0666666666666	2415.2	3.4222157550456447
350.15676104652283	1588.7666666666667	2430.266666666667	6.848981962154297
350.94059987097285	1588.9	2443.1	6.711934115268075
351.72436682899485	1587.5	2447.1666666666665	6.002525826361496
352.5080619184237	1587.5	2454.633333333333	6.746686407565364
353.2916851370942	1587.0	2456.8333333333335	7.0975971040317365
354.0752364828412	1586.4	2462.133333333333	6.6295616265186705
354.8587159534994	1586.8	2464.4	6.1466411897370685
355.6421235469038	1587.0	2469.766666666667	7.392917657917426
356.42545926088906	1587.4333333333334	2470.1	5.313445326764405
357.20872309329	1587.7666666666667	2463.5333333333333	3.2020787622581914
357.9919150419415	1588.2	2463.6	4.571650571803895
358.77503510467835	1587.2	2459.266666666667	5.529721908458557
359.5580832793353	1587.1	2451.9666666666667	6.849520824405093
360.34105956374725	1586.9666666666667	2446.9	5.471845740898609
361.12396395574893	1587.1333333333334	2446.6	5.730769660924735
361.9067964531752	1587.1	2443.6666666666665	6.24723472769552
362.6895570538609	1587.7666666666667	2445.1666666666665	5.402629827239418
363.47224575564076	1587.6666666666667	2441.5666666666666	3.574880689991701
364.2548625563497	1587.4	2439.233333333333	5.799689481794296
365.0374074538224	1587.7333333333333	2438.3	4.774677604868327
365.8198804458938	1587.4333333333334	2437.0	4.229368376103819
366.6022815303986	1587.0666666666666	2437.233333333333	8.077732132277673
367.3846107051717	1586.8333333333333	2435.7	5.595461391782459
368.1668679680479	1587.7666666666667	2439.5333333333333	7.923924523586935
368.9490533168619	1587.4666666666667	2441.3	7.3179180431569755
369.7311667494487	1587.5	2444.9333333333334	7.6820048335899385
370.5132082636429	1588.0	2455.8	5.540187969393888
371.2951778572795	1587.2	2457.8	3.82464203353281
372.07707552819323	1587.3333333333333	2458.6666666666665	5.6017198385547555
372.8589012742189	1586.6333333333334	2467.0666666666666	7.044873270801345
373.6406550931913	1587.5666666666666	2473.3333333333335	5.609183865168199
374.4223369829453	1587.1666666666667	2483.7	6.376273221492176
375.2039469413157	1587.5333333333333	2489.2	7.236654992710482
375.9854849661373	1587.0666666666666	2483.866666666667	5.5560819440876426
376.7669510552448	1587.2333333333333	2487.4	5.160699928433044
377.5483452064732	1587.7333333333333	2492.2	5.508686132732523
378.3296674176572	1587.0	2509.266666666667	4.544323208672345
379.11091768663164	1587.6333333333334	2511.633333333333	4.329990822135312
379.89209601123133	1588.2666666666667	2512.866666666667	5.229490430895094
380.67320238929113	1587.6333333333334	2520.5333333333333	6.692892990973389
381.45423681864577	1587.3333333333333	2524.5333333333333	6.301336302064599
382.23519929713007	1587.2333333333333	2531.3	7.688745442296979
383.01608982257886	1587.7333333333333	2546.7	7.368583157666642
383.796908392827	1587.8666666666666	2557.6666666666665	7.133805075410324
384.57765500570923	1587.7333333333333	2557.5333333333333	6.345446517136817
385.3583296590604	1587.2666666666667	2544.0666666666666	5.956532415088853
386.1389323507153	1587.5	2552.6666666666665	7.198833676295568
386.91946307850884	1587.1333333333334	2562.0333333333333	6.176430990022332
387.69992184027564	1588.3333333333333	2584.5	7.017307273427175
388.48030863385065	1587.6666666666667	2605.4333333333334	6.491645796568837
389.2606234570687	1587.5333333333333	2592.1	6.416688495247635
390.04086630776453	1587.9333333333334	2579.4	6.428008104980467
390.82103718377294	1587.8666666666666	2586.7	6.998420832112238
391.6011360829288	1587.2	2593.1666666666665	8.310441366448854
392.3811630030669	1587.1666666666667	2623.2	8.651036421665024
393.161117942022	1587.7333333333333	2663.9333333333334	6.191248210772586
393.941000897629	1587.7333333333333	2707.866666666667	7.94284333849948
394.72081186772266	1588.3	2717.866666666667	8.450507124819316
395.5005508501378	1586.2333333333333	2704.9	8.824105961387634
396.28021784270925	1586.7	2704.766666666667	7.351471915675964
397.0598128432718	1587.7666666666667	2720.233333333333	10.781073722053986
397.83933584966024	1587.6666666666667	2716.6	7.2670733841125585
398.6187868597095	1587.4333333333334	2730.733333333333	10.14591255377479
399.3981658712542	1587.3333333333333	2749.5666666666666	8.42657336866498
400.1774728821293	1588.2	2772.9	9.699854625016545
400.9567078901696	1588.0666666666666	2799.9	9.162950881424388
401.7358708932098	1587.5333333333333	2801.633333333333	10.230805074569515
402.5149618890848	1587.0	2791.233333333333	12.846601441486401
403.2939808756294	1587.2333333333333	2788.9333333333334	10.954921732501262
404.07292785067847	1587.7333333333333	2818.0666666666666	10.684744174913726
404.8518028120667	1587.2333333333333	2834.8333333333335	11.642089298561507
405.630605757629	1587.0	2831.366666666667	9.396174721262401
406.4093366852001	1587.2666666666667	2827.8333333333335	11.553173450479871
407.1879955926149	1588.0666666666666	2834.0	13.320029486922932
407.9665824777082	1587.7666666666667	2848.0666666666666	11.853598618338138
408.74509733831474	1587.6333333333334	2864.4	10.129007316945156
409.52354017226935	1587.4333333333334	2876.8	12.067357842455465
410.3019109774069	1587.6	2877.0666666666666	11.558812869882887
411.08020975156217	1586.8666666666666	2890.133333333333	13.572630874326642
411.8584364925699	1587.5	2918.4666666666667	13.35308502604586
412.6365911982651	1587.9	2941.366666666667	14.143117742587435
413.4146738664823	1587.4	2964.733333333333	13.427686230456592
414.19268449505654	1587.5333333333333	2994.233333333333	13.153688225200836
414.97062308182257	1587.7666666666667	3035.3333333333335	16.52121248499076
415.74848962461516	1588.0333333333333	3073.9	12.884090040130765
416.52628412126916	1586.9333333333334	3146.9666666666667	15.43388716734135
417.3040065696194	1587.5	3219.6	13.75080383224868
418.0816569675006	1587.4	3215.733333333333	14.086070493369592
418.8592353127476	1587.5333333333333	3204.0	13.571669967484851
419.63674160319533	1587.3	3216.366666666667	15.265356916230315
420.4141758366785	1586.9	3256.6	16.1363895777489
421.1915380110319	1587.9	3271.0	13.806874320858864
421.9688281240904	1587.3666666666666	3269.3	14.23441422205364
422.7460461736888	1588.0666666666666	3320.2	15.847511473431286
423.52319215766187	1586.9	3389.1	14.339520045924742
424.3002660738445	1587.0333333333333	3467.8	14.366946842101505
425.0772679200714	1587.7	3612.4333333333334	15.821278461500286
425.8541976941775	1587.1333333333334	3757.866666666667	15.768086221740516
426.6310553939975	1587.0	3825.9333333333334	15.527096542080198
427.40784101736625	1588.0	3876.4333333333334	14.04037476195788
428.18455456211865	1588.4666666666667	4012.8	15.642577785026107
428.96119602608934	1587.6	4197.833333333333	15.095001179450295
429.7377654071133	1587.3666666666666	4407.333333333333	15.12191060451718
430.5142627030252	1587.1666666666667	4535.966666666666	16.632926753543277
431.29068791166	1587.8	4681.6	16.66477544190595
432.06704103085235	1587.9333333333334	4806.3	16.661596881564254
432.8433220584372	1587.6	4894.4	15.639936903124621
433.6195309922492	1587.5333333333333	4960.333333333333	18.62226883889031
434.3956678301234	1587.2333333333333	4994.433333333333	17.05815295056551
435.1717325698944	1587.0333333333333	5003.833333333333	16.48526689231719
435.9477252093971	1587.1666666666667	5018.866666666667	16.973441324237356
436.72364574646633	1586.9333333333334	5070.2	18.391983150144657
437.49949417893686	1587.4333333333334	5127.6	15.20082874483611
438.27527050464346	1587.4	5225.1	16.271045487098167
439.0509747214211	1587.0	5408.5	16.657564157165247
439.8266068271044	1587.7333333333333	5672.5	16.81890833252604
440.6021668195283	1587.4	6044.9	16.610439004534562
441.37765469652754	1586.8333333333333	6508.733333333334	17.890320029713106
442.1530704559369	1587.7333333333333	7019.633333333333	18.35862805396132
442.9284140955914	1586.8666666666666	7453.133333333333	18.059159883572576
443.7036856133256	1587.6666666666667	7759.333333333333	18.381637418571767
444.47888500697445	1587.3333333333333	7925.6	18.464737030483374
445.2540122743727	1587.7666666666667	7955.966666666666	17.691260027422462
446.0290674133552	1587.4666666666667	7915.133333333333	18.472464144199307
446.8040504217568	1587.1	7819.233333333334	18.262485540064333
447.5789612974122	1587.0	7735.966666666666	18.06055500305163
448.35380003815635	1587.0333333333333	7669.4	17.99452401563947
449.1285666418239	1587.1	7648.866666666667	18.550175538199035
449.90326110624983	1588.1666666666667	7647.0	17.826839647530097
450.67788342926883	1588.0666666666666	7655.9	17.474358865123936
451.4524336087157	1587.1333333333334	7691.933333333333	16.769538062969254
452.22691164242536	1588.2	7756.033333333334	17.996809523662996
453.00131752823256	1587.3	7811.266666666666	17.19906984890343
453.7756512639721	1587.6	7882.733333333334	17.218453034308602
454.5499128474788	1587.3333333333333	7960.633333333333	16.974740447714595
455.32410227658755	1587.5666666666666	7996.566666666667	17.073276259763336
456.09821954913303	1587.9333333333334	8004.066666666667	16.978831411157113
456.8722646629501	1588.2333333333333	7989.266666666666	17.28553403576413
457.6462376158736	1588.0	7914.333333333333	15.428464450849628
458.4201384057383	1587.7666666666667	7811.466666666666	15.769543101146942
459.1939670303791	1587.5666666666666	7693.733333333334	15.277477574929485
459.96772348763074	1587.4333333333334	7552.033333333334	14.942752595731243
460.741407775328	1587.8666666666666	7405.733333333334	14.865197790624705
461.51501989130577	1587.2	7269.633333333333	14.54294279953305
462.2885598333988	1588.0666666666666	7153.666666666667	14.132768406095945
463.0620275994419	1587.7666666666667	7052.866666666667	13.382338664312181
463.83542318726995	1588.2333333333333	7003.3	13.488625376112676
464.6087465947177	1587.5666666666666	6951.733333333334	12.589524181500508
465.38199781962	1587.2	6922.466666666666	12.460421536797742
466.1551768598116	1588.1333333333334	6912.866666666667	11.856329987676006
466.92828371312737	1587.1666666666667	6926.3	10.9193329425207
467.7013183774021	1587.3	6964.533333333334	10.879635965930248
468.4742808504707	1587.7333333333333	7001.566666666667	10.240812226935468
469.24717113016777	1586.7666666666667	7060.166666666667	9.751902723536514
470.0199892143283	1587.1	7122.766666666666	9.555429856290752
470.792735100787	1587.7666666666667	7196.266666666666	8.320875926128366
471.5654087873788	1587.6666666666667	7285.1	9.138459895531698
472.33801027193834	1587.4666666666667	7349.333333333333	8.468639065798872
473.11053955230057	1587.1333333333334	7425.7	8.657203047894853
473.88299662630027	1587.6333333333334	7478.9	7.405122866175107
474.65538149177223	1587.5666666666666	7522.233333333334	7.658254849811218
475.4276941465513	1587.3333333333333	7570.066666666667	7.103983294096155
476.1999345884722	1587.4666666666667	7581.066666666667	6.163966210040718
476.97210281536985	1587.8	7586.8	6.844250855749409
477.74419882507897	1587.7666666666667	7565.066666666667	6.827468916860472
478.51622261543446	1587.9	7532.933333333333	5.693794113436738
479.2881741842711	1587.7666666666667	7503.4	6.062118896435265
480.06005352942367	1587.3333333333333	7453.066666666667	5.213920297144508
480.831860648727	1587.6	7418.6	5.979536599028265
481.60359554001593	1587.2666666666667	7362.533333333334	5.560062454898438
482.37525820112523	1587.9	7319.1	5.0328730323792525
483.14684862988975	1587.7	7273.566666666667	4.643262438020029
483.91836682414424	1587.4333333333334	7220.833333333333	4.401095036492241
484.68981278172356	1587.7333333333333	7178.2	4.0846549301765265
485.46118650046253	1588.1666666666667	7124.433333333333	3.5708298439955986
486.23248797819593	1587.6	7083.033333333334	4.091804715591668
487.0037172127586	1587.1333333333334	7051.533333333334	4.371977129613924
487.7748742019853	1587.7666666666667	7013.3	3.487983560310561
488.54595894371096	1587.4	6972.6	2.8669967044363647
489.31697143577026	1587.6666666666667	6940.4	2.7973321018299675
490.08791167599804	1587.5	6900.733333333334	2.7469006755443144
490.8587796622292	1587.7666666666667	6868.166666666667	2.882690819395136
491.6295753922984	1587.6666666666667	6856.233333333334	4.54366528464221
492.4002988640406	1587.1666666666667	6816.333333333333	2.7271241470196848
493.17095007529053	1587.3	6793.066666666667	1.7806116814127226
493.94152902388305	1587.9666666666667	6757.933333333333	2.3725630584150057
494.71203570765294	1586.9333333333334	6732.566666666667	3.54518852357907
495.482470124435	1587.4333333333334	6700.2	3.365428852039326
496.25283227206404	1587.7	6663.966666666666	2.760740462728949
497.02312214837485	1587.3666666666666	6640.2	2.188653048896395
497.7933397512024	1587.3333333333333	6611.5	1.8451093301911727
498.56348507838123	1587.9	6594.133333333333	2.2991867209160626
499.3335581277464	1587.6333333333334	6582.266666666666	2.683503755108334
500.10355889713264	1587.6666666666667	6559.933333333333	2.115944116486566
500.8734873843747	1587.5333333333333	6561.9	2.5861363012685428
501.6433435873074	1587.3	6557.966666666666	2.608576096774416
502.4131275037657	1587.9	6563.966666666666	1.8717482358788788
503.1828391315842	1587.7333333333333	6576.166666666667	1.5932202183306947
503.95247846859786	1587.7	6601.533333333334	2.005528214118414
504.72204551264144	1587.7	6616.166666666667	1.921596301040727
505.49154026154974	1587.7333333333333	6651.166666666667	0.4004480697493702
506.2609627131576	1588.2	6687.2	0.5397609954750008
507.03031286529983	1587.6	6742.0	2.2188098661157705
507.7995907158112	1587.3	6790.1	1.3097200571972398
508.5687962625266	1587.8	6865.6	2.301897738710384
509.33792950328075	1587.6666666666667	6938.833333333333	0.7418840445561932
510.1069904359085	1587.3333333333333	7021.9	1.2778280189121458
510.8759790582447	1587.0333333333333	7109.533333333334	1.6151384898078105
511.6448953681241	1587.5	7199.9	1.8248671599849149
512.4137393633815	1587.0	7291.7	1.8411495313952284
513.1825110418519	1587.7	7388.233333333334	1.7655593103122014
513.9512104013698	1587.3333333333333	7490.266666666666	1.0705743766363842
514.7198374397702	1587.3	7602.3	0.9734091037982178
515.4883921548881	1588.2	7704.1	0.9525876367917792
516.2568745445578	1588.0666666666666	7812.666666666667	1.6076973637568033
517.0252846066146	1587.2333333333333	7922.933333333333	1.1347949699700337
517.793622338893	1587.8	8026.366666666667	1.7640762837915094
518.561887739228	1587.8666666666666	8123.4	1.2755205837189336
519.3300808054544	1587.0666666666666	8216.166666666666	2.0290949630660156
520.0982015354069	1587.5333333333333	8305.833333333334	1.2775089994969009
520.8662499269203	1587.7	8386.133333333333	0.6947349295468488
521.6342259778296	1587.7333333333333	8484.866666666667	0.6553550724334563
522.4021296859694	1587.5	8563.733333333334	0.716505217199237
523.1699610491747	1588.0666666666666	8642.766666666666	1.2905929452785645
523.9377200652801	1587.3333333333333	8720.033333333333	1.4108270944660601
524.7054067321207	1587.5666666666666	8777.566666666668	1.213772804352198
525.4730210475309	1588.2666666666667	8836.9	0.8696228057282229
526.2405630093459	1587.6333333333334	8892.2	1.5028501789281767
527.0080326154003	1587.5333333333333	8953.533333333333	0.5526038859899329
527.7754298635291	1586.9666666666667	9010.166666666666	1.1795013728242305
528.5427547515668	1588.3	9033.9	0.6635130193453092
529.3100072773485	1588.3	9086.4	0.991573441216643
530.077187438709	1587.2	9128.1	0.8204987707898536
530.8442952334829	1587.8	9177.833333333334	1.1994401966523562
531.6113306595051	1587.6666666666667	9204.6	0.032310819917627985
532.3782937146104	1587.5	9262.9	1.129347966966854
533.1451843966338	1588.2666666666667	9294.1	0.3965739400874104
533.9120027034099	1587.6333333333334	9332.0	1.1342708881534906
534.6787486327736	1586.8666666666666	9347.4	0.02051986186976428
535.4454221825597	1588.0	9415.266666666666	0.6626240935342197
536.212023350603	1587.6333333333334	9460.8	0.412066820756045
536.9785521347383	1586.8333333333333	9478.266666666666	-0.0586986067776954
537.7450085328004	1588.5	9509.4	1.2390721155483768
538.5113925426242	1587.3	9527.666666666666	0.6659602398716193
539.2777041620444	1588.1333333333334	9550.266666666666	1.150603958575293
540.0439433888959	1588.1333333333334	9561.833333333334	0.9232693743981398
540.8101102210134	1587.9666666666667	9567.533333333333	0.16875283257614318
541.5762046562318	1587.2	9599.566666666668	0.5857875161632048
542.3422266923859	1587.6333333333334	9620.733333333334	0.5211206228375036
543.1081763273105	1586.6	9645.933333333332	0.6381331683831851
543.8740535588404	1587.7333333333333	9652.366666666667	0.7941411665193244
544.6398583848105	1588.1666666666667	9653.933333333332	0.39144396629713146
545.4055908030555	1587.2333333333333	9652.9	0.4219894823376351
546.1712508114102	1587.9666666666667	9662.433333333332	0.5256293643036455
546.9368384077096	1587.6333333333334	9655.966666666667	0.039474954897545815
547.7023535897882	1587.8666666666666	9664.066666666668	1.4237733866186653
548.4677963554811	1587.7333333333333	9652.2	0.4076778214887366
549.2331667026231	1587.7	9671.366666666667	0.1271676338561414
549.9984646290487	1587.5666666666666	9659.6	0.24576699240407462
550.7636901325931	1588.0666666666666	9662.4	0.6854289041180528
551.5288432110908	1587.0333333333333	9656.7	-0.05740222646740598
552.2939238623768	1587.6666666666667	9651.966666666667	0.13824716303013504
553.0589320842859	1588.1333333333334	9654.833333333334	0.865858742621026
553.8238678746528	1587.9333333333334	9637.966666666667	0.008991660029394189
554.5887312313124	1588.0333333333333	9636.666666666666	-0.591345240101946
555.3535221520995	1587.5666666666666	9658.333333333334	0.3409355768727203
556.1182406348488	1587.2333333333333	9657.4	0.28531218861713825
556.8828866773954	1587.0666666666666	9668.566666666668	0.45702478403500235
557.6474602775738	1587.6	9666.133333333333	-0.17557748316334412
558.411961433219	1587.6666666666667	9651.9	0.15081851642925503
559.1763901421657	1587.5333333333333	9657.566666666668	0.8259589694139927
559.9407464022488	1587.2666666666667	9660.533333333333	0.12374416232854328
560.7050302113031	1588.3666666666666	9672.1	-0.7854577157251661
561.4692415671633	1588.3333333333333	9684.466666666667	-0.06079024956183751
562.2333804676643	1587.7333333333333	9706.666666666666	0.2211547843573379
562.997446910641	1587.5333333333333	9731.2	0.6813691739385367
563.7614408939281	1587.2333333333333	9757.0	0.38823226001164846
564.5253624153604	1588.0333333333333	9762.066666666668	0.12930465593522056
565.2892114727728	1588.2666666666667	9794.1	0.5119108008539389
566.0529880639999	1588.0333333333333	9800.566666666668	-0.33126695563951986
566.8166921868768	1588.0666666666666	9809.033333333333	0.19726808210740893
567.5803238392382	1588.0333333333333	9816.466666666667	0.4964130534023639
568.3438830189189	1587.7666666666667	9820.566666666668	-0.2988236680294227
569.1073697237535	1587.4333333333334	9840.5	-0.4558197320401734
569.8707839515772	1587.7666666666667	9881.2	-0.5930769472777588
570.6341257002246	1587.5	9901.8	-0.3898436348278886
571.3973949675305	1587.9666666666667	9919.333333333334	0.1094818424462102
572.1605917513298	1587.5333333333333	9937.766666666666	0.610678193345713
572.9237160494572	1587.7333333333333	9937.633333333333	-0.29809944736948135
573.6867678597476	1587.4666666666667	9943.266666666666	-0.26326126927498655
574.4497471800358	1588.4333333333334	9961.1	0.12796610653437993
575.2126540081566	1587.2333333333333	9954.3	-1.3439937652425167
575.9754883419448	1587.6333333333334	9960.166666666666	-0.06742750100322127
576.7382501792351	1587.3	9976.866666666667	-0.1345708026166938
577.5009395178625	1587.8	10010.733333333334	0.48150239712539017
578.2635563556619	1587.9666666666667	10032.466666666667	0.5248956388666794
579.0261006904677	1588.2	10052.1	-0.058149016700237754
579.7885725201152	1587.2666666666667	10059.066666666668	0.3059802352409763
580.5509718424388	1588.2	10065.266666666666	0.16397237028433717
581.3132986552736	1587.0666666666666	10078.466666666667	-0.2726888549160608
582.0755529564542	1587.9666666666667	10090.166666666666	-0.5292093361442514
582.8377347438156	1587.6	10107.866666666667	-0.2836511227633796
583.5998440151925	1587.7	10134.1	0.21178526589304333
584.3618807684197	1588.3333333333333	10151.133333333333	-0.35995388911619136
585.123845001332	1587.6	10185.366666666667	-0.19863697230129523
585.8857367117644	1587.7666666666667	10226.633333333333	0.34366235859505734
586.6475558975515	1587.9333333333334	10259.866666666667	-0.09514246729732362
587.4093025565281	1587.9666666666667	10302.333333333334	0.12959451643441278
588.1709766865292	1588.3333333333333	10345.4	-0.21980933495777213
588.9325782853895	1587.5	10393.933333333332	0.0164388421106664
589.6941073509438	1587.9666666666667	10433.633333333333	0.0327324752870598
590.4555638810269	1587.7333333333333	10505.666666666666	0.35727295349430516
591.2169478734736	1587.9333333333334	10580.966666666667	0.061174585722792746
591.9782593261189	1587.8	10686.3	0.17187113516508987
592.7394982367973	1587.9	10759.366666666667	-0.561556494209803
593.5006646033439	1587.3666666666666	10844.1	-0.035967906095645555
594.2617584235933	1587.6333333333334	10940.533333333333	-0.09595342418357254
595.0227796953804	1587.3333333333333	11047.933333333332	-0.36861847344496596
595.78372841654	1587.2666666666667	11151.633333333333	-0.6216383585431391
596.544604584907	1588.0333333333333	11252.6	0.17678730214866323
597.3054081983161	1587.2	11371.2	-0.16272636828158965
598.0661392546021	1587.5333333333333	11485.933333333332	0.10092473291797108
598.8267977515999	1587.1	11592.766666666666	0.8095310977744223
599.5873836871442	1587.7666666666667	11723.033333333333	0.07570796973065447
600.34789705907	1588.1666666666667	11852.1	0.1918598359572372
601.1083378652119	1587.2333333333333	11975.1	-0.9271441547023538
601.8687061034049	1587.3333333333333	12131.266666666666	0.2458308290883769
602.6290017714836	1587.6666666666667	12276.5	0.18965120614064532
603.3892248672829	1588.0333333333333	12417.633333333333	-0.4756229535247188
604.1493753886377	1587.8333333333333	12578.166666666666	1.0035488706262206
604.9094533333828	1587.9666666666667	12703.1	0.06642809064091398
605.6694586993528	1587.2	12835.7	0.1106935308936161
606.4293914843829	1587.8333333333333	12968.966666666667	-0.013991466427688686
607.1892516863076	1588.2333333333333	13080.833333333334	-0.04030645379813319
607.9490393029618	1587.2333333333333	13217.3	-0.3260011506118471
608.7087543321802	1587.6	13361.233333333334	0.11190510364702357
609.4683967717978	1587.2333333333333	13503.866666666667	0.14944772666894748
610.2279666196492	1587.4333333333334	13635.333333333334	0.4700710162106009
610.9874638735695	1587.3666666666666	13785.933333333332	0.5700073588012606
611.7468885313933	1587.4333333333334	13917.666666666666	0.27246829454052457
612.5062405909555	1587.6333333333334	14017.1	-0.19096726291335273
613.2655200500909	1587.2333333333333	14142.533333333333	-0.001153016137736565
614.0247269066342	1587.3333333333333	14262.066666666668	-0.49997504102289086
614.7838611584203	1588.3	14391.866666666667	-0.27918330461591706
615.5429228032841	1587.7666666666667	14536.033333333333	0.17556536902968953
616.3019118390603	1587.7333333333333	14644.466666666667	0.6624208929212928
617.0608282635836	1587.3666666666666	14751.3	-0.06267883247850929
617.8196720746892	1588.1333333333334	14845.266666666666	0.42389382259035413
618.5784432702114	1587.6333333333334	14915.633333333333	-0.18243834836790843
619.3371418479854	1587.2666666666667	14985.2	0.24858640138808982
620.0957678058459	1587.4333333333334	15017.766666666666	-0.2112159563354889
620.8543211416277	1587.4	15105.866666666667	0.693404345138931
621.6128018531655	1587.7333333333333	15163.9	0.3659004579911815
622.3712099382943	1588.1333333333334	15198.533333333333	0.10956811122629256
623.1295453948488	1587.1333333333334	15248.733333333334	-0.816220869597897
623.8878082206638	1587.6333333333334	15317.5	-0.4520931875339213
624.6459984135743	1587.0333333333333	15368.133333333333	-0.08822960663967257
625.4041159714149	1587.8666666666666	15440.433333333332	0.12855891456314014
626.1621608920203	1587.2666666666667	15475.2	-0.8986422445405853
626.9201331732256	1587.5333333333333	15526.733333333334	-0.16405907629724603
627.6780328128656	1587.7	15564.533333333333	0.04661117910814737
628.4358598087749	1587.2333333333333	15579.0	0.07243104609212077
629.1936141587885	1587.3	15618.7	0.6225734741058393
629.9512958607411	1588.1666666666667	15663.833333333334	0.5238099503136403
630.7089049124675	1586.9666666666667	15675.566666666668	-0.048291303665912985
631.4664413118026	1587.3666666666666	15717.433333333332	0.4346122771236376
632.2239050565811	1587.5666666666666	15725.533333333333	0.27860204557221974
632.9812961446379	1587.7	15711.766666666666	-0.12092743467904749
633.7386145738079	1587.0333333333333	15718.533333333333	-0.13212908813989224
634.4958603419257	1587.2	15734.033333333333	-0.11357166983965711
635.2530334468262	1587.1	15751.7	0.14310616007000657
636.0101338863443	1587.6666666666667	15746.566666666668	-0.14005031250054856
636.7671616583146	1587.4333333333334	15731.966666666667	0.8749227145074167
637.5241167605723	1587.5666666666666	15707.233333333334	-0.039983722759273733
638.2809991909518	1587.1333333333334	15703.866666666667	-0.03076342735371231
639.037808947288	1587.0333333333333	15673.0	-0.008221712315319162
639.7945460274159	1587.2333333333333	15668.366666666667	0.6214025750762205
640.5512104291702	1587.6	15644.2	-0.34281166104970573
641.3078021503857	1587.6333333333334	15614.4	-0.8258952853954523
642.0643211888971	1587.3	15575.366666666667	-0.10554866860338608
642.8207675425394	1588.0	15537.266666666666	-0.11414247689992281
643.5771412091474	1587.8333333333333	15542.866666666667	0.3590771780087755
644.3334421865558	1587.3666666666666	15525.766666666666	-0.6434577764212738
645.0896704725996	1587.3666666666666	15518.5	-0.08208478329968501
645.8458260651132	1588.3	15497.566666666668	-0.21642824584037706
646.6019089619319	1587.4	15485.633333333333	0.09792199921287334
647.3579191608902	1588.2	15472.366666666667	0.3358667659613341
648.1138566598231	1587.2666666666667	15444.266666666666	-0.13265732335169256
648.8697214565653	1587.2333333333333	15421.633333333333	-0.014649521484035137
649.6255135489516	1587.9333333333334	15376.8	-0.07873292401909722
650.3812329348169	1587.2	15352.566666666668	-0.7407880071114495
651.1368796119959	1587.4666666666667	15403.333333333334	-0.4084560059114409
651.8924535783235	1587.1666666666667	15414.3	-0.23340978511953123
652.6479548316345	1587.6333333333334	15363.633333333333	-0.25318056727773314
653.4033833697637	1588.3666666666666	15371.766666666666	0.4444974706210904
654.1587391905458	1587.5	15375.333333333334	0.14071558022904207
654.9140222918159	1588.0666666666666	15373.066666666668	-0.06930515970541308
655.6692326714084	1587.7666666666667	15375.433333333332	-0.13542357614005443
656.4243703271585	1587.4666666666667	15378.7	-0.4668598330461089
657.1794352569008	1587.5	15409.933333333332	-0.10786035516587338
657.9344274584702	1587.7	15424.133333333333	-0.8988512976678561
658.6893469297014	1587.0	15443.0	-0.24754248752148547
659.4441936684294	1587.7	15469.633333333333	0.11785566756178609
660.1989676724888	1587.5333333333333	15467.6	-0.16163015339762857
660.9536689397146	1588.0333333333333	15493.2	-0.18943644027655349
661.7082974679414	1587.4666666666667	15560.466666666667	-0.1854102417156302
662.4628532550042	1587.8333333333333	15612.066666666668	-0.08257196656797067
663.2173362987378	1587.4	15669.6	-0.8903615343417635
663.9717465969768	1587.6333333333334	15707.666666666666	-0.425268073649735
664.7260841475563	1587.4333333333334	15774.6	0.5687310188297167
665.480348948311	1587.4666666666667	15845.166666666666	0.33925766512616806
666.2345409970756	1587.2666666666667	15893.433333333332	-0.03642705516427906
666.988660291685	1586.9	15967.366666666667	0.00604010303741534
667.742706829974	1587.4	16034.666666666666	0.27664623582539866
668.4966806097776	1587.6666666666667	16140.4	-0.018900036206531013
669.2505816289303	1587.7	16222.0	-0.2324035502565982
670.0044098852671	1587.9666666666667	16307.1	0.4624980474995885
670.7581653766227	1587.0333333333333	16379.566666666668	-0.3482541971516457
671.511848100832	1587.9	16494.133333333335	0.1388994822179058
672.2654580557298	1587.4666666666667	16614.966666666667	-0.07705978207099576
673.0189952391509	1587.8	16733.066666666666	-0.6685745519567188
673.7724596489301	1587.5666666666666	16825.833333333332	-0.5544508829141391
674.5258512829022	1587.5333333333333	16922.866666666665	-0.233104271677351
675.279170138902	1586.6666666666667	17024.666666666668	0.5151122702313421
676.0324162147645	1587.6333333333334	17095.233333333334	-0.5317743771145383
676.7855895083242	1587.9666666666667	17204.7	-0.12512499311735364
677.5386900174161	1587.4333333333334	17309.433333333334	-0.14269725281664436
678.2917177398749	1588.0666666666666	17422.4	0.45370313662943873
679.0446726735356	1587.4333333333334	17555.933333333334	-0.03354160862245107
679.797554816233	1587.6666666666667	17649.966666666667	-0.5683298761965252
680.5503641658016	1588.0666666666666	17801.733333333334	0.2348848479312885
681.3031007200765	1587.9333333333334	17944.5	0.053991791634865165
682.0557644768925	1587.7333333333333	18069.5	0.4437849262499376
682.8083554340842	1587.3	18160.2	-0.12314650328790913
683.5608735894867	1588.0333333333333	18287.4	-0.02860636611554053
684.3133189409347	1587.8666666666666	18429.866666666665	0.31470802933435466
685.0656914862628	1588.0333333333333	18559.2	-0.13645929062615142
685.8179912233061	1587.4	18703.766666666666	0.32320377896729025
686.5702181498993	1587.7666666666667	18835.766666666666	0.028537603450164473
687.3223722638772	1587.8	18942.133333333335	-0.45438544493180094
688.0744535630747	1587.5333333333333	19081.1	-0.0008275310126923167
688.8264620453265	1587.3	19188.633333333335	-0.21296624107779855
689.5783977084674	1587.9333333333334	19318.2	-0.15510429910856297
690.3302605503324	1587.9333333333334	19458.133333333335	0.13206486101987566
691.082050568756	1588.0	19546.7	0.2120556913608549
691.8337677615733	1587.4333333333334	19591.933333333334	0.5680292190803922
692.585412126619	1587.8	19665.633333333335	0.15057393929219082
693.3369836617278	1587.5	19735.366666666665	0.060629136547617535
694.0884823647348	1587.8666666666666	19794.366666666665	-0.3187290068455799
694.8399082334745	1586.9666666666667	19877.5	-0.04273749649961347
695.5912612657819	1587.3666666666666	19938.366666666665	-1.1061581733810908
696.3425414594917	1587.6333333333334	20014.733333333334	-0.20970677799974263
697.0937488124388	1587.6666666666667	20096.066666666666	0.12516322434390814
697.8448833224579	1587.7666666666667	20183.8	-0.21713926813648524
698.5959449873841	1587.8333333333333	20246.733333333334	0.12104926059922703
699.3469338050518	1587.0	20323.766666666666	0.317664769856481
700.0978497732962	1586.8333333333333	20342.133333333335	0.4054161424488561
700.8486928899517	1588.3	20357.266666666666	-0.4055138250235627
701.5994631528534	1586.9666666666667	20439.1	-0.05835619512369688
702.3501605598362	1587.7	20479.666666666668	0.5029689617482728
703.1007851087347	1587.4	20474.366666666665	0.5000327283032655
703.8513367973837	1587.5666666666666	20463.266666666666	-0.20395748319130574
704.6018156236181	1587.5666666666666	20429.466666666667	-0.28878976949607704
705.3522215852728	1587.3	20437.166666666668	0.13979642272163956
706.1025546801824	1587.8666666666666	20459.166666666668	0.42288693021590706
706.8528149061818	1587.5333333333333	20471.266666666666	0.3765693431881685
707.603002261106	1587.6666666666667	20477.866666666665	0.6265587491700327
708.3531167427894	1586.8333333333333	20464.733333333334	0.5670708436886008
709.1031583490673	1587.2333333333333	20385.033333333333	-0.0007701151142695365
709.8531270777742	1587.0333333333333	20345.733333333334	-0.019292596487512487
710.6030229267449	1587.6333333333334	20275.1	-0.44520276186674557
711.3528458938142	1587.9666666666667	20214.566666666666	0.1725713615156412
712.1025959768172	1587.9333333333334	20138.933333333334	-0.16384496533894255
712.8522731735884	1587.9	20064.866666666665	-0.2811811686798641
713.6018774819628	1588.0666666666666	19971.9	0.08662893621981105
714.351408899775	1587.2333333333333	19867.933333333334	0.19485105606871808
715.1008674248601	1587.6333333333334	19778.266666666666	0.24518197461151983
715.8502530550527	1587.7	19661.866666666665	0.1986807502484779
716.5995657881876	1587.2666666666667	19561.866666666665	-0.2922565885739676
717.3488056220998	1587.1666666666667	19458.633333333335	-0.25913332425673685
718.097972554624	1587.9	19381.366666666665	-0.13584730691250474
718.8470665835949	1587.4333333333334	19365.8	0.3755431813872899
719.5960877068475	1587.7666666666667	19295.4	-0.5637281631308901
720.3450359222164	1587.2333333333333	19272.633333333335	0.660257431893409
721.0939112275368	1587.7333333333333	19216.0	0.1938484660049347
721.842713620643	1587.6666666666667	19181.0	0.014811356531251985
722.5914430993702	1587.5	19105.366666666665	-0.20902481353071162
723.340099661553	1588.1	19067.3	-0.18216842283616788
724.0886833050263	1587.6666666666667	19008.333333333332	-0.1935786308375002
724.837194027625	1587.9	18970.433333333334	0.2057547226426972
725.5856318271836	1587.9	18947.866666666665	0.10091366885055446
726.3339967015373	1587.2333333333333	18907.466666666667	-0.5254086673376179
727.0822886485207	1587.7666666666667	18885.533333333333	-0.02845363212260203
727.8305076659686	1587.9333333333334	18839.9	-0.22398746212956455
728.5786537517159	1587.5333333333333	18772.866666666665	-0.41172579447572905
729.3267269035974	1587.5	18718.0	0.6621949048337299
730.0747271194479	1588.0	18665.4	0.7924727875058943
730.822654397102	1588.2666666666667	18652.133333333335	-0.11790750588701861
731.5705087343949	1587.6333333333334	18663.0	0.12803655558849164
732.3182901291611	1588.1	18624.8	-0.591005175593125
733.0659985792356	1587.8666666666666	18610.4	-0.15985152518667858
733.8136340824532	1587.5	18556.833333333332	-0.4757672783593636
734.5611966366486	1588.0666666666666	18583.933333333334	0.10733564071209717
735.3086862396566	1588.2666666666667	18583.9	-0.6834385702051843
736.056102889312	1587.6333333333334	18603.133333333335	-0.25771049677801733
736.8034465834498	1588.0	18601.366666666665	0.0076580664977446275
737.5507173199047	1587.5	18561.1	-0.12365032688546342
738.2979150965115	1588.4333333333334	18584.5	0.11585411520494311
739.045039911105	1587.2	18575.8	-0.16528161667102523
739.79209176152	1587.8666666666666	18575.433333333334	0.10227376982660148
740.5390706455914	1588.2	18545.2	-0.20825705854770965
741.285976561154	1587.9	18530.7	-0.35529863704509856
742.0328095060426	1587.7	18487.7	-0.3322323749810701
742.7795694780918	1587.5666666666666	18428.8	0.3018194205722631
743.5262564751367	1587.9666666666667	18388.1	0.12065315667823169
744.272870495012	1587.0333333333333	18360.566666666666	-0.25193898558488087
745.0194115355524	1587.8	18356.933333333334	-0.024171209602312945
745.765879594593	1587.2666666666667	18378.366666666665	0.7006323836978451
746.5122746699683	1587.4666666666667	18349.366666666665	-0.0708138580685697
747.2585967595134	1588.2333333333333	18329.733333333334	-0.2774821004815344
748.0048458610628	1587.9333333333334	18341.233333333334	-0.39730301078143015
748.7510219724516	1587.6333333333334	18405.366666666665	0.38063451578286195
749.4971250915144	1587.8666666666666	18429.8	-0.03094269538855791
750.243155216086	1587.7333333333333	18444.4	-0.334802392454156
750.9891123440015	1587.2333333333333	18507.8	0.36119455017712143
751.7349964730954	1587.5333333333333	18551.3	-0.1296938867831417
752.4808076012027	1587.0	18567.233333333334	-0.3315150400140554
753.2265457261582	1587.8	18612.266666666666	0.051873471451802176
753.9722108457964	1588.2666666666667	18660.533333333333	-0.8005774058358929
754.7178029579526	1586.9333333333334	18728.066666666666	0.1174078205558439
755.4633220604613	1588.7666666666667	18750.966666666667	-0.19312078417462836
756.2087681511574	1587.5666666666666	18802.6	0.3811043701467924
756.9541412278757	1587.5333333333333	18810.9	-0.5292013350719622
757.699441288451	1586.7	18884.4	0.5409755954126818
758.4446683307182	1587.9	18944.7	0.15933325516962288
759.1898223525119	1587.5333333333333	19013.366666666665	0.22851591261409987
759.9349033516671	1588.0	19078.333333333332	-0.1274447550969349
760.6799113260186	1587.2666666666667	19172.366666666665	0.07821335681291841
761.424846273401	1587.6333333333334	19251.166666666668	-0.41941669153302225
762.1697081916495	1587.3666666666666	19317.966666666667	0.05878973671752682
762.9144970785986	1587.8666666666666	19360.233333333334	-0.5608626921227863
763.6592129320832	1587.1666666666667	19390.666666666668	-0.18535309185367366
764.4038557499381	1587.3333333333333	19458.666666666668	-0.2761356030101832
765.1484255299982	1587.9666666666667	19526.333333333332	-0.2049327679197818
765.8929222700982	1587.5666666666666	19592.033333333333	0.6195598468541831
766.637345968073	1587.2	19666.9	0.10090038678799276
767.3816966217572	1587.3666666666666	19763.1	0.3960276436939026
768.1259742289859	1588.1	19832.633333333335	-0.45679817655669946
768.8701787875938	1588.0	19917.133333333335	0.07187840925572045
769.6143102954156	1587.9333333333334	20013.066666666666	-0.18067160987208772
770.3583687502863	1587.7666666666667	20090.166666666668	-0.21745582939014568
771.1023541500406	1588.1333333333334	20146.2	0.35741641963135357
771.8462664925133	1588.0666666666666	20179.3	0.32638640512292844
772.5901057755393	1588.0333333333333	20269.6	0.04029705003057392
773.3338719969533	1587.8333333333333	20360.1	-0.35844296472716725
774.0775651545903	1587.6333333333334	20488.633333333335	0.5111632997036281
774.8211852462848	1587.7	20558.666666666668	0.10913503686176941
775.5647322698719	1586.8333333333333	20661.5	-0.17831373692314628
776.3082062231862	1587.7333333333333	20713.233333333334	0.1923003709756758
777.0516071040627	1587.7	20771.333333333332	0.6819631041099431
777.7949349103361	1588.0333333333333	20828.166666666668	-0.16625094584086075
778.5381896398412	1587.3333333333333	20935.7	0.5203118081964072
779.281371290413	1587.6333333333334	21043.033333333333	0.4585987680057596
780.024479859886	1587.7666666666667	21162.9	0.40027246309588776
780.7675153460953	1587.4333333333334	21275.8	-0.40935855179034547
781.5104777468754	1587.1333333333334	21431.2	-0.3857404357391769
782.2533670600615	1586.7333333333333	21567.3	-0.0912809516936088
782.996183283488	1587.5333333333333	21668.966666666667	-0.3473295316198611
783.73892641499	1588.3	21791.166666666668	-0.04657363428224994
784.4815964524023	1587.6333333333334	21895.866666666665	-0.19527373552034946
785.2241933935596	1587.9666666666667	22036.766666666666	0.1458597206424726
785.9667172362967	1588.2333333333333	22151.733333333334	0.30916129146363835
786.7091679784486	1587.3333333333333	22226.966666666667	-0.39680678684064175
787.4515456178499	1587.8	22291.366666666665	-0.01678111210088457
788.1938501523355	1587.6	22400.6	-0.37543469220477055
788.9360815797401	1587.3666666666666	22483.0	-0.38641012470572766
789.6782398978987	1587.9666666666667	22566.1	-0.2518043169515851
790.420325104646	1587.1	22660.133333333335	0.06870215391963366
791.1623371978169	1586.7666666666667	22790.233333333334	0.06759665059393911
791.9042761752461	1587.7	22900.066666666666	0.14334597520671266
792.6461420347684	1587.8666666666666	23006.2	-0.40061919296563137
793.3879347742187	1588.3333333333333	23165.833333333332	0.6358135488921003
794.1296543914318	1588.0333333333333	23231.533333333333	-0.19526336991099102
794.8713008842426	1588.1333333333334	23331.6	0.32968888258322293
795.6128742504857	1588.0	23432.166666666668	0.23466491591871752
796.354374487996	1587.4333333333334	23547.033333333333	0.9093738399880459
797.0958015946084	1587.6333333333334	23613.466666666667	-0.06900578546711662
797.8371555681575	1587.5	23761.066666666666	-0.2897781087374424
798.5784364064783	1587.8333333333333	23903.6	0.38940110643941755
799.3196441074057	1587.8666666666666	24029.7	0.11935376622703303
800.0607786687742	1588.1333333333334	24167.733333333334	-0.22818269971373134
800.8018400884189	1587.8333333333333	24275.766666666666	-0.04466258212090515
801.5428283641745	1588.1	24313.133333333335	-0.2649228327129081
802.2837434938757	1587.6333333333334	24424.466666666667	-0.0012678168981213142
803.0245854753575	1587.4666666666667	24526.866666666665	-0.34127746910683937
803.7653543064547	1587.8666666666666	24608.533333333333	-0.21815519165885472
804.5060499850019	1588.1	24739.566666666666	0.1945101137614829
805.2466725088342	1587.6	24822.133333333335	-0.264096657145575
805.9872218757862	1588.1	24943.9	0.11344258619109548
806.7276980836928	1588.4333333333334	25078.0	-0.05792778744809547
807.4681011303886	1588.0333333333333	25174.166666666668	-0.11291916798136602
808.2084310137088	1587.3	25227.166666666668	-0.179389061006324
808.948687731488	1587.6	25340.933333333334	0.5372581385938002
809.688871281561	1587.7666666666667	25456.7	0.28211361574867067
810.4289816617627	1587.6	25552.166666666668	-0.18843164998053008
811.1690188699278	1588.1	25657.7	0.24605971441383193
811.9089829038911	1587.1	25660.166666666668	0.3302699852207031
812.6488737614875	1587.3666666666666	25781.0	0.7192245981315553
813.3886914405518	1587.7666666666667	25868.2	0.22304358784495293
814.1284359389189	1587.4	25985.733333333334	0.06408534017215692
814.8681072544233	1588.0333333333333	26081.433333333334	0.06974785601869568
815.6077053849002	1587.4	26141.7	0.43000946422487407
816.3472303281842	1587.7333333333333	26185.333333333332	0.26492033096862305
817.0866820821101	1587.8666666666666	26265.2	0.08389630118171462
817.8260606445127	1587.6666666666667	26390.966666666667	-0.1441379936978321
818.5653660132269	1587.4333333333334	26477.766666666666	0.35259914562709493
819.3045981860876	1587.7666666666667	26516.3	0.22421555398375725
820.0437571609293	1587.9	26641.2	-0.07048921973830496
820.7828429355872	1587.9	26672.933333333334	-0.18463160004590778
821.5218555078957	1587.6	26725.8	0.2269543825430793
822.26079487569	1587.6666666666667	26802.033333333333	-0.12571764789981912
822.9996610368046	1587.9333333333334	26867.466666666667	-0.18378376377895658
823.7384539890745	1587.1666666666667	26969.6	0.013117896419626565
824.4771737303345	1587.0	27112.0	-0.15820580095555187
825.2158202584193	1587.6666666666667	27289.833333333332	0.41587000858385603
825.9543935711638	1587.2	27335.466666666667	0.22551331167318378
826.6928936664028	1587.2333333333333	27449.266666666666	0.3079761303797704
827.4313205419711	1588.1333333333334	27527.666666666668	0.09600135097229541
828.1696741957036	1587.9333333333334	27604.6	0.4141821842391111
828.907954625435	1587.2666666666667	27742.066666666666	0.13009019326993326
829.646161829	1588.0666666666666	27858.7	0.3197277719921335
830.3842958042337	1587.2	27896.2	-0.011555060742698716
831.1223565489707	1587.3333333333333	27969.4	-0.18488075258811498
831.8603440610459	1587.9666666666667	28028.1	0.14456914918343303
832.598258338294	1587.2	28068.3	0.24607221544595792
833.3360993785501	1587.6666666666667	28103.033333333333	0.39108753212608177
834.0738671796487	1586.8666666666666	28135.566666666666	-0.1150389028629926
834.8115617394246	1587.9666666666667	28213.0	-0.15927986334162555
835.5491830557129	1587.2	28322.733333333334	0.5353018848513565
836.2867311263482	1588.0333333333333	28340.566666666666	-0.011363490565206408
837.0242059491653	1587.3333333333333	28466.733333333334	-0.39889834083530923
837.7616075219992	1587.2333333333333	28606.866666666665	-0.019823275547284695
838.4989358426844	1586.9666666666667	28699.2	0.33384485856194496
839.2361909090561	1586.7	28740.066666666666	0.23837794915083121
839.9733727189487	1587.2666666666667	28775.3	-0.24113646561054372
840.7104812701973	1587.4333333333334	28873.6	0.2722538400075104
841.4475165606366	1587.1333333333334	29010.633333333335	0.5308497707751677
842.1844785881015	1587.0666666666666	29105.333333333332	-0.24034661109312971
842.9213673504267	1587.5	29192.466666666667	0.019403820814603876
843.6581828454471	1587.3666666666666	29257.133333333335	0.3752877129990988
844.3949250709974	1587.5666666666666	29316.433333333334	-0.17329353907655537
845.1315940249126	1587.4	29447.333333333332	0.08886352264029444
845.8681897050272	1587.6666666666667	29545.833333333332	-0.07507318341929105
846.6047121091764	1586.5333333333333	29644.3	-0.31461720913655106
847.3411612351948	1587.5	29803.866666666665	-0.16671012208864827
848.0775370809172	1587.4666666666667	29899.333333333332	-0.2090803968983611
848.8138396441784	1587.6666666666667	29989.7	-0.4065493065564392
849.5500689228132	1587.9	30055.6	-0.2140354695739083
850.2862249146566	1587.3333333333333	30078.433333333334	-0.08992535116573101
851.0223076175432	1588.0666666666666	30166.2	-0.03545761413578981
851.7583170293079	1587.6666666666667	30356.833333333332	-0.11924069499789967
852.4942531477856	1587.5666666666666	30498.6	0.16777534253572324
853.2301159708109	1586.9333333333334	30509.0	-0.2081723160507356
853.9659054962187	1587.9333333333334	30557.9	0.2174267763484786
854.7016217218439	1587.5666666666666	30573.533333333333	-0.09238485963389255
855.4372646455213	1587.6333333333334	30657.033333333333	-0.023903212610228347
856.1728342650856	1587.1666666666667	30770.466666666667	0.16521729082145495
856.9083305783716	1587.4666666666667	30903.433333333334	0.2499391668449385
857.6437535832143	1587.5	30998.2	0.027072846521536395
858.3791032774483	1587.6666666666667	31099.3	0.22275991231360692
859.1143796589085	1587.6	31110.933333333334	0.24278634273527716
859.8495827254299	1587.3666666666666	31190.9	-0.003912078295742007
860.5847124748469	1587.1	31203.8	0.15595347196527384
861.3197689049947	1587.1	31315.8	0.1914147464107376
862.0547520137079	1586.7666666666667	31539.5	0.16580728865284877
862.7896617988213	1588.0333333333333	31682.0	0.043296000331955055
863.5244982581698	1587.1666666666667	31882.333333333332	-0.04491538288538485
864.2592613895882	1587.1333333333334	31927.733333333334	0.1030728247480534
864.9939511909114	1587.1	31936.566666666666	-0.15976326078452235
865.728567659974	1588.0	31968.7	-0.3472315519088931
866.4631107946109	1587.7	32034.8	0.3643577896133519
867.197580592657	1588.0333333333333	32057.533333333333	0.25521113209634466
867.931977051947	1587.8333333333333	32179.666666666668	0.34795161398410934
868.6663001703158	1587.5666666666666	32176.066666666666	-0.029814705098862786
869.4005499455982	1587.5333333333333	32198.9	0.6838960374415136
870.1347263756289	1588.0	32176.433333333334	0.18366625809973144
870.8688294582428	1587.3333333333333	32302.133333333335	0.22016197969119508
871.6028591912748	1587.4	32432.766666666666	0.18542270956182072
872.3368155725594	1587.5666666666666	32552.133333333335	0.20575651744480195
873.0706985999318	1587.2666666666667	32588.233333333334	0.428421590617472
873.8045082712266	1587.5666666666666	32659.966666666667	0.2008472767092277
874.5382445842787	1586.6666666666667	32803.1	0.351197359635382
875.2719075369228	1586.7333333333333	32934.46666666667	-0.04156029695684766
876.0054971269938	1587.8333333333333	33087.2	0.20732011092600272
876.7390133523264	1587.2333333333333	33270.7	0.06945582557538754
877.4724562107556	1587.4	33542.833333333336	0.3734498321830097
878.2058257001161	1587.6666666666667	33721.3	0.0937159290452956
878.9391218182427	1587.4666666666667	33841.0	-0.08392385070836281
879.6723445629702	1588.1	33903.7	-0.2521350103086049
880.4054939321335	1587.7333333333333	34040.433333333334	0.06513248424950688
881.1385699235674	1587.9666666666667	34243.4	-0.5444866256468498
881.8715725351066	1587.6666666666667	34479.4	0.005721666088010417
882.604501764586	1587.4	34712.8	0.19276886739394108
883.3373576098403	1587.3333333333333	34899.666666666664	-0.07430481555871236
884.0701400687044	1587.3	35065.2	-0.01643161420287143
884.8028491390132	1588.2	35158.3	-0.37414768252402414
885.5354848186014	1587.8	35272.76666666667	0.09498755330806744
886.2680471053038	1587.1333333333334	35351.63333333333	0.10119646312495416
887.0005359969554	1587.8	35544.46666666667	0.40476838692440925
887.7329514913906	1587.6666666666667	35683.8	-0.31025598328953524
888.4652935864447	1587.2666666666667	35951.6	0.28486838660957303
889.1975622799522	1587.2333333333333	36166.96666666667	-0.46737005580082236
889.929757569748	1588.0666666666666	36398.8	-0.020792633194981022
890.6618794536669	1587.5666666666666	36520.433333333334	0.03191063972346493
891.3939279295437	1587.8	36503.13333333333	-0.12851218278898027
892.1259029952132	1587.3666666666666	36554.23333333333	-0.18584879618949582
892.8578046485103	1587.2333333333333	36748.8	-0.0008234257103880176
893.5896328872698	1587.7	36941.433333333334	0.15480927507010897
894.3213877093264	1587.1666666666667	37211.26666666667	-0.212478308680871
895.0530691125149	1587.2666666666667	37493.3	-0.20557155126263948
895.7846770946703	1587.4333333333334	37767.7	0.012003794439387993
896.5162116536272	1587.7666666666667	37885.833333333336	0.31678050417752135
897.2476727872206	1588.0333333333333	37937.53333333333	0.1740736701830238
897.9790604932853	1587.8	38139.566666666666	0.634149570668326
898.7103747696559	1586.9666666666667	38297.53333333333	0.23548542740074455
899.4416156141674	1587.8	38502.36666666667	-0.01999979103662928
900.1727830246544	1587.9666666666667	38745.5	0.10910100752426363
900.9038769989521	1587.4666666666667	38988.7	0.5228442031942769
901.634897534895	1587.7666666666667	39193.3	0.11357692528241878
902.365844630318	1588.0333333333333	39373.3	0.587344585489209
903.0967182830558	1587.1333333333334	39483.13333333333	0.36764491744595884
903.8275184909435	1587.9333333333334	39596.666666666664	0.101704875545215
904.5582452518156	1588.1666666666667	39765.666666666664	-0.2501925675561323
905.288898563507	1587.4333333333334	39913.26666666667	0.14809198720207875
906.0194784238527	1587.4666666666667	39985.7	0.00527815923290231
906.7499848306873	1588.2	40168.166666666664	0.22820170433070847
907.4804177818455	1588.3	40401.76666666667	0.5000753351283801
908.2107772751625	1587.6333333333334	40641.666666666664	0.38604764102691097
908.9410633084728	1587.7	40924.8	0.44294295309454174
909.6712758796114	1587.6666666666667	41011.7	0.2427866766642124
910.4014149864129	1586.9333333333334	41155.7	0.4385171682615945
911.1314806267123	1587.5	41292.8	0.3603725420171344
911.8614727983444	1587.3	41421.96666666667	-0.06613634476814793
912.5913914991438	1587.9	41615.23333333333	0.41683797757827035
913.3212367269456	1587.5333333333333	41744.566666666666	0.04073805102705766
914.0510084795844	1587.1666666666667	41931.066666666666	0.3040329096693826
914.7807067548952	1587.7	42046.23333333333	0.021826980978532137
915.5103315507125	1587.0666666666666	42147.666666666664	0.2441950629919377
916.2398828648716	1586.6666666666667	42279.63333333333	0.009605329572781585
916.9693606952068	1587.7	42473.7	0.24862789464502338
917.6987650395532	1587.3666666666666	42581.36666666667	-0.0183627161955494
918.4280958957455	1587.8333333333333	42669.6	-0.13599822770250802
919.1573532616186	1587.5333333333333	42803.0	-0.042497849700720486
919.8865371350073	1587.9	42852.933333333334	0.1996608654717679
920.6156475137464	1587.2666666666667	42864.666666666664	-0.13991157987821784
921.3446843956707	1588.0666666666666	42903.8	-0.45561400005003727
922.0736477786149	1587.4333333333334	42898.433333333334	0.10934693519201179
922.802537660414	1587.2333333333333	42904.73333333333	-0.1562376717025731
923.5313540389027	1587.5333333333333	42946.63333333333	-0.012250502294822725
924.2600969119159	1587.3	42932.7	0.10400262675871062
924.9887662772883	1587.5333333333333	42904.8	0.06272141748862761
925.7173621328548	1586.7	42803.166666666664	-0.26369408084642054
926.4458844764501	1587.2	42785.666666666664	-0.045677520086275736
927.1743333059092	1587.9	42587.7	-0.0007061727599783907
927.9027086190666	1587.9666666666667	42244.9	-0.06657892146789182
928.6310104137575	1587.3666666666666	41789.76666666667	-0.26458554620604124
929.3592386878165	1587.4	41250.0	0.024820081269072758
930.0873934390784	1587.9	40498.333333333336	-0.569601235576423
930.815474665378	1587.3333333333333	39755.26666666667	-0.04930410863306769
931.5434823645503	1587.2	38828.933333333334	0.17573548735549024
932.2714165344298	1587.4333333333334	37677.3	-0.30033740177521356
932.9992771728516	1587.8333333333333	36557.26666666667	-0.03021914776310761
933.7270642776504	1587.7333333333333	35419.63333333333	-0.2840290264764668
934.4547778466609	1587.2	34320.73333333333	-0.027861005683961708
935.1824178777181	1587.8666666666666	33469.333333333336	0.11126190161817096
935.9099843686568	1587.9333333333334	32787.53333333333	-0.31586623200441133
936.6374773173115	1587.4666666666667	32305.533333333333	0.09332135329878738
937.3648967215174	1586.9	31954.966666666667	0.034800555206228684
938.0922425791092	1587.6666666666667	31814.066666666666	-0.00047893479697865476
938.8195148879216	1587.3	31883.733333333334	0.513012273560564
939.5467136457895	1587.2333333333333	32016.166666666668	0.06375481696398466
940.2738388505477	1587.4666666666667	32304.933333333334	-0.217676123091007
941.000890500031	1587.6	32699.233333333334	-0.0562985831876214
941.7278685920743	1587.7666666666667	33192.26666666667	-0.04488670897670955
942.4547731245123	1587.9	33818.666666666664	-0.136969469372895
943.1816040951798	1587.4333333333334	34521.73333333333	-0.40639947341487326
943.9083615019116	1587.7	35251.76666666667	0.00946071347108052
944.6350453425426	1587.4333333333334	35972.933333333334	-0.11113121764243623
945.3616556149077	1587.6	36732.46666666667	0.2740058263445973
946.0881923168415	1587.7	37442.3	-0.1529962845749978
946.8146554461789	1587.3333333333333	38147.166666666664	-0.1496496902268963
947.5410450007547	1587.3666666666666	38909.066666666666	-0.16559480724630038
948.2673609784038	1586.9333333333334	39713.53333333333	0.09037683394204742
948.9936033769609	1587.2333333333333	40576.7	0.1102877696473228
949.7197721942608	1587.0666666666666	41398.3	0.3448563113837025
950.4458674281384	1586.9	42168.63333333333	-0.17155041072490407
951.1718890764284	1587.0333333333333	42958.6	0.004198986080476554
951.8978371369658	1587.3666666666666	43649.36666666667	0.324673734942672
952.6237116075853	1587.7333333333333	44207.166666666664	-0.11309491287473389
953.3495124861216	1587.3	44742.26666666667	-0.21899588269586043
954.0752397704097	1588.2	45248.2	-0.12498508254666385
954.8008934582843	1587.7666666666667	45800.76666666667	0.10085889768294189
955.5264735475803	1587.3666666666666	46359.23333333333	0.2959558428938413
956.2519800361324	1587.9333333333334	46805.36666666667	0.30585348895723646
956.9774129217755	1587.3666666666666	47239.36666666667	0.2804114293582313
957.7027722023442	1587.0333333333333	47667.8	0.22184976946980078
958.4280578756737	1587.8	48021.333333333336	0.08044355434933816
959.1532699395985	1587.6666666666667	48385.333333333336	0.3676538443493297
959.8784083919536	1588.1666666666667	48746.53333333333	0.050346968168467794
960.6034732305736	1587.4	49126.433333333334	0.13583618793105837
961.3284644532936	1588.1	49385.0	-0.08570514789246254
962.053382057948	1587.3666666666666	49697.03333333333	0.38201755933469367
962.7782260423721	1587.9666666666667	49963.3	0.2777959774825446
963.5029964044004	1587.9	50188.86666666667	0.2231575274543158
964.2276931418677	1587.2	50304.7	-0.050809950045017996
964.952316252609	1587.5333333333333	50495.666666666664	-0.009471684242400916
965.6768657344589	1587.2333333333333	50552.9	0.1756489877373054
966.4013415852523	1588.0333333333333	50589.166666666664	0.10459537719441675
967.1257438028242	1588.1666666666667	50668.0	0.17671570781202778
967.8500723850091	1587.7333333333333	50686.23333333333	0.2312205874077216
968.574327329642	1587.8333333333333	50713.1	0.15473722546911173
969.2985086345576	1587.5	50851.03333333333	0.031150063708269806
970.0226162975908	1587.7	50869.6	0.029963377564563205
970.7466503165765	1587.2	50763.0	-0.26486324395882843
971.4706106893493	1587.1333333333334	50700.46666666667	-0.08753390985224775
972.1944974137441	1587.4666666666667	50526.8	-0.005916052852905641
972.9183104875957	1587.7666666666667	50159.26666666667	-0.3208756758839063
973.6420499087391	1587.9333333333334	49875.933333333334	0.20450807611635982
974.3657156750087	1587.7333333333333	49680.76666666667	-0.18718785777148733
975.0893077842397	1587.2666666666667	49422.166666666664	0.05084554308582862
975.8128262342667	1587.3	49356.4	-0.16240506970281496
976.5362710229247	1587.8333333333333	49310.26666666667	-0.07492037960433069
977.2596421480483	1588.0333333333333	49252.36666666667	-0.07167136904613891
977.9829396074724	1587.5	49141.333333333336	0.20827529604445302
978.7061633990318	1587.7333333333333	48922.63333333333	0.1599791071283602
979.4293135205613	1587.4333333333334	48674.833333333336	0.24202157519363077
980.1523899698958	1587.1666666666667	48467.86666666667	0.11241559386100501
980.87539274487	1587.4666666666667	48384.8	0.11323473077727204
981.5983218433189	1588.3	48348.23333333333	0.2056174918824558
982.3211772630771	1587.5666666666666	48374.5	0.06343428575697292
983.0439590019795	1587.6	48443.1	-0.3736809826872291
983.7666670578608	1588.2333333333333	48529.86666666667	0.4517225574029259
984.4893014285559	1588.4666666666667	48551.7	0.06782060468534287
985.2118621118997	1587.5	48521.433333333334	-0.14463607477720605
985.9343491057269	1587.2666666666667	48495.53333333333	0.1209929967103007
986.6567624078724	1587.5333333333333	48334.76666666667	-0.21455226207417494
987.3791020161709	1587.5333333333333	48270.066666666666	0.3393873456306804
988.1013679284573	1588.1666666666667	48270.833333333336	-0.04713325373212267
988.8235601425663	1588.0333333333333	48307.166666666664	0.26067213210111273
989.5456786563328	1587.5	48383.23333333333	0.3952258064431337
990.2677234675917	1587.3333333333333	48421.36666666667	0.04574947195954103
990.9896945741776	1587.6333333333334	48334.6	-0.0006193545138956836
991.7115919739255	1587.9333333333334	48210.1	0.376186171238654
992.4334156646702	1587.5666666666666	47858.46666666667	0.023465407778602898
993.1551656442463	1587.7	47480.2	0.4901599834523817
993.8768419104888	1587.9666666666667	47147.53333333333	0.07563072154627934
994.5984444612325	1587.2666666666667	46833.433333333334	0.25283358786266
995.3199732943121	1587.5666666666666	46528.666666666664	0.2529388142965511
996.0414284075626	1587.2	46265.2	-0.16942843709800656
996.7628097988187	1587.4666666666667	46053.53333333333	-0.08952045371214953
997.4841174659151	1587.3	45882.933333333334	0.060138145676695794
998.2053514066869	1587.6333333333334	45621.26666666667	0.09699493299942556
998.9265116189687	1587.9	45233.36666666667	-0.09319307408492288
999.6475981005952	1587.4333333333334	44678.1	-0.2821097310627449
1000.3686108494015	1588.1666666666667	44102.7	-0.16545472705747638
1001.0895498632223	1587.9333333333334	43765.4	-0.051481131533846626
1001.8104151398923	1587.2	43489.9	-0.045946212474682675
1002.5312066772464	1587.7666666666667	43183.23333333333	0.4795023333373542
1003.2519244731194	1587.4	42889.333333333336	-0.07184732647074717
1003.9725685253462	1587.5	42594.1	0.08897219823100745
1004.6931388317614	1587.6	42214.23333333333	-0.07054758282150991
1005.4136353902	1587.8	41680.7	0.3959169392533
1006.1340581984969	1587.6	41044.13333333333	-0.09685000160298028
1006.8544072544867	1587.8333333333333	40348.8	-0.02875708119696334
1007.5746825560042	1587.7666666666667	39686.46666666667	0.14213321066247586
1008.2948841008844	1587.9666666666667	39111.36666666667	-0.0270050764458358
1009.0150118869618	1588.0333333333333	38626.066666666666	-0.13912192347990818
1009.7350659120716	1588.0333333333333	38282.63333333333	-0.16724114490954084
1010.4550461740483	1587.8333333333333	37958.666666666664	0.23768565593871163
1011.174952670727	1587.5333333333333	37532.53333333333	-0.48301907595800136
1011.8947853999423	1587.6	37103.73333333333	-0.01793416199108226
1012.614544359529	1586.9666666666667	36556.03333333333	0.055062786773282614
1013.334229547322	1587.8666666666666	35919.2	-0.1677921192651544
1014.0538409611561	1587.6	35263.0	-0.14398694096939849
1014.7733785988661	1587.9	34619.166666666664	-0.16388057829148905
1015.4928424582868	1587.5333333333333	34042.0	-0.25328546419011555
1016.2122325372529	1587.8666666666666	33622.6	0.17853702942326358
1016.9315488335994	1587.6666666666667	33220.7	0.13777093215261282
1017.6507913451611	1587.0	32890.8	0.11932882531249855
1018.3699600697728	1587.4666666666667	32564.6	0.05374604910765376
1019.0890550052692	1587.8333333333333	32127.2	-0.24263400595803133
1019.8080761494851	1587.3333333333333	31570.566666666666	-0.15109614335612984
1020.5270235002555	1587.7333333333333	30946.166666666668	0.18889627719500457
1021.2458970554151	1588.0	30218.866666666665	0.3596482691633738
1021.9646968127987	1587.6666666666667	29547.1	-0.26501602623302517
1022.6834227702411	1587.3666666666666	29043.033333333333	0.40671368162434124
1023.4020749255772	1587.6333333333334	28522.6	-0.038695437630649504
1024.1206532766416	1587.5333333333333	28144.633333333335	0.15429291616807733
1024.8391578212693	1587.6333333333334	27814.233333333334	-0.22735504601058923
1025.5575885572953	1587.9666666666667	27472.366666666665	-0.16830898171269876
1026.2759454825539	1587.5	27010.366666666665	-0.5804281435944189
1026.9942285948803	1587.6666666666667	26453.7	-0.2246629790813129
1027.7124378921092	1588.2	25869.133333333335	0.12223980813246037
1028.4305733720753	1587.9333333333334	25285.1	-0.12582615896915803
1029.1486350326138	1587.8	24709.433333333334	-0.2947935986903207
1029.866622871559	1587.2666666666667	24232.6	-0.20196235972364604
1030.584536886746	1588.5	23840.366666666665	0.3638231371581164
1031.3023770760096	1587.8666666666666	23454.2	-0.27995451428630463
1032.0201434371845	1587.2333333333333	23159.5	0.660834564213653
1032.7378359681059	1587.5333333333333	22796.1	0.499934101690878
1033.455454666608	1587.9333333333334	22377.733333333334	-0.3946376082199994
1034.1729995305259	1587.8333333333333	21947.366666666665	-0.40368416626899273
1034.8904705576945	1587.8666666666666	21446.2	-0.35050165587212656
1035.6078677459486	1587.5333333333333	20917.933333333334	-0.08686338960413371
1036.3251910931228	1587.1666666666667	20419.866666666665	-0.5200906733039518
1037.042440597052	1587.0666666666666	19937.866666666665	-0.5148299400533701
1037.7596162555712	1587.3333333333333	19546.233333333334	0.44115500378011335
1038.4767180665153	1587.2	19177.6	-0.2756095971152179
1039.1937460277186	1587.3	18866.266666666666	-0.061155788723938787
1039.9107001370162	1587.5333333333333	18608.0	-0.23893426781951177
1040.627580392243	1587.5666666666666	18322.9	-0.12108662669086571
1041.3443867912338	1587.4333333333334	17981.166666666668	-0.2877788633181258
1042.0611193318232	1588.7	17584.6	-0.2922205676153447
1042.7777780118463	1586.9333333333334	17112.966666666667	-0.8392814513270527
1043.4943628291376	1588.0333333333333	16672.733333333334	-0.10171415284372393
1044.2108737815322	1587.8666666666666	16232.666666666666	-0.30830462808715287
1044.9273108668647	1587.8333333333333	15886.433333333332	0.33423396860915117
1045.64367408297	1586.9	15528.033333333333	-0.020767517620650985
1046.359963427683	1588.0333333333333	15258.366666666667	-0.20327479863221137
1047.0761788988382	1587.5	14985.866666666667	-0.25707486186742284
1047.7923204942708	1587.2	14745.5	0.28944345592472687
1048.5083882118154	1587.0333333333333	14474.433333333332	-0.12691493528690403
1049.224382049307	1587.5333333333333	14171.966666666667	0.0851341252987037
1049.9403020045802	1587.4	13833.6	-0.3107864349721509
1050.6561480754697	1587.3333333333333	13499.1	0.11546974794364107
1051.3719202598106	1587.2666666666667	13171.033333333333	-0.11745793977370836
1052.0876185554378	1587.8666666666666	12887.666666666666	-0.20877356787350485
1052.8032429601856	1588.1666666666667	12628.266666666666	-0.6577560433414268
1053.5187934718892	1586.9333333333334	12428.166666666666	-0.08144669686867718
1054.2342700883835	1588.1	12263.1	-0.4621877573575504
1054.949672807503	1587.2333333333333	12123.1	-0.28707510432419725
1055.6650016270826	1587.5333333333333	11950.566666666668	-0.1997157599601209
1056.3802565449573	1587.6333333333334	11745.333333333334	-0.5711187999297893
1057.0954375589617	1587.7333333333333	11523.566666666668	-0.5183815549676073
1057.8105446669308	1587.9	11311.633333333333	-0.35269719192505555
1058.5255778666992	1587.3666666666666	11071.3	0.06106116494573585
1059.240537156102	1587.1333333333334	10856.466666666667	0.9036372708367516
1059.9554225329737	1587.5	10675.166666666666	-0.07804906821830986
1060.6702339951491	1587.7666666666667	10507.1	-0.345571142086673
1061.3849715404633	1588.0	10377.933333333332	0.6114445402052558
1062.0996351667509	1587.5666666666666	10258.633333333333	-0.4055029683350505
1062.8142248718468	1587.1666666666667	10153.133333333333	-0.19261726664176132
1063.528740653586	1588.1	10005.966666666667	-0.17537734624545992
1064.2431825098029	1587.6666666666667	9823.0	0.04394847977352682
1064.9575504383324	1588.2	9629.166666666666	0.7676233007631862
1065.6718444370097	1587.9333333333334	9406.066666666668	-0.8287500295373881
1066.386064503669	1587.6333333333334	9242.0	0.08700718718147477
1067.1002106361457	1587.4	9090.7	-0.3162979921946683
1067.8142828322743	1587.4666666666667	8971.7	-0.11957150429772644
1068.5282810898898	1588.5666666666666	8874.066666666668	-0.25227909788820163
1069.2422054068265	1587.5666666666666	8783.666666666666	0.008046923664690946
1069.95605578092	1587.7	8669.433333333332	0.004088420218308702
1070.6698322100044	1587.0333333333333	8545.466666666667	0.8871655971357653
1071.383534691915	1587.7333333333333	8354.733333333334	-0.1090893892620612
1072.0971632244864	1587.8	8183.8	0.16683202267741518
1072.8107178055534	1587.6333333333334	8033.6	-0.015720457505996897
1073.524198432951	1587.5333333333333	7897.266666666666	0.3006586255179039
1074.2376051045137	1587.5333333333333	7780.433333333333	-0.60968374893524
1074.9509378180765	1586.9	7697.133333333333	-0.011845934933230018
1075.6641965714741	1587.2333333333333	7625.2	1.094673008262582
1076.3773813625414	1587.7	7529.433333333333	0.7364190260635353
1077.0904921891133	1587.9	7412.4	-0.7375509532129165
1077.8035290490245	1587.2666666666667	7294.1	0.44414826629188714
1078.51649194011	1587.8333333333333	7148.966666666666	-0.32787352270490794
1079.2293808602042	1587.4	7029.2	-1.4474150166761324
1079.9421958071423	1587.0666666666666	6921.6	0.5131980544830632
1080.6549367787588	1587.8666666666666	6822.833333333333	0.16041956589475334
1081.367603772889	1587.8666666666666	6744.766666666666	-0.07017449042439372
1082.080196787367	1587.4	6690.033333333334	-0.5075372619582401
1082.7927158200282	1587.4666666666667	6608.766666666666	-0.5877371639432625
1083.5051608687072	1587.5	6517.333333333333	0.4436388464982823
1084.217531931239	1587.0333333333333	6386.7	-0.6118459063045109
1084.9298290054578	1587.2666666666667	6266.966666666666	0.3342226665842508
1085.6420520891993	1587.0666666666666	6169.1	0.12639444851795065
1086.3542011802977	1587.3	6090.233333333334	-0.783728143940253
1087.0662762765878	1587.8666666666666	6024.5	-0.37833657326920694
1087.7782773759047	1588.1	5976.166666666667	0.4588112151029309
1088.4902044760831	1587.6333333333334	5901.066666666667	0.013424764319842061
1089.202057574958	1587.7	5809.066666666667	-0.260551327486434
1089.9138366703637	1587.1	5709.733333333334	-0.44923509726046934
1090.6255417601355	1587.4	5619.066666666667	0.007181448080002921
1091.337172842108	1587.8666666666666	5545.566666666667	-0.10606330376981755
1092.048729914116	1588.0333333333333	5488.266666666666	1.1149389093414215
1092.7602129739944	1588.0333333333333	5449.033333333334	0.08999523047347226
1093.471622019578	1587.4666666666667	5403.833333333333	0.12899009812931872
1094.1829570487016	1587.7666666666667	5327.233333333334	-1.5071767673126395
1094.8942180592	1587.7333333333333	5246.033333333334	0.3760931104789186
1095.605405048908	1586.9333333333334	5158.633333333333	-0.5792079098835646
1096.3165180156604	1587.1333333333334	5095.466666666666	-0.34234903923461807
1097.027556957292	1587.3666666666666	5046.866666666667	-0.6940819053108496
1097.7385218716379	1587.4333333333334	5016.466666666666	0.7901835569091789
1098.4494127565324	1587.9666666666667	4960.833333333333	0.27477754482289796
1099.1602296098106	1587.4	4882.4	-0.46106948644292706
1099.8709724293074	1587.3	4792.8	-0.9969215703462865
1100.5816412128574	1587.3666666666666	4720.9	-1.1211773149702378
1101.2922359582956	1587.6	4678.266666666666	-1.1133483051347552
1102.0027566634565	1586.7666666666667	4647.533333333334	0.8000543741007976
1102.7132033261753	1587.3333333333333	4588.4	-0.1639775295687997
1103.4235759442865	1587.7333333333333	4514.533333333334	0.21768651436324482
1104.1338745156252	1587.1	4439.833333333333	-1.2516210893909128
1104.844099038026	1587.5	4392.366666666667	0.2736298753833977
1105.5542495093239	1587.3	4350.433333333333	0.057634524788698696
1106.2643259273534	1587.8666666666666	4304.766666666666	-0.07458992027872866
1106.9743282899494	1586.6666666666667	4227.833333333333	-0.37803090903059633
1107.684256594947	1587.5333333333333	4143.166666666667	-0.4302916725292911
1108.394110840181	1587.5333333333333	4087.366666666667	-1.018018243998974
1109.1038910234856	1587.2333333333333	4045.266666666667	-0.12366099918764584
1109.8135971426964	1587.5333333333333	3992.0666666666666	1.326532922866019
1110.5232291956477	1587.3333333333333	3914.8333333333335	-0.7891915605473269
1111.2327871801745	1587.3333333333333	3850.4666666666667	0.6081077509041923
1111.9422710941117	1587.6666666666667	3801.0666666666666	1.0018331591451377
1112.6516809352938	1587.9333333333334	3750.8333333333335	-0.7022063695363204
1113.3610167015559	1587.7666666666667	3692.0333333333333	-0.6393306494084396
1114.0702783907325	1587.7333333333333	3633.5666666666666	-1.1871575911029717
1114.7794660006589	1587.9	3589.1	-0.838322886537715
1115.4885795291696	1587.4	3560.4666666666667	0.7122773286581949
1116.1976189740992	1587.3333333333333	3508.9	-1.2412828501210436
1116.906584333283	1587.6333333333334	3466.8333333333335	0.6012917798202471
1117.6154756045555	1587.3	3429.6	1.3615368442291853
1118.3242927857516	1587.2	3387.6666666666665	0.530991263153871
1119.0330358747062	1587.0	3346.4	0.8235883563233981
1119.741704869254	1587.6666666666667	3304.366666666667	0.5400309006042896
1120.4502997672296	1587.0	3259.9	-1.7875957621785594
1121.1588205664682	1586.9666666666667	1663.1333333333334	-5.28942836474941
1121.8672672648045	1586.2333333333333	1663.6333333333334	-4.280631648546991
1122.5756398600731	1586.6	1663.3333333333333	1.322629420493055
1123.2839383501089	1587.3	1662.8	-1.9131946442814043
