# Supplementary material for: Roblonski: A Material-Efficient Robo-Fluidic Toolbox for Rapid Photochemical Characterization
Source: ACS Cent Sci. 2026 Feb 6;12(3):333–44. doi: 10.1021/acscentsci.5c02027 (PMC13022720; doi:10.1021/acscentsci.5c02027)
Supplement: Supplementary file 2 [file oc5c02027_si_002.zip › BeerLambertStudy/Raw Data (Automataed)/BLEC Study (2025 Jun 12)/Rubpy1/blec_Rubpy1__12062025_aABS_i3_eEXP_s5_d105e-01_t250-0_m7_v175-0.csv]

name	C:/Users/cbe.mabolha.shared/Documents/Gilson Spectroscopy Project\BLEC Study (2025 Jun 12)\Rubpy1\blec_Rubpy1__12062025_aABS_i3_eEXP_s5_d105e-01_t250-0_m7_v175-0.csv
2025-06-12 18:09:51.470436
mix_iter=7	mix_disp=175.0
droplet_volume=50.0	working_volume=250.0
dilution_scheme=Fractional(value=0.3333333333333333)	n_dil=6
calibration=Calibration(y = f(x); f(x) = -0.244 + 0.9765x; s.t. y > 0.0; Set Feb 4	2025 from "Manuscript Figures Data.xlsx")
count	30
interval	0.1 (Sec)
integration_time	40000 (uSec)
NLC=False	DCC=False	WCAL=-5	Slit=S5
Conc_0=0.105	nFRAC=0.10293933902166053	nConc_(3;5)=0.010808630597274355	aFRAC=0.10327181723586215	aConc_(3;5)=0.010843540809765526
wavelength (nm)	dark reference (int)	light reference (int)	abs (mOD)
W	D	L	S
344.6678771972656	1603.3	1677.5333333333333	-6.772383555398755
345.45221902608614	1590.5	1666.0666666666666	-5.331169746763023
346.236489003635	1588.0	1663.7333333333333	2.684389450032384
347.02068712774695	1586.4	1660.5	-16.672517193154274
347.8048133962569	1585.9333333333334	2397.0	7.652726245971343
348.5888678069997	1587.1	2404.366666666667	5.723516223980628
349.3728503578101	1587.0	2419.633333333333	3.701643852905507
350.15676104652283	1588.7333333333333	2431.266666666667	3.1903762570770033
350.94059987097285	1588.7333333333333	2433.9333333333334	-0.23972412179250763
351.72436682899485	1587.7	2448.133333333333	5.519762454710618
352.5080619184237	1587.5	2449.4666666666667	1.5647237000702954
353.2916851370942	1586.6666666666667	2456.633333333333	1.683927966165293
354.0752364828412	1585.9666666666667	2459.3	4.180665275925002
354.8587159534994	1586.3333333333333	2465.866666666667	4.034747782608548
355.6421235469038	1587.5333333333333	2467.4	3.2368283703395226
356.42545926088906	1587.4333333333334	2467.6	5.4951671814268925
357.20872309329	1587.9333333333334	2469.3	4.142377738948438
357.9919150419415	1588.2666666666667	2460.133333333333	0.14946180432108727
358.77503510467835	1587.5666666666666	2459.5333333333333	3.3331794291992303
359.5580832793353	1586.8333333333333	2452.1666666666665	3.6792735302066655
360.34105956374725	1587.4333333333334	2450.1	4.385146587995209
361.12396395574893	1587.5333333333333	2444.4333333333334	4.841683165818675
361.9067964531752	1587.2666666666667	2444.366666666667	1.8618936074510224
362.6895570538609	1586.9666666666667	2447.3333333333335	6.475549012547734
363.47224575564076	1587.8666666666666	2443.5333333333333	3.5504117751277007
364.2548625563497	1587.4666666666667	2440.5666666666666	3.80072945408389
365.0374074538224	1587.9	2439.5666666666666	3.601432954543232
365.8198804458938	1587.0333333333333	2437.266666666667	3.556027119987378
366.6022815303986	1588.0	2434.5666666666666	4.710920619145887
367.3846107051717	1587.5333333333333	2432.366666666667	1.3729929851714568
368.1668679680479	1586.6333333333334	2433.133333333333	1.215912315182806
368.9490533168619	1586.8666666666666	2443.6	5.543753614731292
369.7311667494487	1587.1	2446.6666666666665	3.805989749332653
370.5132082636429	1587.8	2452.9	2.5510279806215874
371.2951778572795	1587.5333333333333	2461.3	5.200195620415625
372.07707552819323	1587.6333333333334	2459.8	3.4495109791039136
372.8589012742189	1587.5333333333333	2465.1	2.9296802333629426
373.6406550931913	1586.7333333333333	2473.9333333333334	5.25309678719805
374.4223369829453	1587.3666666666666	2484.9666666666667	5.142903662406138
375.2039469413157	1587.7333333333333	2491.366666666667	6.293297606360579
375.9854849661373	1587.4	2484.0666666666666	3.2572846533743074
376.7669510552448	1588.2333333333333	2486.2	3.3500178312832563
377.5483452064732	1587.2333333333333	2496.233333333333	6.498293036917125
378.3296674176572	1587.3	2506.2	2.021226557962713
379.11091768663164	1587.6666666666667	2513.1666666666665	4.164983978322553
379.89209601123133	1587.1333333333334	2520.5666666666666	4.301677982718252
380.67320238929113	1586.8333333333333	2522.266666666667	3.9487241676212492
381.45423681864577	1587.3666666666666	2523.9666666666667	4.6462346322927095
382.23519929713007	1587.5	2532.4666666666667	4.5893957439682795
383.01608982257886	1586.9666666666667	2548.1666666666665	7.2134769827642
383.796908392827	1587.5	2556.6666666666665	3.961390946353403
384.57765500570923	1587.2666666666667	2553.6	2.7351069917685225
385.3583296590604	1587.5333333333333	2546.4	4.9498840591543
386.1389323507153	1587.1333333333334	2552.5	5.341237647474049
386.91946307850884	1586.9	2567.6666666666665	6.87339814828552
387.69992184027564	1586.4333333333334	2584.266666666667	5.06365245183347
388.48030863385065	1587.0666666666666	2607.266666666667	6.346438303111727
389.2606234570687	1587.5	2594.4666666666667	5.920085107320192
390.04086630776453	1588.2	2581.4333333333334	5.323255413280074
390.82103718377294	1587.9	2584.766666666667	4.598686993898896
391.6011360829288	1588.0	2595.9666666666667	4.8381409669366215
392.3811630030669	1587.2333333333333	2625.2	5.86931317346179
393.161117942022	1587.5666666666666	2664.3333333333335	6.010717495257511
393.941000897629	1587.3333333333333	2707.8	4.206400578598054
394.72081186772266	1587.9666666666667	2717.233333333333	4.769256913040893
395.5005508501378	1587.9	2704.3	5.244315376402852
396.28021784270925	1587.5333333333333	2710.5	6.834308971365407
397.0598128432718	1587.2666666666667	2716.366666666667	3.954071885642619
397.83933584966024	1587.3	2721.8333333333335	7.3347082660769765
398.6187868597095	1587.7666666666667	2731.9666666666667	6.257017329823919
399.3981658712542	1587.5333333333333	2746.5333333333333	4.229828109670188
400.1774728821293	1587.5666666666666	2775.7	7.087821642894877
400.9567078901696	1587.1	2797.633333333333	5.354523462117165
401.7358708932098	1587.7666666666667	2798.866666666667	6.843029469190089
402.5149618890848	1588.2666666666667	2788.8333333333335	7.40613928219221
403.2939808756294	1587.4	2792.8	8.060791289425307
404.07292785067847	1587.5666666666666	2817.7	6.867818630151035
404.8518028120667	1587.4666666666667	2834.5666666666666	7.151112952410612
405.630605757629	1587.0666666666666	2833.733333333333	6.5991379026984704
406.4093366852001	1587.7333333333333	2825.6	7.097898673676267
407.1879955926149	1587.8	2826.7	6.202042669012831
407.9665824777082	1588.3333333333333	2845.9333333333334	8.567711396395316
408.74509733831474	1587.8	2865.8	7.4490173118665926
409.52354017226935	1587.7333333333333	2873.3333333333335	6.580689143137088
410.3019109774069	1587.4666666666667	2877.8	7.023600605577905
411.08020975156217	1587.9	2893.133333333333	7.890477444218463
411.8584364925699	1587.6333333333334	2923.5	9.576143596613687
412.6365911982651	1587.3666666666666	2940.2	8.362463675383887
413.4146738664823	1587.0333333333333	2965.133333333333	8.378999784904671
414.19268449505654	1587.4	2995.4666666666667	9.437037088858164
414.97062308182257	1587.5	3032.866666666667	8.495819813172139
415.74848962461516	1587.3333333333333	3074.5	8.880219656595642
416.52628412126916	1586.8333333333333	3144.3333333333335	7.727162863257787
417.3040065696194	1587.8	3214.8	8.481671181688572
418.0816569675006	1587.6666666666667	3221.766666666667	10.917477569726303
418.8592353127476	1586.9	3202.9	9.051900875676207
419.63674160319533	1587.3	3212.0333333333333	7.486239382821553
420.4141758366785	1587.5	3255.266666666667	9.814486284697347
421.1915380110319	1588.4666666666667	3269.866666666667	10.791887974209418
421.9688281240904	1587.5666666666666	3266.8	8.074787920423823
422.7460461736888	1586.9	3319.9333333333334	9.936240861931509
423.52319215766187	1586.9333333333334	3390.866666666667	9.927116845994142
424.3002660738445	1587.2666666666667	3473.4333333333334	10.369037866477854
425.0772679200714	1586.4666666666667	3608.366666666667	8.860581641844751
425.8541976941775	1586.8	3755.9	9.889088620311641
426.6310553939975	1587.4333333333334	3829.633333333333	10.37568360082594
427.40784101736625	1587.0333333333333	3887.7	9.806316985325909
428.18455456211865	1587.6	4012.5666666666666	11.235925309330895
428.96119602608934	1587.0666666666666	4195.266666666666	9.00098257897104
429.7377654071133	1587.1	4412.133333333333	10.355836236427528
430.5142627030252	1587.5333333333333	4525.3	8.745465160197575
431.29068791166	1587.6	4681.933333333333	10.636856146869063
432.06704103085235	1587.8	4802.7	10.5237560816574
432.8433220584372	1588.0333333333333	4895.8	9.875432392623967
433.6195309922492	1587.3	4958.533333333334	11.244624911438581
434.3956678301234	1587.2666666666667	4993.5	10.256404850495253
435.1717325698944	1587.3333333333333	5001.966666666666	10.04860756698815
435.9477252093971	1588.2	5019.733333333334	9.610196414272341
436.72364574646633	1587.8333333333333	5060.666666666667	10.10008169890265
437.49949417893686	1587.7	5128.566666666667	9.949803638939928
438.27527050464346	1587.6	5230.433333333333	10.286254633576226
439.0509747214211	1587.3666666666666	5405.566666666667	10.126555551913487
439.8266068271044	1587.8	5672.033333333334	10.929316587379345
440.6021668195283	1588.1666666666667	6048.266666666666	10.386354790489023
441.37765469652754	1587.2666666666667	6515.166666666667	11.357318903251006
442.1530704559369	1586.9333333333334	7012.2	10.721930846017429
442.9284140955914	1586.9666666666667	7448.233333333334	11.581071516281431
443.7036856133256	1587.7	7766.266666666666	11.67858023441966
444.47888500697445	1586.9666666666667	7932.7	11.437126995922725
445.2540122743727	1588.1333333333334	7956.9	11.322884279539933
446.0290674133552	1587.7	7903.666666666667	11.322329510475422
446.8040504217568	1587.5666666666666	7817.366666666667	11.8916066382902
447.5789612974122	1587.2666666666667	7728.466666666666	11.479438836206892
448.35380003815635	1588.0333333333333	7680.866666666667	11.418088879827046
449.1285666418239	1587.6666666666667	7655.433333333333	12.20875869411767
449.90326110624983	1587.9333333333334	7654.966666666666	11.398698226930817
450.67788342926883	1588.1666666666667	7663.766666666666	10.77378634513783
451.4524336087157	1587.9	7695.366666666667	10.529841036747518
452.22691164242536	1587.1	7746.1	10.616462654469519
453.00131752823256	1587.3666666666666	7823.9	12.193604536743772
453.7756512639721	1587.5333333333333	7880.5	10.255809173249963
454.5499128474788	1587.7666666666667	7962.366666666667	11.634169231976239
455.32410227658755	1587.0333333333333	7997.2	10.16550549211725
456.09821954913303	1588.0	7996.133333333333	8.732709588016705
456.8722646629501	1587.6666666666667	7983.933333333333	10.220296818494312
457.6462376158736	1587.3333333333333	7920.233333333334	10.635238010263414
458.4201384057383	1587.3	7816.266666666666	9.88905303307632
459.1939670303791	1587.3666666666666	7688.333333333333	8.963839680542137
459.96772348763074	1587.2333333333333	7549.133333333333	8.907394834813369
460.741407775328	1586.9666666666667	7416.5	9.804651886604699
461.51501989130577	1587.9333333333334	7271.0	9.203434863624633
462.2885598333988	1587.5	7147.733333333334	8.436281627548574
463.0620275994419	1587.3666666666666	7070.633333333333	9.294285711931035
463.83542318726995	1587.9	7001.966666666666	8.84639754935989
464.6087465947177	1587.3666666666666	6947.1	8.319847473129597
465.38199781962	1587.2	6921.566666666667	8.05281474894055
466.1551768598116	1587.6333333333334	6910.166666666667	6.353577489910285
466.92828371312737	1587.8666666666666	6927.8	6.657439341474938
467.7013183774021	1587.9333333333334	6970.966666666666	6.860469721703822
468.4742808504707	1587.7666666666667	7011.5	7.261601548686974
469.24717113016777	1588.1333333333334	7074.5	6.9125164981927485
470.0199892143283	1587.0	7119.0	5.604693164184101
470.792735100787	1587.3333333333333	7208.966666666666	6.138530939237514
471.5654087873788	1587.7	7285.166666666667	5.729156835948773
472.33801027193834	1587.9	7349.5	5.285842592069947
473.11053955230057	1587.4	7421.666666666667	4.787882654265885
473.88299662630027	1586.9666666666667	7482.4	5.0980435977954555
474.65538149177223	1587.5333333333333	7532.133333333333	4.53117101807029
475.4276941465513	1587.4333333333334	7563.933333333333	3.638864533833224
476.1999345884722	1587.7	7585.8	4.229694162016115
476.97210281536985	1587.8666666666666	7585.633333333333	4.229930381016042
477.74419882507897	1587.8666666666666	7570.9	4.5190266014586085
478.51622261543446	1587.2	7536.566666666667	3.736514949205745
479.2881741842711	1587.1666666666667	7508.4	3.599010503431856
480.06005352942367	1587.5	7466.8	4.678822291269663
480.831860648727	1587.5	7409.366666666667	3.4526149407502738
481.60359554001593	1587.4666666666667	7359.566666666667	2.815569947283699
482.37525820112523	1587.3	7319.866666666667	2.735929768110305
483.14684862988975	1587.1333333333334	7272.966666666666	2.2130645997144653
483.91836682414424	1587.3333333333333	7230.1	2.6711804256784806
484.68981278172356	1587.5333333333333	7172.433333333333	2.641566065195906
485.46118650046253	1587.8	7135.366666666667	3.1953397907783194
486.23248797819593	1587.5333333333333	7081.566666666667	2.1210328589130367
487.0037172127586	1587.8	7050.833333333333	2.3488504538604986
487.7748742019853	1587.1	7023.533333333334	3.682330750106136
488.54595894371096	1587.8666666666666	6985.233333333334	3.56304479661877
489.31697143577026	1587.4333333333334	6950.633333333333	2.6777717374829644
490.08791167599804	1587.6	6909.233333333334	1.8756163834737591
490.8587796622292	1587.5666666666666	6875.3	2.3856436022792016
491.6295753922984	1587.2333333333333	6851.533333333334	2.371406691026152
492.4002988640406	1587.7666666666667	6815.933333333333	1.7062457872561863
493.17095007529053	1587.3666666666666	6790.0	1.6336311765969698
493.94152902388305	1587.5666666666666	6776.4	2.8916029297518753
494.71203570765294	1587.4	6736.8	1.7747371639308196
495.482470124435	1587.6	6692.166666666667	1.0420562545285919
496.25283227206404	1587.2666666666667	6665.1	0.9218239070604497
497.02312214837485	1587.6666666666667	6649.866666666667	2.2190842317347466
497.7933397512024	1587.5666666666666	6626.766666666666	2.416970484016747
498.56348507838123	1587.8666666666666	6594.433333333333	1.6454847866553726
499.3335581277464	1587.7	6578.3	0.9466755184421493
500.10355889713264	1587.2666666666667	6575.8	2.1440219926842508
500.8734873843747	1587.4666666666667	6565.833333333333	1.6489855104483861
501.6433435873074	1587.6333333333334	6560.5	1.2769346238639918
502.4131275037657	1588.1666666666667	6559.1	1.073023758206705
503.1828391315842	1587.5	6580.166666666667	1.330028071846394
503.95247846859786	1587.0666666666666	6597.1	1.0907093395688818
504.72204551264144	1587.3333333333333	6623.7	1.6213042101529789
505.49154026154974	1587.6333333333334	6656.233333333334	0.7289195973353727
506.2609627131576	1588.0333333333333	6696.533333333334	1.1548920350155047
507.03031286529983	1586.9333333333334	6746.666666666667	1.3037835853162452
507.7995907158112	1587.4	6795.5	0.6620513611603006
508.5687962625266	1588.0666666666666	6863.866666666667	1.0824605379262628
509.33792950328075	1587.4	6942.366666666667	0.5870289236780141
510.1069904359085	1587.4333333333334	7037.9	2.1727283875987276
510.8759790582447	1587.6333333333334	7108.566666666667	1.1131992137811662
511.6448953681241	1587.7333333333333	7204.166666666667	1.365654275202813
512.4137393633815	1588.2	7282.333333333333	-0.48785718051633337
513.1825110418519	1587.1666666666667	7385.866666666667	0.9647215767426807
513.9512104013698	1587.7666666666667	7493.533333333334	1.7807988809821818
514.7198374397702	1587.9666666666667	7599.333333333333	0.46743934679050786
515.4883921548881	1587.4666666666667	7712.666666666667	1.4227494790765598
516.2568745445578	1587.4333333333334	7807.166666666667	0.4820617195385103
517.0252846066146	1587.9666666666667	7920.0	1.2592501945056658
517.793622338893	1588.1	8021.133333333333	0.6508343618344518
518.561887739228	1587.5	8118.666666666667	0.8386550181043336
519.3300808054544	1587.9	8215.166666666666	0.42179050377435845
520.0982015354069	1587.7333333333333	8311.9	1.760332125081988
520.8662499269203	1587.5	8395.8	0.7192844396213469
521.6342259778296	1587.5333333333333	8482.033333333333	0.720799954938548
522.4021296859694	1587.8	8582.6	0.9095088944101452
523.1699610491747	1587.1	8631.433333333332	-0.5770864842677552
523.9377200652801	1587.0	8712.3	1.159616636028754
524.7054067321207	1586.9	8772.3	0.3587661664105047
525.4730210475309	1587.8	8832.033333333333	0.5138787554769418
526.2405630093459	1587.8333333333333	8891.133333333333	0.8372881479581824
527.0080326154003	1587.2	8952.8	0.14743137075032606
527.7754298635291	1587.6	8997.733333333334	-0.08009047049920162
528.5427547515668	1588.2333333333333	9036.6	0.2682966416665098
529.3100072773485	1587.5333333333333	9086.466666666667	1.0785416529142529
530.077187438709	1587.1666666666667	9134.733333333334	0.24749677920041446
530.8442952334829	1587.2	9169.3	-0.42174984364822443
531.6113306595051	1587.8	9220.8	0.8181898640946971
532.3782937146104	1587.6	9268.966666666667	1.1832693120231257
533.1451843966338	1587.8333333333333	9302.566666666668	0.04128435088243423
533.9120027034099	1587.5	9332.4	0.8157207836056497
534.6787486327736	1587.4	9367.333333333334	0.7374813729008843
535.4454221825597	1588.0	9416.4	0.408871407867262
536.212023350603	1588.4	9461.133333333333	0.7600944454431146
536.9785521347383	1587.9666666666667	9487.733333333334	0.44919970005641036
537.7450085328004	1587.6	9515.366666666667	0.8170114859201637
538.5113925426242	1587.4	9518.466666666667	-0.47796241223307223
539.2777041620444	1587.2666666666667	9552.666666666666	0.6693263239271452
540.0439433888959	1587.8333333333333	9570.866666666667	0.1541668932961812
540.8101102210134	1587.4	9578.733333333334	0.14494601115878825
541.5762046562318	1588.2333333333333	9606.7	1.1388895241663013
542.3422266923859	1587.9333333333334	9621.2	0.3100661405839959
543.1081763273105	1587.6333333333334	9645.5	-0.19218994340960005
543.8740535588404	1588.0666666666666	9665.366666666667	0.6367127018332838
544.6398583848105	1587.7666666666667	9643.7	-0.693087247309433
545.4055908030555	1587.8333333333333	9657.333333333334	0.977020663889029
546.1712508114102	1588.3	9658.4	0.034084331716449826
546.9368384077096	1587.6	9663.933333333332	-0.1702500698785026
547.7023535897882	1587.7333333333333	9659.166666666666	0.08968653372457339
548.4677963554811	1587.7333333333333	9651.766666666666	-0.3965561803701342
549.2331667026231	1587.8	9664.333333333334	0.4931934883912249
549.9984646290487	1587.1666666666667	9653.4	0.017947387903385428
550.7636901325931	1587.7666666666667	9657.566666666668	0.5241374349372535
551.5288432110908	1588.0	9659.9	0.6227706064430497
552.2939238623768	1588.0333333333333	9656.533333333333	0.7973552167417977
553.0589320842859	1587.1333333333334	9666.9	0.5988390178526785
553.8238678746528	1587.2333333333333	9649.666666666666	0.043095280240388084
554.5887312313124	1587.3333333333333	9650.466666666667	0.11132855387332807
555.3535221520995	1587.9	9656.833333333334	0.824274162440847
556.1182406348488	1587.8333333333333	9661.433333333332	0.11835836061944521
556.8828866773954	1586.9666666666667	9669.666666666666	0.048360918570535524
557.6474602775738	1588.2666666666667	9666.1	0.13263746259006495
558.411961433219	1588.0666666666666	9650.333333333334	-0.12387767573505341
559.1763901421657	1587.8666666666666	9652.7	0.10053237720036587
559.9407464022488	1587.7333333333333	9669.233333333334	0.17020792833629964
560.7050302113031	1588.6	9690.366666666667	0.4755571535046335
561.4692415671633	1587.3333333333333	9693.266666666666	0.24652579753098736
562.2333804676643	1587.4333333333334	9699.7	0.3874130663857694
562.997446910641	1587.5333333333333	9728.666666666666	-0.09778944535103222
563.7614408939281	1587.6	9753.1	0.9282094473432918
564.5253624153604	1588.1	9764.733333333334	-0.1770109060626538
565.2892114727728	1587.8333333333333	9796.033333333333	0.35464063211908375
566.0529880639999	1587.5666666666666	9803.833333333334	0.15684004369961602
566.8166921868768	1587.2333333333333	9827.3	0.3198627308350553
567.5803238392382	1586.3	9821.866666666667	0.2057113635065187
568.3438830189189	1587.1666666666667	9835.166666666666	0.1632596947479236
569.1073697237535	1587.7666666666667	9844.766666666666	-0.22085177117391466
569.8707839515772	1587.8	9885.766666666666	-0.5544230142409938
570.6341257002246	1587.2	9900.1	0.25955329046744946
571.3973949675305	1587.7666666666667	9913.366666666667	0.5289145680447082
572.1605917513298	1587.6333333333334	9932.666666666666	-0.07805639070534391
572.9237160494572	1587.1333333333334	9944.866666666667	0.2546942978974252
573.6867678597476	1587.6333333333334	9948.033333333333	0.022510783320138276
574.4497471800358	1587.8333333333333	9944.6	-0.1801225369998612
575.2126540081566	1588.2	9961.833333333334	-0.6564542203617347
575.9754883419448	1588.0666666666666	9969.2	0.12610904007286472
576.7382501792351	1588.0	9984.7	0.39153990595055976
577.5009395178625	1587.8333333333333	9998.466666666667	-0.785882388018772
578.2635563556619	1587.6666666666667	10035.366666666667	0.09083346043491981
579.0261006904677	1587.8666666666666	10046.133333333333	0.037655046791981325
579.7885725201152	1588.3	10046.0	-0.7951811599038887
580.5509718424388	1588.1666666666667	10070.833333333334	-0.6105319275066257
581.3132986552736	1587.2666666666667	10087.066666666668	-0.07152664855460501
582.0755529564542	1588.1	10086.233333333334	-1.3827335840427528
582.8377347438156	1588.2	10117.8	-0.1493283949800456
583.5998440151925	1587.2666666666667	10121.633333333333	-0.6593433749171008
584.3618807684197	1587.3666666666666	10163.633333333333	0.10973192594089258
585.123845001332	1587.1666666666667	10182.133333333333	-0.17681526175585707
585.8857367117644	1587.6666666666667	10215.666666666666	-0.2348353827505199
586.6475558975515	1586.9666666666667	10259.466666666667	-0.21694698671015625
587.4093025565281	1587.1	10300.8	0.2825209299005887
588.1709766865292	1587.3333333333333	10339.5	-0.3802639607864265
588.9325782853895	1587.0333333333333	10397.9	0.20542682303865112
589.6941073509438	1587.2333333333333	10450.2	0.426518319780683
590.4555638810269	1587.7666666666667	10516.666666666666	0.5515943163231118
591.2169478734736	1588.2	10593.033333333333	0.5308437546175543
591.9782593261189	1587.5666666666666	10682.4	0.05253013493921298
592.7394982367973	1588.0	10774.066666666668	-0.05200216227563157
593.5006646033439	1587.3	10854.733333333334	0.6174607775334071
594.2617584235933	1587.3666666666666	10933.666666666666	-0.2493013090780011
595.0227796953804	1587.7666666666667	11043.766666666666	-0.2724202443308854
595.78372841654	1587.7	11151.533333333333	-0.39337585749607373
596.544604584907	1586.9333333333334	11262.266666666666	0.29934828997624
597.3054081983161	1587.4	11381.966666666667	0.04877712044555782
598.0661392546021	1587.8	11496.1	0.35225491959452004
598.8267977515999	1587.7333333333333	11578.933333333332	-0.9971625263517154
599.5873836871442	1587.8	11721.1	0.18718758547543446
600.34789705907	1586.9333333333334	11848.933333333332	-0.18617093876170002
601.1083378652119	1587.4	11987.5	-0.34089542036597953
601.8687061034049	1588.1666666666667	12135.566666666668	0.0741222272151076
602.6290017714836	1587.5333333333333	12282.1	-0.05549527058665601
603.3892248672829	1587.5666666666666	12423.2	0.538744868758202
604.1493753886377	1587.0333333333333	12559.566666666668	-0.5656276033239406
604.9094533333828	1587.6	12706.866666666667	-0.31885523949124306
605.6694586993528	1587.8	12824.033333333333	-0.4944544399894122
606.4293914843829	1587.4333333333334	12951.833333333334	0.2153331590969599
607.1892516863076	1587.1666666666667	13071.933333333332	0.15128566099168622
607.9490393029618	1586.9333333333334	13220.633333333333	-0.7521845769838968
608.7087543321802	1587.7666666666667	13361.7	-0.40187249676578907
609.4683967717978	1587.3666666666666	13494.166666666666	-0.029178613414885434
610.2279666196492	1587.7	13625.733333333334	-0.0625287279789563
610.9874638735695	1586.5333333333333	13782.533333333333	-0.24919557823939295
611.7468885313933	1587.3333333333333	13918.233333333334	-0.1549404237898114
612.5062405909555	1586.9333333333334	14003.866666666667	-0.8991173357087024
613.2655200500909	1587.9	14140.033333333333	-0.35622620718664455
614.0247269066342	1587.7666666666667	14266.8	-0.03196825715733438
614.7838611584203	1587.4	14404.166666666666	0.022590501361557106
615.5429228032841	1587.4666666666667	14536.666666666666	-0.012297211839618738
616.3019118390603	1587.0666666666666	14656.4	0.1429126875622801
617.0608282635836	1587.4333333333334	14740.166666666666	-0.1991709647929027
617.8196720746892	1586.7333333333333	14835.866666666667	-0.4248276313856334
618.5784432702114	1587.8333333333333	14915.333333333334	-0.2671258411504016
619.3371418479854	1587.0	14975.833333333334	-0.3069623923806701
620.0957678058459	1587.3	15028.2	0.025849900347855864
620.8543211416277	1587.3666666666666	15090.933333333332	-0.699484275445673
621.6128018531655	1587.7333333333333	15158.266666666666	-0.09173154856589301
622.3712099382943	1587.1	15177.2	-0.5503712413877554
623.1295453948488	1588.2333333333333	15260.266666666666	-0.18314053463496563
623.8878082206638	1588.0	15328.7	0.11801337394604632
624.6459984135743	1586.4	15368.833333333334	-0.06721768031168814
625.4041159714149	1587.6666666666667	15418.1	-0.8585015915303099
626.1621608920203	1587.3333333333333	15465.133333333333	-0.6139750219802422
626.9201331732256	1587.6	15542.7	0.5678077330285277
627.6780328128656	1587.2666666666667	15551.366666666667	-0.1471854418453092
628.4358598087749	1587.5666666666666	15582.166666666666	-0.16444378585712774
629.1936141587885	1586.9333333333334	15626.833333333334	0.09487118039379253
629.9512958607411	1587.7	15655.533333333333	0.06380569361056357
630.7089049124675	1587.2333333333333	15696.833333333334	-0.04103815493460882
631.4664413118026	1587.0	15717.1	0.0010245150285667754
632.2239050565811	1587.8333333333333	15731.933333333332	0.3122796674631141
632.9812961446379	1587.4333333333334	15713.933333333332	-0.15266462548004942
633.7386145738079	1587.4333333333334	15726.1	0.08089508564094748
634.4958603419257	1588.0	15740.066666666668	0.03171178880285767
635.2530334468262	1587.5666666666666	15724.566666666668	-0.23852969304651306
636.0101338863443	1587.8	15741.266666666666	0.15549683873499484
636.7671616583146	1587.8333333333333	15712.166666666666	-0.3534577043708828
637.5241167605723	1587.4	15698.366666666667	0.2719494170319775
638.2809991909518	1587.7666666666667	15700.6	-0.06256729723388087
639.037808947288	1587.3666666666666	15687.833333333334	-0.33866800169841643
639.7945460274159	1587.0333333333333	15660.7	-0.10593514174938681
640.5512104291702	1587.4333333333334	15639.0	0.04739361504298013
641.3078021503857	1587.5333333333333	15627.766666666666	-0.16700145016058962
642.0643211888971	1587.3333333333333	15581.166666666666	-0.2998985730942867
642.8207675425394	1587.3333333333333	15536.233333333334	-0.35582732029161845
643.5771412091474	1587.4666666666667	15529.8	-0.5727699912529232
644.3334421865558	1587.8	15536.666666666666	-0.23344787365115197
645.0896704725996	1586.8333333333333	15532.566666666668	0.062287958079405584
645.8458260651132	1587.3666666666666	15511.966666666667	0.6960724349227557
646.6019089619319	1587.8666666666666	15486.5	0.22920719070091614
647.3579191608902	1588.0333333333333	15471.566666666668	-0.37417123621417125
648.1138566598231	1587.5	15449.433333333332	0.14936538710208525
648.8697214565653	1587.7333333333333	15425.3	-0.14330199763871806
649.6255135489516	1588.0333333333333	15375.266666666666	-0.15432138159212508
650.3812329348169	1587.6	15347.633333333333	0.23888499137402908
651.1368796119959	1588.3	15374.233333333334	-1.0435855717666014
651.8924535783235	1587.5333333333333	15422.566666666668	0.009417379347345966
652.6479548316345	1587.1	15376.0	0.2783033619752239
653.4033833697637	1587.4333333333334	15384.333333333334	0.6993674347353663
654.1587391905458	1587.2333333333333	15365.733333333334	-0.24158399258342447
654.9140222918159	1586.9333333333334	15372.733333333334	-0.41144464228778316
655.6692326714084	1586.9333333333334	15372.133333333333	-0.29394158893240846
656.4243703271585	1587.5	15391.533333333333	0.17307228787271625
657.1794352569008	1587.6666666666667	15422.066666666668	0.06592896252521697
657.9344274584702	1587.0666666666666	15427.933333333332	-0.43070668896372966
658.6893469297014	1588.1	15435.3	0.004181799187360377
659.4441936684294	1587.3333333333333	15469.3	0.10012288447555075
660.1989676724888	1587.6333333333334	15467.0	-0.14912651868433885
660.9536689397146	1587.7	15515.733333333334	0.4627694001419345
661.7082974679414	1587.1666666666667	15566.166666666666	-0.0051779084455051035
662.4628532550042	1587.4666666666667	15620.033333333333	0.052616557024124336
663.2173362987378	1587.1	15675.933333333332	0.07295966866397545
663.9717465969768	1587.9	15686.3	-0.6474389572408561
664.7260841475563	1587.2	15767.3	-0.05716671098650159
665.480348948311	1587.4666666666667	15831.833333333334	-0.013211637792554328
666.2345409970756	1587.9333333333334	15896.4	-0.2427503257544768
666.988660291685	1587.5666666666666	15964.766666666666	0.0493411755997411
667.742706829974	1587.5333333333333	16029.233333333334	0.09223137425763903
668.4966806097776	1587.8	16154.8	-0.06657856791035154
669.2505816289303	1587.5	16233.9	-0.398142120993435
670.0044098852671	1587.0666666666666	16288.333333333334	-0.732989962455383
670.7581653766227	1587.1333333333334	16398.633333333335	0.028344981899007703
671.511848100832	1588.0	16490.866666666665	-0.2253038270430457
672.2654580557298	1587.6	16627.6	0.28018720269355873
673.0189952391509	1586.9666666666667	16741.9	0.1538196468453816
673.7724596489301	1587.8	16826.333333333332	-0.17761215539399097
674.5258512829022	1588.2666666666667	16926.766666666666	-0.46504453186333344
675.279170138902	1587.4	17029.733333333334	0.2578764954575065
676.0324162147645	1586.6	17108.033333333333	-0.4344101122208747
676.7855895083242	1588.1	17238.633333333335	1.135512756665851
677.5386900174161	1587.5333333333333	17294.366666666665	0.06728696260959352
678.2917177398749	1588.1333333333334	17402.666666666668	-0.2534893360316291
679.0446726735356	1587.3666666666666	17545.166666666668	-0.2883851931848259
679.797554816233	1587.6	17671.566666666666	-0.14398520871581524
680.5503641658016	1587.8333333333333	17792.733333333334	-0.23309913063617685
681.3031007200765	1587.7333333333333	17935.833333333332	0.15853606250173996
682.0557644768925	1587.2	18065.833333333332	-0.194105161386817
682.8083554340842	1587.6666666666667	18167.033333333333	-0.24703474052437205
683.5608735894867	1587.9333333333334	18268.9	-0.43890738342275876
684.3133189409347	1587.0333333333333	18432.266666666666	-0.22681748925997736
685.0656914862628	1587.2333333333333	18556.9	0.0017061632913541846
685.8179912233061	1587.8666666666666	18716.066666666666	0.13102330175081311
686.5702181498993	1587.8333333333333	18830.233333333334	-0.40365336264086243
687.3223722638772	1587.1666666666667	18967.7	0.39998266621797857
688.0744535630747	1588.3	19086.433333333334	-0.2671408356563841
688.8264620453265	1587.7666666666667	19218.366666666665	0.28090697061008785
689.5783977084674	1587.4666666666667	19319.4	-0.31012408227781163
690.3302605503324	1587.9	19455.766666666666	0.08994112223032592
691.082050568756	1588.0	19555.6	-0.11358874546570506
691.8337677615733	1587.4	19601.0	0.08760579636848702
692.585412126619	1587.3333333333333	19659.333333333332	0.09132871634989415
693.3369836617278	1587.4333333333334	19731.4	-0.1332234496472619
694.0884823647348	1587.8	19835.233333333334	-0.09677712410119736
694.8399082334745	1587.6	19875.333333333332	-0.2579834095860065
695.5912612657819	1587.8666666666666	19952.833333333332	-0.27974438972975213
696.3425414594917	1587.5333333333333	20039.4	0.13260984172071874
697.0937488124388	1587.5	20087.4	-0.4379884822874313
697.8448833224579	1587.9	20193.133333333335	0.3814298846624549
698.5959449873841	1587.8	20226.4	-0.37342906472925286
699.3469338050518	1587.0	20343.0	0.5529836838227603
700.0978497732962	1587.7333333333333	20333.466666666667	0.0787771349026747
700.8486928899517	1587.5333333333333	20370.533333333333	-0.04238767478142291
701.5994631528534	1587.3	20432.2	-0.05530623088994711
702.3501605598362	1588.1666666666667	20463.633333333335	0.08744076124854211
703.1007851087347	1587.5	20486.133333333335	0.09882612797849216
703.8513367973837	1586.8666666666666	20498.433333333334	0.45416881078353116
704.6018156236181	1587.6666666666667	20448.433333333334	0.31864794736945085
705.3522215852728	1587.2333333333333	20433.1	0.009986085674879182
706.1025546801824	1587.2333333333333	20465.466666666667	0.022238773119942233
706.8528149061818	1588.3333333333333	20470.766666666666	-0.15637131053328496
707.603002261106	1587.9666666666667	20483.433333333334	0.13409436512787645
708.3531167427894	1586.9666666666667	20459.2	-0.2775936487840038
709.1031583490673	1587.8666666666666	20413.666666666668	0.41621235774910575
709.8531270777742	1587.8	20352.166666666668	-0.3362385506645351
710.6030229267449	1587.8	20285.033333333333	-0.25078717265615436
711.3528458938142	1588.0	20199.033333333333	-0.5604638067873408
712.1025959768172	1588.0333333333333	20162.1	0.2931503847086172
712.8522731735884	1587.7333333333333	20062.566666666666	-0.34776958821523424
713.6018774819628	1587.9	19972.2	-0.33374512568233683
714.351408899775	1588.2	19878.933333333334	-0.14164920551012491
715.1008674248601	1588.4666666666667	19797.2	0.5226488373529433
715.8502530550527	1588.3	19670.766666666666	0.056044299498001944
716.5995657881876	1587.4666666666667	19570.233333333334	-0.018515060089220572
717.3488056220998	1587.8666666666666	19470.966666666667	0.5329820818976594
718.097972554624	1587.1333333333334	19388.8	-0.36660266654369256
718.8470665835949	1587.6	19366.066666666666	0.16777214554621694
719.5960877068475	1588.1666666666667	19292.866666666665	-0.6266953365683519
720.3450359222164	1587.4	19252.666666666668	-0.5871761315340243
721.0939112275368	1586.9	19226.333333333332	0.5354189092056988
721.842713620643	1587.8	19184.533333333333	0.11765919417697356
722.5914430993702	1587.9333333333334	19113.866666666665	-0.09663166134787753
723.340099661553	1587.7	19068.266666666666	-0.02815609283512713
724.0886833050263	1588.1666666666667	19012.333333333332	0.005815833810880968
724.837194027625	1588.4333333333334	18963.466666666667	-0.3756004796896563
725.5856318271836	1588.1666666666667	18956.533333333333	0.3143421283456697
726.3339967015373	1588.2333333333333	18936.8	0.5159954885707667
727.0822886485207	1587.8666666666666	18906.133333333335	0.6441268202213136
727.8305076659686	1587.9666666666667	18859.966666666667	0.13915476775211832
728.5786537517159	1587.8	18782.466666666667	-0.5889424125238544
729.3267269035974	1587.6333333333334	18696.633333333335	-0.527666059257231
730.0747271194479	1586.8	18658.4	-0.0712250074418538
730.822654397102	1587.2666666666667	18663.866666666665	-0.24831623066373984
731.5705087343949	1587.2666666666667	18673.666666666668	-0.02202798749887078
732.3182901291611	1587.9666666666667	18651.4	0.2002667126730834
733.0659985792356	1587.4333333333334	18613.766666666666	-0.15811599627764578
733.8136340824532	1587.5333333333333	18557.833333333332	-0.33341380404927257
734.5611966366486	1587.2666666666667	18556.533333333333	-0.3555971129638996
735.3086862396566	1587.5666666666666	18597.5	-0.3139278443436015
736.056102889312	1587.3	18608.866666666665	-0.2967157413696206
736.8034465834498	1587.6666666666667	18613.333333333332	0.17604240533671786
737.5507173199047	1586.7666666666667	18582.633333333335	-0.12008224850737075
738.2979150965115	1587.7333333333333	18586.633333333335	-0.009367641002412608
739.045039911105	1587.4666666666667	18574.166666666668	-0.04090485189456741
739.79209176152	1587.5	18555.6	-0.1151611593170501
740.5390706455914	1588.0666666666666	18522.2	-0.5911675116188578
741.285976561154	1587.5333333333333	18537.933333333334	0.09566409319555468
742.0328095060426	1587.2333333333333	18480.766666666666	-0.532680232785273
742.7795694780918	1587.9666666666667	18416.766666666666	-0.33707568497268353
743.5262564751367	1587.7	18376.633333333335	-0.3094422927559175
744.272870495012	1587.1	18370.666666666668	0.1535591071121268
745.0194115355524	1587.7666666666667	18371.2	0.2346758964175733
745.765879594593	1587.8	18364.0	-0.49848034175397443
746.5122746699683	1587.1	18344.8	0.016413849730134985
747.2585967595134	1587.8	18326.9	-0.25937165617256835
748.0048458610628	1588.1	18343.266666666666	-0.0604758673981025
748.7510219724516	1587.8666666666666	18392.333333333332	-0.6034684530426914
749.4971250915144	1587.4666666666667	18447.466666666667	0.5687846101637523
750.243155216086	1587.0333333333333	18466.1	0.3183080939512803
750.9891123440015	1587.8	18517.3	-0.0017102045809239263
751.7349964730954	1587.2666666666667	18552.9	0.05546692241979584
752.4808076012027	1587.7666666666667	18569.9	-0.16534454266880846
753.2265457261582	1587.4	18624.133333333335	0.024642629644780048
753.9722108457964	1587.8	18667.5	0.07120290380497198
754.7178029579526	1588.1333333333334	18727.1	0.0016893096493613147
755.4633220604613	1588.1	18761.466666666667	-0.37832477187470354
756.2087681511574	1587.1333333333334	18784.933333333334	-0.06817750316423155
756.9541412278757	1588.2666666666667	18819.566666666666	-0.12432102047841938
757.699441288451	1587.7666666666667	18899.566666666666	0.19990270871347554
758.4446683307182	1588.1666666666667	18962.833333333332	0.4343116071336281
759.1898223525119	1588.0	19019.433333333334	0.3971516897070849
759.9349033516671	1587.4	19062.3	-0.394146996720886
760.6799113260186	1587.5	19160.7	-0.05518987523776142
761.424846273401	1587.6333333333334	19262.233333333334	0.3269262637756984
762.1697081916495	1587.5	19330.0	0.017950638411068268
762.9144970785986	1587.8	19394.6	0.3692475643362292
763.6592129320832	1587.9333333333334	19403.2	0.2487233229985936
764.4038557499381	1586.9	19469.766666666666	-0.04209283870006934
765.1484255299982	1587.8	19529.366666666665	0.07827328552309201
765.8929222700982	1587.9333333333334	19583.866666666665	-0.1399484049986523
766.637345968073	1588.0333333333333	19664.566666666666	0.12494963214841756
767.3816966217572	1588.0	19749.5	-0.5950238825907489
768.1259742289859	1588.2333333333333	19831.2	-0.5083600534430017
768.8701787875938	1587.5	19915.9	0.007898460515737308
769.6143102954156	1588.4	20009.5	-0.39982077167895924
770.3583687502863	1587.9	20078.966666666667	-0.19959123856492153
771.1023541500406	1588.1333333333334	20130.766666666666	0.31083515173385357
771.8462664925133	1587.4	20165.933333333334	-0.1106329918783653
772.5901057755393	1587.5	20263.366666666665	-0.29213094825994185
773.3338719969533	1587.6	20370.7	-0.2588842411316213
774.0775651545903	1587.7	20486.5	0.2252624401564346
774.8211852462848	1587.3333333333333	20575.133333333335	0.21810392865713416
775.5647322698719	1587.8666666666666	20663.433333333334	-0.10092221817009024
776.3082062231862	1587.7333333333333	20739.633333333335	0.36524218329970476
777.0516071040627	1587.1	20775.966666666667	-0.0882582807532346
777.7949349103361	1586.5	20837.133333333335	0.10604499319441754
778.5381896398412	1588.1	20925.933333333334	-0.1945948268187298
779.281371290413	1587.7	21048.2	-0.12495564038136021
780.024479859886	1587.8333333333333	21161.033333333333	-0.2876120053606761
780.7675153460953	1587.5666666666666	21295.533333333333	0.290979172793924
781.5104777468754	1587.2333333333333	21439.9	-0.6572371192764095
782.2533670600615	1587.5333333333333	21556.7	-0.6751206984080552
782.996183283488	1588.4666666666667	21678.5	0.03819243647393223
783.73892641499	1587.5	21794.2	0.11392571129483903
784.4815964524023	1587.1666666666667	21901.966666666667	-0.4821676490377301
785.2241933935596	1587.4	22035.533333333333	0.3704215756406138
785.9667172362967	1588.2333333333333	22139.0	-0.5258872722124082
786.7091679784486	1587.4	22237.233333333334	0.009113693417957662
787.4515456178499	1588.0666666666666	22300.566666666666	0.16637599951881674
788.1938501523355	1587.2333333333333	22408.766666666666	-0.24952842560430016
788.9360815797401	1587.3666666666666	22513.566666666666	0.031823389044085715
789.6782398978987	1587.7333333333333	22555.066666666666	-0.3257609066413068
790.420325104646	1587.7666666666667	22666.266666666666	0.22669954014192908
791.1623371978169	1587.3	22790.933333333334	0.04164888990337388
791.9042761752461	1587.4	22913.533333333333	0.040730763595547906
792.6461420347684	1587.9666666666667	23006.066666666666	-0.39657187883894907
793.3879347742187	1587.3	23167.533333333333	0.2220986705007941
794.1296543914318	1587.8666666666666	23256.033333333333	0.27066446233351477
794.8713008842426	1587.6	23328.066666666666	-0.3274881145531212
795.6128742504857	1587.5333333333333	23454.033333333333	0.3039824073271031
796.354374487996	1586.8	23537.633333333335	0.011871086920839328
797.0958015946084	1587.9666666666667	23644.333333333332	0.3250100402757993
797.8371555681575	1587.3666666666666	23765.766666666666	-0.13770396524088716
798.5784364064783	1587.6666666666667	23919.866666666665	-0.17822766811329332
799.3196441074057	1587.0	24041.9	-0.050283024474672366
800.0607786687742	1587.6	24180.566666666666	0.35255652010790106
800.8018400884189	1587.0333333333333	24275.266666666666	0.05615302086639987
801.5428283641745	1587.5333333333333	24345.6	0.341085307668069
802.2837434938757	1587.1	24430.166666666668	-0.04372561002187979
803.0245854753575	1587.5	24529.333333333332	-0.09653351038677352
803.7653543064547	1588.1666666666667	24620.833333333332	-0.12757074304590602
804.5060499850019	1586.8333333333333	24741.033333333333	-0.20752364842343654
805.2466725088342	1587.1666666666667	24832.666666666668	0.08158987249622106
805.9872218757862	1587.9	24958.833333333332	0.08053239553246462
806.7276980836928	1587.9333333333334	25090.833333333332	0.2828106024805087
807.4681011303886	1587.2666666666667	25179.033333333333	0.33885280535240553
808.2084310137088	1587.3	25237.633333333335	0.14325614953466714
808.948687731488	1588.4	25326.733333333334	-0.2840904903451673
809.688871281561	1587.5	25455.566666666666	-0.038815606851184535
810.4289816617627	1587.1333333333334	25565.766666666666	0.043470322404755304
811.1690188699278	1587.3	25651.833333333332	-0.0775954979457241
811.9089829038911	1587.5333333333333	25685.166666666668	0.005406719978646301
812.6488737614875	1586.7333333333333	25750.7	-0.05211803365126239
813.3886914405518	1587.2666666666667	25910.033333333333	0.09940683730524552
814.1284359389189	1586.5666666666666	26017.333333333332	0.04444362205444259
814.8681072544233	1587.5666666666666	26079.7	-0.19796219641786747
815.6077053849002	1587.3666666666666	26141.0	-0.16210593998074996
816.3472303281842	1588.2333333333333	26186.9	-0.008827512361673787
817.0866820821101	1587.8333333333333	26294.733333333334	0.2209513301072638
817.8260606445127	1587.2666666666667	26409.733333333334	-0.300244609186814
818.5653660132269	1587.6333333333334	26479.833333333332	0.057578952348550407
819.3045981860876	1587.9	26525.033333333333	0.03425197881465409
820.0437571609293	1587.9333333333334	26657.266666666666	0.39689482928264236
820.7828429355872	1587.5	26714.0	0.4282861182393206
821.5218555078957	1587.1666666666667	26707.733333333334	-0.14519831090846524
822.26079487569	1588.1333333333334	26808.6	-0.2582220559643352
822.9996610368046	1587.5666666666666	26884.366666666665	-0.27002529449377993
823.7384539890745	1587.5333333333333	26985.333333333332	-0.13221746680637061
824.4771737303345	1587.7	27123.433333333334	-0.1434047507530075
825.2158202584193	1586.9333333333334	27276.4	0.18092703299408014
825.9543935711638	1587.6666666666667	27321.833333333332	-0.33064726841399167
826.6928936664028	1587.9333333333334	27424.966666666667	-0.09131925400603653
827.4313205419711	1586.8333333333333	27520.0	-0.13674303552530234
828.1696741957036	1588.5333333333333	27601.5	-0.282615234611012
828.907954625435	1587.4333333333334	27743.566666666666	0.13506625918471502
829.646161829	1587.7666666666667	27856.166666666668	-0.1922908918443438
830.3842958042337	1587.9666666666667	27917.266666666666	-0.18250323730126672
831.1223565489707	1587.7666666666667	27998.6	0.031792511841019215
831.8603440610459	1587.4333333333334	28065.033333333333	0.35279347086594937
832.598258338294	1587.9333333333334	28078.3	0.17873607001069652
833.3360993785501	1588.3	28092.2	-0.12397015464247414
834.0738671796487	1587.1666666666667	28126.933333333334	-0.46939060336419475
834.8115617394246	1588.0666666666666	28219.033333333333	-0.06957469439970244
835.5491830557129	1586.9666666666667	28328.966666666667	0.045474841643052176
836.2867311263482	1587.3666666666666	28345.533333333333	-0.5757956509161284
837.0242059491653	1588.2333333333333	28481.633333333335	-0.19051332074208077
837.7616075219992	1587.8666666666666	28630.0	0.021413753790033272
838.4989358426844	1586.7333333333333	28715.6	0.41695664641405605
839.2361909090561	1587.4333333333334	28752.933333333334	0.08953635342852001
839.9733727189487	1587.3666666666666	28775.966666666667	-0.3491447101701088
840.7104812701973	1586.9666666666667	28878.433333333334	-0.16387500587720413
841.4475165606366	1587.2333333333333	28999.0	0.36243601887649524
842.1844785881015	1587.8333333333333	29111.633333333335	-0.10623140265290242
842.9213673504267	1587.0333333333333	29199.8	-0.07810886856354309
843.6581828454471	1587.1	29233.833333333332	0.16025839400512487
844.3949250709974	1586.4333333333334	29315.133333333335	-0.42945596271857944
845.1315940249126	1587.5	29458.4	0.6221817493368457
845.8681897050272	1587.9	29534.8	-0.06578096582668731
846.6047121091764	1587.8	29621.466666666667	-0.35719932872518545
847.3411612351948	1587.9333333333334	29806.966666666667	0.03950312023411722
848.0775370809172	1587.6	29912.133333333335	0.31085602646317595
848.8138396441784	1587.3666666666666	29991.233333333334	-0.1691761292801343
849.5500689228132	1587.4666666666667	30046.966666666667	-0.37472778958420333
850.2862249146566	1586.9666666666667	30076.633333333335	0.03557062645189677
851.0223076175432	1587.6666666666667	30174.033333333333	0.06938400350695853
851.7583170293079	1587.4666666666667	30362.6	-0.236387969660242
852.4942531477856	1587.1	30524.3	0.27473643345724014
853.2301159708109	1587.6333333333334	30511.8	-0.0060059324640413594
853.9659054962187	1588.0666666666666	30532.4	-0.06051382689622923
854.7016217218439	1588.1666666666667	30587.833333333332	-0.043926920603186266
855.4372646455213	1587.2333333333333	30672.0	0.059234407787219376
856.1728342650856	1587.6	30758.9	-0.16174989059435052
856.9083305783716	1588.1333333333334	30900.033333333333	-0.14912534601559382
857.6437535832143	1587.8666666666666	31033.833333333332	0.372322487854289
858.3791032774483	1587.4333333333334	31131.733333333334	0.2176111395118747
859.1143796589085	1587.9666666666667	31137.9	0.2518811135522278
859.8495827254299	1587.5666666666666	31203.4	0.011731571901543293
860.5847124748469	1587.1666666666667	31207.5	0.25372737733464984
861.3197689049947	1587.5666666666666	31298.133333333335	-0.18852494405371287
862.0547520137079	1587.4	31517.966666666667	0.13399694071705584
862.7896617988213	1588.3	31672.3	-0.44440325088882987
863.5244982581698	1587.5666666666666	31899.0	0.1509451406071765
864.2592613895882	1587.4333333333334	31950.266666666666	0.17167580667839472
864.9939511909114	1588.0333333333333	31949.333333333332	-0.011443219106395999
865.728567659974	1587.0333333333333	31985.966666666667	0.16051472068965814
866.4631107946109	1587.6333333333334	32056.133333333335	0.18153739998802865
867.197580592657	1586.8333333333333	32065.4	0.12778641575198657
867.931977051947	1587.8666666666666	32188.966666666667	0.4344961470590883
868.6663001703158	1587.4666666666667	32169.533333333333	-0.17889515347411086
869.4005499455982	1587.6	32164.1	-0.12923296664058384
870.1347263756289	1587.7333333333333	32192.066666666666	0.17836542086718343
870.8688294582428	1587.5666666666666	32298.166666666668	0.4603145575400378
871.6028591912748	1586.9333333333334	32418.366666666665	0.16342944182366975
872.3368155725594	1587.5666666666666	32567.833333333332	0.17059097918948385
873.0706985999318	1587.3666666666666	32600.133333333335	0.1839546374899135
873.8045082712266	1586.8	32690.866666666665	0.4903649417448931
874.5382445842787	1587.4	32817.1	0.23879314995144799
875.2719075369228	1587.9333333333334	32935.8	-0.16113872418293052
876.0054971269938	1587.0666666666666	33097.76666666667	0.0840810516775318
876.7390133523264	1587.5666666666666	33276.933333333334	0.022384983027991075
877.4724562107556	1586.9	33545.0	0.1848564860602853
878.2058257001161	1586.9333333333334	33701.86666666667	-0.23839245282740756
878.9391218182427	1586.9333333333334	33853.6	-0.1072144313817029
879.6723445629702	1587.5	33933.0	0.0922067066505222
880.4054939321335	1587.8333333333333	34067.066666666666	0.0739949996308498
881.1385699235674	1586.9333333333334	34279.26666666667	0.11514578842016045
881.8715725351066	1587.4	34455.5	-0.41293796194676435
882.604501764586	1588.2	34681.933333333334	-0.030619636002134312
883.3373576098403	1587.1333333333334	34862.666666666664	-0.30573170747226003
884.0701400687044	1587.6	35045.86666666667	-0.1388657730049204
884.8028491390132	1588.0333333333333	35164.666666666664	0.2859449305997918
885.5354848186014	1586.8333333333333	35258.433333333334	-0.12981991916390567
886.2680471053038	1587.8	35327.066666666666	-0.05792048978620199
887.0005359969554	1587.5333333333333	35519.2	-0.10323372840944492
887.7329514913906	1587.3	35715.9	0.14084877996083137
888.4652935864447	1587.5666666666666	35927.566666666666	-0.08683335248959834
889.1975622799522	1587.5	36175.333333333336	-0.08788505937031046
889.929757569748	1587.5	36381.566666666666	-0.25413939965675036
890.6618794536669	1587.8666666666666	36470.5	-0.4811396975096575
891.3939279295437	1587.2666666666667	36523.36666666667	-0.1868408148549337
892.1259029952132	1588.0333333333333	36578.9	0.3294474408121378
892.8578046485103	1587.8666666666666	36754.13333333333	0.10416201979905715
893.5896328872698	1587.0666666666666	36943.1	-0.06305052644479756
894.3213877093264	1588.0666666666666	37253.7	0.2533520225577161
895.0530691125149	1587.6666666666667	37520.46666666667	-0.02820044335393993
895.7846770946703	1587.7666666666667	37778.833333333336	-0.2851074997276341
896.5162116536272	1587.9333333333334	37885.23333333333	0.2581202458239906
897.2476727872206	1587.9	37982.6	0.21962096542067772
897.9790604932853	1587.4666666666667	38160.3	0.2541947455124106
898.7103747696559	1587.3666666666666	38320.03333333333	0.22666881435890066
899.4416156141674	1588.0	38501.13333333333	-0.32107426712345355
900.1727830246544	1586.9666666666667	38794.53333333333	0.4616866320363836
900.9038769989521	1587.1333333333334	39006.0	0.18999794979736584
901.634897534895	1587.5666666666666	39220.63333333333	0.4568488858820349
902.365844630318	1587.1	39407.46666666667	0.1378188843545587
903.0967182830558	1587.5333333333333	39514.4	0.3959978536094278
903.8275184909435	1587.0666666666666	39629.0	0.257702119102596
904.5582452518156	1587.8333333333333	39815.86666666667	0.099985038688043
905.288898563507	1588.0666666666666	39924.833333333336	-0.19593722842239603
906.0194784238527	1588.1	40008.46666666667	0.2977676530651802
906.7499848306873	1587.9333333333334	40203.933333333334	0.3581609311935773
907.4804177818455	1587.8333333333333	40391.26666666667	-0.045512425088432396
908.2107772751625	1587.6666666666667	40656.066666666666	0.15231946666385932
908.9410633084728	1587.2333333333333	40940.36666666667	0.16336100164921402
909.6712758796114	1587.6333333333334	41015.26666666667	-0.14353814647956603
910.4014149864129	1587.9	41196.166666666664	0.18973149966742048
911.1314806267123	1586.9666666666667	41319.666666666664	0.18622114207747376
911.8614727983444	1587.7	41478.6	0.2657254546670301
912.5913914991438	1587.4666666666667	41626.23333333333	-0.12399794420688749
913.3212367269456	1587.0333333333333	41787.8	0.23268992454260068
914.0510084795844	1586.9	41946.96666666667	0.1887084192044378
914.7807067548952	1587.1333333333334	42072.73333333333	0.11336485060850807
915.5103315507125	1587.4333333333334	42169.933333333334	0.39613689341602104
916.2398828648716	1587.7666666666667	42300.933333333334	-0.08212948281541625
916.9693606952068	1588.0333333333333	42510.23333333333	0.21796851975387077
917.6987650395532	1587.6666666666667	42586.1	-0.368478405742809
918.4280958957455	1588.4333333333334	42704.63333333333	0.033449560558686545
919.1573532616186	1588.1333333333334	42848.53333333333	0.21091601068269322
919.8865371350073	1587.6333333333334	42854.13333333333	-0.051565231580300706
920.6156475137464	1587.1	42874.066666666666	-0.20857524090745974
921.3446843956707	1586.6	42921.5	-0.20098218468687556
922.0736477786149	1587.4666666666667	42896.333333333336	0.028737434710500016
922.802537660414	1587.6	42893.3	-0.3562836304598986
923.5313540389027	1586.9666666666667	42919.4	-0.11976731230591561
924.2600969119159	1586.8666666666666	42940.166666666664	0.39575753447964396
924.9887662772883	1588.1	42936.6	0.3842395194519232
925.7173621328548	1587.6666666666667	42838.166666666664	0.012634051920599002
926.4458844764501	1587.1333333333334	42821.566666666666	0.28306070919003545
927.1743333059092	1587.9	42589.13333333333	-0.009179835396857627
927.9027086190666	1587.7	42244.333333333336	-0.13884390724510043
928.6310104137575	1587.4	41794.3	-0.21813533378614536
929.3592386878165	1586.9666666666667	41234.7	-0.2843413179941759
930.0873934390784	1587.6666666666667	40556.833333333336	0.5650254474236791
930.815474665378	1587.7333333333333	39760.96666666667	-0.07432296365635849
931.5434823645503	1587.8666666666666	38835.066666666666	0.1974839822768805
932.2714165344298	1587.4	37707.63333333333	0.22810711111784615
932.9992771728516	1587.5	36562.0	0.06995732985908891
933.7270642776504	1587.4333333333334	35436.36666666667	0.02309528769110412
934.4547778466609	1587.1	34344.86666666667	-0.05833020963328443
935.1824178777181	1586.7666666666667	33473.4	0.5160487363809979
935.9099843686568	1588.1666666666667	32776.36666666667	-0.05291163007718957
936.6374773173115	1587.2666666666667	32300.366666666665	-0.04477551813420859
937.3648967215174	1587.6666666666667	31968.366666666665	-0.05002989187320933
938.0922425791092	1586.7	31804.2	-0.06419145622394337
938.8195148879216	1587.8666666666666	31848.233333333334	-0.05166385321696191
939.5467136457895	1587.3333333333333	32035.166666666668	0.1797580460283167
940.2738388505477	1587.5666666666666	32316.533333333333	0.04993970069132253
941.000890500031	1587.4	32701.766666666666	0.10237076682202856
941.7278685920743	1587.3333333333333	33203.333333333336	-0.3574608015691039
942.4547731245123	1587.0333333333333	33853.8	0.13865496102752675
943.1816040951798	1587.5	34563.666666666664	0.06146411808140363
943.9083615019116	1587.2333333333333	35227.166666666664	-0.21253409382575628
944.6350453425426	1587.3333333333333	35990.333333333336	0.16750723277976018
945.3616556149077	1587.2666666666667	36725.36666666667	0.010299827249189984
946.0881923168415	1587.9	37472.03333333333	0.2457540924845494
946.8146554461789	1587.3	38123.46666666667	-0.5820581170653013
947.5410450007547	1587.5333333333333	38919.9	0.12682027633458903
948.2673609784038	1587.7	39734.13333333333	0.10513358005117175
948.9936033769609	1587.2333333333333	40556.53333333333	0.04495192536065243
949.7197721942608	1587.4	41389.833333333336	-0.23307458520287727
950.4458674281384	1587.2	42191.96666666667	0.24036216628479745
951.1718890764284	1587.7333333333333	42979.3	0.37053770530549984
951.8978371369658	1587.8666666666666	43647.566666666666	0.004474479013483764
952.6237116075853	1588.1333333333334	44248.36666666667	0.0050901857897252874
953.3495124861216	1587.1	44767.9	0.09052768188292341
954.0752397704097	1587.4333333333334	45263.96666666667	0.20554615378047192
954.8008934582843	1587.6333333333334	45804.26666666667	0.17224604103314772
955.5264735475803	1588.2	46327.13333333333	-0.053386897307331004
956.2519800361324	1587.0333333333333	46771.666666666664	0.04325414079559024
956.9774129217755	1587.2333333333333	47248.1	0.3530128911600851
957.7027722023442	1587.5333333333333	47689.26666666667	0.22928904311210885
958.4280578756737	1588.2	48045.833333333336	-0.12213242321360604
959.1532699395985	1587.6	48350.63333333333	0.006191465732452465
959.8784083919536	1587.4333333333334	48782.166666666664	0.06411326032024532
960.6034732305736	1587.3666666666666	49111.333333333336	0.0036553877133210623
961.3284644532936	1587.3	49382.166666666664	-0.1120540345332412
962.053382057948	1587.6	49703.066666666666	0.40214796082129917
962.7782260423721	1587.9	49973.4	0.1421387527939118
963.5029964044004	1587.4333333333334	50188.4	-0.1081112073634157
964.2276931418677	1587.6666666666667	50330.13333333333	-0.09146617879351131
964.952316252609	1587.4333333333334	50507.433333333334	0.01390853604644699
965.6768657344589	1587.8666666666666	50532.46666666667	-0.22798100066937055
966.4013415852523	1587.3666666666666	50621.53333333333	-0.013875708823435761
967.1257438028242	1587.6	50673.36666666667	0.1244750086037235
967.8500723850091	1587.9333333333334	50717.333333333336	0.24404726840257776
968.574327329642	1587.7333333333333	50758.566666666666	0.4047105821457073
969.2985086345576	1588.0666666666666	50870.36666666667	0.08166909034174584
970.0226162975908	1588.0666666666666	50862.333333333336	-0.0152770180640355
970.7466503165765	1587.6	50806.1	0.3530957292002411
971.4706106893493	1587.8666666666666	50724.0	-0.06716814299798471
972.1944974137441	1587.4666666666667	50538.8	0.011829446842541143
972.9183104875957	1587.7666666666667	50184.3	-0.17333811906364713
973.6420499087391	1587.5666666666666	49879.933333333334	0.2725741901090108
974.3657156750087	1587.8	49694.53333333333	-0.0036110760076635343
975.0893077842397	1587.6	49462.86666666667	0.40204793882817086
975.8128262342667	1587.7333333333333	49390.4	0.31536924384927717
976.5362710229247	1587.7333333333333	49336.0	0.024861751950232703
977.2596421480483	1588.2333333333333	49281.0	0.3100211217463136
977.9829396074724	1586.9333333333334	49137.73333333333	0.12423029181720327
978.7061633990318	1587.8333333333333	48897.53333333333	-0.2074143715807688
979.4293135205613	1587.3333333333333	48685.9	-0.023051813825466998
980.1523899698958	1586.8666666666666	48504.5	0.13825285175263008
980.87539274487	1587.5	48440.066666666666	0.25714705966074947
981.5983218433189	1587.2	48389.26666666667	-0.039280961167151816
982.3211772630771	1587.8666666666666	48363.833333333336	-0.13800859603959406
983.0439590019795	1587.5333333333333	48490.4	0.1018658330390604
983.7666670578608	1587.9666666666667	48556.36666666667	-0.11679872444387467
984.4893014285559	1588.5	48573.066666666666	-0.0794854785770459
985.2118621118997	1587.9333333333334	48517.0	-0.15081848965271574
985.9343491057269	1587.4333333333334	48495.4	0.2432564075552284
986.6567624078724	1587.2333333333333	48335.46666666667	0.1539328131969911
987.3791020161709	1587.5333333333333	48293.23333333333	0.40684634004459513
988.1013679284573	1587.9	48274.8	-0.1897250058724006
988.8235601425663	1586.8666666666666	48277.26666666667	-0.03379442508895218
989.5456786563328	1587.4	48369.13333333333	0.007426799553866992
990.2677234675917	1587.7333333333333	48424.933333333334	-0.14338985179020394
990.9896945741776	1587.0666666666666	48369.13333333333	-0.0278491688211206
991.7115919739255	1587.4666666666667	48187.9	-0.452383172550196
992.4334156646702	1588.2333333333333	47864.4	0.023149892287566566
993.1551656442463	1588.1333333333334	47490.46666666667	0.40670971882303114
993.8768419104888	1587.6333333333334	47174.566666666666	0.24617699375282684
994.5984444612325	1588.2333333333333	46822.333333333336	-0.34454069413553506
995.3199732943121	1587.6666666666667	46533.26666666667	0.09985906528358363
996.0414284075626	1587.9666666666667	46277.96666666667	-0.205647578172202
996.7628097988187	1587.8333333333333	46066.933333333334	0.004231092630716987
997.4841174659151	1587.5	45863.13333333333	-0.23796367449532743
998.2053514066869	1587.7666666666667	45619.566666666666	-0.029259843144453145
998.9265116189687	1587.1	45222.53333333333	-0.04876595290625885
999.6475981005952	1587.6	44692.4	0.10849111908653968
1000.3686108494015	1587.3	44134.933333333334	0.18002521165297355
1001.0895498632223	1587.8	43789.63333333333	0.3864233190613973
1001.8104151398923	1587.4333333333334	43499.3	-0.1926920965761724
1002.5312066772464	1587.5666666666666	43176.9	-0.0842275851277512
1003.2519244731194	1587.8333333333333	42912.3	-0.2721076534599711
1003.9725685253462	1587.8333333333333	42622.76666666667	-0.4136190288425165
1004.6931388317614	1587.9666666666667	42262.96666666667	0.062288043160960274
1005.4136353902	1587.9333333333334	41711.0	0.3028184264822345
1006.1340581984969	1587.8	41099.066666666666	-0.009159621603936578
1006.8544072544867	1587.3333333333333	40337.933333333334	-0.2442531882163657
1007.5746825560042	1587.7333333333333	39707.933333333334	0.317974520882597
1008.2948841008844	1587.9333333333334	39149.6	0.421452926296093
1009.0150118869618	1587.0	38658.46666666667	-0.18427785337191277
1009.7350659120716	1588.0666666666666	38300.86666666667	-0.04021847606604894
1010.4550461740483	1587.6666666666667	37956.2	0.06568316246971191
1011.174952670727	1587.9333333333334	37555.066666666666	-0.17866968177928413
1011.8947853999423	1587.3666666666666	37105.03333333333	-0.1446687224227103
1012.614544359529	1587.1666666666667	36558.333333333336	-0.18210193388996607
1013.334229547322	1587.8	35948.03333333333	-0.3175554061590082
1014.0538409611561	1587.4333333333334	35272.23333333333	0.32889324581698814
1014.7733785988661	1587.7333333333333	34595.9	0.12018556440399927
1015.4928424582868	1587.3666666666666	34071.3	-0.2503834181098943
1016.2122325372529	1587.7666666666667	33619.5	-0.16492747664316965
1016.9315488335994	1587.6	33242.3	0.20813269776348772
1017.6507913451611	1588.2333333333333	32912.3	-0.24625723086662346
1018.3699600697728	1587.6666666666667	32585.566666666666	0.04203337957720115
1019.0890550052692	1587.5333333333333	32158.1	0.2510504223346093
1019.8080761494851	1587.6333333333334	31595.8	0.09842444443543569
1020.5270235002555	1587.8333333333333	30972.1	0.23358412758627067
1021.2458970554151	1588.2666666666667	30211.466666666667	-0.21742256312800282
1021.9646968127987	1586.6	29588.366666666665	0.1515029166795456
1022.6834227702411	1587.4333333333334	29044.566666666666	0.35497715518485534
1023.4020749255772	1588.1	28539.533333333333	-0.18688179181892733
1024.1206532766416	1587.5333333333333	28165.533333333333	0.04902389129847207
1024.8391578212693	1587.6333333333334	27820.366666666665	-0.09876956870597693
1025.5575885572953	1587.5666666666666	27483.766666666666	-0.011739252423605169
1026.2759454825539	1587.3666666666666	27030.9	-0.26676269093349636
1026.9942285948803	1587.7666666666667	26442.066666666666	-0.43429335376892053
1027.7124378921092	1587.7	25863.8	0.09065109438519671
1028.4305733720753	1587.1333333333334	25276.066666666666	-0.08432463582302939
1029.1486350326138	1587.7333333333333	24720.466666666667	0.12142232507990748
1029.866622871559	1587.6	24234.033333333333	-0.3897608228097978
1030.584536886746	1587.8	23823.566666666666	-0.19852331676029206
1031.3023770760096	1587.4666666666667	23471.666666666668	0.18790774117694292
1032.0201434371845	1587.4	23129.833333333332	-0.5969961462441183
1032.7378359681059	1587.3666666666666	22778.5	-0.6839660829895678
1033.455454666608	1587.4333333333334	22396.5	-0.09251578480513059
1034.1729995305259	1587.7	21948.466666666667	-0.18695246618913375
1034.8904705576945	1587.6	21471.333333333332	0.16530029599706314
1035.6078677459486	1587.5666666666666	20940.2	0.3629494887577817
1036.3251910931228	1587.7666666666667	20449.566666666666	0.3977484902634116
1037.042440597052	1587.6666666666667	19963.666666666668	-0.17564229913670995
1037.7596162555712	1587.3	19549.8	0.06689718079746249
1038.4767180665153	1587.0333333333333	19194.533333333333	0.09949482129171548
1039.1937460277186	1587.9	18863.766666666666	-0.609606730559293
1039.9107001370162	1587.6333333333334	18590.333333333332	-0.15237790710790808
1040.627580392243	1587.6666666666667	18327.266666666666	0.2335600284034317
1041.3443867912338	1588.3666666666666	17981.266666666666	-0.04680149602065483
1042.0611193318232	1587.5666666666666	17589.4	0.07599947620794592
1042.7777780118463	1587.5666666666666	17137.4	0.13780593897141621
1043.4943628291376	1587.8666666666666	16670.0	-0.3147145035170625
1044.2108737815322	1587.8333333333333	16253.5	-0.42523194574675705
1044.9273108668647	1587.5333333333333	15890.4	0.05364665639644796
1045.64367408297	1586.9333333333334	15532.333333333334	0.007266641823711994
1046.359963427683	1587.6333333333334	15240.633333333333	-0.13357916370980416
1047.0761788988382	1587.5333333333333	14988.066666666668	-0.14257507703922137
1047.7923204942708	1587.0666666666666	14748.566666666668	0.17602147620921269
1048.5083882118154	1587.5333333333333	14476.933333333332	-0.038184770051754864
1049.224382049307	1587.8333333333333	14165.566666666668	0.18073850777504544
1049.9403020045802	1587.9333333333334	13845.866666666667	0.6985258758531768
1050.6561480754697	1587.6666666666667	13483.066666666668	-0.5643126682487606
1051.3719202598106	1587.8333333333333	13179.9	-0.04995019666139301
1052.0876185554378	1587.7666666666667	12891.4	-0.35716640539424577
1052.8032429601856	1588.4666666666667	12627.566666666668	-0.6525779600678786
1053.5187934718892	1587.5333333333333	12435.666666666666	0.15616078445461473
1054.2342700883835	1587.7666666666667	12270.9	-0.21540403070817646
1054.949672807503	1587.3	12123.4	-0.3708186037411881
1055.6650016270826	1588.0666666666666	11957.533333333333	-0.6040772211498994
1056.3802565449573	1587.3333333333333	11739.2	-0.5529328358998801
1057.0954375589617	1587.6333333333334	11525.9	-0.03350144164019605
1057.8105446669308	1587.3333333333333	11308.066666666668	-0.17122857816824807
1058.5255778666992	1587.3333333333333	11068.1	-0.14808711998495833
1059.240537156102	1587.6333333333334	10861.266666666666	0.33262818265717625
1059.9554225329737	1587.4	10664.533333333333	-0.044652938750429846
1060.6702339951491	1587.6	10521.333333333334	-0.2446159127192229
1061.3849715404633	1587.2333333333333	10377.633333333333	0.22567727009987773
1062.0996351667509	1587.4	10273.3	0.6087590630735698
1062.8142248718468	1587.7333333333333	10149.533333333333	-0.7669557300097445
1063.528740653586	1587.5	10001.333333333334	0.058502889908161305
1064.2431825098029	1587.8	9818.3	-0.6942034776793826
1064.9575504383324	1587.6333333333334	9616.566666666668	-0.3550535767428214
1065.6718444370097	1587.5	9429.633333333333	0.583724264551879
1066.386064503669	1587.7333333333333	9242.466666666667	0.2326775251028188
1067.1002106361457	1587.4333333333334	9099.266666666666	-0.3197903071059755
1067.8142828322743	1587.2666666666667	8977.866666666667	-0.13317591273511026
1068.5282810898898	1587.3333333333333	8871.5	0.417552642730346
1069.2422054068265	1587.6	8772.866666666667	-0.2759324388340823
1069.95605578092	1587.6333333333334	8670.6	-0.49228741587586294
1070.6698322100044	1587.3	8533.666666666666	0.4962841761776964
1071.383534691915	1587.8333333333333	8354.7	-0.19249599367250686
1072.0971632244864	1587.2333333333333	8185.233333333334	0.559848888323407
1072.8107178055534	1587.7333333333333	8030.3	-0.7947123837903733
1073.524198432951	1587.1666666666667	7901.666666666667	-0.16732594385500488
1074.2376051045137	1587.5666666666666	7793.666666666667	0.2519962249919437
1074.9509378180765	1587.6666666666667	7704.833333333333	-0.5321439907093458
1075.6641965714741	1587.0	7627.466666666666	0.4196047527298326
1076.3773813625414	1587.4	7510.9	-0.8154987832658603
1077.0904921891133	1587.1	7425.533333333334	0.905967253790795
1077.8035290490245	1587.5	7293.8	-0.1547251549987634
1078.51649194011	1586.0333333333333	7165.266666666666	-0.07264575467992113
1079.2293808602042	1587.9	7031.633333333333	-0.4359052413895409
1079.9421958071423	1587.8333333333333	6915.666666666667	-0.6923192394326033
1080.6549367787588	1587.4666666666667	6821.7	-0.3511059052318362
1081.367603772889	1587.8	6753.766666666666	0.12051474011696164
1082.080196787367	1587.4333333333334	6693.666666666667	-1.0052822518596296
1082.7927158200282	1587.3666666666666	6607.1	-1.2843250345871973
1083.5051608687072	1587.1333333333334	6511.766666666666	-0.10287403219276012
1084.217531931239	1587.2666666666667	6392.6	-0.17770624622322784
1084.9298290054578	1587.9333333333334	6274.4	-0.40755634735069657
1085.6420520891993	1587.7	6175.333333333333	1.2957043140804396
1086.3542011802977	1587.0666666666666	6095.466666666666	0.2537432933076329
1087.0662762765878	1587.3666666666666	6032.066666666667	0.6486313795915385
1087.7782773759047	1588.2333333333333	5971.933333333333	-0.6962360745613136
1088.4902044760831	1587.3	5896.466666666666	-0.26531645822731403
1089.202057574958	1587.4333333333334	5813.8	0.09249236698716869
1089.9138366703637	1588.0666666666666	5715.3	-0.4872761706675856
1090.6255417601355	1587.5333333333333	5627.533333333334	0.8752035006115688
1091.337172842108	1587.7333333333333	5546.466666666666	0.4097601265439826
1092.048729914116	1587.8333333333333	5479.233333333334	-0.8436477392465204
1092.7602129739944	1587.5	5444.166666666667	0.6348264766429389
1093.471622019578	1587.9	5404.066666666667	0.5807878403620943
1094.1829570487016	1587.0	5336.1	0.6646557472601197
1094.8942180592	1587.9666666666667	5244.666666666667	-0.2414253343690987
1095.605405048908	1587.3333333333333	5150.766666666666	-1.852609915818541
1096.3165180156604	1587.6333333333334	5088.4	0.1033931092496527
1097.027556957292	1587.5	5043.4	-1.5763578804736114
1097.7385218716379	1587.2333333333333	5013.966666666666	-0.447573955142797
1098.4494127565324	1587.9333333333334	4957.2	-0.6483065731318048
1099.1602296098106	1586.7666666666667	4873.033333333334	-1.3414953570307855
1099.8709724293074	1587.0666666666666	4793.133333333333	-0.8210154378329887
1100.5816412128574	1587.3	4729.333333333333	0.9270683992788789
1101.2922359582956	1587.3333333333333	4677.4	-0.7676357300343922
1102.0027566634565	1587.3	4638.2	-0.8674658132559699
1102.7132033261753	1587.1333333333334	4585.966666666666	-0.37637184690230846
1103.4235759442865	1587.2333333333333	4509.9	0.49560028418717
1104.1338745156252	1586.7	4442.1	-0.6383332116797713
1104.844099038026	1587.7666666666667	4382.033333333334	-0.998741391934386
1105.5542495093239	1586.7666666666667	4351.666666666667	-0.13610965069807898
1106.2643259273534	1587.5333333333333	4300.8	-0.2453611070721632
1106.9743282899494	1587.3666666666666	4228.1	0.2522449365417222
1107.684256594947	1587.7666666666667	4142.933333333333	-0.803767093724732
1108.394110840181	1587.3333333333333	4087.0333333333333	-0.5035500224363275
1109.1038910234856	1587.2333333333333	4046.8	-0.30007138978115233
1109.8135971426964	1587.3333333333333	3991.2	0.8439225855534025
1110.5232291956477	1587.9	3918.9333333333334	1.5179699102804713
1111.2327871801745	1587.5	3847.3	-0.6337403190851641
1111.9422710941117	1588.0	3798.9333333333334	-0.7392582350504836
1112.6516809352938	1587.2666666666667	3751.9333333333334	-1.4021357586208008
1113.3610167015559	1587.5	3698.5	0.7000434069057515
1114.0702783907325	1587.8	3635.3	0.4173494214429194
1114.7794660006589	1587.1	3598.2	0.9656437220129619
1115.4885795291696	1586.8	3558.133333333333	0.286490902621556
1116.1976189740992	1587.2333333333333	3509.0666666666666	-0.5043940050145735
1116.906584333283	1587.8333333333333	3463.5333333333333	0.23159902527489665
1117.6154756045555	1587.2666666666667	3422.0666666666666	-1.3864161236370125
1118.3242927857516	1587.5333333333333	3390.9	1.971198361082586
1119.0330358747062	1587.3	3346.4333333333334	-0.23858492459430922
1119.741704869254	1587.6333333333334	3303.133333333333	-1.499485870638012
1120.4502997672296	1587.2333333333333	3262.6666666666665	0.7350591844813924
1121.1588205664682	1587.0	1663.5	-0.37830532174570614
1121.8672672648045	1586.5	1662.5333333333333	-2.2787694532908005
1122.5756398600731	1586.2333333333333	1663.8	2.245387932757217
1123.2839383501089	1586.3333333333333	1662.4333333333334	-7.730212228057285
