# Supplementary material for: Roblonski: A Material-Efficient Robo-Fluidic Toolbox for Rapid Photochemical Characterization
Source: ACS Cent Sci. 2026 Feb 6;12(3):333–44. doi: 10.1021/acscentsci.5c02027 (PMC13022720; doi:10.1021/acscentsci.5c02027)
Supplement: Supplementary file 2 [file oc5c02027_si_002.zip › BeerLambertStudy/Raw Data (Automataed)/BLEC Study (2025 Jun 12)/Rubpy1/blec_Rubpy1__12062025_aABS_i3_eEXP_s6_d105e-01_t250-0_m7_v175-0.csv]

name	C:/Users/cbe.mabolha.shared/Documents/Gilson Spectroscopy Project\BLEC Study (2025 Jun 12)\Rubpy1\blec_Rubpy1__12062025_aABS_i3_eEXP_s6_d105e-01_t250-0_m7_v175-0.csv
2025-06-12 18:15:49.415465
mix_iter=7	mix_disp=175.0
droplet_volume=50.0	working_volume=250.0
dilution_scheme=Fractional(value=0.3333333333333333)	n_dil=6
calibration=Calibration(y = f(x); f(x) = -0.244 + 0.9765x; s.t. y > 0.0; Set Feb 4	2025 from "Manuscript Figures Data.xlsx")
count	30
interval	0.1 (Sec)
integration_time	40000 (uSec)
NLC=False	DCC=False	WCAL=-5	Slit=S5
Conc_0=0.105	nFRAC=0.06862622601444036	nConc_(3;6)=0.007205753731516238	aFRAC=0.06888235338528637	aConc_(3;6)=0.007232647105455068
wavelength (nm)	dark reference (int)	light reference (int)	abs (mOD)
W	D	L	S
344.6678771972656	1603.5666666666666	1678.3666666666666	-4.045353764727136
345.45221902608614	1590.4	1665.5333333333333	-4.218346012945965
346.236489003635	1587.8666666666666	1662.9333333333334	-3.074664041560194
347.02068712774695	1586.0333333333333	1662.2333333333333	0.7605859770677003
347.8048133962569	1585.8666666666666	2393.5333333333333	2.2102462532557525
348.5888678069997	1586.5666666666666	2402.266666666667	0.6749220363879405
349.3728503578101	1587.0666666666666	2420.1666666666665	3.3667083633662123
350.15676104652283	1588.2333333333333	2432.6666666666665	2.8896883892978837
350.94059987097285	1588.6666666666667	2440.3333333333335	2.9163987308782287
351.72436682899485	1588.7	2447.633333333333	3.8768236996012506
352.5080619184237	1587.5	2456.133333333333	4.11926447807862
353.2916851370942	1586.2666666666667	2457.366666666667	5.434918414128798
354.0752364828412	1586.9333333333334	2461.133333333333	2.4910845051468358
354.8587159534994	1586.7333333333333	2460.9333333333334	1.9750877045503572
355.6421235469038	1586.9	2466.1666666666665	1.6330290129518383
356.42545926088906	1587.6666666666667	2470.7	2.6969792088114377
357.20872309329	1587.7666666666667	2469.5666666666666	3.9249208356468643
357.9919150419415	1587.8	2466.766666666667	3.3729211418405236
358.77503510467835	1587.7	2457.266666666667	0.7664806381638737
359.5580832793353	1587.2333333333333	2452.1	3.1414146491104686
360.34105956374725	1587.4	2450.4333333333334	3.232600329770341
361.12396395574893	1586.6666666666667	2443.4	0.8964816932131479
361.9067964531752	1586.7666666666667	2444.2	-0.4050152835088159
362.6895570538609	1587.7	2447.366666666667	2.2285413389142734
363.47224575564076	1587.6333333333334	2443.266666666667	2.579336353315424
364.2548625563497	1587.7333333333333	2441.266666666667	3.3883535684108645
365.0374074538224	1587.2666666666667	2438.8	1.311014427171544
365.8198804458938	1587.2666666666667	2432.766666666667	1.715564079173764
366.6022815303986	1588.3333333333333	2432.733333333333	0.08572898859296199
367.3846107051717	1587.0	2433.733333333333	1.489979966731098
368.1668679680479	1587.3666666666666	2436.0666666666666	3.407726093485225
368.9490533168619	1587.5666666666666	2439.9333333333334	3.4614832071413146
369.7311667494487	1587.1666666666667	2447.266666666667	2.8368806093914976
370.5132082636429	1587.2666666666667	2451.233333333333	-0.7031754905467054
371.2951778572795	1587.6333333333334	2462.1666666666665	5.028115720901369
372.07707552819323	1587.8333333333333	2459.866666666667	1.9133045836086249
372.8589012742189	1587.5333333333333	2465.6666666666665	1.6847865481029742
373.6406550931913	1587.1333333333334	2472.5666666666666	3.101120420307424
374.4223369829453	1587.5666666666666	2484.7	0.29055197791618625
375.2039469413157	1587.4333333333334	2488.4666666666667	2.0291161474570747
375.9854849661373	1587.4666666666667	2484.7	3.531659160980514
376.7669510552448	1587.5333333333333	2487.766666666667	1.6917760768871901
377.5483452064732	1586.9	2493.4	0.5273182722939386
378.3296674176572	1587.8	2507.366666666667	2.051391164148516
379.11091768663164	1587.3333333333333	2513.1	1.8648356488407234
379.89209601123133	1587.3333333333333	2518.0	3.13785548306009
380.67320238929113	1587.7	2519.4333333333334	1.3694261886758863
381.45423681864577	1587.7	2525.3333333333335	2.3686737526901713
382.23519929713007	1588.0	2533.733333333333	2.0867779528471773
383.01608982257886	1587.1	2542.133333333333	2.5083147071341294
383.796908392827	1587.5	2557.266666666667	3.853490104310703
384.57765500570923	1587.2	2557.133333333333	3.8076526532548822
385.3583296590604	1587.1666666666667	2548.766666666667	3.2033556325305326
386.1389323507153	1587.1666666666667	2551.4666666666667	0.5858796368994066
386.91946307850884	1586.9	2561.133333333333	2.458741131769107
387.69992184027564	1587.3333333333333	2582.733333333333	2.7427987765081774
388.48030863385065	1586.7333333333333	2607.766666666667	2.588141114407464
389.2606234570687	1587.4333333333334	2594.1666666666665	3.5083902537746825
390.04086630776453	1587.3666666666666	2582.5	2.9046001125897254
390.82103718377294	1587.7	2586.4	3.5659549193342097
391.6011360829288	1587.2666666666667	2596.266666666667	3.9635546830992996
392.3811630030669	1587.4	2626.633333333333	4.3399010297040075
393.161117942022	1587.2	2665.4333333333334	2.585494614175203
393.941000897629	1587.0	2709.8	3.820246545494856
394.72081186772266	1587.2	2717.4	3.8726579447437968
395.5005508501378	1587.2666666666667	2707.8333333333335	4.675883715230631
396.28021784270925	1587.2666666666667	2705.4333333333334	2.336667025098039
397.0598128432718	1586.6666666666667	2712.0	1.1980189665586256
397.83933584966024	1587.4666666666667	2716.5333333333333	2.9719436794561704
398.6187868597095	1587.1333333333334	2735.733333333333	6.066692131783174
399.3981658712542	1587.3	2749.2	4.0934280759532315
400.1774728821293	1586.9	2776.1666666666665	4.207696457371359
400.9567078901696	1587.1666666666667	2798.7	4.081745101292884
401.7358708932098	1586.6	2800.0	2.7407169526622064
402.5149618890848	1587.1333333333334	2786.7	3.915592745128141
403.2939808756294	1587.8333333333333	2789.0	2.708077809747895
404.07292785067847	1587.5	2820.5333333333333	4.86424349761771
404.8518028120667	1587.5333333333333	2829.633333333333	3.9455511478195313
405.630605757629	1587.1	2835.8	2.8029976423675738
406.4093366852001	1587.1	2828.8	5.54982737577659
407.1879955926149	1587.8666666666666	2830.6666666666665	4.260806948724775
407.9665824777082	1587.6666666666667	2850.9333333333334	5.82598191956242
408.74509733831474	1587.3666666666666	2870.0666666666666	6.389473856802249
409.52354017226935	1587.0333333333333	2875.1	3.2829035372431576
410.3019109774069	1587.1333333333334	2880.8333333333335	5.087556062864774
411.08020975156217	1586.8333333333333	2893.5666666666666	4.487692043741214
411.8584364925699	1587.4666666666667	2917.866666666667	6.02633392342851
412.6365911982651	1586.8	2941.5	5.54934011142839
413.4146738664823	1587.2	2965.1	4.753708603297388
414.19268449505654	1587.7	2994.9666666666667	5.090901835447091
414.97062308182257	1586.5333333333333	3033.4	4.394519431114241
415.74848962461516	1586.9333333333334	3073.633333333333	5.103010303686779
416.52628412126916	1587.5666666666666	3138.1666666666665	3.9577934168132978
417.3040065696194	1587.1	3220.866666666667	5.61849233321657
418.0816569675006	1586.8666666666666	3220.5333333333333	6.985450272969925
418.8592353127476	1587.0666666666666	3198.5666666666666	4.669343995533727
419.63674160319533	1587.7333333333333	3214.6	5.489253737136578
420.4141758366785	1587.5	3256.1666666666665	8.851833556237063
421.1915380110319	1587.4	3272.5	7.250753969548594
421.9688281240904	1586.8333333333333	3270.4333333333334	5.1900053830887245
422.7460461736888	1587.3333333333333	3323.9	6.780016153959234
423.52319215766187	1587.2	3385.1666666666665	4.931306922915396
424.3002660738445	1586.7666666666667	3474.1	5.674609761843245
425.0772679200714	1587.2666666666667	3611.3	5.158712856896082
425.8541976941775	1587.4333333333334	3757.3	7.191149655794593
426.6310553939975	1587.6	3828.633333333333	6.816559719013923
427.40784101736625	1587.2333333333333	3886.5333333333333	6.559391060711689
428.18455456211865	1587.0333333333333	4007.233333333333	5.513930936936866
428.96119602608934	1587.5666666666666	4203.5	6.8944162959599815
429.7377654071133	1587.3333333333333	4414.333333333333	6.682577759456261
430.5142627030252	1587.5333333333333	4525.366666666667	5.968737516054342
431.29068791166	1587.2	4681.9	7.116841650775203
432.06704103085235	1588.1666666666667	4805.866666666667	6.659858095646672
432.8433220584372	1587.6666666666667	4891.466666666666	5.756184861413137
433.6195309922492	1587.8333333333333	4959.666666666667	7.103171211703898
434.3956678301234	1587.5333333333333	4997.233333333334	6.782077989758428
435.1717325698944	1587.5333333333333	5015.666666666667	7.715710884153387
435.9477252093971	1587.4	5021.0	7.347262332239638
436.72364574646633	1587.1666666666667	5072.333333333333	7.271430681947884
437.49949417893686	1587.3666666666666	5135.366666666667	6.938396391003772
438.27527050464346	1587.5333333333333	5238.2	6.923021435428769
439.0509747214211	1587.3666666666666	5412.533333333334	6.224542445058009
439.8266068271044	1587.4666666666667	5680.3	7.848425298560318
440.6021668195283	1587.4	6045.866666666667	7.625488563017336
441.37765469652754	1587.1333333333334	6519.833333333333	7.235523458917095
442.1530704559369	1587.0	7020.733333333334	8.010029170157583
442.9284140955914	1587.3	7447.233333333334	7.080808269272207
443.7036856133256	1587.8	7763.133333333333	6.909236491995069
444.47888500697445	1587.5666666666666	7936.966666666666	7.425158068948459
445.2540122743727	1586.8333333333333	7957.8	6.646974427026438
446.0290674133552	1588.2666666666667	7917.233333333334	8.12233544797574
446.8040504217568	1587.4	7820.466666666666	6.677246388513344
447.5789612974122	1586.9	7734.6	6.249597695244
448.35380003815635	1587.4333333333334	7676.0	7.5065467852481955
449.1285666418239	1587.1666666666667	7653.966666666666	7.511863107299515
449.90326110624983	1587.4333333333334	7655.166666666667	6.795194549723629
450.67788342926883	1587.5333333333333	7672.433333333333	7.5837331419572
451.4524336087157	1587.0	7719.3	8.281878046058154
452.22691164242536	1587.6	7754.233333333334	6.909521335485905
453.00131752823256	1587.3333333333333	7825.8	7.546542780211526
453.7756512639721	1588.0	7878.666666666667	6.543210475926558
454.5499128474788	1587.4	7953.866666666667	6.566285765857426
455.32410227658755	1587.7	8005.733333333334	7.4162013468205705
456.09821954913303	1588.2	8013.4	6.915392120839022
456.8722646629501	1588.2666666666667	7991.666666666667	6.918450294161112
457.6462376158736	1587.7666666666667	7921.4	6.273495887394335
458.4201384057383	1587.6333333333334	7823.9	5.905997696400458
459.1939670303791	1587.6333333333334	7692.133333333333	5.416820079257231
459.96772348763074	1587.3333333333333	7554.0	6.164918558980398
460.741407775328	1587.2	7411.6	6.667289212638556
461.51501989130577	1587.6333333333334	7269.233333333334	5.474248780252532
462.2885598333988	1587.4	7152.033333333334	5.121243607358428
463.0620275994419	1587.9666666666667	7072.733333333334	6.282115154297044
463.83542318726995	1587.5	6994.633333333333	4.905630765881924
464.6087465947177	1587.2666666666667	6949.266666666666	4.414986940232808
465.38199781962	1587.8	6927.733333333334	5.214585508225557
466.1551768598116	1587.6333333333334	6916.966666666666	4.134934471214178
466.92828371312737	1586.3666666666666	6924.833333333333	3.13793433348619
467.7013183774021	1587.8333333333333	6978.133333333333	5.393924055693037
468.4742808504707	1588.0	7007.7	4.2895089002234466
469.24717113016777	1587.3666666666666	7082.966666666666	5.188625900551818
470.0199892143283	1587.6333333333334	7128.0	3.1942432070133635
470.792735100787	1587.4333333333334	7210.166666666667	3.5390552588477524
471.5654087873788	1587.9	7283.2	2.8946016784627675
472.33801027193834	1587.3666666666666	7363.466666666666	4.236143806007896
473.11053955230057	1587.3333333333333	7416.5	2.4955800078146706
473.88299662630027	1587.0666666666666	7479.233333333334	3.4310699265305984
474.65538149177223	1587.9333333333334	7529.633333333333	2.536397236066706
475.4276941465513	1587.1666666666667	7572.1	3.1437240804967357
476.1999345884722	1587.2666666666667	7587.7	2.1743369603259444
476.97210281536985	1587.7	7590.433333333333	3.3457528105670495
477.74419882507897	1587.0333333333333	7573.7	3.3815731373572184
478.51622261543446	1587.7333333333333	7544.766666666666	2.336789024238075
479.2881741842711	1588.0333333333333	7505.1	1.6349317865005788
480.06005352942367	1587.0	7472.8	3.117588337664825
480.831860648727	1587.4666666666667	7409.533333333334	1.2275704976369668
481.60359554001593	1587.0333333333333	7374.433333333333	2.3501397463560805
482.37525820112523	1587.9333333333334	7316.133333333333	1.9655722872657295
483.14684862988975	1587.6333333333334	7278.166666666667	1.5494878594110046
483.91836682414424	1587.4	7226.7	0.5342792466584155
484.68981278172356	1586.9333333333334	7170.5	1.2930850049991698
485.46118650046253	1587.4333333333334	7133.266666666666	1.123897035625621
486.23248797819593	1586.7666666666667	7089.6	1.6024380515268122
487.0037172127586	1587.9666666666667	7057.333333333333	1.1555537602885277
487.7748742019853	1587.2666666666667	7019.533333333334	1.7463553094319448
488.54595894371096	1587.3666666666666	6979.666666666667	1.3551799283402648
489.31697143577026	1587.3666666666666	6952.6	0.8940243997636677
490.08791167599804	1588.8333333333333	6913.333333333333	1.593443134205341
490.8587796622292	1587.7333333333333	6874.066666666667	1.2587817463913584
491.6295753922984	1588.3	6847.433333333333	1.1521289620285877
492.4002988640406	1587.0666666666666	6816.366666666667	1.5113723345709142
493.17095007529053	1587.4666666666667	6798.533333333334	1.0931391099332388
493.94152902388305	1587.4	6769.133333333333	1.4607930440021677
494.71203570765294	1586.6666666666667	6740.0	1.2180682128363012
495.482470124435	1587.5333333333333	6689.833333333333	0.4087557926670913
496.25283227206404	1587.5666666666666	6668.866666666667	0.37052440752379345
497.02312214837485	1587.4333333333334	6643.066666666667	0.6877689555222193
497.7933397512024	1587.4	6618.3	0.820866628806805
498.56348507838123	1587.4333333333334	6598.533333333334	1.6004979478075272
499.3335581277464	1587.6	6586.4	1.1541368512236918
500.10355889713264	1587.0333333333333	6577.166666666667	1.8985104738206915
500.8734873843747	1587.9333333333334	6559.4	0.9765883393923337
501.6433435873074	1588.1	6566.133333333333	1.3426949519412965
502.4131275037657	1588.2	6563.1	-0.03200776739473771
503.1828391315842	1587.4333333333334	6571.8	0.14233782346417256
503.95247846859786	1587.4666666666667	6597.733333333334	0.7084716677886395
504.72204551264144	1588.3	6629.0	0.9660384506568244
505.49154026154974	1587.1333333333334	6663.1	1.1766022633070525
506.2609627131576	1587.2666666666667	6695.133333333333	0.9590022312486234
507.03031286529983	1587.8333333333333	6738.966666666666	0.13210649636653535
507.7995907158112	1588.1333333333334	6793.933333333333	0.5231123300185071
508.5687962625266	1587.7666666666667	6868.233333333334	0.3263629753407877
509.33792950328075	1587.7	6949.7	1.0298549204583511
510.1069904359085	1587.4333333333334	7019.6	-0.6657283814830464
510.8759790582447	1587.3	7114.5	0.7943238575573724
511.6448953681241	1587.6333333333334	7203.466666666666	0.6733269128603947
512.4137393633815	1587.4	7291.6	0.7315205130369574
513.1825110418519	1587.8333333333333	7384.933333333333	-0.4791967598531779
513.9512104013698	1587.8333333333333	7493.9	0.23046649310936412
514.7198374397702	1587.7666666666667	7610.3	0.7000463722082098
515.4883921548881	1587.7666666666667	7703.733333333334	0.41679163471246206
516.2568745445578	1587.8666666666666	7804.8	0.048902447108415084
517.0252846066146	1587.9666666666667	7909.366666666667	-0.5515577851614833
517.793622338893	1587.8	8030.3	0.6296242329548088
518.561887739228	1587.3666666666666	8124.766666666666	0.3766129177159102
519.3300808054544	1587.4666666666667	8220.0	0.9876789455442458
520.0982015354069	1587.4	8304.366666666667	0.36654056272391444
520.8662499269203	1587.6666666666667	8402.066666666668	1.540792545234608
521.6342259778296	1588.0666666666666	8484.966666666667	0.30235892339367576
522.4021296859694	1587.9333333333334	8570.766666666666	0.9630099552767549
523.1699610491747	1588.3333333333333	8633.9	0.1376863134867094
523.9377200652801	1587.4333333333334	8713.5	0.5813930994536125
524.7054067321207	1587.0	8768.133333333333	0.22785703047348158
525.4730210475309	1587.8	8840.533333333333	0.3274680386513299
526.2405630093459	1587.8	8891.0	0.015857976811584407
527.0080326154003	1587.8333333333333	8964.8	0.9410033415650451
527.7754298635291	1587.7	9002.633333333333	0.629109428920468
528.5427547515668	1587.5666666666666	9043.366666666667	0.03300914175818525
529.3100072773485	1588.1333333333334	9088.0	0.39394594957241996
530.077187438709	1587.2	9128.366666666667	-0.2226235942072422
530.8442952334829	1588.2333333333333	9187.166666666666	1.5860037378336398
531.6113306595051	1587.9666666666667	9225.366666666667	1.4809909595355402
532.3782937146104	1587.4666666666667	9256.766666666666	0.14725686799255994
533.1451843966338	1588.1666666666667	9307.7	0.5085053522971641
533.9120027034099	1587.0666666666666	9330.3	-0.06729914719157255
534.6787486327736	1587.8333333333333	9379.7	1.5298825056934138
535.4454221825597	1587.4	9415.6	0.90338438541633
536.212023350603	1587.8	9458.166666666666	1.101335976784963
536.9785521347383	1587.1333333333334	9474.766666666666	-0.5484200100294784
537.7450085328004	1587.3333333333333	9509.833333333334	0.3144028307276724
538.5113925426242	1588.1333333333334	9532.633333333333	0.17496661935663502
539.2777041620444	1587.4666666666667	9553.966666666667	0.0054515434341674465
540.0439433888959	1587.6	9574.833333333334	0.3753398591298065
540.8101102210134	1587.8333333333333	9592.5	1.0628922586955762
541.5762046562318	1587.4666666666667	9604.4	0.3920220673173555
542.3422266923859	1587.6333333333334	9618.0	0.00721092996795129
543.1081763273105	1588.1666666666667	9654.666666666666	0.33033979951873116
543.8740535588404	1588.0333333333333	9651.866666666667	-0.36428005939794733
544.6398583848105	1587.5333333333333	9633.666666666666	-0.2769861488198656
545.4055908030555	1587.6333333333334	9649.466666666667	-0.11670359772036058
546.1712508114102	1587.4	9653.566666666668	-0.3175487061640907
546.9368384077096	1587.8	9656.133333333333	0.08972099647717811
547.7023535897882	1587.7	9661.7	-0.22944022294735367
548.4677963554811	1587.2333333333333	9662.833333333334	0.019719268569253167
549.2331667026231	1587.5666666666666	9675.0	-0.026849127503072036
549.9984646290487	1588.0333333333333	9664.433333333332	-0.2831136174326205
550.7636901325931	1587.7	9658.166666666666	-0.034080108541318384
551.5288432110908	1587.3333333333333	9656.333333333334	0.10048045832983785
552.2939238623768	1586.8	9647.033333333333	0.3989035058952464
553.0589320842859	1587.4333333333334	9651.733333333334	0.6898783228005452
553.8238678746528	1587.4	9642.066666666668	-0.4831991284581058
554.5887312313124	1587.6333333333334	9657.866666666667	0.22069496199536054
555.3535221520995	1587.9666666666667	9669.5	0.6184399927179263
556.1182406348488	1587.6	9661.3	0.8489380300434406
556.8828866773954	1587.5333333333333	9672.433333333332	0.0358126374243158
557.6474602775738	1588.3	9664.966666666667	-0.1630762622683308
558.411961433219	1587.2	9661.566666666668	0.025101239961121635
559.1763901421657	1588.1	9666.433333333332	0.13979955462583665
559.9407464022488	1587.3333333333333	9676.366666666667	-0.012527321055677105
560.7050302113031	1587.8	9690.066666666668	0.371796882472154
561.4692415671633	1588.1	9697.333333333334	0.532311259129679
562.2333804676643	1587.7	9712.7	0.2548608625482654
562.997446910641	1587.8	9727.0	-0.618516493750544
563.7614408939281	1587.0666666666666	9767.166666666666	0.923004008852648
564.5253624153604	1587.6	9767.366666666667	-0.017697555887350853
565.2892114727728	1587.7	9787.966666666667	-0.20296980408840584
566.0529880639999	1587.5	9817.133333333333	0.610825870539622
566.8166921868768	1587.9	9812.666666666666	0.10737989980666147
567.5803238392382	1587.5	9825.0	0.28654873784720253
568.3438830189189	1588.0	9825.033333333333	-0.021089337374045263
569.1073697237535	1588.6666666666667	9853.933333333332	0.04904432253333054
569.8707839515772	1588.3666666666666	9888.4	0.24773959788920918
570.6341257002246	1587.4666666666667	9908.166666666666	0.6511789357591004
571.3973949675305	1587.8666666666666	9925.433333333332	0.6185616333500442
572.1605917513298	1587.3333333333333	9944.2	-0.006929088531907546
572.9237160494572	1587.2666666666667	9950.233333333334	0.5248167666600076
573.6867678597476	1587.4	9949.5	-0.48965397591779214
574.4497471800358	1587.8	9973.133333333333	0.9419114974543906
575.2126540081566	1587.5	9963.6	-0.2643506920676513
575.9754883419448	1587.2666666666667	9968.633333333333	-0.9230821974237374
576.7382501792351	1587.9333333333334	9988.333333333334	0.22581214031981642
577.5009395178625	1587.6666666666667	10015.266666666666	0.18211933836950422
578.2635563556619	1587.6333333333334	10041.766666666666	0.19011307895521282
579.0261006904677	1588.0333333333333	10057.866666666667	0.5695307269553093
579.7885725201152	1587.4333333333334	10051.0	-0.5435818380856632
580.5509718424388	1587.8666666666666	10074.3	-0.10063279775727507
581.3132986552736	1587.9	10073.966666666667	-0.4637603557768563
582.0755529564542	1587.8	10101.366666666667	-0.4486741883630914
582.8377347438156	1587.3333333333333	10130.133333333333	0.7954874700400869
583.5998440151925	1587.9666666666667	10132.566666666668	-0.07962131874958324
584.3618807684197	1587.2666666666667	10173.3	-0.1702576867891257
585.123845001332	1588.1	10201.633333333333	0.6643714432568875
585.8857367117644	1587.9	10228.1	0.32851831094346223
586.6475558975515	1587.2666666666667	10265.3	0.37216255417237387
587.4093025565281	1587.6333333333334	10296.4	-0.5448886639505249
588.1709766865292	1587.7333333333333	10334.766666666666	-0.35733647234440696
588.9325782853895	1587.3666666666666	10393.9	-0.07396625040597794
589.6941073509438	1587.5	10452.466666666667	-0.12735525599350958
590.4555638810269	1587.8	10518.433333333332	0.8047570512367974
591.2169478734736	1588.3	10589.066666666668	0.3234009572982974
591.9782593261189	1587.6333333333334	10694.066666666668	0.18762493743609426
592.7394982367973	1587.1333333333334	10762.2	-0.7944874844745754
593.5006646033439	1587.4333333333334	10849.1	-0.1531522591573855
594.2617584235933	1587.4	10934.566666666668	0.29746304669082313
595.0227796953804	1587.7333333333333	11053.9	-0.27059942509172163
595.78372841654	1587.1666666666667	11164.033333333333	0.6792435671544995
596.544604584907	1587.0666666666666	11269.9	0.2437642879947648
597.3054081983161	1587.7666666666667	11373.4	-0.3829855382389218
598.0661392546021	1587.9333333333334	11493.0	0.020461803993946932
598.8267977515999	1587.2666666666667	11591.7	-0.1114052309759827
599.5873836871442	1587.4	11739.833333333334	0.3937303043844096
600.34789705907	1587.6	11850.133333333333	-0.1269367910910295
601.1083378652119	1587.5666666666666	11994.966666666667	0.4954713191957827
601.8687061034049	1587.8	12132.633333333333	-0.19627330423414865
602.6290017714836	1587.1	12281.2	0.03655113398551936
603.3892248672829	1587.0333333333333	12426.666666666666	-0.36844554615711633
604.1493753886377	1587.1333333333334	12566.166666666666	-0.39802180951520655
604.9094533333828	1587.3	12704.433333333332	0.12763216389379325
605.6694586993528	1587.6	12831.5	-0.16476830156531508
606.4293914843829	1587.1333333333334	12964.433333333332	0.17180805306811178
607.1892516863076	1587.6666666666667	13084.666666666666	-0.03651390371691272
607.9490393029618	1587.7	13218.3	-0.48018448886657067
608.7087543321802	1587.7333333333333	13365.166666666666	0.36890802072959666
609.4683967717978	1587.8	13494.166666666666	-0.5067181669211976
610.2279666196492	1587.6666666666667	13651.2	0.2929036596453648
610.9874638735695	1587.8	13782.6	0.28856185491747904
611.7468885313933	1587.7666666666667	13922.766666666666	0.2559224303189975
612.5062405909555	1587.2333333333333	14036.133333333333	0.641215844946062
613.2655200500909	1588.0666666666666	14152.933333333332	0.42304127258212215
614.0247269066342	1588.0666666666666	14269.033333333333	-0.1255569047373915
614.7838611584203	1587.7666666666667	14406.5	0.12085431105824468
615.5429228032841	1587.2	14533.5	-0.29398565352952205
616.3019118390603	1588.1333333333334	14646.0	-0.3989273836188623
617.0608282635836	1587.4333333333334	14760.066666666668	0.2946270060726993
617.8196720746892	1587.8	14840.733333333334	-0.004369269668831632
618.5784432702114	1587.3666666666666	14935.633333333333	-0.011929573099633651
619.3371418479854	1587.9	14990.566666666668	0.2636291772731877
620.0957678058459	1587.5333333333333	15024.733333333334	-0.3575308993090922
620.8543211416277	1587.2333333333333	15101.533333333333	0.21322061097140094
621.6128018531655	1587.7666666666667	15158.933333333332	-0.4445899216985966
622.3712099382943	1587.5666666666666	15199.7	0.09253422267198244
623.1295453948488	1587.7666666666667	15263.666666666666	-0.09949133240424363
623.8878082206638	1587.8666666666666	15335.166666666666	0.2043381896758154
624.6459984135743	1588.0	15383.833333333334	0.15427998572063317
625.4041159714149	1588.0333333333333	15444.766666666666	0.5613802672511855
626.1621608920203	1587.1	15498.633333333333	0.39352887615937665
626.9201331732256	1587.4333333333334	15527.433333333332	-0.23774800739539567
627.6780328128656	1587.9666666666667	15559.4	-0.10360251339192554
628.4358598087749	1587.1	15595.6	0.1974256144916613
629.1936141587885	1588.0333333333333	15618.9	-0.07840665879810034
629.9512958607411	1588.0	15671.533333333333	0.5708602620640171
630.7089049124675	1587.6666666666667	15698.133333333333	0.0020518835088905022
631.4664413118026	1588.0	15706.933333333332	-0.3453968400546056
632.2239050565811	1587.1	15739.6	0.34382786697973206
632.9812961446379	1586.9	15725.433333333332	-0.10749648069912769
633.7386145738079	1586.8666666666666	15740.6	0.3376562591970635
634.4958603419257	1587.7333333333333	15749.333333333334	0.2934805754341751
635.2530334468262	1586.9333333333334	15744.333333333334	0.004090172178465648
636.0101338863443	1587.2333333333333	15747.5	0.16258109222490075
636.7671616583146	1587.9666666666667	15724.533333333333	-0.29994163317912875
637.5241167605723	1587.2666666666667	15708.3	-0.06458101061654895
638.2809991909518	1586.8666666666666	15716.2	0.33516349405999457
639.037808947288	1587.4	15689.1	-0.02874320848499334
639.7945460274159	1587.8	15655.566666666668	-0.20267621461010982
640.5512104291702	1587.7666666666667	15659.966666666667	-0.052462019259032246
641.3078021503857	1587.1333333333334	15628.766666666666	0.1928339282050791
642.0643211888971	1587.8	15583.166666666666	-0.45075428933119843
642.8207675425394	1587.3	15558.8	-0.06838010550371676
643.5771412091474	1587.7333333333333	15529.133333333333	-0.35705619360242696
644.3334421865558	1587.4666666666667	15549.2	0.19497505473132973
645.0896704725996	1587.2333333333333	15516.266666666666	-0.5494434497194473
645.8458260651132	1587.1666666666667	15506.3	0.5276216466897138
646.6019089619319	1587.3333333333333	15481.333333333334	-0.05834378723940466
647.3579191608902	1586.8	15489.833333333334	0.671080867330136
648.1138566598231	1587.8333333333333	15444.166666666666	-0.5064111306263899
648.8697214565653	1587.4	15433.033333333333	0.21125511013194478
649.6255135489516	1587.2333333333333	15380.233333333334	-0.09969607868301157
650.3812329348169	1587.2	15359.1	-0.2721653731593969
651.1368796119959	1587.9333333333334	15415.333333333334	0.4210746571007092
651.8924535783235	1586.8666666666666	15420.5	-0.04708859858784008
652.6479548316345	1587.2666666666667	15377.833333333334	-0.3294927293301635
653.4033833697637	1587.4	15359.633333333333	-0.5262998350614844
654.1587391905458	1586.8666666666666	15372.533333333333	-0.3285604845694658
654.9140222918159	1587.4333333333334	15379.133333333333	-0.4689410876088822
655.6692326714084	1587.8666666666666	15400.933333333332	0.48655751564777466
656.4243703271585	1586.7333333333333	15402.366666666667	0.3134152646080031
657.1794352569008	1587.6	15418.333333333334	-0.24171798430125294
657.9344274584702	1587.6333333333334	15437.266666666666	-0.2957081906333272
658.6893469297014	1587.3666666666666	15453.666666666666	0.21929634979348145
659.4441936684294	1586.8	15481.3	0.2741024554199586
660.1989676724888	1588.5	15479.4	-0.05210466685513569
660.9536689397146	1587.5666666666666	15515.133333333333	0.34106108844996286
661.7082974679414	1587.0666666666666	15576.3	0.15525229379088548
662.4628532550042	1587.9666666666667	15620.166666666666	-0.33516067809186717
663.2173362987378	1587.5333333333333	15674.233333333334	-0.04316000647134868
663.9717465969768	1587.7666666666667	15700.4	-0.30865062423054823
664.7260841475563	1587.0333333333333	15760.933333333332	-0.33181127319137244
665.480348948311	1587.5333333333333	15849.5	0.04770955348489059
666.2345409970756	1587.5	15903.466666666667	-0.317404671367463
666.988660291685	1587.2	15963.666666666666	-0.28588165409069655
667.742706829974	1587.4333333333334	16048.366666666667	0.22429877179706198
668.4966806097776	1587.9	16148.6	-0.14413741667930385
669.2505816289303	1587.3333333333333	16229.1	-0.10676771433595951
670.0044098852671	1587.4666666666667	16305.666666666666	0.02262285979018524
670.7581653766227	1587.2333333333333	16402.833333333332	-0.12895947673852498
671.511848100832	1587.4666666666667	16491.7	0.1738975215711288
672.2654580557298	1587.2666666666667	16636.166666666668	0.4995459094969155
673.0189952391509	1587.9333333333334	16728.566666666666	-0.5761667757517023
673.7724596489301	1587.8333333333333	16822.133333333335	-0.17386201504794238
674.5258512829022	1587.9	16933.766666666666	0.30103211265568863
675.279170138902	1587.7	17012.7	-0.1613933482853903
676.0324162147645	1586.7333333333333	17123.9	-0.2850165918144227
676.7855895083242	1587.9	17228.366666666665	0.5186336217225421
677.5386900174161	1586.6	17311.833333333332	0.18323593535731814
678.2917177398749	1587.3	17424.066666666666	0.2258428825822528
679.0446726735356	1587.4333333333334	17557.566666666666	-0.3796458883494357
679.797554816233	1587.4333333333334	17662.9	-0.37535986035955693
680.5503641658016	1587.6333333333334	17797.933333333334	0.02232663004976451
681.3031007200765	1587.3	17943.866666666665	-0.0734534626566342
682.0557644768925	1588.4666666666667	18077.733333333334	-0.1729185077811625
682.8083554340842	1588.1333333333334	18174.333333333332	0.2392138511687137
683.5608735894867	1587.9666666666667	18308.333333333332	0.4738506598211692
684.3133189409347	1588.0	18429.9	-0.1873418443722706
685.0656914862628	1588.3333333333333	18549.833333333332	0.013656066109591785
685.8179912233061	1587.8333333333333	18706.133333333335	-0.35926235292920283
686.5702181498993	1587.9	18838.2	-0.032727636839752335
687.3223722638772	1587.5666666666666	18974.833333333332	0.13490070049486558
688.0744535630747	1587.2	19094.966666666667	0.19352849741204642
688.8264620453265	1587.0	19205.833333333332	-0.024648746567395217
689.5783977084674	1587.3	19325.9	-0.5570393433336587
690.3302605503324	1586.9	19459.233333333334	0.1830972347417191
691.082050568756	1587.4333333333334	19571.166666666668	0.2149819264876438
691.8337677615733	1587.8	19603.066666666666	0.17842863259843725
692.585412126619	1587.2666666666667	19679.566666666666	0.32738310654281305
693.3369836617278	1587.6333333333334	19745.1	-0.10921285504903602
694.0884823647348	1587.8	19840.333333333332	0.08804544789889951
694.8399082334745	1587.2666666666667	19889.633333333335	0.2761336231702387
695.5912612657819	1588.2666666666667	19952.9	-0.2994433420510077
696.3425414594917	1587.8	20049.166666666668	0.4754551310289007
697.0937488124388	1586.9333333333334	20112.266666666666	-0.07813722010663368
697.8448833224579	1588.2333333333333	20190.133333333335	-0.013229640952377601
698.5959449873841	1587.6	20265.5	0.34348712990831215
699.3469338050518	1587.6333333333334	20342.9	0.553005319327622
700.0978497732962	1587.3	20328.966666666667	-0.5874159881386193
700.8486928899517	1588.1666666666667	20387.333333333332	-0.09393713698913093
701.5994631528534	1587.1666666666667	20438.466666666667	-0.3561735240898097
702.3501605598362	1587.1666666666667	20485.133333333335	0.5143131509328395
703.1007851087347	1587.8	20488.533333333333	0.4237614018059789
703.8513367973837	1587.3333333333333	20499.4	0.3920938763445254
704.6018156236181	1587.8	20457.2	0.21717007519287074
705.3522215852728	1587.4333333333334	20440.2	0.3433738064429731
706.1025546801824	1587.4333333333334	20447.266666666666	-0.11665690881174857
706.8528149061818	1587.6333333333334	20469.066666666666	0.013800902973505483
707.603002261106	1587.8666666666666	20488.466666666667	0.5763594973982641
708.3531167427894	1587.7666666666667	20465.066666666666	0.16797756435120764
709.1031583490673	1587.5666666666666	20393.9	-0.596928273885348
709.8531270777742	1587.4333333333334	20368.133333333335	0.34777767543457894
710.6030229267449	1587.5333333333333	20282.133333333335	-0.22296047562181304
711.3528458938142	1587.0666666666666	20217.633333333335	-0.25323747068741903
712.1025959768172	1587.7	20143.2	-0.3314466175552828
712.8522731735884	1587.6333333333334	20068.366666666665	0.1269177393860868
713.6018774819628	1587.8333333333333	19972.766666666666	0.23234813029245702
714.351408899775	1587.2666666666667	19873.333333333332	0.015041940959405711
715.1008674248601	1588.1666666666667	19791.133333333335	0.10021703172125718
715.8502530550527	1587.8	19656.066666666666	-0.35719289773499824
716.5995657881876	1587.6666666666667	19559.2	-0.2391744480710756
717.3488056220998	1588.0	19472.433333333334	0.01052292527027788
718.097972554624	1587.9333333333334	19403.033333333333	0.06257441585958541
718.8470665835949	1587.1666666666667	19361.233333333334	-0.0838825326499248
719.5960877068475	1587.5	19324.6	0.6599662764907925
720.3450359222164	1586.9	19276.6	0.0785693401710562
721.0939112275368	1587.4666666666667	19222.9	-0.1099832950050771
721.842713620643	1587.6333333333334	19191.166666666668	-0.0789396092379991
722.5914430993702	1587.7	19117.066666666666	-0.19568040264753614
723.340099661553	1587.4333333333334	19065.033333333333	-0.08613338850835096
724.0886833050263	1587.3666666666666	19017.766666666666	-0.10795557536586813
724.837194027625	1588.4333333333334	18969.333333333332	-0.014159001819116333
725.5856318271836	1588.2666666666667	18953.6	-0.014171694052578709
726.3339967015373	1587.2333333333333	18921.733333333334	-0.12191120839174584
727.0822886485207	1587.9	18896.933333333334	-0.19148289270102034
727.8305076659686	1587.9666666666667	18870.466666666667	0.10220388924046067
728.5786537517159	1588.2333333333333	18798.333333333332	-0.05130785321288044
729.3267269035974	1588.1	18711.033333333333	0.26555061245835393
730.0747271194479	1587.8333333333333	18661.1	-0.08647754763893378
730.822654397102	1587.7333333333333	18654.633333333335	-0.3340700859563775
731.5705087343949	1587.2333333333333	18654.233333333334	-0.1441725902451198
732.3182901291611	1587.7	18668.466666666667	0.6378115858331109
733.0659985792356	1588.1	18601.4	-0.28410501703716967
733.8136340824532	1587.4	18590.933333333334	0.5136863309742737
734.5611966366486	1587.1666666666667	18563.3	-0.22933053736097755
735.3086862396566	1587.5333333333333	18598.033333333333	-0.019573298830151697
736.056102889312	1587.3666666666666	18612.466666666667	-0.4640171139568379
736.8034465834498	1587.8	18602.1	-0.12165338000305134
737.5507173199047	1588.0333333333333	18570.466666666667	-0.01108156121108974
738.2979150965115	1588.1666666666667	18582.466666666667	0.09200883570403122
739.045039911105	1587.8666666666666	18597.4	-0.17188424957845816
739.79209176152	1588.0	18569.433333333334	-0.14489893118413968
740.5390706455914	1587.1	18556.133333333335	0.5822123346706858
741.285976561154	1588.4	18533.866666666665	-0.129833926797646
742.0328095060426	1586.8333333333333	18514.366666666665	0.29514541320663457
742.7795694780918	1587.4666666666667	18419.166666666668	-0.06880035213475633
743.5262564751367	1587.0	18390.233333333334	-0.21188458345045297
744.272870495012	1587.1	18373.866666666665	0.06640792822310705
745.0194115355524	1587.1	18374.4	0.1000438082448483
745.765879594593	1587.5333333333333	18380.5	-0.26801679184625665
746.5122746699683	1587.8	18363.033333333333	-0.1527184093014277
747.2585967595134	1587.3333333333333	18342.6	-0.3653166013791162
748.0048458610628	1587.4	18356.333333333332	-0.11566569791212267
748.7510219724516	1587.4333333333334	18409.366666666665	0.2858038842945345
749.4971250915144	1587.2333333333333	18457.066666666666	0.5065910901079341
750.243155216086	1587.8333333333333	18473.033333333333	-0.07801160864990056
750.9891123440015	1587.7333333333333	18510.633333333335	0.013687215171519202
751.7349964730954	1587.5666666666666	18562.466666666667	0.17742216527035656
752.4808076012027	1587.3666666666666	18571.266666666666	-0.5800730324554556
753.2265457261582	1587.0333333333333	18619.133333333335	0.20488697021091481
753.9722108457964	1587.3	18681.966666666667	-0.26751967964951456
754.7178029579526	1587.1333333333334	18733.0	-0.040525146085625914
755.4633220604613	1587.5333333333333	18769.233333333334	0.24187988633609578
756.2087681511574	1586.8666666666666	18809.6	0.5963556774570706
756.9541412278757	1587.9666666666667	18809.866666666665	-0.46795402874145775
757.699441288451	1588.2	18888.133333333335	0.41273556932966915
758.4446683307182	1587.5	18953.866666666665	0.23680497786564203
759.1898223525119	1587.4	19014.9	-0.2790151128955243
759.9349033516671	1587.0333333333333	19085.566666666666	0.16880137223612274
760.6799113260186	1587.7	19177.833333333332	-0.07406267651098362
761.424846273401	1587.5	19270.6	0.5086869221365927
762.1697081916495	1586.9666666666667	19339.066666666666	-0.060341328788137305
762.9144970785986	1587.4333333333334	19394.3	0.05853792377772239
763.6592129320832	1588.0333333333333	19411.566666666666	0.17303556376145024
764.4038557499381	1588.0	19470.866666666665	-0.06313772824774684
765.1484255299982	1587.5	19532.5	0.013714354536933617
765.8929222700982	1588.1333333333334	19609.866666666665	0.39780531726301877
766.637345968073	1587.5	19661.466666666667	-0.10651431097211905
767.3816966217572	1587.8666666666666	19775.3	0.15603633081654547
768.1259742289859	1588.4333333333334	19861.466666666667	0.12836056007097912
768.8701787875938	1587.0333333333333	19930.6	-0.4306818383381209
769.6143102954156	1587.8666666666666	20012.2	-0.6430335307090403
770.3583687502863	1588.6	20103.9	-0.0766161051450317
771.1023541500406	1587.7	20140.133333333335	-0.11078861312552549
771.8462664925133	1587.5333333333333	20194.4	0.35336402563850045
772.5901057755393	1587.9666666666667	20261.266666666666	-0.12092222171280746
773.3338719969533	1588.4333333333334	20393.3	-0.05773314212612122
774.0775651545903	1587.4	20469.3	-0.10732273620830524
774.8211852462848	1587.5	20582.466666666667	0.1311047776964319
775.5647322698719	1587.4	20678.666666666668	-0.30547847272366363
776.3082062231862	1587.9333333333334	20713.8	-0.47054051767251215
777.0516071040627	1587.9666666666667	20775.866666666665	-0.06865033753070918
777.7949349103361	1587.9333333333334	20837.266666666666	-0.4742851844933276
778.5381896398412	1587.5333333333333	20946.633333333335	0.32615756131556317
779.281371290413	1587.5333333333333	21065.6	-0.17833610589121385
780.024479859886	1587.4	21159.033333333333	-0.1959674187882691
780.7675153460953	1587.1333333333334	21311.933333333334	0.38254226821403625
781.5104777468754	1587.3333333333333	21445.8	0.1195696549141715
782.2533670600615	1587.2333333333333	21577.1	-0.18535335207474704
782.996183283488	1587.7	21686.033333333333	0.29685792560501356
783.73892641499	1587.6	21803.8	0.15685055830929626
784.4815964524023	1587.5333333333333	21923.1	0.20578205857020332
785.2241933935596	1587.4666666666667	22041.333333333332	0.2421223038054596
785.9667172362967	1587.4	22152.066666666666	0.0985640859944557
786.7091679784486	1587.4	22227.0	0.03857835976352631
787.4515456178499	1587.4333333333334	22289.366666666665	0.004894999349183073
788.1938501523355	1587.8	22428.2	0.5463270287739076
788.9360815797401	1588.3666666666666	22511.966666666667	-0.048428439289200806
789.6782398978987	1587.8666666666666	22562.366666666665	-0.3849578194750902
790.420325104646	1587.7	22678.433333333334	-0.22027553563196953
791.1623371978169	1588.2	22801.966666666667	0.16858794365956428
791.9042761752461	1588.1333333333334	22907.733333333334	-0.0909794510913926
792.6461420347684	1586.9666666666667	23013.466666666667	0.4238295760497732
793.3879347742187	1587.4333333333334	23149.833333333332	-0.1959976242826474
794.1296543914318	1587.6333333333334	23235.566666666666	-0.3335649171691893
794.8713008842426	1587.7666666666667	23334.066666666666	0.25570354642618437
795.6128742504857	1587.5	23438.733333333334	-0.4661510478349719
796.354374487996	1586.7	23527.933333333334	-0.08180555631291886
797.0958015946084	1587.8	23644.566666666666	-0.12862132132652293
797.8371555681575	1587.6666666666667	23792.433333333334	0.2367237457933258
798.5784364064783	1587.7	23937.0	0.47310607320848397
799.3196441074057	1587.0	24054.433333333334	0.16240198534040154
800.0607786687742	1587.1	24173.3	0.15962431401829064
800.8018400884189	1587.7666666666667	24264.833333333332	-0.12255079463903792
801.5428283641745	1587.7666666666667	24329.766666666666	0.03119220507052564
802.2837434938757	1587.3666666666666	24454.3	0.19883104303933644
803.0245854753575	1587.9333333333334	24555.5	-0.2117295523179396
803.7653543064547	1587.8333333333333	24628.366666666665	-0.09172284615200513
804.5060499850019	1587.7666666666667	24734.6	0.11071337597934618
805.2466725088342	1587.7	24828.533333333333	0.039243843177671885
805.9872218757862	1587.6666666666667	24958.166666666668	0.10407738503569935
806.7276980836928	1587.8	25087.733333333334	-0.07022086368413097
807.4681011303886	1587.4	25192.966666666667	-0.03311508150893744
808.2084310137088	1587.2666666666667	25236.133333333335	0.0906065807830077
808.948687731488	1587.9	25352.066666666666	0.19863573474535828
809.688871281561	1587.4666666666667	25452.7	-0.003032954251568015
810.4289816617627	1587.9333333333334	25591.566666666666	0.4821408174825595
811.1690188699278	1587.3666666666666	25668.9	-0.2752369728705591
811.9089829038911	1587.2	25699.8	0.455920091172281
812.6488737614875	1587.3666666666666	25767.866666666665	-0.14964525946204085
813.3886914405518	1587.2	25881.0	-0.31630347593710756
814.1284359389189	1587.2666666666667	26001.3	-0.001778868679963677
814.8681072544233	1587.5666666666666	26110.8	0.06198771373571711
815.6077053849002	1587.6666666666667	26131.7	0.10146033702161122
816.3472303281842	1587.1	26183.5	-0.16770751080140014
817.0866820821101	1587.3666666666666	26282.866666666665	0.007034447557391345
817.8260606445127	1587.5666666666666	26438.7	0.24298216507791934
818.5653660132269	1587.5666666666666	26482.033333333333	-0.12907694099597303
819.3045981860876	1587.5333333333333	26552.166666666668	0.47285924201982715
820.0437571609293	1587.5666666666666	26657.9	0.11203679983789293
820.7828429355872	1587.9666666666667	26718.4	0.2944633188876115
821.5218555078957	1587.3333333333333	26753.566666666666	0.2537524810230258
822.26079487569	1587.5	26820.533333333333	0.033276544876376615
822.9996610368046	1587.6333333333334	26899.033333333333	0.06120138740482179
823.7384539890745	1587.7333333333333	26972.966666666667	-0.17275799042790152
824.4771737303345	1587.6333333333334	27119.566666666666	-0.813442782005338
825.2158202584193	1587.6666666666667	27295.566666666666	0.33405514493832095
825.9543935711638	1587.7666666666667	27350.6	0.12588685762499063
826.6928936664028	1586.7	27435.066666666666	-0.08064029767486666
827.4313205419711	1587.0666666666666	27548.533333333333	0.13552139556623363
828.1696741957036	1587.1666666666667	27618.0	0.012234994637685096
828.907954625435	1588.0333333333333	27732.366666666665	-0.6103174713313947
829.646161829	1587.4	27850.866666666665	-0.36309048047917125
830.3842958042337	1587.0	27919.633333333335	-0.12862349576276882
831.1223565489707	1588.0	27996.633333333335	-0.14414540531350722
831.8603440610459	1587.3333333333333	28025.433333333334	-0.10402420453396805
832.598258338294	1586.9666666666667	28068.9	-0.1000263552360121
833.3360993785501	1587.3666666666666	28095.966666666667	-0.1654383429012679
834.0738671796487	1587.1666666666667	28168.5	-0.010347483015045587
834.8115617394246	1587.5	28214.833333333332	-0.3277093470938604
835.5491830557129	1586.8666666666666	28325.466666666667	-0.06604671155171453
836.2867311263482	1587.9	28385.633333333335	0.15290718122227723
837.0242059491653	1588.0333333333333	28475.633333333335	-0.4170654087088919
837.7616075219992	1586.8333333333333	28644.3	0.07865613218282286
838.4989358426844	1587.7	28719.266666666666	0.13287827116786555
839.2361909090561	1586.9333333333334	28760.2	-0.10653637911073967
839.9733727189487	1587.9666666666667	28803.6	0.15694413727398882
840.7104812701973	1587.5	28889.866666666665	-0.33656441335293585
841.4475165606366	1587.6	29017.633333333335	-0.06490966644711536
842.1844785881015	1587.6333333333334	29127.7	-0.010512906661315536
842.9213673504267	1587.6666666666667	29224.233333333334	0.539341682106017
843.6581828454471	1587.1	29250.1	-0.02930469154280588
844.3949250709974	1587.5333333333333	29333.6	0.28549052215643517
845.1315940249126	1587.4	29427.033333333333	-0.25576243666107756
845.8681897050272	1587.5	29525.433333333334	0.01450888590999316
846.6047121091764	1587.1666666666667	29631.333333333332	0.03820070140257639
847.3411612351948	1587.2	29803.6	0.15548260944879694
848.0775370809172	1587.3333333333333	29891.166666666668	-0.0864293581000163
848.8138396441784	1587.9666666666667	30023.666666666668	0.2617538765261236
849.5500689228132	1587.5	30060.7	0.05338789168009094
850.2862249146566	1587.9333333333334	30100.0	0.19907648326414012
851.0223076175432	1587.5666666666666	30172.433333333334	0.008103094802375439
851.7583170293079	1587.9	30384.533333333333	0.09301212651124542
852.4942531477856	1587.8666666666666	30506.433333333334	-0.03303799700251805
853.2301159708109	1587.4333333333334	30526.366666666665	-0.4264973158775607
853.9659054962187	1588.0333333333333	30554.2	-0.35818886455809396
854.7016217218439	1587.5	30613.6	0.01595997944622142
855.4372646455213	1587.7666666666667	30685.333333333332	-0.24222235882857812
856.1728342650856	1586.9	30775.966666666667	0.19346579149792942
856.9083305783716	1587.5333333333333	30907.933333333334	-0.1994228027422138
857.6437535832143	1587.7666666666667	31039.466666666667	0.11306730923573186
858.3791032774483	1587.0	31156.766666666666	0.44279730539303347
859.1143796589085	1587.5333333333333	31151.9	0.09353509908454363
859.8495827254299	1587.1333333333334	31221.433333333334	0.2233038602053102
860.5847124748469	1588.0666666666666	31222.6	0.13777897830890504
861.3197689049947	1587.5666666666666	31309.933333333334	0.18463379343312686
862.0547520137079	1587.3666666666666	31535.466666666667	0.26691089914951294
862.7896617988213	1587.5666666666666	31731.766666666666	0.4819491063277139
863.5244982581698	1587.1333333333334	31912.9	0.0019094672479414796
864.2592613895882	1587.5333333333333	31962.233333333334	0.10057355474693032
864.9939511909114	1588.0333333333333	31972.133333333335	0.15487362916691774
865.728567659974	1587.5	32042.1	0.7312225639880461
866.4631107946109	1587.6666666666667	32056.0	-0.23655134407325543
867.197580592657	1587.2333333333333	32077.866666666665	0.01756738498839999
867.931977051947	1587.3	32156.666666666668	-0.0018942428630662656
868.6663001703158	1587.4	32159.066666666666	-0.33086868988334944
869.4005499455982	1586.7	32157.4	-0.2655753363603746
870.1347263756289	1587.6333333333334	32182.233333333334	-0.045422057097227214
870.8688294582428	1587.2	32313.866666666665	0.3124765023694175
871.6028591912748	1587.0	32412.833333333332	-0.2000128137455392
872.3368155725594	1587.6666666666667	32562.166666666668	-0.12476926801983021
873.0706985999318	1587.7666666666667	32609.033333333333	0.20724789086209772
873.8045082712266	1587.3333333333333	32673.966666666667	-0.047031326039526804
874.5382445842787	1587.0	32806.3	0.14191629946735088
875.2719075369228	1587.5666666666666	32937.933333333334	-0.17728133466840335
876.0054971269938	1586.8666666666666	33090.666666666664	-0.09373103571272415
876.7390133523264	1587.3	33290.3	0.12330710801413465
877.4724562107556	1587.7	33570.1	0.3975990208303398
878.2058257001161	1587.4666666666667	33737.03333333333	0.21934440541496808
878.9391218182427	1587.6333333333334	33866.433333333334	0.08163151914706498
879.6723445629702	1586.7666666666667	33962.833333333336	0.053212362163288986
880.4054939321335	1587.7666666666667	34097.23333333333	-0.16472995065022217
881.1385699235674	1587.7666666666667	34289.566666666666	-0.4406871374019024
881.8715725351066	1587.8	34466.166666666664	-0.36969812330157575
882.604501764586	1587.4666666666667	34710.2	0.00830413959969112
883.3373576098403	1587.5	34898.333333333336	0.16387052381741601
884.0701400687044	1587.2666666666667	35046.03333333333	-0.3049227128946335
884.8028491390132	1587.9	35152.4	0.06642580219203068
885.5354848186014	1587.2333333333333	35257.4	-0.03998349440209623
886.2680471053038	1586.9333333333334	35374.6	0.12298389484139899
887.0005359969554	1587.9333333333334	35516.3	-0.27341442192650445
887.7329514913906	1587.2	35694.8	-0.13240375011065167
888.4652935864447	1587.0333333333333	35959.6	0.15543727576380076
889.1975622799522	1587.2666666666667	36219.46666666667	0.1174756974669476
889.929757569748	1587.2666666666667	36414.23333333333	0.08729921729674446
890.6618794536669	1586.9666666666667	36513.066666666666	0.011191346008903341
891.3939279295437	1587.4	36548.166666666664	0.0985617363303817
892.1259029952132	1587.5333333333333	36596.73333333333	0.592957416178195
892.8578046485103	1587.1	36755.2	-0.1773792149529516
893.5896328872698	1587.7333333333333	36982.1	0.691769570568676
894.3213877093264	1588.1	37247.46666666667	0.05765096757146937
895.0530691125149	1587.3666666666666	37534.13333333333	-0.14012396056414378
895.7846770946703	1587.1333333333334	37773.9	0.10162435549638445
896.5162116536272	1587.9	37925.46666666667	0.19565300835094
897.2476727872206	1587.2	37994.066666666666	0.19130242592201127
897.9790604932853	1587.8666666666666	38151.066666666666	0.035635198758264874
898.7103747696559	1587.9666666666667	38332.5	0.22659559244388253
899.4416156141674	1587.7	38556.96666666667	0.044642591060604704
900.1727830246544	1587.3	38761.73333333333	0.11372564601717801
900.9038769989521	1587.6333333333334	38982.9	0.09872700560628465
901.634897534895	1587.0666666666666	39225.13333333333	0.17042161777725748
902.365844630318	1587.9	39381.6	-0.3388577914755722
903.0967182830558	1586.6	39500.333333333336	-0.02749066568972499
903.8275184909435	1587.8	39631.8	-0.0635421028647898
904.5582452518156	1587.2	39803.166666666664	-0.294990589077974
905.288898563507	1588.0333333333333	39963.0	0.04376177362700277
906.0194784238527	1587.5	40021.73333333333	-0.21501731250838077
906.7499848306873	1587.0666666666666	40178.36666666667	-0.3404781498124094
907.4804177818455	1587.4	40424.933333333334	0.07157286998117827
908.2107772751625	1587.6666666666667	40659.3	-0.15077193583830598
908.9410633084728	1587.4	40971.333333333336	0.3515423248740938
909.6712758796114	1586.9666666666667	41049.36666666667	0.2697129199410649
910.4014149864129	1587.4	41192.2	-0.001096568935171604
911.1314806267123	1587.4666666666667	41316.066666666666	0.0754341250484161
911.8614727983444	1586.5333333333333	41442.63333333333	-0.19899827522819086
912.5913914991438	1587.9666666666667	41603.73333333333	-0.08139050381183656
913.3212367269456	1587.7333333333333	41772.4	-0.49326079642473075
914.0510084795844	1587.7	41936.2	0.05884491403980777
914.7807067548952	1587.2333333333333	42056.63333333333	-0.12089060320410484
915.5103315507125	1587.8666666666666	42161.76666666667	0.012487933874234585
916.2398828648716	1586.8	42328.833333333336	0.07320220747555312
916.9693606952068	1587.3666666666666	42501.26666666667	0.05024648020941638
917.6987650395532	1586.6666666666667	42598.166666666664	0.07695775225454632
918.4280958957455	1587.3	42701.2	-0.01760498191093772
919.1573532616186	1587.0	42848.36666666667	-0.03017191066258822
919.8865371350073	1587.2333333333333	42869.03333333333	-0.15672330813908694
920.6156475137464	1587.4	42923.7	0.17268901687051255
921.3446843956707	1587.6666666666667	42923.933333333334	-0.250679882619792
922.0736477786149	1588.0666666666666	42908.0	0.023824526024371392
922.802537660414	1587.8	42916.6	0.13592831991903506
923.5313540389027	1588.1333333333334	42968.13333333333	0.015393342886496993
924.2600969119159	1587.3666666666666	42954.03333333333	-0.06333728391586432
924.9887662772883	1587.0	42895.86666666667	-0.09741276376587212
925.7173621328548	1587.3333333333333	42866.1	0.16626384304695188
926.4458844764501	1587.5666666666666	42815.23333333333	0.03932891701020285
927.1743333059092	1586.8333333333333	42601.1	-0.446972923076602
927.9027086190666	1587.4	42241.63333333333	-0.2758805201030612
928.6310104137575	1587.3666666666666	41823.566666666666	0.32969048002215345
929.3592386878165	1587.7333333333333	41246.433333333334	-0.24340455905977929
930.0873934390784	1587.1333333333334	40524.86666666667	-0.06914658888878063
930.815474665378	1587.9333333333334	39788.46666666667	0.3063078563461849
931.5434823645503	1587.4666666666667	38812.333333333336	-0.3572455124632398
932.2714165344298	1587.2666666666667	37716.13333333333	0.12222770857316809
932.9992771728516	1587.6333333333334	36557.566666666666	0.05920166078575847
933.7270642776504	1587.5	35426.2	-0.11848678368646003
934.4547778466609	1587.3333333333333	34352.566666666666	0.3571410001834477
935.1824178777181	1587.3666666666666	33485.066666666666	0.25740408922588964
935.9099843686568	1587.5333333333333	32795.8	0.24127781167955706
936.6374773173115	1587.1	32305.0	0.2234403440388263
937.3648967215174	1587.8333333333333	31985.0	0.11383734814351985
938.0922425791092	1586.6333333333334	31830.6	0.37638736141877743
938.8195148879216	1587.1	31874.833333333332	-0.05209508294035226
939.5467136457895	1587.1333333333334	32039.966666666667	0.09318328424990303
940.2738388505477	1588.0666666666666	32317.733333333334	-0.261377075999566
941.000890500031	1587.9	32713.0	-0.11068121461232573
941.7278685920743	1587.1666666666667	33251.8	0.37596583399253064
942.4547731245123	1587.4333333333334	33865.13333333333	0.4231396487118524
943.1816040951798	1587.9666666666667	34521.4	-0.3458022922133058
943.9083615019116	1587.0	35281.23333333333	0.45523016581370584
944.6350453425426	1587.9333333333334	35994.73333333333	0.21505383726734742
945.3616556149077	1587.4	36731.833333333336	0.053552116462775017
946.0881923168415	1587.5333333333333	37474.933333333334	0.1399975814220484
946.8146554461789	1587.7	38155.03333333333	-0.20818594825174183
947.5410450007547	1587.8333333333333	38920.166666666664	-0.021714762876074455
948.2673609784038	1587.6333333333334	39714.9	-0.08921762075411865
948.9936033769609	1587.5	40600.333333333336	0.41765424224272935
949.7197721942608	1586.8666666666666	41388.26666666667	0.20955207390272707
950.4458674281384	1586.8333333333333	42177.26666666667	-0.012482488422246104
951.1718890764284	1587.7	42955.36666666667	-0.22180962092943995
951.8978371369658	1588.1666666666667	43634.166666666664	-0.04578962813458328
952.6237116075853	1587.7	44249.03333333333	0.10690367531814828
953.3495124861216	1587.7666666666667	44764.833333333336	0.07879836080778355
954.0752397704097	1587.4666666666667	45297.166666666664	0.533553356396148
954.8008934582843	1587.0333333333333	45793.6	-0.2340805161630022
955.5264735475803	1587.4	46363.86666666667	0.12449049954726756
956.2519800361324	1587.7666666666667	46814.63333333333	0.24077133265717462
956.9774129217755	1587.5	47250.7	0.1439542667529939
957.7027722023442	1587.1666666666667	47676.26666666667	0.08512883373704556
958.4280578756737	1587.6	48052.73333333333	-0.2317356932328229
959.1532699395985	1587.8666666666666	48369.333333333336	0.08201175437273132
959.8784083919536	1587.7	48774.833333333336	0.13991821698174087
960.6034732305736	1587.1	49131.96666666667	-0.20791037757386147
961.3284644532936	1587.1666666666667	49448.0	0.4554566094532531
962.053382057948	1587.3333333333333	49697.566666666666	-0.046035621020578114
962.7782260423721	1587.7666666666667	49982.53333333333	0.35102509791084485
963.5029964044004	1588.3	50201.76666666667	0.29461174309773164
964.2276931418677	1586.3333333333333	50328.53333333333	0.021978631026819084
964.952316252609	1587.3333333333333	50496.36666666667	0.011543682044473846
965.6768657344589	1587.0333333333333	50567.26666666667	-0.20359149387580383
966.4013415852523	1587.6333333333334	50628.933333333334	0.2952899859421977
967.1257438028242	1587.3333333333333	50649.066666666666	-0.016228364147695837
967.8500723850091	1587.7333333333333	50697.3	0.11232543049798048
968.574327329642	1587.1333333333334	50748.566666666666	0.2430043036400298
969.2985086345576	1587.7333333333333	50860.76666666667	0.25127281353587694
970.0226162975908	1587.8666666666666	50864.8	0.002644010744178786
970.7466503165765	1587.0666666666666	50784.36666666667	0.016478514327610272
971.4706106893493	1587.4333333333334	50702.73333333333	-0.28139017164391794
972.1944974137441	1587.2666666666667	50539.166666666664	0.021884476661963227
972.9183104875957	1587.7	50190.86666666667	0.1269028979075574
973.6420499087391	1588.0	49867.13333333333	0.003898063347030964
974.3657156750087	1587.4	49705.13333333333	-0.030084503829869786
975.0893077842397	1587.1	49467.4	-0.058651428965331716
975.8128262342667	1587.2	49398.1	-0.1332055161215489
976.5362710229247	1587.7666666666667	49372.53333333333	0.07119951715376359
977.2596421480483	1587.7	49293.0	0.16268314289636485
977.9829396074724	1587.9333333333334	49144.066666666666	-0.13087585640723662
978.7061633990318	1587.0666666666666	48958.433333333334	0.02842132372715356
979.4293135205613	1588.5666666666666	48709.4	-0.02580574950861404
980.1523899698958	1587.6	48524.6	-0.024673194305780563
980.87539274487	1588.0	48400.96666666667	-0.12058719808175349
981.5983218433189	1587.5333333333333	48396.833333333336	-0.040821074346620204
982.3211772630771	1586.9	48413.333333333336	0.01360289841211314
983.0439590019795	1587.3666666666666	48511.433333333334	0.057386409168614566
983.7666670578608	1588.1333333333334	48564.76666666667	0.029584701574719062
984.4893014285559	1587.2666666666667	48560.26666666667	-0.2353913048052132
985.2118621118997	1587.7	48556.7	0.20316024760656323
985.9343491057269	1587.3666666666666	48523.63333333333	0.21255925103161413
986.6567624078724	1588.4	48352.0	0.12229631237902772
987.3791020161709	1588.0666666666666	48311.2	0.3421931059282356
988.1013679284573	1588.1	48285.26666666667	0.08836119196327473
988.8235601425663	1588.0	48338.9	0.17839585483913223
989.5456786563328	1588.0	48391.5	0.38525358558167333
990.2677234675917	1587.1666666666667	48451.1	0.006795953503337722
990.9896945741776	1587.9666666666667	48410.96666666667	0.4429638668530082
991.7115919739255	1588.0333333333333	48246.46666666667	0.20637530742211033
992.4334156646702	1587.9333333333334	47891.8	-0.08503000136403162
993.1551656442463	1587.9666666666667	47513.36666666667	0.18854089311807892
993.8768419104888	1588.5666666666666	47185.433333333334	0.2369110592096017
994.5984444612325	1587.6333333333334	46848.433333333334	-0.052771372404683936
995.3199732943121	1587.7333333333333	46543.666666666664	0.1826208686459975
996.0414284075626	1587.8333333333333	46319.6	0.24408460495316106
996.7628097988187	1587.4333333333334	46095.0	0.3038981259920175
997.4841174659151	1587.4666666666667	45883.166666666664	0.09609413106141682
998.2053514066869	1587.6333333333334	45624.666666666664	0.014135804367151878
998.9265116189687	1587.2	45258.63333333333	0.005635304003094559
999.6475981005952	1587.3	44717.433333333334	0.06814160585351765
1000.3686108494015	1588.0333333333333	44128.7	-0.1908649532602939
1001.0895498632223	1587.2666666666667	43783.13333333333	-0.24591744407917182
1001.8104151398923	1587.4666666666667	43503.433333333334	-0.17610256922806777
1002.5312066772464	1587.4	43202.8	-0.13842764790514428
1003.2519244731194	1587.4	42902.26666666667	-0.18181643898470926
1003.9725685253462	1587.8333333333333	42630.833333333336	0.18592060809283958
1004.6931388317614	1587.2666666666667	42245.76666666667	-0.17656519368478552
1005.4136353902	1587.4	41697.333333333336	0.020933872604767912
1006.1340581984969	1587.2333333333333	41084.2	0.26287537173954195
1006.8544072544867	1588.2	40359.566666666666	0.10530614316147324
1007.5746825560042	1587.9	39697.433333333334	0.21543695336515664
1008.2948841008844	1587.5	39128.566666666666	-0.20008925064668467
1009.0150118869618	1587.3333333333333	38661.36666666667	0.3371107180822236
1009.7350659120716	1587.4666666666667	38296.76666666667	-0.19437333330206819
1010.4550461740483	1587.1333333333334	37962.13333333333	0.08955448673930083
1011.174952670727	1587.7333333333333	37551.46666666667	-0.3444290918473084
1011.8947853999423	1587.4333333333334	37114.53333333333	-0.3120154150334932
1012.614544359529	1587.6666666666667	36567.53333333333	-0.07076290203279878
1013.334229547322	1587.7	35959.2	-0.06232971214841877
1014.0538409611561	1587.9666666666667	35288.46666666667	-0.05498056408824434
1014.7733785988661	1587.8333333333333	34599.63333333333	-0.83940120402856
1015.4928424582868	1587.4333333333334	34077.166666666664	-0.0699490124149827
1016.2122325372529	1587.2	33653.86666666667	0.46795377009961486
1016.9315488335994	1587.7666666666667	33254.433333333334	0.24921938043542877
1017.6507913451611	1588.3333333333333	32911.0	-0.16404033899683135
1018.3699600697728	1587.5333333333333	32600.966666666667	0.35443139884090485
1019.0890550052692	1587.4333333333334	32152.766666666666	-0.28597486492172175
1019.8080761494851	1587.6333333333334	31614.033333333333	0.1996456954915579
1020.5270235002555	1587.9333333333334	30971.933333333334	0.07390611149043017
1021.2458970554151	1587.8666666666666	30223.766666666666	0.04196152781347272
1021.9646968127987	1587.5	29560.066666666666	-0.06779039103102243
1022.6834227702411	1587.3333333333333	29028.733333333334	-0.3385497788284318
1023.4020749255772	1587.3666666666666	28544.7	-0.3392607084488931
1024.1206532766416	1587.3	28170.733333333334	0.23913110251557218
1024.8391578212693	1587.9	27840.0	0.17980696357994125
1025.5575885572953	1588.0666666666666	27473.5	-0.36783206182477096
1026.2759454825539	1587.4	27036.766666666666	-0.0301471924638875
1026.9942285948803	1587.8	26469.433333333334	-0.2541783243667648
1027.7124378921092	1587.7666666666667	25867.7	-0.3742726228128009
1028.4305733720753	1588.0666666666666	25277.6	0.14546423864219155
1029.1486350326138	1586.9	24713.7	0.13648101519269334
1029.866622871559	1587.0666666666666	24220.8	-0.2838885521501616
1030.584536886746	1588.2666666666667	23828.3	0.3803037500449408
1031.3023770760096	1588.0333333333333	23475.5	-0.021825820834698036
1032.0201434371845	1588.1	23129.4	-0.20223509418863558
1032.7378359681059	1587.4333333333334	22787.333333333332	-0.154298083574475
1033.455454666608	1587.7	22396.0	-0.2691552382744062
1034.1729995305259	1587.7333333333333	21967.6	-0.0646354523306208
1034.8904705576945	1587.7333333333333	21472.2	0.14708690864357055
1035.6078677459486	1587.9333333333334	20939.966666666667	-0.1121945119623467
1036.3251910931228	1587.7333333333333	20431.933333333334	0.2589671812513332
1037.042440597052	1587.5	19979.1	0.5229655483870446
1037.7596162555712	1587.5666666666666	19550.466666666667	0.0725379674601668
1038.4767180665153	1587.8666666666666	19194.733333333334	0.22369780841441222
1039.1937460277186	1587.5333333333333	18874.1	-0.20261349428189324
1039.9107001370162	1587.8	18613.466666666667	0.028910280292381733
1040.627580392243	1587.4333333333334	18334.6	0.03630689906830772
1041.3443867912338	1587.3666666666666	17977.466666666667	-0.5066872515477188
1042.0611193318232	1588.0	17581.333333333332	-0.5310025914456099
1042.7777780118463	1588.0333333333333	17134.566666666666	-0.26251089972632313
1043.4943628291376	1587.6666666666667	16670.333333333332	-0.5246985622360458
1044.2108737815322	1587.2666666666667	16271.3	-0.013801898510818922
1044.9273108668647	1586.8	15873.133333333333	-0.7097499526685009
1045.64367408297	1587.5333333333333	15547.733333333334	-0.19490896149015818
1046.359963427683	1587.0333333333333	15268.6	-0.09204505358101016
1047.0761788988382	1587.4666666666667	15004.733333333334	0.11870008747819909
1047.7923204942708	1587.3666666666666	14754.6	0.1781445779944633
1048.5083882118154	1588.0	14468.333333333334	-0.3471529383935549
1049.224382049307	1587.1666666666667	14168.133333333333	-0.45887297807343547
1049.9403020045802	1587.6	13836.666666666666	-0.22685473822915958
1050.6561480754697	1587.1666666666667	13505.233333333334	0.7610479979037981
1051.3719202598106	1588.1333333333334	13188.5	0.3245838966512049
1052.0876185554378	1587.2666666666667	12892.6	-0.38909773697929084
1052.8032429601856	1587.6	12628.733333333334	-0.3302819130685857
1053.5187934718892	1587.2333333333333	12441.233333333334	0.3335646501890306
1054.2342700883835	1587.4666666666667	12270.133333333333	0.3117935327770574
1054.949672807503	1586.9	12139.766666666666	1.0314499651953406
1055.6650016270826	1586.9666666666667	11965.033333333333	0.5024586258116884
1056.3802565449573	1587.5333333333333	11743.533333333333	-0.6110715787740783
1057.0954375589617	1587.8333333333333	11532.966666666667	0.2504413914915079
1057.8105446669308	1587.6666666666667	11307.166666666666	-0.27247958884372364
1058.5255778666992	1588.6666666666667	11083.133333333333	-0.048788567440874134
1059.240537156102	1587.9666666666667	10851.5	-0.2608989931600412
1059.9554225329737	1587.7666666666667	10671.866666666667	-0.4396128791437538
1060.6702339951491	1587.1666666666667	10506.9	-0.6940773463552444
1061.3849715404633	1587.9	10382.5	-0.2780959181181955
1062.0996351667509	1587.1666666666667	10265.6	-0.09340347828880467
1062.8142248718468	1587.7666666666667	10157.166666666666	0.22473806981320607
1063.528740653586	1587.1333333333334	10008.1	-0.25263418699872814
1064.2431825098029	1587.6	9831.266666666666	0.23186355572996442
1064.9575504383324	1587.7333333333333	9626.233333333334	0.021611260191449693
1065.6718444370097	1587.6666666666667	9434.166666666666	1.2286350357281592
1066.386064503669	1587.3666666666666	9244.566666666668	0.42369458573135493
1067.1002106361457	1586.9333333333334	9091.633333333333	-0.6438048516671856
1067.8142828322743	1588.1333333333334	8963.566666666668	-0.5864803018028968
1068.5282810898898	1587.2666666666667	8881.266666666666	-0.07541247379940176
1069.2422054068265	1587.5	8784.033333333333	0.6945540388113599
1069.95605578092	1587.4666666666667	8678.433333333332	0.3798922985040656
1070.6698322100044	1587.7333333333333	8544.933333333332	0.3871997765575863
1071.383534691915	1587.2333333333333	8367.966666666667	0.5426144900435464
1072.0971632244864	1587.8	8188.433333333333	0.2764306541215065
1072.8107178055534	1587.3	8035.8	-0.30520430114079045
1073.524198432951	1587.5666666666666	7905.966666666666	0.3529824720670658
1074.2376051045137	1587.6	7791.9	0.4855974285562914
1074.9509378180765	1587.6333333333334	7704.766666666666	-0.1419696048154062
1075.6641965714741	1587.7	7623.666666666667	-0.20141638536529458
1076.3773813625414	1587.2	7514.733333333334	-0.8051936338436586
1077.0904921891133	1587.4666666666667	7422.066666666667	0.41703235459685034
1077.8035290490245	1588.0333333333333	7290.233333333334	-0.3984015755132021
1078.51649194011	1587.6333333333334	7167.9	-0.020753326260385754
1079.2293808602042	1587.6	7040.033333333334	-0.02389479199829266
1079.9421958071423	1587.2	6912.433333333333	-0.6600861242672764
1080.6549367787588	1586.9	6823.433333333333	1.0905876760778754
1081.367603772889	1587.6333333333334	6757.9	0.3977748585269713
1082.080196787367	1587.3666666666666	6701.066666666667	0.6714471530802275
1082.7927158200282	1587.2	6610.133333333333	-1.4702500750588823
1083.5051608687072	1588.0	6517.2	0.026432749639628588
1084.217531931239	1587.3666666666666	6392.633333333333	-0.4065145160716999
1084.9298290054578	1588.1	6275.1	-0.11426486041673858
1085.6420520891993	1587.4666666666667	6167.933333333333	-0.7168375035841718
1086.3542011802977	1587.1333333333334	6091.766666666666	-0.6358443838064095
1087.0662762765878	1587.6333333333334	6032.666666666667	0.0814270602968973
1087.7782773759047	1588.2	5979.333333333333	0.6268352531287996
1088.4902044760831	1587.2333333333333	5898.066666666667	-0.7750437609961404
1089.202057574958	1587.5333333333333	5819.233333333334	0.13001599624681245
1089.9138366703637	1587.0666666666666	5721.066666666667	0.028015383953910903
1090.6255417601355	1587.7666666666667	5622.233333333334	-0.7242127021385217
1091.337172842108	1587.9666666666667	5541.0	-0.7610537541826681
1092.048729914116	1587.7	5481.566666666667	-0.24158754328605667
1092.7602129739944	1587.6666666666667	5449.7	0.6639757996932494
1093.471622019578	1587.9666666666667	5402.966666666666	0.523973787365161
1094.1829570487016	1587.4666666666667	5334.3	0.24734453643771265
1094.8942180592	1587.8	5250.266666666666	-0.2173418652448235
1095.605405048908	1587.4333333333334	5157.5	-0.40530695966891533
1096.3165180156604	1587.3333333333333	5098.166666666667	0.8213277927616714
1097.027556957292	1588.1333333333334	5053.9	0.033417228759876405
1097.7385218716379	1587.0666666666666	5016.833333333333	0.5701870010717083
1098.4494127565324	1587.2333333333333	4962.533333333334	0.3303745458598285
1099.1602296098106	1587.3333333333333	4886.466666666666	0.7465954768079787
1099.8709724293074	1587.4333333333334	4800.2	-0.31980283460617515
1100.5816412128574	1587.5333333333333	4727.533333333334	0.1706162679198326
1101.2922359582956	1587.1	4682.366666666667	1.0582845595758663
1102.0027566634565	1587.1666666666667	4645.8	0.5920271618289777
1102.7132033261753	1587.4666666666667	4593.6	-0.4668669138224596
1103.4235759442865	1587.5333333333333	4514.566666666667	0.7722288879604506
1104.1338745156252	1587.1333333333334	4439.1	-0.6999188521827313
1104.844099038026	1587.8333333333333	4387.633333333333	-0.4392738168411175
1105.5542495093239	1587.4666666666667	4352.2	0.0366544050728238
1106.2643259273534	1587.1333333333334	4301.766666666666	-0.41575605900387996
1106.9743282899494	1587.3	4221.3	-0.8729871348607756
1107.684256594947	1587.3666666666666	4148.466666666666	-0.5874570202872182
1108.394110840181	1587.7	4086.4	-0.578974478708805
1109.1038910234856	1587.1	4048.3	0.10588674486280882
1109.8135971426964	1587.1666666666667	3988.6	-0.9333777581383597
1110.5232291956477	1587.6333333333334	3914.0666666666666	-0.9572259523267856
1111.2327871801745	1586.9333333333334	3849.9	0.4800496593170684
1111.9422710941117	1588.1333333333334	3799.0333333333333	-0.3141796813989875
1112.6516809352938	1587.6666666666667	3755.133333333333	0.12023841766029608
1113.3610167015559	1586.5333333333333	3692.766666666667	-0.7485292133507979
1114.0702783907325	1587.2666666666667	3642.0	0.7686317984008726
1114.7794660006589	1586.7666666666667	3595.5666666666666	0.9956419096615228
1115.4885795291696	1587.2	3556.9666666666667	-0.16900190695836279
1116.1976189740992	1587.4333333333334	3514.766666666667	1.1582596999835713
1116.906584333283	1587.2333333333333	3467.133333333333	1.759310578416555
1117.6154756045555	1587.4	3424.8333333333335	0.14972003661332942
1118.3242927857516	1587.4	3388.9333333333334	0.21701663360728773
1119.0330358747062	1587.2333333333333	3345.4666666666667	-1.2496981769168638
1119.741704869254	1586.7333333333333	3308.766666666667	0.9425637257272456
1120.4502997672296	1586.8	3273.7	1.6594358992042817
1121.1588205664682	1586.7666666666667	1662.9666666666667	-5.849807730712456
1121.8672672648045	1587.0666666666666	1663.5333333333333	2.4681282886006652
1122.5756398600731	1586.1666666666667	1663.1666666666667	-3.184403394585288
1123.2839383501089	1585.9666666666667	1663.4	4.888214605210072
