# Supplementary material for: Roblonski: A Material-Efficient Robo-Fluidic Toolbox for Rapid Photochemical Characterization
Source: ACS Cent Sci. 2026 Feb 6;12(3):333–44. doi: 10.1021/acscentsci.5c02027 (PMC13022720; doi:10.1021/acscentsci.5c02027)
Supplement: Supplementary file 2 [file oc5c02027_si_002.zip › BeerLambertStudy/Raw Data (Automataed)/BLEC Study (2025 Jun 12)/Rubpy1/blec_Rubpy1__12062025_aABS_i3_eREF_d105e-01_t-1_m0_v0.csv]

name	C:/Users/cbe.mabolha.shared/Documents/Gilson Spectroscopy Project\BLEC Study (2025 Jun 12)\Rubpy1\blec_Rubpy1__12062025_aABS_i3_eREF_d105e-01_t-1_m0_v0.csv
2025-06-12 17:17:18.996338
count	30
interval	0.1 (Sec)
integration_time	40000 (uSec)
NLC=False	DCC=False	WCAL=-5	Slit=S5
Conc_0=0.105	FRAC=0.0	Conc_(3;None)=0.0
wavelength (nm)	dark reference (int)	light reference (int)	abs (mOD)
W	D	L	S
344.6678771972656	1603.2333333333333	1678.1333333333334	3.4930039388919503
345.45221902608614	1590.7	1664.2666666666667	-12.988127190061014
346.236489003635	1588.2333333333333	1661.7666666666667	-16.987905461077386
347.02068712774695	1586.5666666666666	1661.3	4.087049710480641
347.8048133962569	1586.8333333333333	2385.7	-2.799753689310637
348.5888678069997	1587.6333333333334	2407.8333333333335	0.8303405620814325
349.3728503578101	1588.6	2416.5666666666666	2.4899057393852444
350.15676104652283	1588.7	2427.266666666667	-1.034568675779194
350.94059987097285	1587.9333333333334	2434.1666666666665	-3.4589028718333203
351.72436682899485	1588.0	2444.366666666667	-0.016904208861212484
352.5080619184237	1587.9333333333334	2451.0	0.7218518011307495
353.2916851370942	1587.4333333333334	2456.866666666667	1.7016784660751705
354.0752364828412	1586.8	2455.1666666666665	-2.9407761057164303
354.8587159534994	1586.7666666666667	2459.8	-1.1591791268744651
355.6421235469038	1586.3666666666666	2465.4666666666667	1.930971065062727
356.42545926088906	1587.1666666666667	2469.5	-0.11483413190670365
357.20872309329	1588.2666666666667	2472.0	3.2556207209754136
357.9919150419415	1588.8	2466.866666666667	1.6683641715200304
358.77503510467835	1587.9	2457.9333333333334	1.116246141988689
359.5580832793353	1587.6333333333334	2451.366666666667	-1.1382117348884815
360.34105956374725	1587.2333333333333	2445.0666666666666	-1.3143088167229857
361.12396395574893	1587.6666666666667	2441.866666666667	-0.795798996503061
361.9067964531752	1587.2666666666667	2443.0	1.7289760611122162
362.6895570538609	1587.6	2441.2	-1.7264155067846976
363.47224575564076	1587.6	2440.2	-0.7294934320068751
364.2548625563497	1587.7666666666667	2440.4333333333334	2.912966907608967
365.0374074538224	1587.8333333333333	2439.3333333333335	0.6294987030649372
365.8198804458938	1587.4	2433.3333333333335	1.4398788244682472
366.6022815303986	1587.6333333333334	2430.8333333333335	-0.3089231773907147
367.3846107051717	1587.1	2430.0	-0.44631057404143765
368.1668679680479	1587.3666666666666	2432.1	-0.9586322767577508
368.9490533168619	1588.6	2437.8333333333335	1.5197974377169476
369.7311667494487	1587.7666666666667	2444.5333333333333	0.8287258239607516
370.5132082636429	1587.5	2453.8333333333335	1.9259210360385337
371.2951778572795	1587.4333333333334	2454.0666666666666	-0.9177647933384537
372.07707552819323	1586.7	2458.366666666667	-1.2438036623024145
372.8589012742189	1588.1	2462.3	-0.6618830541257341
373.6406550931913	1587.7333333333333	2471.4	-1.6351468182952156
374.4223369829453	1587.2666666666667	2478.4	-1.459596704969562
375.2039469413157	1587.8666666666666	2488.5	-0.6906183930456948
375.9854849661373	1587.4	2482.0333333333333	0.8098280893257586
376.7669510552448	1587.6333333333334	2485.8	0.40313238010507646
377.5483452064732	1587.5666666666666	2492.6	0.44810578074671426
378.3296674176572	1587.8	2509.0666666666666	2.58471858277375
379.11091768663164	1587.6666666666667	2510.5333333333333	0.6593302636305035
379.89209601123133	1588.1666666666667	2518.9	1.3240933143278515
380.67320238929113	1587.4333333333334	2517.4333333333334	-0.42008174989305197
381.45423681864577	1587.3333333333333	2521.7	1.1014243268537234
382.23519929713007	1587.6	2529.133333333333	-0.2305702791357676
383.01608982257886	1587.4666666666667	2541.9666666666667	0.8805526316031316
383.796908392827	1587.4666666666667	2551.366666666667	0.04505830599082439
384.57765500570923	1587.8666666666666	2551.133333333333	-0.6157330684748895
385.3583296590604	1587.7333333333333	2542.8333333333335	-1.7546664494754152
386.1389323507153	1586.7333333333333	2547.5333333333333	-0.5571257011033819
386.91946307850884	1587.6	2562.8333333333335	1.0700940596554631
387.69992184027564	1588.1666666666667	2583.5333333333333	0.8735100297940002
388.48030863385065	1587.8	2603.266666666667	0.6134406118664018
389.2606234570687	1587.6	2592.9	0.4322198624099573
390.04086630776453	1587.9666666666667	2579.5666666666666	2.3274849721704545
390.82103718377294	1588.0333333333333	2581.6666666666665	-1.8898832342923293
391.6011360829288	1587.2333333333333	2592.8333333333335	-0.12954347058100737
392.3811630030669	1587.4333333333334	2620.0333333333333	1.010575166643814
393.161117942022	1588.2	2663.2	2.5662009531604353
393.941000897629	1587.6333333333334	2702.366666666667	-0.9340227836091053
394.72081186772266	1587.7333333333333	2716.7	0.012822961806228146
395.5005508501378	1588.3333333333333	2701.0333333333333	-0.052037801566348
396.28021784270925	1587.3333333333333	2706.4666666666667	1.749804795203088
397.0598128432718	1587.8	2710.4666666666667	-1.4289615088603864
397.83933584966024	1587.3333333333333	2714.9333333333334	-1.6018315392459501
398.6187868597095	1588.6666666666667	2729.5	0.43165381198235
399.3981658712542	1587.6333333333334	2745.6	0.41275020466734985
400.1774728821293	1588.1	2774.133333333333	0.8185593614630483
400.9567078901696	1587.6	2797.266666666667	-0.9563328541554035
401.7358708932098	1586.6666666666667	2796.9666666666667	-1.5164053952275873
402.5149618890848	1587.2666666666667	2782.8333333333335	0.6300972913817073
403.2939808756294	1587.9333333333334	2789.866666666667	-0.18062739522406365
404.07292785067847	1587.2666666666667	2816.6	-0.8352837621141267
404.8518028120667	1587.2666666666667	2829.7	-0.38433657834393653
405.630605757629	1587.5666666666666	2828.5666666666666	-0.24489962169269075
406.4093366852001	1587.4	2826.266666666667	1.2169708377631419
407.1879955926149	1587.4666666666667	2828.2	-0.2915941520757388
407.9665824777082	1588.7333333333333	2845.0333333333333	0.2535824320112934
408.74509733831474	1587.4	2862.0333333333333	-1.5305448354453826
409.52354017226935	1587.9333333333334	2872.4	-0.8444601948398345
410.3019109774069	1587.2333333333333	2879.4666666666667	0.695122460409568
411.08020975156217	1587.8333333333333	2889.4	-0.07784948672770263
411.8584364925699	1587.9666666666667	2917.9666666666667	1.4282249909884743
412.6365911982651	1587.0	2937.1666666666665	-1.1671279729240331
413.4146738664823	1586.7666666666667	2960.9	-1.0732419066765402
414.19268449505654	1588.1	2994.5333333333333	-0.7404676945221321
414.97062308182257	1587.5666666666666	3025.8333333333335	-0.5632873447288306
415.74848962461516	1588.0333333333333	3072.633333333333	0.6049893776784045
416.52628412126916	1588.1333333333334	3143.0333333333333	1.044000029978967
417.3040065696194	1588.3666666666666	3209.9333333333334	-1.977389178039547
418.0816569675006	1586.9	3211.733333333333	0.9543663321922903
418.8592353127476	1587.8333333333333	3199.766666666667	0.8180245182438374
419.63674160319533	1588.1	3211.366666666667	1.5276818304365511
420.4141758366785	1588.2666666666667	3247.8333333333335	-0.20058381801327563
421.1915380110319	1587.9666666666667	3266.9333333333334	-0.9560175501554983
421.9688281240904	1587.2333333333333	3261.5333333333333	0.5796881116366217
422.7460461736888	1587.9333333333334	3321.3333333333335	-0.9843600930440842
423.52319215766187	1587.1666666666667	3392.8	0.810513140675028
424.3002660738445	1587.6	3461.7	-1.9576039960598843
425.0772679200714	1587.6666666666667	3603.233333333333	-1.434097368318327
425.8541976941775	1587.2666666666667	3753.633333333333	0.3074982607153467
426.6310553939975	1587.7	3823.3333333333335	-0.14243408896115414
427.40784101736625	1587.5666666666666	3877.1	-0.27811838296554575
428.18455456211865	1587.8666666666666	4001.3	-0.04198602854294321
428.96119602608934	1587.6666666666667	4191.566666666667	0.47838370289912496
429.7377654071133	1588.0333333333333	4401.533333333334	-0.10289509777509266
430.5142627030252	1587.3333333333333	4524.466666666666	0.2267830609426313
431.29068791166	1587.9333333333334	4673.066666666667	0.6198304790043013
432.06704103085235	1588.1	4795.666666666667	0.07221766726395054
432.8433220584372	1588.2666666666667	4886.266666666666	-0.21064362333813438
433.6195309922492	1587.3	4937.566666666667	0.13397148091406075
434.3956678301234	1587.2	4981.566666666667	0.6145738050721142
435.1717325698944	1587.7333333333333	4997.466666666666	0.1910956052485451
435.9477252093971	1588.1333333333334	5017.666666666667	1.2131551924031565
436.72364574646633	1587.2333333333333	5063.566666666667	0.43330292086044836
437.49949417893686	1587.9	5122.366666666667	-0.34800387396849347
438.27527050464346	1587.4333333333334	5224.7	1.1916666886516751
439.0509747214211	1588.1333333333334	5393.333333333333	0.14459106569086716
439.8266068271044	1587.6666666666667	5662.3	1.2773428647294653
440.6021668195283	1587.6666666666667	6033.366666666667	0.2442903471488692
441.37765469652754	1588.2333333333333	6491.966666666666	0.023617722055076958
442.1530704559369	1587.7333333333333	6990.766666666666	-0.18483409274697066
442.9284140955914	1587.4333333333334	7437.1	-0.311707046127853
443.7036856133256	1587.9	7747.633333333333	0.5573501684741554
444.47888500697445	1587.4333333333334	7917.933333333333	0.5949710617551855
445.2540122743727	1587.8333333333333	7960.133333333333	1.3629344036975315
446.0290674133552	1588.0333333333333	7888.533333333334	-0.4753578667830332
446.8040504217568	1587.6	7796.833333333333	-0.2144399411069119
447.5789612974122	1587.7666666666667	7722.033333333334	0.9426371118121534
448.35380003815635	1587.6666666666667	7676.2	0.4662722347394693
449.1285666418239	1586.7333333333333	7638.3	0.27997617558403237
449.90326110624983	1587.5666666666666	7629.966666666666	-0.0670776867350953
450.67788342926883	1587.6	7652.766666666666	-0.9727338352395014
451.4524336087157	1587.6666666666667	7688.933333333333	0.4581729284030186
452.22691164242536	1587.5333333333333	7726.966666666666	-0.3394122741700475
453.00131752823256	1588.3333333333333	7794.966666666666	-0.004664817206346301
453.7756512639721	1587.8333333333333	7866.066666666667	-0.10144427846742919
454.5499128474788	1587.6333333333334	7944.5	0.6061842492987998
455.32410227658755	1587.7	7982.5	0.08150407866716013
456.09821954913303	1587.6333333333334	7987.366666666667	-0.022619857706170175
456.8722646629501	1588.3	7969.566666666667	0.5152756649403423
457.6462376158736	1588.0	7889.7	0.10568564586267981
458.4201384057383	1588.7	7802.966666666666	0.19805742185718203
459.1939670303791	1587.6333333333334	7678.366666666667	0.10934677405509403
459.96772348763074	1587.4	7537.3	0.7549053127618007
460.741407775328	1587.8	7389.2	-0.18960467112199036
461.51501989130577	1587.9	7253.2	0.8338243809727199
462.2885598333988	1587.3333333333333	7129.266666666666	-1.051431499519551
463.0620275994419	1587.8	7054.566666666667	-0.06354947769584958
463.83542318726995	1587.8666666666666	6983.2	-0.24946118857191169
464.6087465947177	1587.5333333333333	6928.3	-0.390145728811926
465.38199781962	1587.9666666666667	6913.8	0.4432867129609136
466.1551768598116	1587.7333333333333	6888.933333333333	-1.2843029044519216
466.92828371312737	1587.2666666666667	6916.2	-0.45343235334574616
467.7013183774021	1587.8666666666666	6943.6	-0.6482330900044294
468.4742808504707	1587.1666666666667	6989.533333333334	-0.2544927134252007
469.24717113016777	1587.9333333333334	7047.166666666667	-0.14051963322935082
470.0199892143283	1588.5	7116.433333333333	-0.18065875707816068
470.792735100787	1587.3666666666666	7200.666666666667	1.0405669521646175
471.5654087873788	1587.6666666666667	7256.8	-0.4287866505637101
472.33801027193834	1587.8666666666666	7341.7	0.25670498159448224
473.11053955230057	1588.1	7411.133333333333	-0.2708973911334619
473.88299662630027	1587.5666666666666	7470.433333333333	-0.21403573165017584
474.65538149177223	1588.0666666666666	7524.7	0.412302216696921
475.4276941465513	1588.0	7558.966666666666	0.6988118433091287
476.1999345884722	1588.2333333333333	7588.333333333333	1.2733614810711102
476.97210281536985	1587.8333333333333	7575.366666666667	0.09913991406364212
477.74419882507897	1587.3333333333333	7545.8	-0.7767657715830555
478.51622261543446	1587.7666666666667	7525.666666666667	-0.3265665378842311
479.2881741842711	1588.2333333333333	7486.833333333333	-0.5273377652987825
480.06005352942367	1587.1333333333334	7429.066666666667	-0.29478543403096713
480.831860648727	1588.3	7380.833333333333	-0.3472447443309098
481.60359554001593	1587.9333333333334	7349.6	0.08040908305427787
482.37525820112523	1588.3	7304.1	-0.017728631299988282
483.14684862988975	1587.5333333333333	7265.966666666666	1.435119954659517
483.91836682414424	1587.7333333333333	7205.866666666667	0.1340112821073431
484.68981278172356	1588.1333333333334	7158.566666666667	-0.9008511700274111
485.46118650046253	1588.2666666666667	7119.2	0.413741013394642
486.23248797819593	1587.9	7082.5	0.6538913016432075
487.0037172127586	1587.3	7032.766666666666	-0.37999158612543354
487.7748742019853	1588.0666666666666	7001.5	0.11232998941769762
488.54595894371096	1587.4	6965.966666666666	-0.15877024855038477
489.31697143577026	1588.2	6944.366666666667	-0.06756397622537492
490.08791167599804	1588.1	6898.766666666666	0.24267517537278485
490.8587796622292	1587.9666666666667	6870.066666666667	-0.08221225972058548
491.6295753922984	1587.6333333333334	6842.833333333333	-0.05509044213533056
492.4002988640406	1587.7333333333333	6820.2	0.016600307647468455
493.17095007529053	1587.6	6787.633333333333	0.21998547592795287
493.94152902388305	1588.0333333333333	6754.366666666667	0.41490606658074014
494.71203570765294	1587.6666666666667	6726.5	0.0760677063885942
495.482470124435	1587.8666666666666	6684.4	-0.658486518078114
496.25283227206404	1588.4	6676.833333333333	0.17073225693239846
497.02312214837485	1587.5	6635.7	-0.1863574154541431
497.7933397512024	1587.8333333333333	6614.3	0.3226856148477259
498.56348507838123	1588.0	6595.633333333333	-0.03179855028684147
499.3335581277464	1587.4333333333334	6573.3	0.598534032451318
500.10355889713264	1587.7333333333333	6552.033333333334	0.28587359459494976
500.8734873843747	1587.8666666666666	6546.4	-0.3356138247159426
501.6433435873074	1587.9333333333334	6544.733333333334	-0.07884715009053227
502.4131275037657	1588.2	6548.5	-0.7144369865456398
503.1828391315842	1588.3333333333333	6559.166666666667	-0.7943269135807013
503.95247846859786	1588.2333333333333	6584.066666666667	-0.16803474400034557
504.72204551264144	1588.0666666666666	6604.133333333333	-0.7151445217944523
505.49154026154974	1587.9	6642.733333333334	0.3352043678378044
506.2609627131576	1587.4	6678.166666666667	-0.08530185349409186
507.03031286529983	1588.7333333333333	6740.966666666666	-0.13765588529399717
507.7995907158112	1587.9333333333334	6790.0	0.375845037588735
508.5687962625266	1587.8333333333333	6864.766666666666	-0.27150690752733464
509.33792950328075	1588.2666666666667	6943.0	0.35159634151264835
510.1069904359085	1587.7333333333333	7016.7	0.12001026617094322
510.8759790582447	1588.1	7103.766666666666	-0.21254152296248105
511.6448953681241	1587.7666666666667	7184.533333333334	0.03880042784281238
512.4137393633815	1588.3	7285.0	-0.13212256245739978
513.1825110418519	1588.1	7386.433333333333	0.32718603337395735
513.9512104013698	1587.8333333333333	7477.533333333334	0.49678631242051996
514.7198374397702	1588.0666666666666	7586.633333333333	0.1906944272880037
515.4883921548881	1587.8	7688.3	0.06644906594505472
516.2568745445578	1588.1333333333334	7792.0	-0.44546256979898624
517.0252846066146	1588.0	7909.3	0.570612494297665
517.793622338893	1588.0	8012.366666666667	0.322351681403626
518.561887739228	1587.8666666666666	8101.5	-0.6484825868826862
519.3300808054544	1587.9666666666667	8203.833333333334	0.44004021832713003
520.0982015354069	1588.1666666666667	8292.8	0.5249969378486057
520.8662499269203	1588.1	8391.533333333333	0.23412331493719724
521.6342259778296	1587.7666666666667	8485.933333333332	0.6741731449216499
522.4021296859694	1587.7	8552.366666666667	-0.9032340113279288
523.1699610491747	1587.9	8630.466666666667	-0.1993444496013961
523.9377200652801	1587.9	8694.833333333334	-0.30747089909232217
524.7054067321207	1587.7666666666667	8777.3	0.8646730276712757
525.4730210475309	1588.1	8840.366666666667	0.6392324997199513
526.2405630093459	1587.9333333333334	8891.233333333334	-0.3110914057067631
527.0080326154003	1587.9333333333334	8945.933333333332	0.11215902028698026
527.7754298635291	1587.9	8998.966666666667	0.29896699229155904
528.5427547515668	1588.3333333333333	9034.5	0.05055090406246155
529.3100072773485	1588.0	9082.8	0.5508371948360736
530.077187438709	1587.9333333333334	9122.233333333334	-0.37259375152373064
530.8442952334829	1587.6	9177.233333333334	0.15261898321453118
531.6113306595051	1587.7666666666667	9196.766666666666	-1.4169861789406146
532.3782937146104	1588.6666666666667	9240.133333333333	-0.9260860039835241
533.1451843966338	1588.1333333333334	9281.866666666667	-0.590419010000475
533.9120027034099	1588.0333333333333	9320.733333333334	0.1872515914781989
534.6787486327736	1587.9333333333334	9343.533333333333	-0.08398818063716706
535.4454221825597	1587.8	9398.466666666667	-0.27051574239830106
536.212023350603	1587.7666666666667	9426.9	0.08865037296934958
536.9785521347383	1587.9	9460.9	0.2611810921143716
537.7450085328004	1588.1333333333334	9474.266666666666	-0.04405428483414263
538.5113925426242	1588.0333333333333	9491.333333333334	-0.25819308027358506
539.2777041620444	1588.0333333333333	9526.4	-0.42651517171186126
540.0439433888959	1588.2333333333333	9556.633333333333	0.33077196499537165
540.8101102210134	1588.9333333333334	9580.3	0.3932768260276008
541.5762046562318	1588.2333333333333	9601.233333333334	-0.2167408563529423
542.3422266923859	1587.7	9609.166666666666	-0.7086755311515661
543.1081763273105	1587.8666666666666	9627.566666666668	-0.0360110017911369
543.8740535588404	1588.4	9625.4	-0.6497576042636081
544.6398583848105	1587.9666666666667	9639.333333333334	-0.3145387967694655
545.4055908030555	1588.1666666666667	9641.433333333332	0.4262382540676007
546.1712508114102	1588.3333333333333	9652.433333333332	0.7995891569890609
546.9368384077096	1588.2	9647.333333333334	-0.2891052850723044
547.7023535897882	1588.0	9658.966666666667	0.05022508108485641
548.4677963554811	1588.0666666666666	9652.2	0.15800361678952107
549.2331667026231	1587.4666666666667	9657.766666666666	0.1453218959194784
549.9984646290487	1588.2	9650.833333333334	-0.38944949176442023
550.7636901325931	1588.2333333333333	9666.4	0.2061347215869481
551.5288432110908	1587.3333333333333	9654.766666666666	-0.09688866812664952
552.2939238623768	1587.8333333333333	9652.266666666666	0.35916893613066253
553.0589320842859	1588.1333333333334	9643.433333333332	0.0449307648041447
553.8238678746528	1587.2666666666667	9629.766666666666	-0.23213767120351594
554.5887312313124	1587.5666666666666	9628.066666666668	-0.4228987447264766
555.3535221520995	1588.0	9633.366666666667	0.08097859124123624
556.1182406348488	1587.9	9624.8	0.019814224721796597
556.8828866773954	1588.0	9643.0	-0.04133373785774381
557.6474602775738	1587.6333333333334	9645.2	0.8128378893823327
558.411961433219	1587.8666666666666	9628.866666666667	-0.8704885022451325
559.1763901421657	1588.1666666666667	9644.533333333333	-0.312548052811542
559.9407464022488	1588.0	9658.9	0.4576253386155201
560.7050302113031	1588.0666666666666	9670.333333333334	-0.19160985857925306
561.4692415671633	1588.5	9688.533333333333	-0.050039073747533344
562.2333804676643	1588.2	9686.966666666667	0.10189901221132036
562.997446910641	1587.7666666666667	9711.533333333333	0.47426859211296324
563.7614408939281	1588.5	9731.133333333333	0.6422830805704265
564.5253624153604	1587.8333333333333	9752.833333333334	0.3086102964964471
565.2892114727728	1588.1333333333334	9780.166666666666	0.46500709260361206
566.0529880639999	1588.2666666666667	9798.9	0.9513728715416384
566.8166921868768	1588.7	9808.366666666667	0.5727677595930498
567.5803238392382	1588.0333333333333	9813.466666666667	-0.6014916396811815
568.3438830189189	1587.7333333333333	9836.166666666666	0.4161481721578528
569.1073697237535	1588.0666666666666	9852.133333333333	1.1436378852221345
569.8707839515772	1587.9	9865.466666666667	0.3429161092198924
570.6341257002246	1588.0333333333333	9867.733333333334	0.4408282232142341
571.3973949675305	1587.7666666666667	9893.4	0.9299988843432964
572.1605917513298	1587.7	9892.233333333334	0.38541870932864103
572.9237160494572	1587.7333333333333	9906.966666666667	-0.36874931691321705
573.6867678597476	1587.9666666666667	9931.5	0.24123952555582664
574.4497471800358	1588.3666666666666	9930.8	0.41493078877740647
575.2126540081566	1588.3	9946.1	0.656959701882986
575.9754883419448	1587.6	9949.433333333332	0.4001046201946862
576.7382501792351	1588.1	9978.366666666667	-0.32597635421934273
577.5009395178625	1588.0666666666666	9982.966666666667	-0.19309409881761586
578.2635563556619	1588.0	10000.9	0.3012353864361074
579.0261006904677	1587.5666666666666	10005.666666666666	0.35784192357973055
579.7885725201152	1587.8	10014.066666666668	0.24230820397035585
580.5509718424388	1588.2	10044.5	-0.09927983059957285
581.3132986552736	1588.0	10069.666666666666	0.44911974126841
582.0755529564542	1588.2333333333333	10063.6	-0.3175840648610832
582.8377347438156	1587.6	10085.3	0.059629273814382364
583.5998440151925	1588.3666666666666	10114.566666666668	0.32611578256318585
584.3618807684197	1588.4	10155.8	0.4564634290896865
585.123845001332	1588.0666666666666	10166.533333333333	0.17385113721553327
585.8857367117644	1587.8333333333333	10201.733333333334	0.011764328773518937
586.6475558975515	1587.3333333333333	10248.466666666667	0.305979550808327
587.4093025565281	1587.6	10276.566666666668	-1.0865874875998882
588.1709766865292	1588.6	10325.4	0.6168250155629847
588.9325782853895	1587.6	10373.733333333334	-0.4248860893024069
589.6941073509438	1588.3333333333333	10441.633333333333	0.3091535568920315
590.4555638810269	1588.7666666666667	10508.8	0.44815652124549343
591.2169478734736	1587.6666666666667	10568.9	-0.49294901788015244
591.9782593261189	1587.6333333333334	10646.666666666666	0.12306468799391253
592.7394982367973	1588.0666666666666	10744.4	0.7136327481701024
593.5006646033439	1587.5666666666666	10822.233333333334	-0.0674025902526346
594.2617584235933	1587.9666666666667	10916.2	0.10864656945302807
595.0227796953804	1587.9333333333334	11017.266666666666	0.25031958270639243
595.78372841654	1588.4333333333334	11114.566666666668	-0.1306710902938676
596.544604584907	1588.2	11215.2	-0.6686482752731783
597.3054081983161	1587.9	11331.0	-0.5360496861137901
598.0661392546021	1587.5	11458.1	0.18189976404213906
598.8267977515999	1587.9666666666667	11585.7	0.7884144131351809
599.5873836871442	1587.7	11711.9	-0.06862925160405246
600.34789705907	1587.8	11847.433333333332	-0.20877982920827007
601.1083378652119	1587.7	11972.3	-0.06969609402200866
601.8687061034049	1587.6	12109.266666666666	-0.18845378067600774
602.6290017714836	1588.0666666666666	12250.533333333333	0.17789576551233283
603.3892248672829	1587.9333333333334	12411.666666666666	0.7295367804937146
604.1493753886377	1587.7333333333333	12540.4	0.3715654081159752
604.9094533333828	1588.2333333333333	12687.1	0.13175638565540124
605.6694586993528	1587.6333333333334	12811.566666666668	-0.03095378365477896
606.4293914843829	1587.8333333333333	12955.4	0.31084278056413683
607.1892516863076	1587.7666666666667	13081.5	0.3477642160714717
607.9490393029618	1588.5	13216.8	-0.1443885057188051
608.7087543321802	1588.0666666666666	13351.966666666667	-0.02830254028032084
609.4683967717978	1588.0666666666666	13498.166666666666	-0.17256380498203536
610.2279666196492	1588.3333333333333	13648.833333333334	0.08162956279174256
610.9874638735695	1587.9333333333334	13777.833333333334	-0.11517999535621705
611.7468885313933	1587.9666666666667	13906.733333333334	0.11870706118284233
612.5062405909555	1587.9666666666667	14039.1	-0.029065623828977837
613.2655200500909	1588.0333333333333	14129.0	-0.2204221299016269
614.0247269066342	1588.5	14244.3	0.29178268552358005
614.7838611584203	1587.5666666666666	14362.7	0.09406384744477904
615.5429228032841	1587.5	14472.266666666666	0.5700060030967583
616.3019118390603	1587.5666666666666	14565.4	-0.32225344601916023
617.0608282635836	1588.1	14690.633333333333	0.14034006470956034
617.8196720746892	1587.8333333333333	14752.733333333334	-0.12973663500222696
618.5784432702114	1587.8666666666666	14825.033333333333	0.10937616868741892
619.3371418479854	1587.7	14919.7	0.3432625735388513
620.0957678058459	1587.5666666666666	15005.966666666667	0.3550878009529986
620.8543211416277	1588.0333333333333	15095.6	-0.1521591941265679
621.6128018531655	1587.9666666666667	15139.866666666667	0.026706454154508338
622.3712099382943	1588.5	15184.133333333333	0.41013742013435767
623.1295453948488	1588.1	15234.766666666666	0.07744583301378379
623.8878082206638	1588.4	15306.333333333334	0.1171536767264466
624.6459984135743	1588.1666666666667	15369.033333333333	0.38569625663962737
625.4041159714149	1587.6666666666667	15391.366666666667	-0.19187689953848436
626.1621608920203	1587.5666666666666	15436.0	0.02299834538660692
626.9201331732256	1587.7666666666667	15463.5	0.46451458990181826
627.6780328128656	1588.0333333333333	15518.566666666668	0.10912874859798619
628.4358598087749	1587.8666666666666	15567.8	0.23409030918464366
629.1936141587885	1587.7333333333333	15606.7	-0.13525418763598118
629.9512958607411	1587.2	15618.6	-0.2537291049767848
630.7089049124675	1587.6	15668.066666666668	0.006168795063254524
631.4664413118026	1587.4666666666667	15705.333333333334	0.11178315649867776
632.2239050565811	1587.6	15704.133333333333	0.18873271373867928
632.9812961446379	1588.1666666666667	15697.333333333334	-0.41739513987224974
633.7386145738079	1588.5	15714.8	-0.34624076596847314
634.4958603419257	1587.4	15731.7	0.14433540521169533
635.2530334468262	1587.6666666666667	15751.2	-0.16452619653254402
636.0101338863443	1587.8666666666666	15757.366666666667	0.282071131738726
636.7671616583146	1588.2333333333333	15708.9	-0.9810310577922376
637.5241167605723	1587.8	15684.133333333333	-0.7746694957110097
638.2809991909518	1587.1333333333334	15673.9	-0.28765103000746756
639.037808947288	1587.9	15663.8	0.09874326595831097
639.7945460274159	1587.6333333333334	15636.333333333334	0.07110686992458719
640.5512104291702	1588.5333333333333	15614.3	0.2560449083006044
641.3078021503857	1587.6	15569.066666666668	-0.18840286733161196
642.0643211888971	1587.4333333333334	15551.533333333333	0.5871649011089665
642.8207675425394	1588.0	15520.833333333334	-0.2503314905845312
643.5771412091474	1588.6333333333334	15509.866666666667	0.15393026679704735
644.3334421865558	1587.7333333333333	15508.766666666666	0.7118747250310021
645.0896704725996	1587.7333333333333	15451.5	0.0898100982922123
645.8458260651132	1588.3	15438.0	0.3659937918648304
646.6019089619319	1587.9	15409.066666666668	-0.22199500933890004
647.3579191608902	1587.8666666666666	15389.366666666667	0.18884421730456194
648.1138566598231	1587.9333333333334	15370.6	-0.10187100753097177
648.8697214565653	1587.6666666666667	15395.366666666667	0.29156291477196544
649.6255135489516	1588.1666666666667	15365.6	0.40472293290731165
650.3812329348169	1587.5333333333333	15332.433333333332	0.4056813347684364
651.1368796119959	1588.1333333333334	15362.333333333334	0.33644560714155963
651.8924535783235	1587.2666666666667	15388.266666666666	-0.14053581910242421
652.6479548316345	1588.4	15386.3	0.48289123040615745
653.4033833697637	1587.7	15362.366666666667	0.20288068560111333
654.1587391905458	1587.7666666666667	15354.033333333333	-0.04942196687380514
654.9140222918159	1588.4333333333334	15362.366666666667	0.4795232423726183
655.6692326714084	1587.6333333333334	15372.433333333332	0.29835278424221884
656.4243703271585	1587.8	15367.633333333333	-0.11554575714385693
657.1794352569008	1588.1333333333334	15402.6	0.0995639963211153
657.9344274584702	1588.2	15419.033333333333	-0.18626942455877415
658.6893469297014	1588.5333333333333	15439.4	-0.0438948380218104
659.4441936684294	1588.2333333333333	15474.066666666668	0.2847056595528024
660.1989676724888	1587.4333333333334	15479.833333333334	-0.3458206630493007
660.9536689397146	1587.2666666666667	15513.633333333333	0.627272346044957
661.7082974679414	1587.6666666666667	15556.533333333333	0.20213315678840355
662.4628532550042	1587.8	15568.1	-0.4677901624014024
663.2173362987378	1587.4	15659.1	0.018518177948270955
663.9717465969768	1587.3666666666666	15703.833333333334	-0.06357654902561082
664.7260841475563	1587.8	15757.733333333334	0.38737191549233513
665.480348948311	1587.5666666666666	15782.633333333333	-0.4770159966870921
666.2345409970756	1587.4666666666667	15871.7	-0.01418819217882923
666.988660291685	1587.8	15907.2	-0.37086756508914503
667.742706829974	1587.8666666666666	15992.933333333332	-0.1456944260831252
668.4966806097776	1587.8666666666666	16091.466666666667	-0.07485332198856055
669.2505816289303	1588.3	16184.266666666666	-0.1527124891592841
670.0044098852671	1587.2666666666667	16296.933333333332	0.28549661514363867
670.7581653766227	1588.4	16355.9	-0.18229630667244995
671.511848100832	1587.2666666666667	16478.533333333333	0.28882332853595116
672.2654580557298	1587.7333333333333	16559.766666666666	-0.447444857018951
673.0189952391509	1588.2666666666667	16674.266666666666	-0.2551778621551643
673.7724596489301	1587.9	16750.066666666666	-0.03246119299420123
674.5258512829022	1587.5	16837.333333333332	-0.18032726402936158
675.279170138902	1587.8666666666666	16960.066666666666	0.0442636292840287
676.0324162147645	1588.2	17071.766666666666	-0.0841380588040586
676.7855895083242	1587.9333333333334	17203.066666666666	0.31161075107914893
677.5386900174161	1587.7	17306.0	-0.07183170408422354
678.2917177398749	1587.8666666666666	17413.3	-0.651735034468253
679.0446726735356	1587.6666666666667	17532.866666666665	-0.660441267872742
679.797554816233	1587.6333333333334	17675.3	0.1160961330619919
680.5503641658016	1587.8333333333333	17841.8	-0.28046198731155636
681.3031007200765	1588.3	17962.666666666668	0.06454367310159355
682.0557644768925	1586.8666666666666	18049.333333333332	-0.31381915238905694
682.8083554340842	1587.9666666666667	18157.166666666668	-0.019220938393957915
683.5608735894867	1588.1	18250.866666666665	0.0999226042672612
684.3133189409347	1588.2333333333333	18371.633333333335	0.7346490886171652
685.0656914862628	1587.9	18513.233333333334	0.1420054180871833
685.8179912233061	1588.2	18669.2	0.5088097142277651
686.5702181498993	1587.8666666666666	18797.633333333335	0.20277130618172373
687.3223722638772	1588.4	18942.433333333334	0.2378079602425059
688.0744535630747	1587.6666666666667	19106.7	0.5382735195480485
688.8264620453265	1587.7333333333333	19183.866666666665	-0.1266785817272705
689.5783977084674	1587.3666666666666	19282.133333333335	0.2127638997976009
690.3302605503324	1587.8333333333333	19413.366666666665	0.20145262333153965
691.082050568756	1588.0333333333333	19515.7	0.5074025064544491
691.8337677615733	1587.5333333333333	19592.066666666666	0.37082372437621847
692.585412126619	1587.7666666666667	19666.8	-0.22254680763678614
693.3369836617278	1587.8	19723.466666666667	-0.1428601594967227
694.0884823647348	1587.9666666666667	19816.3	-0.22072449092747548
694.8399082334745	1587.7666666666667	19883.6	0.07200924502735653
695.5912612657819	1587.9333333333334	19955.2	-0.011822351649683212
696.3425414594917	1587.7333333333333	20057.266666666666	-0.0423233204081826
697.0937488124388	1587.7333333333333	20107.266666666666	-0.15787212281468482
697.8448833224579	1587.6666666666667	20161.7	-0.2688075857361084
698.5959449873841	1588.0333333333333	20218.066666666666	-0.7298142182181364
699.3469338050518	1587.6666666666667	20337.233333333334	-0.23619741706614436
700.0978497732962	1587.5666666666666	20390.4	0.21254706452526131
700.8486928899517	1588.0666666666666	20367.433333333334	-0.693230980035294
701.5994631528534	1588.0666666666666	20401.1	-0.08771325455184965
702.3501605598362	1587.8666666666666	20380.6	0.3591191539665956
703.1007851087347	1588.2666666666667	20368.866666666665	0.18580762693816524
703.8513367973837	1588.0333333333333	20395.266666666666	-0.04541166751705083
704.6018156236181	1588.8333333333333	20422.966666666667	0.4991276772505841
705.3522215852728	1588.1666666666667	20455.5	0.23945662170871745
706.1025546801824	1587.9666666666667	20435.9	0.05146356338085473
706.8528149061818	1588.0666666666666	20401.733333333334	0.001538935353262974
707.603002261106	1588.1333333333334	20340.333333333332	-0.07410457323116885
708.3531167427894	1588.2666666666667	20314.033333333333	0.08195402552579438
709.1031583490673	1587.8333333333333	20310.1	-0.4103873270602366
709.8531270777742	1587.8666666666666	20278.566666666666	0.1696549085174209
710.6030229267449	1587.8666666666666	20216.566666666666	-0.08158851187880971
711.3528458938142	1587.9666666666667	20180.466666666667	-0.07007010049134603
712.1025959768172	1588.1	20124.033333333333	-0.3903223558196327
712.8522731735884	1588.3333333333333	20069.4	-0.28033600112488755
713.6018774819628	1587.4666666666667	19982.0	0.18577153417499515
714.351408899775	1588.6	19905.266666666666	0.46497157669809813
715.1008674248601	1588.2666666666667	19802.8	-0.1565427504782498
715.8502530550527	1588.4333333333334	19674.333333333332	0.3891829247836611
716.5995657881876	1588.8	19542.466666666667	0.3258773623743784
717.3488056220998	1587.5666666666666	19448.566666666666	-0.08914672584067519
718.097972554624	1588.2333333333333	19373.6	-0.16926958556296723
718.8470665835949	1587.5333333333333	19329.433333333334	-0.1533712972200087
719.5960877068475	1587.5	19260.933333333334	-0.7455687041344958
720.3450359222164	1588.4333333333334	19212.733333333334	-0.8501308971456417
721.0939112275368	1587.9333333333334	19202.3	0.2770540126640967
721.842713620643	1587.8	19188.6	0.40156073035750106
722.5914430993702	1588.0666666666666	19138.666666666668	-0.30508458260596577
723.340099661553	1588.1	19069.033333333333	0.17145671987784877
724.0886833050263	1588.2	19025.4	-0.1784578003912327
724.837194027625	1588.2333333333333	19018.4	0.6100459720288426
725.5856318271836	1587.6333333333334	18969.666666666668	0.16160135809411774
726.3339967015373	1588.4	18910.733333333334	-0.22474837797525118
727.0822886485207	1588.0333333333333	18855.666666666668	-0.2857865043734725
727.8305076659686	1588.0666666666666	18811.066666666666	0.2455047238817756
728.5786537517159	1587.7666666666667	18734.0	-0.07597992246009314
729.3267269035974	1587.6666666666667	18664.7	-0.170357597325403
730.0747271194479	1587.5	18619.933333333334	-0.5283388509314088
730.822654397102	1588.5333333333333	18622.066666666666	0.08329636223203322
731.5705087343949	1587.7333333333333	18621.566666666666	0.5034125655678309
732.3182901291611	1588.2	18567.433333333334	0.33605411525937146
733.0659985792356	1588.2333333333333	18527.066666666666	0.186349926991359
733.8136340824532	1588.3666666666666	18490.033333333333	-0.4999152552652717
734.5611966366486	1588.5666666666666	18512.0	0.3799684367794135
735.3086862396566	1587.8333333333333	18498.0	-0.6304742898253595
736.056102889312	1588.1666666666667	18519.033333333333	0.20012428012027192
736.8034465834498	1587.9666666666667	18503.433333333334	-0.3062731702496438
737.5507173199047	1588.1333333333334	18516.8	-0.11628429598628723
738.2979150965115	1587.9666666666667	18522.3	-0.12393700149744045
739.045039911105	1587.4333333333334	18518.633333333335	-0.39398458947628134
739.79209176152	1588.2	18546.566666666666	0.5825787869492567
740.5390706455914	1587.4666666666667	18494.333333333332	-0.5219978795621839
741.285976561154	1588.3333333333333	18513.1	0.2814990972797457
742.0328095060426	1587.7666666666667	18500.433333333334	-0.11639429043440964
742.7795694780918	1587.5333333333333	18482.4	0.3505959396239487
743.5262564751367	1587.5666666666666	18465.566666666666	0.3612474424496923
744.272870495012	1588.3666666666666	18389.633333333335	0.4077425435008121
745.0194115355524	1588.1	18336.066666666666	0.08212315674869351
745.765879594593	1588.1	18311.933333333334	0.39923421413127
746.5122746699683	1588.2666666666667	18325.5	-0.2196358756990123
747.2585967595134	1588.1	18326.3	-0.3086513529906775
748.0048458610628	1587.6	18373.133333333335	-0.0672649589582594
748.7510219724516	1586.9666666666667	18395.333333333332	0.21450831922618294
749.4971250915144	1587.5333333333333	18416.466666666667	0.5474409415597138
750.243155216086	1587.9666666666667	18393.5	-0.48212283345038526
750.9891123440015	1587.9	18480.466666666667	0.17742976296255158
751.7349964730954	1588.2666666666667	18548.9	0.1306103897984617
752.4808076012027	1588.1333333333334	18588.4	0.16608292044038384
753.2265457261582	1588.3666666666666	18626.566666666666	0.2235150886359094
753.9722108457964	1588.1333333333334	18681.033333333333	-0.219299385383462
754.7178029579526	1588.6333333333334	18724.7	0.027034317432748447
755.4633220604613	1587.5	18745.833333333332	-0.04471378852997236
756.2087681511574	1588.3	18782.666666666668	-0.24914031417714108
756.9541412278757	1587.9666666666667	18829.966666666667	0.2771583246641389
757.699441288451	1587.8	18891.666666666668	0.27365568193856893
758.4446683307182	1587.6	18938.466666666667	-0.376123397783587
759.1898223525119	1588.6666666666667	18969.166666666668	0.08329950864267814
759.9349033516671	1588.4666666666667	19000.1	-0.15794219566328394
760.6799113260186	1588.0666666666666	19061.633333333335	-0.322986670052755
761.424846273401	1588.0	19118.7	-0.5314762975483237
762.1697081916495	1588.1333333333334	19206.633333333335	0.09285792985611399
762.9144970785986	1587.8666666666666	19318.733333333334	0.14045324070853488
763.6592129320832	1587.4333333333334	19391.3	0.12279680511924297
764.4038557499381	1588.1	19445.133333333335	0.2546306651133499
765.1484255299982	1588.0	19462.166666666668	0.26086964873146573
765.8929222700982	1587.1	19546.3	-0.08624158424200483
766.637345968073	1587.5333333333333	19623.233333333334	0.10194941743877957
767.3816966217572	1588.4333333333334	19727.533333333333	0.3536941549330838
768.1259742289859	1587.5333333333333	19798.166666666668	0.4263005854601561
768.8701787875938	1588.0666666666666	19869.733333333334	0.08315304270926194
769.6143102954156	1588.0	19940.3	-0.06467762587295396
770.3583687502863	1588.4666666666667	20006.6	0.04480378467283394
771.1023541500406	1588.0666666666666	20023.6	-0.7077175757296296
771.8462664925133	1588.0333333333333	20118.866666666665	0.14142213540018087
772.5901057755393	1587.9666666666667	20233.733333333334	0.041927361670561714
773.3338719969533	1588.1666666666667	20316.133333333335	0.6273456893262538
774.0775651545903	1587.7333333333333	20381.5	0.19723673554944213
774.8211852462848	1588.4	20461.566666666666	0.2217312907530233
775.5647322698719	1588.3	20565.9	-0.09457931465039636
776.3082062231862	1587.5333333333333	20636.5	0.34135686630462
777.0516071040627	1587.4666666666667	20730.333333333332	0.5069724347863283
777.7949349103361	1587.3333333333333	20818.566666666666	-0.24909176004391215
778.5381896398412	1588.0333333333333	20952.466666666667	0.3537498526302146
779.281371290413	1588.1666666666667	21017.2	0.44877920485159933
780.024479859886	1588.1	21098.466666666667	-0.160981832091485
780.7675153460953	1588.2666666666667	21242.2	-0.16643275342712982
781.5104777468754	1587.9666666666667	21351.9	0.021242141390153953
782.2533670600615	1588.9	21447.9	0.1472755610669066
782.996183283488	1587.7666666666667	21585.4	0.2396802692371708
783.73892641499	1588.0333333333333	21697.066666666666	-0.10437288241122737
784.4815964524023	1588.1666666666667	21863.566666666666	0.12710925728464567
785.2241933935596	1588.1	21973.966666666667	0.11434493302135408
785.9667172362967	1587.6666666666667	22076.1	0.006359163549878882
786.7091679784486	1587.5333333333333	22151.633333333335	0.2232154311638341
787.4515456178499	1587.5333333333333	22204.933333333334	-0.4624697372781741
788.1938501523355	1588.2666666666667	22352.166666666668	0.13039499750092853
788.9360815797401	1588.2	22444.733333333334	0.21175157220027715
789.6782398978987	1587.7333333333333	22538.7	-0.3474187511331693
790.420325104646	1588.5666666666666	22639.1	0.13549832500516168
791.1623371978169	1588.0	22701.133333333335	-0.013027391160210719
791.9042761752461	1588.3	22813.433333333334	0.026600545124395792
792.6461420347684	1587.4666666666667	22933.333333333332	-0.5896219904032883
793.3879347742187	1588.1666666666667	23046.6	-0.5016342021499008
794.1296543914318	1588.1333333333334	23150.233333333334	-0.029539960288296363
794.8713008842426	1588.1333333333334	23239.966666666667	-0.03610306633534926
795.6128742504857	1587.7	23362.9	0.12699825943954368
796.354374487996	1587.4333333333334	23486.066666666666	0.5774960318456772
797.0958015946084	1588.6	23579.8	0.34244330694438296
797.8371555681575	1588.0666666666666	23653.733333333334	-0.05444987291790507
798.5784364064783	1587.8333333333333	23747.933333333334	0.2934163982011441
799.3196441074057	1588.5333333333333	23898.9	0.21223168047190236
800.0607786687742	1587.6666666666667	24022.766666666666	-0.6647545101400569
800.8018400884189	1588.0333333333333	24132.533333333333	0.14193375329477506
801.5428283641745	1588.1666666666667	24257.133333333335	-0.34598527448182276
802.2837434938757	1587.9333333333334	24386.366666666665	0.13590635886693753
803.0245854753575	1588.2	24524.333333333332	0.1837078403349108
803.7653543064547	1587.4	24668.433333333334	0.7470131084317023
804.5060499850019	1588.0666666666666	24757.866666666665	0.40193210266057927
805.2466725088342	1587.7666666666667	24780.7	-0.38432259100883676
805.9872218757862	1587.1666666666667	24889.1	0.15969233392881826
806.7276980836928	1587.7333333333333	25018.3	-0.12972828997928293
807.4681011303886	1588.0666666666666	25125.633333333335	0.23131563641626565
808.2084310137088	1587.1666666666667	25195.233333333334	0.44786735532602323
808.948687731488	1587.6333333333334	25285.6	-0.19055102416359002
809.688871281561	1588.2333333333333	25308.733333333334	-0.19220012578787937
810.4289816617627	1587.9333333333334	25395.6	0.07479778428499381
811.1690188699278	1587.7666666666667	25504.566666666666	0.17799028861050317
811.9089829038911	1587.9333333333334	25528.733333333334	-0.41340315023572044
812.6488737614875	1587.7	25604.0	-0.4849649278162973
813.3886914405518	1587.7	25746.1	0.044944714327920195
814.1284359389189	1587.7333333333333	25860.5	-0.05963674848372117
814.8681072544233	1587.7666666666667	25980.933333333334	0.11099207608288901
815.6077053849002	1587.8	26073.066666666666	-0.3339178969634608
816.3472303281842	1587.3	26123.866666666665	0.029500815278234255
817.0866820821101	1588.2333333333333	26150.066666666666	0.2835888422208541
817.8260606445127	1588.2333333333333	26241.866666666665	0.008808009757642494
818.5653660132269	1588.3	26351.6	0.07015697606306771
819.3045981860876	1588.1	26425.3	-0.3944135885646103
820.0437571609293	1587.1	26530.533333333333	-0.1462292488313831
820.7828429355872	1587.6666666666667	26630.133333333335	-0.7173792473282192
821.5218555078957	1587.9666666666667	26756.833333333332	0.2456688541372417
822.26079487569	1587.6	26795.133333333335	-0.5888241608938116
822.9996610368046	1588.0	26907.333333333332	0.07204724166182155
823.7384539890745	1587.4333333333334	26955.9	0.4630428617016482
824.4771737303345	1588.4666666666667	27010.233333333334	-0.24877937343507153
825.2158202584193	1587.6	27098.2	0.14359347290516467
825.9543935711638	1588.1666666666667	27171.766666666666	0.35776458576833037
826.6928936664028	1587.2333333333333	27247.266666666666	-0.05133594541148192
827.4313205419711	1587.7333333333333	27353.433333333334	0.28551410769135643
828.1696741957036	1587.7	27432.0	0.13557556871714682
828.907954625435	1586.8666666666666	27513.133333333335	0.3485635199735958
829.646161829	1588.3	27604.833333333332	0.19813568088808534
830.3842958042337	1587.8666666666666	27672.966666666667	-0.013319107762905949
831.1223565489707	1587.6333333333334	27789.166666666668	0.009392689525217653
831.8603440610459	1587.6333333333334	27962.5	0.5113027058133568
832.598258338294	1587.4666666666667	28023.566666666666	-0.4006603868688163
833.3360993785501	1588.1666666666667	28050.866666666665	-0.022975591753385302
834.0738671796487	1587.5	28071.166666666668	-0.025690346165875885
834.8115617394246	1587.3333333333333	28199.233333333334	-0.04025304759785885
835.5491830557129	1587.3	28315.466666666667	0.3164207340638696
836.2867311263482	1588.2	28347.933333333334	0.4037587679695297
837.0242059491653	1588.1333333333334	28398.6	-0.26179992343800523
837.7616075219992	1587.3666666666666	28503.433333333334	0.2824567679996218
838.4989358426844	1587.3	28546.433333333334	0.2648112602379044
839.2361909090561	1588.1	28607.266666666666	0.20525441308350437
839.9733727189487	1587.9666666666667	28712.233333333334	0.14412551630859613
840.7104812701973	1588.1	28821.5	0.08612302327755911
841.4475165606366	1587.3666666666666	28921.633333333335	0.06090934430053013
842.1844785881015	1587.8	29028.9	-0.0738503656769679
842.9213673504267	1588.2333333333333	29148.333333333332	0.22750131409634528
843.6581828454471	1587.7666666666667	29180.966666666667	0.2246037762995881
844.3949250709974	1588.3666666666666	29206.366666666665	-0.25467115548129643
845.1315940249126	1587.4333333333334	29321.866666666665	0.42508980779017275
845.8681897050272	1587.6	29435.4	0.5560679633664753
846.6047121091764	1587.6	29534.566666666666	0.20880352368407026
847.3411612351948	1587.6	29665.733333333334	0.4503334590476867
848.0775370809172	1587.9666666666667	29722.466666666667	0.263012418570666
848.8138396441784	1587.7333333333333	29760.433333333334	-0.1592636429759952
849.5500689228132	1587.5	29852.333333333332	0.3412412044998321
850.2862249146566	1588.2666666666667	29908.6	-0.1584335561986042
851.0223076175432	1587.8666666666666	30056.2	-0.1804841723013246
851.7583170293079	1587.9666666666667	30243.166666666668	0.11722121182638762
852.4942531477856	1588.1	30321.633333333335	-0.13852796377396906
853.2301159708109	1588.1666666666667	30372.033333333333	-0.605617094759218
853.9659054962187	1588.1333333333334	30395.933333333334	-0.12008556896705888
854.7016217218439	1587.1333333333334	30462.2	-0.00952552451706854
855.4372646455213	1587.4666666666667	30628.166666666668	-0.0852333325227832
856.1728342650856	1587.5333333333333	30791.433333333334	-0.12291713379195449
856.9083305783716	1587.5	30922.333333333332	0.27940589072476046
857.6437535832143	1587.5333333333333	30982.833333333332	0.43211644391214826
858.3791032774483	1586.6	31021.066666666666	0.06541709202467155
859.1143796589085	1588.0	31064.8	0.16406321495504742
859.8495827254299	1587.5	31224.8	0.23207804843847762
860.5847124748469	1588.0	31275.433333333334	-0.04729753313796051
861.3197689049947	1588.1333333333334	31375.966666666667	0.35394230902521595
862.0547520137079	1587.8666666666666	31495.266666666666	0.06147787631038131
862.7896617988213	1587.5333333333333	31590.2	-0.04680061211856303
863.5244982581698	1587.4333333333334	31720.766666666666	0.09657400100596653
864.2592613895882	1588.1666666666667	31750.266666666666	0.11712507140345534
864.9939511909114	1588.0666666666666	31739.933333333334	0.4899976533640805
865.728567659974	1588.3	31729.866666666665	0.005763434507930247
866.4631107946109	1587.8666666666666	31793.366666666665	-0.1916642804839377
867.197580592657	1587.9333333333334	31888.833333333332	-0.014332488992060088
867.931977051947	1588.1666666666667	32045.6	-0.0413493162138927
868.6663001703158	1588.2	32084.5	0.1737736305406495
869.4005499455982	1587.3666666666666	32121.533333333333	0.3780282942131796
870.1347263756289	1587.9	32154.033333333333	0.1501609108111283
870.8688294582428	1587.9	32269.233333333334	0.29027462491947387
871.6028591912748	1588.3333333333333	32365.333333333332	-0.07572247252230867
872.3368155725594	1587.5	32417.066666666666	-0.9367102266753113
873.0706985999318	1588.4	32478.966666666667	-0.29186316538145046
873.8045082712266	1587.8333333333333	32589.033333333333	0.22186514969697135
874.5382445842787	1588.0	32681.866666666665	-0.26203885524220993
875.2719075369228	1587.7333333333333	32818.96666666667	0.5027528670671264
876.0054971269938	1587.4	32917.46666666667	0.01062759234647717
876.7390133523264	1587.8333333333333	33106.833333333336	-0.1083798232197036
877.4724562107556	1588.1	33368.333333333336	0.06149934535901685
878.2058257001161	1588.0333333333333	33602.2	0.5479474915364689
878.9391218182427	1587.9333333333334	33704.333333333336	0.2101005363188682
879.6723445629702	1587.6333333333334	33793.26666666667	0.02966811692847219
880.4054939321335	1588.6	33841.7	-0.00673254843162772
881.1385699235674	1587.5666666666666	34021.96666666667	0.21027286279543214
881.8715725351066	1587.5666666666666	34218.63333333333	0.19790902329575552
882.604501764586	1588.0666666666666	34469.6	0.569191064046493
883.3373576098403	1588.6666666666667	34667.96666666667	0.272728893061658
884.0701400687044	1587.9	34717.933333333334	-0.27956407882759493
884.8028491390132	1587.6	34866.933333333334	0.4090918451313226
885.5354848186014	1587.4333333333334	35041.76666666667	0.28915566754820854
886.2680471053038	1587.8666666666666	35185.833333333336	0.1978161073603598
887.0005359969554	1588.2333333333333	35381.36666666667	-0.06296807911451283
887.7329514913906	1588.6666666666667	35558.46666666667	-0.11632539868890117
888.4652935864447	1588.1	35738.76666666667	0.09157214913402661
889.1975622799522	1587.7666666666667	35937.4	0.12097157420701413
889.929757569748	1588.2666666666667	36200.666666666664	0.18825129766447032
890.6618794536669	1587.7333333333333	36281.53333333333	-0.02378341149083616
891.3939279295437	1588.0	36385.86666666667	-0.06614156854573028
892.1259029952132	1587.1333333333334	36542.76666666667	0.4723749933738809
892.8578046485103	1588.2333333333333	36733.7	0.2220718643786758
893.5896328872698	1587.2666666666667	36912.0	-0.07375980997979376
894.3213877093264	1588.2333333333333	37127.166666666664	-0.1739000031888189
895.0530691125149	1588.0333333333333	37342.9	0.09110788500927505
895.7846770946703	1587.7333333333333	37636.6	-0.12647909625340648
896.5162116536272	1587.9333333333334	37816.666666666664	-0.07990978215040158
897.2476727872206	1588.3333333333333	37913.8	0.11757978421222902
897.9790604932853	1587.7333333333333	38015.86666666667	-0.2880183304069676
898.7103747696559	1587.0666666666666	38166.86666666667	-0.5019175357266231
899.4416156141674	1587.9333333333334	38401.53333333333	-0.05033146494064333
900.1727830246544	1587.7333333333333	38608.03333333333	0.22060356368904574
900.9038769989521	1588.4	38822.433333333334	-0.1523817115678234
901.634897534895	1587.8333333333333	39050.26666666667	-0.257283926083686
902.365844630318	1588.5	39184.4	0.30391457091810264
903.0967182830558	1587.2666666666667	39279.63333333333	0.3173572071989403
903.8275184909435	1587.5333333333333	39389.566666666666	0.24209510927984507
904.5582452518156	1588.4666666666667	39601.4	0.12607317827832445
905.288898563507	1587.3333333333333	39798.8	-0.1375014321510662
906.0194784238527	1588.3	39906.53333333333	-0.40103434076188715
906.7499848306873	1588.5333333333333	40112.36666666667	0.010897754198303577
907.4804177818455	1587.5333333333333	40308.4	-0.3692243262014331
908.2107772751625	1587.5333333333333	40609.666666666664	-0.28111284451260254
908.9410633084728	1588.0	40866.066666666666	-0.17355897571344706
909.6712758796114	1588.1666666666667	40936.1	0.24325636439331663
910.4014149864129	1588.0333333333333	41046.433333333334	0.10347237772891385
911.1314806267123	1588.1666666666667	41203.76666666667	0.2847584679996183
911.8614727983444	1587.4666666666667	41299.46666666667	-0.03754566047403406
912.5913914991438	1588.6666666666667	41426.566666666666	-0.0574109853287251
913.3212367269456	1588.0	41564.833333333336	0.15863831717558105
914.0510084795844	1588.4666666666667	41692.73333333333	-0.1952414920467489
914.7807067548952	1587.8	41903.2	0.26005228210478654
915.5103315507125	1588.1333333333334	42048.066666666666	0.21902759025882063
916.2398828648716	1587.2666666666667	42186.8	0.042433630754881574
916.9693606952068	1587.4	42345.833333333336	0.0923559966731109
917.6987650395532	1588.1666666666667	42453.76666666667	0.16546448313419895
918.4280958957455	1587.7666666666667	42497.46666666667	0.24317284713699908
919.1573532616186	1588.0	42620.26666666667	0.7008877279960595
919.8865371350073	1587.8666666666666	42605.53333333333	0.3919322812496742
920.6156475137464	1587.9333333333334	42658.23333333333	0.4679937790617666
921.3446843956707	1588.5333333333333	42723.46666666667	0.3253021030075388
922.0736477786149	1588.1666666666667	42695.166666666664	0.17928943455646448
922.802537660414	1587.9333333333334	42715.666666666664	0.03977650430673497
923.5313540389027	1587.6333333333334	42742.933333333334	-0.1965851898933167
924.2600969119159	1587.7333333333333	42765.666666666664	-0.2804536957317967
924.9887662772883	1587.4333333333334	42677.9	0.09407631154444632
925.7173621328548	1587.7	42585.933333333334	-0.1913381311271733
926.4458844764501	1587.8	42536.566666666666	-0.014494353208459944
927.1743333059092	1588.3	42324.833333333336	-0.177647936001244
927.9027086190666	1587.9	42042.8	0.13206396164467166
928.6310104137575	1587.8333333333333	41542.166666666664	0.19606246597959057
929.3592386878165	1587.3333333333333	41001.86666666667	0.150246753592752
930.0873934390784	1587.9333333333334	40305.666666666664	-0.5070834232664271
930.815474665378	1587.2666666666667	39620.1	0.22234552414316505
931.5434823645503	1587.6	38668.066666666666	-0.4378161683444591
932.2714165344298	1588.5	37634.63333333333	0.04417933214640028
932.9992771728516	1587.5333333333333	36568.7	-0.06620878904931146
933.7270642776504	1587.7	35402.1	0.04324185990031165
934.4547778466609	1587.6666666666667	34298.23333333333	-0.3990083708493894
935.1824178777181	1588.2666666666667	33458.166666666664	0.29671799633312335
935.9099843686568	1588.0666666666666	32763.333333333332	0.1346846859805327
936.6374773173115	1588.1666666666667	32278.933333333334	0.27649747942990544
937.3648967215174	1587.2	31933.433333333334	0.07013110206376946
938.0922425791092	1588.1	31709.833333333332	-0.056707010247083696
938.8195148879216	1587.4	31753.3	0.2573002469402576
939.5467136457895	1587.9333333333334	31940.466666666667	-0.018600448604034616
940.2738388505477	1587.7	32232.1	0.1984542700243873
941.000890500031	1588.2333333333333	32589.133333333335	0.062111418916805654
941.7278685920743	1588.0666666666666	33115.86666666667	0.31739941876883554
942.4547731245123	1588.1666666666667	33684.3	0.12721052739141683
943.1816040951798	1588.3	34345.433333333334	0.19405226261064315
943.9083615019116	1587.7333333333333	35114.066666666666	0.6628782272424717
944.6350453425426	1587.8666666666666	35901.566666666666	-0.05526359970929206
945.3616556149077	1588.2	36696.23333333333	-0.15212719405497133
946.0881923168415	1588.4666666666667	37455.7	-0.15495975486188696
946.8146554461789	1587.8	38178.166666666664	-0.08703129776033201
947.5410450007547	1587.8	39004.9	-0.07311696855184802
948.2673609784038	1588.1	39782.73333333333	-0.03297338072950689
948.9936033769609	1588.0333333333333	40657.2	0.31284395514409014
949.7197721942608	1587.6	41373.933333333334	0.3523551818053243
950.4458674281384	1587.4666666666667	42100.1	0.19586239881883336
951.1718890764284	1587.7666666666667	42780.96666666667	0.2917840192935664
951.8978371369658	1588.5666666666666	43435.46666666667	0.19342307406763815
952.6237116075853	1587.6333333333334	44077.066666666666	0.28935732331839426
953.3495124861216	1587.9333333333334	44617.96666666667	0.41972774158045745
954.0752397704097	1587.7666666666667	45160.1	0.40086668526104785
954.8008934582843	1587.8333333333333	45724.13333333333	0.5467836173990099
955.5264735475803	1588.2	46289.666666666664	0.4053229915112934
956.2519800361324	1587.8	46789.8	0.4120523393349343
956.9774129217755	1587.8666666666666	47260.5	0.020603009480343295
957.7027722023442	1587.8666666666666	47686.3	0.3616038148402042
958.4280578756737	1587.2666666666667	47971.7	0.24006960082824552
959.1532699395985	1588.8	48209.7	-0.042227969346687586
959.8784083919536	1588.0333333333333	48585.46666666667	0.4656785123343396
960.6034732305736	1587.8333333333333	48890.7	0.06702753127026435
961.3284644532936	1588.6	49191.7	0.4271776281011274
962.053382057948	1587.7666666666667	49430.03333333333	0.2821033643428385
962.7782260423721	1588.5	49700.13333333333	0.1751553935419575
963.5029964044004	1587.9666666666667	49931.13333333333	-0.2667302632960826
964.2276931418677	1588.1	50193.36666666667	0.16205396093843186
964.952316252609	1588.4666666666667	50356.5	-0.1546280294675463
965.6768657344589	1587.2666666666667	50375.066666666666	-0.06616428173599977
966.4013415852523	1587.5333333333333	50394.333333333336	-0.04745467216307583
967.1257438028242	1587.3666666666666	50346.666666666664	-0.27038884457268697
967.8500723850091	1587.7333333333333	50395.5	0.046569015581415095
968.574327329642	1587.7	50520.03333333333	0.11924269890418739
969.2985086345576	1588.2666666666667	50683.7	0.3831975244031552
970.0226162975908	1588.1	50673.566666666666	0.31184661449777296
970.7466503165765	1587.7666666666667	50566.5	0.4119197044151684
971.4706106893493	1587.8666666666666	50455.03333333333	-0.2283421570444501
972.1944974137441	1587.8	50324.933333333334	0.4844320559317121
972.9183104875957	1588.2	50010.8	0.3690750064373102
973.6420499087391	1587.5	49654.73333333333	0.01325174997495693
974.3657156750087	1588.1333333333334	49459.73333333333	0.03538251230910047
975.0893077842397	1587.8333333333333	49316.0	0.2785288860254352
975.8128262342667	1588.1	49235.5	0.44320327009983096
976.5362710229247	1588.1	49135.8	0.5593528638455996
977.2596421480483	1588.1	49049.96666666667	0.042398866004480396
977.9829396074724	1588.2666666666667	49000.6	-0.03633293838230744
978.7061633990318	1587.8666666666666	48860.6	-0.055118487037399216
979.4293135205613	1587.7	48670.833333333336	0.32019055325051277
980.1523899698958	1587.9666666666667	48468.9	0.2702775615697654
980.87539274487	1587.6333333333334	48319.566666666666	0.21348888552871728
981.5983218433189	1588.1666666666667	48274.166666666664	-0.18631923824141106
982.3211772630771	1587.2	48343.96666666667	0.2917530175737842
983.0439590019795	1587.6666666666667	48418.3	-0.09241830599651694
983.7666670578608	1587.4666666666667	48524.2	0.08883561244313308
984.4893014285559	1587.7333333333333	48579.833333333336	0.27241227129236034
985.2118621118997	1588.4	48519.333333333336	-0.1745552904119738
985.9343491057269	1588.4333333333334	48456.53333333333	-0.09419729866843858
986.6567624078724	1587.7333333333333	48295.433333333334	-0.12922484366246434
987.3791020161709	1587.8333333333333	48269.73333333333	0.5660077004432469
988.1013679284573	1588.2333333333333	48196.333333333336	0.0503201389732072
988.8235601425663	1587.7666666666667	48246.26666666667	0.21072080379101943
989.5456786563328	1588.1333333333334	48296.5	-0.15555870219684886
990.2677234675917	1588.0666666666666	48364.86666666667	-0.07241227614574232
990.9896945741776	1588.3666666666666	48279.96666666667	0.09860540518202926
991.7115919739255	1588.0333333333333	48053.833333333336	0.14146735133965319
992.4334156646702	1588.5	47783.5	0.23133434180825507
993.1551656442463	1588.2	47448.9	0.04103800578695828
993.8768419104888	1587.5	47114.666666666664	-0.47161814288044235
994.5984444612325	1587.8	46817.13333333333	-0.006081258021614255
995.3199732943121	1588.2333333333333	46496.166666666664	-0.36218060984601425
996.0414284075626	1587.6	46215.53333333333	-0.12032892164840517
996.7628097988187	1588.1666666666667	46000.26666666667	-0.050520563410413874
997.4841174659151	1588.0	45804.03333333333	0.13622120479946628
998.2053514066869	1588.5666666666666	45521.1	-0.0629330398151381
998.9265116189687	1587.5	45046.6	-0.10325055526393277
999.6475981005952	1587.5666666666666	44456.86666666667	-0.2538677681620875
1000.3686108494015	1587.9666666666667	43934.7	0.31085828422415374
1001.0895498632223	1588.0	43582.6	0.1320487834089301
1001.8104151398923	1587.9	43225.566666666666	0.1867429978227119
1002.5312066772464	1588.0333333333333	42904.1	-0.08723681777848112
1003.2519244731194	1587.4666666666667	42641.9	0.10650333028991904
1003.9725685253462	1588.1333333333334	42335.3	0.0628883718312597
1004.6931388317614	1588.1333333333334	42005.03333333333	-0.2452833002047343
1005.4136353902	1588.1666666666667	41477.0	0.01270240974695063
1006.1340581984969	1587.3	40905.1	0.11636412569226591
1006.8544072544867	1587.8	40231.13333333333	-0.1595578931602616
1007.5746825560042	1588.4	39612.13333333333	-0.20516084625307732
1008.2948841008844	1588.2333333333333	39065.46666666667	0.08885212015823628
1009.0150118869618	1587.9333333333334	38567.26666666667	-0.2301262905449612
1009.7350659120716	1588.2	38222.3	-0.07942073034176049
1010.4550461740483	1587.9666666666667	37867.5	-0.3557855569302987
1011.174952670727	1588.1333333333334	37537.46666666667	-0.2516091452079281
1011.8947853999423	1588.1	37133.333333333336	-0.2027727726234946
1012.614544359529	1587.5	36607.63333333333	0.35482151660458844
1013.334229547322	1587.6666666666667	35928.333333333336	0.13913546388674927
1014.0538409611561	1587.7333333333333	35219.53333333333	-0.10931808148789542
1014.7733785988661	1588.2	34554.96666666667	0.25608450016590373
1015.4928424582868	1587.8333333333333	34021.46666666667	0.21429687371128842
1016.2122325372529	1587.9666666666667	33531.166666666664	-0.32708323285128327
1016.9315488335994	1588.8666666666666	33145.73333333333	0.31297527854108737
1017.6507913451611	1587.9	32805.0	-0.10340074375795257
1018.3699600697728	1588.3	32484.2	0.2291847162485323
1019.0890550052692	1588.4333333333334	32066.5	0.1605730387525586
1019.8080761494851	1588.3333333333333	31549.9	0.25083683266651424
1020.5270235002555	1587.7666666666667	30905.4	0.32058199378377766
1021.2458970554151	1588.8	30155.966666666667	-0.22645930835978867
1021.9646968127987	1588.6	29492.533333333333	-0.08196222435623413
1022.6834227702411	1587.8	28930.033333333333	-0.3022136416300098
1023.4020749255772	1588.1666666666667	28470.766666666666	0.11579455617780637
1024.1206532766416	1587.7	28078.0	-0.3244892922212422
1024.8391578212693	1587.5666666666666	27755.366666666665	0.0005532177695425552
1025.5575885572953	1588.6666666666667	27463.9	0.35541045584049197
1026.2759454825539	1587.5333333333333	27001.2	0.026773612407769907
1026.9942285948803	1587.5333333333333	26424.766666666666	0.004079997709518125
1027.7124378921092	1587.5333333333333	25854.7	0.3944960656395338
1028.4305733720753	1588.0	25239.566666666666	0.1842730278681776
1029.1486350326138	1587.8	24658.633333333335	0.1230034652146352
1029.866622871559	1588.4	24153.933333333334	-0.07505260815389331
1030.584536886746	1587.0	23751.933333333334	0.3874762109951096
1031.3023770760096	1588.1666666666667	23380.566666666666	-0.017935471210491643
1032.0201434371845	1587.5	23058.333333333332	0.0640574711204308
1032.7378359681059	1588.1333333333334	22716.166666666668	-0.060976641606270594
1033.455454666608	1587.6666666666667	22300.933333333334	-0.0552095168324069
1034.1729995305259	1588.1333333333334	21862.6	0.21283168997308485
1034.8904705576945	1587.8666666666666	21341.133333333335	0.13853362516127027
1035.6078677459486	1587.8666666666666	20816.5	0.31104283549108075
1036.3251910931228	1587.3666666666666	20315.2	0.13065545646198337
1037.042440597052	1588.8666666666666	19857.133333333335	0.1276013852818755
1037.7596162555712	1588.2666666666667	19455.166666666668	0.06806552023843694
1038.4767180665153	1587.7666666666667	19127.366666666665	0.2972312580567917
1039.1937460277186	1587.9333333333334	18793.766666666666	0.13800670737927667
1039.9107001370162	1587.9333333333334	18513.566666666666	-0.15734656834115823
1040.627580392243	1588.4333333333334	18230.2	-0.17568195416628724
1041.3443867912338	1588.0333333333333	17910.5	0.443679222591787
1042.0611193318232	1587.9	17526.333333333332	0.48801783971301466
1042.7777780118463	1587.7666666666667	17066.3	-0.02244570592286141
1043.4943628291376	1588.3	16593.366666666665	-0.1437273869800699
1044.2108737815322	1587.7333333333333	16176.4	-0.5355172058153085
1044.9273108668647	1587.0333333333333	15817.166666666666	0.24422349104827387
1045.64367408297	1588.1	15491.933333333332	0.29788145653392195
1046.359963427683	1588.1	15209.633333333333	0.08609246118656515
1047.0761788988382	1588.3666666666666	14954.7	-0.07039291158354193
1047.7923204942708	1587.8666666666666	14717.833333333334	-0.23147440979973963
1048.5083882118154	1587.7666666666667	14452.466666666667	-0.11588912194266959
1049.224382049307	1587.6	14154.9	0.1624506336073569
1049.9403020045802	1588.0	13830.0	0.015373109487903491
1050.6561480754697	1587.7333333333333	13471.666666666666	-0.18024965294888146
1051.3719202598106	1588.5666666666666	13143.7	-0.5233625823591036
1052.0876185554378	1587.7333333333333	12865.966666666667	-0.22969955685293386
1052.8032429601856	1588.1	12623.1	0.09184059286295067
1053.5187934718892	1587.7333333333333	12418.2	-0.8906279708522318
1054.2342700883835	1587.5	12257.933333333332	-0.18853914230996374
1054.949672807503	1587.9666666666667	12118.4	0.03024507159099144
1055.6650016270826	1587.9666666666667	11950.733333333334	0.1564889230969271
1056.3802565449573	1587.9333333333334	11722.733333333334	0.01999796981199979
1057.0954375589617	1588.6333333333334	11503.266666666666	-0.3429910237284428
1057.8105446669308	1587.7333333333333	11283.9	0.004479055861615872
1058.5255778666992	1588.0	11040.233333333334	-0.7513363357813884
1059.240537156102	1587.9666666666667	10830.7	-0.5932055516770036
1059.9554225329737	1588.0666666666666	10644.333333333334	-0.37708330267998086
1060.6702339951491	1587.5666666666666	10503.433333333332	-0.1655834278064412
1061.3849715404633	1587.8333333333333	10354.166666666666	-0.07760757795241222
1062.0996351667509	1588.0	10247.5	-0.030090381907898357
1062.8142248718468	1588.0333333333333	10142.8	0.22681568774085575
1063.528740653586	1587.5	9990.1	0.1740434804109737
1064.2431825098029	1587.9666666666667	9813.666666666666	0.4701500704177311
1064.9575504383324	1588.2	9599.233333333334	0.5750281690682372
1065.6718444370097	1587.9	9376.166666666666	-0.8059515499930925
1066.386064503669	1587.7666666666667	9209.3	0.20518567980508226
1067.1002106361457	1588.2666666666667	9048.833333333334	-0.4945203157530314
1067.8142828322743	1587.8666666666666	8933.3	-0.24431220222835592
1068.5282810898898	1587.4	8850.333333333334	0.6362968766588184
1069.2422054068265	1587.6	8759.9	0.7777753392674448
1069.95605578092	1587.6	8650.966666666667	0.7692493548742306
1070.6698322100044	1587.4666666666667	8499.366666666667	-0.3245151979401077
1071.383534691915	1587.8	8337.033333333333	0.6804685628270623
1072.0971632244864	1587.6666666666667	8169.866666666667	-0.3231824105349642
1072.8107178055534	1588.5666666666666	8004.666666666667	0.5644352496834782
1073.524198432951	1588.3	7878.6	0.07134919310568993
1074.2376051045137	1588.0333333333333	7783.933333333333	0.5517552932305332
1074.9509378180765	1587.8333333333333	7691.266666666666	-0.4859590900905001
1075.6641965714741	1588.3	7609.7	0.7483419385440536
1076.3773813625414	1587.9333333333334	7504.866666666667	-0.6796280860809567
1077.0904921891133	1588.1333333333334	7399.233333333334	-0.02740209020112251
1077.8035290490245	1587.7666666666667	7271.866666666667	-0.0382008921145804
1078.51649194011	1588.1	7130.066666666667	-0.5977721936326751
1079.2293808602042	1588.3	7011.0	-0.14680361955346
1079.9421958071423	1588.1	6897.4	0.25092219230035295
1080.6549367787588	1588.7666666666667	6805.733333333334	-1.0116538393821015
1081.367603772889	1588.0	6728.5	-0.6641063006691548
1082.080196787367	1588.1	6672.066666666667	-0.5804973594647445
1082.7927158200282	1587.6333333333334	6592.466666666666	-0.31516816370881395
1083.5051608687072	1587.9	6490.8	-1.0969942431172073
1084.217531931239	1587.5333333333333	6376.4	0.5989560347896851
1084.9298290054578	1587.8	6261.5	0.48346889150769284
1085.6420520891993	1588.1666666666667	6147.733333333334	-0.799356089900563
1086.3542011802977	1587.4333333333334	6082.866666666667	0.5381173528386788
1087.0662762765878	1588.2	6013.7	-0.03598118033498293
1087.7782773759047	1588.2666666666667	5955.5	-0.34791406878486614
1088.4902044760831	1587.4333333333334	5887.566666666667	1.3385689726552217
1089.202057574958	1587.7333333333333	5801.833333333333	0.852778455241686
1089.9138366703637	1587.5333333333333	5709.433333333333	-0.05267815126031327
1090.6255417601355	1588.2	5609.166666666667	-0.421025030448401
1091.337172842108	1588.2666666666667	5540.9	0.8541998261505457
1092.048729914116	1587.5	5463.7	-0.3359938908877972
1092.7602129739944	1588.3666666666666	5435.7	0.3538408774772792
1093.471622019578	1587.6666666666667	5380.866666666667	-0.3280890311754511
1094.1829570487016	1588.4333333333334	5312.7	0.08552394561930098
1094.8942180592	1588.2666666666667	5228.233333333334	0.13922053641675777
1095.605405048908	1588.0333333333333	5140.7	-0.9443311792361709
1096.3165180156604	1587.6	5078.933333333333	0.7553021589221695
1097.027556957292	1587.8666666666666	5028.933333333333	-0.5003417421838006
1097.7385218716379	1587.4333333333334	4992.6	-0.7985152480654584
1098.4494127565324	1587.9666666666667	4939.233333333334	-0.8329038321684793
1099.1602296098106	1587.6333333333334	4863.4	-0.09721296082546883
1099.8709724293074	1588.6	4785.6	1.237946549289538
1100.5816412128574	1587.9333333333334	4703.833333333333	-0.5803625026501702
1101.2922359582956	1586.8333333333333	4656.333333333333	0.12735701162046043
1102.0027566634565	1587.5666666666666	4628.4	0.4715648165646225
1102.7132033261753	1587.7	4571.533333333334	-0.8724182024497834
1103.4235759442865	1586.9	4501.4	0.39257474820254973
1104.1338745156252	1587.9666666666667	4426.333333333333	-0.31100608146431746
1104.844099038026	1587.8	4377.166666666667	0.45694988980069823
1105.5542495093239	1587.3333333333333	4337.966666666666	-0.8044878320452253
1106.2643259273534	1588.7333333333333	4288.8	-0.7820784642988631
1106.9743282899494	1587.7666666666667	4219.2	0.11554409367195428
1107.684256594947	1588.6	4133.066666666667	0.6148900351443267
1108.394110840181	1588.3	4073.266666666667	-0.09902432651770475
1109.1038910234856	1588.1333333333334	4033.6	0.7821071121232869
1109.8135971426964	1587.5333333333333	3978.5666666666666	1.9235261562596624
1110.5232291956477	1587.7666666666667	3905.233333333333	0.9129748701794763
1111.2327871801745	1587.6333333333334	3833.1	-0.3415556900050416
1111.9422710941117	1587.1333333333334	3788.8	0.6646073263050752
1112.6516809352938	1588.4333333333334	3738.5666666666666	-0.5046689309675101
1113.3610167015559	1587.3666666666666	3680.266666666667	-0.1244872400754725
1114.0702783907325	1587.4666666666667	3622.766666666667	-0.9307658779334821
1114.7794660006589	1587.4333333333334	3580.8333333333335	-0.5080571753305616
1115.4885795291696	1588.0	3544.1666666666665	-0.25893798930040773
1116.1976189740992	1588.0333333333333	3499.6666666666665	-0.6583373639549486
1116.906584333283	1588.2	3452.733333333333	-0.5586580255992443
1117.6154756045555	1587.3333333333333	3416.133333333333	-0.29278725347856704
1118.3242927857516	1588.0666666666666	3377.9666666666667	-0.8322529061344277
1119.0330358747062	1587.5666666666666	3338.8333333333335	-0.14050424398871048
1119.741704869254	1587.5333333333333	3301.6666666666665	1.277126187245663
1120.4502997672296	1588.2	3257.0333333333333	0.6771474123687394
1121.1588205664682	1586.7	1663.4333333333334	1.5119057285240498
1121.8672672648045	1586.4333333333334	1663.5666666666666	8.911834489213003
1122.5756398600731	1586.9666666666667	1662.0	-2.6927113483308567
1123.2839383501089	1587.0666666666666	1662.5	-3.6310861274678197
