# Supplementary material for: Roblonski: A Material-Efficient Robo-Fluidic Toolbox for Rapid Photochemical Characterization
Source: ACS Cent Sci. 2026 Feb 6;12(3):333–44. doi: 10.1021/acscentsci.5c02027 (PMC13022720; doi:10.1021/acscentsci.5c02027)
Supplement: Supplementary file 2 [file oc5c02027_si_002.zip › BeerLambertStudy/Raw Data (Automataed)/BLEC Study (2025 Jun 12)/Rubpy1/Rubpy1_abs_summary.csv]

Concentration	0.105	0.0	0.0821372828131584	0.054785608429077357	0.03654202803094622	0.02437355084489198	0.01625717051843528	0.010843540809765526	0.007232647105455068	0.0
Signal	127.33744069714942	0.3185092227706276	99.7917385026599	67.50448358601447	44.05917960357789	28.618581160547258	18.22541441289805	11.356231495947483	7.269036145460316	0.0
Signal	446.0290674133552	445.2540122743727	446.0290674133552	446.0290674133552	445.2540122743727	446.0290674133552	446.0290674133552	447.5789612974122	450.67788342926883	0.0
Signal	127.16010278950819	0.2852142319573343	99.6693868093138	67.43224248024094	43.967194025317376	28.57889379345405	18.19600962388821	11.345963144530678	7.0589366665418485	0.0
Wavelength_nm	S-CHK	S-REF	S-EXP0	S-EXP1	S-EXP2	S-EXP3	S-EXP4	S-EXP5	S-EXP6
350.15676104652283	39.638879260431295	-0.9007876142194265	29.910707062606896	19.769307391877266	13.057842384761635	9.429421196971003	4.892279909577822	2.5979641935084117	2.7062273707308
350.94059987097285	41.539216618778475	-0.6239112826606812	31.66880420719159	21.030006013901204	13.836535442568556	9.70604701368767	5.4788731828671215	2.8495461080445708	3.030714927942835
351.72436682899485	42.440554550994875	-0.44528621804220714	32.638298395367315	21.77216964789402	14.213920866911684	9.829817394135755	5.880125380946746	3.005076774830775	3.2328290848663324
352.5080619184237	42.64088156284201	-0.30666189885404743	33.068127639156614	22.131616461586887	14.33399084179085	9.82606814094971	6.117946779467608	3.107949682805486	3.304075869126092
353.2916851370942	42.42651740575708	-0.16538801188589583	33.16797745797769	22.231540752979136	14.338174494118398	9.72275956774725	6.220661094880586	3.185252878345323	3.2550933750270206
354.0752364828412	42.01335197085136	0.0002995946927626947	33.075915431906125	22.15870587602517	14.324950403090664	9.547314843905717	6.21602632692845	3.2385029446495377	3.116510229038761
354.8587159534994	41.53504923647028	0.18886523829366994	32.86799860824296	21.966579453252457	14.334136298321226	9.327520271023841	6.133082600215897	3.2567796251971735	2.93159052248088
355.6421235469038	41.057113659426285	0.37543482303403775	32.58188956763557	21.687135382279134	14.352842557717558	9.091624452769837	6.004110273213662	3.236548175390941	2.742650419343029
356.42545926088906	40.59919340816315	0.5195953988880552	32.23749226138705	21.3437695494832	14.337795191646817	8.866800102449677	5.863354703139981	3.1956583352053536	2.5781657715959945
357.20872309329	40.15673235565784	0.5825275980281697	31.849477543716716	20.96113546069108	14.24477887619196	8.675728244138854	5.740864120855679	3.171487568666936	2.4466469358829595
357.9919150419415	39.7193761664835	0.54796588129546	31.434033731459458	20.57185238806882	14.052743584004375	8.532146345091665	5.653289244509682	3.2008189897256347	2.3400302550374117
358.77503510467835	39.2846346723467	0.43222559670030597	31.016181708945048	20.21805274475967	13.772841439001244	8.438217607050671	5.601040196904943	3.30130454053234	2.2438369911092635
359.5580832793353	38.858470578228186	0.280847375102277	30.626811270238544	19.94238925573672	13.441837190914068	8.386498275121346	5.57041388425583	3.4574596861360183	2.1472046664347197
360.34105956374725	38.45163965112474	0.14915598345113484	30.29727838239129	19.775059418892226	13.106977231794122	8.365878666945923	5.54401802125369	3.6279870855461547	2.049184339093079
361.12396395574893	38.07281727847711	0.07994342535681098	30.048902082359284	19.719504721264325	12.812831597952565	8.36746305300232	5.512494989092036	3.764907593969266	1.9568903005495466
361.9067964531752	37.72475546333692	0.08850507679724073	29.884649983092494	19.74748426612955	12.59303089659713	8.387942325838825	5.481105293607482	3.8329223946730058	1.8791758351371743
362.6895570538609	37.406657025487156	0.1609042130597195	29.78936558820193	19.807236609225367	12.46725340870713	8.426126235172509	5.468843867062959	3.8200549893255067	1.8196310999122933
363.47224575564076	37.11740632342533	0.2629323318275101	29.73699092195941	19.842833434990343	12.4389904719765	8.477585095892833	5.500057892615973	3.736966295428012	1.776792223781003
364.2548625563497	36.857753776481005	0.3559059220874042	29.702660872116724	19.81678206020384	12.496136936417425	8.532551120647382	5.592981254227638	3.609542102497749	1.7497847360508492
365.0374074538224	36.63021247174498	0.41219115553380165	29.670261056644396	19.723586601272764	12.613193135570437	8.579632047411978	5.750001434178009	3.469112914961001	1.743426183241299
365.8198804458938	36.439391718349206	0.42454762807241214	29.633451487005345	19.588772777659415	12.756868342957015	8.613764768267636	5.953043212140365	3.3447417730214313	1.7671482205513538
366.6022815303986	36.294246652322	0.4037718623045873	29.590265380521856	19.453659937413367	12.89190774510805	8.642383415522305	6.1658548227531735	3.259178789224922	1.8267361094227048
367.3846107051717	36.210063011863035	0.3658994535531539	29.537484408015825	19.355575922982055	12.984584786137543	8.683299414358803	6.342957099150277	3.2284365485777107	1.9171335601589075
368.1668679680479	36.20644650028096	0.318078785034817	29.47097593352512	19.313490025776893	13.005646275301395	8.755607353236176	6.443796175940336	3.2616394598551346	2.0227875125453316
368.9490533168619	36.300443746008895	0.2521830047812236	29.3918157166352	19.32624017042146	12.934855781605576	8.867734471088749	6.4474652849578185	3.3609759201084533	2.1253994255857185
369.7311667494487	36.4981490625652	0.15220113112207995	29.31201899248899	19.380674937316858	12.769592781090864	9.012030410844167	6.361787479563786	3.522160169369182	2.2116456248912923
370.5132082636429	36.79006475996049	0.010250432128488706	29.254567244436796	19.463542392132016	12.533369935746087	9.167698835338419	6.2211362691978795	3.7330935655442543	2.275467250190295
371.2951778572795	37.152735036238795	-0.1603881830380076	29.244728714095086	19.56953441349274	12.278104688765177	9.312864071213385	6.071940931144071	3.9732470746901343	2.3141449645169985
372.07707552819323	37.55567854154085	-0.324048834649474	29.300029177921154	19.70354610695187	12.07332661591945	9.436426032390656	5.952914252050156	4.213264497836627	2.3245411265479294
372.8589012742189	37.971088930922306	-0.4347309052933436	29.424952634344066	19.877173639313924	11.985692470969632	9.544093726281426	5.880286534384337	4.4169631446665445	2.3028253355130195
373.6406550931913	38.3813484179542	-0.4542967499808801	29.61490371681668	20.10319408290196	12.057027616507979	9.652718630943424	5.845492955622962	4.548699348869953	2.2475666085654766
374.4223369829453	38.78133680463465	-0.36734443856399623	29.86502483627842	20.388989540459303	12.292585065874908	9.777280606297975	5.825660419557191	4.583399124382709	2.1624181358570573
375.2039469413157	39.175323817871075	-0.18679352526488227	30.177161146684472	20.73181733860974	12.663413736083672	9.917965407141436	5.799765410884729	4.517702066225909	2.0573295139619003
375.9854849661373	39.57116496957633	0.0504050312971669	30.559530637821876	21.116558286682096	13.120004251504778	10.055497473361571	5.761229440989234	4.374406265983865	1.9480805225572555
376.7669510552448	39.976839623615994	0.2954556323811163	31.019168071194223	21.519177389858058	13.607991680780556	10.159846738159374	5.722281327270874	4.197028758001476	1.8542863425561498
377.5483452064732	40.40272260379376	0.5015998323140733	31.5533307090723	21.913401674080088	14.080280759151435	10.206806329785406	5.708524996304084	4.037129209330098	1.7956537596354654
378.3296674176572	40.86741568375374	0.6359458428833491	32.14587674558889	22.28008976355786	14.503770829683047	10.193061861812918	5.746797082451985	3.938471115164085	1.7869014311876157
379.11091768663164	41.40055517779534	0.6853265696431802	32.77329204107832	22.614311430648602	14.862276583460787	10.139900963811549	5.852168136462392	3.9254819388843636	1.8340046473423088
379.89209601123133	42.0355173056966	0.6553124397450333	33.416081897604016	22.926964670122786	15.156551693679214	10.084051333792596	6.018893117135287	3.9984091229631544	1.933529546105866
380.67320238929113	42.79358426821457	0.5637280123346575	34.06893219149381	23.239899367877115	15.400005618218197	10.062360199587681	6.220092642839719	4.136689400586249	2.0745200228864524
381.45423681864577	43.66963793559851	0.4331361872929303	34.7409634544081	23.576526644727796	15.612039171562149	10.099569252864029	6.416560805863169	4.309272435616811	2.2401616990564306
382.23519929713007	44.63037726051777	0.2865730117612394	35.44516232855038	23.95353909231004	15.811678595449196	10.205638055250759	6.571667094058541	4.487380998888273	2.4087060107494764
383.01608982257886	45.628330896469336	0.1470651221247477	36.18462571191547	24.376859158521103	16.01438720388287	10.379659662672758	6.665337647370068	4.653793864517845	2.5547316031875846
383.796908392827	46.62181641657382	0.038294038102297555	36.944930956321784	24.842049166347103	16.23084343696397	10.614921282279528	6.700289371427994	4.804618133284785	2.6554213802284674
384.57765500570923	47.58798018627802	-0.018386442464386726	37.69790428646727	25.337590275656908	16.46726865637034	10.901467890920637	6.697948448052265	4.943146869194414	2.7003090334363087
385.3583296590604	48.52193060952002	-0.01066163417342672	38.41384469870386	25.847967180454607	16.724714423090564	11.225228756835413	6.686974460636223	5.070373301269116	2.6981439684387984
386.1389323507153	49.42686232684461	0.057239254716587376	39.073799677690495	26.355299424311273	16.999144371359105	11.56707828980028	6.691365849566405	5.1798968421596845	2.676164286701872
386.91946307850884	50.305928266483846	0.16357905239299267	39.675790484707015	26.842665840361978	17.284564453437785	11.9049210764149	6.7244092338795705	5.2598549738458855	2.6689685096373266
387.69992184027564	51.161636053157515	0.2766399944211312	40.23376049056679	27.29875135913383	17.577122853542228	12.21785158148766	6.79019769393014	5.30021817869493	2.7037898331082864
388.48030863385065	52.00010699458642	0.36821297307448264	40.77226256970944	27.721802292374043	17.8764427682575	12.49094818631123	6.888023080755512	5.299443890716048	2.7898216750716314
389.2606234570687	52.833950656058676	0.4243693725535523	41.31908635197692	28.11942898663704	18.18231240987314	12.718103408255644	7.015910061324898	5.265206003695823	2.9167104332270513
390.04086630776453	53.679615759163184	0.44712627124120347	41.897329520753026	28.50332286917332	18.489551520502346	12.902358294972357	7.169926395412417	5.211891101927501	3.0610907999334818
390.82103718377294	54.55084760576062	0.44759325664568805	42.51882358214339	28.88410966818828	18.78755200318074	13.053564621321566	7.343141985449954	5.155567412978267	3.197142440158271
391.6011360829288	55.452391910210174	0.43509179512258433	43.1801879604743	29.268717262608472	19.06773821396817	13.183723413771427	7.525919300574792	5.11082774444858	3.30512765803058
392.3811630030669	56.37756710110239	0.4109559292935767	43.86619094613264	29.662583066095745	19.331786768202306	13.30237872350426	7.7091954482316	5.090256175136641	3.3757366390076697
393.161117942022	57.311946562226495	0.3696261974277593	44.55849585445791	30.072018318708366	19.59424633155182	13.415443776401188	7.88781203295405	5.1042021844967165	3.410122733761279
393.941000897629	58.24083869678814	0.30543273447533903	45.245829880819485	30.50412591061318	19.87512522974331	13.527663558501299	8.060923048243545	5.1596192145580195	3.4178686188465788
394.72081186772266	59.15780012140364	0.21913349484267738	45.928600972359035	30.963523059035722	20.1883887520234	13.646391021079753	8.230295371935874	5.256903624524086	3.4152880110910067
395.5005508501378	60.06973167549411	0.11999037186846603	46.61565906009851	31.449337015150302	20.5345892382002	13.783773575445437	8.398162099361183	5.388167498450911	3.422443699394689
396.28021784270925	60.99598306572689	0.022471858491633412	47.31712495051342	31.95602220671797	20.903228002604106	13.953183815952162	8.567070887048132	5.538971432581127	3.457657897420779
397.0598128432718	61.962386658997374	-0.05980679386170389	48.040513263437525	32.478305604224786	21.28167824432808	14.161896055511964	8.741965563912316	5.694343339138493	3.529076125874043
397.83933584966024	62.994522778616314	-0.12010529409870899	48.794366043188695	33.015880563917165	21.6646448342528	14.40435535378062	8.930989804137079	5.846562075950199	3.6285125800365843
398.6187868597095	64.11216730813905	-0.16070391007851662	49.595849719092854	33.575166442461914	22.057260150834534	14.662384039754246	9.144049021744106	5.998942644119261	3.733534446883076
399.3981658712542	65.32797698799342	-0.19007720809548834	50.47479854557771	34.16761949702055	22.47321229284398	14.912800255313494	9.388238042924556	6.1622501210590315	3.8184786796836896
400.1774728821293	66.64686473080218	-0.21627380853076178	51.467936068886	34.80656968724895	22.92895354415623	15.138729837924439	9.66259648803077	6.344891006020055	3.8681577445150346
400.9567078901696	68.066150157394	-0.24125194747690762	52.60444944447203	35.504398544689735	23.438283677179395	15.337629195513461	9.95492421631187	6.543431394009715	3.885644422706499
401.7358708932098	69.57489097191996	-0.2603959221127294	53.89016854319304	36.26913418800102	24.007606458023194	15.52167501548919	10.24422375424443	6.740401516684989	3.889696515973228
402.5149618890848	71.15379800917279	-0.2660646649360594	55.29906350872938	37.101634362880425	24.63381927571272	15.71195252160594	10.50851794441875	6.911168520256598	3.9051364975695377
403.2939808756294	72.77831335680312	-0.25382303364928505	56.77849067003912	37.993764870310336	25.303475434854604	15.930697577401718	10.734228020323826	7.0364364917346265	3.952817364630644
404.07292785067847	74.42418552379846	-0.22596406163954266	58.26667394451405	38.92957126167725	25.993588993778907	16.195186560308784	10.921051768641231	7.11232266708668	4.043640926241877
404.8518028120667	76.07526888542928	-0.19179846301645218	59.7139703417606	39.88961915455342	26.67423265349999	16.514403107984386	11.079552888799368	7.152396912746843	4.177466691876062
405.630605757629	77.72808733532742	-0.16344062838270745	61.096915853622995	40.8562845070002	27.3142005081395	16.887182697072394	11.22386492945276	7.1807108593498645	4.3437488654408325
406.4093366852001	79.39005455940071	-0.14990959206274412	62.41871544139581	41.81731602093098	27.889612012704088	17.302395649159546	11.365935198614856	7.220956955598644	4.523907771469893
407.1879955926149	81.07052833368297	-0.15213462745260936	63.697630659897854	42.76636475450978	28.39206257327805	17.74255546612952	11.516158608449938	7.288230340923556	4.695280538826724
407.9665824777082	82.77019537250392	-0.16317561332423947	64.95187368012486	43.70085160113913	28.831602502242873	18.1913578659584	11.6864629593603	7.387860873469135	4.838328022332912
408.74509733831474	84.47554764914321	-0.1733436981206629	66.19089326696415	44.61915777545256	29.231450633689832	18.63986586326638	11.890385772606994	7.519826121614136	4.943376944181809
409.52354017226935	86.16188960217369	-0.17809304708940168	67.41559895396041	45.51866766774408	29.61703987513596	19.08697650435502	12.137610054211825	7.682669745399309	5.013111314063724
410.3019109774069	87.80313791439107	-0.18126611897230616	68.62462469721329	46.3963270119217	30.005632109529834	19.53260066987365	12.426413992094712	7.873282729066979	5.058080722236465
411.08020975156217	89.38186251901057	-0.1908549322060618	69.81865607234795	47.251627119988186	30.4031962411962	19.96950797664505	12.74168174891763	8.082943744901067	5.088562306173848
411.8584364925699	90.8934388506361	-0.2102791210627973	70.99906034810492	48.087641115394135	30.809526739575084	20.380301696933614	13.060101057528506	8.294020177948843	5.108665895682746
412.6365911982651	92.34228548913438	-0.23246036806988798	72.16340531825065	48.908965038103624	31.22643367267001	20.74398876602158	13.359299372538095	8.483347111094686	5.117801625074725
413.4146738664823	93.73373723984261	-0.24203916502202316	73.30218341614929	49.71648678934422	31.66335893025664	21.048213664590453	13.623979902608214	8.631116592699929	5.117681378908445
414.19268449505654	95.06650992913447	-0.2238576819915213	74.40087558576224	50.50304773868852	32.135898807187196	21.29885448461538	13.846818705822855	8.729528690474242	5.117912688196579
414.97062308182257	96.3303256738923	-0.17166945594316127	75.44493067232938	51.25395627375277	32.65785511302362	21.51868286793847	14.027211744384305	8.785947967259997	5.136479492883487
415.74848962461516	97.51044085590287	-0.09097797203129052	76.42328094785994	51.951745015622784	33.23083251577975	21.736429287276252	14.17013131010323	8.818210673849473	5.192904311457893
416.52628412126916	98.59544863140647	0.0033369613683295607	77.32774195296356	52.58087662606155	33.836945344982084	21.972868567275953	14.284972497628237	8.846288881149059	5.299853347237826
417.3040065696194	99.58377571623464	0.09187036631385687	78.15035977703461	53.129932086861956	34.439660594031935	22.232352693437765	14.383253526007863	8.88562006107674	5.457065102431624
418.0816569675006	100.48469974356044	0.1550256677408212	78.88350787220277	53.59133415509809	34.99456614214555	22.50409251989053	14.47370232164424	8.945328172501094	5.6499235075563385
418.8592353127476	101.31320773725467	0.17700823809855906	79.5240643789936	53.9629267489927	35.465232250653216	22.770475096815236	14.558423326275712	9.030047411665853	5.85260697819135
419.63674160319533	102.08358924208686	0.14951979642726368	80.07812318064259	54.25274989375127	35.836033163722	23.016543608890206	14.633179511063004	9.140946986058147	6.034502326361317
420.4141758366785	102.80557892136471	0.0747342712759169	80.56239005685455	54.482967014406064	36.11372982868185	23.234946286864904	14.692777961306858	9.275450320665321	6.16884961108925
421.1915380110319	103.48649351228275	-0.034626729036372615	81.00066528234275	54.68811700631298	36.318481437374246	23.425893322087074	14.736815116175885	9.425989431355845	6.242564854299988
421.9688281240904	104.13653170892877	-0.15860998920630787	81.41833031904494	54.905746983813366	36.47116081846414	23.59394600434127	14.7718934678566	9.580978908835139	6.261779837993972
422.7460461736888	104.77262364192832	-0.27458885266557614	81.83765234126516	55.16405452310924	36.58694795343976	23.744692998824895	14.808534569423232	9.727251048321216	6.249328027719607
423.52319215766187	105.41741646919637	-0.36194293906165703	82.27555348762131	55.473412878830814	36.67700062718764	23.882554859677004	14.855612857581967	9.853252131784279	6.233932765182039
424.3002660738445	106.09252181498294	-0.4056457974082582	82.74261791830962	55.82669386048961	36.75449512786853	24.009692996064558	14.916653272650207	9.951210617158438	6.236922145616642
425.0772679200714	106.81034869156056	-0.3994532151279171	83.24420450886988	56.20668793394835	36.8376392766851	24.12713091511384	14.990150252324383	10.017580768175323	6.264149466935426
425.8541976941775	107.56863748372568	-0.3474561306279839	83.78197641065425	56.59568726551511	36.94682143237316	24.237624647263452	15.074308961023318	10.05248660522403	6.307410671117835
426.6310553939975	108.35140051289906	-0.2625331520216427	84.35609052899174	56.982732260676514	37.098848755959416	24.34858870782297	15.171391971801624	10.059071448782756	6.352849293622976
427.40784101736625	109.13556285910626	-0.1621000075421257	84.96512960866978	57.36488653719631	37.30121192662336	24.471868980006832	15.289438820232347	10.043674013284766	6.390066175665201
428.18455456211865	109.89991136366822	-0.06283132977930717	85.60384152140107	57.74461005971643	37.5497048876881	24.6188749758618	15.43815514828888	10.01656174410627	6.4167351415583935
428.96119602608934	110.63151363939903	0.023687516149525405	86.26065017073482	58.125400986722575	37.82956715745343	24.793761457034105	15.623256103512338	9.99114860938654	6.437302930892896
429.7377654071133	111.32675422120494	0.09212278493203366	86.91791872626534	58.508979886030666	38.11973327848001	24.990071110733716	15.841314846997927	9.980357018234363	6.459011591153243
430.5142627030252	111.98816979154591	0.14338962941084327	87.55714066856861	58.895270812040586	38.39987438357312	25.1931656314141	16.07968951079375	9.99083105728893	6.488707821933816
431.29068791166	112.62028923154696	0.182883768262443	88.16571963413008	59.28361146225289	38.65859335219923	25.38752159623224	16.31997513361984	10.018752576783905	6.531291384817394
432.06704103085235	113.22800000940336	0.21827527319576745	88.7414939665698	59.673920074898476	38.89975537982599	25.563200411582827	16.542746511514284	10.050513408204576	6.5888321188002745
432.8433220584372	113.81845728046034	0.2564316716698112	89.29306010918928	60.06662313942288	39.14226612409398	25.718224659368715	16.73110339726298	10.069075251385268	6.65970935308437
433.6195309922492	114.40486416721443	0.300361828697571	89.83576560738672	60.462350369976186	39.41276864503797	25.8568793922098	16.87251232320241	10.063510964094629	6.737861028355812
434.3956678301234	115.00943384151957	0.3483280956521487	90.38644178123579	60.86218128942626	39.733661886299146	25.986684889482532	16.96038682829659	10.034947594820203	6.813366841934308
435.1717325698944	115.66268427063612	0.39481247204971665	90.95954868780946	61.26878183126285	40.11231699296879	26.115836471264245	16.996281683345007	9.997004959084954	6.876211832103033
435.9477252093971	116.39822318484262	0.4335940544189819	91.56573607950374	61.68801712730092	40.53707571386818	26.251841863137585	16.991976640318455	9.96988993028311	6.920950169094134
436.72364574646633	117.24365592107935	0.45981492352453357	92.21343740518944	62.12918161144541	40.98194856478226	26.400862691664	16.969277040395696	9.9728462109575	6.950472228625262
437.49949417893686	118.21075142124204	0.4704552241732187	92.91039703692442	62.603859705020405	41.417531934034095	26.567812762119257	16.956131816741504	10.018286753230491	6.974843036276073
438.27527050464346	119.2899788542513	0.4637691025031314	93.66362574986495	63.12221119680986	41.82223524358442	26.756903672094	16.97938320802913	10.109683778095416	7.0061013423536265
439.0509747214211	120.45226698712797	0.43951297070846984	94.47567568305232	63.68771404052997	42.188783156835484	26.971751932677513	17.05685799173998	10.24254633363978	7.051006466789579
439.8266068271044	121.65645276840795	0.4008030338545222	95.33879655811538	64.2923652878655	42.52307261697967	27.21398546648409	17.191835090796886	10.405904150054742	7.106441774103084
440.6021668195283	122.85636175387285	0.35558088951728206	96.22999600003227	64.9150587809595	42.83659913803442	27.4798335818405	17.37252801366672	10.584405412562747	7.160351455069295
441.37765469652754	124.00365551496569	0.3154025709997607	97.11051243196283	65.52508751253993	43.13686874749967	27.756845115895263	17.576489304691616	10.760642886616184	7.197918703025448
442.1530704559369	125.04760779665887	0.29087130514404774	97.93091048050708	66.08989853405885	43.42032075084373	28.02416954335389	17.777532152615805	10.918971918667271	7.209106786360867
442.9284140955914	125.93719177947429	0.28605681378083725	98.64028551270214	66.58177263627894	43.67206282331391	28.257498426239966	17.952822787848227	11.049326468932309	7.193095979220703
443.7036856133256	126.62808550870935	0.29635976244991497	99.19661315622153	66.98084058498517	43.87183369146941	28.437297124607312	18.08745633759275	11.149367573804104	7.157817637470766
444.47888500697445	127.09226557621844	0.31100808316318984	99.57448105222723	67.27369257456073	44.00301810360351	28.55485710505477	18.17603427996056	11.22334237822258	7.115721290156874
445.2540122743727	127.32384440910849	0.3185092227706276	99.7685539063245	67.45062058308312	44.05917960357789	28.612606910354494	18.220321429514645	11.278174532187156	7.079180373960981
446.0290674133552	127.33744069714942	0.3109256285674462	99.7917385026599	67.50448358601447	44.04423398752225	28.618581160547258	18.22541441289805	11.31886812722594	7.05808758304804
446.8040504217568	127.16010278950819	0.2852142319573343	99.6693868093138	67.43224248024094	43.967194025317376	28.57889379345405	18.19600962388821	11.345963144530678	7.0589366665418485
447.5789612974122	126.82176151914686	0.24215555868462124	99.43040477902187	67.2371619358542	43.835864646766964	28.49418574911866	18.134989375483492	11.356231495947483	7.084223510911475
448.35380003815635	126.34864445209836	0.18557058170309093	99.09826196302973	66.93018316741119	43.654493177128124	28.361712209128118	18.044515570156157	11.345327839157946	7.130702690293778
449.1285666418239	125.75937620012998	0.1226707371255024	98.6849791766089	66.52870472957119	43.4265915495624	28.181072610458735	17.929301335423624	11.310872397439976	7.188042963743598
449.90326110624983	125.06423656165168	0.06361727919784194	98.18949813000036	66.05276795860433	43.158887737385825	27.958388587750438	17.79796589012908	11.253878175153444	7.239992827327951
450.67788342926883	124.26529578573698	0.01951225101108848	97.60132100270114	65.52011540831495	42.86156443976971	27.705371635442553	17.661829676917762	11.177394416775218	7.269036145460316
451.4524336087157	123.35792370506124	-0.001551384221021579	96.9075287392551	64.94206526301272	42.54294658684801	27.434260627335256	17.53081952334263	11.083413392680496	7.262466214133569
452.22691164242536	122.33311853072449	0.0026732894637167964	96.09927185781325	64.32252842512868	42.20244676479657	27.153427091123387	17.40925130649278	10.97047147871788	7.216643727734338
453.00131752823256	121.17994371981686	0.02792851555124782	95.17466200709498	63.660017743511155	41.82727351582534	26.865979030786825	17.293540544369	10.83460773561178	7.136957075705007
453.7756512639721	119.88734880434535	0.0658618804502136	94.13703867638709	62.95101921614274	41.396881148402386	26.572251148857426	17.17312601656446	10.673534635305588	7.033104059885988
454.5499128474788	118.44549346681403	0.10731756680685417	92.99040436826422	62.19237869475277	40.893142949484144	26.27171606721856	17.033771948727498	10.490690573644963	6.913335792553734
455.32410227658755	116.84714936644512	0.1450979114272512	91.73552801928037	61.38199857308134	40.309534450106014	25.96217011247177	16.861804915925674	10.295777903870217	6.781609606617582
456.09821954913303	115.08906309736986	0.17506343226827625	90.36958436076154	60.51813722771048	39.65429614491517	25.637038821828085	16.648277980268432	10.100841276035444	6.638970927702012
456.8722646629501	113.17308404286915	0.1951225205044971	88.88900396469828	59.59807735751812	38.94539194072515	25.284262862524425	16.39155170615623	9.915236311248627	6.487708675906698
457.6462376158736	111.10573749914008	0.2038337838167704	87.29370374478673	58.616606611451054	38.201533969214395	24.88955853374741	16.097207681171675	9.743256046297699	6.333732797772468
458.4201384057383	108.89648965025717	0.1989149667002948	85.58936390161652	57.56494450979417	37.43466498089417	24.44225906297444	15.774987441256785	9.585376131874796	6.185334709036634
459.1939670303791	106.55577550636569	0.17729791401611794	83.78646254075046	56.43172925480755	36.64776756742925	23.940076552712174	15.434129404589063	9.440619130196414	6.048462596584415
459.96772348763074	104.09481055150529	0.1367191932763708	81.89710020605177	55.207470829084116	35.83785550849976	23.38911375830157	15.079829102785178	9.306764676073737	5.922760978029045
460.741407775328	101.52759422912952	0.0777966279216315	79.93197303353126	53.890557460987004	35.000861466097405	22.80001170022458	14.71238571217444	9.17813170363113	5.8009037663991725
461.51501989130577	98.8733677526834	0.005028260280629943	77.89959657642574	52.491979598904784	34.135229291131665	22.18293401086543	14.329021520512594	9.043884556188415	5.672348930389732
462.2885598333988	96.15668785421754	-0.07427549298798049	75.80748994634627	51.03472845592409	33.242230760866185	21.545046416901823	13.926571564058165	8.889339877236456	5.528532241220499
463.0620275994419	93.40370732400271	-0.1524136764082933	73.6634204425487	49.54724557638341	32.3245573798535	20.89147459392917	13.503311439830265	8.701006313136446	5.367207865593244
463.83542318726995	90.63617645680952	-0.223219601852197	71.47589208437792	48.05413603837538	31.38518676624985	20.227792299469943	13.059653670790016	8.472759167250041	5.193695457570304
464.6087465947177	87.86688742547341	-0.28198231654518857	69.25369049188726	46.56931227572196	30.42798399262642	19.56232374502484	12.598414922952037	8.209072777163746	5.018625006385619
465.38199781962	85.09898463544367	-0.3238896462108506	67.00546404830442	45.09457632857941	29.45912847873809	18.905894571797507	12.125138672090173	7.923345947508643	4.852728246275828
466.1551768598116	82.32951374346267	-0.3432404549786215	64.74006244054074	43.623712536940225	28.48674131710436	18.269088957951602	11.64795524154756	7.631304562474507	4.7012740449296935
466.92828371312737	79.55485259334131	-0.3348103096091808	62.46804250311518	42.149346480613175	27.518199667511873	17.658408298981243	11.176684339535086	7.343699555393517	4.560529089699258
467.7013183774021	76.77561661001525	-0.29714809436155154	60.20286963076487	40.66900329097912	26.556505846521393	17.07335546463405	10.721134434903085	7.0626003744274195	4.419438242970751
468.4742808504707	73.9996263000106	-0.2351715037013864	57.96087420131259	39.18829780704963	25.599332928722053	16.50657520740479	10.288976819588251	6.783182817393285	4.265534556375782
469.24717113016777	71.24139063930137	-0.15963848597296643	55.75948595038593	37.720356145693074	24.64200626850067	15.947170741959125	9.884497971333728	6.499081856834314	4.092168220193316
470.0199892143283	68.5200717669684	-0.0832776965655347	53.61404896289548	36.28225323365079	23.683372807870175	15.385499670718708	9.507983340539614	6.207266319336792	3.902222176902428
470.792735100787	65.8556383336242	-0.015381792247814136	51.534569652068654	34.88977814153676	22.730548943332227	14.817244336250115	9.155924159199714	5.909314830348066	3.706165611124964
471.5654087873788	63.26537633579153	0.04134722183235928	49.52415465428622	33.55248866323726	21.799167035099504	14.24465393574365	8.822161897115349	5.609878287398746	3.5162460552740638
472.33801027193834	60.761291657453405	0.08979955643915406	47.57941963063523	32.270564955294105	20.907912782432355	13.675234024631102	8.499676646326398	5.315092062550703	3.34172398538928
473.11053955230057	58.349200260561524	0.13310036126303387	45.69317982823668	31.034873850794853	20.069701316727247	13.11764355106658	8.182719370976274	5.0329345906187335	3.187570083368978
473.88299662630027	56.02852650056804	0.16924836556260045	43.85837036329701	29.830029304466134	19.28447818421663	12.577792011567963	7.8683636785314786	4.7741323472892905	3.0559781869673612
474.65538149177223	53.79280540328084	0.18916655104550434	42.07195728128706	28.639533228073756	18.538453974215255	12.056294417402222	7.556693928533354	4.551254144182308	2.9474050435131427
475.4276941465513	51.630991562601835	0.18115459666541667	40.33635473514645	27.452237014356154	17.810071625213748	11.550052374171257	7.249903492126635	4.37416506195334	2.8596542626680903
476.1999345884722	49.530481852276665	0.13907878199555793	38.6578764335982	26.2670740183448	17.080687350035923	11.056879334721515	6.951287961616205	4.243845039777152	2.7858148509448544
476.97210281536985	47.48142866703943	0.06868959367130661	37.042604986696276	25.094580741255385	16.343876633170392	10.580342281629601	6.664527083918895	4.1484035353678115	2.7141565786319535
477.74419882507897	45.481332601603924	-0.011898789130602713	35.49276417024248	23.954217098376425	15.60880089160768	10.130745164639029	6.393249102548439	4.06475398431153	2.6310191122325604
478.51622261543446	43.53713889924909	-0.07883932872569241	34.005823331732486	22.86779909565386	14.896006137687074	9.720626920256521	6.140070135686928	3.9657684233584285	2.5256233755570117
479.2881741842711	41.662919476610874	-0.11236407788534027	32.577122411714875	21.852244114253732	14.227683241514864	9.357010565603142	5.904883263613475	3.8301146874922134	2.393172428612393
480.06005352942367	39.874225715743556	-0.10453673639349627	31.203618457026458	20.9143574137643	13.617733695016163	9.035228530709631	5.683479572170423	3.650538784837321	2.2357179180998257
480.831860648727	38.1814461493685	-0.06153716363222948	29.88553223702875	20.049447087073656	13.06587100580921	8.73878764383736	5.468030304422078	3.437106210640622	2.0607285109526376
481.60359554001593	36.58610676033511	1.7304112856955656e-05	28.625528520507896	19.244312184750036	12.559104695045011	8.446583770688365	5.250038214381281	3.214048735710716	1.8796236610953094
482.37525820112523	35.08141410709055	0.06026211357278857	27.42641715656506	18.482955361612213	12.078825303660867	8.142939569611102	5.02457182530025	3.011062033184819	1.7064053252926936
483.14684862988975	33.65605266781538	0.1037128105589545	26.28949049384761	17.75264936732952	11.609612947761729	7.824898915575685	4.792559115144558	2.8529088556408793	1.55575241670496
483.91836682414424	32.29873299757927	0.12359162855851989	25.214249385625234	17.047771200079776	11.143991853143257	7.501541290170975	4.559985078938478	2.7519104510947248	1.4395145640022329
484.68981278172356	31.001442448221262	0.12179167541730011	24.19867927532339	16.36976931000406	10.681745266169385	7.1870090783859455	4.333910528014525	2.705916348791349	1.3632368576993341
485.46118650046253	29.76103386072026	0.10536180423583856	23.23923575191925	15.723633852109405	10.226158670907187	6.892162855787831	4.1187745828172195	2.7009369964088483	1.324001112283182
486.23248797819593	28.579229894908163	0.08231369659330308	22.330442627874152	15.112963899310392	9.780916553302236	6.620820456727419	3.915587821590055	2.7160776229890735	1.311849595519871
487.0037172127586	27.461381248753927	0.05916635747528669	21.465362022955606	14.537444358681034	9.350403460275432	6.371640106802058	3.7246844604524143	2.7283539918814808	1.3136946797998545
487.7748742019853	26.414148089463282	0.040222013713511556	20.636916774772555	13.99382515987583	8.941021842992214	6.142259251300702	3.5489837401367925	2.717436910592103	1.318066815003087
488.54595894371096	25.442266428026976	0.028025283671776417	19.840107605961943	13.478626238725878	8.561258753227674	5.931332639026412	3.3942606730477207	2.6703255586735626	1.3178119388808816
489.31697143577026	24.545405980545425	0.0235488385294315	19.07426256854383	12.989281393851181	8.218545684311527	5.737147869655432	3.2657263055645593	2.584783443609195	1.310179539988531
490.08791167599804	23.716559033470208	0.026113933821811687	18.34415529050986	12.522610620990758	7.915330521770708	5.554951749552271	3.1639390899199786	2.4692647134682333	1.294721571006292
490.8587796622292	22.94296277563959	0.033323730339138664	17.6589421263285	12.073106500382881	7.647159215936869	5.376667521628283	3.083619061544692	2.338694049164332	1.2710678385847314
491.6295753922984	22.209951294128686	0.041447591451442264	17.02905288287739	11.633934229008279	7.404487549670659	5.193912723939181	3.0167586393506065	2.207991038331514	1.2375237067898182
492.4002988640406	21.506184030167038	0.04652755549556863	16.46148241426969	11.201211523742984	7.176748551569278	5.002710277829421	2.956527483506541	2.087547413150453	1.192252684530058
493.17095007529053	20.828005990567842	0.04593845327278453	15.95616039673884	10.778307942557253	6.955956751022534	4.806167513843497	2.898760626164431	1.982284215126387	1.1354219454330734
493.94152902388305	20.179677902400996	0.04014210930243819	15.504916969032717	10.37578116370569	6.7383927073533885	4.613800147793285	2.8405125712682744	1.8934851084977533	1.0717215487837823
494.71203570765294	19.56900785365119	0.03288164749477868	15.093349687868868	10.00575150417297	6.524368365891165	4.437324051947227	2.77841808787124	1.821185136045965	1.0109670107221485
495.482470124435	19.000596076796278	0.02934240903182361	14.70433976849925	9.674684126694766	6.316513656073121	4.285739384828236	2.709612327570509	1.764834003317157	0.965874041204661
496.25283227206404	18.47127303789515	0.032796115034226275	14.321474504080673	9.379372790257348	6.117828336375738	4.161705824939669	2.634359546918892	1.7223699934575734	0.9469843450911909
497.02312214837485	17.970236049364665	0.04123508574618112	13.931653017569454	9.10857471003288	5.929717594764151	4.060533472528007	2.557002424987857	1.689760768933801	0.9573175217839499
497.7933397512024	17.484056083446802	0.046820659844324305	13.527279653870108	8.849172935379963	5.7514705412405185	3.97112197955003	2.4830648558242214	1.6620273690864011	0.989395791943076
498.56348507838123	17.002984614275718	0.03880730353192714	13.108087481281053	8.591974446169326	5.581665583961239	3.8793973575284526	2.414310370876268	1.6352379978292033	1.0271611093474673
499.3335581277464	16.525102084100833	0.008564220618337528	12.682109121615081	8.334530913291523	5.4203804270179905	3.773168958684328	2.3460816643623232	1.607724947480179	1.0521056598450211
500.10355889713264	16.056269393744195	-0.045406884462308394	12.26449480045351	8.080207945464952	5.270983263395463	3.6477302387673167	2.268814504420706	1.5792485198026038	1.0510561096279916
500.8734873843747	15.606822133616266	-0.11542952953615468	11.872815006071878	7.835468466261656	5.138858629135329	3.5082896460307924	2.173227312398821	1.5493532416713776	1.021450184360606
501.6433435873074	15.186596746816749	-0.1865426685424657	11.521191457472844	7.607124240791835	5.028251679334298	3.367996679851919	2.0554614862498717	1.5160698387911775	0.9714718749609306
502.4131275037657	14.800433124176735	-0.24164781025145998	11.215526935154518	7.400605025217519	4.939005716273757	3.24159644338919	1.91984747408906	1.4763301737904424	0.9145796930108891
503.1828391315842	14.445841615534887	-0.26770010290338253	10.952902565933572	7.218039772591948	4.865855578178723	3.1385665947597197	1.7780283182316043	1.427356780252759	0.8619795116704375
503.95247846859786	14.11407305909686	-0.2600167608297036	10.72444861473208	7.056754774346654	4.800335591006168	3.0597258733415944	1.645853700947496	1.3685891071134892	0.8170490415130065
504.72204551264144	13.794824377231448	-0.22309716347462338	10.519623038079722	6.9085975802351065	4.734189467608005	2.998148186533903	1.53880376057403	1.3027437054656623	0.7753584375395507
505.49154026154974	13.481830314357616	-0.1679428729256342	10.329314156692716	6.762412832490311	4.661924583002195	2.9432157567824815	1.467320292657185	1.2356263655193251	0.7292999576273094
506.2609627131576	13.175771369920863	-0.1075633376384589	10.146934212891544	6.608595025534505	4.581316645578473	2.885027051589672	1.4334490359458094	1.1747987107027935	0.6740928280256773
507.03031286529983	12.882139285065328	-0.052784098003910096	9.968328260579733	6.443768734163059	4.492564715728406	2.817440559281407	1.430736919737813	1.126642116217989	0.6110675387311909
507.7995907158112	12.605083498830368	-0.009875393784902292	9.791224859689924	6.2722727650018	4.397336060480413	2.7391364897592165	1.4475941529747043	1.0935537038629346	0.5465418170887955
508.5687962625266	12.341920394398905	0.019885998412196584	9.614819228027233	6.103281637218383	4.298548243075204	2.6529309852239047	1.4724290806006093	1.0721173499711802	0.4878795233597072
509.33792950328075	12.082790165495329	0.03921680870248896	9.439614496835103	5.9453660438332	4.200908908165252	2.56408604295741	1.4969847304804262	1.0543490526439674	0.439491824332228
510.1069904359085	11.815551078870964	0.05315791136091948	9.267009755840407	5.802020728135873	4.110880430382392	2.478246510255056	1.516364308295269	1.0316176690600773	0.40114867642170116
510.8759790582447	11.532807790826029	0.06665216098624578	9.098564748367213	5.670593683015281	4.034629439149275	2.399946001805904	1.5266492581041713	0.9997950272721167	0.36917220539457407
511.6448953681241	11.236118434763076	0.08240605097149714	8.934779787153273	5.5450117336507985	3.9750843759404613	2.331906486729046	1.5238741136109522	0.9615022779399844	0.33927701032635466
512.4137393633815	10.935374726083316	0.09979334578674368	8.773760605951676	5.42090963425737	3.929377335005433	2.2745481344692866	1.5056303244456342	0.9243306578351415	0.3092243483126991
513.1825110418519	10.644921338831546	0.11539490338604025	8.610776240240455	5.299457039446083	3.888629363452665	2.225999908078862	1.4739846665502503	0.8957510073745614	0.2800214329209191
513.9512104013698	10.37834098989837	0.1255294395283438	8.43937924464061	5.187871382183078	3.8409051365246363	2.1833461233145557	1.4366929639785353	0.8784250924615145	0.2552467797810719
514.7198374397702	10.144261141881742	0.12875142680956075	8.253673395652712	5.095785363090388	3.7754501400220493	2.1449434784604438	1.4044595104279163	0.8694654399214549	0.23991060156443686
515.4883921548881	9.94385155109788	0.1269769995688436	8.050475515671074	5.029683424634889	3.686253964238925	2.112300017820757	1.3855332533880569	0.8630678986475664	0.23932321615767713
516.2568745445578	9.770476150530913	0.12439094500698278	7.83079729642392	4.988098452289654	3.5738828835167102	2.089498790793064	1.380862514995459	0.8543517073540021	0.25809021438900365
517.0252846066146	9.612096107715125	0.12481246025152352	7.59995778465628	4.960273348223727	3.444468996414872	2.079936837507793	1.383023104408456	0.8414048088926134	0.2983116298592067
517.793622338893	9.455771207537733	0.12932227083788603	7.366991855119992	4.929296861690817	3.3073969774484433	2.081678439805518	1.3795055184687461	0.8244962582069618	0.3574213107251322
518.561887739228	9.292325654315919	0.13525965339295265	7.142635395914998	4.878508026016878	3.1723123749238105	2.0855395216878585	1.3588276981458658	0.8040558343664483	0.42715664542901965
519.3300808054544	9.118827542457323	0.1374163104039565	6.936201800069533	4.798137731307183	3.046722771959836	2.0775371071109014	1.3165297329402645	0.7792449760182948	0.494965525866801
520.0982015354069	8.937149752412925	0.13131940648268012	6.752322071615294	4.688962020695415	2.9354058033307977	2.0457670896791407	1.2578657632433297	0.7479419286462046	0.5476190887352678
520.8662499269203	8.750406391289415	0.11660838607707669	6.589517388951455	4.561107644610485	2.8406988133626427	1.9867096234684551	1.195806642967978	0.7083077347951441	0.5750790421582463
521.6342259778296	8.559932320571892	0.09859181807132592	6.442396009144788	4.4293171072549855	2.763649975856832	1.9078217288175061	1.1449760093749444	0.660155527548798	0.5735894697837265
522.4021296859694	8.365112909526061	0.08587619518871062	6.305530613021297	4.307067002361697	2.7043524810141806	1.8240456092628015	1.114550690404231	0.6057146718956946	0.5462883067786376
523.1699610491747	8.165883257530439	0.08541862494535854	6.176879317681226	4.202313895269074	2.6616524966198822	1.7507557864349792	1.104296117389717	0.5486617008350848	0.5021733400329429
523.9377200652801	7.965333904185437	0.09797659476886962	6.057943464028871	4.1164630637177	2.632241661775291	1.697552194379588	1.1053761750574407	0.49305162876166386	0.4533787061285452
524.7054067321207	7.769924828794349	0.11731818374967438	5.951549843222098	4.0462356216056925	2.6104601379014802	1.6658847507239047	1.105521459717166	0.44245938230329174	0.41161763957839487
525.4730210475309	7.586581249731262	0.13324223119807277	5.859145948785189	3.9866694731171965	2.5889382175733413	1.650904565487705	1.0947232470973574	0.39996607660893224	0.3853034989532296
526.2405630093459	7.4180410586383365	0.13586102828299756	5.779561559593861	3.932992732652337	2.5598952055315927	1.6445771886669485	1.0685739227882256	0.36908798025148537	0.3784574750812782
527.0080326154003	7.2601406332433065	0.11807944331191214	5.70876978046193	3.8803074189851796	2.5162474314047802	1.638287451713155	1.0277506624923645	0.35415492355276607	0.392166206363371
527.7754298635291	7.102580404801531	0.07607848806809289	5.640061615310903	3.821995737726733	2.4529614442547696	1.6241185444381117	0.9753402799194033	0.3597487056482179	0.4263115194950412
528.5427547515668	6.933567142357106	0.009443931052204035	5.564860998040743	3.749156612911878	2.3681276329519805	1.5961491413030646	0.9145531623670887	0.38888698039699576	0.4799989515348953
529.3100072773485	6.745674925473328	-0.07739293968537786	5.474784138748102	3.6527818393948883	2.2640975068401086	1.5520373254004018	0.8479521919999915	0.44077893393251844	0.5492937178883202
530.077187438709	6.540117755074295	-0.17338074569851686	5.364562541327395	3.5285086028720367	2.147638603046373	1.4941822943318352	0.7785846255784622	0.5093383903470385	0.625286349074465
530.8442952334829	6.327472688648792	-0.26156793159405434	5.234441124728173	3.3805978734286635	2.0284105974978996	1.4293325402494856	0.7106545006978364	0.5834146173879867	0.6949275108457997
531.6113306595051	6.1240973156725484	-0.3236802382445291	5.090368050102003	3.222049689435456	1.9166527918361702	1.3668373205512594	0.649146567627561	0.649216050504162	0.7454585483748302
532.3782937146104	5.945439069697741	-0.3469393004615992	4.941256045314903	3.070372065185221	1.820683555811617	1.3160103012982185	0.5984569523720119	0.6944115027136459	0.7689239310929105
533.1451843966338	5.799252627870498	-0.3295018987414927	4.7951617053683355	2.940654532534949	1.7454683831258275	1.2831209736793687	0.5612075944489495	0.7119038592035773	0.763939417040618
533.9120027034099	5.68174898553934	-0.2808198910427483	4.655630351128958	2.8404716224078506	1.692308258611452	1.2687553165470467	0.5385494978011188	0.701340186623211	0.7333771510129565
534.6787486327736	5.5788311682133624	-0.2173148585446824	4.520811605657935	2.76828452586384	1.659089977831975	1.2665489171228992	0.5310368312956008	0.6681307640215954	0.6816272521683234
535.4454221825597	5.471756523178178	-0.15549053064712967	4.384965087855586	2.7157963653271735	1.6407311530319633	1.2645550859914025	0.5389024723164703	0.6201894394899907	0.6140241448798511
536.212023350603	5.344709791316235	-0.10669807865832043	4.242681478989164	2.671759184893877	1.629953313060748	1.2496180181636851	0.5608134506152188	0.5657572267529002	0.5384243539238459
536.9785521347383	5.190554341264373	-0.07531837222680884	4.092982056924859	2.625144904606155	1.6185643017429616	1.2131631841863428	0.5921331898092762	0.5121240824800088	0.4656590691599017
537.7450085328004	5.013203545318335	-0.060315953212752633	3.9412735333568665	2.566805225625199	1.5996756634773335	1.1551505967581206	0.6244445628038151	0.4655466695819377	0.40679439178732774
538.5113925426242	4.825644534978276	-0.05843415628906363	3.7977453887453736	2.49017865360351	1.5694277305754243	1.084020377519007	0.6479191044289413	0.43075981171355154	0.36796598880610404
539.2777041620444	4.644825192343557	-0.06686307183237107	3.672538186027374	2.3923914631954935	1.5275657212824145	1.0123014178963796	0.6549574778329729	0.40966650853088055	0.346767363931202
540.0439433888959	4.485046871881934	-0.08350498619502789	3.569819484682856	2.2762519312504095	1.4764422287644852	0.9512265886625675	0.6436735136447025	0.3999703341535126	0.33272530215220825
540.8101102210134	4.352914267665382	-0.10527143033585984	3.484169650453396	2.151353977003435	1.4190447010804519	0.907000296633231	0.6183867422555784	0.3949417354905973	0.311900417784591
541.5762046562318	4.24607002615959	-0.12596855787402583	3.4016869573812016	2.0332519889285092	1.3579892817225865	0.8805813191580326	0.5873647780779577	0.38543633957516565	0.27321830914313133
542.3422266923859	4.1555768286445876	-0.1368363205529347	3.3057551178947806	1.9390946679805923	1.295385493762805	0.8697555344667949	0.5588943014853524	0.3634822369991127	0.21306407318492923
543.1081763273105	4.07074655675497	-0.12976538021750395	3.185296554288854	1.8815210039638852	1.2339016861089291	0.8710398844633865	0.5385471152202814	0.32540844758988896	0.136396735197985
543.8740535588404	3.983499237608062	-0.10200786338806372	3.040605470421237	1.863482285702184	1.1767769857072843	0.8804384474065341	0.5278991318425176	0.2732852901770001	0.05448474130798646
544.6398583848105	3.8898851884073675	-0.05859219615246061	2.8832808287402982	1.8770246881856807	1.1264671962135786	0.8930344941017111	0.5251124799068814	0.21422956110199978	-0.0197224965997725
545.4055908030555	3.7895250429141374	-0.010688879220764606	2.7300899293356964	1.9067370938049784	1.0830946002869106	0.9031971563212478	0.5259365448001001	0.15825216775131448	-0.07578847630373652
546.1712508114102	3.683960086593583	0.029481755647711706	2.5946446222977633	1.9361077386628558	1.0441358543067936	0.9057899987154561	0.5249916229504622	0.11584660682387225	-0.10866237904118115
546.9368384077096	3.5755683968333383	0.0539401210251499	2.481920473464706	1.9528821210728449	1.0057781204958978	0.8981971986351842	0.5169222233435021	0.09578067523493755	-0.11860317128037792
547.7023535897882	3.4670954348109646	0.06148687808559949	2.3881701482565876	1.9512308845130606	0.9649222946632289	0.881275880484479	0.49805448079919845	0.10313062284890115	-0.10933574791477824
548.4677963554811	3.3612011396381143	0.05650952088840715	2.305283875844973	1.9305352523829484	0.9199553963153637	0.8587031271163408	0.4677442623947374	0.137707385349706	-0.08526796120781704
549.2331667026231	3.259562813987515	0.04532464050310313	2.226296666401122	1.892296129751237	0.8707187220082621	0.8344689108491414	0.4283629495251358	0.19340721212019338	-0.049911903771378024
549.9984646290487	3.1618072995943693	0.03281271333031065	2.1491447961932573	1.837530691860563	0.8185832341273732	0.8104810157656946	0.38397107054753754	0.25938098092106937	-0.0058190701266236655
550.7636901325931	3.06553100478598	0.020783627015372327	2.0768697159725136	1.7656710021588444	0.7671250554733786	0.785462262270497	0.3382205481346784	0.3226321664667708	0.044485877598407296
551.5288432110908	2.9675476962698735	0.0086791900886031	2.014863019441431	1.6751896943205897	0.7223952525321874	0.7560693298195358	0.2933461938052081	0.3715756737535206	0.09769247186085873
552.2939238623768	2.8659489134391243	-0.004224386436354408	1.9662810282262415	1.5659159189733174	0.6914919481577402	0.7194500403846114	0.2509190689527277	0.3987743338167265	0.1495206497312262
553.0589320842859	2.76123245006789	-0.017084030930704663	1.9288360822275596	1.4415816856862997	0.6795930221691158	0.6750694524101797	0.21311942519385613	0.40195545499872476	0.19526392002938142
553.8238678746528	2.655411927788066	-0.027422173060820593	1.8943438827103332	1.310921579853765	0.6870049185422004	0.6243065526766491	0.1832410820232978	0.38335363041470766	0.23034435639639048
554.5887312313124	2.5500370822424214	-0.03294758205268329	1.8522153756350146	1.185917942033446	0.7081185576108854	0.5686148038244015	0.16421817604055688	0.3484606928622857	0.2510053454069568
555.3535221520995	2.4444684365142817	-0.03341514585664507	1.7941237085221096	1.0777601429993044	0.7329715374333156	0.5082491153730133	0.15633247053742005	0.304475034514943	0.25528388599339785
556.1182406348488	2.3362712611151015	-0.030866059803518732	1.717418401480357	0.9927663805687628	0.7506784498545062	0.44357314644710616	0.15607498375191178	0.25962330644218984	0.2444994387783773
556.8828866773954	2.222783185261047	-0.02773559672764095	1.625112822095335	0.9308977629389479	0.753009432369314	0.3775340796798679	0.15735099886037568	0.22163139082448016	0.22377089292145344
557.6474602775738	2.10341201517225	-0.02428542430571215	1.5230138970693896	0.8875342710026696	0.7368899966621919	0.3168460764866844	0.15475056110849555	0.19605324282947373	0.20053863412301515
558.411961433219	1.9806648007780918	-0.017257437445236085	1.417222877460384	0.8568803152881815	0.7046797995750984	0.2700324471768751	0.1469651733565209	0.18434429716865938	0.181310287877554
559.1763901421657	1.8597447609627862	-0.000980737389057934	1.3135686976063352	0.8345326612942433	0.6627074584867348	0.24333927430306854	0.1380792282849525	0.1831584571593559	0.16855600075858945
559.9407464022488	1.7461549224279407	0.02982953283146582	1.2184444599020818	0.8180040187901334	0.6184208645494151	0.23705485211209898	0.13608840362644622	0.1856973631618502	0.1599647827226942
560.7050302113031	1.6430971268139678	0.07739475688759855	1.1390717908533536	0.8055219042258399	0.5776285823765458	0.24483247532327612	0.14860835755312038	0.18437049688186716	0.15055407859469835
561.4692415671633	1.5499131537997577	0.1396814499327819	1.081901040598947	0.7950551796464221	0.542688639907907	0.2561720109247121	0.1781140168701153	0.1737208604855346	0.13618545139689853
562.2333804676643	1.4623209298106523	0.21054935652878604	1.049869453352315	0.7837868904222678	0.5122840253036527	0.2603402412332413	0.21926225087861212	0.1520869620739614	0.11617015592622303
562.997446910641	1.3743192263765487	0.28126418486409155	1.0405379301972153	0.7685726075483298	0.48328452477246464	0.2502578597838664	0.26039410403055385	0.12150152668357678	0.09348391684402363
563.7614408939281	1.2808164162406248	0.34279484938292526	1.0463266933316935	0.7463308843722969	0.45353458000031044	0.22508000281532536	0.288236355778166	0.08607042139872714	0.07291275560631792
564.5253624153604	1.1799320453196596	0.3885513896193664	1.0567670665330662	0.7146428371895872	0.42413963539371496	0.19065461635270337	0.2931352996653891	0.04954832119547545	0.05833877611824076
565.2892114727728	1.074339758434676	0.41653716230049104	1.0618150317385053	0.6722840114212166	0.39963108427014193	0.1573758739431541	0.27198907280062956	0.013604340819697358	0.05144622607471053
566.0529880639999	0.9715245872268807	0.43003992642112787	1.0546455011401488	0.6201951940412983	0.38530713581918685	0.13617588110275958	0.2282075805136744	-0.022452502131757285	0.05159430148107558
566.8166921868768	0.8817211498785003	0.43583764209053644	1.0333871099675032	0.5615488468477383	0.3833327815082815	0.13382978521113986	0.16993079996969573	-0.0599989031208632	0.05728830298092369
567.5803238392382	0.8139980200149844	0.4405091123347049	1.0010639666787615	0.5009061866993141	0.3900486474813518	0.14983037072567204	0.10769079989843293	-0.09846798484510605	0.06744334966365839
568.3438830189189	0.7712900130627169	0.4467671452105623	0.9635560073124125	0.442698453129329	0.3965113327350215	0.17655333567089912	0.052132034143729036	-0.13388918322792487	0.08148109930712011
569.1073697237535	0.7476391624821692	0.45190967485372635	0.9265163718730262	0.3902558137506683	0.3920100914705713	0.20216572798452134	0.01118338236826455	-0.16002123473613172	0.09830784678355114
569.8707839515772	0.7296655969060855	0.44999956488644194	0.8927920346453921	0.3456414411945652	0.36903633261386226	0.2152185927892738	-0.012701340319001497	-0.1722811205369945	0.11488738065646495
570.6341257002246	0.7024315208046452	0.43604210647700226	0.8618531047339544	0.30998237055827604	0.32657916585667335	0.2087517806234574	-0.023713722873083806	-0.17139537905003027	0.12596063438036365
571.3973949675305	0.6563924483627307	0.409382295530682	0.831201948429313	0.28324876976619157	0.2703990972729821	0.1826260473651774	-0.030645682141587305	-0.16386129315325373	0.1257438107110011
572.1605917513298	0.5916336495262252	0.3741369386347726	0.7983944680417903	0.2639752496010236	0.21047515217811577	0.1431499569114592	-0.04174705163113071	-0.15867111016576513	0.11044355080334638
572.9237160494572	0.5172018323710159	0.3363049689151434	0.7623587129991499	0.24990443841292714	0.15726045743247652	0.10013209609903012	-0.059509553623020905	-0.16225087403135635	0.08063061767019165
573.6867678597476	0.44606091160673234	0.30028589855952664	0.7229817917428502	0.23974925808981834	0.11846429916901736	0.06255034635114162	-0.07846668658713779	-0.17535185305539275	0.0418349138931875
574.4497471800358	0.3888906058292748	0.2672322902222151	0.6801744056440172	0.23508818279264182	0.09740280271939869	0.0352512055721282	-0.08793158504971961	-0.19412423731426665	0.0029712381235114244
575.2126540081566	0.3501701178745985	0.23634805313475193	0.6333567541231486	0.23975985188731672	0.09274563255558538	0.018337638723596998	-0.07818529609193492	-0.21425766663381043	-0.027253238484328854
575.9754883419448	0.32809520566032135	0.20743721792064737	0.5824193130008051	0.25640598725855906	0.09944559031421465	0.009468642499138487	-0.046523670450819246	-0.23487646791679312	-0.04429623340294883
576.7382501792351	0.31733323255431156	0.18212638618647378	0.529524519269278	0.28244360199763535	0.11077236585056702	0.006737463588120843	4.232058730813809e-05	-0.2593268993941138	-0.05005657127123717
577.5009395178625	0.3120254859110488	0.1627212111108327	0.4796705782936334	0.3084288021766701	0.12055075318197056	0.009991077840038602	0.0471811462348509	-0.292362468783485	-0.05150955457198537
578.2635563556619	0.3069500681210656	0.15004874831190218	0.4393549190093672	0.3213178901330444	0.12499611482102714	0.019736977729227157	0.07926997642550715	-0.3360198233644999	-0.05601904354238654
579.0261006904677	0.2975268499004437	0.14289352391715143	0.4139582156023249	0.31041373695821783	0.12321151026554428	0.03512481497664186	0.08599646704486977	-0.3872495091349954	-0.06630529764652897
579.7885725201152	0.28002979951984003	0.1389224234782901	0.40487785974976936	0.2718428536724062	0.11618173367169865	0.052898108966793686	0.0664082610487439	-0.4381227801364313	-0.0783345212139155
580.5509718424388	0.2529728053470934	0.1366121772626372	0.40858799670282947	0.209266510570905	0.10550472511086409	0.0683069246025746	0.028692435666196933	-0.4786150468975809	-0.083796224171472
581.3132986552736	0.2185296418374951	0.1357335188180609	0.41812474532283145	0.13106934742836227	0.09253341448205096	0.07749693297557878	-0.013774605572593614	-0.4997663885689741	-0.07521157966368378
582.0755529564542	0.18225810312823593	0.13606526213212752	0.4261063361592551	0.04677103219396091	0.07823588571760207	0.07917432574290717	-0.04810366161628262	-0.4961118988259705	-0.0505176797617256
582.8377347438156	0.15044725493064318	0.13568918454784215	0.42815960125184443	-0.03510750168984675	0.06340786404057643	0.07537957029630943	-0.06650842042149394	-0.46665726560307175	-0.014348315145758003
583.5998440151925	0.12665934402037912	0.1306747548242403	0.4245758137610777	-0.10745507676259008	0.048769682772170975	0.07075307130592151	-0.06818078477901293	-0.41432391889254155	0.024025417286291352
584.3618807684197	0.11018578322593035	0.1170519454686576	0.419590764021693	-0.16397182712121555	0.035191177156078224	0.07119886259320819	-0.05767018032948076	-0.3446182688075776	0.05448674634030403
585.123845001332	0.09722181700163268	0.09381405575535667	0.4189364736256594	-0.19893842343560286	0.0243491031685803	0.0819235707798721	-0.041488626073747766	-0.26400713928939956	0.07001911374201811
585.8857367117644	0.0841844452418274	0.06468147097715225	0.4266713223582007	-0.20746491965632177	0.01911532846045221	0.10571377893985201	-0.024810515975139683	-0.17851827173754048	0.06917913531925336
586.6475558975515	0.07005074151532031	0.037111699283363414	0.4427937848068374	-0.18658362581374438	0.02336075486717806	0.1422733245415435	-0.009715766895670996	-0.09316161120255571	0.05671783008622372
587.4093025565281	0.05640991963518219	0.018966627956017265	0.4625641939695213	-0.1366928228968032	0.040552209951003504	0.188789794650967	0.004036697201637959	-0.012201994981981757	0.04120724839367699
588.1709766865292	0.04528166109577065	0.014949244524326638	0.47757702927863993	-0.06301210786699261	0.07215558094569202	0.2414247011209793	0.016862802939009304	0.05993240821098126	0.030464925543741063
588.9325782853895	0.037218678912020915	0.024840538401754625	0.4785862074676	0.02456020763966447	0.11619973841688239	0.29635676880754935	0.027329616550719454	0.11823203578546349	0.027261154957914896
589.6941073509438	0.03149762572239835	0.044210703218532384	0.4589362053472435	0.11327864915517576	0.166629287260628	0.34933633567046063	0.03167652733217144	0.15731415725755013	0.02814818675684647
590.4555638810269	0.028000259590066093	0.0665039540364874	0.4175130114465686	0.19077890631365252	0.2136002978900018	0.3937702393861434	0.025355516658244377	0.17315551747657193	0.026713871734145193
591.2169478734736	0.028540161107282712	0.08496901775404841	0.3589615407943831	0.24824594502354955	0.2450618090308248	0.41965906327649755	0.0056571740916204274	0.16514654697647402	0.01916362074003639
591.9782593261189	0.03616551589040913	0.09372268899083484	0.291133709649815	0.2818464972032748	0.25009236531346796	0.41535976120471335	-0.026315567559139982	0.13754684972141015	0.00792275483506677
592.7394982367973	0.05268534926703249	0.08848587887253169	0.22170263906085408	0.29192379231605836	0.22357951443515645	0.372855593020941	-0.06507263342678414	0.09883383308579217	0.0003173612752933874
593.5006646033439	0.07685208835150398	0.06801970829403367	0.1565069394892805	0.28083467926788813	0.16986678344543357	0.2940085853629454	-0.10193406425284213	0.059038952594524845	0.003373113500530451
594.2617584235933	0.10462643113936254	0.03557799133355836	0.10044922645257304	0.2510679808226624	0.10299137821439688	0.1932877370898131	-0.1271648785624767	0.025903318534008304	0.01843827234924523
595.0227796953804	0.1313105744415438	-0.0008890162762332523	0.058925506447351214	0.20476155863591305	0.04171928247307845	0.09406950130163927	-0.13271035199121362	0.001965983259524674	0.04010939750802614
595.78372841654	0.15346117367032705	-0.030985271651119577	0.03739590883070034	0.14507229667313462	0.0009182736388937216	0.019426321153553458	-0.11521074385514515	-0.015802668687340822	0.05975491645119771
596.544604584907	0.16967510602162303	-0.04614704137872591	0.03838184948051445	0.07839398698511318	-0.015196903026845291	-0.01801693529349247	-0.07802410834119952	-0.0333146516633005	0.07072730230870122
597.3054081983161	0.1800270274525499	-0.0434562972107443	0.05755051256142739	0.014856348161868583	-0.014652049173567865	-0.02091219117636249	-0.031143478974316345	-0.05498775738232517	0.07156043571252467
598.0661392546021	0.18506015320837893	-0.026465092109090628	0.08232496745370768	-0.03379582943680734	-0.012085606421862682	-0.004014319694932116	0.012364206949284143	-0.08062686735502199	0.06486870462720305
598.8267977515999	0.18503681039142772	-0.0018867467635481031	0.09560658805032622	-0.057961316839278285	-0.019574098727271717	0.014833731348084234	0.042217327944241566	-0.106030392090638	0.05360898551413932
599.5873836871442	0.17975706819919687	0.024920923851185273	0.08316599996118339	-0.05359378644868817	-0.039215307008142034	0.0240773639137117	0.05600122972098764	-0.12641508004691157	0.03804656894660479
600.34789705907	0.16880881764118677	0.052692330783713964	0.04145118586608977	-0.022688829852098764	-0.06213135821346892	0.022669001236126217	0.059959993963977685	-0.14045936526240513	0.015688343792834396
601.1083378652119	0.15218023887129947	0.08293431479399524	-0.01902967772256646	0.028871524745672283	-0.0743253033409339	0.017753395174162905	0.0646838724267238	-0.15137058538099812	-0.015501145601643136
601.8687061034049	0.13113828677493866	0.1161714200984089	-0.07775662850820629	0.09445102274316522	-0.06558990236476883	0.018025877754763414	0.07814257332956703	-0.16444876079311865	-0.05390403437617658
602.6290017714836	0.10868469131743504	0.1493250132168697	-0.11301220636947368	0.16810835770331323	-0.035674641073146635	0.027476746614635214	0.1007959214420345	-0.18325026981032316	-0.09333465426699429
603.3892248672829	0.08957101429946177	0.17612906410934526	-0.11131731118033879	0.24391160248985433	0.005430257278543807	0.04292030364189566	0.12561014635022388	-0.20710037954401078	-0.1254976624236397
604.1493753886377	0.07951986559668173	0.19014236718368993	-0.07188414540579803	0.31418872112256213	0.04263732987957611	0.05597217112870752	0.14288969282605155	-0.23149565172224584	-0.14384804791369796
604.9094533333828	0.08390971071594824	0.18793430450266813	-0.004941362495404382	0.3688969321253007	0.06255741059920637	0.05777702009693837	0.1463357122341738	-0.2510755550140914	-0.14624872089232022
605.6694586993528	0.10566257567932558	0.1701753473002668	0.07358813938348364	0.3974184640876039	0.0581673912622013	0.04317288108703334	0.1368266513301913	-0.26242829229114717	-0.13461850095658764
606.4293914843829	0.14316021692264652	0.140824253698034	0.14701271671902486	0.39245148991347767	0.03017382381659501	0.012761427146137795	0.1217921198625513	-0.26539820282139354	-0.11231863850754842
607.1892516863076	0.18896967189831612	0.10541599891592132	0.20106186104785143	0.3536533840226125	-0.014221729414634399	-0.02793232101229514	0.1109398223446752	-0.26237193744944304	-0.08158806932253035
607.9490393029618	0.23062903201351784	0.06979018077855473	0.22569595558982136	0.28896855567904556	-0.06379494007553259	-0.07082543855764514	0.11070905534505106	-0.2569900429632168	-0.042874176132931555
608.7087543321802	0.25417900210052013	0.03909627928915138	0.21700183201758166	0.21244579435019512	-0.10614169413022193	-0.1076868094629423	0.12069178355036504	-0.25282099025584515	0.0036250308188438517
609.4683967717978	0.24913815960255986	0.017169517066352006	0.17856523840514	0.13939798971871653	-0.1306358623628984	-0.131604285906835	0.13366509085212125	-0.25254211146334365	0.05546034379028232
610.2279666196492	0.2127845497235279	0.006005604544859128	0.12081665938330369	0.08121246859390498	-0.13065538119268894	-0.1379165912527473	0.13952444706334904	-0.25674354852768666	0.10644519054530217
610.9874638735695	0.15152335327685978	0.005740274430212605	0.05712003745871623	0.04273867202466897	-0.10486772911503167	-0.1249033962658968	0.1310930188445553	-0.26323250356940264	0.14720127669427244
611.7468885313933	0.07861407451535811	0.014876777001011199	-0.0014652315750337728	0.022400569098681728	-0.0570510987747279	-0.09469378130706094	0.10854448162407157	-0.26742008274584256	0.16825684727188803
612.5062405909555	0.009299912955244738	0.030630221025281495	-0.049805815045938055	0.014446687065828407	0.004680839716181339	-0.05346198516802217	0.07989990433479999	-0.26442702104992544	0.16388228566697838
613.2655200500909	-0.044292089145538796	0.04928027578710582	-0.08816485265133131	0.01158169819848074	0.06899657254865066	-0.010021718134925072	0.05705583259826873	-0.2522510025896839	0.13528936569064443
614.0247269066342	-0.07642338105932857	0.06682055535376194	-0.1183510220998456	0.007044492647709805	0.12356302931168879	0.027133123351327226	0.049665916113264694	-0.23354489434597073	0.09072166948891972
614.7838611584203	-0.08804925605254109	0.08015166008271522	-0.13976363552608492	-0.00412933887258133	0.15826558687141634	0.05301107885614393	0.060663734754722906	-0.2150774482107962	0.042411418447953736
615.5429228032841	-0.08482397958062575	0.08835952527581087	-0.14818025037204519	-0.024250551187635944	0.16821200298825378	0.06772829167421089	0.08545353429879399	-0.20465199783243032	0.0015314972828304185
616.3019118390603	-0.07403029214931356	0.09303412407801177	-0.13832469665286262	-0.05238047146266144	0.15527035420119117	0.07543646543062965	0.11530317621184427	-0.20758410443821837	-0.02605546867100158
617.0608282635836	-0.06203278760652676	0.09723247534283624	-0.10812680653865989	-0.08415357542496102	0.12638914364721915	0.08171365633911849	0.14186680754905326	-0.22446042365426944	-0.04101039405877353
617.8196720746892	-0.053033988748844574	0.10347200544392299	-0.06158814061719692	-0.11257690542647793	0.09017567938200563	0.09104834822874608	0.1600483273490881	-0.25131677948650505	-0.04831920589269443
618.5784432702114	-0.04906791677056044	0.11226563703650147	-0.008235543634354844	-0.1299320463747618	0.05365385303506046	0.10558367679507029	0.16754297140010393	-0.28173138784242535	-0.05326817040393855
619.3371418479854	-0.0504910515558885	0.12226837256559123	0.04066301725972836	-0.1304086677838992	0.02122037568247208	0.12506831700803855	0.16273378676821176	-0.3092855202177508	-0.05809781398011246
620.0957678058459	-0.05638777494472032	0.1314630894768889	0.07681501813886868	-0.11240827168740937	-0.004586154329045168	0.14734132676329292	0.14324398426841967	-0.32948411442790465	-0.061094928788180965
620.8543211416277	-0.0644170970815419	0.1384639914268673	0.09803252159751577	-0.07887539815179449	-0.021992500799551347	0.16922111854927935	0.10697647692374569	-0.3405195298344701	-0.05788628239329334
621.6128018531655	-0.07046520241377227	0.14285320564299267	0.107940341163806	-0.03540587038529474	-0.02977548273089515	0.18784877386213722	0.05488348155380499	-0.34295677554935333	-0.044396355192997596
622.3712099382943	-0.06922761307478391	0.14480744665606268	0.113532732111999	0.012547012764710534	-0.02763622433506796	0.20211819798568764	-0.006873472350993788	-0.3387438410173615	-0.019520521222006336
623.1295453948488	-0.055956189884211416	0.14461671471747084	0.12149906199200042	0.06147302143559114	-0.01694043729633954	0.21367709082283126	-0.06751366874431648	-0.3298417999486978	0.013527402482941354
623.8878082206638	-0.029249382113230818	0.1424864153473479	0.13563325378582008	0.10924845994880603	-0.0006310682727968531	0.22615084928362156	-0.11467018391781772	-0.3167966543055406	0.04785628988959846
624.6459984135743	0.007315468611967572	0.13849157673503237	0.15563921216085574	0.15315598147071507	0.017226807435816643	0.24282875915132957	-0.13817410064962632	-0.29819568246678824	0.07567078934938462
625.4041159714149	0.04600174582963243	0.1322056639026553	0.17772760485289224	0.18852690675040173	0.03238571150834278	0.26384251976894335	-0.13266672388000214	-0.27151463440794943	0.09177961177923598
626.1621608920203	0.07837389782713872	0.12247912867582568	0.19636589819966735	0.20975551975512216	0.041461516314984403	0.2850153506429609	-0.09858915268976928	-0.23504734764832855	0.09588264611966262
626.9201331732256	0.0992234505434533	0.10777052906558125	0.20697348562395568	0.21263429954854285	0.04299795143804854	0.2993086995332563	-0.04206141936608569	-0.1895809046036242	0.09226332273870638
627.6780328128656	0.10818063063573985	0.08717599244076144	0.20803498444976756	0.19625126668097567	0.0374843276232761	0.3002556352697252	0.0261111426343426	-0.13876703382878067	0.08696328277680453
628.4358598087749	0.10871544927357248	0.06140825122621178	0.2017219638730721	0.1630152042830363	0.0263827599740745	0.28521582671503026	0.09248198649585083	-0.08778435265253513	0.08448494851410975
629.1936141587885	0.10542715265498537	0.03272780028116953	0.19262848680601746	0.11717474903192833	0.010380092601839896	0.25630007485536976	0.14413050079687753	-0.041519135974924876	0.08630116190719445
629.9512958607411	0.10181595646007635	0.003760192325291605	0.18504952069243252	0.0631336390963043	-0.011676243163700972	0.21848078826543152	0.17211931383913748	-0.0032087910650101495	0.09169670289940604
630.7089049124675	0.09947843662008664	-0.023914422624775538	0.18060671326818334	0.005170982874393144	-0.04235605999878898	0.17643370832194183	0.17384276736630527	0.025899236665975593	0.09955867708035471
631.4664413118026	0.09823258576561095	-0.050366045244068916	0.17743940087628018	-0.052394907070485004	-0.08343091834518813	0.13236528735198955	0.15344665154572032	0.04606262066982304	0.1093305744443694
632.2239050565811	0.09647063511567941	-0.07691319415878181	0.17176148666710475	-0.10495425219789353	-0.13351923469027924	0.08600154773163128	0.12010961150605654	0.05861123478411427	0.12036126062857766
632.9812961446379	0.09160786893553968	-0.10520262542874019	0.16075304486260616	-0.14824760164615772	-0.18722987394230262	0.03638261511463355	0.08489530365841128	0.06554487609451773	0.13103340946140538
633.7386145738079	0.08077617573746718	-0.1364168754626963	0.1447226123298689	-0.17896755914449558	-0.2365388192942312	-0.01595098938590645	0.05694971184381541	0.06930463440441877	0.13883735243380965
634.4958603419257	0.061582952616943444	-0.1700529636021763	0.12680284215845672	-0.1946964800707664	-0.27327516748296504	-0.0677492514020387	0.04082035217441492	0.07182927593527579	0.1413689773570062
635.2530334468262	0.03269986593146037	-0.20269779264399354	0.11065113678513347	-0.19312478920881654	-0.29123324961960173	-0.11332337836281164	0.03548618153001305	0.07327877406882756	0.13734491731695636
636.0101338863443	-0.005844663707923879	-0.22757362236930384	0.0976830656987297	-0.17157651038350888	-0.28682520774024967	-0.14614358614711437	0.03582380147221566	0.07112216777868409	0.12653735470642277
636.7671616583146	-0.05228831879471181	-0.23595619560908768	0.08607138850229337	-0.12807189822311196	-0.2586570849179357	-0.16112354872549833	0.035196411711603995	0.06071752869610778	0.10899604735633708
637.5241167605723	-0.10259872151387933	-0.22089953012444263	0.07196134075278342	-0.06367792498671486	-0.20768335242789715	-0.15640763322257037	0.028168765987472498	0.03752632596621751	0.08439606041408824
638.2809991909518	-0.15033589037926057	-0.18101498586845569	0.05189176901381494	0.01540299186722606	-0.13811138511804325	-0.13371733767596566	0.012018979291623863	-0.00036909904252262205	0.0525687769835326
639.037808947288	-0.18779002352536023	-0.12179757984184826	0.02464685212340096	0.09799744307513683	-0.0582280984401951	-0.09719552589050129	-0.012689090457689227	-0.050791063605918306	0.01437010114909101
639.7945460274159	-0.20841664292735715	-0.05335490455911136	-0.0084014122219595	0.1707996037505444	0.02060220793023048	-0.051998145248967224	-0.04219755807593176	-0.10799680067344933	-0.02753223875861108
640.5512104291702	-0.20927930030946054	0.013837942943300882	-0.04426446354319972	0.22255560596197183	0.0869436173171764	-0.003676729501931101	-0.07061135443600125	-0.16410803740435395	-0.0688186294737311
641.3078021503857	-0.19219374910971165	0.07240553697911094	-0.07970523894841523	0.2471385048327812	0.13288716519869767	0.041562462820171495	-0.09185201361095124	-0.21054290570233242	-0.10428144453115779
642.0643211888971	-0.1626579887032427	0.11890798609596342	-0.1118484100422524	0.24433217684287561	0.15617445173861685	0.07660026694173315	-0.10183973272184067	-0.23932759474628587	-0.12874888600172438
642.8207675425394	-0.12750712509436057	0.15252138096411044	-0.13761626961364348	0.21830623329969895	0.1595556068621877	0.09444482222096853	-0.09991221288482151	-0.24472497264083437	-0.13819797515647372
643.5771412091474	-0.09259480473085858	0.17344529320642896	-0.1527186707728621	0.17534529075908722	0.14865975840998852	0.09073177179891384	-0.08844676709602622	-0.22583644446641674	-0.13106505385150186
644.3334421865558	-0.06195812553104106	0.1825140325992526	-0.15157018273617756	0.12187979344408918	0.12975890609005147	0.06650134472344374	-0.07141020335705373	-0.18838382700154235	-0.10940524604407642
645.0896704725996	-0.03832989829928884	0.18209829761000573	-0.12912523021742703	0.06351196247284882	0.10894448162163448	0.029400206211123752	-0.053265726091796	-0.14429057403702136	-0.07930770917802285
645.8458260651132	-0.023907147561424258	0.17678782459402315	-0.08407521306144125	0.005145453100446951	0.09161782088884632	-0.007790322883701864	-0.03860945025664988	-0.10791358331995013	-0.04964280360883578
646.6019089619319	-0.020195599993581524	0.17261572227655433	-0.021332796138945495	-0.048532414501124554	0.08184281287619394	-0.03127478027305071	-0.032008050665323834	-0.09061027959288886	-0.029162537607110607
647.3579191608902	-0.027167517418417837	0.17464761375905777	0.04844645665028681	-0.0930185159137635	0.0808689273971392	-0.03149155425950958	-0.03686048790494595	-0.09635193706643125	-0.02348079803777424
648.1138566598231	-0.042639460251663625	0.18464327798556013	0.11227141791546409	-0.12464280409276936	0.08600437643314528	-0.0068584203820175535	-0.05349372150304549	-0.12056195945782239	-0.03345638739254242
648.8697214565653	-0.06275458674819859	0.20017957368834716	0.15962313697763733	-0.1417626816488698	0.09092595419299218	0.0361667365813894	-0.07768317490099773	-0.15250405372977094	-0.056006526828558126
649.6255135489516	-0.08357742623532027	0.21615753133600718	0.18553175969490776	-0.14561077876747747	0.08800174351090889	0.08651323228971491	-0.10118299977198869	-0.17981583439536983	-0.08653207009385616
650.3812329348169	-0.10245058860994265	0.2275345975154397	0.19084548846533078	-0.13946280063637512	0.07180723094696766	0.13374637219696162	-0.11489299668400854	-0.19339588237443578	-0.12083779166070145
651.1368796119959	-0.11811509274464238	0.23152020496831272	0.1802357546335513	-0.126810486612924	0.041649245859185495	0.17197945994915032	-0.1133888776820328	-0.19073290504850898	-0.15520125258868034
651.8924535783235	-0.12992359780239354	0.22801314475901402	0.15967175055323324	-0.1094810273660412	0.00194047293183168	0.20041061418957504	-0.09822388371907895	-0.17625812756870418	-0.18509560598582914
652.6479548316345	-0.13701258779880635	0.21832959990083062	0.13477619525768034	-0.08751777713598105	-0.0397244542753986	0.2206214390718114	-0.07805366001173686	-0.15838874524139873	-0.20461671548742008
653.4033833697637	-0.13847954080269617	0.20354274385641324	0.11023024147022889	-0.061081613796454784	-0.07528097707934961	0.23312744486864237	-0.06508540840906989	-0.14454146336090945	-0.20782353259845796
654.1587391905458	-0.1342365806508596	0.1839360992667673	0.08971231997381032	-0.0325737694774505	-0.09799975038802074	0.23582378598629095	-0.06933418575311165	-0.13731751821768293	-0.1917413484841834
654.9140222918159	-0.12548103886615114	0.15961465523581442	0.07593749860222743	-0.00736367957010628	-0.10289862599726697	0.2254636159178883	-0.09384021053896055	-0.13394380307397064	-0.15848516891522935
655.6692326714084	-0.11415333402161632	0.1318142331256248	0.0704175637844234	0.008374902052667686	-0.08690260973770203	0.20113723246137016	-0.13315366156075326	-0.1290414912841334	-0.11481660396072849
656.4243703271585	-0.10215738092688338	0.10360126078730293	0.07301384882016093	0.011323503245695712	-0.04924990031087975	0.1667364093543585	-0.17604630938409233	-0.11838024907110996	-0.06912700435752815
657.1794352569008	-0.09130169418715617	0.07916788350988627	0.08151858511341714	0.003738136147312828	0.007266916086168883	0.13032957032523856	-0.21066564442816427	-0.10097884987719122	-0.028440754445241308
657.9344274584702	-0.08404325148064426	0.06192196452401863	0.09181126810421907	-0.006935152122884241	0.07566990921010523	0.10047626149829952	-0.22972200272241008	-0.07883174712040354	0.003078647994006499
658.6893469297014	-0.08395740383203179	0.05258767382830574	0.09862942607818274	-0.011455246186834307	0.14584373513279503	0.08212887995583625	-0.23303789384174542	-0.05550794263174304	0.02330115810134027
659.4441936684294	-0.09462598336663253	0.04862013200358637	0.09706071527728347	-0.0033094578322219875	0.20727157080682718	0.07473708984434788	-0.2261775571304219	-0.03502214353106874	0.030933612061792758
660.1989676724888	-0.11729098568439261	0.045366935976379794	0.0840473153401078	0.018101431455436995	0.2521917443026801	0.07339009111074267	-0.21612325776813898	-0.02108613215406332	0.025148678606632398
660.9536689397146	-0.1494015156105069	0.03835537103373054	0.05930384480828889	0.04726106006411148	0.27745440396066884	0.07177311865657379	-0.20657305229151593	-0.01634641997477906	0.006454311132495215
661.7082974679414	-0.1850209258525647	0.025160375691494336	0.0251949168270685	0.07521897771794687	0.2844727412884767	0.0648086327620187	-0.1958291960003768	-0.021336570808163754	-0.022183574545313833
662.4628532550042	-0.21734340787457684	0.005925444162602347	-0.013946025934772984	0.09359677673030525	0.2774803912516944	0.04999744685802584	-0.17849344012587698	-0.033601931663089585	-0.05524205494766627
663.2173362987378	-0.2413229187898479	-0.017513089137798338	-0.05265270507212186	0.0978815207096902	0.26142856509503204	0.027731295402126252	-0.15001574609719395	-0.04815397202653346	-0.0858009152312893
663.9717465969768	-0.25444679741778653	-0.04273573409701308	-0.08500354113860395	0.08834313517653716	0.24041013411248718	0.0012080107466148748	-0.11066971905601969	-0.059601700854989295	-0.10763716037167914
664.7260841475563	-0.2558768042277577	-0.0671939155012485	-0.10531697181055935	0.06849936929500082	0.21741949310343028	-0.024234979415824483	-0.06639595152313495	-0.06509842887714251	-0.11702233593301918
665.480348948311	-0.2449041586680086	-0.08800361471910619	-0.10914848169291014	0.04270290325731469	0.1950136367898474	-0.042355505595009654	-0.025964971230976592	-0.0661437900186413	-0.11370146303318945
666.2345409970756	-0.22056261295397334	-0.10205761248383996	-0.09519882642322089	0.014434206049569104	0.17609919611723773	-0.04787361980822501	0.0032387470125333807	-0.06776977717418112	-0.10036792045826472
666.988660291685	-0.18269562401441097	-0.10703835097555336	-0.06668470972480633	-0.01395610848434485	0.16366088026137846	-0.038263689525404675	0.017739536566966117	-0.07522733136562829	-0.08117913138375174
667.742706829974	-0.13354099264153696	-0.10283037727329075	-0.031200085834620965	-0.040691290135469925	0.15918685861168824	-0.014606022467752328	0.01782202657286168	-0.08993352818286862	-0.06003165392803728
668.4966806097776	-0.07838477353062617	-0.09238664668076071	0.002137727974820541	-0.0642009332594562	0.16081663528551474	0.018984215139877553	0.005188104153967213	-0.10770327758806564	-0.03951987624024478
669.2505816289303	-0.02476513504943855	-0.08088435972663695	0.027459300950465663	-0.08361570985221291	0.16302866293243543	0.056860284461436275	-0.018717646293190452	-0.1203505861160008	-0.02091280850378366
670.0044098852671	0.01971354856984406	-0.0734899456134872	0.045578830547990855	-0.09907086909557149	0.15915174117608008	0.09383882920428616	-0.0527796984853551	-0.12028317180852428	-0.005003150725679226
670.7581653766227	0.04976234956782126	-0.0729406182717085	0.0638785578935664	-0.11122309249409718	0.14531253800923455	0.12682188078548373	-0.09459137536466	-0.10483447443629604	0.00730276366241709
671.511848100832	0.06357396570188038	-0.07828192681317214	0.09186080405376325	-0.11968518451643465	0.12352785086716317	0.15563956233326962	-0.13884641884831442	-0.07746617218825277	0.015220494964283546
672.2654580557298	0.06230328219332389	-0.08574378505881354	0.13506322560593687	-0.12174076229173325	0.10110065796906559	0.18224405150728334	-0.17768363949068805	-0.045127341107230594	0.018985086570670374
673.0189952391509	0.04855441875330629	-0.09131985890541224	0.19114250373672667	-0.11268884317942589	0.08644983054642827	0.2083577280347614	-0.20312713127232254	-0.013813332125209854	0.020573733814181882
673.7724596489301	0.02489504635968827	-0.09343495937039084	0.2506327076038538	-0.08817754962743071	0.08370930089622658	0.23272797939268747	-0.2105753657824491	0.014186611491154084	0.023208060845508097
674.5258512829022	-0.006513675593839113	-0.0942897186071026	0.3016171088964214	-0.047227789350704444	0.08962622013450443	0.2500323808488847	-0.20079623609661373	0.0395313483573458	0.029569795879846383
675.279170138902	-0.043182463221948894	-0.09860304702338338	0.33519089204238484	0.006026292057167211	0.09469871267919688	0.2528958767290776	-0.1792573498681388	0.06271320975551424	0.03982996268261283
676.0324162147645	-0.08157301244476582	-0.11064809074123294	0.34842568543937175	0.06326013871054034	0.08819473863029423	0.23653135624075874	-0.15326623490933997	0.08148839290027368	0.0510121812216346
676.7855895083242	-0.11721993051394983	-0.1308531080917009	0.34360316448316697	0.1150764358714745	0.06433963178211696	0.20286588803535252	-0.12846355358748307	0.09106529951763503	0.05810472188634812
677.5386900174161	-0.14591381818013843	-0.15456456609823252	0.32502396862680416	0.15436308019170633	0.025859600063418267	0.16120317146612628	-0.10691888128502824	0.08689629923475951	0.05694789116773412
678.2917177398749	-0.1653622064064907	-0.1733999434087481	0.2961874344947423	0.17830961258956235	-0.016869384769891527	0.12436544963003116	-0.08716270729021433	0.0674458444717753	0.04683550529136641
679.0446726735356	-0.1762987741856187	-0.17866146292888263	0.2591963477887958	0.18829905149393938	-0.05062787962890353	0.10268669929498421	-0.0658917115559923	0.034771255195952755	0.0311823336796442
679.797554816233	-0.18201314625789528	-0.16462319643321247	0.21644750140032656	0.18817233117136106	-0.0652128747555805	0.09937825900737834	-0.040300161023544334	-0.006933731140508909	0.015593264810148617
680.5503641658016	-0.18682393546929216	-0.12986637352216635	0.17262890916224935	0.18237740508864592	-0.05701446957541866	0.10986027941668833	-0.009722285217486103	-0.05353651061266605	0.004325585922198977
681.3031007200765	-0.19376121982351927	-0.07690799634190149	0.1345766554092673	0.17462611368831915	-0.029219773083759625	0.12494477984434588	0.02377282578930445	-0.10155438023438329	-0.0023199335837139033
682.0557644768925	-0.2029698829676106	-0.010901754636256552	0.1089957240448841	0.16732645531969337	0.010964222856585333	0.13568210052981322	0.05627330229032956	-0.14761019405003983	-0.008046364296940398
682.8083554340842	-0.21182431903501747	0.06117299382062472	0.09933816202441423	0.16127961200074573	0.05581526624217567	0.13703910562755645	0.0832850334017001	-0.18740221764893994	-0.017765907163043108
683.5608735894867	-0.2162951995254017	0.13128276594471916	0.10432814503842372	0.15573513017774374	0.09962304755046612	0.12904944194592283	0.10086344789244946	-0.21617329484772008	-0.03413554194918216
684.3133189409347	-0.21278134096769472	0.1915140229009753	0.11868176513477048	0.1488532421748377	0.1393944195677223	0.11519576801250025	0.10650251223935137	-0.2303963595307581	-0.0555681821036833
685.0656914862628	-0.19912924573197077	0.23580661783084714	0.13535829552678336	0.13872369837929718	0.17388002109631737	0.09953637128454348	0.09989181676458646	-0.22953257791901407	-0.07710390004885344
685.8179912233061	-0.1746923927393641	0.26161557997000845	0.14741735301807365	0.12464899102429369	0.20227941880519312	0.08448351588002323	0.08382133338658455	-0.21652458869107635	-0.09332874932759067
686.5702181498993	-0.13996041535319287	0.27029430006466065	0.14911357630435682	0.10802601345444973	0.22365945008160848	0.07019359070858186	0.0641900950358732	-0.19668277396847444	-0.10096041578980967
687.3223722638772	-0.09611756733087419	0.2660305442886082	0.13666217998525307	0.09234190606158973	0.23724420247841477	0.05584592177670325	0.04890483502262074	-0.17545636016798663	-0.09939904450130015
688.0744535630747	-0.045023864731816424	0.25363377926896385	0.10896308194271162	0.08233212041602929	0.24283847183497517	0.04111256313959857	0.04479359726063708	-0.15670590765912534	-0.08958933683391959
688.8264620453265	0.010485602476854636	0.23635861172774814	0.06835231290373203	0.08233074160154294	0.2405414190060408	0.026816827147348843	0.0542161655273166	-0.1416556852987175	-0.07234884680095
689.5783977084674	0.06615383099732305	0.2147533757685213	0.02031922238964342	0.09444662779403559	0.230068388270546	0.014439177322737085	0.07284730810555395	-0.12941755724990933	-0.048144996573016734
690.3302605503324	0.11638824511326876	0.18725817755926183	-0.028097771914210732	0.11710600965398452	0.21081721790486171	0.00498942288582107	0.09027382724340521	-0.11825775743835662	-0.018098910369660125
691.082050568756	0.15532263509916566	0.15209260993244475	-0.07067329721181845	0.1448870510361808	0.18319539820598008	-0.0014868665904973002	0.09371721479201836	-0.10717131728769026	0.015011930118576447
691.8337677615733	0.17857576144614878	0.10944203494800782	-0.10387207419724254	0.1700289853014873	0.1499077167151009	-0.0054445723810060374	0.07338200877853984	-0.09644618624531044	0.04711461699037539
692.585412126619	0.18479853553344588	0.062213471669794365	-0.12762541642415956	0.18541076114397673	0.11572007748029889	-0.0067797293511769365	0.027311561198337057	-0.08701054559469867	0.0743811499213756
693.3369836617278	0.17581604635562648	0.014678063735373593	-0.14471967763825425	0.1871956650257222	0.08496233385735699	-0.004440686509802561	-0.03702760544013571	-0.07875616030393792	0.09508928891514902
694.0884823647348	0.155345401663706	-0.02993569546341589	-0.15938516586825216	0.1762367006974649	0.05887095812560821	0.003099913091682109	-0.10500893532149082	-0.06934158069279574	0.11013739095240711
694.8399082334745	0.12732396854052042	-0.0708462571340669	-0.17531134203643253	0.15721720905608313	0.03492934942125685	0.01640317116614896	-0.16010583087136387	-0.054585029731650705	0.1220168520767081
695.5912612657819	0.09516207835914965	-0.10904903153342964	-0.1940025691621544	0.13616097291685544	0.00912584029234955	0.034218976220293365	-0.18976439259006997	-0.03057530203568567	0.13287764005716377
696.3425414594917	0.06199570988483561	-0.1449736051526252	-0.21370535186934422	0.1176132560082824	-0.020835922057254423	0.05360325314893694	-0.1892525083525102	0.0037283581912389285	0.14278531639991474
697.0937488124388	0.03128341956566712	-0.1764523505968178	-0.22962832446893222	0.10297270585611218	-0.05408181123707045	0.07146424220876257	-0.16221464212094594	0.04502547018507316	0.1494781590661732
697.8448833224579	0.006226005528722368	-0.19851802874862687	-0.2352197575459571	0.09081258945672169	-0.08744493049816035	0.08627917667242697	-0.1179347545771582	0.08642749801733932	0.14993808707017897
698.5959449873841	-0.011826505792192233	-0.2052311232470047	-0.2243654372653565	0.07924452037821522	-0.11741407772853948	0.09904334967715187	-0.06698027309901579	0.12001134331043523	0.14300722265403917
699.3469338050518	-0.024795294678067195	-0.19234492906139466	-0.1936018721850769	0.06877908680830967	-0.14132515991516442	0.11249098236913288	-0.0175650166705033	0.14009754495083407	0.13128140699483856
700.0978497732962	-0.03780775590429702	-0.15924197263125017	-0.1438119954534509	0.06351311815687077	-0.15694405044910578	0.12896529887389152	0.02608455649642684	0.1453112195503225	0.12063633153100942
700.8486928899517	-0.057042295867309176	-0.10950801292225387	-0.08078458657151676	0.06949769386966527	-0.16171311101949498	0.14842832092273428	0.06313275725824848	0.13848594109163803	0.117306079111299
701.5994631528534	-0.08638642199277928	-0.05027994305143573	-0.013967151226644995	0.09065558904644001	-0.15288802002498353	0.16759200392840312	0.09445426101328495	0.124627024057545	0.12399502655877238
702.3501605598362	-0.12490385031353961	0.009284998569146686	0.046269415963994025	0.12480678647566225	-0.12919223603874463	0.18102572463564295	0.12160747064106911	0.10815225170738461	0.13815974445808726
703.1007851087347	-0.1664531767673253	0.05988724754056601	0.09220839192399621	0.1624163255354253	-0.09320855981294027	0.18343364714768917	0.1465462042367443	0.09126347070410215	0.15344519113688154
703.8513367973837	-0.20172676427803848	0.09411093712172405	0.12092949967893155	0.1894331941218314	-0.05228912904452814	0.17189198955351237	0.17151222249073397	0.07400923395706889	0.16323303223901386
704.6018156236181	-0.22156296482281834	0.10797537357264822	0.13409537587612974	0.19298667234763353	-0.017079514228834684	0.14674594303029243	0.19768603834807946	0.05584923172085107	0.16373729831762251
705.3522215852728	-0.22001365321044838	0.10168690355090196	0.13530548058809821	0.16719722022318614	0.0023664723398466245	0.11102016878063994	0.22315245590782878	0.03687736358086109	0.154658950588156
706.1025546801824	-0.1959718639999456	0.07920332263410962	0.12719244379638647	0.11586837126875528	0.0013070836017413379	0.06877715998091397	0.24183511673476402	0.017926779110527126	0.13765430254137925
706.8528149061818	-0.15296483665479219	0.046883183333814	0.11063187959853975	0.05097101516677467	-0.016804094812899278	0.023712513258111696	0.24533629808831445	-0.00041780071222060483	0.11448355556080694
707.603002261106	-0.09753182913798654	0.011503429204493858	0.08627786298640804	-0.012212976262228462	-0.041057332709903735	-0.021346267400611116	0.2269289532894905	-0.018532525869076097	0.08641007260771022
708.3531167427894	-0.037142968013529065	-0.021310691583603943	0.056763800214729584	-0.060640317184269064	-0.05739543688880731	-0.06411310125831117	0.18575084705482345	-0.03732280204807281	0.05507143142614536
709.1031583490673	0.021143290373758325	-0.04770196320352023	0.027126332684420745	-0.08718073858919241	-0.054394225517783744	-0.10194205837260154	0.12847626671532095	-0.057166410490964145	0.023446572802985753
709.8531270777742	0.07114212416662219	-0.06510432999959273	0.0027795641709085894	-0.09110774623779325	-0.027394499280043696	-0.1314228102484234	0.06741643843816086	-0.07673325420556057	-0.004363971512964953
710.6030229267449	0.10761499157962887	-0.07147022364250333	-0.013479064691629584	-0.076146446800875	0.020919811270930372	-0.14882981733245673	0.01603405017456066	-0.09327395293779557	-0.024753727879235188
711.3528458938142	0.12699290498336652	-0.06515904266993827	-0.02258074747167101	-0.04774223029371648	0.08311197473963824	-0.15127316629704984	-0.01577816248302806	-0.10352840489728718	-0.03651722998317236
712.1025959768172	0.12825687642016137	-0.04588106984939823	-0.027770384823290882	-0.011420986542541492	0.15064580682647918	-0.1379944505576235	-0.024936528963367347	-0.10496687735836144	-0.04170380183786333
712.8522731735884	0.11331433134643132	-0.01645110785220759	-0.03141277684276354	0.027245872102603715	0.21599172698999444	-0.11104777607181177	-0.01573739614185604	-0.09651901948826498	-0.04433677018773959
713.6018774819628	0.08620003489605735	0.016319059175106385	-0.0331288577927286	0.06193470371258019	0.27267224015557573	-0.07492253707541965	0.0021308411038819027	-0.07884261611246342	-0.047741949543725015
714.351408899775	0.05141637436205873	0.04263607765838286	-0.030019614237363716	0.08566285855399819	0.3144193404644403	-0.03535225728799799	0.01753838720808186	-0.0544748856663608	-0.051854730680824156
715.1008674248601	0.01284725219513791	0.052511338603406905	-0.019193778633578427	0.09247791331649824	0.3350250309324722	0.0019672827289825036	0.02234137512199017	-0.02761768512706543	-0.05253861624957068
715.8502530550527	-0.026435457674533896	0.03940795651995546	-3.3996947825096734e-05	0.08005122061852397	0.3299566977330348	0.03239167672252447	0.014449865108016373	-0.003230191341228872	-0.04370606135904996
716.5995657881876	-0.06349648882410427	0.00313439376344065	0.025301794298025142	0.051384247197927474	0.29855102370902936	0.05301779261129853	-0.0020097460923563315	0.014597406429728956	-0.021386846682890648
717.3488056220998	-0.09549292918335875	-0.049058298160443804	0.05330310699944225	0.014163681062284769	0.24532985867822585	0.06309621494179919	-0.019393485359810732	0.023977422636312126	0.012690362853111172
718.097972554624	-0.12025105105806083	-0.10402731683169897	0.08095365319188053	-0.021806407299694894	0.17918188829116277	0.06406273248839012	-0.030623334883922347	0.02573729304096173	0.05032577884426165
718.8470665835949	-0.1370276636796993	-0.1467040623302533	0.10651678769186142	-0.04800947769481536	0.11069706548553773	0.058694450801158475	-0.03262621682265326	0.022495695854208922	0.07968283318844183
719.5960877068475	-0.1461976023244746	-0.16536921618314573	0.12876372785815496	-0.05961841460000035	0.04891326414060608	0.04953620388603561	-0.0273021911448431	0.017192894046436563	0.09046799448242934
720.3450359222164	-0.14813030046310866	-0.15574707223581769	0.14593896330323658	-0.055967040264992815	-0.0007042743646716726	0.03734548694721649	-0.019767444194637683	0.011739335452742458	0.07868335072412153
721.0939112275368	-0.14209643044141523	-0.12222059695315479	0.1558033819159942	-0.03940281497582001	-0.03620098271179291	0.02053199626983726	-0.015403511779452664	0.007114338441698266	0.04811045455942207
721.842713620643	-0.12659907926148742	-0.07535585037466078	0.1565637031248599	-0.013258214140286984	-0.05727592763709274	-0.0037673533101744427	-0.017179117549606205	0.004371301356396663	0.00820913277924621
722.5914430993702	-0.10120758547405834	-0.027602094584574702	0.14820226055481373	0.01938650090445182	-0.06347682146049224	-0.037422589260147174	-0.024955947056211063	0.005799843727529381	-0.03024989568167487
723.340099661553	-0.06854632832758613	0.010674344728009787	0.13236226150734287	0.055422631395001476	-0.05396741611258911	-0.07962100589814941	-0.03660643980224634	0.014298858954008368	-0.05910860045548725
724.0886833050263	-0.0347882111651797	0.03330473805290626	0.11114496891563372	0.09024111885328304	-0.02927901853422111	-0.12647527068781425	-0.04937942080624194	0.031026960545387266	-0.07466908727908561
724.837194027625	-0.007915651033292233	0.038646020079947135	0.0856011904094794	0.11698523781890648	0.006131075268829465	-0.17214104295758806	-0.060449153010639814	0.05267293176483992	-0.07710579077927751
725.5856318271836	0.005326320157661003	0.02906048159834245	0.05511383626161149	0.1278748736671004	0.04318858995166227	-0.21033171036908122	-0.06634955086635734	0.0708987493482553	-0.0690894902398882
726.3339967015373	0.0019888368484975508	0.009929586079417957	0.018414324266743505	0.11781306802996447	0.07052588519509066	-0.23547287140697037	-0.0631105139400276	0.07537857762527533	-0.054408437854883654
727.0822886485207	-0.01622445438649011	-0.011535141955616616	-0.024493015015707137	0.0880391279359472	0.07948945580279812	-0.2432363103176373	-0.04795960312175897	0.059158820825020025	-0.03724141522555294
727.8305076659686	-0.04395319297174008	-0.028009353374867235	-0.07038152316485821	0.04694454066592045	0.06880451033530269	-0.23131618067606557	-0.022277852276034436	0.022888962956519605	-0.021425006394662896
728.5786537517159	-0.0742655794444786	-0.03378383140041365	-0.11204521255846055	0.006749738591398364	0.045865984698574246	-0.2003380045163332	0.006731446486865007	-0.025427942833952992	-0.009640928405766707
729.3267269035974	-0.10088439250256612	-0.026611565930226733	-0.13960711994769148	-0.02235145887482691	0.023185847373415305	-0.15476550134240558	0.02764895028627467	-0.07453046848441876	-0.002547770176920993
730.0747271194479	-0.11982708719273052	-0.008981606027808316	-0.14383417998042405	-0.03698311508359694	0.011821220598744731	-0.10284143560076012	0.02936777144131873	-0.1153839666182313	0.0012946653722865752
730.822654397102	-0.13001260711196433	0.012147042811682308	-0.12010464205659904	-0.0413226255903599	0.015746789421933083	-0.054836025519499565	0.006464421024242063	-0.14417600106017986	0.0041127208571393025
731.5705087343949	-0.1328842675703312	0.027569390063929583	-0.07151957912438103	-0.043464450900216896	0.030311278713568673	-0.020074660854839235	-0.03830758191735743	-0.16166689212232854	0.007083084448800852
732.3182901291611	-0.13126323390262182	0.02970841563230009	-0.008794603107186397	-0.05015572267202887	0.04555337784794297	-0.0036264830824388646	-0.09512702008358298	-0.1703940967639623	0.009087425745679124
733.0659985792356	-0.12801137603001475	0.015844650448274628	0.05280364657470443	-0.06339706569741266	0.0517161852502081	-0.004592775572178767	-0.15121082586557935	-0.17198792173435248	0.007546383421134692
733.8136340824532	-0.1251151921206896	-0.010783160827022506	0.09922297667717431	-0.08069156653963706	0.04429085340572592	-0.016740738512732493	-0.19521772419728206	-0.16643414176089777	0.0005532396931225642
734.5611966366486	-0.12324635059004946	-0.04295010347546785	0.12273830382811324	-0.09793386809653805	0.025454457816791683	-0.031900661238537645	-0.22031026424544686	-0.1533342677615307	-0.01098270332556687
735.3086862396566	-0.12181368638446233	-0.07257159790904767	0.12419116113070149	-0.1120098901669316	0.002230440814459146	-0.04401327609971001	-0.22502834469849772	-0.13402465096482918	-0.023103625901846198
736.056102889312	-0.11930646255790622	-0.09344482479129847	0.11109233516167148	-0.12185507382126773	-0.017199142542963092	-0.05169927859530346	-0.21269197439154586	-0.1127703133102507	-0.03061263567178469
736.8034465834498	-0.11404476719981299	-0.10220748342255973	0.09296479531122631	-0.12787055995828128	-0.02649719162935819	-0.05784507605052841	-0.18976522929156373	-0.09628141821096495	-0.029736323739991084
737.5507173199047	-0.10531306299617768	-0.09803272849163042	0.07705611710550371	-0.13070500008839678	-0.02225547221829774	-0.06643630381282098	-0.16359579380277542	-0.091336409669381	-0.019906399273818945
738.2979150965115	-0.0941958564821739	-0.08165427951098395	0.06648480202210436	-0.13024078826312008	-0.003429777075432114	-0.07943709767552662	-0.13989525589193175	-0.10212427175756013	-0.004005592565267634
739.045039911105	-0.0835142967995419	-0.05464320405092927	0.0613462545481859	-0.12483862694462736	0.02923219107927605	-0.09572394539346882	-0.12085978072164605	-0.12832457409300607	0.01274823312041263
739.79209176152	-0.07649332184142796	-0.01901002852279743	0.06070041184415153	-0.11106492141215539	0.07299504242845554	-0.11278713515502482	-0.10464941040865028	-0.16508560545420822	0.02448464204978556
740.5390706455914	-0.07538770919241827	0.02264223534043984	0.06367045610729952	-0.08447255274342665	0.12252734527998012	-0.12916240160842793	-0.0869851786285061	-0.2044975309383972	0.02638042553214206
741.285976561154	-0.08095151230143566	0.06660029028870647	0.06881181527566327	-0.04159907764564053	0.17045415140449377	-0.14543308843365366	-0.06392902344963755	-0.23811941940734133	0.016152634894046697
742.0328095060426	-0.09324491976615001	0.10768271924978523	0.07324724505154559	0.01759198387774941	0.2093516537451418	-0.16280457932288683	-0.03447963359236415	-0.25929423425554116	-0.005080881415019136
742.7795694780918	-0.11264112346760422	0.13953660120760342	0.07265136935072403	0.08833076649744795	0.23419537221354123	-0.18097180432546345	-0.0018510488886698886	-0.264796267506804	-0.033020058660915064
743.5262564751367	-0.1397525244790012	0.15633485769493635	0.06279011035352461	0.16177104861950817	0.24389128023542375	-0.19676408803891654	0.027750040179059167	-0.2554176801965947	-0.0616238726334323
744.272870495012	-0.1741401039784636	0.15514156743118274	0.04170651575634332	0.22790338758778825	0.24069593978900758	-0.2048148150570466	0.04771052616461441	-0.2350064565571952	-0.08462437587579619
745.0194115355524	-0.21275508462641346	0.13784133968101814	0.01137534120161901	0.27887383592017334	0.2288706741835017	-0.1996420735429158	0.053957920664987315	-0.2085127877391164	-0.09714774945255142
745.765879594593	-0.24973443307122395	0.11098099940503736	-0.022368876518327047	0.3110521097090703	0.21286274576566797	-0.17807032112578447	0.04673179569688979	-0.17976557419896877	-0.09639366713036701
746.5122746699683	-0.2779517552735765	0.08347892392325483	-0.05157810406571246	0.32482758992449784	0.19640962574725665	-0.14074648305930862	0.03035869518318882	-0.1503788453036728	-0.08238481267896136
747.2585967595134	-0.2915517903068161	0.06293823301332177	-0.06919366298965611	0.32273678526096927	0.18196697691102276	-0.09247658325294683	0.011063522881014445	-0.12016242164462307	-0.058360382602226826
748.0048458610628	-0.28791669631847383	0.05292082469324849	-0.07182688967923165	0.30748325703036666	0.1707486589324721	-0.040996117878428634	-0.00619632180981129	-0.08901003447517587	-0.030697221110416194
748.7510219724516	-0.2681062964383638	0.05233292984358639	-0.06080207368214244	0.2810565306091637	0.16282315223792038	0.005253641298757914	-0.019841306203997024	-0.05851946390195453	-0.007227706026487125
749.4971250915144	-0.23578225308784023	0.05704396856796986	-0.04103429408372632	0.24523043466613687	0.15709200384626343	0.039877879923988	-0.03189454732860966	-0.032318809102732514	0.005494139027710811
750.243155216086	-0.19554485048113743	0.06238629311651779	-0.018293086913718296	0.2021351250340554	0.15092999346404434	0.060440215663552226	-0.045788110954573066	-0.01459308076257268	0.005149339448293811
750.9891123440015	-0.1517142825026248	0.06465658877929564	0.003274096204903293	0.15462284955302988	0.13998876326606582	0.06826899454352389	-0.06366367391637442	-0.007706349926903486	-0.004900902857175062
751.7349964730954	-0.10805369741720881	0.0618762680501596	0.022031709058399525	0.10627836555079243	0.11938079052918128	0.06660951019609157	-0.08428864964177728	-0.010711902981023015	-0.01707118430293323
752.4808076012027	-0.06797992130387191	0.05369399585028254	0.03758092706617496	0.06158859043572269	0.08622625540255871	0.058269552869188064	-0.10301803436828888	-0.019748574469825315	-0.022781151866703257
753.2265457261582	-0.03461330668266639	0.04137144475451981	0.048926208001219	0.026009393063546514	0.04249581453381228	0.04444085474761864	-0.11344109532766715	-0.029617614898920234	-0.016451083053762083
753.9722108457964	-0.010244962205184994	0.027259312810978965	0.05341070037934844	0.0048381634236897095	-0.00418777894717581	0.02517741191413477	-0.110322960111115	-0.0352852518557977	0.0023189611882135416
754.7178029579526	0.004370681022663468	0.013748560472629782	0.047426835946524096	0.0011589175571484513	-0.04311418685294031	0.0007286142524979369	-0.0920870028777281	-0.0327559105643302	0.02904481914874311
755.4633220604613	0.010345929585941417	0.001823344969915347	0.028327259922392684	0.013612983164691977	-0.06513424539503669	-0.02740445334564114	-0.06206237563423168	-0.019548948492751735	0.05695401680640899
756.2087681511574	0.010357693052784953	-0.009672091847522563	-0.003906678514799545	0.0360100151595179	-0.06672966980934142	-0.05650637663741863	-0.027770030180917723	0.004588999303595238	0.08030287209009539
756.9541412278757	0.007973418786332568	-0.02335934147464742	-0.045982018601050764	0.0594944419382264	-0.05115606769881977	-0.08293007137772102	0.0012147161089609664	0.037139655564113694	0.09664034089479105
757.699441288451	0.006683085672842298	-0.04119081688206577	-0.09173375092628316	0.0762334774504817	-0.02645967413199809	-0.10238344702072648	0.016199284916188807	0.07306292213008382	0.10683569307954288
758.4446683307182	0.008890959154629636	-0.062281650309459514	-0.1332555402672428	0.08269392557706459	-0.0019457358869503158	-0.1102585088497875	0.012134721665555494	0.10640287885716321	0.11345749439749601
759.1898223525119	0.015414848585654263	-0.0820769117212292	-0.16272226471594842	0.08036924518204955	0.014952539133955112	-0.10276681485482442	-0.010708489319118504	0.1322916630146068	0.11847286205038216
759.9349033516671	0.025295201436369527	-0.09361513203521935	-0.17470007098874224	0.0737048553943068	0.020146316468005278	-0.0788115674816093	-0.046570013963706955	0.14803911945085219	0.12184896329055182
760.6799113260186	0.036125829477688526	-0.0904897328656534	-0.1686962624683925	0.06645475299885331	0.01286376339137938	-0.0415858336735222	-0.08578289254587945	0.15253428049833745	0.12177526865745117
761.424846273401	0.044575539284593804	-0.06982620931167441	-0.1504287319206597	0.05926226561148483	-0.005287042335323681	0.001643425813275961	-0.11735413269887321	0.14506696317895676	0.1162000972959543
762.1697081916495	0.04707649221432368	-0.03394048528952403	-0.1306693724882489	0.05014097296074464	-0.031377817759812125	0.04190128039177464	-0.13205084866296088	0.12471713151377607	0.10446431146019403
762.9144970785986	0.0410572180430749	0.010616860527938473	-0.12085553948972175	0.037673746694825976	-0.061365898099234255	0.07198982121688374	-0.1248765774159027	0.09067854408035664	0.0877738520564746
763.6592129320832	0.026620141178015394	0.055686651819007275	-0.12773338118707328	0.02436288721257691	-0.09007765415891886	0.08895566334360605	-0.09656751634435631	0.043395010130304265	0.06822068111382922
764.4038557499381	0.007884121389937035	0.09444334637938795	-0.14949216423530287	0.017133452436547764	-0.11130368342745563	0.09430573339212289	-0.05375590235159307	-0.014610137311549434	0.046976140810302894
765.1484255299982	-0.007505301625513418	0.12280131582142095	-0.17619925766972158	0.024021541628107775	-0.11928448026225738	0.09223742429851456	-0.00714319341349421	-0.07831987703216127	0.02337468433391609
765.8929222700982	-0.011112474700219463	0.13898101835094406	-0.19448578943791117	0.04897674299016146	-0.11113515112934669	0.08728888884634578	0.031751821518087024	-0.14042405973033467	-0.0042733721631984245
766.637345968073	0.0024397824312895194	0.14222036787333425	-0.194105302266577	0.0883895303619026	-0.08872420496768312	0.08254784883159139	0.05487311350636411	-0.19217434352574964	-0.03647852994452863
767.3816966217572	0.03243497157388977	0.13241807702161462	-0.17273137461260502	0.13155046967864434	-0.05822446370639637	0.0791511091119089	0.060593669382851635	-0.22545072794292093	-0.07066429450307393
768.1259742289859	0.07205890215659053	0.1111369725542135	-0.13610192246284558	0.16497717685478655	-0.02711880151583395	0.0766314005666386	0.0540669589540229	-0.2356258394410619	-0.10103395706096996
768.8701787875938	0.1112822273723992	0.08313822738241729	-0.09412666562725544	0.17831230160213532	-0.00024283084157405294	0.07387087370508506	0.04428567047243104	-0.22385811906503028	-0.12116385273786719
769.6143102954156	0.1413125492576215	0.056685721529073016	-0.05573894097923885	0.16884010640661862	0.022369544715853472	0.0703151596724678	0.03995072932784593	-0.1972677391102136	-0.1276103767392443
770.3583687502863	0.15827709856553032	0.04112774432081073	-0.025852552059603004	0.1421659909217919	0.04427499130274366	0.06637101454555229	0.04583586487099801	-0.16597586602290645	-0.12236440904004589
771.1023541500406	0.1644212761059176	0.042991805488797954	-0.005512998063143522	0.10895235826660284	0.06905978927574805	0.0629933262182299	0.06190639791462117	-0.13857055749161457	-0.11234197917137412
771.8462664925133	0.16656962220158672	0.06280687431613628	0.006060915991139197	0.0797047586177034	0.09725266037044691	0.06064743682226273	0.08479942998049549	-0.11868267779503883	-0.10608031205172772
772.5901057755393	0.1727450685533038	0.09484412721856113	0.009925222413478617	0.0605963456223232	0.1257245658957339	0.05842749995971258	0.11060623544593354	-0.10492161644921956	-0.10987217343025024
773.3338719969533	0.18869591361644814	0.12997639818396625	0.007419803175855902	0.05261794246845445	0.14988133540371734	0.05420766386786656	0.13681377038640338	-0.09368201623628103	-0.1252062104834915
774.0775651545903	0.21549714952524546	0.15985835414774444	0.00139509793502747	0.05387427887612821	0.16638966535426025	0.045768308680928904	0.16280287354764866	-0.08292921418220155	-0.1486902638664727
774.8211852462848	0.2492341321279404	0.17976302390334403	-0.0031600902946800277	0.06261118105457944	0.17433833296336676	0.032109564758305495	0.18874835614885865	-0.07403214130904914	-0.173747542280091
775.5647322698719	0.2823927817551114	0.18882937128218666	-4.5504765370477096e-05	0.07845562694233195	0.17431257069109546	0.01413562555047742	0.2138187561313663	-0.07071101787569009	-0.19281510364154444
776.3082062231862	0.30691230399808267	0.18832389146186138	0.01572550745178322	0.10120686054544828	0.1666690553749391	-0.005575111717085204	0.23481743317824463	-0.07633141725363032	-0.19943452358532654
777.0516071040627	0.3175017274785476	0.17985044677241951	0.04553227707822872	0.12823332066382287	0.15094340503237658	-0.023617249227079987	0.24595552914309626	-0.09184869665340763	-0.18994832426644329
777.7949349103361	0.31390010733915297	0.16471651013021615	0.08594827326521218	0.1532494647373365	0.12698140115904188	-0.036882472396265006	0.24046084133439286	-0.11539305431643326	-0.1643192615481601
778.5381896398412	0.3008504295854318	0.14445608685042374	0.12937079722314593	0.16760767877051522	0.09677370387060608	-0.04382085691849903	0.2134419041007213	-0.14340238809663008	-0.1259600379891111
779.281371290413	0.28522198086194733	0.12165833617696128	0.1663913009646641	0.16384153341784533	0.06505427570869093	-0.04497314102239069	0.16495405033261915	-0.1720191247180174	-0.08049412762252561
780.024479859886	0.2721411699861056	0.09986667174733205	0.18861261952823133	0.13922656361065983	0.03805019391505583	-0.042432662204960336	0.10142980099777983	-0.19770967501828862	-0.03396693312240347
780.7675153460953	0.26226519739433535	0.08247639146801493	0.19083254279343423	0.09758054730234188	0.02084426794106228	-0.03832286122226328	0.034366447103339776	-0.2172140124216158	0.008833526199596806
781.5104777468754	0.2521522922342524	0.0712365004111912	0.17198386434828478	0.04813019743574792	0.014896260880340476	-0.03322902056648072	-0.02358584169571775	-0.22752919194544535	0.04515021572878218
782.2533670600615	0.2371587164336365	0.06547244045930012	0.13522983108458897	0.0020040737563181282	0.01748682143781927	-0.025973629986876363	-0.06343023874670135	-0.22672825954440912	0.07413210686553627
782.996183283488	0.21513677864802416	0.0624881957887476	0.08723065676703166	-0.031795628294676796	0.023131437861062337	-0.014807241377645355	-0.08305387530903988	-0.21485411171849925	0.09595633139994406
783.73892641499	0.18836276530292034	0.05896859414972093	0.03694802282380425	-0.049190027539973716	0.026116447925522993	0.0006417119393296797	-0.0874494333264075	-0.19426917991500925	0.11103507562154188
784.4815964524023	0.16246469799458693	0.05240257996316737	-0.006323519596708146	-0.051387184517138744	0.02273215911482295	0.018449275133902307	-0.08578794296871646	-0.16872720119462983	0.11946419228136218
785.2241933935596	0.1431058914881899	0.04191794116501732	-0.035224233744561025	-0.042833742093224915	0.011996805040936451	0.03526851973269793	-0.08720675743462014	-0.14199542016593017	0.12106824910570127
785.9667172362967	0.1325166006517196	0.028175771809949443	-0.04641832236262916	-0.0282346933801772	-0.004675295424255151	0.04811246886427445	-0.09668017939362868	-0.11669461815887056	0.11560280355574482
786.7091679784486	0.12786424815057784	0.012684993987657572	-0.04152974339691571	-0.010568401432811007	-0.024722733697874297	0.055935231942427416	-0.11318912539298721	-0.09388145438623398	0.10309490804064626
787.4515456178499	0.12293445792660086	-0.003283662303127627	-0.026583441583614125	0.00882370538338788	-0.04585787587549742	0.059870608176498	-0.13065060454073787	-0.07335931775080583	0.08459081580797242
788.1938501523355	0.11174611604332203	-0.019619759547478292	-0.00982899204703538	0.028403709227323347	-0.0668851470638706	0.06211329855720903	-0.14131397423095454	-0.05393509705135502	0.06272143414876977
788.9360815797401	0.09206067575727657	-0.03736997711344418	0.0011477870190876498	0.04476155629404073	-0.08745308372556669	0.06466230066747669	-0.13927556361100416	-0.03411579443303671	0.04171607708162153
789.6782398978987	0.06660108788948593	-0.05776516252720413	0.002171162494921575	0.05276681614989223	-0.10683625224463361	0.06845160796175849	-0.12273390390353382	-0.012791007644854878	0.025871930784194273
790.420325104646	0.04133421452738521	-0.08049204173583492	-0.006235467983393736	0.04771872163062593	-0.12291067738717801	0.07328767548180262	-0.09364711985669809	0.00995062282544952	0.017245760900401152
791.1623371978169	0.022296856405513543	-0.102127224661188	-0.01963402640053063	0.028329804342920352	-0.13221891219913678	0.0783813468967757	-0.05552517485133468	0.032427738820736095	0.01401623363870231
791.9042761752461	0.012534444630219934	-0.11602729932484447	-0.031946561273060434	-0.001470056821280083	-0.13160281103067265	0.0829076289633135	-0.011194806467555891	0.05145316062514586	0.011034868133771657
792.6461420347684	0.010845506025146577	-0.1145467682329394	-0.03866225538813897	-0.033225300562354926	-0.12032354931995631	0.08620284866102401	0.03761587932441676	0.06341088746108176	0.00291696526749622
793.3879347742187	0.012643682651185106	-0.09261894490013327	-0.03889537083039777	-0.05683992738235267	-0.10094524286616172	0.08763970662296938	0.08891243592120845	0.06553649716220437	-0.012306791319017817
794.1296543914318	0.012652074504934538	-0.05121064121893294	-0.03564780666308509	-0.06439354989417068	-0.07870169768782373	0.08649217860468274	0.13852012552292206	0.05730556544774095	-0.031278295015206556
794.8713008842426	0.007731204430028674	0.0017419287991816343	-0.03385693104518554	-0.0532437879902422	-0.05938929396052346	0.08220859351808146	0.17957649442157453	0.04107811886982448	-0.04640028803635543
795.6128742504857	-0.0015759421341971433	0.0535280949393867	-0.03747598117280198	-0.027071720159618347	-0.04741140978434518	0.07490704446618941	0.20422255484744864	0.021886182778291668	-0.04952352780331017
796.354374487996	-0.011551442439905107	0.09130172700713922	-0.04697100195132321	0.005282429478792289	-0.04434835813677076	0.06555278098230437	0.20662189574327827	0.005966482752424798	-0.036239342103014154
797.0958015946084	-0.01739706321603289	0.10697385177872033	-0.05869460229445604	0.03299574168531473	-0.048552859063019704	0.05572508584144416	0.1855420841432991	-0.0012138514750865068	-0.008476894456203692
797.8371555681575	-0.015368613769086187	0.10003087886030801	-0.06637032785223984	0.04686231938910267	-0.055476617529843786	0.046869545153849695	0.1449134386306538	0.0029235381320172615	0.025944830215310577
798.5784364064783	-0.0039183912316429065	0.07766183351898201	-0.06385625321449356	0.04242304779773619	-0.05895003398579067	0.03997200932067388	0.09242164684448945	0.01641427842481267	0.05650908014597689
799.3196441074057	0.01671954621156853	0.05190278010114	-0.04761308384486868	0.021197457795948525	-0.05306066134533565	0.035695552604126164	0.037192621537506396	0.03277045981433423	0.07420769822871802
slope	1235.7798905608156	7.55772117599734
intercept	-1.2610764964819765	0.2940669280553014
pearsons_r2	0.999494447828727
rmse	0.8317468758024008
mae	0.6215090223230928
slope	2383.712102712654	1408.4986446139847
intercept	321.7745411283486	54.803936258872625
pearsons_r2	0.1747755617111477
rmse	155.0089398574566
mae	99.91256038771532
slope	1235.0862139129388	7.737884591515915
intercept	-1.3129497699891246	0.3010769911306313
pearsons_r2	0.9994694753187362
rmse	0.8515743283508457
mae	0.6351952686244806
Lambda_Range	350	800
FOLD	<class 'function'>:take_signal_near(447; 5)
FOLD	<class 'function'>:find_wavelength_of_max_signal(447; 5)
FOLD	<class 'function'>:take_signal_at(447)
