# Supplementary material for: Roblonski: A Material-Efficient Robo-Fluidic Toolbox for Rapid Photochemical Characterization
Source: ACS Cent Sci. 2026 Feb 6;12(3):333–44. doi: 10.1021/acscentsci.5c02027 (PMC13022720; doi:10.1021/acscentsci.5c02027)
Supplement: Supplementary file 2 [file oc5c02027_si_002.zip › BeerLambertStudy/Raw Data (Automataed)/BLEC Study (2025 Jun 12)/Rubpy2/blec_Rubpy2__12062025_aABS_i4_eCHK_d105e-01_t-1_m0_v0.csv]

name	C:/Users/cbe.mabolha.shared/Documents/Gilson Spectroscopy Project\BLEC Study (2025 Jun 12)\Rubpy2\blec_Rubpy2__12062025_aABS_i4_eCHK_d105e-01_t-1_m0_v0.csv
2025-06-12 18:28:09.880940
count	30
interval	0.1 (Sec)
integration_time	40000 (uSec)
NLC=False	DCC=False	WCAL=-5	Slit=S5
Conc_0=0.105	FRAC=1.0	Conc_(4;None)=0.105
wavelength (nm)	dark reference (int)	light reference (int)	abs (mOD)
W	D	L	S
344.6678771972656	1602.8333333333333	1678.2333333333333	-3.632684687211402
345.45221902608614	1590.6	1666.7333333333333	6.706644138178703
346.236489003635	1587.4333333333334	1663.9	0.1893588353111352
347.02068712774695	1586.3666666666666	1661.7333333333333	5.217393565769989
347.8048133962569	1586.4333333333334	2393.9	45.86905858790754
348.5888678069997	1586.7333333333333	2409.0333333333333	48.4672961470488
349.3728503578101	1587.1666666666667	2423.233333333333	46.27339867771762
350.15676104652283	1588.3333333333333	2435.0333333333333	45.35683322508498
350.94059987097285	1589.1666666666667	2440.266666666667	44.902206366290855
351.72436682899485	1588.1666666666667	2447.4333333333334	43.76284318559824
352.5080619184237	1588.1666666666667	2458.1	47.31713735382321
353.2916851370942	1586.7666666666667	2459.2	43.94891269350654
354.0752364828412	1586.4666666666667	2460.733333333333	40.27642696266933
354.8587159534994	1586.5333333333333	2468.233333333333	42.57480643105876
355.6421235469038	1586.6666666666667	2469.133333333333	41.18111779712084
356.42545926088906	1587.5666666666666	2470.2	40.38025541927616
357.20872309329	1588.1333333333334	2470.0666666666666	41.5502928227809
357.9919150419415	1587.6	2467.266666666667	39.40432750111942
358.77503510467835	1586.8333333333333	2458.6666666666665	37.977291035648115
359.5580832793353	1587.4333333333334	2452.366666666667	37.83725338808767
360.34105956374725	1586.8	2446.4333333333334	35.82574991948806
361.12396395574893	1586.5333333333333	2447.4	38.740481516282934
361.9067964531752	1586.9	2445.0	36.956574465971954
362.6895570538609	1586.7	2441.6	35.24215508617679
363.47224575564076	1587.3666666666666	2446.1	37.22189064532266
364.2548625563497	1587.6666666666667	2440.0	35.647619452082914
365.0374074538224	1587.7666666666667	2439.5333333333333	37.28052828168008
365.8198804458938	1587.9666666666667	2436.866666666667	35.520214967227865
366.6022815303986	1587.4333333333334	2435.266666666667	35.2703752905933
367.3846107051717	1587.1666666666667	2437.5	38.38637662983215
368.1668679680479	1586.4333333333334	2437.3	37.2104763039984
368.9490533168619	1587.7333333333333	2442.233333333333	36.76865105828497
369.7311667494487	1587.3666666666666	2446.133333333333	37.8268746126609
370.5132082636429	1587.9666666666667	2453.8	37.34039996615432
371.2951778572795	1587.4333333333334	2459.7	37.14328982813663
372.07707552819323	1587.6333333333334	2461.0666666666666	37.72377555992013
372.8589012742189	1588.2	2468.9666666666667	38.921147834263074
373.6406550931913	1586.8666666666666	2474.733333333333	37.97239928494311
374.4223369829453	1587.6	2484.4666666666667	39.373283920676535
375.2039469413157	1587.4	2490.5666666666666	37.685115986560035
375.9854849661373	1587.3666666666666	2484.9	40.61595336102936
376.7669510552448	1587.8	2491.733333333333	39.507016049268415
377.5483452064732	1587.1333333333334	2493.8	40.1347354353242
378.3296674176572	1587.8666666666666	2510.9333333333334	41.591905332463
379.11091768663164	1587.7	2513.5	42.082812903561255
379.89209601123133	1587.3333333333333	2524.9333333333334	44.08291693283598
380.67320238929113	1587.0666666666666	2525.4666666666667	47.62643150585308
381.45423681864577	1587.3333333333333	2528.3333333333335	47.23002490957918
382.23519929713007	1587.4333333333334	2532.1	44.99194394625956
383.01608982257886	1587.8333333333333	2548.3333333333335	45.68213800007955
383.796908392827	1587.8	2555.9333333333334	46.71553751067768
384.57765500570923	1587.8666666666666	2560.366666666667	49.3198537766842
385.3583296590604	1588.1666666666667	2550.366666666667	49.79493740308869
386.1389323507153	1587.3666666666666	2550.133333333333	48.299372664993314
386.91946307850884	1586.5333333333333	2566.8	49.137692709259596
387.69992184027564	1587.2666666666667	2587.2	52.71709198114476
388.48030863385065	1587.1666666666667	2607.8	52.605245352738784
389.2606234570687	1587.2333333333333	2592.9666666666667	50.98342637196743
390.04086630776453	1586.8333333333333	2582.766666666667	54.5379411023427
390.82103718377294	1587.4	2590.8	54.66170657408976
391.6011360829288	1587.5333333333333	2598.733333333333	56.147043676783326
392.3811630030669	1587.0666666666666	2627.366666666667	57.87864835687605
393.161117942022	1587.9333333333334	2668.266666666667	58.29450982593084
393.941000897629	1588.0666666666666	2709.866666666667	56.640901578131114
394.72081186772266	1587.2	2718.4333333333334	58.795249133091666
395.5005508501378	1587.7	2710.9	61.64554176292346
396.28021784270925	1586.6666666666667	2707.633333333333	59.3130562693452
397.0598128432718	1587.6666666666667	2722.5666666666666	64.16011745106081
397.83933584966024	1587.1666666666667	2718.133333333333	61.48576061389556
398.6187868597095	1587.4	2733.8333333333335	64.225707028178
399.3981658712542	1587.2666666666667	2752.4	65.00253423851308
400.1774728821293	1587.3333333333333	2776.366666666667	67.84460880867888
400.9567078901696	1587.4	2804.4	69.16296289230877
401.7358708932098	1587.8333333333333	2802.5	70.79144411619905
402.5149618890848	1587.0	2788.633333333333	72.137968175139
403.2939808756294	1587.2	2792.866666666667	72.81162567486847
404.07292785067847	1587.3666666666666	2821.266666666667	76.01803390887663
404.8518028120667	1586.6	2834.1	75.2098685316501
405.630605757629	1587.5	2833.233333333333	74.92569039432479
406.4093366852001	1587.6	2826.8	78.52287378131489
407.1879955926149	1587.4	2830.9666666666667	79.72872263519197
407.9665824777082	1587.7	2845.866666666667	82.87190415886533
408.74509733831474	1586.7666666666667	2870.6666666666665	85.12782581735566
409.52354017226935	1587.0333333333333	2875.5333333333333	84.60105213291874
410.3019109774069	1587.5	2879.6	88.96400088858775
411.08020975156217	1587.2333333333333	2893.9666666666667	88.9461189912669
411.8584364925699	1588.0333333333333	2923.0	93.86000703444356
412.6365911982651	1587.1333333333334	2944.9	93.49035374991915
413.4146738664823	1586.6333333333334	2970.4666666666667	95.38275893168594
414.19268449505654	1587.7	2999.9666666666667	95.4696420146032
414.97062308182257	1587.6666666666667	3036.0	97.78548094262547
415.74848962461516	1587.2	3084.0	99.99409538685012
416.52628412126916	1587.2666666666667	3145.9333333333334	99.8338600325878
417.3040065696194	1587.4666666666667	3223.7	101.0727147539893
418.0816569675006	1587.2333333333333	3219.2	102.22258409675378
418.8592353127476	1587.3	3210.4666666666667	102.7348864460513
419.63674160319533	1587.1333333333334	3219.3	103.74873361131017
420.4141758366785	1587.8333333333333	3256.8333333333335	103.87198870537185
421.1915380110319	1586.8333333333333	3271.9666666666667	103.40349268689185
421.9688281240904	1586.8333333333333	3269.4666666666667	103.30406094871292
422.7460461736888	1586.9666666666667	3322.0666666666666	103.19608556950563
423.52319215766187	1586.5333333333333	3394.9	105.05932131721882
424.3002660738445	1587.6666666666667	3474.6	106.30745769390116
425.0772679200714	1587.4	3617.8	108.21044335913916
425.8541976941775	1587.4333333333334	3766.233333333333	108.49287321715275
426.6310553939975	1587.9666666666667	3835.8	108.47796103733253
427.40784101736625	1587.0666666666666	3889.366666666667	110.75083451930784
428.18455456211865	1588.1333333333334	4014.1666666666665	111.33995018261217
428.96119602608934	1587.6333333333334	4204.966666666666	109.8356045013343
429.7377654071133	1587.5333333333333	4424.4	113.46699502542923
430.5142627030252	1586.7333333333333	4541.033333333334	112.50704898873326
431.29068791166	1587.6666666666667	4686.666666666667	113.66643015014645
432.06704103085235	1587.0	4818.2	115.10483268582507
432.8433220584372	1587.4666666666667	4901.3	114.97860931242647
433.6195309922492	1587.1333333333334	4961.333333333333	116.44451845043378
434.3956678301234	1587.5	5000.566666666667	116.72618249332128
435.1717325698944	1587.6666666666667	5024.866666666667	117.65494107069728
435.9477252093971	1587.2	5022.033333333334	115.6967933101515
436.72364574646633	1587.6	5077.966666666666	116.75577051393847
437.49949417893686	1586.9666666666667	5141.633333333333	118.80825589999968
438.27527050464346	1586.6	5244.733333333334	119.15745760709416
439.0509747214211	1587.4666666666667	5422.2	120.6637877625787
439.8266068271044	1587.5	5681.7	121.67213966501487
440.6021668195283	1587.9666666666667	6061.9	123.80770184772273
441.37765469652754	1587.0	6527.066666666667	124.6946033607078
442.1530704559369	1587.2666666666667	7027.733333333334	126.23029984954098
442.9284140955914	1588.3333333333333	7465.4	128.34472669496833
443.7036856133256	1587.6333333333334	7791.733333333334	129.23858166477044
444.47888500697445	1587.6666666666667	7957.8	129.99494901556756
445.2540122743727	1587.8333333333333	7987.466666666666	128.8462866458406
446.0290674133552	1587.6666666666667	7930.2	129.50318269956912
446.8040504217568	1587.4666666666667	7845.433333333333	129.8310349876644
447.5789612974122	1587.9	7754.933333333333	128.23522596087986
448.35380003815635	1587.5	7707.333333333333	128.4419444845498
449.1285666418239	1587.6333333333334	7666.033333333334	127.42910651627595
449.90326110624983	1586.7	7674.8	126.16187074398901
450.67788342926883	1587.6333333333334	7684.866666666667	125.96166820695812
451.4524336087157	1586.8666666666666	7723.9	124.09115620827974
452.22691164242536	1587.7666666666667	7764.4	122.97832441265494
453.00131752823256	1587.1666666666667	7838.2	122.5376696284204
453.7756512639721	1587.1666666666667	7898.333333333333	120.10973304045314
454.5499128474788	1587.2333333333333	7973.833333333333	120.38248290446322
455.32410227658755	1587.1	8014.566666666667	117.75808431519897
456.09821954913303	1587.2333333333333	8028.8	117.31190724724794
456.8722646629501	1588.5	7997.9	114.6875315348761
457.6462376158736	1587.6666666666667	7927.133333333333	113.75454385297353
458.4201384057383	1587.1	7833.233333333334	109.96503751777844
459.1939670303791	1587.2666666666667	7712.633333333333	108.54088025786756
459.96772348763074	1587.2	7569.133333333333	105.87558209047862
460.741407775328	1587.4333333333334	7417.0	102.84382525953797
461.51501989130577	1587.4666666666667	7287.866666666667	99.77517365626989
462.2885598333988	1586.6	7165.133333333333	97.68857184263513
463.0620275994419	1587.1	7083.2	95.56679957597163
463.83542318726995	1587.9666666666667	7020.466666666666	92.12979871348541
464.6087465947177	1586.4333333333334	6971.633333333333	88.47029303851465
465.38199781962	1587.0666666666666	6931.633333333333	84.79225050126792
466.1551768598116	1587.2666666666667	6935.7	83.4631366176393
466.92828371312737	1587.7333333333333	6943.033333333334	79.60152766045772
467.7013183774021	1587.2	6973.9	76.43103705893527
468.4742808504707	1587.1	7015.766666666666	74.00790094737147
469.24717113016777	1587.3666666666666	7078.166666666667	72.09239806236693
470.0199892143283	1586.7	7149.8	69.55685008437632
470.792735100787	1587.4666666666667	7220.666666666667	67.43190562969774
471.5654087873788	1587.8	7287.966666666666	63.25798331832108
472.33801027193834	1586.6666666666667	7359.833333333333	61.206668704313095
473.11053955230057	1587.5	7434.933333333333	58.34045293741646
473.88299662630027	1587.8666666666666	7496.6	55.93391870223844
474.65538149177223	1587.1666666666667	7544.566666666667	53.27911064585246
475.4276941465513	1587.0333333333333	7585.266666666666	51.44827169983251
476.1999345884722	1587.3	7592.233333333334	49.58924622020172
476.97210281536985	1587.3	7586.733333333334	47.34410115553922
477.74419882507897	1587.8	7572.633333333333	44.894277930791844
478.51622261543446	1587.1666666666667	7538.7	42.51937151671511
479.2881741842711	1586.8	7500.266666666666	40.62149900330137
480.06005352942367	1587.4	7467.466666666666	39.60480282224377
480.831860648727	1587.5333333333333	7418.4	37.96148378094999
481.60359554001593	1586.7666666666667	7383.1	37.24988397101458
482.37525820112523	1587.5	7326.0	34.42419668023289
483.14684862988975	1587.3	7281.3	33.79368110606928
483.91836682414424	1587.2333333333333	7226.366666666667	32.21825504933365
484.68981278172356	1587.5	7180.766666666666	31.205855600620627
485.46118650046253	1588.0666666666666	7139.466666666666	29.062260855211516
486.23248797819593	1587.8666666666666	7104.666666666667	28.67577682610737
487.0037172127586	1587.8666666666666	7061.366666666667	26.573158342208444
487.7748742019853	1587.5666666666666	7031.033333333334	27.400844589177446
488.54595894371096	1587.3	6980.033333333334	25.347207647499538
489.31697143577026	1587.4666666666667	6951.233333333334	24.216429379258543
490.08791167599804	1587.6	6918.733333333334	23.422114015441068
490.8587796622292	1587.4666666666667	6888.266666666666	22.848268666946247
491.6295753922984	1587.8333333333333	6873.233333333334	23.36151119768516
492.4002988640406	1586.9333333333334	6821.5	20.690264912212914
493.17095007529053	1587.6666666666667	6798.466666666666	20.988067357865287
493.94152902388305	1587.6333333333334	6779.533333333334	20.612925517978173
494.71203570765294	1586.9666666666667	6743.4	19.317533720214257
495.482470124435	1587.5333333333333	6702.666666666667	18.587025353827332
496.25283227206404	1587.6333333333334	6681.633333333333	18.484888411014417
497.02312214837485	1587.1333333333334	6654.4	18.158341929185603
497.7933397512024	1586.7666666666667	6630.033333333334	17.67518839182864
498.56348507838123	1587.3333333333333	6609.666666666667	16.976386379952046
499.3335581277464	1587.0333333333333	6593.0	16.53102713501371
500.10355889713264	1587.7	6582.466666666666	15.239966556736798
500.8734873843747	1586.8666666666666	6571.233333333334	15.69671256846362
501.6433435873074	1587.6333333333334	6559.733333333334	14.771149323039458
502.4131275037657	1587.4333333333334	6570.2	15.527168402664522
503.1828391315842	1587.3333333333333	6583.033333333334	14.409509690791015
503.95247846859786	1587.1333333333334	6605.533333333334	14.844430322232807
504.72204551264144	1588.3666666666666	6631.3	13.190860147445669
505.49154026154974	1587.6	6658.0	12.871201685951561
506.2609627131576	1587.1333333333334	6707.033333333334	13.286830857156666
507.03031286529983	1586.8	6743.033333333334	12.09626577629929
507.7995907158112	1587.5666666666666	6808.233333333334	12.261394174151475
508.5687962625266	1587.8333333333333	6875.7	11.987978803394238
509.33792950328075	1588.0	6951.866666666667	11.86571338286349
510.1069904359085	1587.3	7034.833333333333	11.678269245979124
510.8759790582447	1587.6333333333334	7112.966666666666	11.36906579074901
511.6448953681241	1587.4666666666667	7199.766666666666	11.050349281905657
512.4137393633815	1588.0	7296.466666666666	11.015282344029734
513.1825110418519	1587.5333333333333	7396.866666666667	11.460794844063374
513.9512104013698	1586.8	7510.933333333333	11.040249446877546
514.7198374397702	1587.5333333333333	7610.266666666666	10.194786088847804
515.4883921548881	1587.6333333333334	7715.466666666666	9.945380152827862
516.2568745445578	1587.3	7817.433333333333	9.568761315857893
517.0252846066146	1587.4666666666667	7927.0	10.392367025586704
517.793622338893	1587.8	8017.266666666666	8.618455006891459
518.561887739228	1587.3333333333333	8130.766666666666	9.092215559064378
519.3300808054544	1588.3	8225.133333333333	9.221307514566893
520.0982015354069	1587.3666666666666	8319.966666666667	9.813937908663576
520.8662499269203	1587.9666666666667	8407.133333333333	8.625562517590359
521.6342259778296	1586.9666666666667	8484.7	8.376546658394824
522.4021296859694	1587.6666666666667	8561.233333333334	8.14072581036614
523.1699610491747	1587.7333333333333	8646.7	9.212806529526759
523.9377200652801	1587.3666666666666	8716.233333333334	7.688823093655338
524.7054067321207	1587.1333333333334	8767.8	8.018773422215045
525.4730210475309	1587.4666666666667	8836.266666666666	7.906099948570177
526.2405630093459	1587.5333333333333	8898.666666666666	7.7473661484534535
527.0080326154003	1587.1333333333334	8954.0	7.182482053380599
527.7754298635291	1587.5666666666666	9012.6	7.561997079853335
528.5427547515668	1587.1666666666667	9054.5	6.982599882703305
529.3100072773485	1587.6666666666667	9093.5	6.768191018348284
530.077187438709	1587.4666666666667	9147.2	6.86349880710383
530.8442952334829	1588.0333333333333	9183.6	6.4805655425833715
531.6113306595051	1588.0666666666666	9217.4	6.318804039319805
532.3782937146104	1587.6666666666667	9274.6	6.8408593963137685
533.1451843966338	1588.5333333333333	9296.666666666666	5.558854738984926
533.9120027034099	1587.5	9337.466666666667	6.149634885760212
534.6787486327736	1587.8	9368.033333333333	6.070819475971378
535.4454221825597	1586.7666666666667	9416.133333333333	6.04558033170719
536.212023350603	1587.8666666666666	9451.5	5.675727965526551
536.9785521347383	1587.3	9485.1	5.387402188555358
537.7450085328004	1587.1	9498.033333333333	5.897479076683319
538.5113925426242	1587.1	9517.566666666668	4.528682160073946
539.2777041620444	1587.6333333333334	9547.3	4.909111893384192
540.0439433888959	1587.4666666666667	9571.666666666666	4.404623077970832
540.8101102210134	1587.5333333333333	9590.266666666666	4.525959066861879
541.5762046562318	1587.6666666666667	9608.766666666666	4.007037230895312
542.3422266923859	1587.8666666666666	9636.8	4.452598496133739
543.1081763273105	1587.0333333333333	9645.033333333333	4.719902388184246
543.8740535588404	1587.4666666666667	9656.2	4.392678983723113
544.6398583848105	1587.8	9650.233333333334	3.2169374481248716
545.4055908030555	1587.4666666666667	9657.2	3.9085550836659104
546.1712508114102	1588.0	9675.3	3.811533461334048
546.9368384077096	1587.6333333333334	9673.0	3.4062345938431924
547.7023535897882	1587.9333333333334	9664.633333333333	3.1227647791744837
548.4677963554811	1587.9333333333334	9667.633333333333	3.2136472650783046
549.2331667026231	1588.2333333333333	9657.433333333332	2.028408800095825
549.9984646290487	1587.4	9655.233333333334	3.381114449544581
550.7636901325931	1587.9	9666.6	2.6800231252103073
551.5288432110908	1587.4666666666667	9657.233333333334	2.2139440113536546
552.2939238623768	1587.8666666666666	9660.033333333333	3.4967886442340976
553.0589320842859	1587.0333333333333	9653.966666666667	2.712836081152418
553.8238678746528	1587.9666666666667	9650.866666666667	2.291635284682021
554.5887312313124	1587.5666666666666	9663.2	2.260982007188757
555.3535221520995	1587.0	9675.166666666666	2.0218429128474904
556.1182406348488	1587.2	9655.433333333332	1.0491121208157859
556.8828866773954	1587.0	9674.933333333332	1.5330556173612273
557.6474602775738	1586.9333333333334	9681.5	1.533591833685332
558.411961433219	1587.2	9682.3	1.5370798866512534
559.1763901421657	1587.0	9672.7	1.4364680964453738
559.9407464022488	1587.3666666666666	9675.3	1.5097054376961827
560.7050302113031	1587.4666666666667	9695.4	1.643955726898372
561.4692415671633	1588.2333333333333	9722.433333333332	1.9478001034956611
562.2333804676643	1587.3	9723.333333333334	1.2419495150424424
562.997446910641	1587.9666666666667	9741.066666666668	2.3019148860687175
563.7614408939281	1587.7	9748.533333333333	1.6831383852568271
564.5253624153604	1588.7666666666667	9759.233333333334	1.1070167050942736
565.2892114727728	1586.9333333333334	9811.7	2.4853307781428597
566.0529880639999	1587.8666666666666	9798.066666666668	0.3739660270206391
566.8166921868768	1587.6	9832.9	1.4861277911829989
567.5803238392382	1587.0666666666666	9830.833333333334	0.602743898550546
568.3438830189189	1587.0666666666666	9858.933333333332	0.9039848388160805
569.1073697237535	1588.4333333333334	9890.766666666666	1.0719317071395225
569.8707839515772	1587.7666666666667	9892.133333333333	0.1813345435549928
570.6341257002246	1587.5333333333333	9922.233333333334	1.412652193138819
571.3973949675305	1588.3	9922.733333333334	0.25714451249803777
572.1605917513298	1587.3666666666666	9937.066666666668	0.7305324225939462
572.9237160494572	1587.6333333333334	9933.166666666666	1.3342497637626245
573.6867678597476	1586.7333333333333	9948.766666666666	0.6340875889120035
574.4497471800358	1587.1	9948.6	0.11428255414822708
575.2126540081566	1587.2333333333333	9969.866666666667	0.39738283050438733
575.9754883419448	1587.4	9982.966666666667	0.21731626924758315
576.7382501792351	1588.5	9988.4	0.631227049961814
577.5009395178625	1587.5	9999.933333333332	1.1665765640623658
578.2635563556619	1587.6333333333334	10023.033333333333	1.282144924447264
579.0261006904677	1587.7333333333333	10030.9	0.512962170710458
579.7885725201152	1587.6	10049.1	0.6746044135000933
580.5509718424388	1587.8	10068.333333333334	0.724382397672537
581.3132986552736	1587.8666666666666	10072.433333333332	0.3038122560654596
582.0755529564542	1588.0666666666666	10096.6	0.5652349694028053
582.8377347438156	1588.2	10121.633333333333	0.4141294649233101
583.5998440151925	1587.4	10159.8	0.31928761084418017
584.3618807684197	1586.8666666666666	10172.5	-0.153410612617407
585.123845001332	1587.6333333333334	10202.333333333334	-0.0033608661278108514
585.8857367117644	1587.9	10242.633333333333	0.1672988717964892
586.6475558975515	1587.7	10276.433333333332	0.06165085972752107
587.4093025565281	1587.9	10325.666666666666	-0.213670951460749
588.1709766865292	1587.3	10348.233333333334	-0.6604537396810997
588.9325782853895	1587.6666666666667	10401.5	-0.24794262383177754
589.6941073509438	1587.5333333333333	10461.433333333332	0.06689071341362399
590.4555638810269	1587.8	10543.6	0.7846801922427095
591.2169478734736	1587.7666666666667	10590.533333333333	-0.13022877793961554
591.9782593261189	1587.4	10680.2	0.09394299464248426
592.7394982367973	1587.8666666666666	10760.533333333333	0.041035649397940195
593.5006646033439	1587.0333333333333	10846.833333333334	0.3487712573512519
594.2617584235933	1587.7	10933.866666666667	0.06505959493386276
595.0227796953804	1587.6333333333334	11034.133333333333	0.40322687866864
595.78372841654	1586.6666666666667	11141.7	0.6807968616942957
596.544604584907	1587.3666666666666	11255.433333333332	0.16623769754742004
597.3054081983161	1587.9	11360.1	-0.2251136014871685
598.0661392546021	1587.4666666666667	11466.3	-0.23147214909092328
598.8267977515999	1587.3333333333333	11594.6	-0.4641095882633907
599.5873836871442	1587.1333333333334	11746.5	0.34925056678382027
600.34789705907	1586.8666666666666	11867.333333333334	-0.002816299349203062
601.1083378652119	1587.2666666666667	11980.433333333332	-0.6708520231656785
601.8687061034049	1587.8333333333333	12132.966666666667	-0.15921697174896807
602.6290017714836	1587.5	12250.933333333332	-0.6660616320596853
603.3892248672829	1587.1	12409.9	0.4148513680662931
604.1493753886377	1587.8666666666666	12549.5	0.02905527525847411
604.9094533333828	1587.7333333333333	12691.466666666667	-0.4547702593235705
605.6694586993528	1587.5	12832.733333333334	-0.030895155067788397
606.4293914843829	1587.9666666666667	12970.766666666666	-0.4144043759870468
607.1892516863076	1588.6	13082.666666666666	-0.2077635718893211
607.9490393029618	1587.2666666666667	13223.4	-0.06220041343042753
608.7087543321802	1587.5	13357.033333333333	-0.5113772816577067
609.4683967717978	1586.5666666666666	13518.966666666667	-0.2959219023058339
610.2279666196492	1587.6333333333334	13663.966666666667	0.004795019232295488
610.9874638735695	1587.4666666666667	13802.333333333334	-0.07465820528477347
611.7468885313933	1587.6333333333334	13914.0	-0.11273086531388644
612.5062405909555	1587.6	14034.8	-0.23138157303523443
613.2655200500909	1587.1333333333334	14156.3	-0.4639056311451992
614.0247269066342	1587.4	14282.2	0.09237796702712793
614.7838611584203	1587.6666666666667	14430.1	0.5222251870252019
615.5429228032841	1587.9	14541.066666666668	0.2414691109554236
616.3019118390603	1587.8	14650.166666666666	-0.07978730358226745
617.0608282635836	1587.4666666666667	14730.1	-0.1464735026534577
617.8196720746892	1587.2333333333333	14795.3	0.24448425966208404
618.5784432702114	1587.3333333333333	14862.933333333332	-0.021808610166489537
619.3371418479854	1587.8	14962.533333333333	0.3356660676912806
620.0957678058459	1587.7666666666667	15022.166666666666	0.333096292264219
620.8543211416277	1587.5	15092.833333333334	0.09969894114706215
621.6128018531655	1587.5333333333333	15145.266666666666	0.10144959045255626
622.3712099382943	1587.5666666666666	15222.8	0.4142592385317777
623.1295453948488	1587.1666666666667	15275.666666666666	-0.4228202321571824
623.8878082206638	1587.6333333333334	15334.033333333333	-0.9551734751627062
624.6459984135743	1587.0333333333333	15386.033333333333	0.0797386544586392
625.4041159714149	1587.2333333333333	15429.2	0.2740965630736072
626.1621608920203	1587.3333333333333	15477.633333333333	0.3711820848125572
626.9201331732256	1587.5333333333333	15493.733333333334	-0.2227188598038953
627.6780328128656	1587.2	15545.8	0.22199641503533285
628.4358598087749	1588.1666666666667	15590.833333333334	0.6041812017899388
629.1936141587885	1587.3	15633.4	0.6281142009911411
629.9512958607411	1588.1333333333334	15660.8	0.5465808838761023
630.7089049124675	1587.2666666666667	15669.633333333333	0.21181686360123714
631.4664413118026	1587.5333333333333	15678.4	-0.5359544107144689
632.2239050565811	1587.1333333333334	15712.266666666666	0.0737972018471228
632.9812961446379	1587.6	15727.833333333334	0.417903086272871
633.7386145738079	1587.0333333333333	15735.133333333333	-0.08798717877962112
634.4958603419257	1588.0333333333333	15755.233333333334	0.014305868222076796
635.2530334468262	1587.0	15759.966666666667	0.1685662073237145
636.0101338863443	1587.6666666666667	15749.466666666667	0.4694528615373397
636.7671616583146	1587.5666666666666	15718.2	0.2961742864057171
637.5241167605723	1587.7333333333333	15702.9	-0.4213162333073395
638.2809991909518	1587.7333333333333	15712.966666666667	0.471694794698508
639.037808947288	1587.3	15705.766666666666	0.2656489511590749
639.7945460274159	1587.6666666666667	15684.9	0.07805159564197162
640.5512104291702	1587.5666666666666	15706.533333333333	0.3446448014471932
641.3078021503857	1587.4	15698.6	0.05334934938310429
642.0643211888971	1586.4	15651.166666666666	-0.32924248551913343
642.8207675425394	1587.3666666666666	15604.3	-0.3252055806617396
643.5771412091474	1587.6666666666667	15578.533333333333	0.6388854629542021
644.3334421865558	1586.8333333333333	15539.266666666666	0.3165710639072508
645.0896704725996	1587.2333333333333	15526.533333333333	0.39586306575790975
645.8458260651132	1587.1666666666667	15518.3	0.700949825659309
646.6019089619319	1587.0666666666666	15497.733333333334	-0.3412073214579307
647.3579191608902	1587.6666666666667	15461.0	-0.8402278946603823
648.1138566598231	1587.4333333333334	15424.0	0.21139357265263953
648.8697214565653	1587.6	15394.666666666666	0.3041667288147697
649.6255135489516	1587.4666666666667	15362.433333333332	0.04309013965062176
650.3812329348169	1587.4666666666667	15338.3	-0.18524823496565554
651.1368796119959	1587.4	15359.766666666666	0.11669058116015182
651.8924535783235	1586.4333333333334	15378.333333333334	-0.07871560939523861
652.6479548316345	1587.3	15361.5	-0.0493935036133407
653.4033833697637	1587.5666666666666	15373.133333333333	0.09977274581305279
654.1587391905458	1588.4333333333334	15385.366666666667	0.5690681512312231
654.9140222918159	1587.8	15376.7	0.018897980156301182
655.6692326714084	1587.3333333333333	15368.566666666668	-0.024159654917916478
656.4243703271585	1587.3	15359.7	-0.6564553275147507
657.1794352569008	1587.4	15360.533333333333	0.07042718350683984
657.9344274584702	1587.9333333333334	15398.566666666668	-0.39185475542239634
658.6893469297014	1587.5666666666666	15458.1	0.28501980942580296
659.4441936684294	1587.5666666666666	15469.633333333333	-0.2283173326244512
660.1989676724888	1587.6	15464.766666666666	-0.5525375833135316
660.9536689397146	1587.6333333333334	15512.0	0.12477605145408686
661.7082974679414	1587.4666666666667	15565.133333333333	-0.1480779432449003
662.4628532550042	1587.8666666666666	15588.5	-0.281153629501819
663.2173362987378	1587.5333333333333	15627.266666666666	-0.37001014172589025
663.9717465969768	1587.5333333333333	15694.566666666668	-0.4256597773075666
664.7260841475563	1587.3333333333333	15754.733333333334	-0.29928907770358565
665.480348948311	1587.3333333333333	15829.6	-0.10772982211922749
666.2345409970756	1587.4	15898.7	-0.08192718361837383
666.988660291685	1587.2333333333333	15946.166666666666	-0.45344712004744586
667.742706829974	1587.6333333333334	16019.533333333333	0.08125782486177548
668.4966806097776	1587.6666666666667	16100.033333333333	0.025936485680384848
669.2505816289303	1587.8	16175.8	-0.39477802502661313
670.0044098852671	1587.0	16272.5	-0.37836969486484767
670.7581653766227	1587.2	16353.1	0.08432255270763923
671.511848100832	1587.5666666666666	16428.433333333334	0.2175792329616945
672.2654580557298	1587.1333333333334	16530.666666666668	0.033907420945125145
673.0189952391509	1587.2	16631.1	-0.07024094694747847
673.7724596489301	1587.5333333333333	16748.266666666666	0.2884655901889557
674.5258512829022	1587.5666666666666	16852.0	0.10243711605682362
675.279170138902	1587.3	16996.4	0.8369397449188749
676.0324162147645	1586.6666666666667	17093.666666666668	-0.1773373436952958
676.7855895083242	1587.0666666666666	17211.133333333335	-0.5814840979791981
677.5386900174161	1587.6666666666667	17322.833333333332	-0.35222028259852844
678.2917177398749	1587.1	17431.333333333332	0.35556515897592583
679.0446726735356	1587.8	17556.3	-0.22658212558671664
679.797554816233	1588.1666666666667	17678.766666666666	0.028790896714689644
680.5503641658016	1588.2	17807.7	-0.20791104242756256
681.3031007200765	1586.9666666666667	17922.566666666666	-0.1922611632996133
682.0557644768925	1587.5333333333333	18026.5	0.2263783287099095
682.8083554340842	1587.3666666666666	18131.2	-0.19771357499030617
683.5608735894867	1587.5666666666666	18288.8	0.04594236560378163
684.3133189409347	1587.6666666666667	18424.5	-0.21318062437950802
685.0656914862628	1587.6333333333334	18556.2	0.7685012902003533
685.8179912233061	1588.3666666666666	18673.233333333334	0.4773077539496276
686.5702181498993	1588.0	18795.6	0.5210674099626906
687.3223722638772	1587.4333333333334	18928.133333333335	0.2939585294857412
688.0744535630747	1587.6666666666667	19076.866666666665	-0.11173031277247863
688.8264620453265	1587.7333333333333	19210.5	0.1873343752835679
689.5783977084674	1587.8666666666666	19307.066666666666	0.205113960724437
690.3302605503324	1587.4666666666667	19429.4	0.33685085618179605
691.082050568756	1587.4666666666667	19555.7	0.47883238679063084
691.8337677615733	1587.0666666666666	19632.5	0.2656174095242286
692.585412126619	1587.3	19697.6	-0.20618355439931849
693.3369836617278	1587.8333333333333	19798.333333333332	0.13277736462059586
694.0884823647348	1587.5	19901.2	0.19449986952909595
694.8399082334745	1587.2333333333333	19977.766666666666	-0.5986238874102364
695.5912612657819	1587.7	20033.3	0.09497364940780965
696.3425414594917	1587.0333333333333	20084.366666666665	0.24894621111937382
697.0937488124388	1587.5	20151.333333333332	0.14897151923889768
697.8448833224579	1587.4333333333334	20227.933333333334	0.15457379166040408
698.5959449873841	1587.7	20319.666666666668	0.37266021940122
699.3469338050518	1587.2333333333333	20361.433333333334	0.03855590474704346
700.0978497732962	1587.2333333333333	20393.533333333333	0.31726015589366585
700.8486928899517	1587.5666666666666	20407.866666666665	-0.049225697162592175
701.5994631528534	1587.8	20400.0	-0.15695500058914905
702.3501605598362	1587.7666666666667	20405.333333333332	-0.1492198884888469
703.1007851087347	1587.9333333333334	20397.366666666665	-0.2800584569299071
703.8513367973837	1588.1	20403.533333333333	0.33250549023182874
704.6018156236181	1588.4	20390.6	0.09163199987620546
705.3522215852728	1587.1666666666667	20424.5	0.1552646659295745
706.1025546801824	1587.4	20459.5	0.08055127175803876
706.8528149061818	1587.3	20409.933333333334	-0.13918475041113726
707.603002261106	1587.7	20387.733333333334	0.051594693527119186
708.3531167427894	1587.3	20373.366666666665	0.28752776276505776
709.1031583490673	1587.2666666666667	20350.6	0.32261952258649573
709.8531270777742	1587.2333333333333	20286.333333333332	-0.15016509585011786
710.6030229267449	1586.9	20255.433333333334	0.007754552387527567
711.3528458938142	1587.9	20221.2	0.41740365835479254
712.1025959768172	1587.1	20182.2	0.5827166964132475
712.8522731735884	1587.4333333333334	20069.6	0.12455741193796849
713.6018774819628	1587.1	19954.0	0.28147260983530076
714.351408899775	1587.6666666666667	19880.033333333333	0.18839280329577662
715.1008674248601	1586.9	19808.8	-0.05958005100437292
715.8502530550527	1587.9	19709.766666666666	0.032753699429963284
716.5995657881876	1587.4666666666667	19583.866666666665	-0.41327000613361914
717.3488056220998	1587.8333333333333	19477.6	-0.31466659374832545
718.097972554624	1588.3	19400.4	-0.49304899190322327
718.8470665835949	1588.0666666666666	19346.933333333334	0.47387179132174195
719.5960877068475	1587.8333333333333	19280.866666666665	-0.354954757062635
720.3450359222164	1587.6	19239.2	-0.022142755872389987
721.0939112275368	1587.1666666666667	19188.0	0.4871863404292136
721.842713620643	1587.6333333333334	19154.9	0.39078022614976976
722.5914430993702	1587.2333333333333	19141.0	0.1047487453109254
723.340099661553	1587.4	19079.3	0.05793660982063992
724.0886833050263	1587.2333333333333	19045.266666666666	-0.4972449056618526
724.837194027625	1587.6333333333334	19008.733333333334	-0.11632079370105657
725.5856318271836	1587.0	18954.833333333332	-0.18500262199167608
726.3339967015373	1587.1666666666667	18931.6	-0.39210712214399923
727.0822886485207	1587.7666666666667	18881.366666666665	-0.38824108551022596
727.8305076659686	1586.8	18824.133333333335	-0.3055917006609618
728.5786537517159	1587.2	18773.7	-0.07159105194119886
729.3267269035974	1587.3333333333333	18719.633333333335	-0.3007094113834384
730.0747271194479	1587.6666666666667	18680.3	-0.5730021036119192
730.822654397102	1587.5666666666666	18666.666666666668	-0.2719988708013493
731.5705087343949	1588.2	18630.4	0.14952879343413247
732.3182901291611	1587.6666666666667	18573.166666666668	0.43061721699258976
733.0659985792356	1587.0666666666666	18510.433333333334	0.3500052763171833
733.8136340824532	1587.6333333333334	18495.633333333335	0.5483084221146081
734.5611966366486	1587.1666666666667	18464.666666666668	-0.301819075940036
735.3086862396566	1587.6	18458.9	0.24461420309160378
736.056102889312	1587.0333333333333	18454.5	0.3614731268273964
736.8034465834498	1587.4	18435.066666666666	-0.13058749400933553
737.5507173199047	1587.8333333333333	18429.633333333335	-0.1263364635607141
738.2979150965115	1588.1666666666667	18456.566666666666	-0.4091692085697796
739.045039911105	1588.0	18469.333333333332	-0.0797442516839664
739.79209176152	1587.7	18477.633333333335	0.07028847443890933
740.5390706455914	1588.0	18475.866666666665	0.0017144274749925257
741.285976561154	1587.7	18467.366666666665	-0.0746072683156145
742.0328095060426	1587.2	18470.466666666667	-0.22887765437391097
742.7795694780918	1588.0333333333333	18464.766666666666	0.07463305804958295
743.5262564751367	1587.6666666666667	18442.366666666665	0.26805915636584005
744.272870495012	1587.2333333333333	18410.966666666667	-0.20818620540483818
745.0194115355524	1587.6	18414.033333333333	-0.030971197844689876
745.765879594593	1587.4	18361.4	-0.16998384527321714
746.5122746699683	1587.4	18363.2	0.37554054345699556
747.2585967595134	1588.7666666666667	18366.5	0.3064159169227571
748.0048458610628	1587.6666666666667	18371.0	-0.5017148313058127
748.7510219724516	1587.6	18422.066666666666	0.18750546818950736
749.4971250915144	1587.2333333333333	18442.0	0.3918330425131178
750.243155216086	1587.8333333333333	18437.433333333334	0.18303939897828075
750.9891123440015	1587.7666666666667	18462.3	0.09609423954250772
751.7349964730954	1587.4666666666667	18530.8	0.08715813961816032
752.4808076012027	1587.7333333333333	18590.933333333334	0.18394081722200178
753.2265457261582	1587.3	18621.033333333333	0.5204329981069817
753.9722108457964	1587.7333333333333	18669.933333333334	0.06356415812329463
754.7178029579526	1587.6	18708.133333333335	0.33327951296574243
755.4633220604613	1587.9333333333334	18728.333333333332	0.7032617768544553
756.2087681511574	1587.9333333333334	18744.866666666665	-0.09449181015968287
756.9541412278757	1587.8	18800.466666666667	-0.6261207155437871
757.699441288451	1587.9666666666667	18864.966666666667	0.18605473275154155
758.4446683307182	1586.8	18891.233333333334	-0.13299530185087663
759.1898223525119	1587.3666666666666	18950.2	-0.3042168094851941
759.9349033516671	1587.1666666666667	19019.366666666665	0.45781639744478836
760.6799113260186	1587.3333333333333	19083.066666666666	0.07695774485554181
761.424846273401	1587.4666666666667	19198.166666666668	0.96778204521151
762.1697081916495	1587.4666666666667	19253.933333333334	0.5789052388759627
762.9144970785986	1587.4	19313.9	0.2099317598955049
763.6592129320832	1587.2	19378.966666666667	1.0990193165480413
764.4038557499381	1587.8	19435.3	0.7346856144082483
765.1484255299982	1587.1	19502.633333333335	0.13658037734194464
765.8929222700982	1587.3333333333333	19554.133333333335	-0.23923744095956423
766.637345968073	1587.2	19628.333333333332	-0.08905897428311217
767.3816966217572	1588.2666666666667	19705.766666666666	-0.12942408028802238
768.1259742289859	1587.7333333333333	19778.266666666666	0.08914155727731603
768.8701787875938	1587.7666666666667	19857.9	0.32102352919192195
769.6143102954156	1586.9666666666667	19928.9	-0.1467768286108876
770.3583687502863	1587.3666666666666	19984.6	0.5448651595120358
771.1023541500406	1587.7666666666667	20069.366666666665	1.0987803894481283
771.8462664925133	1587.5333333333333	20136.433333333334	0.21077254663665926
772.5901057755393	1587.4	20278.466666666667	0.05344471714095922
773.3338719969533	1587.2	20340.566666666666	0.030106721961164772
774.0775651545903	1587.3333333333333	20407.066666666666	-0.1776530800787282
774.8211852462848	1587.8	20472.8	-0.42523246792530145
775.5647322698719	1587.0	20571.733333333334	-0.18601817071898466
776.3082062231862	1587.5	20663.0	0.3492364495894579
777.0516071040627	1587.7666666666667	20755.866666666665	-0.0838233583306138
777.7949349103361	1587.5333333333333	20837.033333333333	-0.18872218679042177
778.5381896398412	1586.9666666666667	20965.6	0.11954176487236716
779.281371290413	1587.0	21069.566666666666	-0.11590002579573458
780.024479859886	1587.9333333333334	21179.466666666667	0.4909170818016967
780.7675153460953	1588.0666666666666	21296.266666666666	0.03746321142587428
781.5104777468754	1587.6	21388.333333333332	0.7580895790023875
782.2533670600615	1587.7333333333333	21461.666666666668	0.5262347413872293
782.996183283488	1587.1333333333334	21563.766666666666	0.4255902179168544
783.73892641499	1587.6	21665.433333333334	0.6262951475773806
784.4815964524023	1587.9	21776.9	0.20153725228064945
785.2241933935596	1586.9333333333334	21903.3	0.10333243932214689
785.9667172362967	1587.7333333333333	22033.266666666666	0.27693626516309044
786.7091679784486	1587.5333333333333	22135.566666666666	0.18391843311255957
787.4515456178499	1587.3333333333333	22223.4	0.2806961566319825
788.1938501523355	1586.7666666666667	22352.1	0.02579519238187145
788.9360815797401	1587.5333333333333	22500.333333333332	0.7274511694282545
789.6782398978987	1587.4333333333334	22600.166666666668	-0.03926772394383975
790.420325104646	1587.8666666666666	22699.466666666667	0.033601200056383604
791.1623371978169	1587.7	22792.5	0.2711158659270535
791.9042761752461	1587.4333333333334	22877.666666666668	0.025839205241364578
792.6461420347684	1587.4	23015.8	-0.0006755740731602954
793.3879347742187	1588.1666666666667	23130.5	-0.6956362509015539
794.1296543914318	1587.1666666666667	23281.966666666667	0.4660106187661695
794.8713008842426	1587.4666666666667	23340.1	0.03261096141890816
795.6128742504857	1587.7333333333333	23419.3	-0.30624358411503055
796.354374487996	1586.7	23501.833333333332	-0.02377987405155235
797.0958015946084	1587.9333333333334	23603.1	-0.05128732377256947
797.8371555681575	1587.3333333333333	23743.4	-0.17441926102319766
798.5784364064783	1587.8333333333333	23850.9	0.48535504939970214
799.3196441074057	1587.5	23977.166666666668	0.2994650497215653
800.0607786687742	1587.9666666666667	24079.566666666666	0.3361098595952147
800.8018400884189	1586.9	24190.333333333332	0.4030331714423226
801.5428283641745	1587.6333333333334	24238.0	-0.3143371740555633
802.2837434938757	1586.8	24378.3	0.9582579721088286
803.0245854753575	1587.2333333333333	24475.966666666667	0.8160225531747761
803.7653543064547	1587.9	24559.633333333335	0.3839534246782933
804.5060499850019	1587.4333333333334	24692.366666666665	0.8215620099494678
805.2466725088342	1586.8666666666666	24774.4	0.024349233077479923
805.9872218757862	1587.5666666666666	24876.166666666668	0.19585206326694118
806.7276980836928	1587.2333333333333	25028.1	-0.1562182619756598
807.4681011303886	1586.5	25180.433333333334	0.080998530244236
808.2084310137088	1587.4666666666667	25257.366666666665	0.15047937476165324
808.948687731488	1588.1333333333334	25397.133333333335	0.2882998292541671
809.688871281561	1587.3333333333333	25482.1	0.005452623341496383
810.4289816617627	1587.0	25543.5	-0.2368139830994002
811.1690188699278	1587.6666666666667	25604.933333333334	-0.0018082556345694484
811.9089829038911	1587.4666666666667	25607.966666666667	0.031340074673341045
812.6488737614875	1587.1	25701.4	0.7540655514936183
813.3886914405518	1587.2	25824.366666666665	-0.15347498191561887
814.1284359389189	1587.3666666666666	25991.4	0.3507230244833982
814.8681072544233	1587.4666666666667	26082.9	0.17496739331870484
815.6077053849002	1587.9666666666667	26168.333333333332	0.6135248464315919
816.3472303281842	1587.6333333333334	26204.333333333332	-0.15875141669181675
817.0866820821101	1587.3333333333333	26301.4	0.2959089949680788
817.8260606445127	1587.1333333333334	26428.666666666668	0.6654309169520438
818.5653660132269	1587.9	26542.0	0.41789056935423086
819.3045981860876	1587.2666666666667	26561.766666666666	0.11478597733575902
820.0437571609293	1588.2333333333333	26615.533333333333	-0.242871696236947
820.7828429355872	1588.5	26688.7	0.2573056838355554
821.5218555078957	1587.3333333333333	26784.066666666666	0.2706917768601527
822.26079487569	1587.9	26861.7	-0.18325290195998153
822.9996610368046	1587.3	26929.533333333333	0.26227807608464326
823.7384539890745	1587.5333333333333	26966.2	-0.4304532213262831
824.4771737303345	1587.3	27077.1	0.020446046889609295
825.2158202584193	1587.7	27211.733333333334	-0.32980975564874115
825.9543935711638	1588.4666666666667	27315.866666666665	0.2560982420067085
826.6928936664028	1587.6666666666667	27418.933333333334	0.00952732628280495
827.4313205419711	1587.1666666666667	27473.0	-0.35218053854812276
828.1696741957036	1587.6333333333334	27555.366666666665	0.0908786897351074
828.907954625435	1587.3333333333333	27602.9	-0.20138987772490752
829.646161829	1586.9333333333334	27663.966666666667	-0.4072839316804656
830.3842958042337	1588.0333333333333	27775.533333333333	-0.3238207779769478
831.1223565489707	1587.1	27889.4	0.030822848238305174
831.8603440610459	1587.6666666666667	27942.9	-0.11917806627171817
832.598258338294	1587.3	28014.066666666666	-0.39259238469040947
833.3360993785501	1587.2	28104.133333333335	0.4320482491689917
834.0738671796487	1587.3666666666666	28220.6	0.2278070101119523
834.8115617394246	1587.0	28337.533333333333	0.015694101477173917
835.5491830557129	1588.0333333333333	28390.833333333332	-0.043206717596908306
836.2867311263482	1586.8	28399.2	-0.5875724537068197
837.0242059491653	1587.7	28557.833333333332	0.023081283708628064
837.7616075219992	1587.6	28660.366666666665	-0.12136559499347954
838.4989358426844	1586.9333333333334	28712.2	0.28508399191136924
839.2361909090561	1587.6	28731.4	0.2459327102288843
839.9733727189487	1586.6333333333334	28771.1	0.3441492447853057
840.7104812701973	1586.9666666666667	28882.2	0.11404381211318604
841.4475165606366	1587.3	29037.366666666665	-0.5381165003604026
842.1844785881015	1587.3333333333333	29189.5	-0.20606744921763726
842.9213673504267	1587.8333333333333	29281.933333333334	-0.19388881757796148
843.6581828454471	1587.0333333333333	29307.733333333334	0.23611052586956033
844.3949250709974	1586.7333333333333	29299.333333333332	-0.08043892983303076
845.1315940249126	1587.3	29332.9	-0.43336442713837925
845.8681897050272	1587.5333333333333	29431.333333333332	-0.5237610231147959
846.6047121091764	1587.0	29565.5	0.12782019955689095
847.3411612351948	1587.5666666666666	29656.066666666666	-0.14851218299598695
848.0775370809172	1587.2	29759.433333333334	0.05190259890142268
848.8138396441784	1587.3333333333333	29870.2	0.29133828396910744
849.5500689228132	1587.7333333333333	29966.6	0.13826314445952242
850.2862249146566	1587.6666666666667	30048.233333333334	-0.2567925909436462
851.0223076175432	1587.0666666666666	30196.366666666665	0.46830812264214355
851.7583170293079	1587.0	30400.3	0.23368984907153642
852.4942531477856	1587.5333333333333	30469.433333333334	0.20605451812858014
853.2301159708109	1587.1	30497.3	0.12169677824385748
853.9659054962187	1587.6666666666667	30501.6	-0.13916534245261905
854.7016217218439	1587.3	30579.2	0.0968805393356271
855.4372646455213	1587.8666666666666	30707.8	0.7229357676574703
856.1728342650856	1587.3666666666666	30768.3	0.44125155231500707
856.9083305783716	1587.3333333333333	30877.233333333334	0.4920556840669255
857.6437535832143	1587.2666666666667	30931.333333333332	0.0700593541660276
858.3791032774483	1587.1	31054.466666666667	0.03193383323024917
859.1143796589085	1587.5333333333333	31160.233333333334	0.26295282105815665
859.8495827254299	1587.5666666666666	31302.6	-0.14174539195222807
860.5847124748469	1587.5333333333333	31340.333333333332	-0.3526118492840051
861.3197689049947	1587.1666666666667	31461.133333333335	0.38493120419665694
862.0547520137079	1587.2666666666667	31550.7	-0.10820950089778496
862.7896617988213	1588.4666666666667	31640.966666666667	-0.2403050172166696
863.5244982581698	1587.3	31799.266666666666	0.6195213779300615
864.2592613895882	1587.0666666666666	31825.7	-0.13354828802846774
864.9939511909114	1587.1333333333334	31879.133333333335	0.40161986788756016
865.728567659974	1587.6	31931.7	-0.025761412676064938
866.4631107946109	1587.4666666666667	31974.366666666665	0.4146705868496664
867.197580592657	1587.1	32017.3	0.03187491166684224
867.931977051947	1587.6	32096.966666666667	-0.001897968090285975
868.6663001703158	1586.9666666666667	32089.633333333335	0.19035522167817964
869.4005499455982	1587.5333333333333	32136.933333333334	-0.18998081671719919
870.1347263756289	1586.9333333333334	32189.933333333334	-0.0042573507815821645
870.8688294582428	1587.1666666666667	32270.7	-0.04764915865158317
871.6028591912748	1586.8666666666666	32379.533333333333	0.8329240797622851
872.3368155725594	1587.3	32436.766666666666	0.3661786974654152
873.0706985999318	1586.9	32493.3	-0.16484465656066644
873.8045082712266	1587.5333333333333	32632.766666666666	0.32653476467293163
874.5382445842787	1587.8333333333333	32748.833333333332	-0.24011658026339552
875.2719075369228	1587.1666666666667	32869.4	-0.08745474575407547
876.0054971269938	1587.5333333333333	33000.7	-0.4826932789430451
876.7390133523264	1587.2	33170.86666666667	0.11597890883103013
877.4724562107556	1586.5333333333333	33448.9	-0.1526328396869583
878.2058257001161	1586.8333333333333	33669.73333333333	0.04738080424699141
878.9391218182427	1586.9	33834.666666666664	-0.16023283290684995
879.6723445629702	1587.4333333333334	33925.23333333333	0.03850084731029563
880.4054939321335	1587.9	34000.86666666667	0.24213893301965325
881.1385699235674	1588.0	34215.96666666667	0.09362726016480798
881.8715725351066	1586.7333333333333	34447.2	-0.203483668909547
882.604501764586	1587.4666666666667	34647.86666666667	0.5459412843677568
883.3373576098403	1587.4333333333334	34820.53333333333	0.19693780912094003
884.0701400687044	1587.1333333333334	34942.3	-0.11152630160517703
884.8028491390132	1587.9333333333334	35058.73333333333	-0.1569730511754407
885.5354848186014	1587.1666666666667	35159.76666666667	-0.742321679359352
886.2680471053038	1587.5	35302.166666666664	-0.3480895489271493
887.0005359969554	1587.1333333333334	35433.7	-0.2206418099475868
887.7329514913906	1587.5333333333333	35502.53333333333	-0.7314246556317627
888.4652935864447	1587.1333333333334	35776.86666666667	0.04107330156730025
889.1975622799522	1587.8	35951.6	-0.14868331500416038
889.929757569748	1587.7333333333333	36125.5	-0.001676594196268648
890.6618794536669	1587.0666666666666	36251.03333333333	-0.22545809030354844
891.3939279295437	1587.7	36281.933333333334	-0.6579361525888856
892.1259029952132	1587.8	36405.9	-0.32999965091065003
892.8578046485103	1587.3333333333333	36591.066666666666	-0.41213335575055665
893.5896328872698	1587.3333333333333	36766.76666666667	0.028806245659642262
894.3213877093264	1587.6333333333334	37008.566666666666	0.19090415689703738
895.0530691125149	1587.0666666666666	37293.63333333333	0.2550898319570801
895.7846770946703	1588.2333333333333	37544.0	-0.2712806093738934
896.5162116536272	1587.1666666666667	37722.0	0.3021756225760139
897.2476727872206	1587.4333333333334	37805.23333333333	-0.3064665730772739
897.9790604932853	1587.6	37911.86666666667	-0.28804508430411574
898.7103747696559	1587.5666666666666	38084.2	-0.2807392482784721
899.4416156141674	1587.7333333333333	38264.2	0.04144628305190734
900.1727830246544	1587.4333333333334	38543.566666666666	-0.06541243192551428
900.9038769989521	1587.5666666666666	38830.9	0.2126709494791394
901.634897534895	1587.0	39074.1	0.31252588022744593
902.365844630318	1587.8	39284.6	-0.04377655018958895
903.0967182830558	1587.5666666666666	39473.3	0.2342960548072698
903.8275184909435	1587.6333333333334	39655.36666666667	0.3397248757239273
904.5582452518156	1587.0333333333333	39836.0	0.027629945281867466
905.288898563507	1587.6333333333334	39922.833333333336	0.20056729812033522
906.0194784238527	1587.7333333333333	40016.86666666667	0.2694283027793005
906.7499848306873	1587.9	40207.73333333333	0.1840883030615733
907.4804177818455	1587.2333333333333	40460.23333333333	0.09087622160201073
908.2107772751625	1587.6333333333334	40678.36666666667	0.281171691104287
908.9410633084728	1587.7	40919.566666666666	0.18922400309713774
909.6712758796114	1586.9	40997.1	0.15687752505754152
910.4014149864129	1587.1666666666667	41079.1	-0.09419778374278658
911.1314806267123	1587.3333333333333	41216.46666666667	0.14614418621136988
911.8614727983444	1587.2666666666667	41302.933333333334	0.2107338980938991
912.5913914991438	1587.2333333333333	41449.46666666667	0.20087551111705862
913.3212367269456	1587.4	41670.066666666666	0.13076165216526123
914.0510084795844	1588.1	41868.63333333333	0.1081903271498808
914.7807067548952	1587.4	42043.4	0.18217508576349897
915.5103315507125	1587.3	42181.76666666667	0.10664014425864562
916.2398828648716	1587.4666666666667	42264.13333333333	0.2321033144482048
916.9693606952068	1587.5333333333333	42394.066666666666	-0.19223679612015274
917.6987650395532	1587.1333333333334	42570.9	-0.12890791830860432
918.4280958957455	1587.0333333333333	42661.96666666667	0.115615973347229
919.1573532616186	1587.7	42761.8	0.41789224480387105
919.8865371350073	1587.7333333333333	42702.26666666667	-0.015492183119032589
920.6156475137464	1587.8666666666666	42715.1	-0.0760237521167877
921.3446843956707	1587.6333333333334	42732.86666666667	-0.40723814585871243
922.0736477786149	1587.2	42707.53333333333	0.32118988021683537
922.802537660414	1586.6666666666667	42672.833333333336	0.13461644037163564
923.5313540389027	1587.1333333333334	42694.63333333333	0.2680776944880782
924.2600969119159	1587.2333333333333	42754.566666666666	0.24552091726623995
924.9887662772883	1587.5666666666666	42744.5	0.23713655625046254
925.7173621328548	1587.3333333333333	42712.7	0.4832245326881989
926.4458844764501	1587.8666666666666	42613.933333333334	0.45260305622815455
927.1743333059092	1587.6333333333334	42396.76666666667	0.30127563064130913
927.9027086190666	1587.1	42072.53333333333	0.5506532183535926
928.6310104137575	1586.9666666666667	41601.63333333333	0.3738790243824224
929.3592386878165	1587.2	41076.2	-0.07917737192195759
930.0873934390784	1587.9333333333334	40438.833333333336	0.25941848281884394
930.815474665378	1586.5666666666666	39636.86666666667	-0.17345350670103762
931.5434823645503	1587.2	38783.96666666667	-0.22177971816975092
932.2714165344298	1587.6666666666667	37650.9	-0.29253622093932563
932.9992771728516	1587.2333333333333	36561.2	0.0049670884585310176
933.7270642776504	1587.2666666666667	35440.1	0.17023004651482368
934.4547778466609	1587.7	34350.6	0.264752403950259
935.1824178777181	1587.8666666666666	33482.933333333334	0.5140945396270332
935.9099843686568	1587.4666666666667	32782.0	0.04594547340504032
936.6374773173115	1587.0333333333333	32258.466666666667	0.14114670509313507
937.3648967215174	1587.5333333333333	31907.8	-0.39992088317411173
938.0922425791092	1587.2333333333333	31731.033333333333	0.34783840481173645
938.8195148879216	1587.0	31770.866666666665	-0.05371299248997698
939.5467136457895	1587.8666666666666	31936.166666666668	-0.06057621316694284
940.2738388505477	1587.4333333333334	32255.7	0.40944694075631777
941.000890500031	1586.8333333333333	32644.233333333334	0.5531707477415342
941.7278685920743	1588.0	33164.26666666667	-0.006418404770097709
942.4547731245123	1586.7	33828.333333333336	0.15807664914412284
943.1816040951798	1587.6666666666667	34532.63333333333	0.6877879796118632
943.9083615019116	1587.4666666666667	35226.7	0.07144317988069318
944.6350453425426	1587.9	35922.933333333334	0.36190435619670713
945.3616556149077	1587.1	36685.333333333336	0.3003719378223955
946.0881923168415	1587.8333333333333	37429.666666666664	-0.30725846675202156
946.8146554461789	1587.5666666666666	38179.066666666666	0.06844837945933481
947.5410450007547	1587.6333333333334	38975.76666666667	0.15335612826725556
948.2673609784038	1586.7	39741.2	0.12750297471887653
948.9936033769609	1587.7	40583.6	0.32569158487552635
949.7197721942608	1587.7333333333333	41381.933333333334	0.2754716347584748
950.4458674281384	1587.1666666666667	42144.6	0.2895731072457562
951.1718890764284	1587.3666666666666	42877.166666666664	0.3009248265771652
951.8978371369658	1587.0666666666666	43524.13333333333	0.23272404667549856
952.6237116075853	1587.7666666666667	44101.666666666664	-0.17226477907635043
953.3495124861216	1587.4333333333334	44643.03333333333	0.23710519803017002
954.0752397704097	1586.9	45183.03333333333	0.21290191143689424
954.8008934582843	1587.5666666666666	45686.63333333333	0.19240992754713063
955.5264735475803	1586.7666666666667	46275.63333333333	0.3499954973195594
956.2519800361324	1587.7666666666667	46806.566666666666	0.5917070433931557
956.9774129217755	1587.0333333333333	47278.066666666666	0.5998644242684738
957.7027722023442	1587.3	47713.23333333333	0.272818657972302
958.4280578756737	1587.7	48076.36666666667	0.4043829483688539
959.1532699395985	1587.4666666666667	48325.066666666666	0.1304199271749575
959.8784083919536	1587.1333333333334	48621.566666666666	0.1967190210351386
960.6034732305736	1587.3666666666666	48950.566666666666	0.07427889461678519
961.3284644532936	1587.4	49230.333333333336	0.2303822181835358
962.053382057948	1587.5	49584.76666666667	0.3750638416459615
962.7782260423721	1587.9333333333334	49809.7	0.20569008222278906
963.5029964044004	1586.6333333333334	50016.86666666667	0.13692426976891772
964.2276931418677	1587.5	50249.36666666667	0.25919226498844156
964.952316252609	1586.9333333333334	50372.53333333333	0.37167346656898087
965.6768657344589	1587.5666666666666	50389.7	0.34334384709203036
966.4013415852523	1587.5	50447.8	0.3186212172875707
967.1257438028242	1588.1666666666667	50557.1	0.030746177125928194
967.8500723850091	1588.2666666666667	50656.7	-0.020356343802127842
968.574327329642	1586.9	50699.76666666667	0.1423921663071404
969.2985086345576	1587.1	50790.0	-0.09561101100363689
970.0226162975908	1588.2666666666667	50762.3	-0.24104082275973657
970.7466503165765	1587.3333333333333	50782.46666666667	0.4042160410252505
971.4706106893493	1587.8	50753.76666666667	0.3428647801044804
972.1944974137441	1587.7	50587.433333333334	0.5010597858012356
972.9183104875957	1587.1666666666667	50282.666666666664	0.03716232021168652
973.6420499087391	1587.6333333333334	49964.53333333333	-0.0005984869950456711
974.3657156750087	1587.8333333333333	49755.833333333336	0.34997127247135557
975.0893077842397	1587.2666666666667	49551.76666666667	-0.059755577389045814
975.8128262342667	1588.0333333333333	49466.36666666667	-0.03839799558939613
976.5362710229247	1587.3	49403.933333333334	0.37163313375588647
977.2596421480483	1587.3666666666666	49241.0	0.015797133192953703
977.9829396074724	1588.0333333333333	49130.8	0.07521650789991392
978.7061633990318	1587.6	49003.36666666667	0.27181047174243145
979.4293135205613	1587.9	48767.03333333333	0.15406140116559314
980.1523899698958	1587.5	48483.7	-0.2731065484359168
980.87539274487	1587.8333333333333	48434.3	0.4040767165153178
981.5983218433189	1587.1333333333334	48419.26666666667	0.1787048349845954
982.3211772630771	1587.4333333333334	48533.26666666667	0.3532222802495237
983.0439590019795	1587.8333333333333	48657.7	0.07966355513981688
983.7666670578608	1587.9333333333334	48789.53333333333	0.21565994339306985
984.4893014285559	1587.3	48857.23333333333	0.3921787979692272
985.2118621118997	1587.5	48817.666666666664	0.1891573920804972
985.9343491057269	1587.5	48770.13333333333	-0.24477179935895704
986.6567624078724	1587.0333333333333	48654.86666666667	0.13442730702396752
987.3791020161709	1587.4666666666667	48529.566666666666	-0.29841914483117343
988.1013679284573	1587.6333333333334	48497.46666666667	0.14321508093756083
988.8235601425663	1588.0666666666666	48523.933333333334	0.3375548121005275
989.5456786563328	1587.6333333333334	48554.53333333333	0.0863122319801762
990.2677234675917	1587.1333333333334	48537.666666666664	0.38342935217867574
990.9896945741776	1587.5333333333333	48416.4	0.2773834443890899
991.7115919739255	1587.7666666666667	48235.933333333334	-0.06082108130453886
992.4334156646702	1587.2333333333333	47985.26666666667	0.21502562283252105
993.1551656442463	1586.8666666666666	47593.73333333333	0.05066308220930663
993.8768419104888	1587.7666666666667	47259.3	0.23906078150662535
994.5984444612325	1586.7333333333333	46881.63333333333	-0.3249168511821791
995.3199732943121	1587.6666666666667	46571.8	0.08786385968747884
996.0414284075626	1587.0333333333333	46249.3	-0.29259287206689455
996.7628097988187	1586.9333333333334	46045.833333333336	-0.3267944323107486
997.4841174659151	1587.2666666666667	45837.13333333333	-0.07883675024080523
998.2053514066869	1587.6333333333334	45502.9	0.035273531849299565
998.9265116189687	1587.7666666666667	44985.53333333333	-0.3891096153368876
999.6475981005952	1587.7	44400.03333333333	0.009806116745527178
1000.3686108494015	1587.5666666666666	43859.433333333334	-0.38065021438508206
1001.0895498632223	1587.7333333333333	43528.73333333333	-0.1811727970613714
1001.8104151398923	1587.8333333333333	43205.333333333336	-0.4245124765288481
1002.5312066772464	1587.7333333333333	42899.36666666667	-0.4171515480852643
1003.2519244731194	1587.1333333333334	42666.4	0.1776477583715066
1003.9725685253462	1587.1666666666667	42353.933333333334	0.24473629059133054
1004.6931388317614	1587.7666666666667	41900.833333333336	-0.018313790382781643
1005.4136353902	1587.7333333333333	41366.13333333333	-0.10807323649289488
1006.1340581984969	1586.9	40815.166666666664	0.011071098837141895
1006.8544072544867	1587.3333333333333	40174.63333333333	-0.09077967851441629
1007.5746825560042	1587.7	39574.566666666666	0.2634142904061152
1008.2948841008844	1588.1	39023.0	0.2402138704296648
1009.0150118869618	1587.8333333333333	38546.566666666666	0.18805342119569296
1009.7350659120716	1587.4333333333334	38189.9	-0.012655996705063323
1010.4550461740483	1587.6	37870.26666666667	-0.030322310368814637
1011.174952670727	1588.1333333333334	37483.46666666667	-0.13266447110281893
1011.8947853999423	1588.1	37080.433333333334	-0.05138937728600537
1012.614544359529	1587.3333333333333	36533.166666666664	0.013670626893373564
1013.334229547322	1587.0	35932.566666666666	-0.2764127018622523
1014.0538409611561	1586.9333333333334	35287.13333333333	-0.22374658912995063
1014.7733785988661	1587.5	34664.933333333334	0.04114145795060389
1015.4928424582868	1587.6	34147.36666666667	-0.08135648627929574
1016.2122325372529	1587.6333333333334	33674.63333333333	-0.02571555726860258
1016.9315488335994	1587.1666666666667	33269.96666666667	0.44481018932353455
1017.6507913451611	1587.7333333333333	32861.73333333333	-0.11107986041837675
1018.3699600697728	1587.4	32533.533333333333	0.10994601635663476
1019.0890550052692	1587.7	32097.533333333333	0.25962131892603646
1019.8080761494851	1587.2666666666667	31535.4	-0.1720510265490956
1020.5270235002555	1588.0666666666666	30912.066666666666	-0.06664081402835843
1021.2458970554151	1588.2666666666667	30181.933333333334	-0.052650223664452836
1021.9646968127987	1587.8	29543.466666666667	0.31651380776278143
1022.6834227702411	1587.4666666666667	28991.733333333334	0.08452926997433982
1023.4020749255772	1587.5666666666666	28511.866666666665	-0.11988464316834803
1024.1206532766416	1586.8666666666666	28115.1	-0.35019879282965094
1024.8391578212693	1587.8666666666666	27807.933333333334	0.33968331202462726
1025.5575885572953	1587.9333333333334	27465.533333333333	0.0682547717489567
1026.2759454825539	1587.8666666666666	27054.4	0.2530345055360644
1026.9942285948803	1587.2666666666667	26474.633333333335	-0.10876053503760075
1027.7124378921092	1587.7333333333333	25887.666666666668	0.07506993745132388
1028.4305733720753	1587.2	25279.166666666668	-0.06659707310035841
1029.1486350326138	1586.8333333333333	24733.0	0.019388998136071575
1029.866622871559	1587.4666666666667	24236.9	0.11442369217601181
1030.584536886746	1587.4666666666667	23813.666666666668	0.16807440367319104
1031.3023770760096	1588.0333333333333	23423.5	-0.10473824565523893
1032.0201434371845	1588.3	23114.466666666667	0.26504834535486915
1032.7378359681059	1588.0333333333333	22748.1	0.2463608536699604
1033.455454666608	1587.2	22333.2	-0.40801912819487823
1034.1729995305259	1588.1	21879.566666666666	-0.5824791737757344
1034.8904705576945	1587.8666666666666	21391.0	0.4695684791060937
1035.6078677459486	1587.0666666666666	20856.166666666668	0.26904143232784006
1036.3251910931228	1587.9	20344.433333333334	0.14203629085910335
1037.042440597052	1587.3333333333333	19877.766666666666	-0.2096911424802877
1037.7596162555712	1587.6666666666667	19473.033333333333	-0.3600353876661821
1038.4767180665153	1587.0666666666666	19146.2	0.056065658219308645
1039.1937460277186	1587.9666666666667	18841.0	0.2576705589669029
1039.9107001370162	1587.1333333333334	18551.4	0.6533050460715091
1040.627580392243	1588.0333333333333	18288.7	0.7009564567563412
1041.3443867912338	1587.4333333333334	17944.566666666666	-0.01681516201532828
1042.0611193318232	1587.7666666666667	17567.633333333335	0.012683066876970166
1042.7777780118463	1587.4666666666667	17128.3	0.12111352971794159
1043.4943628291376	1587.3333333333333	16669.966666666667	-0.1314742529239903
1044.2108737815322	1587.5	16248.066666666668	0.16691003813703453
1044.9273108668647	1586.8333333333333	15880.433333333332	-0.3057563518942811
1045.64367408297	1587.1666666666667	15537.633333333333	-0.6335759808346938
1046.359963427683	1587.2666666666667	15284.266666666666	0.27171059429355365
1047.0761788988382	1587.2666666666667	15018.666666666666	-0.25751996709224917
1047.7923204942708	1588.0	14771.7	0.8122247743500033
1048.5083882118154	1587.3333333333333	14507.333333333334	-0.03921470748078587
1049.224382049307	1587.4333333333334	14182.333333333334	-0.4882172627502985
1049.9403020045802	1587.4666666666667	13864.8	0.22291139229014695
1050.6561480754697	1587.3666666666666	13508.333333333334	0.019430379400629128
1051.3719202598106	1587.6666666666667	13178.7	0.4035944688767458
1052.0876185554378	1587.6333333333334	12908.2	0.6488244707489773
1052.8032429601856	1587.5666666666666	12645.233333333334	0.2881152811138091
1053.5187934718892	1587.7666666666667	12447.5	-0.05331841460095166
1054.2342700883835	1587.4333333333334	12270.5	-0.3751969290802722
1054.949672807503	1587.8	12121.166666666666	-0.5727241755847934
1055.6650016270826	1587.7666666666667	11944.466666666667	-0.3381333043662495
1056.3802565449573	1587.3666666666666	11733.066666666668	-0.3123697433402596
1057.0954375589617	1587.6666666666667	11520.6	-0.32634004872118905
1057.8105446669308	1587.3333333333333	11297.733333333334	0.8356640675411016
1058.5255778666992	1587.3	11052.933333333332	-0.7319524436238695
1059.240537156102	1587.4	10834.533333333333	-0.6351325425991204
1059.9554225329737	1587.4666666666667	10662.766666666666	-0.14035069294176328
1060.6702339951491	1587.7666666666667	10496.733333333334	-0.22418301862609577
1061.3849715404633	1587.6	10376.4	0.33779733868051315
1062.0996351667509	1587.4	10256.6	-0.05009336913447434
1062.8142248718468	1587.8	10146.5	-0.5628828471792282
1063.528740653586	1586.6333333333334	10010.933333333332	-0.609610928900962
1064.2431825098029	1587.5666666666666	9832.8	-0.008778609309980064
1064.9575504383324	1586.9	9637.3	0.599224288073087
1065.6718444370097	1587.0333333333333	9432.233333333334	0.4671034649719342
1066.386064503669	1586.8333333333333	9241.533333333333	-0.3516187331722181
1067.1002106361457	1587.6666666666667	9090.833333333334	-0.31630361085053993
1067.8142828322743	1586.7333333333333	8983.6	0.9423917017447044
1068.5282810898898	1587.6	8871.166666666666	-0.03577450016783471
1069.2422054068265	1587.0333333333333	8765.933333333332	-0.5159256615813038
1069.95605578092	1587.6	8681.866666666667	0.25923215968521174
1070.6698322100044	1587.5333333333333	8537.0	0.17918416229775544
1071.383534691915	1587.2	8367.033333333333	-0.053377392973481645
1072.0971632244864	1588.2333333333333	8194.0	0.09643634037811478
1072.8107178055534	1587.9666666666667	8042.133333333333	-0.05158517684177055
1073.524198432951	1587.1333333333334	7912.533333333334	0.9255910376770694
1074.2376051045137	1587.6666666666667	7808.7	-0.06282505528879245
1074.9509378180765	1587.9	7712.466666666666	0.17967643316203108
1075.6641965714741	1588.3333333333333	7636.633333333333	0.4406236953902319
1076.3773813625414	1586.7333333333333	7529.833333333333	0.15835892772924282
1077.0904921891133	1587.4666666666667	7411.066666666667	-0.9832749493929372
1077.8035290490245	1587.6666666666667	7293.866666666667	-0.9807009351546749
1078.51649194011	1587.8	7177.4	1.3228596335325276
1079.2293808602042	1588.0	7048.866666666667	0.4110917029545202
1079.9421958071423	1588.0333333333333	6920.033333333334	0.09775169382982228
1080.6549367787588	1587.2	6818.833333333333	-1.028145370049531
1081.367603772889	1586.9	6753.9	0.05043387257533411
1082.080196787367	1587.2	6696.933333333333	0.9416155615319401
1082.7927158200282	1587.5333333333333	6620.233333333334	0.6620958346103903
1083.5051608687072	1587.7333333333333	6522.3	0.4990136669082081
1084.217531931239	1587.1333333333334	6389.033333333334	-0.9516146807921942
1084.9298290054578	1587.1333333333334	6266.2	-1.0969418108277738
1085.6420520891993	1587.4	6168.5	0.3572319808852969
1086.3542011802977	1586.6333333333334	6091.966666666666	0.1671179224889822
1087.0662762765878	1586.9666666666667	6026.766666666666	0.3816597200060389
1087.7782773759047	1587.5666666666666	5970.3	0.28085189192197774
1088.4902044760831	1587.1666666666667	5889.966666666666	-0.5816572406252094
1089.202057574958	1587.1	5804.933333333333	-0.7270193038956738
1089.9138366703637	1587.5666666666666	5721.233333333334	0.936066740335539
1090.6255417601355	1587.1666666666667	5627.966666666666	1.137164835736801
1091.337172842108	1587.4333333333334	5542.8	0.4430810735909677
1092.048729914116	1587.2	5476.866666666667	-1.2227426323385302
1092.7602129739944	1587.2	5437.833333333333	-0.00375949066527156
1093.471622019578	1587.2333333333333	5393.533333333334	-0.00760652389730544
1094.1829570487016	1588.3	5326.866666666667	1.116628245757956
1094.8942180592	1587.3666666666666	5236.033333333334	0.27782147379448674
1095.605405048908	1587.0333333333333	5153.1	-0.33680868037985684
1096.3165180156604	1587.7333333333333	5082.9	-0.8978543602252528
1097.027556957292	1588.1333333333334	5044.633333333333	0.1885095082349679
1097.7385218716379	1587.3333333333333	5008.533333333334	-0.3595205721735602
1098.4494127565324	1587.9	4958.733333333334	0.6102660614900596
1099.1602296098106	1587.5666666666666	4880.033333333334	0.5631618019769625
1099.8709724293074	1587.6	4784.666666666667	-0.5972918861336496
1100.5816412128574	1587.7333333333333	4716.233333333334	-0.1295448506264379
1101.2922359582956	1587.2	4665.633333333333	0.6305991244568209
1102.0027566634565	1587.1666666666667	4628.466666666666	0.8814875692967428
1102.7132033261753	1587.2666666666667	4580.066666666667	0.9830437094043203
1103.4235759442865	1587.9333333333334	4503.2	-0.0
1104.1338745156252	1586.6666666666667	4425.933333333333	-0.6572308280206618
1104.844099038026	1587.5333333333333	4385.833333333333	1.5807338399050725
1105.5542495093239	1587.7666666666667	4342.733333333334	-0.005254653469215051
1106.2643259273534	1588.3	4298.4	-0.2990310207354036
1106.9743282899494	1587.2333333333333	4223.233333333334	1.2759788293408896
1107.684256594947	1587.6666666666667	4142.766666666666	1.4016925518758332
1108.394110840181	1587.8666666666666	4084.0666666666666	0.4642006501352891
1109.1038910234856	1587.2	4046.266666666667	0.671635091968368
1109.8135971426964	1587.5	3983.9	0.16917896501110258
1110.5232291956477	1587.7666666666667	3910.4666666666667	0.08726530365843017
1111.2327871801745	1587.3333333333333	3848.4	1.9057180567726302
1111.9422710941117	1587.2333333333333	3799.2	1.5341477377396284
1112.6516809352938	1588.0	3751.5333333333333	0.33468542670175455
1113.3610167015559	1586.6	3691.5	1.6468447193867792
1114.0702783907325	1586.7333333333333	3633.266666666667	1.5802980578275443
1114.7794660006589	1587.2666666666667	3589.8	1.2234369198956467
1115.4885795291696	1587.3666666666666	3554.5	0.08095849436556744
1116.1976189740992	1587.5666666666666	3504.233333333333	-0.8526455260217587
1116.906584333283	1587.1666666666667	3464.5666666666666	-0.6087359223503038
1117.6154756045555	1587.5333333333333	3424.266666666667	-0.7717152984606039
1118.3242927857516	1587.0	3387.6666666666665	0.4263033400143188
1119.0330358747062	1587.4333333333334	3350.5333333333333	2.0988204115171265
1119.741704869254	1586.9	3304.3	1.0295942870892256
1120.4502997672296	1587.3666666666666	3263.866666666667	1.1759429315990857
1121.1588205664682	1586.8666666666666	1663.4	-0.7559522916562398
1121.8672672648045	1586.5666666666666	1662.8333333333333	-0.5690690684116667
1122.5756398600731	1586.4666666666667	1663.3	1.3209053734006597
1123.2839383501089	1586.4	1664.2	7.886238413999524
