# Supplementary material for: Roblonski: A Material-Efficient Robo-Fluidic Toolbox for Rapid Photochemical Characterization
Source: ACS Cent Sci. 2026 Feb 6;12(3):333–44. doi: 10.1021/acscentsci.5c02027 (PMC13022720; doi:10.1021/acscentsci.5c02027)
Supplement: Supplementary file 2 [file oc5c02027_si_002.zip › BeerLambertStudy/Raw Data (Automataed)/BLEC Study (2025 Jun 12)/Rubpy2/blec_Rubpy2__12062025_aABS_i4_eEXP_s0_d105e-01_t250-0_m7_v175-0.csv]

name	C:/Users/cbe.mabolha.shared/Documents/Gilson Spectroscopy Project\BLEC Study (2025 Jun 12)\Rubpy2\blec_Rubpy2__12062025_aABS_i4_eEXP_s0_d105e-01_t250-0_m7_v175-0.csv
2025-06-12 18:46:17.040303
mix_iter=7	mix_disp=175.0
droplet_volume=50.0	working_volume=250.0
dilution_scheme=Fractional(value=0.3333333333333333)	n_dil=6
calibration=Calibration(y = f(x); f(x) = -0.244 + 0.9765x; s.t. y > 0.0; Set Feb 4	2025 from "Manuscript Figures Data.xlsx")
count	30
interval	0.1 (Sec)
integration_time	40000 (uSec)
NLC=False	DCC=False	WCAL=-5	Slit=S5
Conc_0=0.105	nFRAC=0.7769961241455304	nConc_(4;0)=0.08158459303528069	aFRAC=0.7775509417987728	aConc_(4;0)=0.08164284888887115
wavelength (nm)	dark reference (int)	light reference (int)	abs (mOD)
W	D	L	S
344.6678771972656	1603.2	1677.9333333333334	-1.353847176677919
345.45221902608614	1590.2333333333333	1665.4333333333334	-0.38484227764398293
346.236489003635	1587.5666666666666	1662.4666666666667	-0.19323447789441134
347.02068712774695	1586.0	1660.3	-2.912784103886068
347.8048133962569	1586.1666666666667	2390.8	34.492319025532495
348.5888678069997	1586.6333333333334	2404.366666666667	35.95132148663847
349.3728503578101	1587.3	2418.9666666666667	36.70437690613952
350.15676104652283	1588.3666666666666	2431.866666666667	35.44055062989633
350.94059987097285	1589.0	2434.7	33.76898654387556
351.72436682899485	1587.9	2445.5666666666666	34.136630454426154
352.5080619184237	1586.9666666666667	2450.4	31.74769278853734
353.2916851370942	1586.3666666666666	2456.633333333333	32.438114089654704
354.0752364828412	1586.0	2462.766666666667	32.562065040117865
354.8587159534994	1586.2666666666667	2463.733333333333	33.71025599233073
355.6421235469038	1587.2	2468.9666666666667	31.698742124988932
356.42545926088906	1587.2333333333333	2464.866666666667	31.818143557983124
357.20872309329	1587.8	2466.733333333333	31.291127700087447
357.9919150419415	1587.1666666666667	2464.9	31.38867306585555
358.77503510467835	1587.5666666666666	2461.2	30.24264340444567
359.5580832793353	1586.6666666666667	2449.9	27.268029050563523
360.34105956374725	1586.6333333333334	2448.1	28.18559356109777
361.12396395574893	1587.0666666666666	2442.233333333333	27.46143332036864
361.9067964531752	1586.9666666666667	2443.733333333333	26.204343835279126
362.6895570538609	1587.1666666666667	2446.0	30.330598414376777
363.47224575564076	1587.5333333333333	2447.0	29.56757986909113
364.2548625563497	1587.7333333333333	2433.866666666667	25.200144604725633
365.0374074538224	1587.6333333333334	2438.366666666667	28.008304309952756
365.8198804458938	1587.4	2435.866666666667	26.867790183541935
366.6022815303986	1587.5333333333333	2434.4	29.98642322775053
367.3846107051717	1586.6666666666667	2434.133333333333	28.849437826038116
368.1668679680479	1587.3333333333333	2438.0	29.374077642490782
368.9490533168619	1587.1333333333334	2437.4333333333334	29.277894177698187
369.7311667494487	1587.8333333333333	2443.4	29.290556592742178
370.5132082636429	1586.8666666666666	2453.4	28.978674169697047
371.2951778572795	1587.2333333333333	2457.0333333333333	27.605076813737615
372.07707552819323	1587.2333333333333	2457.8	27.208036583317863
372.8589012742189	1587.8333333333333	2467.366666666667	29.503782392644677
373.6406550931913	1586.7666666666667	2473.866666666667	29.522836844622383
374.4223369829453	1586.8333333333333	2481.133333333333	28.014694658732026
375.2039469413157	1587.1	2487.1	29.635902504488065
375.9854849661373	1586.6666666666667	2481.633333333333	27.355269216874277
376.7669510552448	1587.1	2490.7	32.90498837541167
377.5483452064732	1587.3666666666666	2492.766666666667	29.863874238407707
378.3296674176572	1587.3333333333333	2507.8	33.31367813057793
379.11091768663164	1587.1	2513.366666666667	33.0294623569339
379.89209601123133	1587.3	2513.0333333333333	30.57576543434584
380.67320238929113	1587.3666666666666	2521.8	35.10823792830075
381.45423681864577	1587.2	2524.4666666666667	34.244992481315805
382.23519929713007	1587.3666666666666	2532.4333333333334	39.569087872710476
383.01608982257886	1587.2333333333333	2538.9666666666667	33.6708467224917
383.796908392827	1587.5	2549.866666666667	33.23546314208731
384.57765500570923	1586.8	2551.5666666666666	37.1846820199232
385.3583296590604	1587.2666666666667	2547.9	37.08906716026065
386.1389323507153	1587.3	2550.5	38.08378733206361
386.91946307850884	1587.0333333333333	2562.0333333333333	37.958667562717004
387.69992184027564	1587.5666666666666	2584.5666666666666	40.9282921640022
388.48030863385065	1586.6666666666667	2606.366666666667	40.971244579880775
389.2606234570687	1587.1666666666667	2595.6	42.463482847933065
390.04086630776453	1587.3333333333333	2582.366666666667	40.32611827642005
390.82103718377294	1587.6333333333334	2590.866666666667	43.90640675280042
391.6011360829288	1587.3333333333333	2590.8333333333335	41.506665448837126
392.3811630030669	1587.0	2618.8	41.43898767779589
393.161117942022	1586.9	2662.3333333333335	43.47065315076286
393.941000897629	1587.0666666666666	2705.1	44.86498472166272
394.72081186772266	1587.5	2717.6666666666665	44.72686562627714
395.5005508501378	1587.7	2703.4	46.795307630577476
396.28021784270925	1587.4333333333334	2704.8333333333335	46.64801438157277
397.0598128432718	1587.3666666666666	2716.4	46.725919327892925
397.83933584966024	1587.1333333333334	2718.266666666667	49.29277065287412
398.6187868597095	1587.5666666666666	2726.8333333333335	48.46541350655252
399.3981658712542	1586.7666666666667	2749.4	48.72970200691946
400.1774728821293	1587.2	2769.8333333333335	50.407996909325455
400.9567078901696	1586.5333333333333	2797.1	52.32153659774409
401.7358708932098	1587.1666666666667	2794.4666666666667	52.72917229968699
402.5149618890848	1587.1666666666667	2783.5333333333333	55.39469138723064
403.2939808756294	1586.9	2787.4333333333334	55.13491686768967
404.07292785067847	1586.9	2814.5333333333333	57.35058885169908
404.8518028120667	1586.8666666666666	2829.5	59.073399176504566
405.630605757629	1587.3333333333333	2834.733333333333	60.936395294008264
406.4093366852001	1586.2666666666667	2822.3333333333335	61.3477419780671
407.1879955926149	1587.4666666666667	2826.733333333333	62.53806404194008
407.9665824777082	1587.6	2842.9	62.41145515390801
408.74509733831474	1586.8333333333333	2863.133333333333	64.77070216334018
409.52354017226935	1587.0	2873.233333333333	66.58678071377454
410.3019109774069	1587.1666666666667	2874.266666666667	66.9711596038996
411.08020975156217	1587.3	2888.233333333333	69.54546398187165
411.8584364925699	1587.4666666666667	2911.766666666667	70.20378263209187
412.6365911982651	1587.5333333333333	2938.7	72.71335655034308
413.4146738664823	1587.2	2965.8333333333335	74.42956075288627
414.19268449505654	1587.0666666666666	2993.633333333333	74.83307294893426
414.97062308182257	1587.3333333333333	3033.233333333333	75.3118410259684
415.74848962461516	1587.2	3072.233333333333	77.34660587059578
416.52628412126916	1587.2666666666667	3131.866666666667	74.19392776217461
417.3040065696194	1586.8333333333333	3211.8	76.50794567008458
418.0816569675006	1586.5333333333333	3215.4666666666667	78.0664591061114
418.8592353127476	1587.5333333333333	3200.4333333333334	77.50965056716917
419.63674160319533	1587.7666666666667	3214.1666666666665	79.45904408719699
420.4141758366785	1587.8333333333333	3247.6	80.0211138969863
421.1915380110319	1586.4	3263.9333333333334	78.31569484654204
421.9688281240904	1587.6	3268.9	81.03987426070896
422.7460461736888	1587.3333333333333	3319.0666666666666	81.79055575503011
423.52319215766187	1587.0333333333333	3390.5333333333333	81.66866250825241
424.3002660738445	1587.2	3466.1	81.3640891062515
425.0772679200714	1586.8	3611.3	83.13346020939224
425.8541976941775	1588.0	3751.0333333333333	83.63590485865772
426.6310553939975	1587.3	3820.1	84.98503148144299
427.40784101736625	1587.0666666666666	3874.9666666666667	84.21017012806728
428.18455456211865	1587.1666666666667	3998.7	85.3284169131957
428.96119602608934	1586.9333333333334	4186.933333333333	85.72466642198106
429.7377654071133	1587.1333333333334	4391.166666666667	85.86655339227022
430.5142627030252	1587.6666666666667	4521.566666666667	87.11344480982136
431.29068791166	1587.3333333333333	4664.433333333333	87.62088935754056
432.06704103085235	1587.3333333333333	4793.066666666667	87.96328045702496
432.8433220584372	1587.3	4883.333333333333	88.2393151372115
433.6195309922492	1587.3	4939.433333333333	88.4804166259389
434.3956678301234	1586.6	4977.733333333334	88.08988008133952
435.1717325698944	1586.4333333333334	4992.833333333333	89.63822169064295
435.9477252093971	1587.4333333333334	5008.966666666666	89.52554575518384
436.72364574646633	1587.2	5056.366666666667	89.70406596963034
437.49949417893686	1587.1	5126.966666666666	92.29198457240223
438.27527050464346	1587.9	5218.6	91.88437655504708
439.0509747214211	1587.3333333333333	5387.666666666667	92.19318361875031
439.8266068271044	1587.0666666666666	5652.9	92.53928828069765
440.6021668195283	1587.5333333333333	6030.066666666667	95.74986955164087
441.37765469652754	1587.5	6492.733333333334	95.62664944339106
442.1530704559369	1587.2	6985.7	97.00387827660619
442.9284140955914	1586.9	7420.533333333334	97.51282868702945
443.7036856133256	1586.7	7732.166666666667	98.04868774312719
444.47888500697445	1587.0333333333333	7911.633333333333	99.20613331853498
445.2540122743727	1587.6	7943.266666666666	99.39413362134566
446.0290674133552	1586.9666666666667	7877.5	98.24913798797782
446.8040504217568	1587.1666666666667	7803.833333333333	99.50254470537888
447.5789612974122	1587.5666666666666	7727.933333333333	99.27936154797982
448.35380003815635	1587.5	7673.866666666667	98.3537871370075
449.1285666418239	1586.7333333333333	7636.9	98.74432830605274
449.90326110624983	1586.7	7635.033333333334	97.40095100428408
450.67788342926883	1586.8666666666666	7651.9	96.35184285869319
451.4524336087157	1586.8	7690.466666666666	96.48922805964207
452.22691164242536	1587.6333333333334	7734.666666666667	94.80969804440336
453.00131752823256	1586.8333333333333	7790.433333333333	93.82726080207554
453.7756512639721	1587.5666666666666	7861.3	92.90373526306054
454.5499128474788	1587.1666666666667	7925.866666666667	91.91105290126596
455.32410227658755	1587.2666666666667	7975.633333333333	91.40955174817452
456.09821954913303	1587.7333333333333	7984.566666666667	89.78912195259906
456.8722646629501	1588.0333333333333	7960.533333333334	87.83905041550581
457.6462376158736	1587.1	7894.166666666667	87.0514899005742
458.4201384057383	1587.3333333333333	7790.266666666666	84.71481179310628
459.1939670303791	1587.4	7662.0	83.26695537755421
459.96772348763074	1587.8333333333333	7523.666666666667	80.98141325233698
460.741407775328	1587.6	7384.7	79.02994245691718
461.51501989130577	1587.0333333333333	7245.2	76.72029191042284
462.2885598333988	1587.2666666666667	7127.366666666667	74.26892626044135
463.0620275994419	1587.3666666666666	7050.5	73.00041082246196
463.83542318726995	1587.1	6977.633333333333	70.99389546117419
464.6087465947177	1587.4666666666667	6923.5	67.5273002271153
465.38199781962	1587.3	6911.933333333333	66.30382227957446
466.1551768598116	1587.3333333333333	6901.266666666666	63.84633566733158
466.92828371312737	1588.0666666666666	6906.333333333333	61.30050751079908
467.7013183774021	1587.2	6944.7	60.11363485416647
468.4742808504707	1586.9666666666667	6990.866666666667	57.76659554315577
469.24717113016777	1586.9	7045.966666666666	55.61485359141072
470.0199892143283	1587.7333333333333	7103.3	52.37602311407439
470.792735100787	1586.8666666666666	7184.666666666667	50.4596767578123
471.5654087873788	1586.8666666666666	7253.766666666666	47.94088115075783
472.33801027193834	1587.0333333333333	7335.066666666667	47.447898340302054
473.11053955230057	1587.2666666666667	7411.166666666667	44.86714140201009
473.88299662630027	1587.1	7462.733333333334	42.89550020762979
474.65538149177223	1586.9	7509.133333333333	41.178850216139374
475.4276941465513	1587.9666666666667	7539.1	39.14982910126518
476.1999345884722	1587.1666666666667	7559.1	37.5695668454837
476.97210281536985	1587.6	7561.433333333333	35.59045796854033
477.74419882507897	1587.1333333333334	7539.633333333333	34.307762582269355
478.51622261543446	1587.2666666666667	7515.333333333333	32.87162303456636
479.2881741842711	1587.5666666666666	7480.733333333334	31.599866699731937
480.06005352942367	1587.1333333333334	7431.2	30.361161109011004
480.831860648727	1587.7	7379.566666666667	28.594968124242598
481.60359554001593	1587.4333333333334	7340.3	28.013625494966398
482.37525820112523	1587.1	7300.566666666667	27.1087658412422
483.14684862988975	1587.4333333333334	7256.566666666667	26.803042734510957
483.91836682414424	1587.0666666666666	7210.766666666666	25.162146174409873
484.68981278172356	1587.2333333333333	7160.566666666667	24.265947424043535
485.46118650046253	1587.0666666666666	7109.466666666666	22.249905466206616
486.23248797819593	1587.6	7070.6	22.358389116005963
487.0037172127586	1586.9666666666667	7030.466666666666	21.1266745473406
487.7748742019853	1587.1333333333334	6990.433333333333	21.147103832411254
488.54595894371096	1587.2	6953.2	19.310428232153612
489.31697143577026	1587.8333333333333	6924.433333333333	19.00242711047092
490.08791167599804	1588.2333333333333	6893.066666666667	17.811779640792025
490.8587796622292	1587.5666666666666	6855.233333333334	17.13602334647704
491.6295753922984	1587.1666666666667	6823.933333333333	16.40583327064711
492.4002988640406	1586.9666666666667	6802.566666666667	16.87748888792397
493.17095007529053	1587.4666666666667	6777.3	17.386620053541897
493.94152902388305	1587.2666666666667	6738.666666666667	15.539758144437105
494.71203570765294	1587.0333333333333	6709.133333333333	15.07688051839228
495.482470124435	1586.4666666666667	6676.033333333334	13.7604841983667
496.25283227206404	1586.7	6653.033333333334	13.618164931185627
497.02312214837485	1586.8333333333333	6625.4	12.79688776169639
497.7933397512024	1587.4333333333334	6602.0	12.324124106646364
498.56348507838123	1587.3666666666666	6573.866666666667	12.660430741484413
499.3335581277464	1586.9333333333334	6562.333333333333	12.814937650377987
500.10355889713264	1587.4333333333334	6555.7	12.554591706900368
500.8734873843747	1587.5	6538.7	11.078159158632163
501.6433435873074	1587.6333333333334	6554.266666666666	11.477033067390742
502.4131275037657	1587.6666666666667	6552.866666666667	11.387595940075684
503.1828391315842	1587.5	6566.333333333333	10.884685743303892
503.95247846859786	1587.0666666666666	6584.266666666666	11.10860173157459
504.72204551264144	1587.9	6607.9	10.29792647646108
505.49154026154974	1587.0333333333333	6637.066666666667	9.274348430724505
506.2609627131576	1587.4333333333334	6670.5	9.350180048048252
507.03031286529983	1587.6333333333334	6729.133333333333	10.083433544984015
507.7995907158112	1587.5666666666666	6777.466666666666	8.597661348075048
508.5687962625266	1587.1333333333334	6853.133333333333	9.49095126400523
509.33792950328075	1586.9	6924.7	10.352335277782716
510.1069904359085	1586.6666666666667	7007.633333333333	9.012205728566725
510.8759790582447	1587.5666666666666	7094.166666666667	9.361915530937555
511.6448953681241	1586.9333333333334	7187.566666666667	8.548789099441045
512.4137393633815	1587.0	7279.966666666666	8.141832257249535
513.1825110418519	1587.4333333333334	7373.466666666666	8.109062605869275
513.9512104013698	1586.9	7473.6	8.0918607639009
514.7198374397702	1587.5	7588.3	8.942629920727965
515.4883921548881	1587.7666666666667	7682.833333333333	7.218250854814787
516.2568745445578	1587.2	7798.7	7.700562739147545
517.0252846066146	1587.3333333333333	7891.7	6.6501152358809525
517.793622338893	1587.3	7995.433333333333	7.126817140389812
518.561887739228	1586.7333333333333	8098.6	7.701993598572681
519.3300808054544	1587.5	8197.866666666667	6.593418438940292
520.0982015354069	1587.2	8292.066666666668	6.839630158998199
520.8662499269203	1587.3666666666666	8382.733333333334	6.931783162020215
521.6342259778296	1587.0	8471.733333333334	5.738142949907378
522.4021296859694	1587.7333333333333	8552.066666666668	6.241116714880993
523.1699610491747	1587.3666666666666	8617.633333333333	6.111156263729006
523.9377200652801	1587.0666666666666	8693.4	5.690133154385681
524.7054067321207	1587.4	8758.566666666668	6.448964325705806
525.4730210475309	1587.3	8817.033333333333	6.337410080420288
526.2405630093459	1587.7333333333333	8866.0	5.321221344124802
527.0080326154003	1588.4	8934.733333333334	5.9043786056719565
527.7754298635291	1587.5666666666666	8986.733333333334	5.346635620658699
528.5427547515668	1587.2	9025.2	5.697005961038521
529.3100072773485	1588.0	9064.466666666667	5.4066738859186
530.077187438709	1587.6666666666667	9120.7	6.226641030300907
530.8442952334829	1587.4333333333334	9163.266666666666	4.6703635997064366
531.6113306595051	1587.0666666666666	9206.166666666666	5.753215568467732
532.3782937146104	1587.5666666666666	9237.566666666668	4.7721384822665796
533.1451843966338	1587.6	9273.333333333334	4.746021057062425
533.9120027034099	1587.2333333333333	9310.233333333334	4.49187096939481
534.6787486327736	1587.5	9340.166666666666	4.372727314233008
535.4454221825597	1588.2666666666667	9374.866666666667	4.699243698205473
536.212023350603	1588.2666666666667	9416.766666666666	4.016491835261332
536.9785521347383	1587.6	9435.033333333333	4.308479233841936
537.7450085328004	1587.6666666666667	9467.0	3.495662181179184
538.5113925426242	1587.9333333333334	9505.566666666668	3.864061273808128
539.2777041620444	1586.9666666666667	9527.766666666666	3.3894826889892378
540.0439433888959	1588.1666666666667	9535.333333333334	3.3775775181344136
540.8101102210134	1587.0	9568.233333333334	3.659328221307689
541.5762046562318	1587.6333333333334	9584.3	2.9062056213744567
542.3422266923859	1587.2333333333333	9605.7	3.4638829316420208
543.1081763273105	1587.5666666666666	9614.733333333334	3.03312613412484
543.8740535588404	1587.2333333333333	9615.1	3.4579931002095092
544.6398583848105	1587.6	9613.5	2.801174104825723
545.4055908030555	1587.0333333333333	9628.433333333332	2.7269117341372873
546.1712508114102	1587.8666666666666	9634.866666666667	3.1071525466292504
546.9368384077096	1587.4	9627.933333333332	2.9646146132076483
547.7023535897882	1587.9	9622.1	2.8182199249409776
548.4677963554811	1587.6666666666667	9629.633333333333	2.962271976308955
549.2331667026231	1587.4	9647.033333333333	3.1927265126327966
549.9984646290487	1586.9333333333334	9639.733333333334	1.3467622933951122
550.7636901325931	1587.1	9647.466666666667	2.0847730640395885
551.5288432110908	1587.9666666666667	9647.066666666668	2.977656059907124
552.2939238623768	1587.2666666666667	9631.566666666668	1.6858894032544534
553.0589320842859	1587.0333333333333	9645.366666666667	2.9110190783527514
553.8238678746528	1587.0333333333333	9635.866666666667	2.521723962409747
554.5887312313124	1587.0	9650.0	2.253705117828403
555.3535221520995	1587.3333333333333	9648.166666666666	1.90784264550572
556.1182406348488	1587.9666666666667	9630.766666666666	0.8125283633287617
556.8828866773954	1587.0	9626.666666666666	0.40352902772233507
557.6474602775738	1588.3333333333333	9632.266666666666	1.4168548948524908
558.411961433219	1587.7	9636.233333333334	1.0877447780145066
559.1763901421657	1587.9	9634.333333333334	0.3149598233945746
559.9407464022488	1588.0	9659.2	1.023555698636865
560.7050302113031	1587.4	9666.5	1.5760950243012994
561.4692415671633	1587.5666666666666	9667.8	0.8985165091363948
562.2333804676643	1587.1666666666667	9673.666666666666	1.6249608066423742
562.997446910641	1587.3333333333333	9684.333333333334	0.8214142735775272
563.7614408939281	1587.3666666666666	9705.0	0.517476147375594
564.5253624153604	1587.9666666666667	9729.4	0.6975847828855672
565.2892114727728	1588.4333333333334	9756.333333333334	0.6473947395232249
566.0529880639999	1587.9666666666667	9785.333333333334	1.457620653498199
566.8166921868768	1588.0	9803.333333333334	1.615349067879079
567.5803238392382	1586.9333333333334	9796.666666666666	0.5346184176684985
568.3438830189189	1587.4333333333334	9810.033333333333	0.2835446996426418
569.1073697237535	1587.0	9828.366666666667	0.3866159742344709
569.8707839515772	1587.0666666666666	9839.733333333334	0.674119660351614
570.6341257002246	1586.9666666666667	9853.5	0.25750502963677113
571.3973949675305	1587.5	9876.1	0.33721569598891593
572.1605917513298	1587.8333333333333	9894.466666666667	0.15862028144313006
572.9237160494572	1587.2666666666667	9903.833333333334	0.1653961073463306
573.6867678597476	1587.5	9930.933333333332	1.0370770482208347
574.4497471800358	1587.5666666666666	9951.433333333332	1.4407118765525533
575.2126540081566	1586.8666666666666	9936.7	0.1421903736182631
575.9754883419448	1587.5666666666666	9946.3	0.5268167219499188
576.7382501792351	1587.7333333333333	9970.1	1.5085751748121088
577.5009395178625	1587.7333333333333	9967.3	0.01900394142649621
578.2635563556619	1587.0	9960.9	-0.13655075332578218
579.0261006904677	1587.4	9972.433333333332	-0.0
579.7885725201152	1587.0666666666666	9994.366666666667	0.6703339834049473
580.5509718424388	1588.3666666666666	10036.1	1.1204594684305975
581.3132986552736	1587.4	10045.333333333334	0.09243549594352651
582.0755529564542	1587.4666666666667	10058.566666666668	0.03759799862997008
582.8377347438156	1587.6	10078.8	-0.48051042812958766
583.5998440151925	1588.0	10088.4	-0.26389030817094467
584.3618807684197	1587.9	10126.366666666667	0.2883209784675667
585.123845001332	1587.1	10160.266666666666	0.48658368912079153
585.8857367117644	1587.6	10197.533333333333	0.9459593566588226
586.6475558975515	1586.9666666666667	10239.566666666668	0.4519664076383529
587.4093025565281	1587.8333333333333	10271.633333333333	0.1350534826677566
588.1709766865292	1587.3666666666666	10306.3	0.19430443341547846
588.9325782853895	1586.6	10363.066666666668	0.2788492435234111
589.6941073509438	1587.7666666666667	10419.733333333334	-0.14913255526433616
590.4555638810269	1587.7333333333333	10495.8	0.6309962576813456
591.2169478734736	1587.0666666666666	10557.266666666666	-0.6450573871286225
591.9782593261189	1587.9666666666667	10635.466666666667	-0.5101173139677735
592.7394982367973	1587.0666666666666	10714.633333333333	-0.5056451882748189
593.5006646033439	1587.1	10800.966666666667	-0.5432823081694007
594.2617584235933	1587.5	10894.066666666668	-0.59379972630208
595.0227796953804	1587.0666666666666	11012.233333333334	-0.44365973140718484
595.78372841654	1587.5	11105.533333333333	-0.1809557199451788
596.544604584907	1587.4333333333334	11207.833333333334	0.2694372700713015
597.3054081983161	1587.6666666666667	11307.866666666667	-0.28585523423169396
598.0661392546021	1587.3333333333333	11425.466666666667	-0.5896575490539917
598.8267977515999	1587.8	11572.066666666668	0.13341400367740738
599.5873836871442	1587.4333333333334	11717.233333333334	-0.017148844302508178
600.34789705907	1587.0333333333333	11854.5	0.6589402920403039
601.1083378652119	1587.6	11970.0	-0.5295221219404201
601.8687061034049	1586.5666666666666	12100.0	-0.2574135386399664
602.6290017714836	1587.4666666666667	12235.666666666666	0.8314645414629859
603.3892248672829	1587.0	12354.533333333333	0.2434148716455835
604.1493753886377	1586.8666666666666	12513.333333333334	-0.4290557988919879
604.9094533333828	1587.3666666666666	12658.366666666667	-0.46003283697547886
605.6694586993528	1586.9333333333334	12784.733333333334	-0.2558984085038406
606.4293914843829	1587.5	12930.4	0.18509705150484884
607.1892516863076	1587.7666666666667	13061.5	-0.4060795514207544
607.9490393029618	1587.0666666666666	13221.8	-0.30224683668829044
608.7087543321802	1586.9333333333334	13323.666666666666	-0.5854861863277753
609.4683967717978	1586.9	13468.3	0.04264663870978195
610.2279666196492	1588.1	13590.8	-0.07356600236161787
610.9874638735695	1587.5333333333333	13697.966666666667	-1.321265800193914
611.7468885313933	1587.2666666666667	13862.466666666667	0.6420285696727581
612.5062405909555	1586.8	13991.933333333332	-0.17617751324582615
613.2655200500909	1586.7666666666667	14128.8	-0.11656232386078196
614.0247269066342	1587.3666666666666	14239.966666666667	-0.011441357540458967
614.7838611584203	1587.8666666666666	14340.4	0.26003516517889247
615.5429228032841	1587.3	14454.366666666667	0.14628506810840852
616.3019118390603	1587.1666666666667	14535.2	-0.14867452148860963
617.0608282635836	1587.0666666666666	14643.7	-0.07649669821137613
617.8196720746892	1587.1333333333334	14719.033333333333	-0.5563507306505344
618.5784432702114	1587.2666666666667	14818.766666666666	0.257187836603863
619.3371418479854	1587.5666666666666	14897.466666666667	-0.13810930141198946
620.0957678058459	1587.2333333333333	14957.466666666667	0.49834608519868695
620.8543211416277	1587.2666666666667	15009.8	-0.4387363198358715
621.6128018531655	1586.9	15057.8	-0.5487985008841674
622.3712099382943	1587.6	15100.4	0.12321885135536338
623.1295453948488	1587.2	15169.6	-0.7848046485429255
623.8878082206638	1587.6	15268.633333333333	0.02539616238195826
624.6459984135743	1586.4333333333334	15330.133333333333	-0.3495607652696998
625.4041159714149	1586.6	15383.8	-0.008393785889403095
626.1621608920203	1587.2333333333333	15444.033333333333	0.0689570257867849
626.9201331732256	1586.8	15499.833333333334	0.273737212746482
627.6780328128656	1586.9666666666667	15533.2	-0.13388406687323548
628.4358598087749	1587.1	15565.7	0.24032974361530046
629.1936141587885	1587.0666666666666	15553.933333333332	-0.34604892163931184
629.9512958607411	1587.8666666666666	15578.2	-0.0641496969010318
630.7089049124675	1587.7	15583.066666666668	-0.31950487770283326
631.4664413118026	1587.2666666666667	15607.033333333333	-0.08466302683290253
632.2239050565811	1587.6	15634.633333333333	-0.08552907412927176
632.9812961446379	1587.4666666666667	15665.633333333333	-0.26316330456420955
633.7386145738079	1587.0666666666666	15681.433333333332	-0.10988700179744904
634.4958603419257	1587.4333333333334	15669.466666666667	-0.6738520569013795
635.2530334468262	1586.9	15657.966666666667	-0.056580976001856624
636.0101338863443	1587.2666666666667	15640.066666666668	-0.49521938253980013
636.7671616583146	1587.0	15651.5	0.5860626222505706
637.5241167605723	1587.2	15637.166666666666	0.4597825582761406
638.2809991909518	1587.2666666666667	15628.866666666667	-0.2865154130243824
639.037808947288	1587.4333333333334	15641.266666666666	0.20709416287371155
639.7945460274159	1587.6	15626.6	0.04949859467722047
640.5512104291702	1587.5333333333333	15606.6	0.17868142047491536
641.3078021503857	1587.7	15576.1	0.1914972261476093
642.0643211888971	1587.4666666666667	15560.433333333332	-0.4287068310333178
642.8207675425394	1587.5	15538.6	-0.34332934318269226
643.5771412091474	1587.2666666666667	15512.566666666668	-0.2047492614578356
644.3334421865558	1587.1666666666667	15484.633333333333	-0.14372576769788314
645.0896704725996	1587.1	15464.0	0.07198726632178665
645.8458260651132	1587.1333333333334	15469.5	-0.21476295951073948
646.6019089619319	1587.1	15484.1	-0.3092742782518028
647.3579191608902	1587.0	15465.566666666668	0.11371082037200822
648.1138566598231	1588.0	15416.5	-0.0272174680456851
648.8697214565653	1587.4666666666667	15388.4	0.08812070119525443
649.6255135489516	1587.5666666666666	15350.0	0.03997342964817499
650.3812329348169	1587.0	15358.4	0.10618408485951199
651.1368796119959	1587.8666666666666	15391.3	0.32208859306616183
651.8924535783235	1587.4333333333334	15377.233333333334	-0.2550256385637067
652.6479548316345	1587.4	15342.066666666668	0.21054660901218328
653.4033833697637	1587.4	15330.933333333332	0.47320309615086
654.1587391905458	1586.8	15316.0	-0.2909252634319552
654.9140222918159	1587.0	15328.7	0.17912700943364812
655.6692326714084	1587.3	15323.966666666667	0.45761496003751817
656.4243703271585	1586.9666666666667	15322.666666666666	-0.3255426973627903
657.1794352569008	1587.1666666666667	15361.966666666667	-0.17862299273538843
657.9344274584702	1587.6333333333334	15364.566666666668	-0.2164061070537306
658.6893469297014	1587.2666666666667	15364.666666666666	-0.22900120999281104
659.4441936684294	1587.0	15405.833333333334	-0.0073330737221869
660.1989676724888	1587.4666666666667	15445.133333333333	-0.04387329977661399
660.9536689397146	1587.7	15466.266666666666	0.18883888677801952
661.7082974679414	1587.5666666666666	15500.933333333332	-0.1893248180999735
662.4628532550042	1587.9333333333334	15542.5	0.2064918998342426
663.2173362987378	1587.0	15601.6	0.14257150037444885
663.9717465969768	1587.5333333333333	15649.966666666667	-0.04632249385014933
664.7260841475563	1586.9333333333334	15726.566666666668	-0.03276110236205074
665.480348948311	1587.8	15785.033333333333	-0.1824824583766953
666.2345409970756	1586.4333333333334	15861.866666666667	-0.004056315429978264
666.988660291685	1587.5333333333333	15946.3	0.07360470566545761
667.742706829974	1586.8666666666666	16020.766666666666	-0.1594398093686483
668.4966806097776	1587.1	16084.866666666667	-0.07388507653026656
669.2505816289303	1586.9333333333334	16176.333333333334	-0.929744265353719
670.0044098852671	1587.8333333333333	16267.9	0.10158347007663114
670.7581653766227	1587.3666666666666	16337.433333333332	-0.3590629667391576
671.511848100832	1587.4	16420.1	-0.6387997016302149
672.2654580557298	1587.1333333333334	16528.166666666668	-0.07072450545480637
673.0189952391509	1588.3	16618.0	-0.8535118175886273
673.7724596489301	1586.9666666666667	16713.366666666665	-0.11865603496066428
674.5258512829022	1587.4	16811.433333333334	0.26157534412404815
675.279170138902	1587.1333333333334	16924.866666666665	0.5666781044223334
676.0324162147645	1587.4333333333334	17001.2	0.1972750693647448
676.7855895083242	1587.3666666666666	17121.133333333335	0.23957372413022626
677.5386900174161	1587.4333333333334	17270.8	-0.09506342398491825
678.2917177398749	1587.3	17396.733333333334	-0.38075857296395016
679.0446726735356	1588.0666666666666	17554.566666666666	0.5370856551908928
679.797554816233	1587.7	17679.833333333332	0.3104729416862918
680.5503641658016	1587.9333333333334	17792.466666666667	0.2511067547223827
681.3031007200765	1587.8666666666666	17884.833333333332	-0.47763892655708695
682.0557644768925	1587.4333333333334	17991.9	0.6155189702755921
682.8083554340842	1587.6333333333334	18068.5	0.2925994704082609
683.5608735894867	1587.4666666666667	18164.166666666668	-0.3640147767150959
684.3133189409347	1587.1	18314.133333333335	0.18264925744746968
685.0656914862628	1587.5666666666666	18471.433333333334	1.1624945478706104
685.8179912233061	1587.6333333333334	18593.266666666666	0.5852205396056102
686.5702181498993	1587.4666666666667	18705.0	0.5746176024340247
687.3223722638772	1586.9333333333334	18845.966666666667	-0.32448550492404776
688.0744535630747	1587.6333333333334	19021.633333333335	0.23173203691068717
688.8264620453265	1587.2333333333333	19143.366666666665	0.34398715309935207
689.5783977084674	1587.2333333333333	19215.733333333334	-0.38989381395407136
690.3302605503324	1587.3666666666666	19310.6	0.040025447297514324
691.082050568756	1588.0	19425.7	-0.0032462545341228398
691.8337677615733	1587.7666666666667	19515.733333333334	0.011304873542283768
692.585412126619	1587.7	19628.366666666665	-0.4675684771349547
693.3369836617278	1587.8333333333333	19719.433333333334	-0.2290837463850278
694.0884823647348	1587.4333333333334	19785.233333333334	0.17265940087868506
694.8399082334745	1587.7666666666667	19832.433333333334	-0.10075821482525864
695.5912612657819	1587.2666666666667	19926.133333333335	-0.39214877546151844
696.3425414594917	1587.0333333333333	20018.766666666666	0.05576774839869892
697.0937488124388	1586.9333333333334	20090.933333333334	-0.17364552099380312
697.8448833224579	1587.6666666666667	20151.7	-0.7106081805719705
698.5959449873841	1587.4666666666667	20233.133333333335	0.3635069632375653
699.3469338050518	1587.3	20284.333333333332	0.12467476727210573
700.0978497732962	1587.2	20292.033333333333	-0.20040510090686367
700.8486928899517	1587.5666666666666	20347.566666666666	0.5474571819725839
701.5994631528534	1587.2	20358.5	-0.4000700251194602
702.3501605598362	1587.6	20393.566666666666	0.03464154307538369
703.1007851087347	1586.8333333333333	20402.2	0.19393128418089367
703.8513367973837	1587.3	20392.6	0.18710380202521187
704.6018156236181	1587.7333333333333	20423.666666666668	0.6807058627561351
705.3522215852728	1586.8666666666666	20418.033333333333	-0.01076238400921826
706.1025546801824	1587.2666666666667	20425.266666666666	0.4851769825533816
706.8528149061818	1586.9666666666667	20411.233333333334	-0.4511879349835977
707.603002261106	1587.1	20405.966666666667	0.1023227945469119
708.3531167427894	1587.5	20388.133333333335	0.03773162615357377
709.1031583490673	1586.6	20332.533333333333	-0.046332322689083195
709.8531270777742	1587.2333333333333	20260.666666666668	-0.31618476650574123
710.6030229267449	1587.4	20207.266666666666	-0.17645099778715911
711.3528458938142	1587.9333333333334	20187.466666666667	0.5186740846493053
712.1025959768172	1587.3333333333333	20128.833333333332	-0.007026793439376492
712.8522731735884	1588.0666666666666	20045.633333333335	0.4622053709993705
713.6018774819628	1587.3	19946.0	-0.1616196568072525
714.351408899775	1587.6333333333334	19843.533333333333	-0.16966362710367733
715.1008674248601	1587.1333333333334	19746.966666666667	-0.29644621287881645
715.8502530550527	1586.9666666666667	19654.633333333335	0.13462867803077197
716.5995657881876	1587.4333333333334	19530.5	0.02823895033479738
717.3488056220998	1587.1333333333334	19410.266666666666	-0.004873352368625544
718.097972554624	1586.9666666666667	19378.566666666666	-0.001627336002215017
718.8470665835949	1587.5333333333333	19298.833333333332	-0.28843177244476853
719.5960877068475	1587.3333333333333	19230.133333333335	-0.07302121268813488
720.3450359222164	1587.4333333333334	19152.2	-0.08240991497161021
721.0939112275368	1587.1	19113.266666666666	0.06277996960918186
721.842713620643	1587.6666666666667	19103.8	-0.29081852022670795
722.5914430993702	1587.6333333333334	19083.7	-0.15387165956293983
723.340099661553	1588.0333333333333	19056.066666666666	0.05884462713135448
724.0886833050263	1587.6333333333334	19018.166666666668	-0.051489458605815726
724.837194027625	1586.8	18944.8	-0.43096144339910175
725.5856318271836	1587.4333333333334	18883.666666666668	-0.2744404592313692
726.3339967015373	1587.4333333333334	18870.0	0.15163840497983289
727.0822886485207	1587.0666666666666	18830.833333333332	-0.5654680230969524
727.8305076659686	1587.2333333333333	18803.3	-0.36562472149892455
728.5786537517159	1588.1	18734.5	-0.5425375246236636
729.3267269035974	1587.7666666666667	18693.966666666667	0.02284992086306211
730.0747271194479	1587.5	18657.8	0.39367397519606295
730.822654397102	1587.3333333333333	18632.333333333332	0.07984244452676321
731.5705087343949	1586.9333333333334	18625.5	0.04163388090087596
732.3182901291611	1586.9333333333334	18583.2	-0.44353251011792366
733.0659985792356	1587.6	18554.7	0.08532928391666803
733.8136340824532	1586.9333333333334	18509.566666666666	-0.3018692488003632
734.5611966366486	1587.1666666666667	18474.633333333335	-0.27251436961518005
735.3086862396566	1586.8	18474.333333333332	-0.04714503408776224
736.056102889312	1587.4333333333334	18466.166666666668	-0.011149643520471333
736.8034465834498	1587.1	18440.733333333334	-0.44471000593621063
737.5507173199047	1587.4	18438.366666666665	-0.2876995525145857
738.2979150965115	1587.9666666666667	18449.633333333335	0.08929775577816004
739.045039911105	1587.1666666666667	18428.566666666666	0.0885454730264216
739.79209176152	1586.4	18436.1	0.22601623461808565
740.5390706455914	1587.2666666666667	18456.066666666666	1.2814364451535885
741.285976561154	1587.7333333333333	18430.1	0.5013940389115502
742.0328095060426	1587.8	18417.0	-0.4444960040230699
742.7795694780918	1586.8666666666666	18423.166666666668	0.12985487963382628
743.5262564751367	1587.3333333333333	18409.166666666668	-0.13767049577775517
744.272870495012	1587.7333333333333	18372.2	-0.11728319168268023
745.0194115355524	1588.0333333333333	18306.3	-0.5875539801056888
745.765879594593	1587.6333333333334	18282.4	0.03295207561984447
746.5122746699683	1586.3333333333333	18279.266666666666	-0.04942885367241017
747.2585967595134	1588.3	18277.9	0.2004145795064624
748.0048458610628	1587.3666666666666	18290.833333333332	0.18637518434194
748.7510219724516	1586.7666666666667	18324.1	0.5729559410824592
749.4971250915144	1587.4	18346.466666666667	-0.09932564743432491
750.243155216086	1587.2666666666667	18374.133333333335	-0.1612331738440131
750.9891123440015	1587.0	18439.366666666665	-0.1614653249450429
751.7349964730954	1587.4666666666667	18488.233333333334	0.1413550311065027
752.4808076012027	1587.2666666666667	18486.9	-0.34336691969185473
753.2265457261582	1588.1333333333334	18519.3	0.28823730154266664
753.9722108457964	1587.3333333333333	18563.833333333332	-0.490898731336288
754.7178029579526	1588.4	18617.366666666665	-0.7941256955482815
755.4633220604613	1587.4666666666667	18700.6	-0.6272256023373384
756.2087681511574	1587.1	18754.9	-0.14585508842191597
756.9541412278757	1587.7666666666667	18790.333333333332	-0.02776961521065823
757.699441288451	1587.5666666666666	18838.6	-0.03692173983199284
758.4446683307182	1587.0	18895.5	0.26437652407830936
759.1898223525119	1586.9666666666667	18966.666666666668	-0.013327052240180375
759.9349033516671	1587.1666666666667	19016.6	-0.08886262428768268
760.6799113260186	1587.3	19078.6	-0.18204243014222476
761.424846273401	1587.5	19162.7	-0.3828461609359228
762.1697081916495	1587.5	19236.066666666666	-0.21157654950692154
762.9144970785986	1587.6666666666667	19301.433333333334	-0.12420343920426359
763.6592129320832	1586.9333333333334	19351.2	0.19073350662577904
764.4038557499381	1587.1	19380.866666666665	-0.2301794277522153
765.1484255299982	1587.7666666666667	19424.033333333333	0.13881123366281517
765.8929222700982	1586.7333333333333	19483.7	-0.18600236183960328
766.637345968073	1586.0666666666666	19560.6	-0.03463032546002169
767.3816966217572	1587.7666666666667	19670.666666666668	0.053640967058953395
768.1259742289859	1587.2333333333333	19743.366666666665	0.21134463861652913
768.8701787875938	1587.4333333333334	19824.266666666666	-0.09683336868827462
769.6143102954156	1587.6333333333334	19898.166666666668	0.8713346319526399
770.3583687502863	1587.2	19939.266666666666	-0.4887934169888939
771.1023541500406	1587.6333333333334	20002.1	-0.3112027935274529
771.8462664925133	1587.2666666666667	20072.5	0.2929923018784332
772.5901057755393	1587.2333333333333	20171.8	-0.29200875494859624
773.3338719969533	1587.4666666666667	20273.5	0.3448882360196024
774.0775651545903	1587.2666666666667	20357.5	0.422077044631348
774.8211852462848	1586.6666666666667	20426.033333333333	-0.11063790149240782
775.5647322698719	1587.1333333333334	20543.233333333334	0.1015819385411618
776.3082062231862	1587.6666666666667	20626.133333333335	0.2555630963462519
777.0516071040627	1587.4666666666667	20700.7	0.3955461447625322
777.7949349103361	1587.1666666666667	20772.066666666666	-0.1493805364141553
778.5381896398412	1587.2666666666667	20883.3	0.33247957543196804
779.281371290413	1587.2	20985.3	0.21199625870296726
780.024479859886	1587.4	21052.266666666666	-0.16210151125162986
780.7675153460953	1586.5	21125.6	0.03852841194065734
781.5104777468754	1587.7666666666667	21233.033333333333	0.3236170889823112
782.2533670600615	1587.5	21369.433333333334	-0.26848877636561913
782.996183283488	1587.3	21506.366666666665	-0.13007147497671073
783.73892641499	1587.4666666666667	21628.466666666667	-0.2484150465878907
784.4815964524023	1587.7666666666667	21735.633333333335	-0.33613347392278803
785.2241933935596	1587.4666666666667	21865.5	-0.4024529229455505
785.9667172362967	1588.1666666666667	21975.833333333332	-0.19877152697209677
786.7091679784486	1587.5	22064.2	-0.04453704204786726
787.4515456178499	1587.0333333333333	22164.366666666665	-0.37832676106565705
788.1938501523355	1587.2666666666667	22300.066666666666	-0.1222928723768029
788.9360815797401	1587.6666666666667	22420.033333333333	-0.42507279836489026
789.6782398978987	1586.9	22547.766666666666	-0.2043823258448741
790.420325104646	1587.7333333333333	22670.866666666665	-0.26496146627713785
791.1623371978169	1586.7333333333333	22783.066666666666	0.012976644443033392
791.9042761752461	1587.3666666666666	22837.733333333334	-0.40446488738991787
792.6461420347684	1587.2666666666667	22962.1	-0.17334591391173299
793.3879347742187	1587.0666666666666	23072.166666666668	0.13545325927079488
794.1296543914318	1587.0333333333333	23154.266666666666	-0.48368433227690427
794.8713008842426	1587.6	23285.733333333334	0.04403587561153731
795.6128742504857	1587.7666666666667	23394.633333333335	0.09626888109822658
796.354374487996	1587.5333333333333	23528.233333333334	0.11416047297609123
797.0958015946084	1587.1666666666667	23648.2	0.35120976365961726
797.8371555681575	1587.4333333333334	23789.166666666668	0.24784701274782128
798.5784364064783	1587.7	23850.866666666665	-0.0838733311520512
799.3196441074057	1587.5666666666666	23972.033333333333	0.4607089328212437
800.0607786687742	1586.9333333333334	24048.266666666666	-0.31440549905501775
800.8018400884189	1587.7666666666667	24156.1	-0.191751547658558
801.5428283641745	1586.9	24278.033333333333	0.03126213108885881
802.2837434938757	1587.4666666666667	24386.466666666667	-0.2259874165328675
803.0245854753575	1586.6666666666667	24511.766666666666	0.4953538398677313
803.7653543064547	1587.6333333333334	24592.7	0.5314319929013339
804.5060499850019	1587.1666666666667	24665.666666666668	-0.23077454569493192
805.2466725088342	1587.8	24774.066666666666	0.18797180349579076
805.9872218757862	1587.6	24858.466666666667	-0.28855207073773625
806.7276980836928	1587.4	24991.933333333334	0.31185271110942886
807.4681011303886	1587.8666666666666	25125.333333333332	-0.03813080399534679
808.2084310137088	1587.1	25189.6	-0.23055662801919316
808.948687731488	1587.0666666666666	25329.166666666668	0.42763746445306355
809.688871281561	1587.5333333333333	25374.9	-0.23059006908432636
810.4289816617627	1587.3333333333333	25443.3	-0.16927218559581406
811.1690188699278	1587.2	25544.0	0.2695900728740823
811.9089829038911	1587.2	25593.9	-0.07235618470098257
812.6488737614875	1587.1333333333334	25653.733333333334	-0.1034487002073881
813.3886914405518	1587.2666666666667	25804.6	-0.1344782392874365
814.1284359389189	1587.8	25950.866666666665	-0.04575082738713285
814.8681072544233	1587.4333333333334	26065.4	-0.2695986752842203
815.6077053849002	1587.6	26142.966666666667	0.28130383728174585
816.3472303281842	1587.7	26144.4	-0.04480064263452329
817.0866820821101	1587.8666666666666	26148.566666666666	-0.12140283645894698
817.8260606445127	1587.2666666666667	26218.166666666668	0.19752442736393228
818.5653660132269	1587.3333333333333	26335.5	0.38916720819426454
819.3045981860876	1587.5	26421.233333333334	0.29506594253486035
820.0437571609293	1588.1333333333334	26591.1	0.4802486441589664
820.7828429355872	1586.8333333333333	26675.066666666666	0.4485783044519293
821.5218555078957	1586.9	26777.866666666665	-0.23095575759608591
822.26079487569	1587.0666666666666	26877.066666666666	-0.1459423833842478
822.9996610368046	1587.4333333333334	26967.766666666666	-0.16480909347434602
823.7384539890745	1587.0666666666666	27026.966666666667	-0.19001991090721185
824.4771737303345	1587.2666666666667	27187.866666666665	-0.07859382316375575
825.2158202584193	1587.3	27280.233333333334	0.008451715149431441
825.9543935711638	1587.8	27370.166666666668	0.7659828870406068
826.6928936664028	1587.6333333333334	27446.633333333335	0.27215960903029757
827.4313205419711	1587.6	27460.4	0.2748137870847184
828.1696741957036	1587.3666666666666	27485.7	0.09447680162283047
828.907954625435	1587.3	27572.1	0.2836633871591328
829.646161829	1586.7333333333333	27652.566666666666	-0.042206946240835534
830.3842958042337	1587.8666666666666	27749.6	0.1510896557483618
831.1223565489707	1587.7333333333333	27854.566666666666	-0.16751170659574674
831.8603440610459	1587.2666666666667	27933.733333333334	-0.36688814758671473
832.598258338294	1587.2666666666667	28038.566666666666	0.00875669849151677
833.3360993785501	1587.8333333333333	28117.433333333334	-0.17567112712862257
834.0738671796487	1587.1333333333334	28173.233333333334	-0.29502592986153053
834.8115617394246	1587.2	28277.133333333335	0.12205599410856072
835.5491830557129	1587.1	28352.733333333334	0.413955759048759
836.2867311263482	1587.0333333333333	28381.266666666666	-0.029174330203724435
837.0242059491653	1587.3666666666666	28537.033333333333	0.4374745393256091
837.7616075219992	1587.6	28577.566666666666	-0.20109044122040276
838.4989358426844	1586.6333333333334	28537.833333333332	-0.25399144480722763
839.2361909090561	1587.3	28595.266666666666	0.1930057144706726
839.9733727189487	1587.3666666666666	28651.833333333332	0.0732859619751529
840.7104812701973	1587.7333333333333	28770.2	0.560088844563182
841.4475165606366	1586.9333333333334	28892.633333333335	0.09650045909024914
842.1844785881015	1587.4	29059.2	0.13070523200003253
842.9213673504267	1586.9333333333334	29151.966666666667	-0.1963712693639808
843.6581828454471	1587.4	29191.9	-0.06554814563065854
844.3949250709974	1587.4333333333334	29269.1	-0.08000594312056916
845.1315940249126	1587.2666666666667	29388.2	0.0036450504431831134
845.8681897050272	1587.4666666666667	29541.2	0.44819130053555756
846.6047121091764	1586.9333333333334	29696.666666666668	0.17822619683273053
847.3411612351948	1587.8333333333333	29850.366666666665	0.4694422164239564
848.0775370809172	1587.1	29855.633333333335	0.2535664299768751
848.8138396441784	1587.8666666666666	29883.9	0.12382683601089628
849.5500689228132	1587.1	29941.8	-0.17814529273330715
850.2862249146566	1587.4333333333334	30023.533333333333	0.473710276131306
851.0223076175432	1587.3	30124.833333333332	0.06493652771316527
851.7583170293079	1587.1666666666667	30335.3	-0.04934632428585819
852.4942531477856	1587.2	30425.833333333332	-0.11042206127046165
853.2301159708109	1586.7666666666667	30443.7	0.629040247606983
853.9659054962187	1587.4	30493.566666666666	0.455474591277087
854.7016217218439	1587.0666666666666	30528.233333333334	0.3638005243937379
855.4372646455213	1588.1	30640.7	0.19587027528251458
856.1728342650856	1587.1333333333334	30744.4	-0.243215200750543
856.9083305783716	1587.5333333333333	30890.033333333333	0.008398689055461293
857.6437535832143	1587.0	31051.8	-0.03733829494831132
858.3791032774483	1586.2666666666667	31119.766666666666	0.2721304750532627
859.1143796589085	1587.0	31063.933333333334	-0.21407216740228557
859.8495827254299	1587.5333333333333	31238.033333333333	-0.014158653508737322
860.5847124748469	1586.9333333333334	31303.5	-0.09790650067130476
861.3197689049947	1587.0666666666666	31410.366666666665	0.3166017028031915
862.0547520137079	1587.3666666666666	31531.333333333332	-0.4595200469319456
862.7896617988213	1587.6333333333334	31596.3	0.08249995598497158
863.5244982581698	1587.6333333333334	31691.333333333332	-0.08270471570779495
864.2592613895882	1587.6333333333334	31752.266666666666	0.44943361516209207
864.9939511909114	1586.8666666666666	31691.366666666665	0.19191127284187046
865.728567659974	1586.7333333333333	31758.533333333333	0.24140736711644592
866.4631107946109	1587.0333333333333	31876.0	0.3782197288563436
867.197580592657	1588.1333333333334	31923.6	-0.29481761884762947
867.931977051947	1587.4333333333334	32085.533333333333	0.07168083565788175
868.6663001703158	1586.4666666666667	32137.566666666666	0.14170273825436394
869.4005499455982	1587.6	32172.833333333332	0.1680597211945467
870.1347263756289	1586.8333333333333	32197.366666666665	0.46797474690042506
870.8688294582428	1586.8	32337.1	0.030130666513023378
871.6028591912748	1587.0	32493.2	0.06839187293129147
872.3368155725594	1586.8666666666666	32582.1	0.015880164744844952
873.0706985999318	1587.4	32593.333333333332	-0.04295211945481507
873.8045082712266	1587.0	32635.7	0.31530000081818
874.5382445842787	1587.2666666666667	32724.1	0.15624495816460612
875.2719075369228	1587.8666666666666	32867.0	0.05970736548420999
876.0054971269938	1586.9333333333334	32999.36666666667	0.14242661984549512
876.7390133523264	1587.0333333333333	33198.96666666667	-0.13324114800326708
877.4724562107556	1587.3333333333333	33427.7	-0.33949691995041364
878.2058257001161	1587.3666666666666	33580.73333333333	-0.08551103463342424
878.9391218182427	1587.1	33676.23333333333	0.197190095388538
879.6723445629702	1587.0666666666666	33757.333333333336	-0.3625451939355089
880.4054939321335	1587.2	33889.5	-0.03405855147219096
881.1385699235674	1586.9	34097.0	-0.19810968324072026
881.8715725351066	1586.9333333333334	34295.13333333333	-0.6784104392815312
882.604501764586	1587.7	34528.8	-0.06767244118582576
883.3373576098403	1587.4666666666667	34693.3	0.0568499790839845
884.0701400687044	1587.3333333333333	34853.566666666666	0.11577077695775158
884.8028491390132	1587.5333333333333	35032.13333333333	-0.06275866157026895
885.5354848186014	1587.1333333333334	35169.23333333333	0.15090328703947362
886.2680471053038	1586.9333333333334	35263.666666666664	0.08211216844333172
887.0005359969554	1587.2333333333333	35359.46666666667	-0.08615019345710184
887.7329514913906	1586.7333333333333	35520.7	0.04095624560383586
888.4652935864447	1587.6666666666667	35668.73333333333	-0.23525670435853202
889.1975622799522	1586.8666666666666	35907.9	0.11685327694275817
889.929757569748	1586.2333333333333	36156.73333333333	0.010468938266023377
890.6618794536669	1587.5333333333333	36291.0	-0.14639428183440434
891.3939279295437	1587.4	36416.23333333333	-0.00041564630279923543
892.1259029952132	1586.9	36498.46666666667	0.28704059730345094
892.8578046485103	1587.2333333333333	36649.96666666667	0.059044962003969255
893.5896328872698	1587.4666666666667	36800.8	-0.22687234257451053
894.3213877093264	1586.5333333333333	37081.166666666664	0.12726781523084715
895.0530691125149	1587.2666666666667	37362.1	-0.3252212130872861
895.7846770946703	1586.2	37635.0	0.18878369865089414
896.5162116536272	1587.5666666666666	37759.7	0.32268985381865517
897.2476727872206	1587.1	37822.6	0.412091344607603
897.9790604932853	1586.8666666666666	37961.166666666664	-0.02109277574817719
898.7103747696559	1587.2	38173.03333333333	0.20184648940844888
899.4416156141674	1587.6	38404.03333333333	-0.10379426843343408
900.1727830246544	1587.6	38663.23333333333	-0.22133335421832429
900.9038769989521	1587.1	38899.03333333333	-0.20054210627811148
901.634897534895	1587.5666666666666	39123.166666666664	0.37619445817723524
902.365844630318	1587.9333333333334	39272.5	-0.21430217278432395
903.0967182830558	1587.4333333333334	39394.9	-0.014549960029607236
903.8275184909435	1586.9333333333334	39578.76666666667	0.01600405729934005
904.5582452518156	1587.1	39719.36666666667	0.07973143764232304
905.288898563507	1587.2	39821.13333333333	0.15185684646208777
906.0194784238527	1587.4	39944.86666666667	0.18534774343993213
906.7499848306873	1587.0333333333333	40193.066666666666	0.10463196788458828
907.4804177818455	1586.8	40466.86666666667	-0.14258161738680683
908.2107772751625	1587.6	40765.066666666666	0.10199685629017319
908.9410633084728	1587.2333333333333	41019.03333333333	0.20747636764917368
909.6712758796114	1587.3666666666666	41121.5	-0.04467127300226877
910.4014149864129	1586.5	41222.53333333333	-0.3628923367188199
911.1314806267123	1587.3666666666666	41398.433333333334	0.016727284287399634
911.8614727983444	1586.6666666666667	41594.86666666667	-0.20836863127149544
912.5913914991438	1587.5333333333333	41778.63333333333	-0.33484874637372214
913.3212367269456	1587.4	41957.5	0.06885553981116561
914.0510084795844	1587.2333333333333	42132.833333333336	0.13534000968893625
914.7807067548952	1587.4	42260.2	0.8511392832783379
915.5103315507125	1586.1333333333334	42246.7	0.34406363757687697
916.2398828648716	1586.9666666666667	42320.0	0.1332951100501845
916.9693606952068	1587.5333333333333	42455.86666666667	0.500450384793034
917.6987650395532	1588.0666666666666	42594.03333333333	0.14053009423374782
918.4280958957455	1587.2666666666667	42689.36666666667	0.09193598205910229
919.1573532616186	1587.2666666666667	42725.76666666667	-0.021113260102240728
919.8865371350073	1587.7	42765.333333333336	0.44636122218853463
920.6156475137464	1587.4333333333334	42682.066666666666	0.026421192830127324
921.3446843956707	1587.0	42694.0	0.07008666464708806
922.0736477786149	1586.5	42632.6	-0.2933376489838072
922.802537660414	1587.4333333333334	42688.4	0.29878325593349836
923.5313540389027	1587.4666666666667	42686.8	0.06411087766213878
924.2600969119159	1586.7	42711.4	0.5050821048451203
924.9887662772883	1587.3	42622.4	0.036690974373534066
925.7173621328548	1586.8333333333333	42611.53333333333	0.2580263306688513
926.4458844764501	1587.5	42486.53333333333	-0.09449613062751662
927.1743333059092	1587.3666666666666	42312.5	0.3008301159808398
927.9027086190666	1586.5	41977.7	0.10430891860026532
928.6310104137575	1587.4666666666667	41517.6	-0.03371540546732412
929.3592386878165	1587.0666666666666	40928.833333333336	0.17518775285834462
930.0873934390784	1587.1333333333334	40282.433333333334	0.44242892332216943
930.815474665378	1587.1	39540.8	0.3785383316476621
931.5434823645503	1587.5333333333333	38643.066666666666	0.2583096292711693
932.2714165344298	1587.0666666666666	37550.03333333333	0.2170225279785972
932.9992771728516	1587.0	36439.8	0.22061254521911425
933.7270642776504	1587.2666666666667	35338.03333333333	0.23210939988025656
934.4547778466609	1586.8333333333333	34262.5	0.11343191904773245
935.1824178777181	1587.1333333333334	33372.9	0.1211637155307314
935.9099843686568	1587.4	32636.766666666666	-0.1720088013532476
936.6374773173115	1587.5	32126.266666666666	0.5749123090466395
937.3648967215174	1587.2666666666667	31711.1	0.2427535388257734
938.0922425791092	1586.6333333333334	31535.266666666666	0.31817863992348167
938.8195148879216	1588.0333333333333	31646.2	0.2235271638363562
939.5467136457895	1587.6	31867.966666666667	0.05593913646185024
940.2738388505477	1587.0666666666666	32153.5	-0.11412433765391072
941.000890500031	1587.0	32547.9	0.24741661131104922
941.7278685920743	1587.3333333333333	33101.3	-0.06522524463092733
942.4547731245123	1587.4666666666667	33708.73333333333	0.16768614240778726
943.1816040951798	1586.9	34378.76666666667	-0.034874386077933466
943.9083615019116	1587.1666666666667	35079.833333333336	0.0708912481067036
944.6350453425426	1587.2	35862.26666666667	-0.16342330875067115
945.3616556149077	1587.6666666666667	36684.76666666667	0.3181304626436083
946.0881923168415	1586.5666666666666	37446.96666666667	-0.2518294957653817
946.8146554461789	1587.4666666666667	38188.833333333336	-0.04192283640332799
947.5410450007547	1587.5666666666666	38994.433333333334	0.02786494266267905
948.2673609784038	1587.2	39777.03333333333	0.44714940186450924
948.9936033769609	1586.7666666666667	40556.73333333333	-0.2503039832068853
949.7197721942608	1586.8333333333333	41363.53333333333	0.3859518559010689
950.4458674281384	1587.8666666666666	42167.1	0.09775942997594302
951.1718890764284	1587.4	42932.6	0.26513459559676433
951.8978371369658	1587.5	43585.933333333334	0.2623891127995828
952.6237116075853	1587.5	44152.03333333333	0.7614858746780769
953.3495124861216	1587.3	44619.8	-0.004036878763312211
954.0752397704097	1587.2666666666667	45177.933333333334	0.6410948396391762
954.8008934582843	1586.9333333333334	45748.333333333336	0.4627842914615664
955.5264735475803	1587.9	46281.96666666667	0.30360195733120493
956.2519800361324	1586.9666666666667	46822.63333333333	0.542458687098882
956.9774129217755	1587.6333333333334	47259.166666666664	0.1819786096670471
957.7027722023442	1587.1	47751.933333333334	0.4448877425468221
958.4280578756737	1587.5	48072.8	-0.11925773650133165
959.1532699395985	1587.8333333333333	48318.8	0.363218114665236
959.8784083919536	1587.6	48559.86666666667	0.39065507140471883
960.6034732305736	1587.2666666666667	48878.26666666667	0.21127070465557227
961.3284644532936	1587.5666666666666	49107.1	-0.05818287336096944
962.053382057948	1587.7333333333333	49460.7	0.41023953229908294
962.7782260423721	1587.4	49709.666666666664	0.13629606874743133
963.5029964044004	1587.3	49899.53333333333	0.23348561972246804
964.2276931418677	1586.5666666666666	50108.4	0.4116194750850371
964.952316252609	1587.1333333333334	50265.26666666667	0.18025689676638892
965.6768657344589	1587.5333333333333	50334.7	0.38771984951486965
966.4013415852523	1587.2	50370.03333333333	0.41179244720114877
967.1257438028242	1587.3666666666666	50399.2	0.1984555635996617
967.8500723850091	1586.7666666666667	50500.63333333333	0.24364231192249908
968.574327329642	1587.0333333333333	50543.76666666667	0.5447242971813833
969.2985086345576	1586.9333333333334	50659.933333333334	-0.050441888416167806
970.0226162975908	1587.0666666666666	50708.23333333333	0.2956944378608089
970.7466503165765	1587.8	50646.73333333333	-0.11388730474198067
971.4706106893493	1587.3666666666666	50671.6	-0.13859565104673321
972.1944974137441	1587.7666666666667	50503.13333333333	-0.01775661242069742
972.9183104875957	1587.0333333333333	50170.73333333333	0.054829932076030624
973.6420499087391	1587.4666666666667	49844.1	0.5144866053356784
974.3657156750087	1587.5666666666666	49582.26666666667	0.19398928358166306
975.0893077842397	1587.4	49327.03333333333	0.05125028761993783
975.8128262342667	1587.2333333333333	49298.7	0.07464706206181736
976.5362710229247	1586.7666666666667	49156.86666666667	0.3382300230327513
977.2596421480483	1587.2333333333333	48983.333333333336	-0.1902450519618054
977.9829396074724	1587.3	48873.333333333336	0.12615093173687045
978.7061633990318	1586.8666666666666	48659.433333333334	0.008611077824365787
979.4293135205613	1586.9	48465.23333333333	0.22857929986719835
980.1523899698958	1586.5666666666666	48273.86666666667	0.1773981239481396
980.87539274487	1587.6	48280.1	0.26826632683870866
981.5983218433189	1587.0666666666666	48277.5	-0.3452611404805321
982.3211772630771	1586.5	48265.0	-0.2074285656575164
983.0439590019795	1586.4666666666667	48357.96666666667	-0.17143749071821365
983.7666670578608	1588.1666666666667	48429.7	-0.2768226007653492
984.4893014285559	1587.1666666666667	48411.833333333336	-0.14250104038032077
985.2118621118997	1588.2333333333333	48365.13333333333	-0.15656830504091182
985.9343491057269	1587.2666666666667	48348.9	0.17061227993131575
986.6567624078724	1588.1	48172.13333333333	0.005593727048017033
987.3791020161709	1587.3666666666666	48153.7	-0.007150152010614949
988.1013679284573	1586.8	48193.7	-0.19439718431684214
988.8235601425663	1586.9	48241.566666666666	-0.029166293117145844
989.5456786563328	1587.8666666666666	48272.23333333333	0.2118449945678059
990.2677234675917	1587.7333333333333	48332.4	0.20723386171183478
990.9896945741776	1586.8666666666666	48254.63333333333	0.010236820711353144
991.7115919739255	1587.3	48071.96666666667	-0.3567463741266185
992.4334156646702	1587.1333333333334	47814.3	-0.2513944137097691
993.1551656442463	1587.1666666666667	47458.03333333333	-0.37507698264056494
993.8768419104888	1588.2333333333333	47079.46666666667	0.02673178731615863
994.5984444612325	1587.2666666666667	46740.23333333333	0.09459018545126599
995.3199732943121	1587.4666666666667	46399.566666666666	-0.03391877036755749
996.0414284075626	1587.3	46123.6	-0.31680725991580444
996.7628097988187	1586.9333333333334	45926.46666666667	-0.221304872213601
997.4841174659151	1587.7	45767.166666666664	-0.10942948081451986
998.2053514066869	1587.1333333333334	45524.066666666666	-0.07215083380060962
998.9265116189687	1587.4666666666667	45093.433333333334	-0.15802610215218896
999.6475981005952	1587.4	44502.86666666667	-0.4238113389178098
1000.3686108494015	1587.3	43925.2	-0.47365281869540127
1001.0895498632223	1587.8	43566.933333333334	-0.16032541621413443
1001.8104151398923	1587.2	43265.433333333334	-0.21251956236348774
1002.5312066772464	1586.8	42926.46666666667	-0.343744446391687
1003.2519244731194	1587.5333333333333	42585.5	-0.03177805840460087
1003.9725685253462	1587.2	42252.066666666666	0.08971996674007475
1004.6931388317614	1587.2666666666667	41877.03333333333	-0.08838106288868125
1005.4136353902	1587.2	41375.6	0.08332661241134767
1006.1340581984969	1587.6666666666667	40763.3	0.07428142523853096
1006.8544072544867	1587.3666666666666	40054.933333333334	-0.20016119690780623
1007.5746825560042	1587.8333333333333	39400.53333333333	-0.20362691533600208
1008.2948841008844	1587.3	38860.6	-0.0951445076321063
1009.0150118869618	1587.3333333333333	38386.8	-0.18092096691815457
1009.7350659120716	1586.8666666666666	38027.76666666667	-0.2529804135217229
1010.4550461740483	1587.2	37711.6	-0.021639406941602487
1011.174952670727	1587.8333333333333	37377.0	-0.025077868509170806
1011.8947853999423	1586.6666666666667	36970.433333333334	0.08510692157781567
1012.614544359529	1586.5666666666666	36399.9	-0.5726381990124224
1013.334229547322	1587.6	35778.433333333334	0.1007814766653463
1014.0538409611561	1588.0666666666666	35151.933333333334	0.1069784345293433
1014.7733785988661	1587.5333333333333	34530.9	-0.008349193048547629
1015.4928424582868	1587.0	34027.9	-0.20834489631420794
1016.2122325372529	1587.2333333333333	33568.6	-0.12762957702220876
1016.9315488335994	1587.8333333333333	33140.5	-0.6954482160600537
1017.6507913451611	1588.5666666666666	32842.1	-0.08799814849719668
1018.3699600697728	1587.5	32472.4	-0.008436943557048793
1019.0890550052692	1587.4666666666667	32056.833333333332	-0.4273940033286914
1019.8080761494851	1587.4666666666667	31543.3	-0.05847063167043715
1020.5270235002555	1587.8	30942.533333333333	0.6899808435410156
1021.2458970554151	1587.9	30167.066666666666	0.16668354657357187
1021.9646968127987	1587.2666666666667	29460.133333333335	0.21975140361897613
1022.6834227702411	1587.4	28901.233333333334	0.5234307629325794
1023.4020749255772	1587.2333333333333	28379.766666666666	0.1961796647582424
1024.1206532766416	1587.6	27990.0	0.19798206027242177
1024.8391578212693	1588.0666666666666	27633.4	-0.06836031691526322
1025.5575885572953	1587.5	27339.633333333335	0.14730747566399
1026.2759454825539	1587.2666666666667	26902.833333333332	0.12239125018751747
1026.9942285948803	1587.5333333333333	26360.633333333335	0.16540621997842161
1027.7124378921092	1587.5333333333333	25765.866666666665	-0.33456554259466925
1028.4305733720753	1587.5666666666666	25166.166666666668	-0.049114584136870386
1029.1486350326138	1587.3333333333333	24592.466666666667	0.5156796791700834
1029.866622871559	1587.5666666666666	24084.366666666665	0.27743310885796973
1030.584536886746	1586.7	23688.933333333334	0.36366516298231044
1031.3023770760096	1587.6333333333334	23340.766666666666	0.195032221498565
1032.0201434371845	1587.5666666666666	23043.533333333333	0.20380921411628633
1032.7378359681059	1587.5333333333333	22723.8	0.34807474609547495
1033.455454666608	1586.7	22342.533333333333	0.5653150240448102
1034.1729995305259	1587.5	21912.1	0.47747932351059086
1034.8904705576945	1587.4666666666667	21386.633333333335	-0.2646015647611685
1035.6078677459486	1587.1	20861.966666666667	0.3335964587044415
1036.3251910931228	1587.0666666666666	20366.266666666666	0.03777469240189299
1037.042440597052	1586.9	19900.733333333334	-0.086942677796631
1037.7596162555712	1587.5666666666666	19461.433333333334	-0.43066623541121296
1038.4767180665153	1587.4666666666667	19137.133333333335	-0.01567256029121074
1039.1937460277186	1587.4	18837.2	0.17039632572431598
1039.9107001370162	1587.4666666666667	18552.433333333334	-0.7868976325828266
1040.627580392243	1587.6666666666667	18278.2	-0.20811338971505525
1041.3443867912338	1588.1	17934.4	0.10628646906158892
1042.0611193318232	1587.6666666666667	17527.833333333332	0.052677424172748365
1042.7777780118463	1587.3666666666666	17108.866666666665	0.25002830086677036
1043.4943628291376	1587.6	16622.733333333334	0.01829441475817875
1044.2108737815322	1587.0666666666666	16191.066666666668	0.0019825411904180043
1044.9273108668647	1587.1333333333334	15828.033333333333	0.528924152226853
1045.64367408297	1587.6	15495.033333333333	0.8345758375745254
1046.359963427683	1587.6333333333334	15202.7	-0.377296672835518
1047.0761788988382	1587.6666666666667	14958.6	0.34984749409347526
1047.7923204942708	1587.4	14715.5	-0.14222625531681032
1048.5083882118154	1587.1	14462.6	0.08096026654544837
1049.224382049307	1587.2	14152.7	-0.12671050169281753
1049.9403020045802	1587.9333333333334	13818.533333333333	-0.3667698179701242
1050.6561480754697	1586.9666666666667	13483.566666666668	0.09249111906466621
1051.3719202598106	1587.4	13153.5	0.5047002100869885
1052.0876185554378	1587.1333333333334	12869.666666666666	0.052609792955955206
1052.8032429601856	1587.8333333333333	12607.5	-0.5028540143629521
1053.5187934718892	1586.4666666666667	12423.0	0.23117154158030492
1054.2342700883835	1587.6	12254.133333333333	0.2579421570651784
1054.949672807503	1587.4333333333334	12119.166666666666	-0.5426114628282954
1055.6650016270826	1587.6	11946.7	-0.8209332118049147
1056.3802565449573	1589.0333333333333	11745.0	-0.42171847226305437
1057.0954375589617	1593.9	11525.533333333333	-0.2564642344280868
1057.8105446669308	1588.1	11301.366666666667	-0.33371743244854457
1058.5255778666992	1587.5	11080.166666666666	0.5493535991990209
1059.240537156102	1586.8333333333333	10852.033333333333	-0.0781158573921114
1059.9554225329737	1586.5333333333333	10661.166666666666	0.2936287657561402
1060.6702339951491	1587.3	10501.733333333334	0.6614460166354571
1061.3849715404633	1586.3333333333333	10367.4	-0.08407055652710946
1062.0996351667509	1587.6	10257.733333333334	0.8674376830823984
1062.8142248718468	1587.4666666666667	10150.866666666667	0.625938235958267
1063.528740653586	1587.6	9995.5	0.14637524335874919
1064.2431825098029	1587.1	9819.1	1.0916793860144685
1064.9575504383324	1587.4666666666667	9606.9	0.36841197275942034
1065.6718444370097	1586.8	9401.4	-0.18520968599049814
1066.386064503669	1586.9666666666667	9233.133333333333	-0.14575959054096654
1067.1002106361457	1587.4666666666667	9081.366666666667	-0.35916045635097976
1067.8142828322743	1587.1	8959.5	0.3811065696975983
1068.5282810898898	1588.0	8872.1	0.24650860886767156
1069.2422054068265	1587.5666666666666	8768.633333333333	-0.028222015274825225
1069.95605578092	1587.4333333333334	8656.966666666667	-0.1617404058771704
1070.6698322100044	1587.0	8516.533333333333	0.08775103216987838
1071.383534691915	1587.1	8348.3	-0.631169009853206
1072.0971632244864	1587.1666666666667	8175.166666666667	0.00878969594749903
1072.8107178055534	1587.8	8020.266666666666	0.24537747499220108
1073.524198432951	1587.3	7892.533333333334	-0.32131371442712353
1074.2376051045137	1587.4	7788.133333333333	0.9091260182311071
1074.9509378180765	1587.6666666666667	7680.566666666667	0.6871956497391561
1075.6641965714741	1587.7333333333333	7595.9	0.17351632334113795
1076.3773813625414	1587.2333333333333	7499.133333333333	0.10040839780500734
1077.0904921891133	1587.2	7393.3	0.41908040035463856
1077.8035290490245	1586.6	7263.066666666667	-0.21162025949486252
1078.51649194011	1587.9333333333334	7139.1	-0.03129279747980195
1079.2293808602042	1587.4	7013.0	-0.2160689015607986
1079.9421958071423	1587.2333333333333	6899.633333333333	0.47441533958429893
1080.6549367787588	1587.8333333333333	6798.566666666667	-0.6274207816742671
1081.367603772889	1587.8	6736.866666666667	-0.4046641080775668
1082.080196787367	1586.8333333333333	6678.466666666666	0.04549342820066581
1082.7927158200282	1588.1666666666667	6601.966666666666	0.4275348444361223
1083.5051608687072	1586.9333333333334	6499.766666666666	0.20631567224270256
1084.217531931239	1587.1666666666667	6383.866666666667	-0.08449602565157485
1084.9298290054578	1586.8666666666666	6255.8	0.5770943777113795
1085.6420520891993	1588.0666666666666	6166.2	0.9084701714397907
1086.3542011802977	1587.1	6070.7	-0.8515580804838009
1087.0662762765878	1586.9333333333334	6027.4	0.3718135280985408
1087.7782773759047	1587.3	5956.366666666667	-0.20207062316916416
1088.4902044760831	1587.8666666666666	5889.266666666666	0.2996353450464282
1089.202057574958	1587.1666666666667	5800.333333333333	0.39188189061300766
1089.9138366703637	1587.3333333333333	5711.466666666666	0.8291954182237772
1090.6255417601355	1586.6666666666667	5610.166666666667	-0.8159750070817672
1091.337172842108	1587.2666666666667	5524.166666666667	-1.3364160332459163
1092.048729914116	1586.9333333333334	5463.633333333333	0.1979592080757264
1092.7602129739944	1587.2333333333333	5425.566666666667	0.7360765237086678
1093.471622019578	1587.0666666666666	5375.566666666667	0.40140774935579787
1094.1829570487016	1587.0333333333333	5312.766666666666	1.0815254303343371
1094.8942180592	1586.7	5217.166666666667	-0.7649258057217126
1095.605405048908	1586.7	5140.033333333334	0.7339501018498324
1096.3165180156604	1586.7333333333333	5072.8	-0.012457829827782265
1097.027556957292	1587.1	5029.2	0.45024453878540255
1097.7385218716379	1587.7	4997.433333333333	-0.2334471638330128
1098.4494127565324	1587.1666666666667	4945.433333333333	0.8975526051089571
1099.1602296098106	1586.8	4862.866666666667	0.16794918247959364
1099.8709724293074	1587.9	4776.366666666667	1.1001362965825368
1100.5816412128574	1587.2	4716.933333333333	2.6585138182285184
1101.2922359582956	1587.7	4654.7	-1.3949009001521055
1102.0027566634565	1587.6333333333334	4622.0	-0.0906365319403225
1102.7132033261753	1587.0	4570.933333333333	-0.13097011778258127
1103.4235759442865	1586.9333333333334	4502.266666666666	0.28810239931081505
1104.1338745156252	1588.0333333333333	4429.466666666666	0.6169065376849224
1104.844099038026	1587.6666666666667	4375.2	-0.332243756692707
1105.5542495093239	1587.0	4340.266666666666	0.13672769416661626
1106.2643259273534	1588.3333333333333	4291.8	-0.06425266665440135
1106.9743282899494	1587.9	4212.566666666667	-1.1842274195692928
1107.684256594947	1587.8	4134.2	0.4322809983724129
1108.394110840181	1587.3666666666666	4081.7	1.104114484591261
1109.1038910234856	1587.5666666666666	4040.4666666666667	1.2293089905163372
1109.8135971426964	1586.7333333333333	3980.7	-0.10278801610566381
1110.5232291956477	1586.9666666666667	3905.6	0.14987084517109195
1111.2327871801745	1587.9333333333334	3835.4666666666667	-0.3476776907667167
1111.9422710941117	1587.7333333333333	3794.5333333333333	1.3205542538654147
1112.6516809352938	1586.8666666666666	3744.9333333333334	0.15431324010878947
1113.3610167015559	1586.5333333333333	3689.6	1.0613565579676978
1114.0702783907325	1586.4333333333334	3635.4666666666667	2.5082499745360987
1114.7794660006589	1586.6333333333334	3581.8	-1.2389687569013543
1115.4885795291696	1586.7666666666667	3546.9	-0.45765718313525444
1116.1976189740992	1587.1666666666667	3506.733333333333	0.1357688828705933
1116.906584333283	1587.1333333333334	3458.1666666666665	-0.47171044221654096
1117.6154756045555	1586.9	3425.3333333333335	2.218350643103644
1118.3242927857516	1586.4	3381.366666666667	-0.032258972505840665
1119.0330358747062	1587.2333333333333	3345.5	1.0469004339069992
1119.741704869254	1587.1666666666667	3303.733333333333	2.0033277483978518
1120.4502997672296	1587.1	3260.9	-1.010741007862125
1121.1588205664682	1586.1333333333334	1662.3	-4.349600077824688
1121.8672672648045	1586.1666666666667	1662.4	8.436891023780898
1122.5756398600731	1587.0	1661.8333333333333	-5.000788880393908
1123.2839383501089	1586.9333333333334	1663.1333333333334	4.967786911862733
