# Supplementary material for: Roblonski: A Material-Efficient Robo-Fluidic Toolbox for Rapid Photochemical Characterization
Source: ACS Cent Sci. 2026 Feb 6;12(3):333–44. doi: 10.1021/acscentsci.5c02027 (PMC13022720; doi:10.1021/acscentsci.5c02027)
Supplement: Supplementary file 2 [file oc5c02027_si_002.zip › BeerLambertStudy/Raw Data (Automataed)/BLEC Study (2025 Jun 12)/Rubpy2/blec_Rubpy2__12062025_aABS_i4_eEXP_s1_d105e-01_t250-0_m7_v175-0.csv]

name	C:/Users/cbe.mabolha.shared/Documents/Gilson Spectroscopy Project\BLEC Study (2025 Jun 12)\Rubpy2\blec_Rubpy2__12062025_aABS_i4_eEXP_s1_d105e-01_t250-0_m7_v175-0.csv
2025-06-12 18:52:14.842569
mix_iter=7	mix_disp=175.0
droplet_volume=50.0	working_volume=250.0
dilution_scheme=Fractional(value=0.3333333333333333)	n_dil=6
calibration=Calibration(y = f(x); f(x) = -0.244 + 0.9765x; s.t. y > 0.0; Set Feb 4	2025 from "Manuscript Figures Data.xlsx")
count	30
interval	0.1 (Sec)
integration_time	40000 (uSec)
NLC=False	DCC=False	WCAL=-5	Slit=S5
Conc_0=0.105	nFRAC=0.5179974160970203	nConc_(4;1)=0.054389728690187135	aFRAC=0.5186268643430653	aConc_(4;1)=0.05445582075602185
wavelength (nm)	dark reference (int)	light reference (int)	abs (mOD)
W	D	L	S
344.6678771972656	1603.7	1678.0666666666666	-6.376852232396841
345.45221902608614	1589.8333333333333	1666.3666666666666	6.479283136498707
346.236489003635	1588.2666666666667	1662.8333333333333	5.666915039468564
347.02068712774695	1585.8666666666666	1661.5	0.9580733687025784
347.8048133962569	1585.8333333333333	2391.4	21.57044210479806
348.5888678069997	1586.4666666666667	2409.4	25.241837583847882
349.3728503578101	1587.2666666666667	2420.2	23.148104541258487
350.15676104652283	1588.2666666666667	2427.6666666666665	21.567155764579482
350.94059987097285	1588.5666666666666	2439.366666666667	22.344460612381496
351.72436682899485	1587.8	2444.4666666666667	21.334651505529653
352.5080619184237	1587.1333333333334	2454.8	24.27432800046141
353.2916851370942	1586.2666666666667	2456.7	22.70289186167592
354.0752364828412	1585.3666666666666	2464.366666666667	23.448158571292268
354.8587159534994	1586.2666666666667	2463.8333333333335	21.55897040738575
355.6421235469038	1587.4	2469.5666666666666	20.685799603812715
356.42545926088906	1586.4333333333334	2466.1666666666665	20.502823311631836
357.20872309329	1587.6666666666667	2464.9666666666667	18.868843296681362
357.9919150419415	1587.4	2466.4333333333334	20.795876847354485
358.77503510467835	1587.3	2460.133333333333	20.407990267587426
359.5580832793353	1586.3333333333333	2448.633333333333	18.433043951983656
360.34105956374725	1586.7333333333333	2448.6666666666665	20.549028193668352
361.12396395574893	1587.0	2444.9333333333334	19.569078190617827
361.9067964531752	1586.8	2441.3333333333335	18.10939595911347
362.6895570538609	1586.5666666666666	2442.766666666667	19.37970974711248
363.47224575564076	1587.8	2445.6	18.70799180424926
364.2548625563497	1586.9666666666667	2440.9	20.124280654276944
365.0374074538224	1587.5333333333333	2437.233333333333	19.673934114131683
365.8198804458938	1587.0	2436.0666666666666	19.564080506921954
366.6022815303986	1586.8	2436.5333333333333	21.692166869545833
367.3846107051717	1586.6666666666667	2433.3	17.818545365346132
368.1668679680479	1587.5666666666666	2434.7	18.930916655171753
368.9490533168619	1587.4333333333334	2437.633333333333	17.157314642620175
369.7311667494487	1586.6	2441.3	17.629270535892967
370.5132082636429	1587.5333333333333	2454.7	20.14217905810964
371.2951778572795	1587.3	2458.9666666666667	20.993371001189583
372.07707552819323	1587.4666666666667	2457.633333333333	18.627370996741718
372.8589012742189	1588.3333333333333	2468.1	22.386396734465855
373.6406550931913	1587.1333333333334	2471.3333333333335	19.53964159420418
374.4223369829453	1587.2333333333333	2483.5333333333333	19.979631745880123
375.2039469413157	1587.3333333333333	2486.133333333333	19.65304752718906
375.9854849661373	1587.5666666666666	2482.233333333333	19.052218938508197
376.7669510552448	1586.8666666666666	2487.0333333333333	20.211810076142914
377.5483452064732	1587.1333333333334	2494.1	20.709125648387534
378.3296674176572	1587.4	2511.0333333333333	24.336137778202502
379.11091768663164	1586.8	2512.4	22.08875397291106
379.89209601123133	1587.0333333333333	2517.1666666666665	21.095147807816584
380.67320238929113	1586.6666666666667	2519.5	23.499201529611224
381.45423681864577	1587.5	2522.733333333333	24.598741080416865
382.23519929713007	1587.5666666666666	2530.133333333333	23.314743129376495
383.01608982257886	1587.0333333333333	2545.9	24.45429624193123
383.796908392827	1586.9	2554.1	24.09519378626711
384.57765500570923	1586.6666666666667	2553.4333333333334	23.17340346150571
385.3583296590604	1587.2	2549.5666666666666	25.366340668311246
386.1389323507153	1587.2333333333333	2549.8	27.775132096698144
386.91946307850884	1587.1333333333334	2564.5333333333333	28.920285919456038
387.69992184027564	1587.6666666666667	2579.0666666666666	24.617485899667592
388.48030863385065	1586.7333333333333	2605.0	26.329827272594244
389.2606234570687	1587.9	2593.1	28.832115093483527
390.04086630776453	1587.2	2580.133333333333	27.861577373051592
390.82103718377294	1587.8	2584.6666666666665	27.779017259709896
391.6011360829288	1586.9333333333334	2593.4666666666667	26.508757405887295
392.3811630030669	1587.3	2620.366666666667	28.447450449708036
393.161117942022	1586.8333333333333	2661.366666666667	27.587055376044837
393.941000897629	1587.0666666666666	2707.733333333333	29.97245043394538
394.72081186772266	1586.8333333333333	2717.633333333333	30.325487668074253
395.5005508501378	1586.6333333333334	2708.9	32.47849044452496
396.28021784270925	1587.3333333333333	2705.3333333333335	31.798390702921857
397.0598128432718	1587.3333333333333	2714.0	31.365101213088234
397.83933584966024	1587.4666666666667	2716.7	32.00820121496319
398.6187868597095	1587.2333333333333	2730.4	32.8856372965325
399.3981658712542	1586.4	2749.9	32.83886910995767
400.1774728821293	1587.5666666666666	2775.8333333333335	35.79074440640737
400.9567078901696	1587.1	2797.1666666666665	34.963536463626156
401.7358708932098	1586.8333333333333	2803.5666666666666	37.10335423040483
402.5149618890848	1586.7	2786.0333333333333	37.24463447212203
403.2939808756294	1587.4333333333334	2791.233333333333	38.07070877802944
404.07292785067847	1587.0666666666666	2815.5	38.44363054582961
404.8518028120667	1586.8666666666666	2828.9666666666667	38.62533673162497
405.630605757629	1587.0	2832.6	38.95656592968744
406.4093366852001	1586.8	2820.7	40.35912729343445
407.1879955926149	1587.1666666666667	2831.0	44.07316347787064
407.9665824777082	1586.8	2840.6666666666665	41.98190376331278
408.74509733831474	1587.2333333333333	2865.766666666667	43.85441597996692
409.52354017226935	1588.0	2875.733333333333	44.258670657156706
410.3019109774069	1586.9333333333334	2878.5666666666666	47.4181838865992
411.08020975156217	1587.8666666666666	2884.766666666667	44.12712724375315
411.8584364925699	1587.4333333333334	2915.0333333333333	45.65088430956106
412.6365911982651	1587.7	2937.4	48.3620974327332
413.4146738664823	1587.1333333333334	2961.866666666667	48.87865541813442
414.19268449505654	1587.1	2992.266666666667	49.22255571654182
414.97062308182257	1587.3333333333333	3028.8333333333335	51.52551602640872
415.74848962461516	1587.7	3073.133333333333	52.88337979636167
416.52628412126916	1587.4333333333334	3139.1	50.88787472201636
417.3040065696194	1587.6666666666667	3216.633333333333	51.683840289997356
418.0816569675006	1587.3666666666666	3210.4	51.41237768355796
418.8592353127476	1587.4	3195.733333333333	50.72631297806151
419.63674160319533	1586.9333333333334	3209.4333333333334	53.645649434199875
420.4141758366785	1587.3666666666666	3249.7	54.021643019099784
421.1915380110319	1586.9	3263.233333333333	52.43900153475071
421.9688281240904	1586.9333333333334	3260.3333333333335	51.92205609802348
422.7460461736888	1587.6333333333334	3313.766666666667	54.593111551984435
423.52319215766187	1587.7	3381.8333333333335	52.50311665837931
424.3002660738445	1586.9	3465.1	55.504014863697826
425.0772679200714	1587.6666666666667	3607.4	56.04674383313669
425.8541976941775	1587.3333333333333	3749.6	54.66485054971751
426.6310553939975	1586.7666666666667	3818.4	55.96073041272353
427.40784101736625	1587.0666666666666	3874.233333333333	57.52291762155298
428.18455456211865	1586.9333333333334	3993.4	56.535166013137975
428.96119602608934	1586.9666666666667	4187.2	58.425623605950086
429.7377654071133	1587.5	4399.466666666666	59.11201390935472
430.5142627030252	1587.1333333333334	4521.066666666667	58.44753790699072
431.29068791166	1586.8333333333333	4659.266666666666	58.20402669590876
432.06704103085235	1587.6666666666667	4788.6	58.63074666189373
432.8433220584372	1586.8	4871.2	57.81819443209912
433.6195309922492	1586.9	4947.566666666667	61.26574073629065
434.3956678301234	1587.3333333333333	4977.933333333333	60.47907880793089
435.1717325698944	1586.4666666666667	4984.366666666667	58.80523105075359
435.9477252093971	1586.7	5003.3	59.91743219773703
436.72364574646633	1587.2333333333333	5051.866666666667	60.66775720896306
437.49949417893686	1587.4333333333334	5122.533333333334	60.94750663349895
438.27527050464346	1586.8	5216.733333333334	61.326218718612715
439.0509747214211	1587.7333333333333	5393.566666666667	62.05428578548322
439.8266068271044	1587.3666666666666	5655.166666666667	63.37248971000628
440.6021668195283	1587.9	6035.9	65.37062740994828
441.37765469652754	1587.3333333333333	6490.9	64.87386301429245
442.1530704559369	1587.0333333333333	6974.9	64.39995677082854
442.9284140955914	1586.7666666666667	7411.466666666666	64.53235759771368
443.7036856133256	1587.4666666666667	7728.6	65.84497291145907
444.47888500697445	1587.1666666666667	7891.7	66.5038485804599
445.2540122743727	1587.1666666666667	7935.766666666666	67.53968269416352
446.0290674133552	1587.4333333333334	7877.5	67.34052168211507
446.8040504217568	1586.9333333333334	7788.733333333334	66.23076886804729
447.5789612974122	1587.0	7712.2	66.76523736268238
448.35380003815635	1588.0333333333333	7663.1	66.08581583442569
449.1285666418239	1587.1	7632.733333333334	65.87854537807677
449.90326110624983	1587.2	7624.133333333333	64.44014857615429
450.67788342926883	1586.9666666666667	7643.2	63.8725584088097
451.4524336087157	1587.2	7674.133333333333	63.674337170217086
452.22691164242536	1586.8	7721.133333333333	63.67181240688107
453.00131752823256	1587.7333333333333	7796.933333333333	63.57386869507817
453.7756512639721	1587.1666666666667	7859.1	62.612268044247024
454.5499128474788	1587.6	7918.666666666667	61.96783203482259
455.32410227658755	1586.9666666666667	7973.166666666667	60.83217129539281
456.09821954913303	1586.5666666666666	7987.566666666667	60.13540627525809
456.8722646629501	1586.8333333333333	7959.366666666667	59.586358131759454
457.6462376158736	1587.4666666666667	7888.766666666666	57.47534377892632
458.4201384057383	1586.6333333333334	7793.3	57.405908393844264
459.1939670303791	1587.5666666666666	7660.566666666667	55.303926768418165
459.96772348763074	1587.1	7523.066666666667	54.143590710895594
460.741407775328	1586.8333333333333	7366.7	51.54373544904812
461.51501989130577	1587.1666666666667	7236.333333333333	51.00968169860711
462.2885598333988	1587.4333333333334	7121.966666666666	49.550443886486306
463.0620275994419	1587.7333333333333	7038.1	47.93174190245959
463.83542318726995	1587.3666666666666	6967.0	46.77257718571685
464.6087465947177	1587.3	6928.933333333333	45.821032534258805
465.38199781962	1586.9666666666667	6905.666666666667	45.469981320579315
466.1551768598116	1587.4333333333334	6896.366666666667	42.71775553118163
466.92828371312737	1587.7333333333333	6908.133333333333	41.25747555013687
467.7013183774021	1587.0333333333333	6939.933333333333	38.883755073804736
468.4742808504707	1587.6333333333334	6974.4	37.10039497956461
469.24717113016777	1587.3666666666666	7040.366666666667	36.00964908275889
470.0199892143283	1587.4666666666667	7111.133333333333	35.299267637494204
470.792735100787	1587.4666666666667	7175.2	33.565959740699135
471.5654087873788	1587.7666666666667	7258.333333333333	32.51413451650136
472.33801027193834	1587.3666666666666	7330.466666666666	31.483145639005684
473.11053955230057	1586.9	7408.9	31.059560080865857
473.88299662630027	1587.0	7464.633333333333	29.419246019487524
474.65538149177223	1586.9333333333334	7512.3	27.973837923272892
475.4276941465513	1587.0333333333333	7542.733333333334	26.408855131608817
476.1999345884722	1586.9333333333334	7548.266666666666	24.120774714087343
476.97210281536985	1587.4333333333334	7563.233333333334	24.760317864727305
477.74419882507897	1587.8	7536.266666666666	23.244014952164818
478.51622261543446	1587.2333333333333	7505.866666666667	22.178697774487734
479.2881741842711	1586.8666666666666	7477.666666666667	21.828589504346724
480.06005352942367	1586.7666666666667	7427.433333333333	19.662215561002053
480.831860648727	1587.8	7375.466666666666	18.8369890802626
481.60359554001593	1586.6333333333334	7342.733333333334	18.385988439725015
482.37525820112523	1587.8	7284.866666666667	17.25131370837458
483.14684862988975	1587.5333333333333	7243.566666666667	17.1925679047328
483.91836682414424	1588.0666666666666	7194.933333333333	16.275535931390966
484.68981278172356	1587.5	7159.566666666667	16.468164662468233
485.46118650046253	1587.5	7107.233333333334	14.94379862809351
486.23248797819593	1587.0666666666666	7063.466666666666	14.94098421671731
487.0037172127586	1587.1333333333334	7023.3	14.46116868755521
487.7748742019853	1587.7	6987.2	13.774360398535753
488.54595894371096	1586.9666666666667	6946.7	12.219331244438306
489.31697143577026	1587.8	6916.266666666666	12.068529251783293
490.08791167599804	1587.2	6894.433333333333	13.024411791461148
490.8587796622292	1587.0	6854.0	10.853752633143676
491.6295753922984	1587.4333333333334	6825.766666666666	11.464026161728658
492.4002988640406	1587.1666666666667	6802.6	10.785976139445959
493.17095007529053	1586.7333333333333	6762.433333333333	9.644094656105988
493.94152902388305	1587.2666666666667	6736.0	9.818822233521033
494.71203570765294	1587.5	6716.6	10.295914950859132
495.482470124435	1587.7	6685.333333333333	9.343483469126754
496.25283227206404	1587.3333333333333	6655.8	9.99073040218594
497.02312214837485	1587.8333333333333	6628.066666666667	8.345828104375649
497.7933397512024	1588.0333333333333	6603.933333333333	8.934339668722087
498.56348507838123	1587.1666666666667	6577.233333333334	8.531132022180214
499.3335581277464	1587.5333333333333	6559.733333333334	8.354279183791157
500.10355889713264	1587.2333333333333	6550.766666666666	7.504633467406353
500.8734873843747	1587.1	6549.333333333333	8.588385900043798
501.6433435873074	1587.2333333333333	6544.1	6.793348122222732
502.4131275037657	1587.9333333333334	6556.166666666667	8.105630406641831
503.1828391315842	1587.1666666666667	6564.1	6.411361841787148
503.95247846859786	1586.9	6590.2	7.588722931165865
504.72204551264144	1586.8666666666666	6614.366666666667	7.08918661083629
505.49154026154974	1587.3	6643.866666666667	6.6670935160577995
506.2609627131576	1586.6333333333334	6681.766666666666	7.176264289550178
507.03031286529983	1587.0333333333333	6732.3	6.948496916325976
507.7995907158112	1586.8333333333333	6778.9	6.2230077364766645
508.5687962625266	1588.1666666666667	6844.1	5.86758461518673
509.33792950328075	1587.4	6935.133333333333	6.708131864589154
510.1069904359085	1587.5333333333333	7006.3	5.3681168979182114
510.8759790582447	1587.1666666666667	7098.666666666667	6.064936227442945
511.6448953681241	1587.5333333333333	7189.2	5.429856955320647
512.4137393633815	1587.3666666666666	7272.533333333334	4.978551614456587
513.1825110418519	1587.0333333333333	7374.4	5.753629615782052
513.9512104013698	1586.8333333333333	7473.966666666666	5.640540575413445
514.7198374397702	1587.2666666666667	7586.4	5.2291632375735935
515.4883921548881	1587.4333333333334	7682.066666666667	4.311088926348126
516.2568745445578	1587.0	7788.466666666666	4.613781302977354
517.0252846066146	1587.2	7902.166666666667	5.60194237234877
517.793622338893	1587.4	8002.666666666667	4.63709205412382
518.561887739228	1587.2333333333333	8107.633333333333	4.631488661868383
519.3300808054544	1587.7	8193.833333333334	3.8408750148725086
520.0982015354069	1587.3333333333333	8300.366666666667	4.807413018772888
520.8662499269203	1587.3666666666666	8389.833333333334	4.227810313262564
521.6342259778296	1587.0666666666666	8480.2	4.511330161949109
522.4021296859694	1587.4	8557.966666666667	4.234406047553986
523.1699610491747	1586.7333333333333	8623.166666666666	4.520839572509512
523.9377200652801	1587.4	8696.633333333333	4.100024052660017
524.7054067321207	1586.7666666666667	8750.333333333334	3.9933119298765076
525.4730210475309	1587.3	8815.566666666668	4.240449794432834
526.2405630093459	1587.8	8870.366666666667	3.5267715567446576
527.0080326154003	1587.3	8937.633333333333	3.8397239698327588
527.7754298635291	1587.9666666666667	8984.3	3.340138701076398
528.5427547515668	1588.1	9024.666666666666	2.1916221824803093
529.3100072773485	1587.6	9070.633333333333	2.7227244970317894
530.077187438709	1587.1666666666667	9128.033333333333	4.098722146486766
530.8442952334829	1587.6333333333334	9171.866666666667	4.319942214852452
531.6113306595051	1587.7333333333333	9201.333333333334	3.7428216976176096
532.3782937146104	1587.3666666666666	9234.666666666666	3.0356285874586892
533.1451843966338	1587.8666666666666	9269.233333333334	2.73185483807602
533.9120027034099	1587.3666666666666	9322.866666666667	3.191263755528306
534.6787486327736	1586.7333333333333	9344.933333333332	3.0409388887478066
535.4454221825597	1587.7666666666667	9379.033333333333	2.801651039921837
536.212023350603	1587.7	9427.6	3.716268290785547
536.9785521347383	1587.4666666666667	9460.466666666667	3.7061409341439373
537.7450085328004	1586.9666666666667	9469.0	3.0577300649172505
538.5113925426242	1587.1666666666667	9494.5	2.318435736706219
539.2777041620444	1587.7333333333333	9516.433333333332	1.5437435664438213
540.0439433888959	1587.4666666666667	9535.033333333333	1.9405823245408338
540.8101102210134	1587.6666666666667	9555.7	1.9118631137454734
541.5762046562318	1587.9666666666667	9579.066666666668	1.5243958303483736
542.3422266923859	1588.0	9602.933333333332	2.0675814483575956
543.1081763273105	1587.5	9631.433333333332	2.4581035479149485
543.8740535588404	1588.0	9625.266666666666	2.3442340019650922
544.6398583848105	1587.9	9623.9	1.6749749758087802
545.4055908030555	1587.6333333333334	9629.3	0.8396971649887753
546.1712508114102	1587.9333333333334	9631.6	2.0710280558074965
546.9368384077096	1587.8	9633.866666666667	2.187931582520103
547.7023535897882	1587.6666666666667	9633.333333333334	1.2396787335405128
548.4677963554811	1588.4666666666667	9649.833333333334	1.9564185296900607
549.2331667026231	1587.6666666666667	9647.433333333332	1.7421547568798572
549.9984646290487	1587.6	9643.8	1.2074215096368164
550.7636901325931	1587.2	9652.6	1.3104478213689235
551.5288432110908	1587.5	9650.033333333333	1.880388900879501
552.2939238623768	1586.8	9643.033333333333	1.9360079170140654
553.0589320842859	1587.4666666666667	9630.166666666666	1.086730237356716
553.8238678746528	1587.4666666666667	9647.2	1.8215174522195876
554.5887312313124	1588.0	9651.266666666666	1.3432104676354202
555.3535221520995	1587.4	9649.966666666667	0.8213278269210702
556.1182406348488	1587.6666666666667	9649.0	0.8736333206962213
556.8828866773954	1587.6666666666667	9628.433333333332	0.8686541321113883
557.6474602775738	1587.4333333333334	9625.333333333334	0.5857288966820514
558.411961433219	1587.6	9636.8	1.0678219231421717
559.1763901421657	1587.5333333333333	9636.633333333333	0.6713673330660707
559.9407464022488	1586.7666666666667	9647.366666666667	0.5193416747257646
560.7050302113031	1588.0	9655.866666666667	0.5296526624499969
561.4692415671633	1588.2333333333333	9670.766666666666	0.5789052591796333
562.2333804676643	1587.8	9682.966666666667	0.7929346480550423
562.997446910641	1587.6666666666667	9704.5	0.2569019287346747
563.7614408939281	1587.3	9713.5	-0.2974016074667288
564.5253624153604	1587.1666666666667	9744.133333333333	1.1924851935515102
565.2892114727728	1587.4666666666667	9770.066666666668	0.2035032376379971
566.0529880639999	1586.9	9786.866666666667	0.7138207959765763
566.8166921868768	1587.8666666666666	9786.233333333334	0.09006393666561147
567.5803238392382	1587.4666666666667	9804.333333333334	0.8005950593444958
568.3438830189189	1587.3333333333333	9825.033333333333	0.7598374502996876
569.1073697237535	1588.1	9841.6	0.10349721419756004
569.8707839515772	1587.8666666666666	9865.0	0.7684786535051129
570.6341257002246	1587.6	9889.466666666667	1.285309190582676
571.3973949675305	1587.5666666666666	9898.733333333334	0.31363923103832964
572.1605917513298	1587.7333333333333	9903.666666666666	-0.3027958364046183
572.9237160494572	1587.1666666666667	9910.2	0.08697509539844744
573.6867678597476	1587.7	9937.333333333334	0.8608107126615088
574.4497471800358	1587.3666666666666	9927.733333333334	0.33512187084885153
575.2126540081566	1587.3	9937.166666666666	0.4943966859233633
575.9754883419448	1587.5666666666666	9944.5	0.012126074216954377
576.7382501792351	1587.4666666666667	9955.666666666666	0.29418939495265345
577.5009395178625	1587.9666666666667	9968.033333333333	0.09329448876359561
578.2635563556619	1587.2	9977.566666666668	-0.37769163960561375
579.0261006904677	1587.4333333333334	9990.266666666666	0.20161552572935262
579.7885725201152	1588.0	10019.733333333334	0.7354575990793562
580.5509718424388	1587.1666666666667	10029.766666666666	-0.06001017345670607
581.3132986552736	1588.1333333333334	10045.133333333333	-0.3319574857718421
582.0755529564542	1587.0	10072.433333333332	-0.1859184826275857
582.8377347438156	1587.7	10099.3	0.34199432070242075
583.5998440151925	1587.5	10124.233333333334	0.9047964124642824
584.3618807684197	1587.0	10153.2	0.9982190927242569
585.123845001332	1587.6333333333334	10160.366666666667	0.15707433340507232
585.8857367117644	1587.4	10192.833333333334	-0.1984600450633909
586.6475558975515	1587.5666666666666	10246.2	0.5202764986809105
587.4093025565281	1587.3	10277.4	0.08496712853124906
588.1709766865292	1587.7333333333333	10316.333333333334	-0.16416159987916393
588.9325782853895	1587.0333333333333	10382.2	0.9952987895383055
589.6941073509438	1587.2	10429.533333333333	0.07204185233269719
590.4555638810269	1587.5333333333333	10497.166666666666	0.3868776192247435
591.2169478734736	1586.8333333333333	10571.166666666666	0.6659784837727796
591.9782593261189	1587.3	10662.366666666667	0.8574645614246161
592.7394982367973	1587.6	10726.3	0.9403801091099151
593.5006646033439	1587.1333333333334	10817.433333333332	-0.43265325709615454
594.2617584235933	1587.2666666666667	10910.333333333334	-0.16300917850112065
595.0227796953804	1587.2333333333333	11011.633333333333	0.13673122868421692
595.78372841654	1587.8333333333333	11102.2	-0.17494177907054864
596.544604584907	1587.0333333333333	11211.266666666666	0.47407219191121286
597.3054081983161	1586.9666666666667	11312.633333333333	-0.6083629636979491
598.0661392546021	1586.7666666666667	11470.7	1.4259762987098588
598.8267977515999	1586.8333333333333	11595.766666666666	0.23292579891738727
599.5873836871442	1587.0333333333333	11723.866666666667	0.4300730857272583
600.34789705907	1587.7	11839.566666666668	0.3588171730007246
601.1083378652119	1588.2	11977.166666666666	0.5298332266130906
601.8687061034049	1587.4333333333334	12100.2	-0.20513026004020016
602.6290017714836	1587.4333333333334	12238.566666666668	0.10330764948646877
603.3892248672829	1587.7333333333333	12379.133333333333	-0.001341481213904592
604.1493753886377	1587.1	12547.033333333333	1.2261618932950387
604.9094533333828	1587.1	12673.6	0.13712809935179543
605.6694586993528	1587.5333333333333	12808.833333333334	0.4143163360038673
606.4293914843829	1587.0666666666666	12944.733333333334	0.14150365794253686
607.1892516863076	1587.2333333333333	13076.9	-0.421880524212056
607.9490393029618	1587.0333333333333	13224.733333333334	0.3509299709463215
608.7087543321802	1587.2666666666667	13345.533333333333	0.2820306064255564
609.4683967717978	1587.2333333333333	13467.4	-0.00974822705198832
610.2279666196492	1587.3	13593.533333333333	0.15436307669561772
610.9874638735695	1587.3333333333333	13730.733333333334	0.4257982318063565
611.7468885313933	1586.9666666666667	13856.566666666668	-0.15335548870729815
612.5062405909555	1587.2333333333333	13981.833333333334	0.2897524319966922
613.2655200500909	1587.2333333333333	14129.066666666668	0.07734201890222332
614.0247269066342	1587.5333333333333	14246.5	0.1738582542498845
614.7838611584203	1587.4333333333334	14358.533333333333	0.875971473834148
615.5429228032841	1586.7333333333333	14468.5	-0.3381310455190891
616.3019118390603	1586.8666666666666	14553.633333333333	0.5719884831957639
617.0608282635836	1588.0666666666666	14653.566666666668	0.38907978223968154
617.8196720746892	1587.4	14746.833333333334	0.35437160353933517
618.5784432702114	1587.5666666666666	14833.1	-0.055736015006595974
619.3371418479854	1587.8666666666666	14888.566666666668	0.1186518136784207
620.0957678058459	1586.7	14947.4	0.2341017395555161
620.8543211416277	1586.8666666666666	15020.3	-0.2930207783393636
621.6128018531655	1587.1666666666667	15083.233333333334	0.18775337984282658
622.3712099382943	1587.3333333333333	15096.4	-0.8981534002645024
623.1295453948488	1587.2666666666667	15186.733333333334	-0.034062312323586724
623.8878082206638	1587.5	15266.033333333333	0.07091429388387294
624.6459984135743	1587.3333333333333	15338.866666666667	0.2558857734095268
625.4041159714149	1587.0666666666666	15409.866666666667	0.6214875490166439
626.1621608920203	1587.5333333333333	15430.466666666667	-0.6698198378603433
626.9201331732256	1587.0333333333333	15484.833333333334	0.2073355337435654
627.6780328128656	1586.9	15539.066666666668	0.026977906050193314
628.4358598087749	1587.5	15568.6	-0.11802324546871348
629.1936141587885	1587.2	15607.1	0.13115578098035643
629.9512958607411	1587.5333333333333	15621.466666666667	0.34879860181139627
630.7089049124675	1587.0	15625.5	-0.3102799384610178
631.4664413118026	1587.5333333333333	15628.2	-0.1546284028380933
632.2239050565811	1587.6666666666667	15645.533333333333	0.40798368707325566
632.9812961446379	1587.6	15668.966666666667	0.3640856326799241
633.7386145738079	1587.5333333333333	15686.3	0.2783494655022476
634.4958603419257	1587.1333333333334	15691.3	0.3090556158101712
635.2530334468262	1586.0333333333333	15685.233333333334	-0.41153537655011685
636.0101338863443	1587.3	15671.666666666666	0.21795687304479522
636.7671616583146	1587.4	15677.566666666668	0.3443212946981238
637.5241167605723	1587.5666666666666	15654.533333333333	-0.04836556585226744
638.2809991909518	1587.0	15655.666666666666	0.39634100075831746
639.037808947288	1587.2333333333333	15621.033333333333	-0.43303253734702907
639.7945460274159	1586.7666666666667	15610.633333333333	0.06297332197687948
640.5512104291702	1587.3666666666666	15582.066666666668	-0.2543942947562059
641.3078021503857	1587.7333333333333	15574.3	-0.2255774260636494
642.0643211888971	1587.3333333333333	15554.666666666666	0.15445894152261078
642.8207675425394	1586.9333333333334	15527.366666666667	0.20358446841608002
643.5771412091474	1588.2333333333333	15513.233333333334	0.11853100541382573
644.3334421865558	1587.3333333333333	15483.866666666667	0.3824845310871671
645.0896704725996	1587.1333333333334	15457.9	0.05218656211103419
645.8458260651132	1587.7	15450.266666666666	0.6082000591387018
646.6019089619319	1587.0333333333333	15458.0	-0.15130339634272402
647.3579191608902	1587.8666666666666	15443.7	-0.30079629787998335
648.1138566598231	1587.0666666666666	15416.9	0.7721463343765891
648.8697214565653	1587.4666666666667	15364.433333333332	0.14503106925660517
649.6255135489516	1587.5666666666666	15326.7	-0.022126460655153113
650.3812329348169	1587.0333333333333	15336.966666666667	0.24327421251607356
651.1368796119959	1587.1333333333334	15377.866666666667	0.09973536188988155
651.8924535783235	1586.7666666666667	15400.6	-0.006287774400324948
652.6479548316345	1587.5	15361.233333333334	0.016816661289140677
653.4033833697637	1586.7666666666667	15337.366666666667	-0.2010361937375854
654.1587391905458	1587.0	15335.133333333333	0.22434226016892345
654.9140222918159	1587.0333333333333	15337.3	-0.011580807176535134
655.6692326714084	1587.2	15332.066666666668	-0.09899217851821318
656.4243703271585	1587.1333333333334	15321.666666666666	0.13071823989516296
657.1794352569008	1586.8666666666666	15343.766666666666	0.12524259496220735
657.9344274584702	1587.9333333333334	15377.833333333334	0.07769132076232545
658.6893469297014	1587.4	15370.5	-0.9107107012362212
659.4441936684294	1587.5333333333333	15411.233333333334	0.07016954223659054
660.1989676724888	1587.3666666666666	15442.1	-0.2684502277168252
660.9536689397146	1587.3666666666666	15469.8	0.35365025156082236
661.7082974679414	1587.2333333333333	15499.7	-0.29125360943705175
662.4628532550042	1587.1333333333334	15546.566666666668	0.46276604848977493
663.2173362987378	1587.0666666666666	15582.9	-0.23163089870028955
663.9717465969768	1587.3666666666666	15650.266666666666	0.7222162303234841
664.7260841475563	1587.0	15715.466666666667	-0.286802311712478
665.480348948311	1587.1333333333334	15785.033333333333	0.08871612282641021
666.2345409970756	1587.5	15853.5	0.4487531018181
666.988660291685	1587.8666666666666	15927.8	0.2171015531699577
667.742706829974	1587.7666666666667	16010.533333333333	0.06725474164579012
668.4966806097776	1586.9333333333334	16090.666666666666	0.08684522104335501
669.2505816289303	1587.1666666666667	16188.966666666667	0.11898642025776938
670.0044098852671	1587.7666666666667	16296.333333333334	0.5170237495657537
670.7581653766227	1586.4333333333334	16367.433333333332	0.25765810642445924
671.511848100832	1587.3	16436.1	-0.13159508475948328
672.2654580557298	1586.5333333333333	16534.266666666666	-0.182034851476148
673.0189952391509	1587.1333333333334	16649.433333333334	0.3923088144212131
673.7724596489301	1587.3333333333333	16716.2	0.06602961519645274
674.5258512829022	1586.6666666666667	16830.733333333334	0.15672003466816506
675.279170138902	1587.2666666666667	16927.233333333334	-0.2386930697678777
676.0324162147645	1587.5	17009.333333333332	-0.35374598266988383
676.7855895083242	1587.2333333333333	17150.9	0.14140521434282452
677.5386900174161	1587.5	17282.466666666667	-0.19641925027350898
678.2917177398749	1587.2	17408.9	-0.16557916713976134
679.0446726735356	1586.8	17546.2	0.10069776314290249
679.797554816233	1586.5666666666666	17684.833333333332	-0.6380037732150394
680.5503641658016	1587.1	17797.1	0.22064155576712818
681.3031007200765	1587.2	17911.433333333334	0.27056111228148977
682.0557644768925	1587.3333333333333	17989.866666666665	-0.4754481337293339
682.8083554340842	1587.0333333333333	18073.966666666667	0.2933704172420591
683.5608735894867	1587.4333333333334	18182.133333333335	0.09509719270533996
684.3133189409347	1586.8333333333333	18301.4	0.0545677149451289
685.0656914862628	1587.2333333333333	18449.6	-0.2102836304124199
685.8179912233061	1587.2666666666667	18603.233333333334	0.2484926355448424
686.5702181498993	1587.3	18716.366666666665	-0.32019051435888435
687.3223722638772	1588.0	18859.733333333334	-0.04861058197172509
688.0744535630747	1586.7333333333333	19030.6	0.0663962394986654
688.8264620453265	1587.0	19152.666666666668	0.5863557185360433
689.5783977084674	1587.1666666666667	19241.666666666668	0.47749556796699966
690.3302605503324	1587.3	19317.2	-0.14368042240308096
691.082050568756	1587.7333333333333	19415.633333333335	-0.034103197950232235
691.8337677615733	1587.1666666666667	19494.266666666666	0.1293666887312944
692.585412126619	1588.0	19583.533333333333	-0.18820020325768513
693.3369836617278	1587.3666666666666	19682.633333333335	0.17523861019843498
694.0884823647348	1586.8333333333333	19784.866666666665	0.3342373649334392
694.8399082334745	1587.1	19845.966666666667	0.3378841109863313
695.5912612657819	1587.4666666666667	19945.866666666665	0.1064670520971235
696.3425414594917	1587.0666666666666	20015.233333333334	-0.08012001765210937
697.0937488124388	1587.9	20082.633333333335	0.2231369057755996
697.8448833224579	1587.6	20167.266666666666	-0.02882786293409239
698.5959449873841	1587.8666666666666	20228.866666666665	0.27033872202862735
699.3469338050518	1587.2333333333333	20302.066666666666	-0.08817345460391632
700.0978497732962	1587.8666666666666	20313.166666666668	-0.3052662037270788
700.8486928899517	1587.8666666666666	20359.8	0.4482851050903452
701.5994631528534	1587.7	20397.0	0.35957300365765477
702.3501605598362	1587.6333333333334	20431.566666666666	0.3335400475498734
703.1007851087347	1587.6	20418.433333333334	-0.22134785928028258
703.8513367973837	1587.5	20421.966666666667	-0.15292776448703652
704.6018156236181	1587.4666666666667	20429.933333333334	0.049173357378842146
705.3522215852728	1586.6	20445.833333333332	0.34863355206862956
706.1025546801824	1587.5333333333333	20428.433333333334	0.41357136091708535
706.8528149061818	1587.1	20411.1	-0.3082771727272446
707.603002261106	1587.6	20376.166666666668	0.05933211056521135
708.3531167427894	1587.3666666666666	20352.533333333333	0.06712177669274072
709.1031583490673	1588.0	20298.7	-0.24364737988657995
709.8531270777742	1587.3333333333333	20255.966666666667	-0.34571046215461665
710.6030229267449	1587.1666666666667	20180.133333333335	-0.32066476343523354
711.3528458938142	1587.3666666666666	20141.433333333334	-0.22308913914409093
712.1025959768172	1586.8	20100.266666666666	0.04379103707608061
712.8522731735884	1587.7	20020.333333333332	-0.011780427241809928
713.6018774819628	1587.2	19968.133333333335	-0.010238438590533914
714.351408899775	1587.2333333333333	19873.133333333335	0.006333443051951829
715.1008674248601	1587.6666666666667	19746.566666666666	-0.34107252878222716
715.8502530550527	1586.5	19637.433333333334	0.08100750779012053
716.5995657881876	1586.8666666666666	19503.4	-0.004039959943174318
717.3488056220998	1586.9333333333334	19404.7	-0.09911059050814205
718.097972554624	1587.6666666666667	19361.866666666665	-0.5160647481565958
718.8470665835949	1587.2333333333333	19289.366666666665	-0.4470964360354678
719.5960877068475	1587.3	19221.133333333335	-0.013955913476395965
720.3450359222164	1587.4	19163.033333333333	0.11615268691658956
721.0939112275368	1587.3	19132.466666666667	0.250902268080441
721.842713620643	1587.5666666666666	19112.166666666668	0.056176146292571214
722.5914430993702	1587.4666666666667	19061.633333333335	-0.45871925243933914
723.340099661553	1587.7	19040.266666666666	0.654950062672159
724.0886833050263	1588.2666666666667	19005.266666666666	0.2560757496834659
724.837194027625	1587.4	18936.333333333332	0.010847734683562508
725.5856318271836	1587.6333333333334	18890.2	-0.1706464927282466
726.3339967015373	1587.2666666666667	18881.633333333335	0.17581891489011506
727.0822886485207	1588.0	18864.4	-0.06284050242087398
727.8305076659686	1587.4666666666667	18819.833333333332	-0.0865191201233755
728.5786537517159	1587.6	18777.7	0.8513960985946692
729.3267269035974	1587.4666666666667	18683.033333333333	-0.16932648197830377
730.0747271194479	1587.1333333333334	18656.033333333333	0.18068723266682898
730.822654397102	1587.2	18645.433333333334	-0.6436487315150241
731.5705087343949	1587.4	18644.366666666665	-0.029703966616102948
732.3182901291611	1587.7	18625.733333333334	0.18016462959266316
733.0659985792356	1587.2333333333333	18601.666666666668	0.43158794198105044
733.8136340824532	1587.6333333333334	18565.466666666667	0.3958190259185495
734.5611966366486	1587.2666666666667	18533.733333333334	0.15550094441862933
735.3086862396566	1587.4666666666667	18477.066666666666	-0.5002722108895813
736.056102889312	1588.0666666666666	18475.033333333333	0.20579060474574
736.8034465834498	1587.1666666666667	18474.233333333334	-0.05743213021717427
737.5507173199047	1587.8	18480.566666666666	0.3978131593721029
738.2979150965115	1587.6666666666667	18466.866666666665	0.08148460120616272
739.045039911105	1587.4333333333334	18440.366666666665	-0.18636060170306287
739.79209176152	1587.4	18439.6	-0.13913996655801533
740.5390706455914	1587.2	18443.566666666666	-0.0
741.285976561154	1587.2333333333333	18442.066666666666	-0.0034355547004875815
742.0328095060426	1587.6666666666667	18430.4	-0.4106511456829768
742.7795694780918	1587.2333333333333	18423.733333333334	-0.25443434212887706
743.5262564751367	1587.4	18431.633333333335	0.5073614611847984
744.272870495012	1587.3	18376.533333333333	-0.5954050344963356
745.0194115355524	1587.8333333333333	18359.866666666665	0.5951056595247526
745.765879594593	1586.9	18296.566666666666	-0.7980444981429738
746.5122746699683	1587.9333333333334	18310.733333333334	0.13160229054244402
747.2585967595134	1587.4666666666667	18288.433333333334	0.36247574772141106
748.0048458610628	1587.6666666666667	18311.466666666667	0.45555581388255667
748.7510219724516	1587.3666666666666	18323.466666666667	-0.10897449149632983
749.4971250915144	1587.8333333333333	18377.8	-0.3421626783900601
750.243155216086	1587.7666666666667	18399.266666666666	-0.07404879881006164
750.9891123440015	1586.7666666666667	18471.9	-0.20828629196661885
751.7349964730954	1587.4	18494.266666666666	-0.24310657789364082
752.4808076012027	1587.2666666666667	18517.466666666667	-0.01539096241510291
753.2265457261582	1588.0	18529.133333333335	-0.20674384358443987
753.9722108457964	1587.5	18599.6	-0.20843324660284798
754.7178029579526	1587.6	18652.266666666666	-0.3069872334762308
755.4633220604613	1587.2666666666667	18729.466666666667	-0.09541732405733008
756.2087681511574	1587.5	18767.633333333335	0.19722001624695534
756.9541412278757	1587.4	18805.766666666666	0.07987937331914131
757.699441288451	1587.7333333333333	18834.833333333332	-0.23411762745877188
758.4446683307182	1586.9333333333334	18875.366666666665	-0.2285366151311094
759.1898223525119	1587.0666666666666	18950.5	-0.02834602700990059
759.9349033516671	1587.1666666666667	19002.0	-0.1737013391607268
760.6799113260186	1587.6	19101.0	-0.292515972681377
761.424846273401	1587.2	19189.133333333335	-0.065789983333948
762.1697081916495	1587.7	19239.633333333335	-0.14185542573793664
762.9144970785986	1588.0333333333333	19286.4	0.08262140044048812
763.6592129320832	1588.0666666666666	19340.1	-0.16143564075962896
764.4038557499381	1587.6666666666667	19373.666666666668	0.3118454817000369
765.1484255299982	1587.4666666666667	19412.433333333334	0.0576662236140441
765.8929222700982	1587.7333333333333	19485.033333333333	0.18203255709240565
766.637345968073	1586.7333333333333	19553.3	-0.020143173820768003
767.3816966217572	1587.1666666666667	19646.9	0.5149252500042277
768.1259742289859	1587.7666666666667	19746.5	0.3588966920127425
768.8701787875938	1587.2	19830.0	0.30085774070827925
769.6143102954156	1587.0666666666666	19894.833333333332	0.35597391622366703
770.3583687502863	1587.2	19954.1	-0.13003076641698716
771.1023541500406	1587.5	20040.566666666666	0.8991859408545692
771.8462664925133	1587.2333333333333	20075.866666666665	-0.09003493784262966
772.5901057755393	1588.3333333333333	20179.766666666666	0.005450683290957124
773.3338719969533	1587.4	20271.133333333335	-0.10613702102883672
774.0775651545903	1587.5333333333333	20342.766666666666	-0.04630934949428849
774.8211852462848	1587.5666666666666	20440.933333333334	0.24270715147809804
775.5647322698719	1587.5666666666666	20535.733333333334	-0.32610741329992476
776.3082062231862	1586.4	20610.4	-0.34913977143278163
777.0516071040627	1587.3	20660.466666666667	0.0007589980013623184
777.7949349103361	1587.4666666666667	20727.366666666665	-0.2956326013681462
778.5381896398412	1587.3333333333333	20821.333333333332	0.11742937693848819
779.281371290413	1587.0666666666666	20956.266666666666	0.15922475393553168
780.024479859886	1587.6666666666667	21052.866666666665	-0.08031335795488886
780.7675153460953	1586.4666666666667	21135.066666666666	-0.2783530967323905
781.5104777468754	1587.8333333333333	21251.5	0.11412671407969663
782.2533670600615	1587.4666666666667	21384.0	-0.2668291999814065
782.996183283488	1587.4666666666667	21521.8	0.19321444009867034
783.73892641499	1587.7	21640.9	0.3936159302597797
784.4815964524023	1587.2666666666667	21753.5	0.3238744867452895
785.2241933935596	1587.1333333333334	21884.0	0.1433843676765394
785.9667172362967	1586.9	21991.2	0.2341921787899013
786.7091679784486	1587.0333333333333	22048.666666666668	0.21088440304731398
787.4515456178499	1587.1333333333334	22163.466666666667	0.017589110325657003
788.1938501523355	1587.1	22279.466666666667	-0.21542489538819182
788.9360815797401	1587.7666666666667	22438.9	0.05554579036669892
789.6782398978987	1587.3666666666666	22570.766666666666	0.11315861497106311
790.420325104646	1587.7333333333333	22714.933333333334	0.2885675449599248
791.1623371978169	1587.3666666666666	22819.033333333333	-0.2004130924261316
791.9042761752461	1587.4666666666667	22878.066666666666	-0.17267224421666907
792.6461420347684	1586.9	22946.2	-0.027109560535744214
793.3879347742187	1587.5333333333333	23056.766666666666	0.00944015828543645
794.1296543914318	1586.8666666666666	23147.533333333333	0.11953102335714626
794.8713008842426	1587.2666666666667	23264.0	0.08148352218272514
795.6128742504857	1587.6666666666667	23386.2	0.09829844466754016
796.354374487996	1586.3333333333333	23515.833333333332	0.3942809402328248
797.0958015946084	1587.4	23612.1	0.19196934699863985
797.8371555681575	1587.5666666666666	23756.833333333332	0.49263965973834317
798.5784364064783	1587.1333333333334	23831.9	-0.29925636534141387
799.3196441074057	1586.4666666666667	23934.066666666666	-0.20206250193583847
800.0607786687742	1586.9666666666667	24050.166666666668	0.058004667841115354
800.8018400884189	1587.4666666666667	24162.6	-0.07694413221154885
801.5428283641745	1587.9666666666667	24267.166666666668	-0.0791438983492778
802.2837434938757	1586.8666666666666	24414.566666666666	0.48540586069283864
803.0245854753575	1586.3333333333333	24506.5	0.20468811922063557
803.7653543064547	1587.2666666666667	24583.033333333333	-0.3115046977428582
804.5060499850019	1586.8666666666666	24721.6	0.5691765502633318
805.2466725088342	1587.5	24798.1	0.3313117632287023
805.9872218757862	1586.5	24899.533333333333	0.10557618880311487
806.7276980836928	1587.1333333333334	25008.466666666667	-0.23048625165967931
807.4681011303886	1586.5	25098.066666666666	-0.03263180081430619
808.2084310137088	1587.3333333333333	25171.233333333334	-0.16999736880899333
808.948687731488	1587.3	25295.1	0.09954264501651292
809.688871281561	1587.1333333333334	25387.766666666666	0.26588198596037166
810.4289816617627	1587.0666666666666	25479.333333333332	-0.053316510403713345
811.1690188699278	1587.9333333333334	25577.866666666665	0.09052541750523475
811.9089829038911	1587.4	25646.866666666665	0.32744598751989545
812.6488737614875	1587.6	25675.5	-0.6389784574605437
813.3886914405518	1587.5333333333333	25832.533333333333	-0.1874462643447162
814.1284359389189	1587.0	25973.166666666668	0.1347760619289716
814.8681072544233	1586.8	26092.866666666665	0.11343508242499446
815.6077053849002	1587.7	26168.1	0.3570468829671898
816.3472303281842	1586.8666666666666	26198.733333333334	-0.04117143052387785
817.0866820821101	1586.9333333333334	26187.1	-0.35058712381058627
817.8260606445127	1586.6	26237.333333333332	0.006459949576524147
818.5653660132269	1587.7666666666667	26352.566666666666	0.3526321035700032
819.3045981860876	1587.1333333333334	26468.966666666667	0.060512385656305887
820.0437571609293	1587.6666666666667	26611.066666666666	0.2737251702316667
820.7828429355872	1586.9	26685.8	-0.33382588454649526
821.5218555078957	1588.0	26789.533333333333	0.06089370557288172
822.26079487569	1586.9333333333334	26893.133333333335	0.019450230959370457
822.9996610368046	1587.2	27000.0	-0.004557201654887798
823.7384539890745	1587.2333333333333	27057.066666666666	0.3940644028866375
824.4771737303345	1587.7	27126.966666666667	-0.3784790483022747
825.2158202584193	1587.6	27228.933333333334	0.04065137820378782
825.9543935711638	1586.8333333333333	27311.7	-0.14797613590964648
826.6928936664028	1587.1333333333334	27399.5	0.20643639372607525
827.4313205419711	1587.0666666666666	27430.8	-0.06945360028938902
828.1696741957036	1587.4666666666667	27458.766666666666	-0.16391944034547354
828.907954625435	1587.6666666666667	27550.6	0.26883805750458256
829.646161829	1587.7666666666667	27679.633333333335	0.1409490312417289
830.3842958042337	1587.6	27794.433333333334	0.1773545017214518
831.1223565489707	1586.9	27854.866666666665	0.05180722817908538
831.8603440610459	1587.4666666666667	27962.7	0.20587373645866108
832.598258338294	1586.3333333333333	28026.0	-0.018068079251573416
833.3360993785501	1587.2666666666667	28087.566666666666	-0.4477156149149721
834.0738671796487	1587.6	28203.933333333334	0.28509437991348074
834.8115617394246	1586.9	28261.6	-0.3303814114678268
835.5491830557129	1587.0333333333333	28322.466666666667	0.00541475157543416
836.2867311263482	1587.2	28372.733333333334	-0.037830482730189734
837.0242059491653	1587.1	28532.8	0.27945806749575997
837.7616075219992	1587.2	28597.7	0.2487555535820967
838.4989358426844	1587.7666666666667	28580.766666666666	-0.09116229318679724
839.2361909090561	1587.7	28623.066666666666	0.1665614372173233
839.9733727189487	1587.3666666666666	28675.033333333333	0.19724974361617817
840.7104812701973	1587.0666666666666	28787.133333333335	-0.11866936408597063
841.4475165606366	1586.9666666666667	28937.266666666666	-0.14659104259669442
842.1844785881015	1587.0333333333333	29089.9	0.46397327693896945
842.9213673504267	1587.8333333333333	29182.433333333334	-0.03934418419799639
843.6581828454471	1586.5	29217.2	0.2190569187901004
844.3949250709974	1587.2333333333333	29249.633333333335	-0.06331795947664826
845.1315940249126	1586.7666666666667	29381.9	0.41425574015108607
845.8681897050272	1586.9333333333334	29521.366666666665	-0.039901935729955366
846.6047121091764	1587.5333333333333	29699.133333333335	-0.07157420034702477
847.3411612351948	1587.1333333333334	29860.533333333333	0.18538999014920393
848.0775370809172	1587.4	29909.7	0.3983558123357779
848.8138396441784	1587.6333333333334	29883.1	0.03786141543701991
849.5500689228132	1587.1	29943.166666666668	0.1388850221909671
850.2862249146566	1586.7333333333333	30017.466666666667	-0.128295488923859
851.0223076175432	1587.1333333333334	30134.366666666665	0.09027430850924249
851.7583170293079	1586.5333333333333	30321.333333333332	-0.2165783495314009
852.4942531477856	1586.9333333333334	30414.3	-0.007030441598547462
853.2301159708109	1587.0666666666666	30412.9	0.2280610206895242
853.9659054962187	1587.5333333333333	30411.2	-0.065286673127346
854.7016217218439	1587.1666666666667	30488.9	0.2084187096399679
855.4372646455213	1588.1	30580.933333333334	0.10736544763405906
856.1728342650856	1587.9333333333334	30719.466666666667	0.14463220769719423
856.9083305783716	1587.2666666666667	30866.466666666667	-0.21650588384084363
857.6437535832143	1586.9	31024.766666666666	0.14361882905970252
858.3791032774483	1587.3	31091.3	0.18452799497845976
859.1143796589085	1587.4	31066.233333333334	-0.46971002182362476
859.8495827254299	1587.5	31235.266666666666	-0.37581479800716927
860.5847124748469	1587.0	31363.333333333332	0.6271310217201576
861.3197689049947	1586.7666666666667	31409.5	-0.22080891254670137
862.0547520137079	1587.2666666666667	31548.466666666667	0.03237388670033741
862.7896617988213	1587.0	31626.0	0.21354434727337365
863.5244982581698	1587.6	31699.366666666665	-0.16054360568388715
864.2592613895882	1587.2	31754.3	-0.06477849778630283
864.9939511909114	1587.3	31722.466666666667	-0.35101955733433654
865.728567659974	1587.1	31833.7	0.42090666714509606
866.4631107946109	1587.4	31900.8	-0.2267820203405874
867.197580592657	1586.9333333333334	31983.0	-0.36180814868575356
867.931977051947	1586.9	32096.7	-0.14848883053754452
868.6663001703158	1587.5666666666666	32145.733333333334	0.08385924665973528
869.4005499455982	1586.9333333333334	32170.933333333334	0.0923101671148973
870.1347263756289	1587.1333333333334	32216.366666666665	0.29124149724000803
870.8688294582428	1587.8333333333333	32353.3	-0.000941085484093093
871.6028591912748	1587.0333333333333	32497.033333333333	-0.029036296519816335
872.3368155725594	1586.6333333333334	32589.866666666665	-0.33279683589725034
873.0706985999318	1587.1333333333334	32569.066666666666	0.062149445300149625
873.8045082712266	1587.4333333333334	32606.833333333332	-0.15304776119208846
874.5382445842787	1587.5	32757.866666666665	0.5381443058051996
875.2719075369228	1587.6	32904.333333333336	0.17107000126895427
876.0054971269938	1587.0	33037.166666666664	0.17264646617759052
876.7390133523264	1587.4666666666667	33200.2	-0.11629915906187609
877.4724562107556	1587.5333333333333	33474.13333333333	0.2561309179110476
878.2058257001161	1586.9666666666667	33647.76666666667	0.20956148087038987
878.9391218182427	1587.0666666666666	33694.4	-0.265035239015152
879.6723445629702	1587.2	33815.96666666667	0.37792386233937403
880.4054939321335	1586.9333333333334	33914.166666666664	0.13525990866439253
881.1385699235674	1586.9	34166.1	0.1324357151512498
881.8715725351066	1587.6	34360.566666666666	0.28898116077784386
882.604501764586	1587.2666666666667	34551.26666666667	-0.14709381407448285
883.3373576098403	1587.5333333333333	34766.333333333336	0.1261139941008947
884.0701400687044	1587.0333333333333	34848.3	-0.2445334727401739
884.8028491390132	1588.1333333333334	35066.96666666667	0.05664901477101255
885.5354848186014	1586.8	35205.86666666667	-0.13992354563010725
886.2680471053038	1587.3333333333333	35295.13333333333	-0.02061406202492965
887.0005359969554	1587.0666666666666	35404.666666666664	-0.3102438270630162
887.7329514913906	1586.7666666666667	35543.833333333336	0.02472710348284822
888.4652935864447	1586.8	35730.933333333334	-0.24541596583823427
889.1975622799522	1587.3666666666666	35955.3	0.15545823488353241
889.929757569748	1587.1333333333334	36188.833333333336	0.13431911150768863
890.6618794536669	1587.3	36362.566666666666	0.21652307604382165
891.3939279295437	1587.0666666666666	36433.53333333333	0.21400234582351427
892.1259029952132	1587.4333333333334	36480.933333333334	0.3411622032261493
892.8578046485103	1586.8666666666666	36617.96666666667	0.013637351686824874
893.5896328872698	1587.0	36783.066666666666	0.10901074384466627
894.3213877093264	1587.4333333333334	37014.4	-0.10418787332686237
895.0530691125149	1587.3	37335.7	0.31800584158493284
895.7846770946703	1586.5333333333333	37623.1	0.15830514179336624
896.5162116536272	1586.9	37765.566666666666	0.0904407505985589
897.2476727872206	1587.3666666666666	37839.73333333333	0.07747599456407384
897.9790604932853	1586.6333333333334	38005.3	-0.06796747577967316
898.7103747696559	1587.1333333333334	38165.9	0.0771804309841499
899.4416156141674	1586.5333333333333	38375.63333333333	0.22947066707227187
900.1727830246544	1587.3	38670.53333333333	0.05973195912510747
900.9038769989521	1587.3333333333333	38923.833333333336	0.17451357700998943
901.634897534895	1586.9	39141.36666666667	0.5334458411400811
902.365844630318	1587.6	39309.53333333333	0.19115868397692296
903.0967182830558	1587.7	39439.566666666666	0.021800251842175728
903.8275184909435	1587.0333333333333	39614.3	-0.15300918173219324
904.5582452518156	1588.0666666666666	39810.86666666667	0.21441945859301392
905.288898563507	1587.3333333333333	39901.86666666667	-0.205114699223109
906.0194784238527	1587.9	40022.8	-0.029754284768519844
906.7499848306873	1587.4666666666667	40263.0	0.22014769393335346
907.4804177818455	1586.6	40546.0	0.021552098651778935
908.2107772751625	1587.1333333333334	40805.73333333333	-0.08562806701604432
908.9410633084728	1586.5666666666666	41056.86666666667	0.21461288728747338
909.6712758796114	1587.1333333333334	41154.53333333333	-0.09401814031588307
910.4014149864129	1587.4666666666667	41320.63333333333	0.6212838621141794
911.1314806267123	1587.4333333333334	41467.86666666667	0.11690080686783509
911.8614727983444	1587.2666666666667	41695.46666666667	0.5016293293298903
912.5913914991438	1587.3666666666666	41857.13333333333	0.27401599569165197
913.3212367269456	1586.8666666666666	41906.6	0.19751807769511123
914.0510084795844	1587.3	42013.7	0.11782916470445212
914.7807067548952	1586.7666666666667	42142.3	0.06354256073944928
915.5103315507125	1587.9333333333334	42129.63333333333	0.10249300895250556
916.2398828648716	1587.3	42233.8	0.14212937943587123
916.9693606952068	1587.2666666666667	42418.96666666667	-0.08791709232480158
917.6987650395532	1587.1	42597.3	-0.21033534449240124
918.4280958957455	1587.7	42728.833333333336	0.35483360387694385
919.1573532616186	1587.6333333333334	42773.86666666667	-0.017222589475756424
919.8865371350073	1587.1	42775.36666666667	0.29392922834612256
920.6156475137464	1587.4666666666667	42777.433333333334	0.2612107394854976
921.3446843956707	1586.8333333333333	42764.333333333336	0.30913381500649056
922.0736477786149	1586.9666666666667	42723.333333333336	0.4210937889794452
922.802537660414	1587.9333333333334	42721.066666666666	-0.12386596552041423
923.5313540389027	1587.9	42706.76666666667	0.015843179983364798
924.2600969119159	1586.8333333333333	42748.833333333336	0.2634997145971522
924.9887662772883	1587.7	42687.76666666667	0.15394973292482697
925.7173621328548	1587.3333333333333	42588.36666666667	-0.049780869314711325
926.4458844764501	1586.8333333333333	42533.433333333334	0.1135029092374231
927.1743333059092	1587.3333333333333	42341.7	0.261870950684142
927.9027086190666	1587.5333333333333	42034.1	0.11096820759784715
928.6310104137575	1588.1	41569.9	0.22708151910246505
929.3592386878165	1587.8	40978.5	-0.05879764631329078
930.0873934390784	1586.8333333333333	40308.066666666666	-0.016823562918478488
930.815474665378	1587.1	39531.76666666667	0.18774625683300988
931.5434823645503	1587.1	38637.0	0.08596896160449985
932.2714165344298	1586.9333333333334	37534.8	-0.5598054620512508
932.9992771728516	1586.4	36466.5	0.04980712623441424
933.7270642776504	1587.2666666666667	35337.86666666667	-0.20111934125339048
934.4547778466609	1587.2333333333333	34278.46666666667	0.30255457428833127
935.1824178777181	1587.4	33389.5	-0.07601262349437964
935.9099843686568	1586.9	32690.433333333334	0.197852335771688
936.6374773173115	1587.4	32148.433333333334	0.12791537321159313
937.3648967215174	1587.1333333333334	31779.1	0.13043849368408802
938.0922425791092	1586.6333333333334	31596.066666666666	0.3580867060652358
938.8195148879216	1587.2666666666667	31673.566666666666	-0.08130931910157732
939.5467136457895	1587.3	31933.766666666666	0.2877505112590518
940.2738388505477	1586.9666666666667	32236.633333333335	0.13274249930512305
941.000890500031	1587.3	32644.066666666666	0.003729053970467798
941.7278685920743	1586.7	33208.13333333333	0.05860312506171172
942.4547731245123	1587.5666666666666	33807.3	-0.34313332254499723
943.1816040951798	1586.5666666666666	34480.433333333334	0.22891061005979219
943.9083615019116	1586.9333333333334	35168.03333333333	0.26002521062126
944.6350453425426	1587.3666666666666	35938.73333333333	0.012221461530548459
945.3616556149077	1587.3666666666666	36762.73333333333	0.20911861349681804
946.0881923168415	1587.8333333333333	37584.666666666664	0.24820356737705815
946.8146554461789	1587.6333333333334	38288.4	0.17319646974446937
947.5410450007547	1586.9333333333334	39103.13333333333	0.1925932459720435
948.2673609784038	1587.2666666666667	39863.333333333336	0.31365130657216045
948.9936033769609	1587.3	40662.333333333336	0.15822338945974157
949.7197721942608	1587.7666666666667	41410.86666666667	-0.08178423912262034
950.4458674281384	1586.8666666666666	42223.666666666664	0.31788302801376805
951.1718890764284	1586.5	42956.36666666667	0.07699102670699184
951.8978371369658	1588.2	43602.9	0.13129627710161385
952.6237116075853	1587.8666666666666	44162.7	0.03706424261389867
953.3495124861216	1587.4666666666667	44655.86666666667	-0.003361264107497903
954.0752397704097	1586.7333333333333	45193.066666666666	0.2616800036806613
954.8008934582843	1587.9666666666667	45776.1	0.2942936395569574
955.5264735475803	1587.1	46329.23333333333	0.12264416746998334
956.2519800361324	1587.4666666666667	46805.13333333333	0.09189306792070315
956.9774129217755	1586.4	47291.166666666664	0.0275571684901129
957.7027722023442	1588.0666666666666	47757.4	0.17060574548500712
958.4280578756737	1586.9333333333334	48126.4	0.38152488770283255
959.1532699395985	1587.5333333333333	48393.03333333333	0.22800672356321852
959.8784083919536	1586.7666666666667	48674.03333333333	0.41554942203095885
960.6034732305736	1587.1666666666667	48962.76666666667	0.46226523861430185
961.3284644532936	1587.6333333333334	49216.0	0.10669838176323809
962.053382057948	1588.0	49529.166666666664	0.3733873574795406
962.7782260423721	1587.1	49809.566666666666	0.3606923871761443
963.5029964044004	1586.7666666666667	50070.166666666664	0.20876204434937565
964.2276931418677	1587.4666666666667	50204.166666666664	0.19001735302891068
964.952316252609	1587.5	50392.166666666664	0.22311619740229188
965.6768657344589	1587.3	50396.03333333333	0.17591714510341036
966.4013415852523	1587.5666666666666	50405.433333333334	-0.08658124366637104
967.1257438028242	1587.7	50483.36666666667	0.31987210359139256
967.8500723850091	1587.1	50521.3	-0.020412182779059002
968.574327329642	1588.1666666666667	50563.3	0.05173105595788168
969.2985086345576	1587.0666666666666	50760.9	0.2184953204334426
970.0226162975908	1587.8333333333333	50768.26666666667	0.019133465115184184
970.7466503165765	1586.8333333333333	50721.333333333336	0.11639432527580992
971.4706106893493	1588.1333333333334	50704.333333333336	0.2255342453008428
972.1944974137441	1587.3	50541.433333333334	0.12510555931347256
972.9183104875957	1587.8666666666666	50184.53333333333	0.4739042792011957
973.6420499087391	1587.5666666666666	49797.333333333336	0.11171894483529225
974.3657156750087	1587.0666666666666	49569.53333333333	0.4518852957462595
975.0893077842397	1587.1	49340.86666666667	0.24410313088485108
975.8128262342667	1587.7333333333333	49299.73333333333	0.11986501982879887
976.5362710229247	1586.9666666666667	49194.2	0.2914078978588463
977.2596421480483	1587.6333333333334	49048.03333333333	-0.1357137386907644
977.9829396074724	1587.8	48942.6	-0.11156709617005035
978.7061633990318	1587.3666666666666	48746.566666666666	0.10714591703248871
979.4293135205613	1587.6	48512.26666666667	0.22526688259877517
980.1523899698958	1588.0333333333333	48277.36666666667	-0.00992179846414517
980.87539274487	1587.3	48298.46666666667	0.10042401099913974
981.5983218433189	1588.2333333333333	48360.566666666666	0.12846545171668333
982.3211772630771	1587.3333333333333	48341.5	0.13130287706232094
983.0439590019795	1587.3666666666666	48459.76666666667	0.09668042308002957
983.7666670578608	1587.7666666666667	48508.333333333336	-0.21252633967821544
984.4893014285559	1587.8666666666666	48534.833333333336	0.11410752779999869
985.2118621118997	1587.7333333333333	48475.0	0.29032280257266835
985.9343491057269	1587.6666666666667	48384.333333333336	0.10054992991858001
986.6567624078724	1587.4666666666667	48228.6	-0.11699756197128498
987.3791020161709	1587.2	48261.5	0.4226429754715464
988.1013679284573	1587.6	48282.26666666667	-0.0031002322305431667
988.8235601425663	1587.1666666666667	48336.36666666667	0.13410464479528333
989.5456786563328	1587.4	48332.4	0.04397827856153112
990.2677234675917	1588.1333333333334	48434.96666666667	0.03182995001334369
990.9896945741776	1586.9333333333334	48391.63333333333	0.14260863349645872
991.7115919739255	1587.2333333333333	48197.166666666664	0.15097197201143767
992.4334156646702	1587.5666666666666	47932.7	0.26308891503787374
993.1551656442463	1587.2333333333333	47537.96666666667	0.208924127001896
993.8768419104888	1587.4333333333334	47143.9	-0.006990885818143854
994.5984444612325	1587.8333333333333	46817.3	0.10243368205573317
995.3199732943121	1587.1	46461.9	-0.03709708817016118
996.0414284075626	1588.2	46205.36666666667	0.09507716574766056
996.7628097988187	1587.4	46051.76666666667	0.18887451981011943
997.4841174659151	1588.0333333333333	45892.833333333336	0.02025881763467312
998.2053514066869	1587.3333333333333	45674.166666666664	0.11428534311012727
998.9265116189687	1587.6	45211.46666666667	0.12412880214162196
999.6475981005952	1587.6333333333334	44620.666666666664	0.21097651854038013
1000.3686108494015	1588.1	44022.433333333334	0.0593641977439991
1001.0895498632223	1587.6333333333334	43662.1	0.09049934466796593
1001.8104151398923	1586.8666666666666	43356.0	0.21770885113404248
1002.5312066772464	1588.1	42998.3	0.10488887483075099
1003.2519244731194	1587.1666666666667	42637.833333333336	0.2342221845677095
1003.9725685253462	1587.5	42304.86666666667	0.44108834692755505
1004.6931388317614	1587.6666666666667	41903.9	0.07217973002306595
1005.4136353902	1587.8	41373.3	-0.13970103001596876
1006.1340581984969	1587.2666666666667	40789.46666666667	0.013294186419022682
1006.8544072544867	1586.8	40103.23333333333	0.5648970971766903
1007.5746825560042	1587.5333333333333	39454.3	0.16977458895747571
1008.2948841008844	1587.0666666666666	38927.63333333333	0.26525945740074436
1009.0150118869618	1587.0333333333333	38446.03333333333	-0.17591770891432984
1009.7350659120716	1586.9333333333334	38107.2	-0.24014948544134487
1010.4550461740483	1587.5	37822.46666666667	0.484084696569882
1011.174952670727	1587.8	37474.3	-0.12463158406758419
1011.8947853999423	1587.0	37058.96666666667	-0.06080421064488205
1012.614544359529	1587.5666666666666	36517.166666666664	0.34703110753559246
1013.334229547322	1587.5	35874.4	0.005488844565813865
1014.0538409611561	1587.2666666666667	35244.5	0.38985917166079403
1014.7733785988661	1586.9	34588.7	-0.2403177352915708
1015.4928424582868	1586.9666666666667	34075.433333333334	0.06506077429839724
1016.2122325372529	1586.7333333333333	33607.6	-0.11436504672796831
1016.9315488335994	1587.9333333333334	33214.7	0.13688248782517837
1017.6507913451611	1587.2333333333333	32892.066666666666	0.6164020153948857
1018.3699600697728	1587.5	32531.766666666666	0.2002750109885955
1019.0890550052692	1587.5	32149.7	0.6555840426981518
1019.8080761494851	1587.6333333333334	31577.666666666668	-0.11969553212438244
1020.5270235002555	1586.8666666666666	30939.8	-0.47172359866548896
1021.2458970554151	1587.8333333333333	30198.266666666666	0.2095287983017032
1021.9646968127987	1587.5666666666666	29501.433333333334	0.32321588847528177
1022.6834227702411	1587.4666666666667	28922.733333333334	0.0773270175983648
1023.4020749255772	1588.0	28419.866666666665	0.1386802548341523
1024.1206532766416	1587.1666666666667	28023.066666666666	-0.13140578753072502
1024.8391578212693	1587.8333333333333	27691.733333333334	0.3689468146533538
1025.5575885572953	1587.6333333333334	27355.833333333332	0.24557445697595343
1026.2759454825539	1587.6333333333334	26941.566666666666	0.3095792041776299
1026.9942285948803	1587.3333333333333	26364.1	-0.17115928498803115
1027.7124378921092	1587.6	25801.133333333335	0.398362348176375
1028.4305733720753	1587.6	25187.2	0.08466030533502036
1029.1486350326138	1587.5666666666666	24614.4	0.2521734105935338
1029.866622871559	1587.4333333333334	24081.0	-0.31652758310077783
1030.584536886746	1587.5	23678.866666666665	0.057670269314054515
1031.3023770760096	1587.6666666666667	23340.333333333332	0.110487687123124
1032.0201434371845	1587.1	22997.533333333333	-0.47641835518813747
1032.7378359681059	1587.7	22693.533333333333	0.19964266508808712
1033.455454666608	1587.4333333333334	22309.7	-0.11734819253281828
1034.1729995305259	1587.5	21904.433333333334	0.40062819956750534
1034.8904705576945	1587.8	21399.3	0.17467507297168974
1035.6078677459486	1587.5333333333333	20849.733333333334	-0.40489598494008494
1036.3251910931228	1586.9333333333334	20350.333333333332	-0.13653893614556775
1037.042440597052	1587.4	19901.133333333335	0.33687144107518174
1037.7596162555712	1587.4333333333334	19473.133333333335	0.18781877580024342
1038.4767180665153	1587.4333333333334	19135.633333333335	0.6323760308476886
1039.1937460277186	1586.8333333333333	18843.733333333334	0.4826245489272751
1039.9107001370162	1587.6333333333334	18567.6	0.23622404339849318
1040.627580392243	1587.2666666666667	18280.0	-0.48278012601464315
1041.3443867912338	1587.8666666666666	17938.966666666667	0.2364534008142628
1042.0611193318232	1587.1333333333334	17526.0	0.24075308665950715
1042.7777780118463	1587.8	17085.7	0.13266149150462067
1043.4943628291376	1587.4333333333334	16611.766666666666	-0.2793355233577269
1044.2108737815322	1586.8666666666666	16191.1	0.23598219492820688
1044.9273108668647	1586.6	15816.1	0.09564209715135338
1045.64367408297	1587.3	15476.233333333334	-0.3792328210572576
1046.359963427683	1587.3333333333333	15203.366666666667	-0.21046137622913721
1047.0761788988382	1588.2333333333333	14935.8	-0.3100787055965999
1047.7923204942708	1587.0	14722.166666666666	0.2667941023770742
1048.5083882118154	1587.9	14461.7	0.6087765519614068
1049.224382049307	1588.2666666666667	14151.733333333334	-0.08756355284485223
1049.9403020045802	1586.8666666666666	13818.566666666668	-0.29104879818981333
1050.6561480754697	1587.2666666666667	13487.8	0.15695126305746487
1051.3719202598106	1587.6333333333334	13164.6	-0.1550288202753226
1052.0876185554378	1587.4333333333334	12885.733333333334	0.07944770697656986
1052.8032429601856	1586.7	12632.066666666668	0.06422603501900061
1053.5187934718892	1587.4333333333334	12433.066666666668	-0.04271070710723266
1054.2342700883835	1587.8	12265.233333333334	-0.5650016441333975
1054.949672807503	1587.1333333333334	12130.5	-0.2457049574315432
1055.6650016270826	1587.4666666666667	11965.666666666666	0.07812105645085118
1056.3802565449573	1588.1	11756.2	-0.41268139385799346
1057.0954375589617	1587.5	11537.433333333332	-0.1149244710315435
1057.8105446669308	1586.9	11305.766666666666	-0.4629950026452196
1058.5255778666992	1588.2666666666667	11089.266666666666	0.41616394418291514
1059.240537156102	1587.6	10851.8	-0.4622912562183531
1059.9554225329737	1587.1333333333334	10666.833333333334	-0.41752652271262763
1060.6702339951491	1587.2666666666667	10509.533333333333	0.2580560250321388
1061.3849715404633	1588.0333333333333	10374.4	0.260400020479064
1062.0996351667509	1587.3333333333333	10267.4	0.20184885335701458
1062.8142248718468	1587.6	10154.266666666666	0.19437759908388966
1063.528740653586	1587.2666666666667	9992.966666666667	1.0501018132146192
1064.2431825098029	1587.2666666666667	9807.1	-0.2570540005553776
1064.9575504383324	1587.0	9609.1	-0.14253804749990057
1065.6718444370097	1587.5666666666666	9413.433333333332	0.7368550423207787
1066.386064503669	1586.7333333333333	9227.733333333334	-0.0075782522844093266
1067.1002106361457	1587.5333333333333	9080.566666666668	0.3498314666630126
1067.8142828322743	1586.7333333333333	8964.333333333334	-0.3510956292728988
1068.5282810898898	1587.6333333333334	8863.3	-0.2307453056222559
1069.2422054068265	1587.1	8767.8	0.44173441612065195
1069.95605578092	1587.2333333333333	8662.333333333334	-0.07774548860142777
1070.6698322100044	1587.7	8519.3	-0.05638520124097784
1071.383534691915	1587.3333333333333	8350.166666666666	0.2098289261000859
1072.0971632244864	1587.1333333333334	8181.6	0.23715140666924928
1072.8107178055534	1587.7333333333333	8021.366666666667	-0.14848290053369392
1073.524198432951	1587.0333333333333	7886.433333333333	-0.26649471795149626
1074.2376051045137	1587.3	7774.833333333333	-0.5494631944648362
1074.9509378180765	1587.4333333333334	7695.8	1.6764113600963773
1075.6641965714741	1586.6333333333334	7598.433333333333	-0.23592102278315868
1076.3773813625414	1587.1333333333334	7500.0	-0.357305056009808
1077.0904921891133	1587.5666666666666	7393.266666666666	-0.20192612811377136
1077.8035290490245	1587.5333333333333	7270.033333333334	0.033119481120976735
1078.51649194011	1587.0333333333333	7126.2	-0.7337667171458182
1079.2293808602042	1588.0	7017.166666666667	0.5202649880911707
1079.9421958071423	1587.6333333333334	6896.866666666667	-0.30255402658550873
1080.6549367787588	1587.1666666666667	6808.166666666667	0.6604143262192982
1081.367603772889	1587.3333333333333	6742.5	0.005616336879873121
1082.080196787367	1586.8333333333333	6688.3	0.857835062284711
1082.7927158200282	1586.8	6608.766666666666	-0.5444760342601871
1083.5051608687072	1587.0666666666666	6500.9	-0.47405797823691354
1084.217531931239	1587.8666666666666	6388.933333333333	0.9750239039649328
1084.9298290054578	1587.0666666666666	6260.433333333333	0.024781955791947467
1085.6420520891993	1587.3666666666666	6159.0	-0.15830058418934512
1086.3542011802977	1586.4666666666667	6087.866666666667	1.127059651177851
1087.0662762765878	1586.9333333333334	6025.3	1.1169258134905296
1087.7782773759047	1587.7333333333333	5968.333333333333	0.12229038875021396
1088.4902044760831	1587.1	5893.333333333333	0.9658957458856767
1089.202057574958	1586.7666666666667	5801.5	-0.4085409829733495
1089.9138366703637	1586.9666666666667	5705.866666666667	-0.4461310441351867
1090.6255417601355	1587.8666666666666	5629.3	1.2770738608645555
1091.337172842108	1586.8333333333333	5541.933333333333	0.7913251005502318
1092.048729914116	1587.9333333333334	5472.266666666666	0.5108842912202157
1092.7602129739944	1586.6333333333334	5430.866666666667	1.1047733932157684
1093.471622019578	1588.7	5384.033333333334	0.37014332729689403
1094.1829570487016	1587.4666666666667	5312.966666666666	-0.25638595178889917
1094.8942180592	1587.3	5228.7	-0.25435920380263954
1095.605405048908	1587.0666666666666	5139.466666666666	0.2935083341518001
1096.3165180156604	1587.2333333333333	5077.566666666667	0.581051572401907
1097.027556957292	1586.8666666666666	5025.933333333333	-0.6687828871107131
1097.7385218716379	1586.7	4993.266666666666	-0.2591471392938774
1098.4494127565324	1587.2333333333333	4948.866666666667	0.6680029370069482
1099.1602296098106	1587.0	4868.433333333333	0.18974170297030132
1099.8709724293074	1587.1	4776.066666666667	-0.15431737704647447
1100.5816412128574	1587.3666666666666	4708.8	0.2133897305006758
1101.2922359582956	1587.7333333333333	4661.8	0.37690178920926226
1102.0027566634565	1587.0	4625.3	-1.4175542784049457
1102.7132033261753	1587.4333333333334	4573.733333333334	-0.6152132782138742
1103.4235759442865	1587.2	4501.0	-0.18875242267903425
1104.1338745156252	1587.3333333333333	4430.533333333334	-0.5393762199796891
1104.844099038026	1586.8666666666666	4383.333333333333	1.1611327241573077
1105.5542495093239	1587.1666666666667	4344.066666666667	-0.010501873625883115
1106.2643259273534	1587.4666666666667	4289.833333333333	-0.18745330228828375
1106.9743282899494	1587.6666666666667	4209.566666666667	-0.4580321777312862
1107.684256594947	1587.0333333333333	4127.4	-0.8255090397834198
1108.394110840181	1588.4333333333334	4078.4	-0.1976285218630103
1109.1038910234856	1587.5	4036.3333333333335	0.15372837563834746
1109.8135971426964	1587.1333333333334	3981.9666666666667	0.5625381096268167
1110.5232291956477	1586.9666666666667	3906.5333333333333	0.14981053063649652
1111.2327871801745	1587.0333333333333	3834.5333333333333	-0.15456007348621745
1111.9422710941117	1586.7	3796.5	1.1610843371494017
1112.6516809352938	1586.8333333333333	3749.866666666667	1.0520234059833118
1113.3610167015559	1586.8	3687.9666666666667	0.43427039195764316
1114.0702783907325	1587.2	3625.5666666666666	-1.071080332976164
1114.7794660006589	1587.1666666666667	3590.9333333333334	1.2226828243267196
1115.4885795291696	1586.9	3552.366666666667	0.39054267812517846
1116.1976189740992	1587.5	3503.0333333333333	-1.1622854236343731
1116.906584333283	1587.3	3460.5333333333333	0.7038245906693126
1117.6154756045555	1586.9333333333334	3415.0	-0.4669705931308111
1118.3242927857516	1587.2333333333333	3380.5666666666666	-0.3631056309925439
1119.0330358747062	1586.7333333333333	3343.6666666666665	1.1963929230356294
1119.741704869254	1586.8333333333333	3299.9333333333334	0.15213492048494914
1120.4502997672296	1586.8666666666666	3258.8	0.11257546227644281
1121.1588205664682	1586.0666666666666	1663.0	-3.560578803036712
1121.8672672648045	1586.9666666666667	1663.9	4.7298929934593925
1122.5756398600731	1586.2666666666667	1661.3	-3.267555220348595
1123.2839383501089	1586.5	1663.4	3.7814299143453964
