# Supplementary material for: Roblonski: A Material-Efficient Robo-Fluidic Toolbox for Rapid Photochemical Characterization
Source: ACS Cent Sci. 2026 Feb 6;12(3):333–44. doi: 10.1021/acscentsci.5c02027 (PMC13022720; doi:10.1021/acscentsci.5c02027)
Supplement: Supplementary file 2 [file oc5c02027_si_002.zip › BeerLambertStudy/Raw Data (Automataed)/BLEC Study (2025 Jun 12)/Rubpy2/blec_Rubpy2__12062025_aABS_i4_eEXP_s2_d105e-01_t250-0_m7_v175-0.csv]

name	C:/Users/cbe.mabolha.shared/Documents/Gilson Spectroscopy Project\BLEC Study (2025 Jun 12)\Rubpy2\blec_Rubpy2__12062025_aABS_i4_eEXP_s2_d105e-01_t250-0_m7_v175-0.csv
2025-06-12 18:58:12.688440
mix_iter=7	mix_disp=175.0
droplet_volume=50.0	working_volume=250.0
dilution_scheme=Fractional(value=0.3333333333333333)	n_dil=6
calibration=Calibration(y = f(x); f(x) = -0.244 + 0.9765x; s.t. y > 0.0; Set Feb 4	2025 from "Manuscript Figures Data.xlsx")
count	30
interval	0.1 (Sec)
integration_time	40000 (uSec)
NLC=False	DCC=False	WCAL=-5	Slit=S5
Conc_0=0.105	nFRAC=0.3453316107313469	nConc_(4;2)=0.03625981912679142	aFRAC=0.3459243760879266	aConc_(4;2)=0.03632205948923229
wavelength (nm)	dark reference (int)	light reference (int)	abs (mOD)
W	D	L	S
344.6678771972656	1603.0	1678.7	3.841639219215668
345.45221902608614	1589.8	1665.7333333333333	1.3365855233464612
346.236489003635	1587.9333333333334	1662.0	-2.3391141747420017
347.02068712774695	1585.5666666666666	1660.9	-0.7679833688322113
347.8048133962569	1585.9666666666667	2392.5666666666666	13.80333751883513
348.5888678069997	1586.4333333333334	2408.1	16.116739025260657
349.3728503578101	1587.2	2420.366666666667	15.746005269583423
350.15676104652283	1587.9333333333334	2426.733333333333	12.216705114893658
350.94059987097285	1588.1333333333334	2434.5333333333333	11.613307321316507
351.72436682899485	1587.8	2449.2	15.725804663604436
352.5080619184237	1587.1	2451.6	11.573273595603801
353.2916851370942	1586.9333333333334	2453.4	13.317496338575259
354.0752364828412	1586.1666666666667	2464.4666666666667	16.51214935488632
354.8587159534994	1586.5333333333333	2464.3333333333335	13.244927849711827
355.6421235469038	1585.8333333333333	2468.6	14.87992371457123
356.42545926088906	1587.6	2474.6	18.113154076261996
357.20872309329	1587.4666666666667	2467.1	11.929396258479125
357.9919150419415	1587.1666666666667	2462.866666666667	12.255711499942782
358.77503510467835	1586.8333333333333	2456.6	14.486286552401127
359.5580832793353	1586.6333333333334	2455.5	13.899015890889332
360.34105956374725	1587.0666666666666	2447.266666666667	12.202722502861945
361.12396395574893	1586.2333333333333	2446.5333333333333	14.561397241593712
361.9067964531752	1586.3666666666666	2441.2	11.358115431855046
362.6895570538609	1587.2333333333333	2442.2	11.599720390497527
363.47224575564076	1587.4333333333334	2441.1	9.636523859570737
364.2548625563497	1586.5	2437.633333333333	10.117936038727674
365.0374074538224	1586.9666666666667	2439.4333333333334	11.86101576074506
365.8198804458938	1586.9666666666667	2437.4666666666667	13.185276312957996
366.6022815303986	1587.3333333333333	2435.4	13.364494995246577
367.3846107051717	1586.9666666666667	2432.8	12.712473884360318
368.1668679680479	1587.2333333333333	2434.633333333333	12.987755643440515
368.9490533168619	1587.2	2439.3333333333335	10.558258917109466
369.7311667494487	1586.9	2446.5666666666666	12.678287529078549
370.5132082636429	1587.0333333333333	2452.2	11.47832370437663
371.2951778572795	1586.9	2460.5	12.012934105703696
372.07707552819323	1587.3	2459.6666666666665	11.024744781892338
372.8589012742189	1587.0	2466.5666666666666	13.863151264127376
373.6406550931913	1587.5666666666666	2470.6	11.192577888649783
374.4223369829453	1587.0	2484.6666666666665	12.266711196773441
375.2039469413157	1587.2	2487.1666666666665	12.10257471531899
375.9854849661373	1586.8	2481.0333333333333	12.581033029219743
376.7669510552448	1587.4	2487.633333333333	12.54561670305673
377.5483452064732	1587.3	2492.4	14.175933375760332
378.3296674176572	1587.4333333333334	2507.9666666666667	14.356828520249028
379.11091768663164	1587.6666666666667	2512.9333333333334	14.168996106818154
379.89209601123133	1586.5666666666666	2516.366666666667	14.388374165498206
380.67320238929113	1586.9666666666667	2524.133333333333	17.39742492999626
381.45423681864577	1586.6666666666667	2522.633333333333	13.748870680518145
382.23519929713007	1586.5	2525.233333333333	13.262289302729233
383.01608982257886	1586.5666666666666	2541.366666666667	14.005494839525163
383.796908392827	1586.9666666666667	2552.4	15.67932223881759
384.57765500570923	1587.6	2556.366666666667	14.974272202060092
385.3583296590604	1587.6333333333334	2545.8333333333335	14.376432377629614
386.1389323507153	1587.4666666666667	2550.7	15.497683879825717
386.91946307850884	1587.1333333333334	2561.233333333333	16.153841534115777
387.69992184027564	1587.4666666666667	2584.1	16.777187065589587
388.48030863385065	1587.7333333333333	2602.866666666667	16.717437743842456
389.2606234570687	1586.9	2597.366666666667	18.48215991043481
390.04086630776453	1586.5	2582.733333333333	17.888034079980226
390.82103718377294	1587.1666666666667	2585.366666666667	16.946332490535312
391.6011360829288	1587.9333333333334	2593.0	16.439169249048522
392.3811630030669	1586.3666666666666	2621.766666666667	17.736340358651237
393.161117942022	1587.3333333333333	2662.5	19.496759261108448
393.941000897629	1586.6333333333334	2705.6	18.79795385012269
394.72081186772266	1588.2	2717.4333333333334	20.23207884504801
395.5005508501378	1587.0	2701.366666666667	18.71447696132549
396.28021784270925	1587.2333333333333	2706.733333333333	20.290218565713822
397.0598128432718	1587.8	2717.6666666666665	21.80730389281766
397.83933584966024	1586.5333333333333	2717.4666666666667	21.79967037285319
398.6187868597095	1587.9	2730.8333333333335	21.93787575076538
399.3981658712542	1587.0	2749.5666666666666	21.24409209306391
400.1774728821293	1587.5666666666666	2769.0333333333333	20.240730096900514
400.9567078901696	1586.2333333333333	2801.8333333333335	21.194658116846224
401.7358708932098	1587.7666666666667	2799.9333333333334	24.238787758374524
402.5149618890848	1586.8	2787.3	26.450296457562104
403.2939808756294	1587.6333333333334	2789.5333333333333	23.77696004358013
404.07292785067847	1587.0	2815.4666666666667	24.481284003180086
404.8518028120667	1587.2333333333333	2826.266666666667	23.599896289717087
405.630605757629	1587.0	2831.7	26.755114802946583
406.4093366852001	1586.9333333333334	2823.133333333333	25.526780902471113
407.1879955926149	1587.2666666666667	2829.266666666667	26.889506424363645
407.9665824777082	1586.7	2845.766666666667	27.161889457488844
408.74509733831474	1587.0666666666666	2864.3333333333335	28.066505093094943
409.52354017226935	1587.3333333333333	2876.1666666666665	28.621441231746143
410.3019109774069	1587.5	2885.0666666666666	31.99849323960187
411.08020975156217	1587.3333333333333	2890.0333333333333	30.291965465679848
411.8584364925699	1587.2666666666667	2916.733333333333	30.606146488054073
412.6365911982651	1587.3666666666666	2936.8333333333335	30.884471061859912
413.4146738664823	1587.5333333333333	2964.8333333333335	32.656306942049476
414.19268449505654	1586.9333333333334	2989.9	29.809210531659506
414.97062308182257	1587.3666666666666	3031.8333333333335	33.13241271029864
415.74848962461516	1587.6333333333334	3075.3	34.624272315941184
416.52628412126916	1586.3333333333333	3139.9333333333334	32.65513994165549
417.3040065696194	1587.2666666666667	3211.7	32.89614625938514
418.0816569675006	1586.9666666666667	3214.3333333333335	33.8719715851721
418.8592353127476	1587.3	3195.9	32.24283742637608
419.63674160319533	1586.9666666666667	3211.733333333333	33.71645469394427
420.4141758366785	1586.5666666666666	3247.6666666666665	34.85362337722061
421.1915380110319	1586.9	3269.5	33.78525873314211
421.9688281240904	1586.8666666666666	3266.4333333333334	34.072401768935975
422.7460461736888	1587.3666666666666	3317.2	34.001916264845505
423.52319215766187	1587.2666666666667	3389.1666666666665	35.334907050033436
424.3002660738445	1587.3333333333333	3470.7	37.382764003506225
425.0772679200714	1587.3	3600.4333333333334	34.31289988374966
425.8541976941775	1587.1666666666667	3751.266666666667	35.06602181980768
426.6310553939975	1586.8333333333333	3817.9	36.13770128097927
427.40784101736625	1586.9	3882.0	37.58390010224431
428.18455456211865	1586.8	3998.0333333333333	36.44742740111454
428.96119602608934	1586.8666666666666	4190.233333333334	35.79483887858857
429.7377654071133	1587.5333333333333	4404.7	37.86751668466855
430.5142627030252	1586.7666666666667	4518.833333333333	37.981607199945
431.29068791166	1587.5	4663.966666666666	38.41956342458696
432.06704103085235	1587.5333333333333	4782.966666666666	37.35592057244972
432.8433220584372	1586.6333333333334	4879.666666666667	38.04480883473424
433.6195309922492	1587.3666666666666	4940.333333333333	38.25313836322484
434.3956678301234	1586.7	4977.666666666667	37.81922209819282
435.1717325698944	1587.7666666666667	4985.333333333333	37.29651921156982
435.9477252093971	1587.4333333333334	5008.866666666667	38.37246265463467
436.72364574646633	1587.3	5060.966666666666	39.3682583333341
437.49949417893686	1586.8666666666666	5125.966666666666	39.00959931187379
438.27527050464346	1587.0666666666666	5222.933333333333	39.34779117024873
439.0509747214211	1587.1	5400.7	39.41907300393991
439.8266068271044	1587.5	5661.833333333333	40.30821526021909
440.6021668195283	1587.3666666666666	6035.566666666667	41.94988030901059
441.37765469652754	1587.2	6493.233333333334	41.02576677583198
442.1530704559369	1586.4666666666667	6996.5	42.245247146284576
442.9284140955914	1587.2	7435.033333333334	42.47881912872262
443.7036856133256	1586.4333333333334	7746.666666666667	42.288955298391606
444.47888500697445	1587.4	7906.6	42.6464551071521
445.2540122743727	1587.3666666666666	7936.433333333333	42.82557872701667
446.0290674133552	1587.3666666666666	7881.333333333333	42.69670325619142
446.8040504217568	1587.1	7795.7	42.277059417369436
447.5789612974122	1586.4	7722.2	42.817233477276346
448.35380003815635	1587.9666666666667	7661.766666666666	41.79948894055032
449.1285666418239	1587.5	7634.933333333333	41.484857109554824
449.90326110624983	1586.3333333333333	7629.2	41.41760044221004
450.67788342926883	1587.3	7654.066666666667	41.24381216657768
451.4524336087157	1586.5666666666666	7675.633333333333	40.852862989561196
452.22691164242536	1588.1666666666667	7727.566666666667	40.04390433057294
453.00131752823256	1587.3	7798.7	39.979361941494346
453.7756512639721	1587.6	7862.066666666667	39.35146000065686
454.5499128474788	1587.6666666666667	7926.166666666667	39.16793916126485
455.32410227658755	1587.3666666666666	7980.133333333333	38.844900221123844
456.09821954913303	1587.7	7986.833333333333	37.825992569086594
456.8722646629501	1586.8	7975.866666666667	38.14547135455733
457.6462376158736	1587.1666666666667	7915.3	38.23716969286247
458.4201384057383	1587.6	7788.333333333333	35.49015120736747
459.1939670303791	1586.5	7664.333333333333	34.96143338131333
459.96772348763074	1587.7333333333333	7522.466666666666	34.129573672109274
460.741407775328	1586.6666666666667	7379.9	33.20021497764114
461.51501989130577	1587.3	7245.2	32.9401364181204
462.2885598333988	1587.3333333333333	7139.266666666666	32.16502752682256
463.0620275994419	1587.7333333333333	7041.233333333334	30.979770119512825
463.83542318726995	1586.8333333333333	6978.366666666667	30.29399280527662
464.6087465947177	1587.2666666666667	6934.533333333334	29.932671001538147
465.38199781962	1587.3666666666666	6902.6	27.5465539057984
466.1551768598116	1587.1666666666667	6897.033333333334	27.43006941477963
466.92828371312737	1587.1333333333334	6910.966666666666	25.78612107753546
467.7013183774021	1587.2	6950.633333333333	26.412450387118238
468.4742808504707	1588.2	6990.866666666667	24.255269792923002
469.24717113016777	1586.9333333333334	7050.8	23.897560437708837
470.0199892143283	1587.1	7115.133333333333	22.66786600026635
470.792735100787	1587.7666666666667	7189.3	22.164056783476994
471.5654087873788	1586.8333333333333	7261.233333333334	20.87791021107326
472.33801027193834	1587.1	7330.0	19.701324593029454
473.11053955230057	1587.6	7412.366666666667	19.459725201155937
473.88299662630027	1587.3666666666666	7472.7	18.28666979850683
474.65538149177223	1587.4	7513.3	17.718384686651248
475.4276941465513	1587.5	7551.966666666666	17.16189865687521
476.1999345884722	1587.1	7567.4	15.956304666955516
476.97210281536985	1587.3333333333333	7559.9	14.719328563224144
477.74419882507897	1587.5666666666666	7539.566666666667	14.54716735197772
478.51622261543446	1587.2	7512.5	13.737926691502855
479.2881741842711	1587.4	7478.966666666666	13.082862063527772
480.06005352942367	1587.5333333333333	7440.933333333333	13.261259651873706
480.831860648727	1587.4666666666667	7394.966666666666	12.617721236395612
481.60359554001593	1586.7	7344.4	12.208380501413743
482.37525820112523	1587.4	7298.766666666666	11.571528441363387
483.14684862988975	1587.9333333333334	7252.633333333333	10.632449841954003
483.91836682414424	1586.6666666666667	7208.533333333334	10.1895533310808
484.68981278172356	1586.6	7165.033333333334	10.26717682193792
485.46118650046253	1587.9	7108.533333333334	9.82575613013056
486.23248797819593	1587.3666666666666	7068.2	9.903331186124822
487.0037172127586	1586.6666666666667	7024.8	8.942697303620145
487.7748742019853	1587.2666666666667	6986.166666666667	8.781202389987648
488.54595894371096	1587.0666666666666	6955.766666666666	8.457013353971803
489.31697143577026	1586.6333333333334	6917.9	7.5599026057123435
490.08791167599804	1587.0333333333333	6892.266666666666	7.991821181995937
490.8587796622292	1587.2	6862.9	7.587174362727432
491.6295753922984	1586.6	6830.0	7.434871392683522
492.4002988640406	1587.1	6802.0	6.29694830291196
493.17095007529053	1587.1	6773.1	6.771548752133491
493.94152902388305	1587.0	6738.566666666667	6.067063119740758
494.71203570765294	1587.5	6716.666666666667	6.153857587165811
495.482470124435	1587.0	6689.2	5.620017276546118
496.25283227206404	1587.2333333333333	6647.2	5.441203467251854
497.02312214837485	1587.5333333333333	6635.966666666666	5.7935849006543245
497.7933397512024	1587.5666666666666	6608.033333333334	5.691664424141621
498.56348507838123	1586.5666666666666	6580.166666666667	5.3143744995987365
499.3335581277464	1587.5666666666666	6561.166666666667	4.152937168171382
500.10355889713264	1587.0666666666666	6552.6	4.42765287237304
500.8734873843747	1588.1333333333334	6547.066666666667	4.563361383488896
501.6433435873074	1587.1333333333334	6561.633333333333	5.723965667807054
502.4131275037657	1587.5666666666666	6559.866666666667	4.704045453204857
503.1828391315842	1587.1333333333334	6562.266666666666	3.687739645472744
503.95247846859786	1587.8	6590.966666666666	4.332803115908433
504.72204551264144	1587.2666666666667	6606.633333333333	3.166750658738122
505.49154026154974	1587.4333333333334	6646.533333333334	4.255765141541053
506.2609627131576	1586.9666666666667	6685.7	4.618345308044825
507.03031286529983	1587.0	6728.533333333334	4.534172372167596
507.7995907158112	1586.5	6785.433333333333	4.450092916052523
508.5687962625266	1586.7333333333333	6856.066666666667	5.209799796797185
509.33792950328075	1587.2333333333333	6928.9	3.5812244771165345
510.1069904359085	1587.6333333333334	7016.666666666667	4.368279938334798
510.8759790582447	1587.6	7103.333333333333	3.179478074558095
511.6448953681241	1587.3333333333333	7186.7	3.07453086932628
512.4137393633815	1587.1333333333334	7284.366666666667	4.518394238930846
513.1825110418519	1587.4	7378.133333333333	3.957884745746003
513.9512104013698	1586.7666666666667	7472.933333333333	2.362526771814389
514.7198374397702	1586.9333333333334	7584.466666666666	3.957196684868579
515.4883921548881	1587.7	7680.233333333334	3.0281827080574626
516.2568745445578	1586.7333333333333	7797.766666666666	3.4844557794253537
517.0252846066146	1586.8666666666666	7908.233333333334	3.038097398878485
517.793622338893	1587.6666666666667	8015.333333333333	3.489145182422199
518.561887739228	1587.1333333333334	8107.9	3.8488251273583844
519.3300808054544	1587.3	8204.1	2.8205101586971715
520.0982015354069	1587.2	8298.166666666666	2.7178521756135314
520.8662499269203	1587.6333333333334	8397.566666666668	2.6097917653065026
521.6342259778296	1587.1666666666667	8481.7	3.055293487368637
522.4021296859694	1588.1333333333334	8567.9	2.8904724381190654
523.1699610491747	1587.7333333333333	8618.833333333334	1.7288126035528983
523.9377200652801	1587.1333333333334	8702.566666666668	2.384888681345703
524.7054067321207	1587.1333333333334	8749.033333333333	2.1986870664927514
525.4730210475309	1587.2666666666667	8817.033333333333	2.5766362532268077
526.2405630093459	1587.5	8880.666666666666	2.298675851561636
527.0080326154003	1588.1333333333334	8943.766666666666	2.0793272449011044
527.7754298635291	1587.7666666666667	8991.966666666667	2.8128055502294114
528.5427547515668	1587.0666666666666	9033.266666666666	2.0070987815203307
529.3100072773485	1587.8333333333333	9087.566666666668	2.683623499144005
530.077187438709	1587.2333333333333	9123.066666666668	1.925280696679505
530.8442952334829	1587.6	9170.5	1.641100991242215
531.6113306595051	1587.1	9204.033333333333	1.5879714738703592
532.3782937146104	1587.2	9246.266666666666	1.989164539532569
533.1451843966338	1587.4	9280.666666666666	2.076718034713717
533.9120027034099	1587.4666666666667	9324.8	1.1315515424376636
534.6787486327736	1587.2333333333333	9348.933333333332	1.5227372043653529
535.4454221825597	1587.0333333333333	9387.833333333334	1.9883618412002393
536.212023350603	1587.9333333333334	9427.166666666666	1.694853208773643
536.9785521347383	1586.8	9457.966666666667	1.7507439384692056
537.7450085328004	1587.7	9475.566666666668	1.0142607165849293
538.5113925426242	1587.2	9512.166666666666	2.0470598664413324
539.2777041620444	1587.8666666666666	9534.566666666668	1.4506695663627276
540.0439433888959	1587.5333333333333	9550.933333333332	1.4913992273390733
540.8101102210134	1586.9	9563.666666666666	1.0029438538492865
541.5762046562318	1587.0	9597.666666666666	1.658512931982358
542.3422266923859	1587.8666666666666	9600.266666666666	0.8409570153424185
543.1081763273105	1587.5666666666666	9618.166666666666	0.41841981210837464
543.8740535588404	1587.2	9626.6	1.271346859055332
544.6398583848105	1588.1	9642.7	1.6259963773247792
545.4055908030555	1586.8666666666666	9641.4	1.2707572559270848
546.1712508114102	1587.3666666666666	9623.8	0.621913128442481
546.9368384077096	1587.6	9638.166666666666	1.4607895388407344
547.7023535897882	1587.3666666666666	9640.133333333333	0.6602586399632472
548.4677963554811	1587.2333333333333	9639.6	0.7359202109712544
549.2331667026231	1587.4666666666667	9644.666666666666	0.37028085695568147
549.9984646290487	1587.0	9657.4	1.5057909845441793
550.7636901325931	1587.1	9650.9	0.40591461596639666
551.5288432110908	1587.7666666666667	9664.133333333333	0.9636138477233867
552.2939238623768	1587.8	9634.733333333334	-0.5249923584724286
553.0589320842859	1587.0666666666666	9648.333333333334	1.4714604543984404
553.8238678746528	1587.2333333333333	9648.0	0.7999201122682031
554.5887312313124	1587.1	9650.566666666668	1.1955301550291941
555.3535221520995	1587.3666666666666	9660.266666666666	1.4063656126428712
556.1182406348488	1587.3	9646.533333333333	0.2425628971184657
556.8828866773954	1587.3333333333333	9634.1	0.39957139807190795
557.6474602775738	1587.3333333333333	9637.433333333332	1.1650604562379245
558.411961433219	1587.6333333333334	9640.0	0.5918767997608908
559.1763901421657	1587.7333333333333	9636.7	0.21048154648329195
559.9407464022488	1587.2333333333333	9649.933333333332	0.3592461828407504
560.7050302113031	1588.0	9654.733333333334	0.26388495280199364
561.4692415671633	1587.2666666666667	9679.766666666666	0.07513931092973844
562.2333804676643	1587.5333333333333	9694.433333333332	1.115708045672178
562.997446910641	1587.5333333333333	9706.6	0.21223158718748125
563.7614408939281	1588.0333333333333	9726.666666666666	0.3523326728393494
564.5253624153604	1588.0333333333333	9743.2	0.4706644540630779
565.2892114727728	1587.3666666666666	9773.333333333334	0.5078423068751001
566.0529880639999	1587.8666666666666	9775.766666666666	-1.077163598611354
566.8166921868768	1587.5	9794.3	0.7644679474358202
567.5803238392382	1587.5666666666666	9807.9	0.7526234755094262
568.3438830189189	1587.3	9817.166666666666	0.04749608021251494
569.1073697237535	1587.5666666666666	9849.333333333334	0.3803995995804099
569.8707839515772	1587.7666666666667	9878.233333333334	0.8214717032525659
570.6341257002246	1587.5333333333333	9879.766666666666	0.46812342858422945
571.3973949675305	1587.5666666666666	9894.7	-0.5433688736799692
572.1605917513298	1587.3	9903.133333333333	-0.45585909275327363
572.9237160494572	1587.1666666666667	9913.8	0.22781316256683987
573.6867678597476	1586.8333333333333	9931.933333333332	-0.3918717892627879
574.4497471800358	1587.9666666666667	9929.6	0.006941853159685268
575.2126540081566	1586.9333333333334	9940.6	0.006931853443137006
575.9754883419448	1587.3333333333333	9948.133333333333	0.33083694137250985
576.7382501792351	1587.5666666666666	9961.366666666667	-0.10889967184800763
577.5009395178625	1587.6333333333334	9991.433333333332	0.3567270522794047
578.2635563556619	1587.0666666666666	9993.4	0.2756222261584065
579.0261006904677	1587.1333333333334	9983.9	-0.3842940615865666
579.7885725201152	1587.6	10013.9	-0.30741528246411853
580.5509718424388	1587.0	10043.833333333334	0.7435612383559999
581.3132986552736	1588.0333333333333	10053.166666666666	0.06670021138330912
582.0755529564542	1587.2333333333333	10074.966666666667	0.15523524724993573
582.8377347438156	1587.4666666666667	10098.4	-0.4097302505280299
583.5998440151925	1587.4	10130.3	0.5035770709092262
584.3618807684197	1586.8333333333333	10143.333333333334	-0.3382421806157234
585.123845001332	1587.1	10162.8	-0.42687482499918306
585.8857367117644	1587.1	10200.633333333333	0.10589494124018412
586.6475558975515	1586.6	10237.233333333334	-0.15058522662192894
587.4093025565281	1587.2666666666667	10281.933333333332	-0.5125126092933072
588.1709766865292	1586.7333333333333	10322.233333333334	-0.8410434080525478
588.9325782853895	1586.8333333333333	10370.033333333333	0.19453132901379677
589.6941073509438	1586.8	10439.933333333332	0.13737699879517368
590.4555638810269	1587.5	10497.233333333334	-0.25177010309804126
591.2169478734736	1586.9	10577.333333333334	-0.3701904060577103
591.9782593261189	1587.1	10654.833333333334	0.39291251792112747
592.7394982367973	1587.4	10727.4	-0.4147732589736234
593.5006646033439	1587.1666666666667	10829.433333333332	-0.27715278317157105
594.2617584235933	1587.9333333333334	10926.133333333333	-0.0697553498258149
595.0227796953804	1587.7	11018.4	0.3547386132781558
595.78372841654	1587.2	11107.033333333333	0.33771903098239514
596.544604584907	1587.0	11206.366666666667	-0.3144167292167653
597.3054081983161	1587.0333333333333	11338.5	0.17521154780474082
598.0661392546021	1587.3666666666666	11452.2	-0.6964959885158226
598.8267977515999	1586.9666666666667	11588.6	0.4199524166588418
599.5873836871442	1587.2666666666667	11719.933333333332	0.07429845672052207
600.34789705907	1586.8333333333333	11832.7	-0.1921131994833601
601.1083378652119	1587.1	11959.166666666666	-0.03907835276979843
601.8687061034049	1587.4666666666667	12111.6	0.4128614980420704
602.6290017714836	1587.4666666666667	12242.066666666668	-0.22277085135058172
603.3892248672829	1587.0333333333333	12380.666666666666	-0.4128950235108887
604.1493753886377	1586.8333333333333	12543.1	0.8530738792441974
604.9094533333828	1587.3	12676.333333333334	-0.09659458682484462
605.6694586993528	1587.4666666666667	12816.4	0.629591901604615
606.4293914843829	1587.7666666666667	12945.4	0.20908534761160125
607.1892516863076	1587.5666666666666	13093.5	0.5955251024546602
607.9490393029618	1586.7666666666667	13221.633333333333	-0.04976646048351873
608.7087543321802	1587.6	13346.066666666668	0.22659142885534062
609.4683967717978	1586.8	13476.333333333334	-0.46851629265635586
610.2279666196492	1587.4333333333334	13608.566666666668	0.051785955129058876
610.9874638735695	1587.4333333333334	13733.666666666666	-0.08222983369759965
611.7468885313933	1588.1333333333334	13840.833333333334	-0.9052612092421609
612.5062405909555	1587.9333333333334	13990.366666666667	-0.3197031068891828
613.2655200500909	1587.1333333333334	14119.5	0.04505231342184954
614.0247269066342	1587.5	14244.3	-0.6834371143759383
614.7838611584203	1587.5666666666666	14361.233333333334	-0.32626975764139693
615.5429228032841	1587.3	14474.333333333334	-0.22573208406730882
616.3019118390603	1586.9666666666667	14576.166666666666	0.4259483815444081
617.0608282635836	1587.3	14663.533333333333	-0.21914724083293144
617.8196720746892	1587.8333333333333	14734.633333333333	-0.7338408140915257
618.5784432702114	1587.8666666666666	14844.2	0.38129024885828017
619.3371418479854	1587.2333333333333	14900.166666666666	0.1294198729340153
620.0957678058459	1587.2333333333333	14955.1	0.15705344891057443
620.8543211416277	1587.6333333333334	15031.6	-0.09259505254624982
621.6128018531655	1586.8666666666666	15076.2	-0.5844896089375509
622.3712099382943	1587.5666666666666	15121.133333333333	-0.1475897100036975
623.1295453948488	1586.1666666666667	15200.833333333334	0.5021680784539428
623.8878082206638	1587.2	15274.3	-0.09306529428146822
624.6459984135743	1587.0333333333333	15362.9	0.8846722051135153
625.4041159714149	1587.3333333333333	15413.633333333333	0.08272285843402015
626.1621608920203	1587.2666666666667	15451.2	0.06787719548094011
626.9201331732256	1587.8	15476.0	-0.26884525201658116
627.6780328128656	1587.9	15531.866666666667	0.489262844887677
628.4358598087749	1587.2333333333333	15592.233333333334	0.3350367608484334
629.1936141587885	1587.0333333333333	15630.633333333333	0.44967206779167346
629.9512958607411	1586.3333333333333	15632.633333333333	-0.02576488705136206
630.7089049124675	1587.0	15634.5	-0.17206575769304264
631.4664413118026	1587.1333333333334	15627.466666666667	-0.5008082552362074
632.2239050565811	1587.8666666666666	15660.133333333333	0.49818819482786586
632.9812961446379	1587.5666666666666	15665.166666666666	-0.4049749441308703
633.7386145738079	1587.7333333333333	15682.733333333334	0.1982688173205895
634.4958603419257	1587.0333333333333	15690.333333333334	-0.17446326637213497
635.2530334468262	1588.3	15700.5	-0.0359019821869628
636.0101338863443	1587.1	15675.866666666667	-0.14999194529950077
636.7671616583146	1586.8	15667.6	0.13161685317996705
637.5241167605723	1587.5333333333333	15671.0	-0.2630642988854989
638.2809991909518	1587.8333333333333	15654.1	-0.6232254563745392
639.037808947288	1586.8333333333333	15643.966666666667	-0.27899478046879833
639.7945460274159	1587.1	15634.7	0.3989986012980825
640.5512104291702	1587.1	15592.7	0.135425467809263
641.3078021503857	1586.5	15562.8	-0.39652569815310745
642.0643211888971	1587.1333333333334	15549.766666666666	-0.6092119416887831
642.8207675425394	1586.7333333333333	15545.4	0.0228167198108321
643.5771412091474	1587.7666666666667	15528.066666666668	0.5496945446062884
644.3334421865558	1587.7	15501.2	-0.11131528000518584
645.0896704725996	1587.1	15461.6	-0.3660747559769004
645.8458260651132	1587.6666666666667	15476.0	0.8576567312159032
646.6019089619319	1586.9333333333334	15475.933333333332	0.11571053762276703
647.3579191608902	1587.2333333333333	15457.9	0.06471273676497481
648.1138566598231	1587.3	15391.2	-0.7900189861701057
648.8697214565653	1587.4666666666667	15380.666666666666	0.5618659420725112
649.6255135489516	1587.5333333333333	15350.966666666667	0.5683477901617607
650.3812329348169	1587.8333333333333	15343.9	0.15577881187667614
651.1368796119959	1586.8666666666666	15375.733333333334	-0.19418206632762913
651.8924535783235	1586.9666666666667	15426.1	-0.012552468286500761
652.6479548316345	1586.9333333333334	15386.533333333333	0.2591929006090879
653.4033833697637	1587.5333333333333	15360.366666666667	0.02417573510003834
654.1587391905458	1587.0333333333333	15351.1	0.33774597610761736
654.9140222918159	1587.5	15358.366666666667	0.4322746068523985
655.6692326714084	1586.9666666666667	15335.566666666668	-0.15475494481098245
656.4243703271585	1586.4666666666667	15329.0	0.17173931596056038
657.1794352569008	1587.7333333333333	15332.1	-0.6367592757763274
657.9344274584702	1587.7333333333333	15389.7	0.4974496448444266
658.6893469297014	1586.7	15395.133333333333	0.3062348474432713
659.4441936684294	1586.7666666666667	15416.066666666668	0.001046799200055797
660.1989676724888	1587.3666666666666	15461.9	-0.1199727253403983
660.9536689397146	1587.2666666666667	15480.7	-0.3457949526447154
661.7082974679414	1587.3333333333333	15520.966666666667	0.04675570073320159
662.4628532550042	1587.6	15547.5	0.613302655928315
663.2173362987378	1587.5333333333333	15599.7	-0.1704340980353295
663.9717465969768	1587.4	15644.733333333334	-0.12459000041650467
664.7260841475563	1587.6	15728.266666666666	0.22733159915013773
665.480348948311	1587.1333333333334	15783.966666666667	0.4203189119793524
666.2345409970756	1586.9666666666667	15846.766666666666	0.2569204045805339
666.988660291685	1586.8666666666666	15920.7	-0.5440232133750021
667.742706829974	1586.7333333333333	16012.0	0.560342477947625
668.4966806097776	1588.0666666666666	16078.166666666666	-0.4154103212989861
669.2505816289303	1587.5	16204.466666666667	0.3893973884440439
670.0044098852671	1587.0666666666666	16303.833333333334	-0.05999989454534151
670.7581653766227	1587.5333333333333	16368.866666666667	-0.20562027055505916
671.511848100832	1586.7333333333333	16457.233333333334	0.11196732639962914
672.2654580557298	1586.6333333333334	16552.933333333334	0.3677189855205703
673.0189952391509	1586.9	16633.2	-0.6345414052712033
673.7724596489301	1587.0	16712.9	0.47304807900634793
674.5258512829022	1587.4333333333334	16832.033333333333	0.18806424815154452
675.279170138902	1587.1	16948.5	0.1253564186771766
676.0324162147645	1586.9333333333334	17023.3	-0.41525421856924843
676.7855895083242	1586.9666666666667	17151.7	-0.5827704136455822
677.5386900174161	1587.5333333333333	17301.9	0.006448629690444219
678.2917177398749	1587.7333333333333	17420.533333333333	0.2972605750351561
679.0446726735356	1587.7666666666667	17552.433333333334	0.15327331147601583
679.797554816233	1586.8	17692.4	-0.3234647101316418
680.5503641658016	1587.1666666666667	17798.733333333334	-0.18837633092292191
681.3031007200765	1587.3333333333333	17911.066666666666	0.015076482387972111
682.0557644768925	1587.0	17988.933333333334	-0.1447236471151305
682.8083554340842	1587.9666666666667	18091.166666666668	0.42828103017543495
683.5608735894867	1586.8333333333333	18188.9	0.17093950476744377
684.3133189409347	1587.5333333333333	18311.566666666666	0.23291140896344084
685.0656914862628	1587.9	18451.933333333334	-0.4006988724517528
685.8179912233061	1587.3666666666666	18588.166666666668	-0.3175000298206167
686.5702181498993	1587.1	18747.633333333335	-0.03627292637510564
687.3223722638772	1586.9666666666667	18884.066666666666	-0.009206145668652847
688.0744535630747	1587.5666666666666	19033.066666666666	-0.20740343185039145
688.8264620453265	1587.1333333333334	19160.266666666666	0.13100156255648848
689.5783977084674	1587.6666666666667	19246.966666666667	-0.3449841676024207
690.3302605503324	1587.7333333333333	19332.466666666667	-0.2030913268057126
691.082050568756	1587.7	19432.966666666667	-0.1873519919762106
691.8337677615733	1587.4333333333334	19491.833333333332	-0.7747016546039562
692.585412126619	1587.1333333333334	19593.333333333332	-0.29897469455930725
693.3369836617278	1587.5	19692.466666666667	0.19114317518737425
694.0884823647348	1587.7666666666667	19772.033333333333	0.12898724639695508
694.8399082334745	1587.8333333333333	19871.1	0.752851360483363
695.5912612657819	1587.7333333333333	19957.066666666666	0.3342740355544795
696.3425414594917	1587.2333333333333	20003.466666666667	0.04323610422917369
697.0937488124388	1586.8333333333333	20085.133333333335	-0.3739143770636353
697.8448833224579	1586.5333333333333	20180.266666666666	0.3871206988936736
698.5959449873841	1587.5	20244.233333333334	0.2786513935579012
699.3469338050518	1586.9666666666667	20302.133333333335	0.24372594816466917
700.0978497732962	1587.2	20313.966666666667	0.16082146001353423
700.8486928899517	1587.6	20349.633333333335	0.10726340623735497
701.5994631528534	1587.4333333333334	20400.833333333332	0.2755602478762401
702.3501605598362	1586.9	20431.433333333334	-0.07066919785778107
703.1007851087347	1587.4	20430.633333333335	0.09834828101192347
703.8513367973837	1587.4666666666667	20439.6	0.09292538863289769
704.6018156236181	1587.0	20458.033333333333	0.7639630978783704
705.3522215852728	1587.9	20459.133333333335	0.46358725066024237
706.1025546801824	1587.1666666666667	20431.566666666666	0.08143804248281832
706.8528149061818	1587.2333333333333	20406.266666666666	-0.3590897993968724
707.603002261106	1587.9666666666667	20366.766666666666	-0.5392915137756834
708.3531167427894	1587.3666666666666	20364.033333333333	0.186617871472023
709.1031583490673	1587.6333333333334	20313.033333333333	-0.1120840749820623
709.8531270777742	1586.9666666666667	20255.933333333334	-0.10544572100933755
710.6030229267449	1588.1333333333334	20208.4	0.04509492833249664
711.3528458938142	1587.1333333333334	20148.633333333335	-0.1442612140335481
712.1025959768172	1586.9333333333334	20103.2	-0.25792568966707136
712.8522731735884	1587.3666666666666	20045.433333333334	0.15217897813815828
713.6018774819628	1587.9	19998.7	-0.02122968477368581
714.351408899775	1587.2333333333333	19895.833333333332	-0.20395090963252743
715.1008674248601	1587.4	19780.866666666665	-0.07001567192750112
715.8502530550527	1587.3666666666666	19664.5	-0.2209693753386184
716.5995657881876	1587.2666666666667	19529.633333333335	-0.5152601215375234
717.3488056220998	1587.7333333333333	19424.233333333334	0.2939063259684711
718.097972554624	1587.3666666666666	19380.233333333334	-0.559404348868789
718.8470665835949	1587.3666666666666	19329.266666666666	0.0742576925704852
719.5960877068475	1587.5666666666666	19243.233333333334	-0.44745342064183324
720.3450359222164	1587.7	19183.0	0.519463988757092
721.0939112275368	1588.1	19147.966666666667	-0.035448068320122324
721.842713620643	1587.3333333333333	19134.866666666665	-0.055270595984695865
722.5914430993702	1586.9666666666667	19092.933333333334	-0.12981106251024319
723.340099661553	1587.4666666666667	19064.566666666666	0.5984530368264148
724.0886833050263	1587.4	19020.333333333332	-0.3345263711536129
724.837194027625	1587.5333333333333	18974.433333333334	0.17654890677384205
725.5856318271836	1587.9666666666667	18904.366666666665	-0.5681071765609332
726.3339967015373	1587.5	18892.866666666665	-0.3980065187927064
727.0822886485207	1587.8333333333333	18877.133333333335	-0.1557115158476524
727.8305076659686	1587.5333333333333	18818.133333333335	-0.395535784086663
728.5786537517159	1586.8	18731.333333333332	-0.10553454278167063
729.3267269035974	1587.5666666666666	18696.3	0.49104205753677255
730.0747271194479	1587.3	18638.9	-0.5735322170054371
730.822654397102	1587.8333333333333	18674.666666666668	0.48318995983058877
731.5705087343949	1587.7	18659.4	0.31301788449002704
732.3182901291611	1587.3	18628.0	-0.1477920169064898
733.0659985792356	1586.7333333333333	18590.933333333334	-0.0008513466403049287
733.8136340824532	1586.8666666666666	18560.0	0.38226995786490153
734.5611966366486	1587.8333333333333	18525.466666666667	0.08034860793211239
735.3086862396566	1586.7333333333333	18486.933333333334	0.13964604425347105
736.056102889312	1586.8	18481.833333333332	-0.0779662080115408
736.8034465834498	1587.7	18470.266666666666	-0.604960151928835
737.5507173199047	1588.2666666666667	18475.433333333334	-0.2502441826116208
738.2979150965115	1587.9666666666667	18487.766666666666	0.4233700269572884
739.045039911105	1586.6666666666667	18451.6	-0.6107352935668725
739.79209176152	1587.6	18446.866666666665	-0.3167323090651499
740.5390706455914	1587.4333333333334	18462.166666666668	0.25486489122480244
741.285976561154	1587.7666666666667	18449.933333333334	-0.5456748386025163
742.0328095060426	1587.6333333333334	18468.3	0.060892282970022006
742.7795694780918	1587.3333333333333	18464.533333333333	0.22135688738890588
743.5262564751367	1587.4	18441.566666666666	0.48642444612592833
744.272870495012	1586.8333333333333	18402.8	-0.1024323091024556
745.0194115355524	1586.8	18357.8	0.2892634278223846
745.765879594593	1587.4666666666667	18301.833333333332	-0.25196495006999386
746.5122746699683	1587.6333333333334	18305.233333333334	0.1264460316595268
747.2585967595134	1587.0666666666666	18285.566666666666	-0.32497830120785626
748.0048458610628	1587.1666666666667	18329.333333333332	0.2084359624525503
748.7510219724516	1587.0666666666666	18359.666666666668	0.28578112610944506
749.4971250915144	1586.3333333333333	18391.666666666668	-0.5896735215525865
750.243155216086	1587.2	18430.866666666665	0.4290831773585775
750.9891123440015	1587.4666666666667	18483.133333333335	0.28112671852782206
751.7349964730954	1587.3333333333333	18532.433333333334	0.47953634393015904
752.4808076012027	1587.1	18551.8	0.3098692085727854
753.2265457261582	1587.3666666666666	18537.366666666665	-0.04526333939677743
753.9722108457964	1587.2666666666667	18597.4	-0.6378192954333356
754.7178029579526	1587.4666666666667	18688.666666666668	0.4878685979911093
755.4633220604613	1586.9	18727.233333333334	-0.12498071836823577
756.2087681511574	1587.0333333333333	18788.6	0.2331800588228074
756.9541412278757	1587.6666666666667	18806.2	-0.40001274782718227
757.699441288451	1587.3666666666666	18849.3	-0.16014998833585897
758.4446683307182	1587.2333333333333	18888.966666666667	-0.035976914122038364
759.1898223525119	1587.7666666666667	18964.6	0.05082152191662242
759.9349033516671	1586.8333333333333	19029.9	-0.22153416137061155
760.6799113260186	1587.8333333333333	19095.566666666666	-0.33309768940684825
761.424846273401	1587.1333333333334	19204.5	0.2219201732546748
762.1697081916495	1588.3333333333333	19250.933333333334	0.3419128500088382
762.9144970785986	1587.8666666666666	19291.4	-0.26649400876570534
763.6592129320832	1587.0666666666666	19363.566666666666	0.19060221989006002
764.4038557499381	1587.3333333333333	19394.233333333334	0.4424812357171889
765.1484255299982	1587.1666666666667	19427.833333333332	0.2784102981211873
765.8929222700982	1587.4333333333334	19480.6	0.10518935577181311
766.637345968073	1587.0	19548.566666666666	-0.33354343784781926
767.3816966217572	1587.7	19652.9	0.5388389078648818
768.1259742289859	1587.6333333333334	19745.5	-0.1705794519193813
768.8701787875938	1587.5666666666666	19821.366666666665	-0.3856819228930707
769.6143102954156	1587.3333333333333	19902.7	0.421488155878277
770.3583687502863	1587.8	19955.866666666665	0.10168108211574683
771.1023541500406	1587.7666666666667	20047.7	0.1992352865475467
771.8462664925133	1587.3333333333333	20095.333333333332	0.2996761421188144
772.5901057755393	1587.7666666666667	20188.466666666667	-0.3835207915426503
773.3338719969533	1586.9	20274.966666666667	-0.5821372920130866
774.0775651545903	1587.6666666666667	20358.9	0.03701945283452999
774.8211852462848	1587.1666666666667	20427.933333333334	0.15677363833644367
775.5647322698719	1587.3333333333333	20544.733333333334	0.006109101268608584
776.3082062231862	1587.7	20628.9	0.42291683629976096
777.0516071040627	1587.3	20679.8	-0.1796630502510881
777.7949349103361	1586.7666666666667	20753.0	0.1631780064930547
778.5381896398412	1586.9666666666667	20826.766666666666	-0.4602393901285591
779.281371290413	1588.1666666666667	20962.366666666665	0.041098173038103085
780.024479859886	1587.3666666666666	21076.433333333334	-0.23614625190509617
780.7675153460953	1586.8666666666666	21175.933333333334	0.1670479970866384
781.5104777468754	1588.0666666666666	21277.433333333334	0.18532094572107766
782.2533670600615	1587.7	21410.133333333335	-0.5524916198669846
782.996183283488	1586.7666666666667	21559.433333333334	0.07756210030300918
783.73892641499	1587.1	21667.633333333335	-0.044694816144430057
784.4815964524023	1587.7333333333333	21777.033333333333	0.030116614074615466
785.2241933935596	1587.1666666666667	21886.3	0.09842691184857047
785.9667172362967	1587.3666666666666	21986.5	0.04613045748700002
786.7091679784486	1587.6666666666667	22048.133333333335	-0.4646014594698129
787.4515456178499	1587.7	22190.866666666665	0.13844093560306567
788.1938501523355	1586.7	22312.1	-0.08660411295560896
788.9360815797401	1587.1333333333334	22443.5	-0.399619858216583
789.6782398978987	1587.4333333333334	22610.833333333332	0.3637272814272875
790.420325104646	1587.0	22724.766666666666	0.1130171649079134
791.1623371978169	1587.3666666666666	22827.366666666665	-0.18262154987039517
791.9042761752461	1587.6666666666667	22885.066666666666	-0.4212282862696618
792.6461420347684	1586.7	22970.633333333335	-0.5223138980932844
793.3879347742187	1587.4666666666667	23062.933333333334	-0.07481798643455052
794.1296543914318	1586.6666666666667	23153.766666666666	-0.24492983974126237
794.8713008842426	1587.1	23262.2	-0.3865335802368027
795.6128742504857	1587.3	23432.366666666665	0.16437794599406597
796.354374487996	1587.0	23539.266666666666	0.4651632163213653
797.0958015946084	1587.5	23631.1	-0.03808811538831054
797.8371555681575	1587.3333333333333	23748.133333333335	-0.2083359096637484
798.5784364064783	1587.7666666666667	23856.733333333334	0.08971951903561765
799.3196441074057	1587.4666666666667	23976.866666666665	0.01616473883185383
800.0607786687742	1587.7666666666667	24074.366666666665	-0.12809385320877986
800.8018400884189	1587.5	24213.3	0.6088972921884738
801.5428283641745	1587.0	24278.133333333335	0.04529892197957497
802.2837434938757	1587.6	24401.5	-0.5295234648875139
803.0245854753575	1587.5	24512.366666666665	-0.2802844851184691
803.7653543064547	1586.8333333333333	24603.566666666666	0.3045208151324894
804.5060499850019	1587.3	24724.433333333334	0.25034485191484035
805.2466725088342	1586.4	24779.733333333334	-0.2982487626533389
805.9872218757862	1587.6333333333334	24894.533333333333	-0.1285537088466885
806.7276980836928	1587.3	25030.766666666666	-0.02655194888808641
807.4681011303886	1587.0	25115.766666666666	-0.30629512167002204
808.2084310137088	1587.4333333333334	25176.066666666666	0.2799400798167005
808.948687731488	1587.6	25269.666666666668	-0.6486995308443022
809.688871281561	1586.7666666666667	25366.333333333332	-0.3280075734939648
810.4289816617627	1588.1666666666667	25484.033333333333	0.2036016740319742
811.1690188699278	1587.2	25587.7	0.11944491851677103
811.9089829038911	1586.9	25609.333333333332	-0.40357017372042614
812.6488737614875	1586.8	25698.366666666665	-0.14647186622901717
813.3886914405518	1587.1666666666667	25823.033333333333	-0.4340321286140211
814.1284359389189	1587.2333333333333	25994.366666666665	0.3779851118575152
814.8681072544233	1587.0333333333333	26098.633333333335	-0.03484383795534337
815.6077053849002	1587.0666666666666	26137.0	-0.2823625296115075
816.3472303281842	1587.3	26195.333333333332	0.15239197867403503
817.0866820821101	1587.5333333333333	26230.4	0.15393950585467095
817.8260606445127	1586.7666666666667	26260.1	-0.09034638446731363
818.5653660132269	1587.1	26352.266666666666	-0.1747453444851678
819.3045981860876	1587.6	26494.166666666668	0.2831520572284288
820.0437571609293	1587.3333333333333	26633.366666666665	0.28446669737904606
820.7828429355872	1587.4333333333334	26733.766666666666	0.19232290625739204
821.5218555078957	1586.4666666666667	26799.833333333332	0.15734808128268332
822.26079487569	1588.1666666666667	26905.966666666667	-0.06403583783524117
822.9996610368046	1587.3	27002.6	0.4331097348200333
823.7384539890745	1587.9	27049.833333333332	-0.28929758309531217
824.4771737303345	1588.1333333333334	27148.833333333332	0.12971513492472853
825.2158202584193	1587.0333333333333	27203.866666666665	-0.7678785328106928
825.9543935711638	1586.9	27305.466666666667	-0.26391080788073196
826.6928936664028	1587.2666666666667	27397.433333333334	0.17054190088415902
827.4313205419711	1587.2	27419.1	-0.10366367507311625
828.1696741957036	1587.7	27453.733333333334	-0.05764234320308778
828.907954625435	1587.4	27557.366666666665	-0.19561446669332203
829.646161829	1587.5666666666666	27678.933333333334	0.19090623853025243
830.3842958042337	1587.4666666666667	27798.866666666665	-0.19270895991529285
831.1223565489707	1587.5	27895.6	0.08254791436249906
831.8603440610459	1587.3666666666666	27983.1	0.1634659560667873
832.598258338294	1587.4333333333334	28037.533333333333	-0.2172289115117444
833.3360993785501	1587.5333333333333	28129.1	-0.2104837442821818
834.0738671796487	1587.0	28212.466666666667	0.07014401322062111
834.8115617394246	1587.5333333333333	28288.866666666665	0.1339349830853042
835.5491830557129	1586.7	28350.766666666666	-0.02217602600672033
836.2867311263482	1587.9	28402.0	0.05993117271366663
837.0242059491653	1586.3666666666666	28537.766666666666	0.19072404039699173
837.7616075219992	1587.8333333333333	28603.633333333335	0.09110447228964128
838.4989358426844	1587.1333333333334	28613.633333333335	-0.04499145514141853
839.2361909090561	1587.0333333333333	28637.333333333332	-0.2675021130864591
839.9733727189487	1587.0666666666666	28675.466666666667	0.002137670494870692
840.7104812701973	1586.9666666666667	28824.6	0.03561117434111162
841.4475165606366	1586.7666666666667	28973.433333333334	-0.2319916746793273
842.1844785881015	1587.3333333333333	29095.733333333334	-0.1126043571923824
842.9213673504267	1588.2333333333333	29214.266666666666	0.10796070817947166
843.6581828454471	1587.2666666666667	29224.566666666666	0.127302627400079
844.3949250709974	1587.7333333333333	29256.2	-0.10567603131622406
845.1315940249126	1587.0666666666666	29391.866666666665	0.05050568525071323
845.8681897050272	1587.7666666666667	29555.033333333333	0.10198357926842379
846.6047121091764	1586.8	29725.2	-0.22219603333459798
847.3411612351948	1587.0666666666666	29868.9	-0.17502258335374263
848.0775370809172	1586.6	29919.733333333334	0.1875548458575964
848.8138396441784	1586.8333333333333	29908.0	0.23519459687433214
849.5500689228132	1587.0666666666666	29951.466666666667	0.17458336102748676
850.2862249146566	1587.2333333333333	30052.966666666667	0.042212383825554325
851.0223076175432	1586.5333333333333	30157.0	0.3441815421051339
851.7583170293079	1586.4333333333334	30348.533333333333	-0.1811566929482692
852.4942531477856	1587.6333333333334	30438.166666666668	0.33029366237167024
853.2301159708109	1586.9	30406.2	0.022604944488965887
853.9659054962187	1587.4	30436.766666666666	0.1329961727601921
854.7016217218439	1586.9	30503.466666666667	0.04555966286232524
855.4372646455213	1587.2666666666667	30571.866666666665	-0.27511215626203395
856.1728342650856	1586.3666666666666	30734.233333333334	-0.0794577998553794
856.9083305783716	1587.0	30887.033333333333	-0.07657523744396173
857.6437535832143	1587.2666666666667	31028.4	-0.33570775322522833
858.3791032774483	1587.4	31115.166666666668	0.15053798499261553
859.1143796589085	1587.5333333333333	31095.0	0.07408753099218368
859.8495827254299	1587.7	31307.033333333333	0.2967492652602373
860.5847124748469	1587.3666666666666	31338.4	0.0233568309676331
861.3197689049947	1587.3666666666666	31428.566666666666	0.05579207441594839
862.0547520137079	1586.9	31571.6	-0.030415060899627554
862.7896617988213	1587.4	31639.366666666665	0.023604675826016025
863.5244982581698	1587.4666666666667	31727.133333333335	-0.06387697096702112
864.2592613895882	1587.2333333333333	31790.2	0.17785918151114372
864.9939511909114	1587.7666666666667	31776.233333333334	0.2379154417037168
865.728567659974	1587.3666666666666	31856.1	0.21575120119826693
866.4631107946109	1587.6666666666667	31949.333333333332	0.01859564957126048
867.197580592657	1586.6	32011.033333333333	0.06614369162482674
867.931977051947	1587.2	32140.133333333335	0.2753746489974634
868.6663001703158	1586.8666666666666	32160.833333333332	0.03503971041548621
869.4005499455982	1587.6	32177.166666666668	-0.16749785207771603
870.1347263756289	1586.9	32234.8	0.19276086859964098
870.8688294582428	1586.7666666666667	32353.0	-0.3579269569651115
871.6028591912748	1587.2666666666667	32497.266666666666	0.052925986017474884
872.3368155725594	1586.6	32599.2	-0.07748082314801435
873.0706985999318	1587.1	32607.533333333333	0.3342684149978009
873.8045082712266	1586.5	32629.1	0.10447327803571538
874.5382445842787	1587.7666666666667	32735.5	-0.3358976352196271
875.2719075369228	1587.2666666666667	32899.833333333336	-0.09106784929290748
876.0054971269938	1587.0	33042.566666666666	-0.13298323473561438
876.7390133523264	1587.5	33214.566666666666	-0.10251818311909751
877.4724562107556	1587.4333333333334	33484.53333333333	-0.22595825666572714
878.2058257001161	1587.5666666666666	33628.566666666666	-0.052858693769283434
878.9391218182427	1586.9333333333334	33729.066666666666	-0.03287719667689045
879.6723445629702	1586.9666666666667	33789.2	-0.10338397042125048
880.4054939321335	1587.6666666666667	33937.9	0.3066405052573721
881.1385699235674	1587.1	34175.666666666664	-0.22560499040109613
881.8715725351066	1586.5333333333333	34400.066666666666	-0.08028627403791383
882.604501764586	1586.9666666666667	34615.7	0.3512200110392116
883.3373576098403	1587.5333333333333	34790.63333333333	-0.026159087705149763
884.0701400687044	1587.5333333333333	34903.76666666667	0.1586278133012258
884.8028491390132	1587.6333333333334	35080.26666666667	0.07262051978940913
885.5354848186014	1587.5666666666666	35241.3	0.35287434503015214
886.2680471053038	1587.5666666666666	35313.96666666667	-0.24759682934853786
887.0005359969554	1587.5666666666666	35453.86666666667	0.03676310105658091
887.7329514913906	1587.5	35588.36666666667	0.011495889523021451
888.4652935864447	1587.2666666666667	35743.2	-0.30420701960625457
889.1975622799522	1586.9666666666667	35968.9	-0.38298577897917635
889.929757569748	1588.0	36227.7	0.421045384229048
890.6618794536669	1587.4	36380.53333333333	0.2143304644539506
891.3939279295437	1587.2	36455.3	-0.27932523180776064
892.1259029952132	1587.0666666666666	36513.63333333333	0.08000266798037269
892.8578046485103	1587.1	36653.63333333333	0.269661053966245
893.5896328872698	1587.2	36816.433333333334	0.11712869040678404
894.3213877093264	1587.4666666666667	37045.433333333334	0.12780783231842044
895.0530691125149	1586.7666666666667	37345.5	0.1194435400314426
895.7846770946703	1586.1	37648.0	-0.02850089840370288
896.5162116536272	1587.1	37791.6	0.05518323801987311
897.2476727872206	1587.7333333333333	37857.833333333336	-0.13249092743623014
897.9790604932853	1586.7666666666667	38049.63333333333	-0.16155703548291162
898.7103747696559	1587.3	38222.0	0.017782459247371617
899.4416156141674	1587.4666666666667	38412.0	-0.2664540125936109
900.1727830246544	1586.9666666666667	38708.3	0.15133761375373161
900.9038769989521	1587.8333333333333	38938.433333333334	-0.05929625376026914
901.634897534895	1587.5333333333333	39143.96666666667	0.1885305941512975
902.365844630318	1587.3666666666666	39331.23333333333	0.152677864193944
903.0967182830558	1586.9333333333334	39465.1	0.15443036003184643
903.8275184909435	1587.4666666666667	39649.9	0.037274447947040136
904.5582452518156	1586.9666666666667	39824.76666666667	-0.4744936746246708
905.288898563507	1587.1	39948.666666666664	0.06227042078268491
906.0194784238527	1587.1666666666667	40066.1	0.10347238535832054
906.7499848306873	1586.8333333333333	40326.26666666667	0.29344462815336464
907.4804177818455	1587.5333333333333	40595.566666666666	-0.2786182896754458
908.2107772751625	1587.8666666666666	40882.36666666667	0.20414705717043757
908.9410633084728	1587.0666666666666	41096.666666666664	-0.017953433897262658
909.6712758796114	1586.4666666666667	41216.23333333333	-0.07853092901449565
910.4014149864129	1586.8666666666666	41351.2	0.28223584092026827
911.1314806267123	1587.1	41500.4	-0.16644658141785548
911.8614727983444	1586.0333333333333	41722.7	0.2503839066563681
912.5913914991438	1586.9333333333334	41890.3	-0.15155085968135373
913.3212367269456	1587.1333333333334	41961.333333333336	-0.33010620906510896
914.0510084795844	1587.3	42065.36666666667	0.07367961619308146
914.7807067548952	1587.6	42154.9	-0.0892035953490317
915.5103315507125	1586.9	42178.46666666667	0.04672205103243201
916.2398828648716	1586.9333333333334	42308.166666666664	0.33714679327898206
916.9693606952068	1587.2	42505.03333333333	0.34791879712727347
917.6987650395532	1587.4666666666667	42643.46666666667	0.10720464591060436
918.4280958957455	1587.3333333333333	42789.8	0.06746442144852824
919.1573532616186	1587.4666666666667	42824.36666666667	-0.22953030042492423
919.8865371350073	1587.9666666666667	42803.26666666667	-0.09938968884049168
920.6156475137464	1587.4	42794.26666666667	0.40208744886190034
921.3446843956707	1587.8666666666666	42786.13333333333	0.04954821332596169
922.0736477786149	1587.1333333333334	42749.6	0.21036235567376163
922.802537660414	1587.7333333333333	42748.566666666666	-0.09987281717175062
923.5313540389027	1587.0	42726.166666666664	0.05701000585795269
924.2600969119159	1587.6666666666667	42751.73333333333	0.04255508196855444
924.9887662772883	1587.4666666666667	42678.73333333333	0.17724342411001676
925.7173621328548	1587.5	42606.36666666667	0.2764263044068491
926.4458844764501	1587.2333333333333	42544.7	0.43743987754602265
927.1743333059092	1587.7666666666667	42330.7	0.3014097603630895
927.9027086190666	1586.9333333333334	42026.63333333333	-0.029711075174866215
928.6310104137575	1587.7666666666667	41564.333333333336	0.17820166789767913
929.3592386878165	1587.0	40976.9	-0.45731858430123157
930.0873934390784	1587.4666666666667	40321.96666666667	0.08933212573620684
930.815474665378	1587.3666666666666	39555.76666666667	0.13766286124457294
931.5434823645503	1586.5333333333333	38666.666666666664	0.07691772912978824
932.2714165344298	1587.4666666666667	37567.833333333336	0.1577474727258281
932.9992771728516	1587.4333333333334	36448.3	0.05897157223734755
933.7270642776504	1587.1333333333334	35344.23333333333	0.15483978008393065
934.4547778466609	1587.3666666666666	34278.666666666664	-0.05003619664796376
935.1824178777181	1587.1333333333334	33424.9	0.26152852439565233
935.9099843686568	1587.1333333333334	32680.7	-0.13918553673246256
936.6374773173115	1586.6666666666667	32163.466666666667	-0.1727736462448016
937.3648967215174	1587.4666666666667	31807.8	0.01580831751427287
938.0922425791092	1587.3	31605.466666666667	0.032794740745462264
938.8195148879216	1587.1333333333334	31719.833333333332	0.04468176273015756
939.5467136457895	1587.1666666666667	31970.5	0.3059959337478754
940.2738388505477	1587.4	32279.733333333334	0.21041331156126364
941.000890500031	1587.1333333333334	32686.0	-0.13869647011047656
941.7278685920743	1587.5666666666666	33240.9	0.08232984063012853
942.4547731245123	1587.4333333333334	33846.23333333333	-0.19426994014837287
943.1816040951798	1587.2	34526.76666666667	-0.04262806262105561
943.9083615019116	1586.8	35229.53333333333	-0.015060254035733337
944.6350453425426	1587.1	35973.933333333334	0.07873210171519784
945.3616556149077	1587.3666666666666	36762.46666666667	-0.19379908390360945
946.0881923168415	1587.2	37565.63333333333	-0.1528720067911293
946.8146554461789	1587.8666666666666	38307.6	-0.29518735775420935
947.5410450007547	1587.1	39106.333333333336	-0.017362526980737546
948.2673609784038	1587.5666666666666	39883.26666666667	-0.005292226630387749
948.9936033769609	1587.2333333333333	40704.0	-0.06401978332743398
949.7197721942608	1587.4666666666667	41482.8	0.2642435850846242
950.4458674281384	1587.7333333333333	42287.63333333333	0.2551034990933076
951.1718890764284	1587.5666666666666	43040.03333333333	0.21937240837342023
951.8978371369658	1587.6333333333334	43636.13333333333	-0.26673553478772616
952.6237116075853	1587.0	44199.3	0.13727077302861188
953.3495124861216	1587.8666666666666	44706.933333333334	-0.13024477397103115
954.0752397704097	1587.3666666666666	45246.433333333334	0.5643845086836264
954.8008934582843	1587.4333333333334	45840.6	0.34558541286117916
955.5264735475803	1588.0666666666666	46346.433333333334	0.3691977596860357
956.2519800361324	1587.6	46831.566666666666	0.07487824879205093
956.9774129217755	1587.2666666666667	47322.1	0.03165423212877188
957.7027722023442	1586.7666666666667	47806.933333333334	-0.02975365190409095
958.4280578756737	1587.2666666666667	48160.7	0.1893375529203768
959.1532699395985	1587.4	48403.3	-0.07729849506292757
959.8784083919536	1587.6	48711.0	0.3002417721872121
960.6034732305736	1588.0666666666666	49028.833333333336	0.2472407151458897
961.3284644532936	1587.5	49268.13333333333	0.20772128443774265
962.053382057948	1587.0666666666666	49559.6	0.03560985583057592
962.7782260423721	1587.0666666666666	49823.0	-0.26642324747029433
963.5029964044004	1587.1666666666667	50061.23333333333	0.015828413403413094
964.2276931418677	1588.0	50263.03333333333	0.590762143586684
964.952316252609	1587.5333333333333	50446.96666666667	0.22849844719372558
965.6768657344589	1587.4333333333334	50443.0	-0.06696131281955078
966.4013415852523	1586.8	50458.4	0.0583582021368917
967.1257438028242	1587.6	50514.666666666664	0.16483578011956507
967.8500723850091	1587.8333333333333	50570.566666666666	0.2595639245832606
968.574327329642	1587.7	50593.9	-0.06409729665999217
969.2985086345576	1587.6666666666667	50817.5	0.03969979912870581
970.0226162975908	1587.5	50812.3	0.1956133742851022
970.7466503165765	1586.6	50748.7	0.3166645281047269
971.4706106893493	1586.9333333333334	50738.1	0.2566112428252274
972.1944974137441	1587.6333333333334	50552.73333333333	-0.03872829182682935
972.9183104875957	1587.8666666666666	50173.03333333333	0.316251693544695
973.6420499087391	1587.6	49821.333333333336	0.1485907144108306
974.3657156750087	1587.7333333333333	49586.5	0.3258514435709804
975.0893077842397	1587.3	49357.36666666667	-0.04393931090009854
975.8128262342667	1586.7333333333333	49330.2	0.4377582084487756
976.5362710229247	1587.1	49196.833333333336	-0.09394611238950117
977.2596421480483	1587.2333333333333	49081.433333333334	0.22652938887842872
977.9829396074724	1587.0333333333333	48975.26666666667	0.24904318550851784
978.7061633990318	1587.4666666666667	48740.53333333333	-0.13383591832712782
979.4293135205613	1587.0	48528.36666666667	0.3399843314218822
980.1523899698958	1587.5666666666666	48329.566666666666	-0.18950140466960055
980.87539274487	1587.7	48349.86666666667	0.26352981033405515
981.5983218433189	1587.1	48431.96666666667	0.35553031923433975
982.3211772630771	1587.4	48391.4	0.035261644929207914
983.0439590019795	1587.4	48485.433333333334	0.27203221830821245
983.7666670578608	1587.6333333333334	48571.433333333334	-0.10289871086737122
984.4893014285559	1587.4	48561.2	0.01818312253365189
985.2118621118997	1587.0333333333333	48473.6	0.12197552792034089
985.9343491057269	1587.1666666666667	48445.566666666666	0.13348303967966285
986.6567624078724	1587.6333333333334	48285.0	0.0809192096210356
987.3791020161709	1587.3333333333333	48276.63333333333	0.21492472830659234
988.1013679284573	1586.9333333333334	48299.1	-0.12952230476673324
988.8235601425663	1587.4	48330.63333333333	0.10252353233457101
989.5456786563328	1586.1	48330.53333333333	-0.2637793875902479
990.2677234675917	1587.2333333333333	48435.833333333336	-0.09547225529692895
990.9896945741776	1587.7	48369.53333333333	-0.28459766983705725
991.7115919739255	1587.6	48248.26666666667	0.3988546474418591
992.4334156646702	1586.6333333333334	47952.26666666667	0.01654820924926041
993.1551656442463	1587.8666666666666	47601.9	0.11138628201720144
993.8768419104888	1587.4333333333334	47209.53333333333	0.14598848723809893
994.5984444612325	1587.1	46855.833333333336	-0.14643907277324988
995.3199732943121	1586.9666666666667	46520.333333333336	0.01900883990231079
996.0414284075626	1587.5	46265.26666666667	-0.19274902441357963
996.7628097988187	1587.2666666666667	46096.46666666667	-0.006830132799338529
997.4841174659151	1587.4666666666667	45963.066666666666	0.32798113195528944
998.2053514066869	1588.0666666666666	45719.03333333333	-0.12102789138508412
998.9265116189687	1587.4	45273.36666666667	-0.28621456718921684
999.6475981005952	1587.5666666666666	44655.7	0.1243858342145797
1000.3686108494015	1587.4666666666667	44048.63333333333	-0.004773058783393103
1001.0895498632223	1586.6333333333334	43723.73333333333	0.09139569661906559
1001.8104151398923	1586.9666666666667	43380.8	0.10288658245916925
1002.5312066772464	1586.8666666666666	43016.53333333333	-0.10795831975377163
1003.2519244731194	1587.6	42670.933333333334	0.400828179956369
1003.9725685253462	1587.3666666666666	42301.8	0.027734678244741427
1004.6931388317614	1587.9	41941.36666666667	0.30647376618198996
1005.4136353902	1586.7333333333333	41404.96666666667	-0.030538316102775045
1006.1340581984969	1587.2	40806.2	-0.0845200533106307
1006.8544072544867	1588.1333333333334	40097.96666666667	-0.1285444261409082
1007.5746825560042	1586.6666666666667	39464.86666666667	-0.2181728681476463
1008.2948841008844	1587.3333333333333	38917.6	-0.2651706626651467
1009.0150118869618	1586.9666666666667	38469.46666666667	-0.09458286298141787
1009.7350659120716	1587.7333333333333	38116.333333333336	-0.08123501627080487
1010.4550461740483	1587.3	37821.5	-0.21449215600984323
1011.174952670727	1587.0	37498.73333333333	0.14393515200529247
1011.8947853999423	1587.3666666666666	37109.46666666667	0.7480622390122283
1012.614544359529	1587.2333333333333	36565.166666666664	0.12335218580943101
1013.334229547322	1587.7	35917.166666666664	-0.03795067756729976
1014.0538409611561	1586.8333333333333	35236.86666666667	-0.3190964004044633
1014.7733785988661	1588.1	34647.6	0.21330566288812627
1015.4928424582868	1587.7333333333333	34079.73333333333	-0.4742409781549628
1016.2122325372529	1587.1666666666667	33649.23333333333	0.24027207919513507
1016.9315488335994	1587.2666666666667	33228.8	-0.31191333641852836
1017.6507913451611	1587.2666666666667	32908.6	0.1312824868171673
1018.3699600697728	1587.5333333333333	32544.533333333333	-0.162237984605114
1019.0890550052692	1587.1666666666667	32140.433333333334	-0.057327382429322116
1019.8080761494851	1587.6666666666667	31600.2	-0.34570582115715376
1020.5270235002555	1587.5	30968.733333333334	0.16114667831470042
1021.2458970554151	1587.3666666666666	30181.733333333334	-0.030881399162022077
1021.9646968127987	1586.9333333333334	29505.6	-0.03888751597814516
1022.6834227702411	1586.7666666666667	28934.166666666668	-0.3476470496778933
1023.4020749255772	1587.6333333333334	28436.533333333333	-0.26735268652907634
1024.1206532766416	1587.7333333333333	28038.966666666667	-0.044328188569723724
1024.8391578212693	1587.5	27718.9	0.25934381628192094
1025.5575885572953	1587.7	27364.0	0.008986011179239998
1026.2759454825539	1587.3666666666666	26942.9	-0.1672531468270224
1026.9942285948803	1587.4333333333334	26406.966666666667	0.5784053084712372
1027.7124378921092	1587.0	25811.133333333335	0.29651367889887437
1028.4305733720753	1587.7666666666667	25206.6	-0.10112021821537757
1029.1486350326138	1587.3	24598.633333333335	-0.27105848520005316
1029.866622871559	1587.5666666666666	24079.0	-0.3448563868314451
1030.584536886746	1587.7	23692.0	0.05436151645902237
1031.3023770760096	1587.6	23350.7	-0.03325796517440096
1032.0201434371845	1586.6666666666667	23033.1	-0.7405254769306158
1032.7378359681059	1587.5333333333333	22717.566666666666	0.34954879811063416
1033.455454666608	1588.0666666666666	22309.9	-0.5159662680116978
1034.1729995305259	1587.5333333333333	21927.033333333333	0.3645650359169516
1034.8904705576945	1587.2666666666667	21407.966666666667	-0.3197851383030723
1035.6078677459486	1587.2666666666667	20876.0	-0.11406329224754715
1036.3251910931228	1586.9333333333334	20353.933333333334	-0.4302167106391514
1037.042440597052	1586.8333333333333	19904.466666666667	-0.3041601654058209
1037.7596162555712	1587.2	19488.833333333332	-0.05256025641953793
1038.4767180665153	1587.5	19128.933333333334	-0.5138413854385534
1039.1937460277186	1587.2	18850.766666666666	0.43039287598553494
1039.9107001370162	1587.5	18582.433333333334	0.2777794244037005
1040.627580392243	1587.5666666666666	18296.933333333334	-0.2381862366805256
1041.3443867912338	1587.1666666666667	17959.1	0.824881145031305
1042.0611193318232	1587.7333333333333	17560.8	0.5459390811987431
1042.7777780118463	1587.1	17085.266666666666	-0.3361376431929741
1043.4943628291376	1587.2666666666667	16613.733333333334	-0.16567302118799782
1044.2108737815322	1587.2	16196.1	-0.3090619882449029
1044.9273108668647	1587.8	15818.666666666666	-0.2613570052947658
1045.64367408297	1587.4333333333334	15482.666666666666	-0.11250315848668004
1046.359963427683	1587.3666666666666	15212.066666666668	-0.03293679475538253
1047.0761788988382	1587.3666666666666	14963.866666666667	0.38219618892191737
1047.7923204942708	1587.6	14718.333333333334	-0.17856642477212056
1048.5083882118154	1587.5333333333333	14476.2	0.6541918121305527
1049.224382049307	1587.1333333333334	14151.366666666667	-0.42725517128526364
1049.9403020045802	1587.2333333333333	13808.266666666666	-0.7314385274389587
1050.6561480754697	1587.9	13494.5	0.37220551918312006
1051.3719202598106	1586.5333333333333	13161.166666666666	0.18889793368614174
1052.0876185554378	1587.3333333333333	12893.966666666667	0.23821098906898466
1052.8032429601856	1587.3333333333333	12620.233333333334	-0.9423906847170381
1053.5187934718892	1587.7	12429.8	-0.35768900060355435
1054.2342700883835	1587.4	12274.9	-0.22614673485950695
1054.949672807503	1587.5333333333333	12137.766666666666	-0.1028989171984429
1055.6650016270826	1586.6333333333334	11972.4	0.19239765615479518
1056.3802565449573	1587.5	11759.866666666667	-0.03699950369716241
1057.0954375589617	1588.0	11528.5	-0.6475763945705677
1057.8105446669308	1587.5666666666666	11312.666666666666	0.3380366938266566
1058.5255778666992	1587.0333333333333	11080.933333333332	-0.15550373375542267
1059.240537156102	1587.3	10846.633333333333	-0.5343702003224922
1059.9554225329737	1587.4666666666667	10663.166666666666	0.05742673679000571
1060.6702339951491	1587.6333333333334	10513.033333333333	0.3293791353310896
1061.3849715404633	1587.2666666666667	10371.9	-0.3525144482754033
1062.0996351667509	1587.1666666666667	10268.566666666668	0.085052286041284
1062.8142248718468	1587.5333333333333	10157.266666666666	0.556121489798536
1063.528740653586	1587.1	10003.633333333333	0.5335292573231551
1064.2431825098029	1587.1333333333334	9820.5	0.9945605599600532
1064.9575504383324	1587.2666666666667	9618.533333333333	0.45627602514096494
1065.6718444370097	1586.9333333333334	9421.266666666666	0.014782857452168953
1066.386064503669	1587.5666666666666	9230.8	0.053035966506003694
1067.1002106361457	1587.7666666666667	9081.866666666667	-0.38617172144983614
1067.8142828322743	1587.5333333333333	8959.866666666667	-0.10405954728484103
1068.5282810898898	1587.1	8863.166666666666	0.12934344194311273
1069.2422054068265	1588.2666666666667	8755.433333333332	-1.3330618839446846
1069.95605578092	1586.7333333333333	8660.666666666666	-0.02046406289532594
1070.6698322100044	1587.1	8513.733333333334	-0.7225295972437162
1071.383534691915	1586.9	8364.666666666666	0.6005968176199724
1072.0971632244864	1586.8666666666666	8169.433333333333	-1.4249506278484854
1072.8107178055534	1586.8333333333333	8018.833333333333	-0.598273114278003
1073.524198432951	1587.3	7895.133333333333	0.2043031209400008
1074.2376051045137	1587.7	7785.233333333334	0.042047261306775954
1074.9509378180765	1587.6666666666667	7693.1	0.5077081860849116
1075.6641965714741	1587.0	7595.333333333333	-0.08913867862009836
1076.3773813625414	1587.3666666666666	7504.766666666666	-0.15898860146588667
1077.0904921891133	1587.1666666666667	7396.466666666666	-0.216745518850601
1077.8035290490245	1587.6333333333334	7272.766666666666	0.2980281378494958
1078.51649194011	1587.2	7137.5	-0.5786423553320398
1079.2293808602042	1587.8333333333333	7006.466666666666	-0.6247075554363979
1079.9421958071423	1587.3666666666666	6898.3	0.2290266396627618
1080.6549367787588	1586.9333333333334	6806.5	-0.543266614882547
1081.367603772889	1587.1333333333334	6743.633333333333	-0.07860076353988352
1082.080196787367	1586.8333333333333	6692.766666666666	0.26091929535891834
1082.7927158200282	1587.1	6617.533333333334	0.3886742327096815
1083.5051608687072	1588.1333333333334	6513.866666666667	0.5528743186154744
1084.217531931239	1587.1666666666667	6394.133333333333	0.4037370424040773
1084.9298290054578	1587.4333333333334	6266.133333333333	0.9571385722199206
1085.6420520891993	1587.3666666666666	6159.9	-0.3734233396867548
1086.3542011802977	1587.1666666666667	6084.6	-0.03218712810550241
1087.0662762765878	1587.4666666666667	6020.833333333333	-0.48300274241457863
1087.7782773759047	1587.3	5964.866666666667	-0.6873056667728592
1088.4902044760831	1586.2333333333333	5893.433333333333	0.3395933504474035
1089.202057574958	1586.9333333333334	5811.5	0.6790246603254149
1089.9138366703637	1587.1333333333334	5719.066666666667	0.30842290631991587
1090.6255417601355	1586.7333333333333	5625.7	-0.25798608651922916
1091.337172842108	1588.0333333333333	5534.333333333333	-0.5535706954088626
1092.048729914116	1587.2666666666667	5475.966666666666	0.182450861662017
1092.7602129739944	1586.9666666666667	5436.6	0.38750262786133305
1093.471622019578	1587.4333333333334	5388.866666666667	1.2203254713077283
1094.1829570487016	1587.1333333333334	5313.5	-0.4930995635131077
1094.8942180592	1586.8	5230.233333333334	0.15101195489378086
1095.605405048908	1587.1	5141.133333333333	-0.7366340091778021
1096.3165180156604	1587.1666666666667	5079.733333333334	0.32757384601457407
1097.027556957292	1586.9333333333334	5032.166666666667	-0.41578775988439276
1097.7385218716379	1586.4666666666667	4995.333333333333	-0.8993715377981737
1098.4494127565324	1587.5333333333333	4953.6	1.7755177399716446
1099.1602296098106	1586.7333333333333	4868.733333333334	0.17205809616742604
1099.8709724293074	1586.9666666666667	4793.666666666667	2.009055041626851
1100.5816412128574	1587.5	4706.633333333333	-1.6768684098591864
1101.2922359582956	1587.3	4667.666666666667	0.9880384865198213
1102.0027566634565	1586.6	4632.9	1.013389933646777
1102.7132033261753	1587.6333333333334	4567.1	-1.1499997469692513
1103.4235759442865	1586.8666666666666	4503.233333333334	-0.1141541457818693
1104.1338745156252	1586.5666666666666	4432.4	0.7840906982612335
1104.844099038026	1586.9333333333334	4387.8	1.8179687150636488
1105.5542495093239	1587.0666666666666	4341.066666666667	-0.12088335741529853
1106.2643259273534	1587.6666666666667	4293.7	0.48709630181734725
1106.9743282899494	1587.3333333333333	4211.366666666667	-0.18201896316984048
1107.684256594947	1587.3	4141.533333333334	-0.06800639141735587
1108.394110840181	1586.3	4078.6666666666665	0.7615582749302375
1109.1038910234856	1587.3666666666666	4034.6	-1.269962803486212
1109.8135971426964	1586.5333333333333	3978.766666666667	-1.2267104286597337
1110.5232291956477	1587.7	3912.9333333333334	0.5170506738919733
1111.2327871801745	1587.0666666666666	3839.233333333333	0.2057384073903323
1111.9422710941117	1587.1333333333334	3788.4333333333334	-1.057501132560769
1112.6516809352938	1587.3	3746.6	0.9799249105052427
1113.3610167015559	1587.1333333333334	3691.1666666666665	0.4750037209007613
1114.0702783907325	1587.1	3635.3	1.7067142516630172
1114.7794660006589	1587.2	3589.733333333333	0.4846189500244055
1115.4885795291696	1587.2	3550.6666666666665	0.28763911408556425
1116.1976189740992	1586.8	3507.0	0.007539114874697203
1116.906584333283	1586.5	3463.9333333333334	-0.2929109889231817
1117.6154756045555	1586.9333333333334	3421.4333333333334	-0.06312534496159176
1118.3242927857516	1587.1333333333334	3386.866666666667	0.62786083236341
1119.0330358747062	1587.6333333333334	3353.866666666667	3.2001007310364273
1119.741704869254	1586.8666666666666	3304.6666666666665	0.7591235666471882
1120.4502997672296	1586.8666666666666	3259.0333333333333	-0.3461548310413545
1121.1588205664682	1586.2666666666667	1661.5	-6.114233596780514
1121.8672672648045	1587.0	1663.2	4.583625469826177
1122.5756398600731	1586.2333333333333	1663.6666666666667	8.114362799782008
1123.2839383501089	1586.8333333333333	1662.4666666666667	-7.213098636157398
