# Supplementary material for: Roblonski: A Material-Efficient Robo-Fluidic Toolbox for Rapid Photochemical Characterization
Source: ACS Cent Sci. 2026 Feb 6;12(3):333–44. doi: 10.1021/acscentsci.5c02027 (PMC13022720; doi:10.1021/acscentsci.5c02027)
Supplement: Supplementary file 2 [file oc5c02027_si_002.zip › BeerLambertStudy/Raw Data (Automataed)/BLEC Study (2025 Jun 12)/Rubpy2/blec_Rubpy2__12062025_aABS_i4_eEXP_s3_d105e-01_t250-0_m7_v175-0.csv]

name	C:/Users/cbe.mabolha.shared/Documents/Gilson Spectroscopy Project\BLEC Study (2025 Jun 12)\Rubpy2\blec_Rubpy2__12062025_aABS_i4_eEXP_s3_d105e-01_t250-0_m7_v175-0.csv
2025-06-12 19:04:10.545070
mix_iter=7	mix_disp=175.0
droplet_volume=50.0	working_volume=250.0
dilution_scheme=Fractional(value=0.3333333333333333)	n_dil=6
calibration=Calibration(y = f(x); f(x) = -0.244 + 0.9765x; s.t. y > 0.0; Set Feb 4	2025 from "Manuscript Figures Data.xlsx")
count	30
interval	0.1 (Sec)
integration_time	40000 (uSec)
NLC=False	DCC=False	WCAL=-5	Slit=S5
Conc_0=0.105	nFRAC=0.23022107382089788	nConc_(4;3)=0.024173212751194276	aFRAC=0.2307317306507	aConc_(4;3)=0.0242268317183235
wavelength (nm)	dark reference (int)	light reference (int)	abs (mOD)
W	D	L	S
344.6678771972656	1602.7	1679.4333333333334	6.8454137663948
345.45221902608614	1590.4333333333334	1666.0	-2.8641199556784613
346.236489003635	1587.2	1663.0333333333333	0.9555438000089209
347.02068712774695	1585.5666666666666	1661.2333333333333	-1.337173422020171
347.8048133962569	1585.6333333333334	2391.4333333333334	9.572466401701035
348.5888678069997	1586.7	2405.0333333333333	10.256653182005493
349.3728503578101	1587.3333333333333	2420.9	11.758863408288894
350.15676104652283	1587.5333333333333	2436.0	12.812997433894552
350.94059987097285	1588.6666666666667	2440.9	11.846851339209794
351.72436682899485	1587.3	2448.2	9.709393653359541
352.5080619184237	1587.4	2450.9	8.071393864720655
353.2916851370942	1586.4333333333334	2455.9666666666667	8.574866679466547
354.0752364828412	1587.1666666666667	2461.6666666666665	9.049348748350914
354.8587159534994	1586.5333333333333	2465.1666666666665	8.16607782292224
355.6421235469038	1586.5	2466.8333333333335	10.788825312354863
356.42545926088906	1587.0	2470.3333333333335	10.718129464796437
357.20872309329	1587.6666666666667	2465.8	7.868501739981661
357.9919150419415	1587.9	2463.3333333333335	7.657300451831065
358.77503510467835	1587.1	2459.4666666666667	7.329897446694845
359.5580832793353	1586.4333333333334	2454.733333333333	7.6528901298063925
360.34105956374725	1586.3	2442.233333333333	5.240727300119075
361.12396395574893	1587.2	2444.7	9.31690560170251
361.9067964531752	1587.0	2446.9	9.9102311734803
362.6895570538609	1586.5666666666666	2443.233333333333	7.37944297804323
363.47224575564076	1587.4333333333334	2442.5666666666666	8.478977615368755
364.2548625563497	1587.1	2439.133333333333	7.143472321382663
365.0374074538224	1587.0666666666666	2437.8	6.877780819101421
365.8198804458938	1587.0666666666666	2432.8333333333335	6.136590908937646
366.6022815303986	1586.6666666666667	2432.9666666666667	8.934886559555872
367.3846107051717	1587.4333333333334	2434.5	10.429587559678774
368.1668679680479	1586.9	2434.133333333333	7.080062085134876
368.9490533168619	1587.0	2440.5	9.170446212198401
369.7311667494487	1586.5666666666666	2442.9333333333334	5.563264618278065
370.5132082636429	1586.9666666666667	2453.4333333333334	6.768887525417584
371.2951778572795	1587.2666666666667	2459.9	7.665203707985819
372.07707552819323	1586.7333333333333	2458.9333333333334	8.937899534543293
372.8589012742189	1587.4666666666667	2465.4	9.384119375544353
373.6406550931913	1587.1	2473.5	8.160416540824414
374.4223369829453	1586.8666666666666	2484.8333333333335	8.826897863062118
375.2039469413157	1587.1333333333334	2488.266666666667	6.7185732190292695
375.9854849661373	1587.7	2482.866666666667	7.010160732054763
376.7669510552448	1587.0333333333333	2490.3333333333335	8.185931383107066
377.5483452064732	1587.2333333333333	2493.266666666667	7.624062998859539
378.3296674176572	1586.6333333333334	2507.366666666667	8.526281007207771
379.11091768663164	1587.0666666666666	2513.9666666666667	9.808824315535222
379.89209601123133	1586.5333333333333	2518.1	9.330229450938042
380.67320238929113	1587.6666666666667	2521.0666666666666	8.31458236235446
381.45423681864577	1586.9333333333334	2520.9666666666667	7.677418726031743
382.23519929713007	1586.8333333333333	2529.0333333333333	9.899188212105063
383.01608982257886	1586.5333333333333	2545.9	7.426879913966912
383.796908392827	1587.5666666666666	2551.766666666667	9.057137460827112
384.57765500570923	1587.0	2557.366666666667	10.326094760437138
385.3583296590604	1586.8666666666666	2544.8	10.833442684145266
386.1389323507153	1586.9666666666667	2553.4333333333334	10.276230914878065
386.91946307850884	1587.3	2559.633333333333	8.600767298125508
387.69992184027564	1586.9	2585.2	10.687251570192785
388.48030863385065	1587.2333333333333	2607.2	10.806548034275263
389.2606234570687	1587.4333333333334	2595.0	12.59462090059477
390.04086630776453	1587.2333333333333	2583.0	11.132212415810347
390.82103718377294	1587.2333333333333	2585.633333333333	10.552440486410182
391.6011360829288	1588.0666666666666	2593.0	11.783595215153419
392.3811630030669	1587.2	2623.0333333333333	10.152286685156044
393.161117942022	1587.4666666666667	2660.2	9.123281043187758
393.941000897629	1587.5333333333333	2706.4	12.921850893823654
394.72081186772266	1587.1666666666667	2714.133333333333	11.374657649443014
395.5005508501378	1586.2666666666667	2702.366666666667	11.500200527634526
396.28021784270925	1587.1	2705.4333333333334	13.916079942703941
397.0598128432718	1586.7333333333333	2717.4333333333334	12.929673038348177
397.83933584966024	1587.0	2715.0666666666666	15.08095809837959
398.6187868597095	1587.2333333333333	2731.8333333333335	13.239479245408807
399.3981658712542	1587.3333333333333	2748.5333333333333	13.124430740889503
400.1774728821293	1587.6666666666667	2770.266666666667	12.467452091952932
400.9567078901696	1586.8	2797.366666666667	15.050381331884283
401.7358708932098	1587.5666666666666	2800.7	14.635207447123793
402.5149618890848	1586.9333333333334	2785.266666666667	15.444520567792344
403.2939808756294	1586.8333333333333	2786.6666666666665	13.977090827534264
404.07292785067847	1586.7	2817.9	15.780331967504761
404.8518028120667	1587.9	2829.4666666666667	16.166246143228634
405.630605757629	1587.4	2833.1666666666665	16.907390898157004
406.4093366852001	1587.1	2828.3	18.806040989937564
407.1879955926149	1587.1	2827.9333333333334	16.866770165832303
407.9665824777082	1586.8666666666666	2848.266666666667	19.385498268764263
408.74509733831474	1586.5333333333333	2864.1	17.96395496876276
409.52354017226935	1586.6	2873.5333333333333	16.449692867141508
410.3019109774069	1587.0666666666666	2880.9	18.51502745503493
411.08020975156217	1587.5333333333333	2883.4333333333334	15.74255272752818
411.8584364925699	1587.2	2918.733333333333	20.149546945276704
412.6365911982651	1587.7333333333333	2937.766666666667	19.777226123157494
413.4146738664823	1587.4666666666667	2965.366666666667	20.787623015496855
414.19268449505654	1587.0333333333333	2993.8333333333335	20.027015682231102
414.97062308182257	1587.2666666666667	3032.766666666667	21.010570568623475
415.74848962461516	1587.0333333333333	3071.5	20.742401000730112
416.52628412126916	1586.7	3138.4	20.19405675449709
417.3040065696194	1587.4333333333334	3214.233333333333	20.433119279921595
418.0816569675006	1586.8333333333333	3215.0666666666666	21.646532663303173
418.8592353127476	1586.9333333333334	3199.9333333333334	20.91340913483001
419.63674160319533	1586.9	3212.8	21.893705408608138
420.4141758366785	1586.9333333333334	3246.2	20.819532343864413
421.1915380110319	1587.7	3264.1	21.58973712796566
421.9688281240904	1586.9666666666667	3268.3333333333335	23.17411615651607
422.7460461736888	1587.4333333333334	3317.5333333333333	22.90087725579143
423.52319215766187	1587.1333333333334	3388.9	21.966538686309356
424.3002660738445	1586.8	3466.3	22.07172378055734
425.0772679200714	1587.6	3611.3	23.123966506686838
425.8541976941775	1586.2666666666667	3755.733333333333	22.05730019284096
426.6310553939975	1587.1333333333334	3821.3	22.786535589777117
427.40784101736625	1587.5	3877.9666666666667	24.379158084268077
428.18455456211865	1586.9666666666667	3994.7	22.09542470090721
428.96119602608934	1586.6333333333334	4189.566666666667	23.693106472969124
429.7377654071133	1587.3666666666666	4401.4	24.71980050885426
430.5142627030252	1587.1333333333334	4522.6	24.15862012711721
431.29068791166	1587.1666666666667	4656.1	23.45777300901838
432.06704103085235	1587.2333333333333	4792.233333333334	24.973462502701757
432.8433220584372	1587.0666666666666	4876.566666666667	23.797336209876065
433.6195309922492	1586.7	4934.433333333333	23.77837060011338
434.3956678301234	1587.7333333333333	4979.066666666667	23.878975804656676
435.1717325698944	1587.3	4998.433333333333	25.272170066516388
435.9477252093971	1587.4666666666667	5013.766666666666	24.307185175882758
436.72364574646633	1587.3	5057.633333333333	25.23061799032288
437.49949417893686	1587.0	5116.566666666667	23.619657172169276
438.27527050464346	1586.8666666666666	5221.3	24.91051875429319
439.0509747214211	1587.2333333333333	5394.633333333333	25.820455100401688
439.8266068271044	1587.4333333333334	5656.9	24.878412096301325
440.6021668195283	1587.4666666666667	6027.633333333333	25.92179006622343
441.37765469652754	1586.8666666666666	6490.966666666666	25.200376661504958
442.1530704559369	1587.0666666666666	6992.766666666666	26.711894620189685
442.9284140955914	1587.2333333333333	7433.633333333333	27.29508667786045
443.7036856133256	1587.3333333333333	7736.4	27.470339077890742
444.47888500697445	1587.8666666666666	7904.6	27.247475717391804
445.2540122743727	1587.3666666666666	7943.2	27.169071728750254
446.0290674133552	1586.9	7892.366666666667	27.723328268834962
446.8040504217568	1586.5666666666666	7807.733333333334	27.330108184349157
447.5789612974122	1586.6333333333334	7725.933333333333	27.558164185099702
448.35380003815635	1586.8333333333333	7668.5	26.98864713675663
449.1285666418239	1586.9666666666667	7645.333333333333	27.823752656559634
449.90326110624983	1587.1333333333334	7634.4	26.27133959769419
450.67788342926883	1587.1666666666667	7665.2	26.88871776058021
451.4524336087157	1587.4666666666667	7688.966666666666	26.643275049026375
452.22691164242536	1587.4	7743.366666666667	27.01041353266524
453.00131752823256	1587.9	7803.333333333333	26.085468494874934
453.7756512639721	1587.2666666666667	7862.133333333333	24.81598407032596
454.5499128474788	1587.1	7921.1	24.401102556366915
455.32410227658755	1587.5333333333333	7981.666666666667	24.730369138194515
456.09821954913303	1587.1666666666667	7990.8	24.54906595114915
456.8722646629501	1587.0666666666666	7977.833333333333	24.3434896195735
457.6462376158736	1587.8	7906.1	23.57962858383295
458.4201384057383	1587.7333333333333	7801.7	22.683787270106695
459.1939670303791	1587.3333333333333	7668.533333333334	22.690553870610856
459.96772348763074	1587.0	7534.1	22.425932115189575
460.741407775328	1587.2	7383.133333333333	20.922127735078117
461.51501989130577	1587.2	7250.5	20.263156406889223
462.2885598333988	1588.0	7133.966666666666	20.042946135063744
463.0620275994419	1587.4666666666667	7052.6	19.763894448301315
463.83542318726995	1587.1666666666667	6978.466666666666	19.024159084454343
464.6087465947177	1587.2333333333333	6928.933333333333	17.847236593399042
465.38199781962	1586.7333333333333	6914.433333333333	18.133026907841526
466.1551768598116	1587.1333333333334	6896.6	16.34113149860382
466.92828371312737	1587.2333333333333	6923.633333333333	18.3178396899431
467.7013183774021	1587.1666666666667	6948.066666666667	16.49823716580329
468.4742808504707	1587.1333333333334	6994.666666666667	15.697704180604562
469.24717113016777	1587.5666666666666	7048.866666666667	14.220912440493326
470.0199892143283	1587.7666666666667	7107.4	13.142643541117243
470.792735100787	1587.1333333333334	7191.133333333333	13.341197343028872
471.5654087873788	1587.7	7267.833333333333	13.474999867083033
472.33801027193834	1587.3333333333333	7333.233333333334	12.876958180536352
473.11053955230057	1587.2666666666667	7415.1	12.003219789844602
473.88299662630027	1587.2	7472.366666666667	12.059141393110465
474.65538149177223	1586.2333333333333	7513.666666666667	11.257038113914508
475.4276941465513	1587.2333333333333	7542.733333333334	10.214187908254516
476.1999345884722	1587.0	7561.566666666667	9.50455927121408
476.97210281536985	1586.6333333333334	7557.566666666667	9.597151259900498
477.74419882507897	1587.2	7546.633333333333	9.30802574538986
478.51622261543446	1587.2	7518.266666666666	9.34554459493995
479.2881741842711	1586.7333333333333	7488.866666666667	8.503004508486626
480.06005352942367	1587.1666666666667	7448.1	9.110377341093885
480.831860648727	1587.5333333333333	7388.9	7.536108505126921
481.60359554001593	1586.7333333333333	7347.866666666667	7.691495289919808
482.37525820112523	1587.0	7288.0	5.944341526900027
483.14684862988975	1587.4666666666667	7250.7	6.33427620517515
483.91836682414424	1586.6666666666667	7200.666666666667	6.568219969176038
484.68981278172356	1586.6	7167.233333333334	6.863348162256033
485.46118650046253	1587.0333333333333	7115.5	5.828517479353108
486.23248797819593	1587.3333333333333	7058.0	5.560715659549056
487.0037172127586	1587.4333333333334	7028.8	6.435182128284821
487.7748742019853	1587.9333333333334	6989.766666666666	5.322646572674382
488.54595894371096	1586.6666666666667	6959.133333333333	5.892397212625333
489.31697143577026	1586.8666666666666	6927.366666666667	5.76031648601902
490.08791167599804	1587.4666666666667	6896.133333333333	4.908883902432968
490.8587796622292	1586.8333333333333	6860.966666666666	4.192277209254451
491.6295753922984	1586.9666666666667	6825.866666666667	3.5932555521919394
492.4002988640406	1587.0	6806.966666666666	5.158326748360656
493.17095007529053	1586.9666666666667	6763.266666666666	4.0036746831471826
493.94152902388305	1587.2	6743.033333333334	3.642896860823813
494.71203570765294	1587.3666666666666	6723.0	4.795844818923916
495.482470124435	1587.2666666666667	6686.633333333333	3.1569236736762143
496.25283227206404	1586.7	6666.766666666666	4.528850371200558
497.02312214837485	1587.4	6637.066666666667	3.8470595923010182
497.7933397512024	1586.7666666666667	6604.833333333333	3.827735407047109
498.56348507838123	1587.3333333333333	6581.833333333333	3.258496744794953
499.3335581277464	1587.9	6560.766666666666	2.3409955159466866
500.10355889713264	1587.3666666666666	6563.0	3.3383280621667875
500.8734873843747	1586.9333333333334	6551.333333333333	3.5105045695160246
501.6433435873074	1587.3333333333333	6546.0	2.8734462647789236
502.4131275037657	1587.3666666666666	6558.266666666666	2.939645796740321
503.1828391315842	1587.0333333333333	6563.2	2.096741921427736
503.95247846859786	1586.8666666666666	6593.366666666667	2.6480303356113373
504.72204551264144	1588.1333333333334	6618.166666666667	1.565577520016857
505.49154026154974	1587.3333333333333	6652.733333333334	2.7753105344008016
506.2609627131576	1587.3666666666666	6685.833333333333	2.788686931511177
507.03031286529983	1587.8333333333333	6728.166666666667	1.4725781703965677
507.7995907158112	1587.4666666666667	6772.9	1.3869249338185137
508.5687962625266	1587.2333333333333	6854.433333333333	2.5608181621181187
509.33792950328075	1587.7	6935.3	2.5467112907858254
510.1069904359085	1587.2333333333333	7023.1	2.7383349813714757
510.8759790582447	1587.1666666666667	7104.0	2.2467458699849097
511.6448953681241	1586.6666666666667	7191.833333333333	2.5982079978629153
512.4137393633815	1588.2	7283.6	3.078822114851679
513.1825110418519	1586.8666666666666	7378.366666666667	2.167561524207866
513.9512104013698	1587.2666666666667	7485.966666666666	2.4019113109138486
514.7198374397702	1587.1333333333334	7585.7	1.0655819079728315
515.4883921548881	1587.3666666666666	7693.7	2.65144402782975
516.2568745445578	1587.2333333333333	7797.833333333333	1.8921704604260134
517.0252846066146	1586.8333333333333	7914.866666666667	2.4432333629891962
517.793622338893	1587.0666666666666	8012.833333333333	1.8535645507119503
518.561887739228	1587.1666666666667	8115.2	2.312436083596321
519.3300808054544	1586.8	8216.5	2.2176191490734105
520.0982015354069	1587.8333333333333	8293.266666666666	1.8368004381829133
520.8662499269203	1587.0333333333333	8387.433333333332	1.072093145295746
521.6342259778296	1587.5666666666666	8476.133333333333	1.0709947956872639
522.4021296859694	1587.9333333333334	8562.433333333332	1.3554238067502273
523.1699610491747	1587.0666666666666	8627.933333333332	0.932397829708917
523.9377200652801	1587.0	8694.9	0.9378825076928022
524.7054067321207	1588.2333333333333	8755.466666666667	1.489133664029951
525.4730210475309	1588.0	8835.1	2.4800410974083604
526.2405630093459	1587.7666666666667	8884.233333333334	2.0284506962590276
527.0080326154003	1587.3333333333333	8946.433333333332	1.3890625906292056
527.7754298635291	1587.8	8994.266666666666	1.0469577105149028
528.5427547515668	1587.0	9046.633333333333	1.4968715068481513
529.3100072773485	1587.5	9087.733333333334	0.9139160421275525
530.077187438709	1587.3	9114.333333333334	0.8393542931297672
530.8442952334829	1586.8666666666666	9163.966666666667	0.3631576563907013
531.6113306595051	1587.3333333333333	9213.033333333333	1.0720087713713011
532.3782937146104	1587.1666666666667	9238.366666666667	1.493503543681087
533.1451843966338	1587.6333333333334	9281.1	0.9588222098891581
533.9120027034099	1587.2666666666667	9321.466666666667	1.285921851193891
534.6787486327736	1587.6666666666667	9346.233333333334	0.7619432734350957
535.4454221825597	1587.8333333333333	9388.533333333333	0.6277113748781814
536.212023350603	1587.1	9428.566666666668	0.5708337217457097
536.9785521347383	1587.3333333333333	9479.266666666666	1.7755964613470463
537.7450085328004	1587.1666666666667	9471.5	0.290201905231734
538.5113925426242	1587.3	9502.2	0.6589455907449541
539.2777041620444	1587.3333333333333	9544.333333333334	1.434185496476089
540.0439433888959	1587.8333333333333	9554.866666666667	0.947715354990205
540.8101102210134	1587.2333333333333	9578.633333333333	1.4916179477593092
541.5762046562318	1587.5	9583.233333333334	0.18833553008832177
542.3422266923859	1587.2666666666667	9607.333333333334	0.7913248262222405
543.1081763273105	1587.2666666666667	9629.8	0.832392756798843
543.8740535588404	1587.0333333333333	9634.633333333333	0.8318681906706399
544.6398583848105	1587.9333333333334	9640.166666666666	0.8746216271127358
545.4055908030555	1587.6333333333334	9652.566666666668	1.647332073355261
546.1712508114102	1587.3666666666666	9635.433333333332	1.0914144727524329
546.9368384077096	1587.3666666666666	9642.6	0.732057708780129
547.7023535897882	1587.6333333333334	9640.133333333333	0.36329994310069086
548.4677963554811	1587.5	9641.733333333334	0.48736215124309007
549.2331667026231	1586.6	9654.566666666668	0.8369572765082188
549.9984646290487	1587.7	9654.666666666666	0.47222027676754114
550.7636901325931	1587.3666666666666	9653.266666666666	-0.749569085331183
551.5288432110908	1586.6333333333334	9656.1	0.8062460989879406
552.2939238623768	1587.2666666666667	9657.833333333334	1.223256758649548
553.0589320842859	1587.4333333333334	9638.7	-0.05753340222566451
553.8238678746528	1587.8	9641.6	0.6727754920290048
554.5887312313124	1587.6	9653.066666666668	0.43996649527181225
555.3535221520995	1587.5	9671.1	1.6525091167091672
556.1182406348488	1586.9666666666667	9652.666666666666	0.4399537609938681
556.8828866773954	1586.9333333333334	9647.566666666668	0.3018242120355065
557.6474602775738	1587.1	9637.633333333333	-0.014385375354148166
558.411961433219	1587.7	9652.533333333333	1.285334635358775
559.1763901421657	1587.3333333333333	9651.3	0.5263141952511611
559.9407464022488	1587.1333333333334	9660.933333333332	0.7770723285745506
560.7050302113031	1587.0666666666666	9659.366666666667	0.41266716663765507
561.4692415671633	1587.9666666666667	9685.5	0.3827502178284914
562.2333804676643	1587.4333333333334	9703.4	1.0643908890000693
562.997446910641	1587.6666666666667	9706.066666666668	-0.7465060426739236
563.7614408939281	1587.7333333333333	9731.2	0.03377724492497163
564.5253624153604	1587.5	9748.733333333334	0.0869254212276635
565.2892114727728	1587.4666666666667	9782.533333333333	0.4966668744255377
566.0529880639999	1586.9	9779.333333333334	-0.6056774249349536
566.8166921868768	1587.0	9803.0	0.16037039579390347
567.5803238392382	1588.2333333333333	9804.066666666668	0.6171461398492099
568.3438830189189	1587.1333333333334	9817.066666666668	-0.4342567184142418
569.1073697237535	1588.4333333333334	9854.0	-0.20836904257366298
569.8707839515772	1586.9666666666667	9875.133333333333	0.20790047823962374
570.6341257002246	1587.8666666666666	9891.5	0.2685652941969193
571.3973949675305	1587.7	9910.666666666666	-0.340777233485053
572.1605917513298	1587.1333333333334	9913.4	-0.05563331027494395
572.9237160494572	1587.8333333333333	9926.533333333333	0.6828080249234696
573.6867678597476	1586.4333333333334	9931.9	-0.7764297560736491
574.4497471800358	1586.8	9947.5	0.35510093491424466
575.2126540081566	1587.1333333333334	9939.4	0.17162466751139158
575.9754883419448	1587.3666666666666	9960.633333333333	0.5449430659547486
576.7382501792351	1587.1666666666667	9972.466666666667	-0.018990117054281518
577.5009395178625	1587.2666666666667	9974.233333333334	0.0086304304919971
578.2635563556619	1586.6666666666667	9990.766666666666	0.04651134139171297
579.0261006904677	1587.5	9989.8	-0.02756582993607868
579.7885725201152	1587.3333333333333	10026.6	0.20760964102053514
580.5509718424388	1588.2	10032.8	-0.46946128663118764
581.3132986552736	1587.1	10051.966666666667	-0.06156227408095077
582.0755529564542	1587.6666666666667	10073.233333333334	-0.22343015280516812
582.8377347438156	1587.4	10098.666666666666	-0.061226684998273516
583.5998440151925	1587.3333333333333	10130.0	0.13898020137446368
584.3618807684197	1587.7666666666667	10155.566666666668	0.10984037631767496
585.123845001332	1587.6	10173.8	0.620898037165851
585.8857367117644	1587.4333333333334	10192.866666666667	-0.033643679402463315
586.6475558975515	1586.9	10243.166666666666	0.4735388477801838
587.4093025565281	1587.4	10292.366666666667	0.24286796185909373
588.1709766865292	1588.1666666666667	10329.066666666668	0.279984245148141
588.9325782853895	1586.7666666666667	10379.833333333334	0.18607763158854265
589.6941073509438	1587.1666666666667	10429.1	-0.2438822213792429
590.4555638810269	1587.0	10503.333333333334	-0.24184777680088207
591.2169478734736	1587.5	10582.166666666666	0.2769139787292532
591.9782593261189	1586.8333333333333	10654.0	-0.22665560826364906
592.7394982367973	1587.5333333333333	10725.3	-0.7882394302819266
593.5006646033439	1587.4333333333334	10829.233333333334	0.3698310718307764
594.2617584235933	1587.7666666666667	10919.1	-0.004654127543544494
595.0227796953804	1587.0666666666666	11025.433333333332	0.6830739366585287
595.78372841654	1586.9	11107.633333333333	-0.18698392486538337
596.544604584907	1587.1333333333334	11217.466666666667	0.2872094339678481
597.3054081983161	1587.0666666666666	11345.066666666668	-0.08158759621516427
598.0661392546021	1586.8333333333333	11468.466666666667	0.10988806546482209
598.8267977515999	1587.0333333333333	11590.1	-0.25029423309416926
599.5873836871442	1587.7333333333333	11717.2	-0.422821205654037
600.34789705907	1587.3666666666666	11833.5	-0.05227314628158645
601.1083378652119	1586.6666666666667	11957.066666666668	-0.13957182613586985
601.8687061034049	1587.1333333333334	12116.7	0.712752329071276
602.6290017714836	1588.4333333333334	12255.066666666668	-0.12212853116717239
603.3892248672829	1587.4	12388.133333333333	-0.13267181483959964
604.1493753886377	1587.4	12536.533333333333	0.37697855708048705
604.9094533333828	1587.8666666666666	12695.8	1.1653699239576316
605.6694586993528	1587.2333333333333	12809.666666666666	0.14837066595160298
606.4293914843829	1587.7333333333333	12926.966666666667	-0.6901309721807707
607.1892516863076	1586.9	13072.666666666666	-0.2318488577837594
607.9490393029618	1587.3	13216.0	-0.23646520936787252
608.7087543321802	1587.3333333333333	13362.766666666666	1.2693440197120671
609.4683967717978	1587.0	13484.666666666666	0.22028756040138228
610.2279666196492	1586.9666666666667	13603.433333333332	-0.11684216146145421
610.9874638735695	1586.9	13753.1	0.5858225516680647
611.7468885313933	1587.6666666666667	13846.5	-0.1464071867100598
612.5062405909555	1587.1666666666667	13988.433333333332	-0.03268426321871897
613.2655200500909	1587.1333333333334	14140.333333333334	0.20070500624448673
614.0247269066342	1587.5666666666666	14249.0	-0.06973890901316947
614.7838611584203	1587.2	14364.233333333334	0.6610465833558171
615.5429228032841	1587.0666666666666	14477.266666666666	0.06851213343238333
616.3019118390603	1587.5333333333333	14560.466666666667	-0.2721940280321731
617.0608282635836	1587.8333333333333	14647.4	-0.08977892863428447
617.8196720746892	1587.4	14759.533333333333	0.006594190447565445
618.5784432702114	1587.3666666666666	14831.833333333334	-0.028417621206465887
619.3371418479854	1587.3333333333333	14897.033333333333	-0.17181693426071962
620.0957678058459	1587.5333333333333	14972.766666666666	0.21960536523944493
620.8543211416277	1586.8333333333333	15034.533333333333	-0.18081477519713404
621.6128018531655	1586.6	15088.266666666666	-0.17044629805770767
622.3712099382943	1587.2666666666667	15134.333333333334	0.12718278764336255
623.1295453948488	1587.3	15190.666666666666	0.300203570872855
623.8878082206638	1587.5333333333333	15271.033333333333	-0.3162124263238051
624.6459984135743	1586.4	15363.3	0.46364111320387147
625.4041159714149	1587.7666666666667	15426.133333333333	0.5286081787177296
626.1621608920203	1588.2666666666667	15460.9	-0.4870544095242857
626.9201331732256	1587.4666666666667	15510.866666666667	0.1965521655639335
627.6780328128656	1587.7333333333333	15546.233333333334	-0.07259154660807805
628.4358598087749	1587.0333333333333	15609.266666666666	0.41935474464592526
629.1936141587885	1587.0666666666666	15620.133333333333	0.46550005784796367
629.9512958607411	1587.0666666666666	15636.366666666667	-0.10302837620668923
630.7089049124675	1588.0666666666666	15642.033333333333	-0.1658086206783142
631.4664413118026	1586.5666666666666	15651.566666666668	0.0010292570127180603
632.2239050565811	1586.5666666666666	15649.966666666667	-0.23977768001613228
632.9812961446379	1587.0333333333333	15653.133333333333	-0.37548661785295634
633.7386145738079	1587.3666666666666	15679.466666666667	-0.051360786305374634
634.4958603419257	1586.7666666666667	15701.2	0.056414469198606154
635.2530334468262	1586.6	15697.6	0.3417593198300232
636.0101338863443	1587.3666666666666	15684.4	0.4397430171861213
636.7671616583146	1586.6333333333334	15693.733333333334	0.8546255662799244
637.5241167605723	1586.4333333333334	15652.666666666666	-0.003087485667702277
638.2809991909518	1587.5666666666666	15677.633333333333	0.36180416464646986
639.037808947288	1587.1666666666667	15668.966666666667	0.4083189491106201
639.7945460274159	1587.0666666666666	15642.5	0.6864932123826459
640.5512104291702	1587.4	15588.133333333333	-0.9264913900288284
641.3078021503857	1587.6333333333334	15596.233333333334	-0.01653408010950794
642.0643211888971	1587.0666666666666	15566.466666666667	-0.36332891686790003
642.8207675425394	1586.9333333333334	15573.3	0.40074625247468554
643.5771412091474	1587.3333333333333	15531.6	0.22534077126327687
644.3334421865558	1587.4333333333334	15502.733333333334	0.13422311173592338
645.0896704725996	1587.1	15450.633333333333	-0.19835517942518802
645.8458260651132	1587.1666666666667	15454.366666666667	-0.11273056050401256
646.6019089619319	1587.7666666666667	15469.3	-0.06360974375134594
647.3579191608902	1587.2333333333333	15454.433333333332	-0.4048587760545668
648.1138566598231	1587.3	15395.733333333334	-0.3730629346373187
648.8697214565653	1586.6	15358.733333333334	0.1387730565120066
649.6255135489516	1586.7	15341.566666666668	-0.32508924086626506
650.3812329348169	1587.2666666666667	15344.266666666666	0.26631338229604173
651.1368796119959	1587.2666666666667	15401.333333333334	0.030391679639799978
651.8924535783235	1587.1	15419.0	-0.24588165732529618
652.6479548316345	1587.0333333333333	15378.6	-0.29275698781990617
653.4033833697637	1587.0666666666666	15358.9	0.11354076681653771
654.1587391905458	1586.8666666666666	15348.933333333332	-0.1840455926705207
654.9140222918159	1586.7	15345.366666666667	-0.47847455250749693
655.6692326714084	1587.4	15322.733333333334	-0.6087616355114231
656.4243703271585	1587.5333333333333	15318.866666666667	0.3438268977999041
657.1794352569008	1587.5666666666666	15353.6	0.5861415017825323
657.9344274584702	1587.7	15380.133333333333	0.18476819311288434
658.6893469297014	1587.0	15415.533333333333	0.3036943917189818
659.4441936684294	1587.0333333333333	15423.133333333333	0.0962687483253136
660.1989676724888	1587.2333333333333	15467.133333333333	-0.3023594375576698
660.9536689397146	1587.3	15505.7	-0.09463849282996879
661.7082974679414	1586.8666666666666	15525.233333333334	-0.273067729354013
662.4628532550042	1587.3333333333333	15561.933333333332	0.19997742167813856
663.2173362987378	1587.7666666666667	15619.466666666667	0.29206884115229537
663.9717465969768	1586.9666666666667	15665.766666666666	0.1707225400250319
664.7260841475563	1587.3666666666666	15728.066666666668	-0.43589689992367836
665.480348948311	1587.2666666666667	15783.733333333334	-0.4117733652347515
666.2345409970756	1587.5333333333333	15866.5	0.1439881040657861
666.988660291685	1587.1333333333334	15947.7	0.3136235529332469
667.742706829974	1587.0	16019.833333333334	0.24380332800992077
668.4966806097776	1587.5	16075.733333333334	-0.31163511789917214
669.2505816289303	1586.9666666666667	16201.133333333333	0.12483085919071758
670.0044098852671	1586.7666666666667	16315.233333333334	0.4159621863584683
670.7581653766227	1587.4	16369.9	-0.3905645015840492
671.511848100832	1586.9666666666667	16468.866666666665	-0.04863516136791704
672.2654580557298	1587.1	16567.8	0.1362756299388152
673.0189952391509	1587.1666666666667	16621.5	-0.8993748264378286
673.7724596489301	1587.2666666666667	16715.133333333335	-0.4571772978475564
674.5258512829022	1587.0	16823.8	-0.22226649909678747
675.279170138902	1586.7333333333333	16938.833333333332	-0.11125553956361758
676.0324162147645	1586.7	17044.633333333335	0.4160088642233067
676.7855895083242	1587.3666666666666	17158.6	-0.5119595373252371
677.5386900174161	1587.3	17309.466666666667	-0.0672109315790292
678.2917177398749	1587.2666666666667	17433.766666666666	0.15167486772626942
679.0446726735356	1587.6	17582.766666666666	-0.2533410939304828
679.797554816233	1587.1666666666667	17700.366666666665	-0.24071086412367984
680.5503641658016	1588.2	17821.3	0.30242138128993795
681.3031007200765	1587.0666666666666	17909.2	0.24840959431672344
682.0557644768925	1588.0333333333333	17997.3	-0.00529325099172731
682.8083554340842	1586.8	18079.333333333332	0.15451320755953862
683.5608735894867	1586.9	18188.533333333333	0.14826385570165915
684.3133189409347	1587.1666666666667	18315.3	-0.08826156328840101
685.0656914862628	1587.0666666666666	18460.533333333333	-0.06434100365597195
685.8179912233061	1587.0666666666666	18620.0	0.5715162849775031
686.5702181498993	1587.1666666666667	18749.5	-0.3220987411037923
687.3223722638772	1587.3666666666666	18887.0	-0.08367280363258799
688.0744535630747	1587.2666666666667	19045.766666666666	0.10283222423743037
688.8264620453265	1587.3	19160.433333333334	-0.03706874063596584
689.5783977084674	1586.6	19238.966666666667	-0.09593962305592624
690.3302605503324	1587.4333333333334	19318.5	-0.3337986622657781
691.082050568756	1587.2333333333333	19426.233333333334	0.5733025478789944
691.8337677615733	1586.8	19510.566666666666	-0.10417689180773984
692.585412126619	1587.8333333333333	19587.2	-0.4678373354721802
693.3369836617278	1587.2666666666667	19687.066666666666	0.2272067445154541
694.0884823647348	1586.9333333333334	19775.366666666665	-0.16790601854675952
694.8399082334745	1587.5333333333333	19874.733333333334	-0.0007916176088587936
695.5912612657819	1587.2	19960.666666666668	0.3657402762985028
696.3425414594917	1587.7	20014.533333333333	0.14772161832312158
697.0937488124388	1587.2333333333333	20090.033333333333	-0.09231269971435561
697.8448833224579	1586.6666666666667	20168.633333333335	-0.11294913422995471
698.5959449873841	1587.7333333333333	20226.833333333332	-0.26786950285052963
699.3469338050518	1586.8333333333333	20318.233333333334	0.40516010009692954
700.0978497732962	1586.9666666666667	20321.233333333334	-0.45026662889971025
700.8486928899517	1587.3666666666666	20377.933333333334	0.34836601888201774
701.5994631528534	1587.2333333333333	20409.6	-0.35441535784309025
702.3501605598362	1587.0333333333333	20419.833333333332	-0.470948200075366
703.1007851087347	1587.6	20437.433333333334	0.1152137750124732
703.8513367973837	1587.3666666666666	20453.766666666666	-0.18258272355664243
704.6018156236181	1587.2666666666667	20461.3	0.1664720417354095
705.3522215852728	1587.6	20435.366666666665	-0.18660192912637624
706.1025546801824	1587.0333333333333	20426.266666666666	0.36207768914979604
706.8528149061818	1587.8	20421.266666666666	0.18605492859230774
707.603002261106	1586.7	20371.633333333335	-0.11789241975679053
708.3531167427894	1586.9	20370.233333333334	-0.20650089125736368
709.1031583490673	1587.6333333333334	20314.066666666666	-0.4797993620270515
709.8531270777742	1586.7666666666667	20291.133333333335	0.2252815751346654
710.6030229267449	1587.4666666666667	20215.8	-0.34257553644877403
711.3528458938142	1587.6333333333334	20175.233333333334	0.3248914101490568
712.1025959768172	1587.2	20121.8	0.3961739084016516
712.8522731735884	1587.0	20050.033333333333	0.136451236308848
713.6018774819628	1587.1666666666667	20010.866666666665	0.32070572258558994
714.351408899775	1587.4666666666667	19924.8	0.4565443448203313
715.1008674248601	1587.6333333333334	19821.233333333334	0.5306796189479482
715.8502530550527	1587.3333333333333	19687.633333333335	0.1407862828742585
716.5995657881876	1587.4	19523.6	-0.16623279993530504
717.3488056220998	1586.8	19445.4	0.5312788888969655
718.097972554624	1587.6	19400.033333333333	0.33496890563154025
718.8470665835949	1587.3	19309.6	-0.20008245703118646
719.5960877068475	1587.2333333333333	19262.833333333332	0.01883762497081913
720.3450359222164	1586.8666666666666	19193.4	0.12581822143655672
721.0939112275368	1586.6	19159.166666666668	0.02801049470722014
721.842713620643	1587.4	19129.766666666666	-0.12459181778001391
722.5914430993702	1587.2666666666667	19078.2	-0.44091695958172233
723.340099661553	1587.5	19039.133333333335	-0.4568252947175732
724.0886833050263	1587.3	19014.033333333333	-0.19517192410092418
724.837194027625	1587.1	18959.166666666668	-0.2849018154183547
725.5856318271836	1587.3	18910.866666666665	0.13957640311128816
726.3339967015373	1587.5	18908.066666666666	0.07272045247466342
727.0822886485207	1588.0333333333333	18891.366666666665	0.09203902010061131
727.8305076659686	1587.4666666666667	18827.133333333335	0.24946830123297561
728.5786537517159	1587.4666666666667	18749.366666666665	0.028680779251885224
729.3267269035974	1587.4666666666667	18670.733333333334	-0.09489923435717794
730.0747271194479	1586.8333333333333	18654.333333333332	-0.13144955396416078
730.822654397102	1586.8666666666666	18680.133333333335	0.31177528550579087
731.5705087343949	1587.5333333333333	18677.033333333333	0.09742720714030408
732.3182901291611	1587.5333333333333	18626.933333333334	0.2507010303985136
733.0659985792356	1587.1	18593.333333333332	-0.22126750184184757
733.8136340824532	1587.0333333333333	18535.8	-0.1648161837766147
734.5611966366486	1586.6333333333334	18502.833333333332	-0.4575991486308314
735.3086862396566	1587.2666666666667	18501.933333333334	-0.2643783552664927
736.056102889312	1587.1666666666667	18510.333333333332	0.45789313614636445
736.8034465834498	1587.3	18503.1	0.018827931501136073
737.5507173199047	1588.4	18488.166666666668	0.0856692928616779
738.2979150965115	1587.7	18489.8	0.168761351162689
739.045039911105	1586.6	18467.933333333334	-0.13375623316927812
739.79209176152	1587.8	18442.966666666667	-0.2944942841088953
740.5390706455914	1587.7666666666667	18466.233333333334	0.12695659275386798
741.285976561154	1587.4	18461.9	0.26688610805712276
742.0328095060426	1587.2666666666667	18453.766666666666	0.12017834235203613
742.7795694780918	1587.6666666666667	18440.0	-0.5296918697903926
743.5262564751367	1587.2666666666667	18434.866666666665	-0.47920306716965155
744.272870495012	1587.2666666666667	18416.566666666666	-0.005161140408018782
745.0194115355524	1586.9666666666667	18348.033333333333	-0.7059300899879861
745.765879594593	1587.3	18328.133333333335	-0.01470034594075336
746.5122746699683	1587.6666666666667	18290.066666666666	-0.12392480663437125
747.2585967595134	1587.5666666666666	18316.233333333334	0.08654560159031133
748.0048458610628	1587.8	18336.066666666666	0.3346350760660974
748.7510219724516	1586.9	18358.066666666666	-0.07163776941033285
749.4971250915144	1587.0666666666666	18398.266666666666	0.16364387770513536
750.243155216086	1587.7666666666667	18418.033333333333	-0.28117662656288844
750.9891123440015	1587.6666666666667	18472.266666666666	-0.45245975190669946
751.7349964730954	1586.7666666666667	18526.366666666665	-0.15636257422705602
752.4808076012027	1587.0333333333333	18548.2	0.40218819640075937
753.2265457261582	1587.4	18551.666666666668	-0.08788631327715782
753.9722108457964	1586.5666666666666	18632.066666666666	0.3440965923207281
754.7178029579526	1587.4333333333334	18681.0	-0.24806982827383203
755.4633220604613	1587.5666666666666	18736.966666666667	-0.18313961095198
756.2087681511574	1587.6666666666667	18781.1	-0.4359254518139283
756.9541412278757	1588.0	18797.4	-0.14213890346635694
757.699441288451	1587.6333333333334	18836.966666666667	-0.08979034155119785
758.4446683307182	1586.9	18888.966666666667	-0.4983817383317965
759.1898223525119	1586.8666666666666	18980.766666666666	0.31054903548083806
759.9349033516671	1587.9333333333334	19025.4	-0.20169033656141902
760.6799113260186	1587.2666666666667	19100.6	-0.24956081739716754
761.424846273401	1587.4333333333334	19183.5	-0.4169144456955885
762.1697081916495	1586.7666666666667	19239.633333333335	0.012301136146906725
762.9144970785986	1586.7333333333333	19303.466666666667	0.4046568717913426
763.6592129320832	1587.2666666666667	19337.733333333334	-0.24785799371864675
764.4038557499381	1587.1	19380.033333333333	0.29544037227907055
765.1484255299982	1586.6666666666667	19396.8	-0.5369438169542073
765.8929222700982	1586.5666666666666	19470.933333333334	-0.38189197299194966
766.637345968073	1586.9	19570.9	0.3607739332044823
767.3816966217572	1587.6333333333334	19677.033333333333	0.3354444639390378
768.1259742289859	1587.2333333333333	19766.3	-0.0207040100693356
768.8701787875938	1586.9333333333334	19864.866666666665	-0.15916678322122552
769.6143102954156	1587.8333333333333	19910.966666666667	-0.17220022134348245
770.3583687502863	1587.0333333333333	19997.266666666666	0.08021286736600004
771.1023541500406	1587.7	20046.466666666667	0.02195985093588135
771.8462664925133	1587.3333333333333	20088.3	0.5927353781054406
772.5901057755393	1587.8333333333333	20174.5	-0.29431078856337395
773.3338719969533	1586.6333333333334	20258.466666666667	-0.24028001075165775
774.0775651545903	1587.4666666666667	20337.666666666668	-0.558619868689605
774.8211852462848	1587.2666666666667	20425.7	-0.1252400570751185
775.5647322698719	1586.8666666666666	20547.066666666666	0.03359615814310355
776.3082062231862	1587.4	20614.833333333332	-0.17799577922013307
777.0516071040627	1586.2666666666667	20674.966666666667	-0.10312739500945631
777.7949349103361	1588.1666666666667	20758.633333333335	0.3868064625240381
778.5381896398412	1587.6333333333334	20822.066666666666	-0.7264362672788465
779.281371290413	1587.6333333333334	20948.833333333332	-0.02093525952599903
780.024479859886	1586.9	21085.066666666666	0.693262177578514
780.7675153460953	1587.5333333333333	21173.766666666666	-0.0798171063243622
781.5104777468754	1587.4	21285.1	-0.12345113652121603
782.2533670600615	1587.0333333333333	21428.2	-0.06784922242528604
782.996183283488	1587.2666666666667	21562.233333333334	0.021017715064214838
783.73892641499	1587.6	21670.466666666667	0.2617428588077941
784.4815964524023	1587.6	21763.533333333333	-0.012197539830823261
785.2241933935596	1587.4666666666667	21874.566666666666	0.08278324893114855
785.9667172362967	1588.2666666666667	21973.766666666666	0.01704360467040143
786.7091679784486	1587.0	22061.466666666667	-0.05302555333141378
787.4515456178499	1587.4666666666667	22189.666666666668	-0.09063456401010254
788.1938501523355	1587.3	22319.766666666666	-0.18848708498751704
788.9360815797401	1587.2333333333333	22473.833333333332	-0.015247911541063376
789.6782398978987	1586.5333333333333	22611.666666666668	-0.14525601427231713
790.420325104646	1588.2	22733.3	-0.1711227526888858
791.1623371978169	1587.5333333333333	22824.2	-0.19764047097356016
791.9042761752461	1587.0333333333333	22934.166666666668	-0.0637410886410587
792.6461420347684	1587.1	23009.966666666667	0.4401356121952083
793.3879347742187	1587.7666666666667	23081.7	-0.008082102686878067
794.1296543914318	1587.6333333333334	23155.5	-0.0033560173151356305
794.8713008842426	1587.1333333333334	23300.5	0.34015443094718834
795.6128742504857	1587.6	23419.5	-0.1074070610055433
796.354374487996	1586.6666666666667	23568.233333333334	-0.030951863135728928
797.0958015946084	1586.6333333333334	23660.533333333333	0.13249564430538607
797.8371555681575	1587.5333333333333	23792.066666666666	0.1251944944790599
798.5784364064783	1587.1333333333334	23891.2	-0.24786683747418106
799.3196441074057	1586.9333333333334	23993.066666666666	-0.15697262665770273
800.0607786687742	1586.7333333333333	24058.866666666665	-0.7877823034699319
800.8018400884189	1587.3666666666666	24178.133333333335	-0.07945368502720812
801.5428283641745	1586.7666666666667	24305.4	0.4258633155822548
802.2837434938757	1587.3666666666666	24397.0	-0.07488404874647746
803.0245854753575	1587.4666666666667	24506.966666666667	0.1111798731229838
803.7653543064547	1586.8	24600.0	0.1755407766542763
804.5060499850019	1587.3666666666666	24708.6	-0.1539962575928963
805.2466725088342	1586.9666666666667	24778.466666666667	0.10300769388888341
805.9872218757862	1586.7666666666667	24880.633333333335	-0.2870251327056855
806.7276980836928	1586.9333333333334	25003.733333333334	0.13046174838171182
807.4681011303886	1587.5666666666666	25084.4	0.17562502123650245
808.2084310137088	1586.8666666666666	25167.2	0.32734370013074415
808.948687731488	1587.7	25294.966666666667	-0.2216038953519702
809.688871281561	1587.1333333333334	25392.5	0.40945667733633173
810.4289816617627	1587.2	25494.033333333333	-0.06478767369060126
811.1690188699278	1587.1666666666667	25597.5	0.05667885391427024
811.9089829038911	1587.1666666666667	25651.433333333334	-0.06737127425361115
812.6488737614875	1587.1666666666667	25710.0	-0.18479620805793612
813.3886914405518	1586.4333333333334	25850.833333333332	-0.1878927850674467
814.1284359389189	1587.5	25989.166666666668	-0.14947527714638442
814.8681072544233	1587.5333333333333	26089.033333333333	-0.5031047314736088
815.6077053849002	1586.8666666666666	26162.533333333333	-0.1136732350681417
816.3472303281842	1587.6	26190.833333333332	-0.13766321096090936
817.0866820821101	1587.3333333333333	26229.966666666667	0.04758660847531863
817.8260606445127	1587.8333333333333	26258.533333333333	0.090961740682975
818.5653660132269	1587.4	26363.8	0.007011478465797535
819.3045981860876	1587.2666666666667	26509.033333333333	0.4445984521958034
820.0437571609293	1587.3333333333333	26653.7	0.14267239639277968
820.7828429355872	1586.9666666666667	26747.4	-0.059834044748835025
821.5218555078957	1587.0333333333333	26822.4	-0.08890796720823828
822.26079487569	1587.4666666666667	26917.133333333335	-0.13485844695413526
822.9996610368046	1587.6	26998.866666666665	0.12762876711946436
823.7384539890745	1586.7666666666667	27038.1	0.06826025296754339
824.4771737303345	1587.4666666666667	27176.266666666666	0.2693734379776609
825.2158202584193	1586.9666666666667	27260.766666666666	0.02255506960584017
825.9543935711638	1587.0666666666666	27322.966666666667	0.19072988891997544
826.6928936664028	1587.7	27389.8	-0.0022442274584550037
827.4313205419711	1586.4333333333334	27459.1	0.3957666049745423
828.1696741957036	1587.4333333333334	27492.833333333332	-0.07431684020091026
828.907954625435	1587.4333333333334	27580.166666666668	-0.3557411304208319
829.646161829	1587.3333333333333	27714.233333333334	-0.1728396367459626
830.3842958042337	1586.8666666666666	27818.433333333334	-0.21407379667720694
831.1223565489707	1587.6	27898.1	0.26969001859286507
831.8603440610459	1587.0	27988.2	-0.15405247529357458
832.598258338294	1587.0	28033.066666666666	-0.1619991281160613
833.3360993785501	1587.0	28134.333333333332	-0.10850280796424705
834.0738671796487	1587.2	28233.433333333334	0.027708387987904932
834.8115617394246	1587.0	28324.966666666667	0.26375184695202175
835.5491830557129	1587.0	28363.9	-0.06541169814513503
836.2867311263482	1586.7666666666667	28404.233333333334	0.0021592671519707254
837.0242059491653	1587.2333333333333	28526.0	-0.0956439552159627
837.7616075219992	1587.6	28606.266666666666	-0.049826132483912974
838.4989358426844	1586.6666666666667	28626.566666666666	-0.07441073079219561
839.2361909090561	1587.5333333333333	28668.2	0.28822827091517306
839.9733727189487	1587.1	28708.633333333335	-0.050704566065292986
840.7104812701973	1587.5333333333333	28843.5	0.20240798567842394
841.4475165606366	1586.9666666666667	28970.5	0.15016440224960745
842.1844785881015	1587.1	29114.3	0.40828823686439736
842.9213673504267	1587.3666666666666	29185.1	-0.2889327473550505
843.6581828454471	1587.3333333333333	29250.533333333333	0.3104349010988606
844.3949250709974	1587.2666666666667	29308.433333333334	0.5920760132379719
845.1315940249126	1587.3	29388.466666666667	-0.08590946688888018
845.8681897050272	1587.0	29567.366666666665	-0.22448490205501526
846.6047121091764	1587.5333333333333	29735.9	-0.10953040513605702
847.3411612351948	1587.2	29862.233333333334	-0.15664013005956684
848.0775370809172	1586.9	29901.333333333332	0.19279373886594495
848.8138396441784	1587.2	29907.7	0.06543420440771976
849.5500689228132	1586.6	29964.766666666666	-0.06835170363486151
850.2862249146566	1587.8	30037.666666666668	-0.16635941768215814
851.0223076175432	1586.9	30149.2	-0.06081640125794928
851.7583170293079	1586.9666666666667	30362.966666666667	-0.06790979898180254
852.4942531477856	1587.8666666666666	30433.366666666665	-0.24233209917194082
853.2301159708109	1586.9333333333334	30433.9	0.33234339683852837
853.9659054962187	1587.3	30446.566666666666	-0.084264551612895
854.7016217218439	1587.1	30524.1	0.34132223195775085
855.4372646455213	1587.4666666666667	30619.066666666666	0.19601198997099784
856.1728342650856	1587.3666666666666	30750.333333333332	-0.265492577675173
856.9083305783716	1587.4	30915.833333333332	0.04788173371163647
857.6437535832143	1588.0	31039.233333333334	-0.11697095625198355
858.3791032774483	1587.1333333333334	31120.433333333334	-0.08136141373688467
859.1143796589085	1587.3666666666666	31092.966666666667	-0.4153692240865457
859.8495827254299	1586.7666666666667	31289.766666666666	0.046790465884925414
860.5847124748469	1587.6333333333334	31332.9	0.1343449798941321
861.3197689049947	1587.4	31417.033333333333	0.0009706119243705891
862.0547520137079	1587.3	31607.866666666665	-0.11571710307603393
862.7896617988213	1587.3666666666666	31674.4	0.35042111525868197
863.5244982581698	1587.1333333333334	31746.7	-0.6369678484588756
864.2592613895882	1586.7666666666667	31796.4	0.16391762946347152
864.9939511909114	1586.9333333333334	31787.366666666665	0.24885230062586028
865.728567659974	1587.2666666666667	31851.4	0.02917959364850935
866.4631107946109	1587.4333333333334	31939.033333333333	-0.2693985216168336
867.197580592657	1586.5333333333333	32007.166666666668	-0.1974441069515555
867.931977051947	1587.3	32131.2	0.17302861969670705
868.6663001703158	1587.0333333333333	32167.566666666666	0.17045342255663343
869.4005499455982	1586.8666666666666	32189.966666666667	-0.022705314394642167
870.1347263756289	1587.5333333333333	32252.366666666665	0.08876150907266878
870.8688294582428	1586.8666666666666	32377.533333333333	0.023978727363552093
871.6028591912748	1586.9	32521.333333333332	0.24060481129910533
872.3368155725594	1586.9666666666667	32589.266666666666	-0.19234025365484567
873.0706985999318	1586.9666666666667	32590.433333333334	0.057436322912102315
873.8045082712266	1587.1666666666667	32621.033333333333	0.4377728997230126
874.5382445842787	1587.3333333333333	32736.166666666668	0.1989594247215286
875.2719075369228	1586.8666666666666	32897.333333333336	0.15861598101321336
876.0054971269938	1587.4333333333334	33041.566666666666	0.3103132909246343
876.7390133523264	1587.2	33198.46666666667	-0.5450801303213513
877.4724562107556	1586.8	33514.666666666664	0.2834750905085179
878.2058257001161	1587.5666666666666	33689.03333333333	0.6697410364638609
878.9391218182427	1587.5666666666666	33723.933333333334	-0.07972594678977533
879.6723445629702	1586.8	33804.333333333336	-0.06739510140818368
880.4054939321335	1587.9666666666667	33936.8	0.1781462054953735
881.1385699235674	1587.3333333333333	34155.433333333334	0.004889514784241181
881.8715725351066	1587.5666666666666	34393.53333333333	0.06796180715978253
882.604501764586	1587.7	34640.566666666666	0.16427343056853497
883.3373576098403	1586.7333333333333	34789.4	-0.002180012608930313
884.0701400687044	1587.7	34896.46666666667	-0.24288174010752334
884.8028491390132	1587.5	35076.03333333333	-0.2411462702844229
885.5354848186014	1586.4333333333334	35241.8	-0.22877363385192376
886.2680471053038	1587.1	35374.566666666666	0.16884494692281896
887.0005359969554	1587.7666666666667	35488.46666666667	0.12855387191128267
887.7329514913906	1586.7	35653.2	0.4140964705332296
888.4652935864447	1587.4333333333334	35824.8	0.18819878251971256
889.1975622799522	1587.3666666666666	36050.76666666667	0.09872386719551228
889.929757569748	1587.0333333333333	36266.53333333333	0.05134770226405586
890.6618794536669	1587.1	36401.23333333333	0.020375756228470984
891.3939279295437	1587.6	36494.36666666667	0.023224858302017357
892.1259029952132	1587.1666666666667	36569.333333333336	0.24670954974283296
892.8578046485103	1586.7	36714.9	-0.07911682118759115
893.5896328872698	1586.8	36862.566666666666	-0.1616597804809257
894.3213877093264	1587.4333333333334	37111.3	0.0008150293126315508
895.0530691125149	1587.0333333333333	37397.3	-0.13217130159190696
895.7846770946703	1586.2	37676.5	0.194586000810893
896.5162116536272	1587.1333333333334	37802.0	-0.3632105303659925
897.2476727872206	1586.5	37886.7	0.17391117154132596
897.9790604932853	1587.2333333333333	38069.6	-0.05753330038332199
898.7103747696559	1586.7	38262.46666666667	0.08566164685246783
899.4416156141674	1587.8	38419.433333333334	-0.038909694209653393
900.1727830246544	1587.0	38718.23333333333	0.1711881873312465
900.9038769989521	1587.2333333333333	38968.9	0.1878624848723762
901.634897534895	1587.4666666666667	39117.933333333334	-0.18279572407359457
902.365844630318	1587.6333333333334	39312.03333333333	-0.062161952715184036
903.0967182830558	1587.3	39454.566666666666	0.12388138381159818
903.8275184909435	1587.0333333333333	39621.03333333333	-0.03120967900177068
904.5582452518156	1587.8	39837.76666666667	-0.18351939601155376
905.288898563507	1587.0333333333333	39963.566666666666	0.2822539528292193
906.0194784238527	1587.2	40103.066666666666	0.3888107926616975
906.7499848306873	1588.1	40320.73333333333	0.0882149397229975
907.4804177818455	1587.7	40615.566666666666	-0.10088037938467932
908.2107772751625	1587.1666666666667	40881.566666666666	-0.05120608723833956
908.9410633084728	1586.5333333333333	41095.0	-0.14251193111833405
909.6712758796114	1587.4666666666667	41204.46666666667	-0.0778255433042591
910.4014149864129	1587.2333333333333	41320.13333333333	-0.2691675118978284
911.1314806267123	1587.7333333333333	41515.433333333334	0.14468849548648488
911.8614727983444	1587.4	41686.1	-0.3500494997308169
912.5913914991438	1587.2333333333333	41853.7	-0.2246400704137936
913.3212367269456	1586.6666666666667	41968.433333333334	0.026170600440496728
914.0510084795844	1587.4	42112.13333333333	0.2812277870924747
914.7807067548952	1587.2666666666667	42199.5	-0.015327346510435281
915.5103315507125	1586.8	42206.566666666666	0.3868555072408236
916.2398828648716	1586.9666666666667	42304.5	-0.14112421485586052
916.9693606952068	1586.5666666666666	42496.03333333333	0.15537510830855872
917.6987650395532	1587.2333333333333	42620.5	-0.10864840500920296
918.4280958957455	1587.3333333333333	42754.86666666667	-0.21972443745532313
919.1573532616186	1587.2333333333333	42839.86666666667	0.3535229397280417
919.8865371350073	1587.7	42870.3	0.39152180644104545
920.6156475137464	1587.7666666666667	42835.96666666667	-0.02491747005801767
921.3446843956707	1587.0333333333333	42795.933333333334	-0.08992222369427243
922.0736477786149	1587.2333333333333	42795.26666666667	0.22207991467433338
922.802537660414	1587.7666666666667	42804.53333333333	0.18865040609135908
923.5313540389027	1586.7333333333333	42770.6	-0.021090003058820292
924.2600969119159	1586.7	42802.2	0.35102938637176806
924.9887662772883	1586.7333333333333	42726.7	0.05208190693700482
925.7173621328548	1587.2	42610.46666666667	0.11470267004817794
926.4458844764501	1586.6333333333334	42531.46666666667	0.053390942989304295
927.1743333059092	1587.3666666666666	42341.63333333333	-0.07885033130319091
927.9027086190666	1587.4333333333334	42031.23333333333	-0.16175907517659488
928.6310104137575	1587.0333333333333	41559.86666666667	0.313379736973651
929.3592386878165	1587.3	41010.46666666667	0.17960160250036764
930.0873934390784	1587.5666666666666	40344.23333333333	0.07022788698462851
930.815474665378	1586.7	39551.5	-0.24473416172725684
931.5434823645503	1587.2666666666667	38652.833333333336	-0.16869096051727026
932.2714165344298	1586.5666666666666	37561.3	-0.19150348013439183
932.9992771728516	1586.7666666666667	36462.5	0.0971413501719163
933.7270642776504	1587.5333333333333	35345.13333333333	0.0008576733549981818
934.4547778466609	1587.1	34287.066666666666	0.019922242468653338
935.1824178777181	1587.3333333333333	33425.9	0.003182798757861702
935.9099843686568	1587.0333333333333	32675.533333333333	-0.06984247577098396
936.6374773173115	1587.1	32166.7	0.26187094564750946
937.3648967215174	1586.9333333333334	31786.7	0.08773127151083888
938.0922425791092	1587.4666666666667	31586.033333333333	-0.3598499461707058
938.8195148879216	1587.6666666666667	31684.433333333334	-0.026454080919900768
939.5467136457895	1587.7	31930.8	0.20137995768183525
940.2738388505477	1587.4	32238.1	-0.20445998356857337
941.000890500031	1587.0333333333333	32667.433333333334	-0.37199510539511604
941.7278685920743	1587.1	33245.23333333333	0.24882903826374353
942.4547731245123	1586.9333333333334	33841.53333333333	-0.24005189941976515
943.1816040951798	1587.0666666666666	34500.5	-0.1499578712879564
943.9083615019116	1587.1666666666667	35236.433333333334	-0.04517042391579438
944.6350453425426	1586.8	35998.36666666667	0.07573017857050515
945.3616556149077	1587.0333333333333	36789.166666666664	-0.01192576117773619
946.0881923168415	1586.8333333333333	37617.4	0.48120119022523733
946.8146554461789	1587.9333333333334	38347.3	0.5221219477139549
947.5410450007547	1586.9	39144.8	0.11796200929491826
948.2673609784038	1587.5	39905.7	0.19347490921522914
948.9936033769609	1587.1	40730.73333333333	0.3692470834708792
949.7197721942608	1586.7333333333333	41498.9	0.1911894652703597
950.4458674281384	1587.2333333333333	42281.066666666666	0.15157229888915513
951.1718890764284	1586.7666666666667	43042.23333333333	-0.13023417441549254
951.8978371369658	1587.6333333333334	43668.0	0.16963492658877155
952.6237116075853	1586.7333333333333	44215.76666666667	-0.031580916544499675
953.3495124861216	1586.9666666666667	44741.1	0.22112438070097895
954.0752397704097	1587.2333333333333	45281.066666666666	0.28071567846642403
954.8008934582843	1588.0333333333333	45829.5	0.1220684430150057
955.5264735475803	1587.3333333333333	46307.4	-0.13723277731424424
956.2519800361324	1587.3333333333333	46815.9	0.39995638375755344
956.9774129217755	1587.0666666666666	47297.63333333333	-0.03705218185213606
957.7027722023442	1587.2666666666667	47817.166666666664	0.24181225297963224
958.4280578756737	1587.3333333333333	48162.3	0.5641958065935057
959.1532699395985	1586.9	48386.13333333333	0.2692019272339069
959.8784083919536	1586.5666666666666	48687.46666666667	0.24287475410823917
960.6034732305736	1587.5333333333333	48976.46666666667	0.2276440025497687
961.3284644532936	1587.1666666666667	49232.1	0.08508380538159317
962.053382057948	1587.1	49579.666666666664	0.1291211566452665
962.7782260423721	1586.9333333333334	49845.53333333333	0.005099643406816641
963.5029964044004	1587.5	50069.36666666667	0.43317990121144584
964.2276931418677	1587.0666666666666	50207.066666666666	-0.116701333106503
964.952316252609	1586.8666666666666	50406.76666666667	-0.045366462758817463
965.6768657344589	1587.4333333333334	50430.13333333333	-0.1926107138373104
966.4013415852523	1587.4666666666667	50471.0	0.06900664147989705
967.1257438028242	1587.8333333333333	50509.46666666667	0.2655139242395105
967.8500723850091	1587.5333333333333	50570.96666666667	0.19864719050133914
968.574327329642	1587.3666666666666	50617.933333333334	-0.07616891424078981
969.2985086345576	1587.9333333333334	50803.1	0.3454656843562648
970.0226162975908	1587.7333333333333	50830.666666666664	0.14995615397301681
970.7466503165765	1587.2	50767.333333333336	0.2915105631784772
971.4706106893493	1587.2333333333333	50765.63333333333	0.08566915522919645
972.1944974137441	1587.1666666666667	50564.433333333334	-0.2328511027588779
972.9183104875957	1587.5	50176.46666666667	0.11799933987824218
973.6420499087391	1587.5333333333333	49849.5	0.29135531204914417
974.3657156750087	1587.5333333333333	49580.8	-0.08595766821372501
975.0893077842397	1587.2333333333333	49372.73333333333	0.02423645109870701
975.8128262342667	1587.3333333333333	49327.166666666664	0.10189957772368893
976.5362710229247	1587.6333333333334	49214.1	0.3384379578467081
977.2596421480483	1587.5333333333333	49076.96666666667	-0.10759373320380632
977.9829396074724	1588.0333333333333	49002.63333333333	0.35339549603051446
978.7061633990318	1586.7666666666667	48804.13333333333	0.014716681456679617
979.4293135205613	1587.4666666666667	48541.5	-0.1757021817362506
980.1523899698958	1587.3666666666666	48365.5	0.014235906231976937
980.87539274487	1587.1	48353.5	-0.19590019707433112
981.5983218433189	1587.2333333333333	48425.8	0.12055475452706782
982.3211772630771	1586.6	48408.933333333334	0.26659411621256485
983.0439590019795	1586.8333333333333	48489.26666666667	0.017284799697108458
983.7666670578608	1587.4333333333334	48534.86666666667	-0.31040268026319046
984.4893014285559	1587.0666666666666	48561.7	0.15442392732511814
985.2118621118997	1587.4333333333334	48510.6	0.33702869990253387
985.9343491057269	1587.5	48434.833333333336	0.354583791478123
986.6567624078724	1586.6333333333334	48300.9	0.14970472298748458
987.3791020161709	1586.8333333333333	48254.36666666667	0.11199829469462248
988.1013679284573	1586.9333333333334	48305.8	0.08893999970883021
988.8235601425663	1587.5333333333333	48315.566666666666	-0.0018588137420992704
989.5456786563328	1587.3	48374.666666666664	0.2677222188912955
990.2677234675917	1587.0333333333333	48448.433333333334	-0.02440409385812287
990.9896945741776	1587.6333333333334	48423.833333333336	0.17466954316598268
991.7115919739255	1587.0666666666666	48236.433333333334	0.15425910974421664
992.4334156646702	1587.1666666666667	47977.933333333334	0.08738426334841211
993.1551656442463	1586.8333333333333	47610.433333333334	-0.046550131290216366
993.8768419104888	1587.4	47246.566666666666	-0.05548114094402119
994.5984444612325	1586.9	46901.166666666664	0.05686912380890734
995.3199732943121	1586.9333333333334	46571.933333333334	-0.012872084647254058
996.0414284075626	1586.9666666666667	46341.066666666666	0.06566880306521346
996.7628097988187	1587.2666666666667	46147.3	0.09422424337006324
997.4841174659151	1587.2666666666667	46019.8	-0.207490235829034
998.2053514066869	1587.0333333333333	45775.53333333333	0.2211913610297669
998.9265116189687	1586.9666666666667	45335.166666666664	0.24725614380650224
999.6475981005952	1587.7333333333333	44673.066666666666	-0.23043184335957947
1000.3686108494015	1587.3333333333333	44111.36666666667	-0.40186257016739135
1001.0895498632223	1587.3333333333333	43790.03333333333	0.0003430228029660152
1001.8104151398923	1586.7666666666667	43439.4	-0.07124786647638173
1002.5312066772464	1587.2666666666667	43042.63333333333	-0.20039827793104464
1003.2519244731194	1586.8333333333333	42711.7	0.14505352741495062
1003.9725685253462	1587.1666666666667	42346.566666666666	-0.17648321973674594
1004.6931388317614	1586.9666666666667	41975.8	-0.1716530135334775
1005.4136353902	1587.2666666666667	41472.26666666667	0.15972981885561183
1006.1340581984969	1587.1	40875.46666666667	-0.31897561007979475
1006.8544072544867	1587.1666666666667	40198.63333333333	0.20250780561257276
1007.5746825560042	1587.6666666666667	39544.666666666664	0.13045553461731038
1008.2948841008844	1586.6	39000.36666666667	0.44442215748682345
1009.0150118869618	1587.4666666666667	38547.8	0.27269222520541525
1009.7350659120716	1587.6666666666667	38193.7	-0.15262348866598752
1010.4550461740483	1587.1666666666667	37895.0	0.032297126959741324
1011.174952670727	1587.6	37561.26666666667	-0.14484664017125534
1011.8947853999423	1587.4666666666667	37147.566666666666	0.13029123638494977
1012.614544359529	1588.1	36581.26666666667	-0.40853801169183634
1013.334229547322	1587.8333333333333	35943.36666666667	-0.06952092548964933
1014.0538409611561	1587.7	35287.53333333333	0.2750127169525889
1014.7733785988661	1587.0	34641.23333333333	-0.049486833761175075
1015.4928424582868	1587.4	34102.333333333336	-0.03472621327239915
1016.2122325372529	1587.0666666666666	33646.7	0.17388101741868542
1016.9315488335994	1586.5666666666666	33256.166666666664	0.4129663789336189
1017.6507913451611	1587.2333333333333	32895.833333333336	-0.008322767301004763
1018.3699600697728	1588.0	32568.066666666666	0.04018826467521693
1019.0890550052692	1587.3333333333333	32136.033333333333	-0.12413937175248899
1019.8080761494851	1587.4666666666667	31620.133333333335	0.2801466018370136
1020.5270235002555	1587.2	30946.133333333335	-0.5386090091130673
1021.2458970554151	1588.2333333333333	30218.3	0.06169235851723031
1021.9646968127987	1587.3	29522.1	0.23222641203188774
1022.6834227702411	1587.3	28923.566666666666	-0.22606779087940848
1023.4020749255772	1587.4	28434.3	-0.10405769237293588
1024.1206532766416	1587.2	28049.9	0.06893406906206867
1024.8391578212693	1587.4333333333334	27688.7	-0.2932989357990144
1025.5575885572953	1586.8	27396.233333333334	0.44726665629060747
1026.2759454825539	1587.0	26957.733333333334	0.30709012253252166
1026.9942285948803	1587.4	26396.2	-0.12427242250538859
1027.7124378921092	1587.5333333333333	25801.533333333333	-0.3502023222173108
1028.4305733720753	1587.2666666666667	25202.666666666668	-0.0006130098373717539
1029.1486350326138	1587.6666666666667	24608.6	0.3566986991014088
1029.866622871559	1587.4666666666667	24093.766666666666	-0.12412355304225982
1030.584536886746	1587.6666666666667	23711.733333333334	0.3626512475863349
1031.3023770760096	1586.7666666666667	23346.033333333333	-0.3890273544766172
1032.0201434371845	1586.6333333333334	23063.233333333334	0.40192473554152947
1032.7378359681059	1587.0	22717.333333333332	-0.11234257755503593
1033.455454666608	1587.4	22337.9	0.1709566703330652
1034.1729995305259	1587.3333333333333	21943.233333333334	0.17071408074736907
1034.8904705576945	1588.0	21432.633333333335	0.2780250698038837
1035.6078677459486	1587.4666666666667	20866.4	-0.0030035754405900866
1036.3251910931228	1587.8333333333333	20372.266666666666	-0.1071090587614118
1037.042440597052	1587.2666666666667	19896.733333333334	-0.14466588139291647
1037.7596162555712	1586.2	19487.7	0.021026040406738854
1038.4767180665153	1587.1	19136.633333333335	-0.09237816196339849
1039.1937460277186	1587.4666666666667	18848.4	-0.29930731791237536
1039.9107001370162	1586.7666666666667	18585.966666666667	0.11668458373068939
1040.627580392243	1587.8	18294.566666666666	-0.48843357949202176
1041.3443867912338	1587.4	17947.233333333334	-0.08582484005940921
1042.0611193318232	1587.2666666666667	17554.366666666665	0.41907186612701053
1042.7777780118463	1587.5666666666666	17106.933333333334	-0.4540367283190398
1043.4943628291376	1586.6333333333334	16635.466666666667	0.2732846252693056
1044.2108737815322	1587.2333333333333	16201.666666666666	0.038633584060199906
1044.9273108668647	1586.7666666666667	15846.4	0.4235478776692183
1045.64367408297	1587.2	15483.233333333334	-0.027085197995519016
1046.359963427683	1586.7	15213.866666666667	-0.2516981247368072
1047.0761788988382	1587.6666666666667	14946.3	-0.5999440978771462
1047.7923204942708	1587.5333333333333	14714.766666666666	-0.4871565207643197
1048.5083882118154	1587.9333333333334	14455.666666666666	-0.029249586275549945
1049.224382049307	1587.0	14162.4	0.3443377159114995
1049.9403020045802	1586.7666666666667	13826.133333333333	0.3218354819807028
1050.6561480754697	1587.6	13475.8	-0.058446561703579564
1051.3719202598106	1585.9	13162.266666666666	0.35779618159902604
1052.0876185554378	1587.0666666666666	12877.933333333332	-0.36141333019934585
1052.8032429601856	1587.6333333333334	12633.933333333332	0.386777866388768
1053.5187934718892	1587.7666666666667	12437.233333333334	0.28162936055340126
1054.2342700883835	1586.5333333333333	12280.333333333334	0.15028966643861483
1054.949672807503	1587.0666666666666	12125.533333333333	0.04808146760074369
1055.6650016270826	1587.5	11964.166666666666	-0.05859022766729798
1056.3802565449573	1587.5	11757.433333333332	0.5669065111437273
1057.0954375589617	1587.5333333333333	11537.733333333334	-0.33304291309430584
1057.8105446669308	1587.8	11321.033333333333	0.6191684233245516
1058.5255778666992	1587.8	11087.933333333332	0.03352530976757472
1059.240537156102	1587.0	10870.333333333334	0.5336444693114964
1059.9554225329737	1587.6666666666667	10672.933333333332	0.5787904619692597
1060.6702339951491	1587.6	10504.133333333333	-0.037340160892383636
1061.3849715404633	1586.6333333333334	10386.566666666668	0.44274871571907776
1062.0996351667509	1587.3666666666666	10258.4	-0.03839731335814076
1062.8142248718468	1586.5666666666666	10150.466666666667	0.365281643639243
1063.528740653586	1587.6	9991.866666666667	-0.40288178577696954
1064.2431825098029	1587.6333333333334	9824.866666666667	0.6014624110159148
1064.9575504383324	1587.4	9618.7	0.5537228114066506
1065.6718444370097	1587.1666666666667	9416.066666666668	0.24970136934736856
1066.386064503669	1587.3666666666666	9238.766666666666	0.5054592125292183
1067.1002106361457	1587.4	9088.6	0.3629707540186042
1067.8142828322743	1586.9	8971.233333333334	-0.3703636649117921
1068.5282810898898	1588.0	8879.333333333334	0.5841110965447059
1069.2422054068265	1587.3666666666666	8767.166666666666	-0.1471634586667416
1069.95605578092	1586.8	8673.333333333334	0.18797973633927925
1070.6698322100044	1587.7666666666667	8524.166666666666	-0.7735991424379138
1071.383534691915	1586.6666666666667	8358.633333333333	0.20312969247408327
1072.0971632244864	1587.5333333333333	8180.733333333334	0.0021956742287988196
1072.8107178055534	1586.8666666666666	8026.1	0.21587783875638383
1073.524198432951	1587.6333333333334	7902.0	0.7916771914985697
1074.2376051045137	1586.9	7783.466666666666	-0.16583926204305172
1074.9509378180765	1587.1333333333334	7696.6	-0.21794083441661283
1075.6641965714741	1587.9666666666667	7613.266666666666	0.5890402237513366
1076.3773813625414	1587.2666666666667	7509.933333333333	0.4426348856724285
1077.0904921891133	1587.0	7394.133333333333	-0.3488629520546275
1077.8035290490245	1586.9	7276.566666666667	-0.41198863591892
1078.51649194011	1587.0	7141.633333333333	-0.4844827748201018
1079.2293808602042	1587.3	7019.833333333333	-0.4288171110453195
1079.9421958071423	1587.2666666666667	6899.9	0.599895781416926
1080.6549367787588	1587.3666666666666	6814.666666666667	0.3241406906807971
1081.367603772889	1587.4333333333334	6757.3	0.6389074843043581
1082.080196787367	1587.5666666666666	6676.666666666667	-0.812796160604782
1082.7927158200282	1587.1333333333334	6608.266666666666	-1.3845667937777626
1083.5051608687072	1586.7333333333333	6509.133333333333	-0.6964440493030517
1084.217531931239	1586.6666666666667	6394.1	0.09938330078986433
1084.9298290054578	1587.5666666666666	6271.666666666667	0.2875170458559725
1085.6420520891993	1587.0666666666666	6157.8	-0.4526753565938298
1086.3542011802977	1587.2	6088.9	0.669398134971254
1087.0662762765878	1587.0666666666666	6026.1	-0.10760557842228588
1087.7782773759047	1587.3	5965.366666666667	-0.6013832776893591
1088.4902044760831	1587.3333333333333	5892.733333333334	0.18497145894993863
1089.202057574958	1587.7666666666667	5801.9	-0.8511004992771966
1089.9138366703637	1586.3666666666666	5710.033333333334	0.2879634251170838
1090.6255417601355	1587.2666666666667	5620.066666666667	-0.7065928751707533
1091.337172842108	1587.2	5536.8	-0.5933736222206126
1092.048729914116	1587.1333333333334	5473.3	-0.12663601387051632
1092.7602129739944	1587.2	5429.266666666666	-0.15822253447336918
1093.471622019578	1587.1666666666667	5381.066666666667	-0.3966543067707462
1094.1829570487016	1587.0666666666666	5318.4	0.64062403064166
1094.8942180592	1587.0	5225.7	0.007957026051928072
1095.605405048908	1587.8333333333333	5149.133333333333	-0.08535542187209466
1096.3165180156604	1587.7	5084.933333333333	0.6296465391623768
1097.027556957292	1586.7333333333333	5035.0	0.2855708688716077
1097.7385218716379	1587.5333333333333	4999.4	0.05091874732586609
1098.4494127565324	1587.1666666666667	4953.0	0.4432301249828047
1099.1602296098106	1587.4666666666667	4873.466666666666	-0.10571920254327662
1099.8709724293074	1586.9333333333334	4789.366666666667	1.3945393025333002
1100.5816412128574	1587.3	4710.533333333334	0.24572953229630798
1101.2922359582956	1587.1333333333334	4663.366666666667	0.023530196404072567
1102.0027566634565	1587.6666666666667	4633.133333333333	0.12360736725063241
1102.7132033261753	1587.1333333333334	4574.233333333334	-0.47468117445045166
1103.4235759442865	1586.9333333333334	4505.333333333333	1.0031620490347322
1104.1338745156252	1587.2333333333333	4430.0	-0.3461446878439325
1104.844099038026	1587.1	4385.866666666667	1.315793725657802
1105.5542495093239	1587.2666666666667	4346.566666666667	0.30439977017052017
1106.2643259273534	1586.5666666666666	4290.6	-0.7435223053103206
1106.9743282899494	1587.1333333333334	4217.833333333333	-0.16505567312665725
1107.684256594947	1586.9666666666667	4133.733333333334	-2.0132385811950817
1108.394110840181	1586.9	4081.0333333333333	0.06965614950965446
1109.1038910234856	1587.1333333333334	4038.4	-0.48989794467558134
1109.8135971426964	1587.0333333333333	3981.366666666667	0.15117989566919904
1110.5232291956477	1586.9333333333334	3911.866666666667	1.39076134252861
1111.2327871801745	1587.0333333333333	3843.8	0.5520149345571597
1111.9422710941117	1586.7333333333333	3795.766666666667	0.38025846984732414
1112.6516809352938	1586.7666666666667	3752.6666666666665	0.8496755959066676
1113.3610167015559	1586.7666666666667	3686.5666666666666	-0.4547803072475825
1114.0702783907325	1587.2333333333333	3625.5666666666666	-0.9860740273683587
1114.7794660006589	1587.3	3586.5	-1.1064833549693922
1115.4885795291696	1586.9	3551.766666666667	0.5307962415461294
1116.1976189740992	1587.2333333333333	3503.8333333333335	-0.09818063436402626
1116.906584333283	1586.8	3461.1666666666665	1.531931813912889
1117.6154756045555	1586.9666666666667	3424.0	0.6072119579491985
1118.3242927857516	1586.7666666666667	3386.866666666667	-0.05629065719084468
1119.0330358747062	1586.7333333333333	3344.5333333333333	0.1729813885751135
1119.741704869254	1587.0333333333333	3305.2	0.3202886127453797
1120.4502997672296	1586.4666666666667	3263.6666666666665	0.768869418754792
1121.1588205664682	1586.4333333333334	1662.4333333333334	-3.792989017138241
1121.8672672648045	1586.5333333333333	1662.7333333333333	4.775663713902755
1122.5756398600731	1586.3666666666666	1661.6	-3.8314715373811836
1123.2839383501089	1586.8666666666666	1661.9666666666667	-0.5779035874733176
