# Supplementary material for: Roblonski: A Material-Efficient Robo-Fluidic Toolbox for Rapid Photochemical Characterization
Source: ACS Cent Sci. 2026 Feb 6;12(3):333–44. doi: 10.1021/acscentsci.5c02027 (PMC13022720; doi:10.1021/acscentsci.5c02027)
Supplement: Supplementary file 2 [file oc5c02027_si_002.zip › BeerLambertStudy/Raw Data (Automataed)/BLEC Study (2025 Jun 12)/Rubpy2/blec_Rubpy2__12062025_aABS_i4_eEXP_s4_d105e-01_t250-0_m7_v175-0.csv]

name	C:/Users/cbe.mabolha.shared/Documents/Gilson Spectroscopy Project\BLEC Study (2025 Jun 12)\Rubpy2\blec_Rubpy2__12062025_aABS_i4_eEXP_s4_d105e-01_t250-0_m7_v175-0.csv
2025-06-12 19:10:08.418358
mix_iter=7	mix_disp=175.0
droplet_volume=50.0	working_volume=250.0
dilution_scheme=Fractional(value=0.3333333333333333)	n_dil=6
calibration=Calibration(y = f(x); f(x) = -0.244 + 0.9765x; s.t. y > 0.0; Set Feb 4	2025 from "Manuscript Figures Data.xlsx")
count	30
interval	0.1 (Sec)
integration_time	40000 (uSec)
NLC=False	DCC=False	WCAL=-5	Slit=S5
Conc_0=0.105	nFRAC=0.1534807158805986	nConc_(4;4)=0.016115475167462853	aFRAC=0.15389817893473756	aConc_(4;4)=0.016159308788147444
wavelength (nm)	dark reference (int)	light reference (int)	abs (mOD)
W	D	L	S
344.6678771972656	1603.1666666666667	1678.5	3.666582612340345
345.45221902608614	1590.2	1665.3333333333333	-2.305993817291217
346.236489003635	1587.3666666666666	1663.1333333333334	-2.2867686808974472
347.02068712774695	1585.6333333333334	1661.2666666666667	6.556968416980018
347.8048133962569	1585.7666666666667	2394.3	7.2579690341664405
348.5888678069997	1586.4333333333334	2403.733333333333	5.34654643538337
349.3728503578101	1587.8333333333333	2422.3333333333335	8.460720311161943
350.15676104652283	1588.0333333333333	2429.8333333333335	5.485970846923499
350.94059987097285	1588.5	2441.0	8.592020856928144
351.72436682899485	1588.3666666666666	2449.0	5.3311178080252954
352.5080619184237	1586.6	2455.9333333333334	6.425162541639074
353.2916851370942	1586.5	2455.866666666667	7.338470924718909
354.0752364828412	1586.0666666666666	2463.733333333333	6.380445354266443
354.8587159534994	1586.2	2462.1666666666665	6.057621732552881
355.6421235469038	1587.1333333333334	2466.5	5.066936820291968
356.42545926088906	1586.9666666666667	2466.0333333333333	2.4606921159318422
357.20872309329	1587.7666666666667	2467.233333333333	5.749695213135756
357.9919150419415	1587.7	2465.633333333333	4.758394442337051
358.77503510467835	1586.9666666666667	2462.0666666666666	6.046888126185478
359.5580832793353	1586.5	2450.0666666666666	5.295928433554053
360.34105956374725	1586.3666666666666	2447.366666666667	4.920518061283663
361.12396395574893	1586.3666666666666	2444.9666666666667	5.258482763775544
361.9067964531752	1586.8	2443.0	4.572189290803893
362.6895570538609	1586.4666666666667	2442.5	2.221026375703884
363.47224575564076	1586.8	2439.266666666667	2.247412558477296
364.2548625563497	1587.2333333333333	2437.8333333333335	3.5201712800844613
365.0374074538224	1586.8666666666666	2438.866666666667	4.921236589269955
365.8198804458938	1587.4	2436.2	4.715699206636115
366.6022815303986	1587.0	2432.3333333333335	4.008609451998221
367.3846107051717	1587.2	2436.0666666666666	7.725506185378502
368.1668679680479	1586.7666666666667	2435.9666666666667	4.972041189834134
368.9490533168619	1586.5333333333333	2439.6666666666665	5.240857056126333
369.7311667494487	1587.5666666666666	2444.9333333333334	4.924411524489054
370.5132082636429	1587.3666666666666	2453.8333333333335	5.058297708487102
371.2951778572795	1586.8666666666666	2458.5	4.994537636198856
372.07707552819323	1586.9	2464.4	7.622316776683309
372.8589012742189	1587.3333333333333	2468.3	4.575823372562935
373.6406550931913	1586.7666666666667	2474.133333333333	5.7808249103471425
374.4223369829453	1587.1333333333334	2487.0333333333333	6.417543351124076
375.2039469413157	1586.7	2489.0	5.083489354071391
375.9854849661373	1587.0666666666666	2482.266666666667	3.7517117931620803
376.7669510552448	1586.6	2484.633333333333	4.000055760909653
377.5483452064732	1586.9666666666667	2495.3333333333335	6.405805219536018
378.3296674176572	1586.9	2507.4333333333334	6.304564294740414
379.11091768663164	1586.9666666666667	2510.9666666666667	7.522354329198053
379.89209601123133	1587.5333333333333	2518.233333333333	5.9354946787124945
380.67320238929113	1587.0666666666666	2521.5	7.106809760871968
381.45423681864577	1586.3666666666666	2520.7	4.704552390444317
382.23519929713007	1586.9	2528.9333333333334	5.085491687728519
383.01608982257886	1586.9666666666667	2544.4666666666667	5.5231846737652015
383.796908392827	1587.1	2554.1666666666665	8.999441511290318
384.57765500570923	1587.2333333333333	2555.733333333333	5.1574344496084406
385.3583296590604	1587.1666666666667	2546.366666666667	5.482764429705529
386.1389323507153	1586.7666666666667	2552.3333333333335	7.500797995996201
386.91946307850884	1586.8333333333333	2566.2	8.267125076451235
387.69992184027564	1587.5	2583.733333333333	7.903813173379222
388.48030863385065	1586.9666666666667	2604.6666666666665	6.780949122578945
389.2606234570687	1587.1666666666667	2594.9333333333334	5.435075933957647
390.04086630776453	1587.2666666666667	2576.733333333333	5.047511532283398
390.82103718377294	1587.4	2586.6666666666665	6.921755891981553
391.6011360829288	1587.3666666666666	2595.1	6.483855698622275
392.3811630030669	1587.8	2624.766666666667	7.661650794475216
393.161117942022	1586.9333333333334	2664.4666666666667	6.851793284851676
393.941000897629	1587.2666666666667	2707.4666666666667	6.798810898985903
394.72081186772266	1587.2666666666667	2712.633333333333	4.759864465507424
395.5005508501378	1587.1	2708.1666666666665	8.633747204995174
396.28021784270925	1586.8666666666666	2704.4	7.196936458995286
397.0598128432718	1587.2333333333333	2714.4666666666667	8.468171027832357
397.83933584966024	1587.1666666666667	2718.733333333333	8.174618979171482
398.6187868597095	1586.8666666666666	2730.8333333333335	9.32462088252225
399.3981658712542	1587.3333333333333	2755.766666666667	11.90713898303374
400.1774728821293	1586.7333333333333	2774.5666666666666	8.79009143667961
400.9567078901696	1586.8	2797.7	9.218932340886553
401.7358708932098	1587.1666666666667	2800.866666666667	8.990378303637478
402.5149618890848	1587.6333333333334	2786.8333333333335	10.272916686647909
403.2939808756294	1587.0666666666666	2790.9666666666667	9.125726581027514
404.07292785067847	1587.2333333333333	2818.5666666666666	11.158200637993165
404.8518028120667	1586.2333333333333	2830.4666666666667	10.111140616278051
405.630605757629	1587.8666666666666	2834.766666666667	9.661691285370596
406.4093366852001	1586.4666666666667	2825.4333333333334	10.729123367503055
407.1879955926149	1586.9	2831.8333333333335	10.90356010053284
407.9665824777082	1586.8333333333333	2843.6666666666665	10.692767311432778
408.74509733831474	1586.9	2867.9	11.984616448091867
409.52354017226935	1587.4	2880.2	12.633920715507314
410.3019109774069	1587.1	2880.1	12.79333843671581
411.08020975156217	1587.4333333333334	2895.0	13.892938879933917
411.8584364925699	1587.4666666666667	2914.866666666667	11.694483127451154
412.6365911982651	1587.0666666666666	2940.133333333333	12.459499748406213
413.4146738664823	1586.3333333333333	2960.7	10.900595821812226
414.19268449505654	1587.5333333333333	2993.266666666667	12.717267577313338
414.97062308182257	1587.2666666666667	3027.5666666666666	12.790489981282075
415.74848962461516	1587.1666666666667	3074.766666666667	13.761916236404144
416.52628412126916	1587.0666666666666	3140.9333333333334	13.23326013480001
417.3040065696194	1586.7	3215.6666666666665	14.319243546521774
418.0816569675006	1587.0333333333333	3215.1	13.7211707398887
418.8592353127476	1586.8	3201.0333333333333	13.562985179187885
419.63674160319533	1587.0	3216.5333333333333	14.7551172100982
420.4141758366785	1587.1	3247.1666666666665	14.803853030923785
421.1915380110319	1587.2333333333333	3265.5666666666666	14.274367450037147
421.9688281240904	1587.4666666666667	3269.6666666666665	13.752197629944929
422.7460461736888	1587.6333333333334	3315.733333333333	13.528131570504168
423.52319215766187	1586.5333333333333	3390.0	14.387358629030354
424.3002660738445	1586.7666666666667	3464.9666666666667	12.772562449613064
425.0772679200714	1586.8333333333333	3604.2	13.645483802885426
425.8541976941775	1586.8	3755.233333333333	13.692462009999236
426.6310553939975	1587.4	3823.1666666666665	15.012940075494445
427.40784101736625	1586.8666666666666	3877.2	13.963260065577586
428.18455456211865	1587.4666666666667	3991.7	13.48402676502086
428.96119602608934	1587.1333333333334	4191.2	14.435424891196991
429.7377654071133	1587.6666666666667	4404.966666666666	15.892669639808343
430.5142627030252	1586.7666666666667	4518.9	15.642886583471107
431.29068791166	1587.0666666666666	4663.966666666666	14.519371946231901
432.06704103085235	1586.7	4792.9	16.407087841371283
432.8433220584372	1587.5666666666666	4885.533333333334	15.62798507558227
433.6195309922492	1587.4333333333334	4942.033333333334	15.524877215587052
434.3956678301234	1587.0666666666666	4983.2	16.091806402799815
435.1717325698944	1587.2333333333333	4999.433333333333	16.199542681865132
435.9477252093971	1587.1333333333334	5013.466666666666	15.010364771580534
436.72364574646633	1587.1333333333334	5055.133333333333	14.99107053582044
437.49949417893686	1587.1333333333334	5128.233333333334	15.980695708855693
438.27527050464346	1586.5666666666666	5227.766666666666	16.259236416431676
439.0509747214211	1587.4	5399.533333333334	16.29694992784557
439.8266068271044	1587.7333333333333	5663.933333333333	15.82241674614572
440.6021668195283	1586.8	6035.366666666667	16.08350431594037
441.37765469652754	1587.1333333333334	6505.7	17.75856820672828
442.1530704559369	1587.6333333333334	6989.6	16.04773623234438
442.9284140955914	1587.3333333333333	7431.466666666666	17.499283317667366
443.7036856133256	1586.9333333333334	7749.333333333333	17.48197920244444
444.47888500697445	1587.1	7910.333333333333	17.593140512314964
445.2540122743727	1587.1	7943.233333333334	17.189699244204
446.0290674133552	1587.0666666666666	7901.4	18.352047416340923
446.8040504217568	1587.7333333333333	7794.966666666666	17.098365782115735
447.5789612974122	1587.0666666666666	7731.133333333333	18.021227186118967
448.35380003815635	1587.3	7676.366666666667	17.149945350615724
449.1285666418239	1587.1666666666667	7645.033333333334	16.757942043125663
449.90326110624983	1587.1	7633.9	16.662320692756737
450.67788342926883	1587.3333333333333	7669.033333333334	17.171134940510576
451.4524336087157	1587.8	7694.0	17.056478769400375
452.22691164242536	1587.2333333333333	7738.966666666666	17.17738125020782
453.00131752823256	1587.1666666666667	7809.933333333333	16.26677806197955
453.7756512639721	1587.1333333333334	7871.866666666667	16.313789395621757
454.5499128474788	1587.3	7939.966666666666	15.85470189620782
455.32410227658755	1587.1666666666667	7977.533333333334	14.752863745068844
456.09821954913303	1587.6	7992.966666666666	14.241041796435384
456.8722646629501	1586.8666666666666	7977.966666666666	14.873013580494971
457.6462376158736	1587.9333333333334	7907.366666666667	15.262875042004392
458.4201384057383	1587.2333333333333	7806.733333333334	14.941222642278046
459.1939670303791	1586.9333333333334	7668.933333333333	14.108119182096313
459.96772348763074	1587.0	7539.033333333334	14.675370456004034
460.741407775328	1587.2666666666667	7395.033333333334	14.695495217644195
461.51501989130577	1587.3	7253.866666666667	12.791523195801984
462.2885598333988	1587.0666666666666	7140.933333333333	13.985418735296973
463.0620275994419	1586.8666666666666	7060.433333333333	13.222239996774652
463.83542318726995	1586.7333333333333	6985.5	12.32831704867961
464.6087465947177	1587.1	6938.066666666667	11.697342492601457
465.38199781962	1587.6666666666667	6915.133333333333	11.576584805536566
466.1551768598116	1587.5	6915.0	11.864050622396805
466.92828371312737	1587.4666666666667	6920.466666666666	10.945969107229887
467.7013183774021	1587.2333333333333	6946.4	10.296736754236603
468.4742808504707	1587.7333333333333	6994.5	9.687247271740995
469.24717113016777	1586.7	7048.266666666666	9.280161169577399
470.0199892143283	1587.3	7122.266666666666	9.447045858954361
470.792735100787	1587.1	7191.466666666666	8.558844575983917
471.5654087873788	1587.3666666666666	7265.233333333334	7.906562543940473
472.33801027193834	1586.2666666666667	7342.266666666666	7.910948247990056
473.11053955230057	1588.0666666666666	7415.033333333334	7.495128978730252
473.88299662630027	1586.8	7469.533333333334	6.7980999596354446
474.65538149177223	1587.3	7519.6	7.055733824226968
475.4276941465513	1587.1333333333334	7549.533333333334	6.462521718090086
476.1999345884722	1586.2333333333333	7574.533333333334	7.043268175548967
476.97210281536985	1587.5666666666666	7574.2	7.032956763312412
477.74419882507897	1587.5	7542.066666666667	5.460526099851368
478.51622261543446	1586.7333333333333	7516.066666666667	5.24414272258176
479.2881741842711	1587.0	7490.733333333334	5.468110302960633
480.06005352942367	1586.7333333333333	7434.466666666666	4.859401071262932
480.831860648727	1586.9333333333334	7396.566666666667	5.438640691718191
481.60359554001593	1587.6333333333334	7356.066666666667	5.510771416993648
482.37525820112523	1587.0333333333333	7293.266666666666	4.2728951928848105
483.14684862988975	1587.0666666666666	7246.466666666666	3.461882711119088
483.91836682414424	1587.0333333333333	7211.466666666666	4.668236433700569
484.68981278172356	1586.9333333333334	7177.166666666667	4.982380598920471
485.46118650046253	1586.8	7115.533333333334	3.4542898683414145
486.23248797819593	1587.4333333333334	7069.533333333334	3.7820326414786343
487.0037172127586	1587.7333333333333	7026.966666666666	3.82002502679644
487.7748742019853	1587.6	6995.7	3.9663591231802595
488.54595894371096	1587.7333333333333	6954.033333333334	3.0509606892097074
489.31697143577026	1587.2666666666667	6926.9	2.4741698537938865
490.08791167599804	1587.3666666666666	6898.166666666667	2.8908310519663987
490.8587796622292	1587.6	6857.7	2.7971003162575174
491.6295753922984	1587.4333333333334	6826.666666666667	2.474477026014004
492.4002988640406	1587.2666666666667	6804.433333333333	3.390102839056421
493.17095007529053	1586.5	6778.566666666667	3.083509091281745
493.94152902388305	1587.0333333333333	6749.533333333334	2.5847004150259627
494.71203570765294	1586.9666666666667	6729.033333333334	3.215692181249125
495.482470124435	1587.1	6697.433333333333	2.7023701121402413
496.25283227206404	1586.7666666666667	6672.933333333333	3.4921152061171927
497.02312214837485	1587.4	6645.833333333333	2.6812284976246468
497.7933397512024	1587.3333333333333	6608.533333333334	1.6696210746510254
498.56348507838123	1587.3666666666666	6578.166666666667	1.7933887455401025
499.3335581277464	1587.1333333333334	6570.4	1.959491438170412
500.10355889713264	1587.7	6556.066666666667	1.7078862675785034
500.8734873843747	1587.2	6550.466666666666	1.7389279441667653
501.6433435873074	1586.4333333333334	6549.733333333334	1.8795025337472535
502.4131275037657	1587.4666666666667	6563.233333333334	2.4127614315098693
503.1828391315842	1587.6	6566.133333333333	1.269646427944856
503.95247846859786	1587.5333333333333	6584.933333333333	1.349106627269891
504.72204551264144	1587.0	6615.566666666667	1.329181202759825
505.49154026154974	1587.6	6648.066666666667	1.5905983501520313
506.2609627131576	1586.8666666666666	6692.5	2.1203717837627605
507.03031286529983	1587.4333333333334	6736.7	2.0176187926155045
507.7995907158112	1586.8333333333333	6783.7	1.5767326387097425
508.5687962625266	1586.7666666666667	6851.433333333333	1.8572928619771072
509.33792950328075	1587.2	6932.866666666667	1.6360488309054326
510.1069904359085	1587.5	7029.466666666666	2.810217289793357
510.8759790582447	1587.2	7105.966666666666	1.521458444333534
511.6448953681241	1587.3666666666666	7189.066666666667	0.8199972700560033
512.4137393633815	1586.7666666666667	7281.833333333333	1.6349953186808948
513.1825110418519	1587.2	7379.066666666667	1.4245209256814002
513.9512104013698	1587.2333333333333	7480.933333333333	1.0919527917876983
514.7198374397702	1587.1	7597.266666666666	2.0933502240559383
515.4883921548881	1586.8333333333333	7691.866666666667	2.015478728547503
516.2568745445578	1587.1	7807.2	1.3029531834757533
517.0252846066146	1587.6	7914.833333333333	2.4274373340469575
517.793622338893	1587.1666666666667	8006.2	0.5619189804967017
518.561887739228	1586.9666666666667	8124.633333333333	2.2823069425888756
519.3300808054544	1587.4333333333334	8208.0	1.3051684711271985
520.0982015354069	1587.9	8292.5	0.7888190642911626
520.8662499269203	1586.8666666666666	8391.633333333333	1.186583131945866
521.6342259778296	1587.4333333333334	8476.766666666666	0.6645155627805327
522.4021296859694	1587.9333333333334	8553.8	0.6967565144321584
523.1699610491747	1587.0333333333333	8638.366666666667	1.3344538659176528
523.9377200652801	1587.7666666666667	8709.566666666668	0.8362442800575567
524.7054067321207	1587.8	8764.0	0.5793487330037708
525.4730210475309	1587.2	8818.033333333333	-0.0320316029078575
526.2405630093459	1588.4	8882.6	0.5143305172222792
527.0080326154003	1587.3333333333333	8950.933333333332	0.9092208246636816
527.7754298635291	1587.3333333333333	8996.8	0.6354438080036993
528.5427547515668	1587.3	9059.9	1.7003774565979872
529.3100072773485	1587.1333333333334	9089.3	1.159330162084825
530.077187438709	1586.9	9133.233333333334	1.3006663703255938
530.8442952334829	1587.4333333333334	9179.0	1.0672765892443319
531.6113306595051	1587.3333333333333	9210.2	0.8097652803197153
532.3782937146104	1587.5	9246.566666666668	0.544693274269142
533.1451843966338	1587.5666666666666	9282.066666666668	0.7626388751353557
533.9120027034099	1587.4	9329.733333333334	1.6316421355691755
534.6787486327736	1587.1666666666667	9357.3	0.7402785724751502
535.4454221825597	1587.6666666666667	9387.3	0.6185037236247851
536.212023350603	1587.4333333333334	9423.2	0.01847527021836689
536.9785521347383	1587.8333333333333	9465.5	0.7283242217936278
537.7450085328004	1586.8666666666666	9481.066666666668	0.45502379094688133
538.5113925426242	1587.0333333333333	9517.2	0.8295667025748472
539.2777041620444	1587.5666666666666	9536.766666666666	0.6597479287572275
540.0439433888959	1587.3	9553.033333333333	0.7512126573852024
540.8101102210134	1587.5333333333333	9580.733333333334	1.088021618026673
541.5762046562318	1587.8	9597.966666666667	0.46652449497738346
542.3422266923859	1587.9	9617.433333333332	1.2331328732314297
543.1081763273105	1587.6	9625.066666666668	-0.2898843685853452
543.8740535588404	1586.9333333333334	9643.633333333333	0.45663361357600624
544.6398583848105	1587.5333333333333	9638.833333333334	0.3255655135803793
545.4055908030555	1587.1333333333334	9641.2	0.6493512390166106
546.1712508114102	1586.8333333333333	9635.2	-0.325440162054364
546.9368384077096	1587.3	9654.266666666666	1.4020006293910026
547.7023535897882	1587.2	9648.6	-0.10952862990421189
548.4677963554811	1587.5333333333333	9659.166666666666	0.5886671152090462
549.2331667026231	1587.3333333333333	9656.866666666667	0.754120823194625
549.9984646290487	1586.9	9651.2	0.5676324944611124
550.7636901325931	1587.2	9668.433333333332	0.6776664718311496
551.5288432110908	1587.8666666666666	9662.466666666667	-0.060952353548744606
552.2939238623768	1588.1666666666667	9656.866666666667	0.4128513732817596
553.0589320842859	1587.4666666666667	9647.233333333334	0.10957846455359503
553.8238678746528	1587.3	9655.566666666668	0.39132262041481225
554.5887312313124	1587.4333333333334	9659.733333333334	0.09326436504775089
555.3535221520995	1587.5666666666666	9658.966666666667	0.5294206604990045
556.1182406348488	1586.8	9653.333333333334	0.3213585240898352
556.8828866773954	1586.9666666666667	9657.6	1.687580696997423
557.6474602775738	1586.8666666666666	9642.266666666666	0.09166255370885129
558.411961433219	1587.5333333333333	9656.833333333334	1.6302317330607923
559.1763901421657	1587.5333333333333	9657.166666666666	0.7451262465382464
559.9407464022488	1587.1666666666667	9648.466666666667	-0.1974930913234918
560.7050302113031	1588.3666666666666	9670.766666666666	0.3028034466091647
561.4692415671633	1587.2666666666667	9681.766666666666	0.20035086574960573
562.2333804676643	1587.0333333333333	9688.333333333334	0.08578126946540855
562.997446910641	1587.2666666666667	9712.366666666667	-0.10510752230927572
563.7614408939281	1586.9666666666667	9739.2	0.7233400037079675
564.5253624153604	1587.5333333333333	9754.2	0.4451583341747234
565.2892114727728	1587.7333333333333	9781.8	-0.07949436225019198
566.0529880639999	1588.1666666666667	9802.466666666667	0.9880398245161937
566.8166921868768	1587.4	9795.133333333333	-1.0270574649169242
567.5803238392382	1587.2	9807.366666666667	-0.6370484170029564
568.3438830189189	1587.4333333333334	9822.833333333334	-0.5533656540359477
569.1073697237535	1587.5333333333333	9855.4	-0.29230746158939513
569.8707839515772	1587.5333333333333	9871.966666666667	-0.061155808947184406
570.6341257002246	1587.1666666666667	9909.933333333332	1.0047857023164413
571.3973949675305	1587.2	9924.133333333333	1.0170000981260616
572.1605917513298	1587.2	9916.2	-0.5731885529301807
572.9237160494572	1587.5666666666666	9920.933333333332	0.5910401296766182
573.6867678597476	1587.6	9950.5	0.5334866860223578
574.4497471800358	1588.1333333333334	9930.1	-0.20472658703552246
575.2126540081566	1587.1666666666667	9951.8	1.0170977631615215
575.9754883419448	1587.6333333333334	9950.733333333334	0.36885849200875226
576.7382501792351	1587.7666666666667	9977.866666666667	-0.07763715530487872
577.5009395178625	1587.1333333333334	9975.066666666668	-0.04314460752704801
578.2635563556619	1586.7333333333333	9984.3	0.0034477940498336547
579.0261006904677	1587.6	9995.633333333333	0.013774172129826474
579.7885725201152	1587.4	10028.366666666667	0.235022230848726
580.5509718424388	1587.1	10033.966666666667	-0.37174168864938384
581.3132986552736	1586.8666666666666	10058.333333333334	0.12989217441030526
582.0755529564542	1587.5	10068.866666666667	-0.14847120470432007
582.8377347438156	1587.9	10106.666666666666	-0.14102428679737475
583.5998440151925	1587.3	10114.7	-0.4411630891907105
584.3618807684197	1587.0666666666666	10160.433333333332	0.26518191047937345
585.123845001332	1587.0333333333333	10183.0	0.5780314087992006
585.8857367117644	1587.5333333333333	10199.4	0.00840504351433007
586.6475558975515	1587.5	10240.8	0.41173923812016766
587.4093025565281	1587.1	10278.7	-0.4577908453402144
588.1709766865292	1587.2666666666667	10321.866666666667	-0.4191128564276099
588.9325782853895	1587.7	10370.633333333333	0.35946754471727305
589.6941073509438	1587.3333333333333	10441.333333333334	0.26495433156913584
590.4555638810269	1587.2	10514.233333333334	0.025947101834245367
591.2169478734736	1586.9666666666667	10589.666666666666	0.051459550245894964
591.9782593261189	1587.1	10650.233333333334	-0.11498989769316227
592.7394982367973	1587.3666666666666	10730.933333333332	-0.6565490868983427
593.5006646033439	1587.6333333333334	10824.6	-0.2679142578968936
594.2617584235933	1588.1666666666667	10927.233333333334	0.45441681135140366
595.0227796953804	1587.1333333333334	11015.033333333333	-0.7686019065623358
595.78372841654	1587.4666666666667	11113.633333333333	0.25233595153021704
596.544604584907	1588.0	11212.666666666666	0.31748158921562514
597.3054081983161	1587.1333333333334	11344.2	-0.2373258792375207
598.0661392546021	1586.6	11474.833333333334	0.5097749105489524
598.8267977515999	1588.0666666666666	11592.766666666666	0.14327348191587674
599.5873836871442	1587.2	11719.233333333334	-0.13856989699999542
600.34789705907	1587.4333333333334	11847.133333333333	0.6156340960280152
601.1083378652119	1586.8333333333333	11958.066666666668	-0.19258188943883683
601.8687061034049	1587.1333333333334	12116.233333333334	0.28882548124292856
602.6290017714836	1587.3666666666666	12249.333333333334	-0.11810979957469171
603.3892248672829	1587.3333333333333	12385.033333333333	-0.39532669093415035
604.1493753886377	1587.7666666666667	12535.233333333334	-0.5880515203245853
604.9094533333828	1586.9666666666667	12680.0	0.009135142916827883
605.6694586993528	1587.2	12805.2	-0.4424055019635243
606.4293914843829	1587.2	12942.566666666668	0.05227233338236471
607.1892516863076	1586.9666666666667	13088.666666666666	-0.012586202875303893
607.9490393029618	1587.0	13234.666666666666	0.2324780549847978
608.7087543321802	1587.1333333333334	13352.366666666667	-0.23618137384609592
609.4683967717978	1587.3	13486.033333333333	0.018249993289081144
610.2279666196492	1587.5333333333333	13615.5	0.24439317274441175
610.9874638735695	1587.2	13735.6	-0.12152996667568654
611.7468885313933	1587.3666666666666	13873.966666666667	0.02827852270397298
612.5062405909555	1587.5	14021.066666666668	0.8647758457225698
613.2655200500909	1588.0666666666666	14131.233333333334	-0.2561419790791732
614.0247269066342	1586.8666666666666	14255.733333333334	-0.34723639999125555
614.7838611584203	1587.6333333333334	14371.166666666666	0.3262629490419471
615.5429228032841	1587.2	14479.266666666666	-0.30083259016374664
616.3019118390603	1587.2	14557.333333333334	-0.4919389532323211
617.0608282635836	1588.7	14649.033333333333	-0.0321433192180306
617.8196720746892	1586.9	14740.666666666666	-0.06602845854203476
618.5784432702114	1587.4666666666667	14829.1	-0.0032797528152340304
619.3371418479854	1587.8	14904.733333333334	-0.09565191655140737
620.0957678058459	1587.3333333333333	14967.3	0.23701216677084833
620.8543211416277	1587.4666666666667	15039.766666666666	-0.16139016815600998
621.6128018531655	1586.5666666666666	15092.666666666666	-0.45315509340288046
622.3712099382943	1587.1666666666667	15144.033333333333	0.5780827447411402
623.1295453948488	1587.1666666666667	15198.666666666666	-0.2785602046623264
623.8878082206638	1587.1666666666667	15288.166666666666	0.1490062221436451
624.6459984135743	1586.9333333333334	15352.633333333333	-0.47717974099600025
625.4041159714149	1587.3	15422.4	-0.10776161632931298
626.1621608920203	1587.0333333333333	15463.333333333334	-0.0302532646981609
626.9201331732256	1587.7666666666667	15513.366666666667	0.3026170748637853
627.6780328128656	1587.4666666666667	15541.133333333333	-0.004149852196330948
628.4358598087749	1586.7	15584.0	-0.3029248732798187
629.1936141587885	1586.9333333333334	15636.4	0.37419409256728525
629.9512958607411	1587.7666666666667	15636.233333333334	-0.31108961976929406
630.7089049124675	1587.2	15656.066666666668	0.2583490282925717
631.4664413118026	1587.5	15642.266666666666	-0.8119146900976238
632.2239050565811	1587.6333333333334	15664.033333333333	0.3477459004275478
632.9812961446379	1587.3333333333333	15672.1	-0.10996188991599873
633.7386145738079	1587.0333333333333	15694.7	-0.3138862855791291
634.4958603419257	1587.7666666666667	15682.633333333333	-0.6834937098675701
635.2530334468262	1587.4	15702.266666666666	-0.03999731927677756
636.0101338863443	1587.1666666666667	15689.1	0.3142410642117072
636.7671616583146	1587.4	15684.033333333333	0.3441632787041066
637.5241167605723	1586.7333333333333	15673.3	-0.10892041955061267
638.2809991909518	1587.3333333333333	15683.2	0.07086891735516133
639.037808947288	1587.4666666666667	15678.566666666668	0.48517981613614736
639.7945460274159	1586.7	15646.3	0.1462350747371202
640.5512104291702	1587.5333333333333	15605.3	-0.14971915607299507
641.3078021503857	1586.6666666666667	15581.1	-0.8639368058649929
642.0643211888971	1586.3	15576.5	0.03518322470395477
642.8207675425394	1587.3333333333333	15564.666666666666	-0.6240853189188567
643.5771412091474	1587.9333333333334	15536.233333333334	-0.0217946638131248
644.3334421865558	1587.2	15497.2	-0.19041090070443883
645.0896704725996	1587.1333333333334	15480.966666666667	0.32416299194593573
645.8458260651132	1587.9666666666667	15473.133333333333	0.6197381576489659
646.6019089619319	1587.5333333333333	15471.166666666666	-0.1615886387859595
647.3579191608902	1587.2333333333333	15446.533333333333	-0.7879065298088442
648.1138566598231	1587.2333333333333	15410.066666666668	0.24199085536998632
648.8697214565653	1586.9666666666667	15365.7	-0.28777987950557726
649.6255135489516	1587.7	15328.0	-0.5938120491203293
650.3812329348169	1587.1666666666667	15340.4	-0.17574656294058133
651.1368796119959	1587.7666666666667	15389.2	0.2077341598292743
651.8924535783235	1586.5	15416.066666666668	0.21254788700692512
652.6479548316345	1587.1	15378.266666666666	-0.21198611789762611
653.4033833697637	1586.8666666666666	15363.566666666668	0.05149199056373885
654.1587391905458	1587.8	15361.866666666667	0.3943022723307601
654.9140222918159	1587.4666666666667	15355.566666666668	0.5460462101834404
655.6692326714084	1587.2333333333333	15340.766666666666	0.011578365273974779
656.4243703271585	1587.5	15314.233333333334	-0.38476567993041577
657.1794352569008	1587.1	15355.333333333334	0.8272198160698853
657.9344274584702	1587.8333333333333	15387.266666666666	0.047210426368899085
658.6893469297014	1586.6333333333334	15414.5	0.6600523888179924
659.4441936684294	1586.6	15426.5	-0.24155793024771413
660.1989676724888	1587.2666666666667	15468.666666666666	-0.1908031201972526
660.9536689397146	1587.0	15505.533333333333	0.5026526952107643
661.7082974679414	1587.1	15531.1	-0.31030709672631007
662.4628532550042	1587.2	15541.266666666666	-0.16699545010583308
663.2173362987378	1587.2333333333333	15626.466666666667	0.5953784798213503
663.9717465969768	1587.1666666666667	15678.933333333332	0.029792744167161142
664.7260841475563	1587.2666666666667	15735.866666666667	-0.15344902036638947
665.480348948311	1586.9333333333334	15801.366666666667	-0.3766577321549906
666.2345409970756	1587.0666666666666	15858.4	-0.03753025069090302
666.988660291685	1587.4666666666667	15938.5	0.11097574143344215
667.742706829974	1587.3333333333333	16025.566666666668	0.5357449703062008
668.4966806097776	1587.3333333333333	16074.933333333332	-0.5083118233645046
669.2505816289303	1586.9666666666667	16190.3	-0.4607163580704285
670.0044098852671	1587.5666666666666	16316.433333333332	-0.0009828635615776072
670.7581653766227	1587.4	16409.233333333334	0.9680108859157527
671.511848100832	1587.0	16471.033333333333	0.07878922624987053
672.2654580557298	1587.1333333333334	16544.133333333335	0.008710948132566234
673.0189952391509	1586.8	16632.6	-0.6556985996072916
673.7724596489301	1587.9	16718.133333333335	-0.1367996753715541
674.5258512829022	1586.8666666666666	16839.966666666667	-0.29696193689366396
675.279170138902	1587.3333333333333	16955.2	0.506147163546755
676.0324162147645	1587.0	17033.966666666667	-0.39249814298452146
676.7855895083242	1586.3333333333333	17161.333333333332	-0.5860994014156236
677.5386900174161	1587.1666666666667	17317.133333333335	0.15279872818992216
678.2917177398749	1587.1333333333334	17424.7	-0.09413795407656694
679.0446726735356	1587.3333333333333	17582.433333333334	0.06516901809591158
679.797554816233	1587.0333333333333	17741.233333333334	0.5362247679186474
680.5503641658016	1587.5666666666666	17815.3	-0.0615493555244705
681.3031007200765	1586.5	17911.766666666666	-0.05054199226896379
682.0557644768925	1587.3333333333333	18004.366666666665	0.395224617591531
682.8083554340842	1587.0	18067.966666666667	-0.2634328359388158
683.5608735894867	1587.0	18186.0	0.39700046314366905
684.3133189409347	1587.0333333333333	18327.066666666666	0.15309342845052373
685.0656914862628	1587.0333333333333	18461.033333333333	-0.3713190540565066
685.8179912233061	1587.5	18610.6	-0.22614811070048074
686.5702181498993	1587.4	18760.866666666665	0.21585045635186442
687.3223722638772	1587.0	18910.466666666667	0.1161719118813909
688.0744535630747	1587.2666666666667	19038.1	0.11781324969997671
688.8264620453265	1587.9	19151.933333333334	0.016484547939072537
689.5783977084674	1587.0333333333333	19223.1	-0.32329269396982485
690.3302605503324	1587.3	19338.333333333332	0.30756331970582
691.082050568756	1587.1333333333334	19443.966666666667	0.2595005804254179
691.8337677615733	1586.8	19511.5	-0.05653025381593127
692.585412126619	1587.0	19625.766666666666	0.6344545197241739
693.3369836617278	1587.1333333333334	19687.533333333333	0.08158603893165851
694.0884823647348	1587.3	19794.966666666667	0.09701013241779509
694.8399082334745	1586.8333333333333	19860.4	-0.37376173660803974
695.5912612657819	1587.3666666666666	19943.533333333333	-0.22234071480237008
696.3425414594917	1587.4333333333334	20009.933333333334	-0.25374070207942034
697.0937488124388	1587.7	20089.5	-0.3707166097086653
697.8448833224579	1586.7666666666667	20160.733333333334	-0.29373308740717785
698.5959449873841	1586.9	20241.9	0.48450093648968034
699.3469338050518	1587.2	20313.3	0.5422565871508503
700.0978497732962	1587.8666666666666	20319.233333333334	-0.0355495123863367
700.8486928899517	1587.3333333333333	20372.766666666666	0.03159668306446765
701.5994631528534	1587.3666666666666	20396.7	-0.6022132050541495
702.3501605598362	1587.5333333333333	20413.833333333332	-0.43654410402052646
703.1007851087347	1587.5	20446.6	0.1259067150280731
703.8513367973837	1587.0666666666666	20449.666666666668	-0.20026353276535833
704.6018156236181	1587.5333333333333	20449.033333333333	-0.06062944669113613
705.3522215852728	1587.6333333333334	20436.366666666665	-0.14974096414283303
706.1025546801824	1587.0	20414.733333333334	-0.14375890070015787
706.8528149061818	1587.3333333333333	20400.4	-0.3030736213672903
707.603002261106	1586.1666666666667	20365.533333333333	-0.18342872800269694
708.3531167427894	1587.1333333333334	20356.766666666666	-0.14805888177603552
709.1031583490673	1586.9333333333334	20325.966666666667	0.13366841811574698
709.8531270777742	1587.2666666666667	20265.633333333335	-0.32384597874861587
710.6030229267449	1586.5333333333333	20214.566666666666	-0.5071724106152417
711.3528458938142	1588.1666666666667	20167.433333333334	-0.18774036480568895
712.1025959768172	1587.4	20113.933333333334	-0.12969168565761466
712.8522731735884	1587.1333333333334	20034.1	-0.8381016208967266
713.6018774819628	1586.7	20004.933333333334	0.2193456153776149
714.351408899775	1587.4333333333334	19933.1	0.8657109205861292
715.1008674248601	1586.8333333333333	19808.9	0.6272721803716055
715.8502530550527	1587.9	19669.6	0.2875159854384734
716.5995657881876	1586.7333333333333	19536.366666666665	0.29043917027616944
717.3488056220998	1587.3666666666666	19438.4	-0.06811533918741759
718.097972554624	1587.7666666666667	19387.866666666665	-0.14799191990788851
718.8470665835949	1587.9333333333334	19334.6	0.41622152368987025
719.5960877068475	1587.0333333333333	19258.766666666666	0.3950285136744662
720.3450359222164	1586.9666666666667	19197.7	0.41614452781199146
721.0939112275368	1586.7333333333333	19152.566666666666	-0.1417267670161156
721.842713620643	1587.2666666666667	19142.8	-0.2580265209522088
722.5914430993702	1587.1666666666667	19110.6	0.5894243382764834
723.340099661553	1587.8333333333333	19066.133333333335	0.03395976714432407
724.0886833050263	1587.4666666666667	19046.633333333335	-0.16248541048302753
724.837194027625	1587.2	18974.3	0.12990487634015843
725.5856318271836	1587.6333333333334	18931.2	0.43843290788276157
726.3339967015373	1587.0666666666666	18925.666666666668	0.5514023803277307
727.0822886485207	1587.8333333333333	18902.866666666665	0.25005522548347586
727.8305076659686	1587.0	18849.333333333332	-0.01928775807865797
728.5786537517159	1586.5666666666666	18751.6	0.15014590035528363
729.3267269035974	1587.8333333333333	18702.666666666668	0.4468355349739378
730.0747271194479	1587.5333333333333	18648.133333333335	-0.30451657555171885
730.822654397102	1586.2	18666.766666666666	0.37647138695201166
731.5705087343949	1586.9	18673.433333333334	0.6214751582218009
732.3182901291611	1587.4333333333334	18626.6	-0.06796271358077721
733.0659985792356	1587.7666666666667	18599.933333333334	-0.21268511164912485
733.8136340824532	1586.7333333333333	18545.933333333334	0.002560826939501775
734.5611966366486	1587.0	18539.866666666665	0.669994020672104
735.3086862396566	1587.2	18499.666666666668	-0.024822281109319732
736.056102889312	1587.6333333333334	18493.766666666666	0.1224661417805457
736.8034465834498	1587.2	18496.333333333332	-0.15664425557106157
737.5507173199047	1587.7666666666667	18511.533333333333	0.8536659300379917
738.2979150965115	1588.2333333333333	18507.766666666666	0.12322498652967058
739.045039911105	1587.0333333333333	18463.966666666667	-0.39610783088472096
739.79209176152	1587.4	18454.266666666666	-0.6372337987892526
740.5390706455914	1587.4	18457.033333333333	-0.46229054681411785
741.285976561154	1587.2	18452.7	-0.5901428762397509
742.0328095060426	1586.9	18478.033333333333	0.7488466299715852
742.7795694780918	1587.1666666666667	18463.4	0.21107080837661626
743.5262564751367	1587.1666666666667	18445.4	-0.37681405689132935
744.272870495012	1586.9666666666667	18422.733333333334	-0.30256697947593464
745.0194115355524	1587.6666666666667	18379.066666666666	0.09053379267381842
745.765879594593	1587.2	18316.9	-0.7547649255290694
746.5122746699683	1587.2	18308.033333333333	0.41663765396958086
747.2585967595134	1587.1666666666667	18316.233333333334	-0.24655449328013762
748.0048458610628	1587.0333333333333	18345.333333333332	0.07084062237925033
748.7510219724516	1587.2	18356.3	-0.23388676351914836
749.4971250915144	1587.2666666666667	18398.433333333334	-0.3727062989712931
750.243155216086	1587.4666666666667	18418.2	0.23487678716898658
750.9891123440015	1588.2333333333333	18473.233333333334	-0.8522340572854642
751.7349964730954	1587.3	18536.7	0.06577068085332433
752.4808076012027	1587.5333333333333	18557.066666666666	-0.06738861860036355
753.2265457261582	1588.0333333333333	18554.666666666668	-0.6079290714631778
753.9722108457964	1587.2333333333333	18632.6	0.007643689553633606
754.7178029579526	1587.4333333333334	18682.3	-0.5923783203024542
755.4633220604613	1586.9666666666667	18748.233333333334	-0.08519076035459225
756.2087681511574	1587.1666666666667	18784.4	-0.010101379048930959
756.9541412278757	1586.9666666666667	18816.666666666668	0.19413077243428106
757.699441288451	1587.1333333333334	18848.966666666667	0.34817558211565847
758.4446683307182	1587.1333333333334	18906.9	0.1973020828567847
759.1898223525119	1587.2333333333333	18970.866666666665	-0.05995494683430086
759.9349033516671	1587.3666666666666	19022.0	0.001660661297626403
760.6799113260186	1587.2	19113.566666666666	-0.05120793331055109
761.424846273401	1587.5666666666666	19204.333333333332	0.36583037964586285
762.1697081916495	1586.6666666666667	19247.0	0.2287613964768185
762.9144970785986	1587.0666666666666	19298.466666666667	0.18067279874194797
763.6592129320832	1586.3333333333333	19351.966666666667	-0.19633658498480486
764.4038557499381	1587.7666666666667	19389.633333333335	0.5044770528617696
765.1484255299982	1587.9666666666667	19406.4	-0.26152827006368634
765.8929222700982	1586.9	19480.5	0.38607949484781595
766.637345968073	1587.5666666666666	19562.833333333332	0.004832160835621227
767.3816966217572	1587.5666666666666	19665.666666666668	-0.06165526509050557
768.1259742289859	1587.4666666666667	19774.633333333335	0.5806518737161579
768.8701787875938	1587.6	19852.133333333335	0.12366332085082161
769.6143102954156	1587.8666666666666	19890.4	-0.34788089164127856
770.3583687502863	1587.6333333333334	19991.433333333334	0.33522218382722796
771.1023541500406	1587.2666666666667	20040.033333333333	0.22678420117512596
771.8462664925133	1587.5666666666666	20096.133333333335	0.22844798903257313
772.5901057755393	1586.9	20185.666666666668	-0.16342424628515642
773.3338719969533	1587.2	20274.333333333332	0.3588234046564044
774.0775651545903	1586.9666666666667	20349.5	-0.19207678813180615
774.8211852462848	1587.2666666666667	20427.233333333334	-0.002305170369935172
775.5647322698719	1587.6	20552.833333333332	-0.11295620745444152
776.3082062231862	1586.2	20613.266666666666	-0.4798225369231636
777.0516071040627	1587.7666666666667	20661.866666666665	-0.6529736033399614
777.7949349103361	1586.6333333333334	20734.0	-0.4941794000349339
778.5381896398412	1586.6333333333334	20834.1	-0.0
779.281371290413	1587.2333333333333	20942.966666666667	-0.42236767529236724
780.024479859886	1587.2	21075.533333333333	0.41543957796681374
780.7675153460953	1587.1333333333334	21173.5	0.2543283517289491
781.5104777468754	1587.7	21302.933333333334	0.26148204185862267
782.2533670600615	1587.5	21438.133333333335	0.5399957960323751
782.996183283488	1587.6666666666667	21563.1	-0.10072361044192685
783.73892641499	1587.0	21690.1	0.2708465355042909
784.4815964524023	1587.9333333333334	21788.466666666667	0.10965955525965461
785.2241933935596	1586.7333333333333	21905.7	0.24515595866383674
785.9667172362967	1587.8	21993.033333333333	-0.2276736037818621
786.7091679784486	1587.2	22050.433333333334	-0.30055741227850147
787.4515456178499	1587.6666666666667	22191.2	0.23473896369567204
788.1938501523355	1587.7	22316.5	-0.19968943116816282
788.9360815797401	1587.3	22485.3	0.37769711618284263
789.6782398978987	1587.1333333333334	22614.933333333334	-0.035797662035527006
790.420325104646	1586.5333333333333	22735.066666666666	-0.4399200912785374
791.1623371978169	1587.1333333333334	22814.866666666665	0.028643299576360068
791.9042761752461	1587.5	22916.166666666668	0.2790491401267605
792.6461420347684	1586.6	22992.3	-0.40220685559176406
793.3879347742187	1587.9333333333334	23079.733333333334	-0.1838488787323637
794.1296543914318	1586.7666666666667	23148.366666666665	-0.07116268978531869
794.8713008842426	1587.2333333333333	23281.733333333334	0.10344198109628087
795.6128742504857	1587.5	23406.8	-0.5165369651891142
796.354374487996	1587.2333333333333	23547.733333333334	0.3059791217487929
797.0958015946084	1587.2	23663.4	0.11673930604374376
797.8371555681575	1587.4	23804.766666666666	0.19877863268291668
798.5784364064783	1587.3333333333333	23906.4	0.23551111166691638
799.3196441074057	1587.1333333333334	24003.2	-0.2834173616705236
800.0607786687742	1587.8	24108.466666666667	-0.08098635732794343
800.8018400884189	1586.5333333333333	24191.133333333335	-0.13958955641525564
801.5428283641745	1587.0333333333333	24306.7	-0.08728468026288487
802.2837434938757	1587.4	24419.9	-0.23832975407846899
803.0245854753575	1587.5666666666666	24530.1	-0.22835791642943082
803.7653543064547	1586.9666666666667	24617.4	0.22571906895050156
804.5060499850019	1587.2666666666667	24719.533333333333	0.10076764879047691
805.2466725088342	1587.4666666666667	24798.766666666666	-0.17023196807011234
805.9872218757862	1587.4	24895.433333333334	-0.48480382256759436
806.7276980836928	1586.8333333333333	25026.8	0.05435204820755688
807.4681011303886	1586.9	25107.266666666666	0.11880526272677965
808.2084310137088	1587.7666666666667	25149.233333333334	-0.22972987042886753
808.948687731488	1586.7	25284.266666666666	-0.31388132102969585
809.688871281561	1587.6	25383.4	-0.2767169596355657
810.4289816617627	1587.9666666666667	25502.9	-0.10047354653311077
811.1690188699278	1587.3333333333333	25584.2	-0.4449819245211088
811.9089829038911	1587.2	25648.6	0.03489696079717335
812.6488737614875	1587.7666666666667	25718.866666666665	0.16980765862044528
813.3886914405518	1587.1666666666667	25851.933333333334	-0.04235689411097612
814.1284359389189	1587.9	25962.733333333334	-0.4855477086178885
814.8681072544233	1587.3	26097.433333333334	-0.03838941945903467
815.6077053849002	1587.8333333333333	26164.666666666668	-0.01119141852840657
816.3472303281842	1587.9333333333334	26197.533333333333	-0.5308609678896542
817.0866820821101	1587.1666666666667	26212.033333333333	-0.17397782139595713
817.8260606445127	1587.8	26269.1	-0.31426981580850316
818.5653660132269	1587.3	26388.266666666666	0.31356350184400866
819.3045981860876	1587.1666666666667	26505.8	0.23767361744878118
820.0437571609293	1587.3	26663.333333333332	0.08833642441685637
820.7828429355872	1586.9666666666667	26752.433333333334	-0.0
821.5218555078957	1587.8333333333333	26806.533333333333	-0.542700371902114
822.26079487569	1587.7333333333333	26905.333333333332	-0.06460805420009465
822.9996610368046	1587.5333333333333	26964.8	-0.5239281512967274
823.7384539890745	1587.4	27065.366666666665	0.4678773747197945
824.4771737303345	1587.0333333333333	27145.366666666665	-0.03738141798049194
825.2158202584193	1587.3333333333333	27273.866666666665	-0.25072186229907256
825.9543935711638	1587.3333333333333	27344.533333333333	0.2243104220188996
826.6928936664028	1587.3	27408.666666666668	0.22767938000343493
827.4313205419711	1587.3	27436.1	0.28907923950032716
828.1696741957036	1587.5666666666666	27461.633333333335	-0.04531695536760903
828.907954625435	1587.5333333333333	27573.0	-0.11363336969127787
829.646161829	1587.1	27691.1	-0.26832873681377
830.3842958042337	1587.2333333333333	27811.333333333332	-0.36253217378950675
831.1223565489707	1586.9666666666667	27916.266666666666	-0.12314313023576977
831.8603440610459	1586.6	28014.1	0.1550497010270253
832.598258338294	1587.4333333333334	28049.2	-0.4510997642266331
833.3360993785501	1587.3333333333333	28171.466666666667	0.2489322762560733
834.0738671796487	1587.2	28230.733333333334	-0.27755774609745554
834.8115617394246	1587.4333333333334	28333.866666666665	-0.3370673464612667
835.5491830557129	1587.2666666666667	28396.433333333334	0.0026999212450478554
836.2867311263482	1587.0666666666666	28419.9	-0.052328958727250616
837.0242059491653	1586.8	28554.766666666666	0.15731173745455565
837.7616075219992	1586.9333333333334	28615.733333333334	0.17142414002330475
838.4989358426844	1586.9333333333334	28640.566666666666	0.04388066994553699
839.2361909090561	1587.1	28649.6	-0.37215023201852376
839.9733727189487	1587.1666666666667	28708.633333333335	0.07900436778514161
840.7104812701973	1586.3666666666666	28824.6	-0.07174341031667181
841.4475165606366	1587.5666666666666	28957.133333333335	-0.2908120584736891
842.1844785881015	1587.1	29127.8	0.01629513352376026
842.9213673504267	1587.2666666666667	29226.633333333335	0.15977715901751754
843.6581828454471	1587.0666666666666	29232.5	-0.418193540745881
844.3949250709974	1587.5	29314.5	0.5516960965872999
845.1315940249126	1586.7666666666667	29419.1	-0.03536752492891061
845.8681897050272	1587.3333333333333	29569.0	-0.1438011539839244
846.6047121091764	1587.5	29739.766666666666	-0.37521909016483834
847.3411612351948	1586.0666666666666	29869.466666666667	-0.060904299135912957
848.0775370809172	1586.8333333333333	29901.233333333334	-0.013804241722868633
848.8138396441784	1587.2	29891.466666666667	-0.2980785028941522
849.5500689228132	1587.3666666666666	29953.466666666667	-0.19337750145924082
850.2862249146566	1587.6333333333334	30064.4	0.2573069659519134
851.0223076175432	1587.3333333333333	30144.433333333334	-0.3643306147393859
851.7583170293079	1587.4666666666667	30367.5	0.3255658303572863
852.4942531477856	1587.0	30455.233333333334	0.44302174694438506
853.2301159708109	1586.2666666666667	30403.733333333334	-0.45840443662119584
853.9659054962187	1586.8333333333333	30447.7	0.3291714062511254
854.7016217218439	1587.0666666666666	30470.066666666666	-0.2845946862141244
855.4372646455213	1587.6333333333334	30632.4	-0.10266231492101668
856.1728342650856	1587.6333333333334	30785.833333333332	0.05801253523794302
856.9083305783716	1587.1333333333334	30941.766666666666	-0.019725886272773156
857.6437535832143	1587.0666666666666	31049.566666666666	0.07321774309569201
858.3791032774483	1587.2333333333333	31130.633333333335	0.14163521313368269
859.1143796589085	1587.5	31098.3	0.26350454173396676
859.8495827254299	1586.8666666666666	31284.0	0.33892435909229357
860.5847124748469	1587.0	31326.6	-0.21218189689034728
861.3197689049947	1587.3666666666666	31441.166666666668	-0.15853746846662542
862.0547520137079	1587.0666666666666	31620.966666666667	0.17548518159673873
862.7896617988213	1587.6666666666667	31669.566666666666	-0.1549302414265114
863.5244982581698	1586.5333333333333	31782.833333333332	0.12898110524504278
864.2592613895882	1587.0666666666666	31801.333333333332	-0.4429668527652587
864.9939511909114	1588.1	31778.5	-0.3264209922706709
865.728567659974	1587.2333333333333	31869.033333333333	-0.44054674711140324
866.4631107946109	1587.5333333333333	31960.466666666667	0.053861903049081686
867.197580592657	1587.2333333333333	32014.666666666668	-0.1921688601644802
867.931977051947	1586.5666666666666	32143.566666666666	0.2051836856038538
868.6663001703158	1586.8	32188.0	0.0018922805992420307
869.4005499455982	1586.8666666666666	32218.966666666667	0.02882906351206464
870.1347263756289	1586.6666666666667	32277.366666666665	0.2977381478209525
870.8688294582428	1587.2666666666667	32380.466666666667	-0.0879034434239235
871.6028591912748	1587.1666666666667	32498.566666666666	0.01732825258128376
872.3368155725594	1587.6333333333334	32593.0	0.15503929539747108
873.0706985999318	1586.7	32583.766666666666	-0.2334509969019937
873.8045082712266	1586.9	32633.066666666666	0.34752423440360286
874.5382445842787	1587.5	32736.1	0.07808594112878516
875.2719075369228	1587.8333333333333	32903.7	0.14656530094452747
876.0054971269938	1587.7666666666667	33042.333333333336	-0.1219450707619002
876.7390133523264	1587.7	33212.53333333333	-0.3783999819374314
877.4724562107556	1587.6	33531.933333333334	0.11058961536219498
878.2058257001161	1587.5333333333333	33677.333333333336	-0.11457041240602817
878.9391218182427	1587.2	33760.76666666667	0.08819907258734296
879.6723445629702	1587.3333333333333	33828.5	0.1154099186655966
880.4054939321335	1586.9666666666667	33936.2	0.2300791252697415
881.1385699235674	1587.3333333333333	34202.0	0.5485185260612767
881.8715725351066	1586.3333333333333	34383.5	-0.34459221061080786
882.604501764586	1587.1333333333334	34611.23333333333	-0.26600374334762394
883.3373576098403	1586.8	34796.433333333334	-0.2915273614389783
884.0701400687044	1586.6666666666667	34905.0	-0.5892030694362453
884.8028491390132	1586.9666666666667	35100.03333333333	-0.14382063678581908
885.5354848186014	1586.9333333333334	35243.86666666667	-0.4226011885739639
886.2680471053038	1587.7333333333333	35354.566666666666	-0.14788287116949472
887.0005359969554	1586.9666666666667	35490.86666666667	-0.09435360416239952
887.7329514913906	1587.1	35623.066666666666	-0.3214297256824392
888.4652935864447	1586.7666666666667	35863.933333333334	0.4318420604278459
889.1975622799522	1586.9333333333334	36079.333333333336	0.27499096872845413
889.929757569748	1587.0333333333333	36264.166666666664	-0.3809782150871269
890.6618794536669	1587.1	36445.833333333336	0.20686366987023946
891.3939279295437	1586.9	36507.333333333336	0.09121194533088506
892.1259029952132	1586.8333333333333	36544.1	-0.35930697534229417
892.8578046485103	1587.0	36710.9	-0.19243363551430262
893.5896328872698	1587.6333333333334	36889.46666666667	-0.03444513250346408
894.3213877093264	1587.1333333333334	37114.9	-0.3181171729304733
895.0530691125149	1587.6	37403.066666666666	-0.08850999197923065
895.7846770946703	1587.2333333333333	37670.9	-0.5100167885665795
896.5162116536272	1587.1333333333334	37834.4	-0.019569245837709
897.2476727872206	1587.2	37909.566666666666	-0.28567039217943285
897.9790604932853	1587.6333333333334	38113.53333333333	0.34217163193756384
898.7103747696559	1587.0333333333333	38230.5	-0.7227588493895745
899.4416156141674	1587.0666666666666	38470.53333333333	0.24184268227839847
900.1727830246544	1587.1	38750.96666666667	0.017529254308435133
900.9038769989521	1586.9333333333334	38970.23333333333	0.2661185878346639
901.634897534895	1587.4	39157.9	0.195784218766364
902.365844630318	1587.3333333333333	39360.333333333336	0.40643457384926857
903.0967182830558	1587.3666666666666	39479.8	0.04622948402512655
903.8275184909435	1587.1	39649.36666666667	0.034231665846209056
904.5582452518156	1587.2	39851.53333333333	-0.16832349959283674
905.288898563507	1587.5	39982.9	0.1753575579895442
906.0194784238527	1587.4	40104.933333333334	0.2797160428010289
906.7499848306873	1586.9333333333334	40380.066666666666	0.3415860083711084
907.4804177818455	1587.0666666666666	40633.166666666664	-0.04930743165214883
908.2107772751625	1587.5333333333333	40907.73333333333	0.3506384955270914
908.9410633084728	1586.9333333333334	41133.46666666667	-0.016106428936458955
909.6712758796114	1587.0	41224.23333333333	-0.1770976955595963
910.4014149864129	1587.1	41359.7	0.16345836168509628
911.1314806267123	1587.1333333333334	41559.3	0.2564878885201895
911.8614727983444	1586.8333333333333	41700.8	-0.013352497185495152
912.5913914991438	1587.0333333333333	41878.933333333334	-0.06430817510971279
913.3212367269456	1586.9333333333334	41996.1	0.10390420198548676
914.0510084795844	1587.5	42110.3	0.017147997905792117
914.7807067548952	1587.0	42223.666666666664	0.061990511979310894
915.5103315507125	1586.9333333333334	42237.3	0.058764076469719415
916.2398828648716	1587.3	42341.333333333336	0.2170911961504641
916.9693606952068	1587.2333333333333	42527.86666666667	0.05940834930485302
917.6987650395532	1586.6666666666667	42653.26666666667	-0.09763493898106866
918.4280958957455	1587.5666666666666	42799.933333333334	0.189373388394783
919.1573532616186	1587.3666666666666	42863.933333333334	-0.008417178237373814
919.8865371350073	1587.8333333333333	42882.333333333336	0.13639191908297701
920.6156475137464	1587.6333333333334	42843.833333333336	-0.14314046500138367
921.3446843956707	1587.4	42797.96666666667	-0.34411885971941947
922.0736477786149	1587.3	42783.3	-0.19322978832520957
922.802537660414	1586.9333333333334	42811.8	0.2276106626337833
923.5313540389027	1587.2333333333333	42783.2	-0.07835632209730188
924.2600969119159	1586.9	42794.833333333336	0.198531732370988
924.9887662772883	1587.0	42719.066666666666	-0.14955353285358636
925.7173621328548	1586.5666666666666	42603.13333333333	-0.4391910582598501
926.4458844764501	1586.7666666666667	42520.76666666667	-0.28212442883604866
927.1743333059092	1586.6333333333334	42331.2	0.028780130718681084
927.9027086190666	1588.0666666666666	42037.46666666667	0.0053684005956537145
928.6310104137575	1587.7666666666667	41523.566666666666	-0.1301158061875136
929.3592386878165	1587.3	40983.5	0.045934786614490845
930.0873934390784	1588.5333333333333	40315.333333333336	-0.16220344325708377
930.815474665378	1587.3	39551.566666666666	0.0572015636606901
931.5434823645503	1587.4666666666667	38637.933333333334	0.032822002261194604
932.2714165344298	1587.0333333333333	37558.7	0.08814357928478493
932.9992771728516	1587.7	36443.933333333334	-0.08471696928264388
933.7270642776504	1586.7333333333333	35339.666666666664	-0.23411385457775938
934.4547778466609	1586.9333333333334	34281.63333333333	0.08236445435126817
935.1824178777181	1586.9	33417.433333333334	0.39357909545538916
935.9099843686568	1587.1666666666667	32685.266666666666	0.23980394662821153
936.6374773173115	1587.6666666666667	32157.366666666665	0.2733281424619999
937.3648967215174	1587.3	31779.433333333334	-0.04938349110185671
938.0922425791092	1587.1666666666667	31593.8	0.0337723056560164
938.8195148879216	1587.5	31675.033333333333	0.17661632409284594
939.5467136457895	1587.2	31923.533333333333	0.2959645070246841
940.2738388505477	1587.3333333333333	32269.7	-0.10614600295859825
941.000890500031	1586.9	32686.8	0.44010459834618304
941.7278685920743	1587.0333333333333	33229.9	-0.008234848676650412
942.4547731245123	1586.6666666666667	33847.53333333333	0.1557379191758626
943.1816040951798	1586.7333333333333	34530.933333333334	0.27692559381372417
943.9083615019116	1587.3666666666666	35232.03333333333	0.20012430554567853
944.6350453425426	1587.2666666666667	36006.4	0.45069000028686046
945.3616556149077	1587.1666666666667	36800.4	0.2919856348197368
946.0881923168415	1587.0666666666666	37619.333333333336	0.431307322475331
946.8146554461789	1587.3666666666666	38354.6	0.17879169884456436
947.5410450007547	1586.4	39148.46666666667	-0.2604534053990295
948.2673609784038	1586.7333333333333	39905.96666666667	-0.10463420913184579
948.9936033769609	1586.7	40721.46666666667	0.23940007549213682
949.7197721942608	1586.7333333333333	41512.433333333334	0.18386980199786768
950.4458674281384	1586.9666666666667	42292.36666666667	0.14548126757853627
951.1718890764284	1587.1666666666667	43070.9	0.24329861935617098
951.8978371369658	1587.2	43696.36666666667	0.018564764817660347
952.6237116075853	1587.1333333333334	44240.333333333336	0.1867099568644791
953.3495124861216	1586.9	44778.8	0.2175776234196547
954.0752397704097	1587.7	45291.666666666664	0.29821797041912573
954.8008934582843	1587.1333333333334	45841.76666666667	0.292214570961754
955.5264735475803	1587.3333333333333	46328.166666666664	-0.0365610913091952
956.2519800361324	1587.2333333333333	46837.53333333333	-0.18807231929075527
956.9774129217755	1588.0666666666666	47322.63333333333	0.11744948616379325
957.7027722023442	1586.7666666666667	47812.86666666667	0.5164058897160738
958.4280578756737	1587.1	48117.53333333333	-0.2139968570220454
959.1532699395985	1587.1333333333334	48409.666666666664	0.1877114188858127
959.8784083919536	1586.9666666666667	48714.833333333336	0.12780342903194453
960.6034732305736	1587.2333333333333	49019.9	0.3327962321222625
961.3284644532936	1587.3333333333333	49288.53333333333	0.2501416605491262
962.053382057948	1587.5333333333333	49589.433333333334	0.1526270312520387
962.7782260423721	1587.4	49856.03333333333	0.038090863705754076
963.5029964044004	1587.3333333333333	50107.1	0.056095787569261216
964.2276931418677	1586.8333333333333	50242.6	-0.1300005445670631
964.952316252609	1586.8	50424.63333333333	0.38907652371043705
965.6768657344589	1587.4	50475.96666666667	-0.042638009778405206
966.4013415852523	1587.4333333333334	50487.46666666667	-0.07222833656661094
967.1257438028242	1587.3	50517.8	-0.1845762002651462
967.8500723850091	1587.6333333333334	50565.73333333333	-0.01714275211023721
968.574327329642	1587.7333333333333	50623.96666666667	0.004428324389425393
969.2985086345576	1587.9666666666667	50826.23333333333	0.3294147338676165
970.0226162975908	1587.7333333333333	50819.53333333333	0.07145939660765047
970.7466503165765	1586.4666666666667	50740.53333333333	-0.05948743288172009
971.4706106893493	1588.2	50785.2	0.09917539151497123
972.1944974137441	1587.6	50605.6	0.017424815692065155
972.9183104875957	1587.3333333333333	50183.13333333333	-0.12718286460723627
973.6420499087391	1587.3666666666666	49851.666666666664	0.16559946127640138
974.3657156750087	1587.1333333333334	49602.933333333334	-0.003014931018794613
975.0893077842397	1586.4666666666667	49419.666666666664	0.3718072705534638
975.8128262342667	1586.9666666666667	49320.666666666664	-0.1976909114896253
976.5362710229247	1587.2	49247.333333333336	0.5376559257606165
977.2596421480483	1587.2	49114.566666666666	0.5647771034136009
977.9829396074724	1587.4	49044.9	0.271571371401835
978.7061633990318	1587.5666666666666	48839.8	0.24638822777567945
979.4293135205613	1586.8666666666666	48566.8	0.09276059709157532
980.1523899698958	1587.0333333333333	48390.666666666664	-0.007113900184480829
980.87539274487	1586.9333333333334	48379.03333333333	-0.30184876592636284
981.5983218433189	1587.4666666666667	48462.3	0.15938693258003375
982.3211772630771	1587.4333333333334	48414.433333333334	-0.08377108219547956
983.0439590019795	1587.9	48479.03333333333	-0.20463670442434856
983.7666670578608	1587.3333333333333	48589.96666666667	0.07238439027135304
984.4893014285559	1587.2666666666667	48572.76666666667	-0.11614017674245491
985.2118621118997	1586.9666666666667	48498.833333333336	-0.07744891513429789
985.9343491057269	1586.8666666666666	48445.666666666664	-0.160309439114741
986.6567624078724	1587.2	48300.7	0.20427169617242052
987.3791020161709	1586.7666666666667	48275.666666666664	0.12652397804854265
988.1013679284573	1586.7333333333333	48280.933333333334	-0.21324650795595637
988.8235601425663	1586.9333333333334	48354.36666666667	0.3235918665165567
989.5456786563328	1587.8333333333333	48401.96666666667	0.4551203784494938
990.2677234675917	1587.3666666666666	48445.73333333333	0.079405161883853
990.9896945741776	1587.2333333333333	48410.333333333336	-0.19968045933422635
991.7115919739255	1586.9666666666667	48221.9	-0.19459063630732135
992.4334156646702	1587.3	48003.6	0.5071067976476797
993.1551656442463	1587.8333333333333	47619.333333333336	0.021071393998316652
993.8768419104888	1586.4666666666667	47252.13333333333	-0.005389140189004435
994.5984444612325	1586.8	46907.76666666667	0.14184622536093058
995.3199732943121	1588.1666666666667	46570.0	0.0930186978830003
996.0414284075626	1586.8666666666666	46318.9	0.0637591505005808
996.7628097988187	1587.3	46177.933333333334	0.3835845369169222
997.4841174659151	1587.1	46029.7	0.40703292161323534
998.2053514066869	1586.8333333333333	45780.7	0.203467189079868
998.9265116189687	1587.1333333333334	45357.1	0.4589789531248851
999.6475981005952	1586.8666666666666	44715.6	0.3116019171946388
1000.3686108494015	1587.3666666666666	44116.7	0.09804286413434939
1001.0895498632223	1587.7333333333333	43761.76666666667	-0.2477600222177678
1001.8104151398923	1587.8333333333333	43425.433333333334	0.06194129693430037
1002.5312066772464	1587.3333333333333	43058.26666666667	-0.21811734421611056
1003.2519244731194	1587.5	42710.53333333333	-0.2087027889057884
1003.9725685253462	1587.6666666666667	42348.6	-0.23078995013746467
1004.6931388317614	1587.0666666666666	41976.76666666667	0.016846074234122835
1005.4136353902	1587.4333333333334	41443.6	-0.28866246753391483
1006.1340581984969	1587.7	40875.0	-0.08805717428466102
1006.8544072544867	1586.8	40179.0	0.16770843042324665
1007.5746825560042	1587.4666666666667	39498.53333333333	-0.2882039271625419
1008.2948841008844	1588.3	38993.46666666667	0.23420919231304135
1009.0150118869618	1587.1666666666667	38532.36666666667	0.27790106617729415
1009.7350659120716	1586.9666666666667	38183.23333333333	-0.3934165546105379
1010.4550461740483	1587.8666666666666	37902.5	0.04584607455265634
1011.174952670727	1587.0	37567.5	-0.23852356323182003
1011.8947853999423	1587.4333333333334	37165.833333333336	-0.013427150889238414
1012.614544359529	1587.2333333333333	36579.46666666667	-0.21590064667074382
1013.334229547322	1587.2	35923.433333333334	-0.2777518346507112
1014.0538409611561	1587.7666666666667	35284.166666666664	0.13620934884597702
1014.7733785988661	1587.2666666666667	34638.23333333333	-0.13400879769609142
1015.4928424582868	1587.1333333333334	34091.26666666667	-0.3049738072283564
1016.2122325372529	1587.1666666666667	33626.933333333334	-0.06460668320388897
1016.9315488335994	1586.9	33249.433333333334	0.3448745670747887
1017.6507913451611	1586.8	32903.666666666664	0.36903890335437917
1018.3699600697728	1587.4666666666667	32565.033333333333	0.031311668810891036
1019.0890550052692	1587.4333333333334	32138.466666666667	-0.24206779440808923
1019.8080761494851	1587.4666666666667	31606.4	-0.30900913336608743
1020.5270235002555	1587.2333333333333	30974.233333333334	-0.07043826035627664
1021.2458970554151	1587.4666666666667	30226.933333333334	0.1415555617750961
1021.9646968127987	1587.7	29529.066666666666	0.3083802518783055
1022.6834227702411	1587.4333333333334	28929.2	-0.05823714151381475
1023.4020749255772	1587.1666666666667	28444.266666666666	-0.4385398430849526
1024.1206532766416	1587.0	28063.933333333334	0.1667933025819753
1024.8391578212693	1587.5	27725.366666666665	0.1495655123817616
1025.5575885572953	1587.1	27413.433333333334	0.6535110637486112
1026.2759454825539	1586.7	26960.1	0.05819875060320335
1026.9942285948803	1587.5666666666666	26402.833333333332	0.15753847644057523
1027.7124378921092	1587.2333333333333	25809.2	0.16319163543412699
1028.4305733720753	1587.9666666666667	25209.0	0.4598914684305866
1029.1486350326138	1587.0666666666666	24586.966666666667	0.04028443016927405
1029.866622871559	1587.1	24108.5	0.4045018881436095
1030.584536886746	1587.1666666666667	23690.233333333334	-0.18334829552709986
1031.3023770760096	1587.4333333333334	23383.933333333334	0.5216830988218495
1032.0201434371845	1587.6333333333334	23068.633333333335	-0.15632138107957827
1032.7378359681059	1587.4666666666667	22742.4	0.6581180476383622
1033.455454666608	1587.3666666666666	22346.4	0.1736769217126112
1034.1729995305259	1587.5	21916.4	0.03133412131286795
1034.8904705576945	1587.7666666666667	21423.433333333334	-0.1736626316518398
1035.6078677459486	1587.2666666666667	20883.966666666667	0.05176723698260041
1036.3251910931228	1587.1	20381.233333333334	0.40457806200099683
1037.042440597052	1587.3333333333333	19894.566666666666	-0.4141565478636494
1037.7596162555712	1587.3333333333333	19488.1	0.3373619901480918
1038.4767180665153	1587.5	19152.233333333334	-0.08735417838294776
1039.1937460277186	1586.7666666666667	18858.6	-0.24132173514982797
1039.9107001370162	1586.8	18589.966666666667	-0.19152258642189673
1040.627580392243	1586.6666666666667	18307.2	-0.20600932490480856
1041.3443867912338	1586.6666666666667	17947.933333333334	-0.38029833674047364
1042.0611193318232	1587.3666666666666	17552.433333333334	-0.19400328701219882
1042.7777780118463	1587.2666666666667	17108.966666666667	-0.2759799204577386
1043.4943628291376	1587.0333333333333	16634.533333333333	-0.06349081388896284
1044.2108737815322	1587.2	16214.866666666667	0.12669553720631396
1044.9273108668647	1586.9	15850.766666666666	0.3645041471926114
1045.64367408297	1587.3333333333333	15506.0	0.07073098402182192
1046.359963427683	1587.1333333333334	15238.5	0.06150999236283905
1047.0761788988382	1587.0	14964.766666666666	-0.1741879944838841
1047.7923204942708	1587.3666666666666	14721.533333333333	-0.5782700102986993
1048.5083882118154	1587.6	14464.8	-0.13713012739477978
1049.224382049307	1587.4666666666667	14158.433333333332	-0.1508308782370897
1049.9403020045802	1587.2	13833.966666666667	-0.19854164699831453
1050.6561480754697	1587.1333333333334	13492.066666666668	0.08512883549627545
1051.3719202598106	1587.5	13181.166666666666	0.40600239293567086
1052.0876185554378	1587.0	12886.666666666666	0.42811252099732067
1052.8032429601856	1587.7666666666667	12637.733333333334	0.39976226196204045
1053.5187934718892	1587.4	12431.166666666666	0.23368873648233646
1054.2342700883835	1587.0666666666666	12277.466666666667	0.4877704251684525
1054.949672807503	1587.1333333333334	12130.433333333332	-0.4226937680652489
1055.6650016270826	1587.2333333333333	11967.066666666668	0.08508344233477164
1056.3802565449573	1586.9666666666667	11750.533333333333	0.14530807190074516
1057.0954375589617	1587.7	11547.0	1.1017444646268661
1057.8105446669308	1587.0333333333333	11317.933333333332	-0.17848513311183228
1058.5255778666992	1587.5	11083.666666666666	0.14027254934344152
1059.240537156102	1587.3333333333333	10854.0	-0.38725546392411875
1059.9554225329737	1587.1666666666667	10668.133333333333	0.12755125501395972
1060.6702339951491	1587.3333333333333	10499.733333333334	-0.29714668838468605
1061.3849715404633	1587.6	10381.333333333334	-0.22547458170341397
1062.0996351667509	1587.4	10277.066666666668	0.46004363126613557
1062.8142248718468	1587.8	10151.0	-0.08958969192070909
1063.528740653586	1587.2666666666667	9993.133333333333	-0.24448186919515272
1064.2431825098029	1586.9333333333334	9829.766666666666	0.3426040085483659
1064.9575504383324	1587.2333333333333	9604.0	-0.7685799763077283
1065.6718444370097	1587.2666666666667	9414.5	0.21829607486660657
1066.386064503669	1586.6666666666667	9227.733333333334	-0.2575841747504796
1067.1002106361457	1587.7333333333333	9097.8	1.1832355850909742
1067.8142828322743	1587.1666666666667	8976.666666666666	0.1195191776539483
1068.5282810898898	1587.0666666666666	8872.4	0.20670468344679135
1069.2422054068265	1587.3333333333333	8776.9	0.07853517493538027
1069.95605578092	1587.3666666666666	8676.733333333334	0.3677155261170046
1070.6698322100044	1587.7666666666667	8535.3	0.33977380809671837
1071.383534691915	1586.8333333333333	8355.566666666668	-0.4894928640086742
1072.0971632244864	1587.2	8181.133333333333	0.5579961332507781
1072.8107178055534	1586.5666666666666	8025.4	-0.32363578552842465
1073.524198432951	1588.6	7893.433333333333	-0.002296086779262401
1074.2376051045137	1587.1666666666667	7796.433333333333	1.092483093836549
1074.9509378180765	1587.5666666666666	7690.633333333333	0.10912577373915897
1075.6641965714741	1586.7666666666667	7618.366666666667	0.6028449582380153
1076.3773813625414	1586.9333333333334	7501.366666666667	-0.0416081142123406
1077.0904921891133	1587.4333333333334	7412.666666666667	0.5993305337042781
1077.8035290490245	1586.4666666666667	7275.666666666667	-0.3688038469464117
1078.51649194011	1587.9333333333334	7145.0	0.3674686413752202
1079.2293808602042	1587.0	7021.666666666667	-0.3780849870652669
1079.9421958071423	1587.2	6898.833333333333	0.5727176811480583
1080.6549367787588	1586.5	6809.7	-0.7421472261284847
1081.367603772889	1587.3333333333333	6743.433333333333	0.11512857908227117
1082.080196787367	1587.6	6694.866666666667	0.15876030587778658
1082.7927158200282	1587.0	6620.033333333334	0.6620519511503181
1083.5051608687072	1587.9666666666667	6514.4	-0.6694690682781224
1084.217531931239	1588.0	6383.966666666666	0.024148433404798556
1084.9298290054578	1587.3	6263.7	-0.3898764446924986
1085.6420520891993	1586.9	6163.766666666666	0.3607281203025712
1086.3542011802977	1587.0	6092.4	0.5723159252115527
1087.0662762765878	1587.0	6015.2	-0.9633322282037677
1087.7782773759047	1588.3333333333333	5973.966666666666	0.08913311151978265
1088.4902044760831	1587.5333333333333	5904.066666666667	0.9501438867730155
1089.202057574958	1587.2333333333333	5812.7	0.874511932227508
1089.9138366703637	1587.5333333333333	5718.433333333333	0.36812195673943937
1090.6255417601355	1586.9666666666667	5619.866666666667	-0.2798982926064316
1091.337172842108	1587.0333333333333	5537.766666666666	-0.08060606438127185
1092.048729914116	1587.8	5476.533333333334	0.01861376407283685
1092.7602129739944	1586.6	5427.533333333334	-0.6666013830512834
1093.471622019578	1586.8	5389.2	0.1294639647017199
1094.1829570487016	1587.1666666666667	5312.3	-0.8308440606913989
1094.8942180592	1586.9333333333334	5219.933333333333	-1.9124327303823525
1095.605405048908	1586.6333333333334	5147.533333333334	1.3885186976925985
1096.3165180156604	1586.8333333333333	5081.333333333333	-0.22364538670862158
1097.027556957292	1587.4333333333334	5025.866666666667	-0.979869731238205
1097.7385218716379	1587.5333333333333	5005.3	0.5806728465420214
1098.4494127565324	1587.6	4946.433333333333	-0.6804424871852682
1099.1602296098106	1587.1333333333334	4867.6	-0.19412570118561548
1099.8709724293074	1587.2	4783.566666666667	0.07700056018246604
1100.5816412128574	1587.0333333333333	4711.7	0.5748684175482704
1101.2922359582956	1587.3333333333333	4662.3	0.2872738589551872
1102.0027566634565	1586.7333333333333	4632.533333333334	0.10457711161019224
1102.7132033261753	1586.6666666666667	4575.133333333333	-0.5663922149612906
1103.4235759442865	1587.0333333333333	4502.866666666667	0.5912115280204928
1104.1338745156252	1587.4333333333334	4436.166666666667	0.6967551017658524
1104.844099038026	1587.6666666666667	4375.1	-2.1344604696975584
1105.5542495093239	1587.3333333333333	4339.066666666667	-1.1978226192661565
1106.2643259273534	1587.2	4296.733333333334	-0.2083190573698655
1106.9743282899494	1587.0666666666666	4222.066666666667	0.15385704768047342
1107.684256594947	1587.1666666666667	4136.133333333333	0.6593051992003771
1108.394110840181	1586.5333333333333	4084.3	0.24928967160713397
1109.1038910234856	1587.2	4040.233333333333	0.2774573193831191
1109.8135971426964	1587.2	3982.1	0.09672617574255468
1110.5232291956477	1587.0666666666666	3909.6666666666665	-0.3738117651196316
1111.2327871801745	1587.1333333333334	3842.4333333333334	0.4945346266290821
1111.9422710941117	1586.8	3790.8	-0.1247793377074617
1112.6516809352938	1586.9333333333334	3750.7	0.917554552084563
1113.3610167015559	1587.3333333333333	3686.3	-0.5238526612366999
1114.0702783907325	1587.0	3629.9333333333334	0.021258897897083746
1114.7794660006589	1586.8666666666666	3586.6	0.3331312369239468
1115.4885795291696	1586.8	3551.9333333333334	0.486472374920216
1116.1976189740992	1586.6333333333334	3504.866666666667	-0.6636092765108111
1116.906584333283	1586.6333333333334	3456.866666666667	-1.0514299668546212
1117.6154756045555	1586.3666666666666	3422.8	-0.889859266620396
1118.3242927857516	1586.9	3388.133333333333	0.2733434445049886
1119.0330358747062	1586.2	3344.1	0.3377704258741025
1119.741704869254	1587.1666666666667	3303.3	0.5739947340785525
1120.4502997672296	1586.9333333333334	3265.3	0.10351641290127658
1121.1588205664682	1586.2333333333333	1662.0666666666666	-3.8012888801493
1121.8672672648045	1586.4333333333334	1661.8	-5.534919994528459
1122.5756398600731	1586.1	1661.7333333333333	-5.893340132656724
1123.2839383501089	1586.9666666666667	1662.8666666666666	4.216484401162256
