# Supplementary material for: Roblonski: A Material-Efficient Robo-Fluidic Toolbox for Rapid Photochemical Characterization
Source: ACS Cent Sci. 2026 Feb 6;12(3):333–44. doi: 10.1021/acscentsci.5c02027 (PMC13022720; doi:10.1021/acscentsci.5c02027)
Supplement: Supplementary file 2 [file oc5c02027_si_002.zip › BeerLambertStudy/Raw Data (Automataed)/BLEC Study (2025 Jun 12)/Rubpy2/blec_Rubpy2__12062025_aABS_i4_eEXP_s5_d105e-01_t250-0_m7_v175-0.csv]

name	C:/Users/cbe.mabolha.shared/Documents/Gilson Spectroscopy Project\BLEC Study (2025 Jun 12)\Rubpy2\blec_Rubpy2__12062025_aABS_i4_eEXP_s5_d105e-01_t250-0_m7_v175-0.csv
2025-06-12 19:16:06.292934
mix_iter=7	mix_disp=175.0
droplet_volume=50.0	working_volume=250.0
dilution_scheme=Fractional(value=0.3333333333333333)	n_dil=6
calibration=Calibration(y = f(x); f(x) = -0.244 + 0.9765x; s.t. y > 0.0; Set Feb 4	2025 from "Manuscript Figures Data.xlsx")
count	30
interval	0.1 (Sec)
integration_time	40000 (uSec)
NLC=False	DCC=False	WCAL=-5	Slit=S5
Conc_0=0.105	nFRAC=0.10232047725373242	nConc_(4;5)=0.010743650111641903	aFRAC=0.10265016178153756	aConc_(4;5)=0.010778266987061443
wavelength (nm)	dark reference (int)	light reference (int)	abs (mOD)
W	D	L	S
344.6678771972656	1603.1	1679.1333333333334	1.7169582376683212
345.45221902608614	1590.3333333333333	1666.5333333333333	1.3319008788874458
346.236489003635	1587.2	1662.8	7.338187172708211
347.02068712774695	1585.9333333333334	1661.5	7.926360127827244
347.8048133962569	1586.1	2392.0666666666666	3.8790243383280143
348.5888678069997	1586.0333333333333	2408.133333333333	4.905333459510053
349.3728503578101	1586.9333333333334	2419.866666666667	4.612762354196407
350.15676104652283	1588.2666666666667	2431.633333333333	4.052651293155859
350.94059987097285	1588.7	2439.5333333333333	2.3030498852256076
351.72436682899485	1587.3333333333333	2448.133333333333	5.006721856522231
352.5080619184237	1586.8333333333333	2454.5666666666666	5.946341070933515
353.2916851370942	1585.9666666666667	2458.633333333333	4.502229228912179
354.0752364828412	1586.0333333333333	2460.233333333333	2.82431131647941
354.8587159534994	1586.1	2458.9666666666667	0.23225191533483616
355.6421235469038	1586.7666666666667	2466.366666666667	4.366800319696146
356.42545926088906	1587.1333333333334	2467.9	2.323713804676384
357.20872309329	1587.5666666666666	2469.6666666666665	1.347822878641403
357.9919150419415	1587.4666666666667	2466.0666666666666	4.888049622429953
358.77503510467835	1587.0	2457.366666666667	2.4184520079708407
359.5580832793353	1586.6666666666667	2451.1	1.7787975053462612
360.34105956374725	1587.0333333333333	2449.0	2.5265418870154184
361.12396395574893	1587.4	2444.766666666667	3.509298210486459
361.9067964531752	1586.6333333333334	2442.366666666667	1.033167946111936
362.6895570538609	1586.8666666666666	2440.766666666667	2.0221514904337057
363.47224575564076	1587.5	2440.4333333333334	0.2546634121776997
364.2548625563497	1587.7	2439.9	2.8290679641588006
365.0374074538224	1586.8	2438.6	2.8988313650365676
365.8198804458938	1587.0	2436.6666666666665	5.020999489487245
366.6022815303986	1587.1333333333334	2434.0	3.3462213460433228
367.3846107051717	1587.2333333333333	2432.9333333333334	3.092177405439957
368.1668679680479	1586.3666666666666	2434.5	2.825497004266652
368.9490533168619	1587.1333333333334	2440.2	2.723712169333996
369.7311667494487	1587.5	2441.766666666667	2.0893874526174248
370.5132082636429	1587.0666666666666	2450.6666666666665	1.3767416916994262
371.2951778572795	1587.1	2457.0	3.4082142335417283
372.07707552819323	1587.2333333333333	2457.366666666667	3.5246894501675836
372.8589012742189	1586.9	2467.2	3.318076495616151
373.6406550931913	1586.6333333333334	2473.733333333333	2.9309483030521832
374.4223369829453	1586.7333333333333	2482.133333333333	3.001355980664587
375.2039469413157	1586.8333333333333	2488.4333333333334	3.54686008909873
375.9854849661373	1587.0666666666666	2486.133333333333	4.3043063384361755
376.7669510552448	1587.3	2489.4333333333334	1.8009868068604757
377.5483452064732	1587.1333333333334	2492.733333333333	1.9225108061460994
378.3296674176572	1587.2	2508.4666666666667	5.169010247794189
379.11091768663164	1586.6666666666667	2511.6	3.441250037860241
379.89209601123133	1586.7666666666667	2519.366666666667	3.9921066504973024
380.67320238929113	1587.5333333333333	2521.6666666666665	5.254223603048132
381.45423681864577	1586.9	2523.2	2.947641220491569
382.23519929713007	1586.9333333333334	2535.1	5.098745505013456
383.01608982257886	1586.4666666666667	2542.9666666666667	2.5805759927248015
383.796908392827	1588.0	2556.0666666666666	4.932825039822746
384.57765500570923	1586.5666666666666	2557.233333333333	3.729543914400056
385.3583296590604	1586.7666666666667	2548.3	5.316937867619341
386.1389323507153	1587.1333333333334	2552.5333333333333	5.477701460517787
386.91946307850884	1587.3	2560.3333333333335	1.7890018030015298
387.69992184027564	1586.5	2583.233333333333	3.9392721491881444
388.48030863385065	1587.1666666666667	2606.9	3.6638713159389726
389.2606234570687	1586.4333333333334	2592.3	4.150286019524383
390.04086630776453	1587.4	2585.6	5.091127754160845
390.82103718377294	1587.1	2587.3	4.422411179092439
391.6011360829288	1587.0333333333333	2596.2	5.398438834485782
392.3811630030669	1587.3333333333333	2619.5666666666666	2.8139825789362343
393.161117942022	1586.5333333333333	2666.3333333333335	5.762696809332289
393.941000897629	1587.2	2705.366666666667	3.8622703348047773
394.72081186772266	1587.1333333333334	2715.8333333333335	4.888387700525851
395.5005508501378	1587.4	2702.0	4.4647855523880775
396.28021784270925	1587.1666666666667	2707.4333333333334	4.886189338911673
397.0598128432718	1587.3666666666666	2718.0666666666666	5.488664761810544
397.83933584966024	1587.0	2714.6666666666665	5.295552230608003
398.6187868597095	1586.9	2732.6	6.441087870262723
399.3981658712542	1586.8	2744.9666666666667	5.5222327363039865
400.1774728821293	1586.8666666666666	2775.733333333333	5.477384684835057
400.9567078901696	1586.4666666666667	2801.9666666666667	5.8392004432806335
401.7358708932098	1587.5	2800.8333333333335	5.535394919616702
402.5149618890848	1587.4333333333334	2786.733333333333	6.053236869730829
403.2939808756294	1587.0	2791.9	6.988393913365354
404.07292785067847	1587.2333333333333	2820.8333333333335	8.448814687227662
404.8518028120667	1586.4666666666667	2831.9	7.255307501986293
405.630605757629	1587.0333333333333	2832.733333333333	6.498117843540607
406.4093366852001	1586.8666666666666	2826.6	7.229577598043919
407.1879955926149	1587.3	2831.9333333333334	6.917156923831639
407.9665824777082	1587.8333333333333	2842.733333333333	5.853395703214187
408.74509733831474	1587.0	2865.9666666666667	6.9599964251510125
409.52354017226935	1586.8333333333333	2878.4	7.6209839127073264
410.3019109774069	1587.2	2883.7	8.866223016652132
411.08020975156217	1586.8333333333333	2888.5333333333333	7.2556985485091365
411.8584364925699	1587.3333333333333	2913.866666666667	6.531197856612264
412.6365911982651	1587.0	2934.266666666667	8.276865345285655
413.4146738664823	1587.4333333333334	2960.9333333333334	7.505618714504271
414.19268449505654	1586.7333333333333	2997.266666666667	8.854361159394601
414.97062308182257	1586.6666666666667	3035.9333333333334	9.33937480900049
415.74848962461516	1586.9	3073.3	7.86217130318064
416.52628412126916	1587.1	3145.0	8.833285335999538
417.3040065696194	1587.1333333333334	3215.5666666666666	8.093569691602733
418.0816569675006	1587.3333333333333	3213.1666666666665	7.689531686415453
418.8592353127476	1586.6	3203.866666666667	9.081296807728602
419.63674160319533	1587.2333333333333	3209.0666666666666	7.64506975004084
420.4141758366785	1586.8	3251.6	9.103418388869741
421.1915380110319	1587.6	3272.0666666666666	9.856727093585306
421.9688281240904	1586.7333333333333	3268.866666666667	8.797811076595837
422.7460461736888	1586.8666666666666	3321.8333333333335	8.808152897786089
423.52319215766187	1587.3666666666666	3396.8	9.790204118440538
424.3002660738445	1587.6666666666667	3470.133333333333	7.915671411118671
425.0772679200714	1587.2	3605.4666666666667	7.633933000782119
425.8541976941775	1586.8	3754.0	9.112681826716635
426.6310553939975	1587.6	3826.266666666667	9.65109504415902
427.40784101736625	1586.9	3884.8333333333335	10.837433839023532
428.18455456211865	1587.1333333333334	3999.5	9.37799042130047
428.96119602608934	1587.0666666666666	4195.966666666666	10.25232763381055
429.7377654071133	1587.5333333333333	4401.266666666666	9.329512813037473
430.5142627030252	1587.1666666666667	4527.366666666667	10.2428461852318
431.29068791166	1587.0	4669.0	8.614826981967465
432.06704103085235	1587.0	4797.9	10.052273791986488
432.8433220584372	1587.0	4886.633333333333	9.617373105912247
433.6195309922492	1587.4333333333334	4940.933333333333	10.096975027276784
434.3956678301234	1587.2	4988.533333333334	10.240851667751496
435.1717325698944	1586.7333333333333	4994.6	8.645117508872088
435.9477252093971	1587.0	5017.3	10.278653694720175
436.72364574646633	1587.4666666666667	5059.1	8.846351041207766
437.49949417893686	1587.1333333333334	5134.933333333333	10.193226199636749
438.27527050464346	1586.4333333333334	5221.666666666667	9.57868176566895
439.0509747214211	1587.2666666666667	5395.666666666667	9.328788074820112
439.8266068271044	1588.1333333333334	5666.2	10.971537315495723
440.6021668195283	1587.0	6036.533333333334	10.591306176717296
441.37765469652754	1586.9333333333334	6505.2	10.121693134646893
442.1530704559369	1586.9666666666667	7002.533333333334	11.051112236694818
442.9284140955914	1587.0	7440.4	10.650418304302422
443.7036856133256	1587.7	7749.4	10.55397610157318
444.47888500697445	1587.1666666666667	7909.066666666667	11.046058508358382
445.2540122743727	1587.8333333333333	7949.4	10.481807321269551
446.0290674133552	1587.1333333333334	7889.8	10.759870512345717
446.8040504217568	1587.4	7806.333333333333	11.350788996818709
447.5789612974122	1586.9666666666667	7732.4	10.616048951584727
448.35380003815635	1587.4333333333334	7674.066666666667	10.53220819745898
449.1285666418239	1587.6	7638.5	9.813833918559638
449.90326110624983	1587.0	7641.6	10.245751517330847
450.67788342926883	1587.7333333333333	7659.766666666666	10.028079920881702
451.4524336087157	1586.6666666666667	7695.266666666666	10.663853016515219
452.22691164242536	1587.3666666666666	7745.1	10.97778272272402
453.00131752823256	1586.9333333333334	7795.9	9.625582269314819
453.7756512639721	1587.6	7882.833333333333	10.55826868692909
454.5499128474788	1587.6	7939.2	9.60741752333312
455.32410227658755	1587.1666666666667	7994.533333333334	9.927215472316593
456.09821954913303	1586.7333333333333	7999.266666666666	10.092385785163593
456.8722646629501	1587.4666666666667	7969.7	8.888879473936186
457.6462376158736	1587.2333333333333	7906.933333333333	9.263145503077
458.4201384057383	1587.0333333333333	7809.866666666667	10.122687800155015
459.1939670303791	1587.2666666666667	7677.266666666666	9.774424227425792
459.96772348763074	1586.7	7541.566666666667	9.812273435702323
460.741407775328	1587.1	7392.5	8.302834141717678
461.51501989130577	1586.3333333333333	7256.2	8.531903714895817
462.2885598333988	1587.0333333333333	7144.7	7.832441507538491
463.0620275994419	1587.1666666666667	7051.066666666667	8.427089365209138
463.83542318726995	1587.0333333333333	6990.4	7.278305472015758
464.6087465947177	1586.7333333333333	6943.666666666667	7.625112566300967
465.38199781962	1587.5333333333333	6918.233333333334	6.931120786027062
466.1551768598116	1587.1	6909.1	6.715957234884342
466.92828371312737	1587.1333333333334	6925.0	7.183601921376587
467.7013183774021	1586.9666666666667	6952.333333333333	6.173838134536178
468.4742808504707	1587.1	6985.5	5.703561812855273
469.24717113016777	1587.0333333333333	7053.433333333333	5.844145158039609
470.0199892143283	1587.1666666666667	7120.333333333333	6.489602765462479
470.792735100787	1587.3	7204.566666666667	5.641766475945347
471.5654087873788	1587.5333333333333	7263.033333333334	4.896784011190933
472.33801027193834	1587.2333333333333	7345.666666666667	5.186988518243231
473.11053955230057	1587.0666666666666	7417.666666666667	5.27317227461112
473.88299662630027	1587.3	7470.566666666667	4.195875698542982
474.65538149177223	1587.3333333333333	7517.433333333333	3.7757939792948583
475.4276941465513	1587.3	7560.366666666667	4.96520243287367
476.1999345884722	1586.8	7561.2	3.4789091796562612
476.97210281536985	1587.2333333333333	7569.366666666667	4.077341677134155
477.74419882507897	1586.6666666666667	7546.8	4.408871059644339
478.51622261543446	1586.7666666666667	7514.2	3.536132300856153
479.2881741842711	1586.9666666666667	7477.8	2.9392149979027002
480.06005352942367	1587.4333333333334	7442.666666666667	2.7953725918629884
480.831860648727	1587.0	7401.666666666667	3.0405222489545847
481.60359554001593	1586.8666666666666	7346.1	2.745987351053167
482.37525820112523	1587.1666666666667	7300.9	2.9923671361118127
483.14684862988975	1587.8	7258.433333333333	3.022902026577796
483.91836682414424	1586.5333333333333	7213.333333333333	2.9506813626303736
484.68981278172356	1587.4333333333334	7167.3	2.9181196200926323
485.46118650046253	1587.6333333333334	7120.4	3.2619119400879306
486.23248797819593	1586.8666666666666	7070.966666666666	2.3875774617843324
487.0037172127586	1587.3666666666666	7029.0	1.6338452607349672
487.7748742019853	1586.9	6998.733333333334	1.7905649567848911
488.54595894371096	1587.1	6964.0	1.934716126598085
489.31697143577026	1587.5666666666666	6926.3	2.22104282569351
490.08791167599804	1587.3	6900.8	3.0786418858898896
490.8587796622292	1586.9666666666667	6860.766666666666	1.8650965085063345
491.6295753922984	1587.1	6840.1	2.199215903611073
492.4002988640406	1586.9333333333334	6800.8	2.023246403507133
493.17095007529053	1587.6666666666667	6782.333333333333	1.8515880331463839
493.94152902388305	1586.7333333333333	6765.366666666667	2.2955092385988256
494.71203570765294	1586.9333333333334	6727.566666666667	2.187971484224509
495.482470124435	1587.3333333333333	6697.6	2.2494114171276336
496.25283227206404	1586.8666666666666	6676.233333333334	2.6906402451359854
497.02312214837485	1587.3666666666666	6641.6	2.291690697034586
497.7933397512024	1587.1	6608.666666666667	1.7389596491746333
498.56348507838123	1586.8	6588.233333333334	1.8535139451959435
499.3335581277464	1587.5	6563.8	1.5241230454349426
500.10355889713264	1587.1666666666667	6556.733333333334	0.918574310663259
500.8734873843747	1587.6666666666667	6555.8	1.8279225381549424
501.6433435873074	1587.4	6554.8	1.3163411860416188
502.4131275037657	1587.1	6560.433333333333	1.1950793646790099
503.1828391315842	1587.2333333333333	6568.966666666666	0.6048508640039677
503.95247846859786	1588.0666666666666	6583.9	0.052161935887034425
504.72204551264144	1587.6666666666667	6618.933333333333	0.8409864471797185
505.49154026154974	1587.6333333333334	6655.066666666667	0.2543268290843351
506.2609627131576	1588.0666666666666	6693.9	1.57359420136884
507.03031286529983	1587.1333333333334	6732.1	1.0987385230604116
507.7995907158112	1587.9333333333334	6788.966666666666	0.9501732472482098
508.5687962625266	1587.3666666666666	6854.566666666667	0.6601224586078566
509.33792950328075	1587.1	6928.066666666667	-0.008131307371307933
510.1069904359085	1587.3	7028.433333333333	1.3189800000761827
510.8759790582447	1587.6	7111.3	1.7016040214350174
511.6448953681241	1586.8	7188.7	0.8562167832903007
512.4137393633815	1586.8666666666666	7284.833333333333	0.8723150328609149
513.1825110418519	1587.2	7379.1	0.5577321771932857
513.9512104013698	1587.1666666666667	7485.833333333333	0.18410369868456927
514.7198374397702	1586.8666666666666	7591.4	-0.23620645600739748
515.4883921548881	1586.8	7707.933333333333	1.0940069504838146
516.2568745445578	1587.4333333333334	7800.033333333334	0.05359747109302661
517.0252846066146	1587.8666666666666	7914.7	0.7534409600424312
517.793622338893	1586.9	8012.5	0.27269117204465987
518.561887739228	1587.2	8120.233333333334	0.44784058970979035
519.3300808054544	1587.5	8216.833333333334	1.15671695683739
520.0982015354069	1587.3333333333333	8301.1	0.35160918394269197
520.8662499269203	1587.3333333333333	8392.266666666666	0.7601291841163059
521.6342259778296	1587.2	8480.266666666666	0.38029383554232205
522.4021296859694	1587.4333333333334	8561.366666666667	0.33225487713246715
523.1699610491747	1587.7666666666667	8636.8	0.5692432006919147
523.9377200652801	1586.9	8705.566666666668	0.09762351649904454
524.7054067321207	1587.0333333333333	8777.233333333334	1.3449936781899403
525.4730210475309	1587.9333333333334	8836.033333333333	0.8997071455955146
526.2405630093459	1587.5333333333333	8890.066666666668	0.7916955281467976
527.0080326154003	1587.8666666666666	8954.133333333333	0.9719153378866936
527.7754298635291	1586.5666666666666	8990.266666666666	0.33448572383107666
528.5427547515668	1587.4	9050.433333333332	0.9826286301585485
529.3100072773485	1587.3666666666666	9093.366666666667	1.0543242477060228
530.077187438709	1587.4	9145.066666666668	1.9639596767066485
530.8442952334829	1586.7666666666667	9171.533333333333	0.22718590370294475
531.6113306595051	1587.5666666666666	9203.5	-0.4521585848880217
532.3782937146104	1587.7	9264.7	1.299300011368488
533.1451843966338	1587.7666666666667	9280.566666666668	0.3030791228748761
533.9120027034099	1586.0333333333333	9312.233333333334	-0.11053348275079766
534.6787486327736	1587.8	9359.066666666668	0.5909162480085425
535.4454221825597	1587.6	9387.0	0.2543604611172911
536.212023350603	1587.2	9442.166666666666	1.231005239243109
536.9785521347383	1587.1333333333334	9474.033333333333	1.0824631886499245
537.7450085328004	1587.6333333333334	9482.866666666667	0.23292615939141456
538.5113925426242	1587.9333333333334	9510.733333333334	0.8724466773865978
539.2777041620444	1587.6	9538.2	0.6851624179296852
540.0439433888959	1587.5666666666666	9564.033333333333	0.6647616019809324
540.8101102210134	1587.0666666666666	9581.5	0.5816626835794194
541.5762046562318	1587.6666666666667	9594.533333333333	0.37079998500037786
542.3422266923859	1587.3	9616.266666666666	0.7326485729999864
543.1081763273105	1586.8333333333333	9633.466666666667	-0.10793098197943954
543.8740535588404	1587.5333333333333	9644.833333333334	0.6238998910680452
544.6398583848105	1587.1333333333334	9641.866666666667	0.5863036645148141
545.4055908030555	1587.5666666666666	9634.133333333333	-0.3470852816687496
546.1712508114102	1587.4666666666667	9643.1	0.5052685839563661
546.9368384077096	1587.6	9656.3	0.7991328881735079
547.7023535897882	1587.9	9656.666666666666	0.2512520162247602
548.4677963554811	1587.7	9649.566666666668	-0.10593183369532921
549.2331667026231	1587.4	9649.166666666666	0.3700710183474566
549.9984646290487	1587.8333333333333	9657.333333333334	0.05023421023937978
550.7636901325931	1587.5333333333333	9661.1	-0.510724972021053
551.5288432110908	1587.5	9662.866666666667	-0.49986767282939265
552.2939238623768	1587.2666666666667	9657.066666666668	0.5816156323564748
553.0589320842859	1586.3333333333333	9671.133333333333	1.3917177619346128
553.8238678746528	1586.9666666666667	9654.966666666667	0.2674343236883432
554.5887312313124	1587.2666666666667	9657.966666666667	-0.39622876115716293
555.3535221520995	1587.7333333333333	9659.2	0.22245568416260375
556.1182406348488	1587.8666666666666	9661.266666666666	0.6873041512044487
556.8828866773954	1586.9	9641.833333333334	-0.5029301227626272
557.6474602775738	1586.8666666666666	9650.266666666666	0.2711798289190738
558.411961433219	1587.4666666666667	9641.866666666667	-0.0413368168037495
559.1763901421657	1587.6333333333334	9651.166666666666	0.28554697318217054
559.9407464022488	1587.5666666666666	9655.233333333334	0.3284962665201805
560.7050302113031	1587.4	9665.8	-0.1594586115047665
561.4692415671633	1587.1	9676.966666666667	-0.12166615153694217
562.2333804676643	1587.1666666666667	9692.266666666666	-0.4462944862688986
562.997446910641	1587.1333333333334	9713.733333333334	0.3742489396229033
563.7614408939281	1587.1	9722.233333333334	-0.16368329704241835
564.5253624153604	1586.7666666666667	9741.7	-0.5393200141562015
565.2892114727728	1587.7333333333333	9781.4	-0.008833856738830631
566.0529880639999	1587.5	9789.733333333334	-0.25584151140760714
566.8166921868768	1587.0	9807.666666666666	-0.0880403988304774
567.5803238392382	1586.7	9817.333333333334	-0.003517693843320366
568.3438830189189	1587.2	9826.133333333333	0.2425450530370481
569.1073697237535	1587.2333333333333	9853.933333333332	-0.13481995962387575
569.8707839515772	1587.6	9880.366666666667	-0.2739846698675894
570.6341257002246	1587.5666666666666	9905.6	0.8675718591528663
571.3973949675305	1587.5	9914.3	0.17214966805956877
572.1605917513298	1587.7666666666667	9920.533333333333	0.26762603670805474
572.9237160494572	1587.2333333333333	9926.366666666667	0.09548882994930609
573.6867678597476	1587.1333333333334	9940.666666666666	0.16639768346145978
574.4497471800358	1587.7	9934.733333333334	-0.0034686395372708727
575.2126540081566	1587.7	9949.266666666666	-0.3340147847582378
575.9754883419448	1586.7333333333333	9946.166666666666	-0.21122262376870668
576.7382501792351	1587.5666666666666	9986.6	0.5087566760558874
577.5009395178625	1587.1	9980.6	0.1086712958380161
578.2635563556619	1587.4666666666667	9992.466666666667	-0.26860594912767477
579.0261006904677	1587.7666666666667	9995.633333333333	-0.9150214645489134
579.7885725201152	1587.3333333333333	10011.4	-0.63536789003434
580.5509718424388	1587.4333333333334	10049.433333333332	0.5700582917499291
581.3132986552736	1587.5333333333333	10059.4	0.7234124319344887
582.0755529564542	1587.0	10077.066666666668	0.2456050232134486
582.8377347438156	1587.4666666666667	10109.1	0.5830769037144719
583.5998440151925	1587.7	10117.933333333332	-0.2324376568891251
584.3618807684197	1587.2333333333333	10159.666666666666	0.5542553350214763
585.123845001332	1587.7666666666667	10170.666666666666	-0.515813255257529
585.8857367117644	1587.1666666666667	10195.6	-0.10761309012915972
586.6475558975515	1586.4	10243.0	-0.13376386522921574
587.4093025565281	1587.3333333333333	10287.1	-0.628540032674109
588.1709766865292	1587.0666666666666	10331.9	0.31133290662143537
588.9325782853895	1587.4	10371.2	-0.6554445044658859
589.6941073509438	1587.4333333333334	10444.833333333334	0.49550398968091686
590.4555638810269	1587.2	10513.666666666666	-0.5364672339993187
591.2169478734736	1587.3666666666666	10596.466666666667	-0.09800821487148471
591.9782593261189	1587.2333333333333	10670.0	-0.12589516208979373
592.7394982367973	1587.9666666666667	10740.9	0.3955856635779783
593.5006646033439	1587.6	10837.033333333333	0.25518968926637003
594.2617584235933	1586.6333333333334	10939.766666666666	0.470776614867869
595.0227796953804	1587.2	11012.166666666666	-0.1919540440247404
595.78372841654	1587.2	11110.933333333332	0.2858621149425644
596.544604584907	1587.6333333333334	11223.2	-0.03305155911708878
597.3054081983161	1587.2333333333333	11347.2	-0.15274801339646243
598.0661392546021	1586.6666666666667	11480.3	0.14634585168862646
598.8267977515999	1587.5	11596.9	0.47898562085579544
599.5873836871442	1586.9	11712.233333333334	0.30177764323839723
600.34789705907	1587.7333333333333	11845.533333333333	0.3557846855752465
601.1083378652119	1587.1	11966.433333333332	0.05021358215168539
601.8687061034049	1586.9666666666667	12120.033333333333	0.19108146446798036
602.6290017714836	1587.5	12261.4	0.043402186228189796
603.3892248672829	1586.9333333333334	12401.9	0.08701512228310791
604.1493753886377	1586.8	12545.566666666668	-0.32220337943332056
604.9094533333828	1587.0	12682.933333333332	0.1552829662325196
605.6694586993528	1586.9	12800.966666666667	-0.2903603109582036
606.4293914843829	1587.3	12928.733333333334	-0.15697183509368862
607.1892516863076	1588.0	13085.366666666667	0.6905425731960851
607.9490393029618	1586.8666666666666	13218.666666666666	-0.2388899659874546
608.7087543321802	1587.4	13355.666666666666	-0.17956166657082695
609.4683967717978	1586.9	13491.4	-0.0984889870244083
610.2279666196492	1587.8666666666666	13623.933333333332	0.12510491214096964
610.9874638735695	1586.4	13732.166666666666	-0.40981857619979706
611.7468885313933	1587.4666666666667	13869.9	-0.09192365435840662
612.5062405909555	1587.5	14018.066666666668	0.08152877806523674
613.2655200500909	1586.9	14130.8	-0.3576130415998261
614.0247269066342	1587.3333333333333	14257.133333333333	-0.05027138353845175
614.7838611584203	1587.1333333333334	14367.2	0.08836264768724275
615.5429228032841	1587.1333333333334	14466.0	-0.13598868799017202
616.3019118390603	1586.8666666666666	14552.0	-0.31364297032963917
617.0608282635836	1587.5	14644.333333333334	-0.32584389940387654
617.8196720746892	1587.2666666666667	14758.1	0.10552948024781117
618.5784432702114	1587.1333333333334	14846.8	0.690546225390083
619.3371418479854	1587.5333333333333	14915.266666666666	0.021724391453874153
620.0957678058459	1587.5	14971.733333333334	-0.420541511124584
620.8543211416277	1586.8666666666666	15041.0	0.6255992562422201
621.6128018531655	1586.6	15099.333333333334	0.14358082258270052
622.3712099382943	1587.5666666666666	15144.866666666667	-0.18575743967200944
623.1295453948488	1586.9	15205.533333333333	-0.6033594934919363
623.8878082206638	1587.4666666666667	15279.133333333333	-0.5272828144331209
624.6459984135743	1587.2	15372.933333333332	0.44652456534475654
625.4041159714149	1587.3	15436.166666666666	-0.029267944300299595
626.1621608920203	1587.3333333333333	15476.433333333332	0.7281290998749926
626.9201331732256	1586.6	15513.066666666668	0.06445342916301684
627.6780328128656	1587.3666666666666	15541.3	-0.15351519491884127
628.4358598087749	1587.5333333333333	15606.166666666666	0.3905210296189775
629.1936141587885	1587.2666666666667	15625.9	-0.029903448294262405
629.9512958607411	1587.2	15646.266666666666	0.2729536523328561
630.7089049124675	1586.6	15665.9	0.3579647049627218
631.4664413118026	1587.0	15656.9	0.5662625441227719
632.2239050565811	1587.2	15646.3	-0.3057096318898154
632.9812961446379	1587.4666666666667	15658.633333333333	-0.7072414713678561
633.7386145738079	1587.0	15685.2	0.3328210599814506
634.4958603419257	1586.7666666666667	15704.333333333334	0.4339708353017117
635.2530334468262	1586.5666666666666	15700.033333333333	-0.5760731076547153
636.0101338863443	1586.1	15696.233333333334	-0.3599639932391359
636.7671616583146	1587.3333333333333	15693.733333333334	-0.10568935342603766
637.5241167605723	1587.0333333333333	15710.0	0.2532565567071829
638.2809991909518	1587.1333333333334	15676.533333333333	0.03596305550925143
639.037808947288	1587.3333333333333	15678.8	0.011300696059650353
639.7945460274159	1587.0666666666666	15648.2	0.24612951167923858
640.5512104291702	1587.5666666666666	15623.7	0.32397178998121745
641.3078021503857	1586.7333333333333	15610.633333333333	0.26640793328533446
642.0643211888971	1586.9	15595.466666666667	0.029969696021239035
642.8207675425394	1587.3333333333333	15576.4	0.14490214067256219
643.5771412091474	1587.3333333333333	15529.0	-0.14949824778900564
644.3334421865558	1586.9	15504.4	0.3402668977544048
645.0896704725996	1587.1	15441.466666666667	-0.4480326209141257
645.8458260651132	1587.7	15452.733333333334	0.19529062114880125
646.6019089619319	1587.2	15465.133333333333	0.4592197161426638
647.3579191608902	1587.2333333333333	15452.3	-0.04280589166939418
648.1138566598231	1586.9	15390.2	-0.42559189616119314
648.8697214565653	1587.3	15368.133333333333	-0.007353294157052955
649.6255135489516	1587.4333333333334	15336.866666666667	-0.35362316820204687
650.3812329348169	1586.8333333333333	15344.933333333332	0.05787569533979209
651.1368796119959	1586.5333333333333	15389.666666666666	-0.1572888675820145
651.8924535783235	1586.8666666666666	15407.166666666666	-0.6332632575998673
652.6479548316345	1587.3	15393.033333333333	0.39234790458326585
653.4033833697637	1586.9333333333334	15375.6	0.1953221001569637
654.1587391905458	1587.1333333333334	15365.466666666667	0.570888917314991
654.9140222918159	1587.4666666666667	15366.033333333333	-0.0640850617016525
655.6692326714084	1587.3333333333333	15342.0	0.12947407988966123
656.4243703271585	1586.8	15320.5	0.09171505049792118
657.1794352569008	1587.6	15343.333333333334	-0.3208623107535343
657.9344274584702	1586.2333333333333	15383.166666666666	-0.26328284618572445
658.6893469297014	1587.4	15402.6	-0.4744242157953615
659.4441936684294	1586.8333333333333	15429.866666666667	-0.28853373600364096
660.1989676724888	1586.5666666666666	15500.266666666666	0.3559791034580608
660.9536689397146	1586.7	15505.433333333332	-0.2724133705601146
661.7082974679414	1586.7	15549.166666666666	0.13584389426952173
662.4628532550042	1587.2666666666667	15553.366666666667	-0.10156947302476012
663.2173362987378	1587.6	15627.233333333334	0.4601211429117847
663.9717465969768	1587.2666666666667	15678.666666666666	0.10685520439511798
664.7260841475563	1587.4333333333334	15753.033333333333	-0.12057292641116349
665.480348948311	1587.0333333333333	15806.233333333334	0.05090768541165508
666.2345409970756	1587.3	15848.666666666666	-0.5508410412870599
666.988660291685	1587.0333333333333	15938.333333333334	-0.18758191423264403
667.742706829974	1587.2666666666667	16015.8	-0.12138514621739127
668.4966806097776	1587.3	16098.333333333334	0.6149685086852917
669.2505816289303	1586.9	16181.866666666667	0.05554893671098629
670.0044098852671	1587.5333333333333	16302.666666666666	-0.033447298671930366
670.7581653766227	1586.5333333333333	16389.833333333332	0.019558893914305805
671.511848100832	1587.2333333333333	16452.966666666667	-0.5012256764877188
672.2654580557298	1587.0666666666666	16559.766666666666	0.23210806134976647
673.0189952391509	1586.9666666666667	16643.466666666667	-0.02115198514911264
673.7724596489301	1586.5333333333333	16729.166666666668	0.48496686905363934
674.5258512829022	1587.6666666666667	16831.866666666665	-0.3445821220446165
675.279170138902	1586.6666666666667	16951.266666666666	-0.1526091262882629
676.0324162147645	1586.7666666666667	17059.533333333333	0.6554216604511456
676.7855895083242	1586.7666666666667	17179.0	0.24053304897118874
677.5386900174161	1586.9333333333334	17336.033333333333	0.6595628886104311
678.2917177398749	1587.8333333333333	17430.8	-0.1059818619888644
679.0446726735356	1587.5	17574.966666666667	-0.35842588417261084
679.797554816233	1586.9	17726.9	0.09329094882477128
680.5503641658016	1587.6333333333334	17825.4	0.1935054686820488
681.3031007200765	1587.0	17929.7	0.40943590552051634
682.0557644768925	1587.2666666666667	18013.566666666666	0.39500155574419
682.8083554340842	1587.6333333333334	18089.733333333334	0.31768100165107654
683.5608735894867	1586.9666666666667	18177.833333333332	-0.44651974232462033
684.3133189409347	1587.8333333333333	18333.8	0.4047632302284646
685.0656914862628	1587.0	18455.266666666666	-0.410887237683965
685.8179912233061	1587.1333333333334	18619.433333333334	-0.45278346245861006
686.5702181498993	1587.3666666666666	18773.9	0.04380261279383344
687.3223722638772	1588.3	18916.033333333333	0.635407824254151
688.0744535630747	1587.0666666666666	19046.3	0.18825992060888908
688.8264620453265	1587.3	19151.466666666667	-0.30155449502354115
689.5783977084674	1587.4333333333334	19234.666666666668	-0.48618102930072904
690.3302605503324	1587.0333333333333	19349.1	0.32123761401904005
691.082050568756	1588.1666666666667	19419.933333333334	-0.23861442887600826
691.8337677615733	1586.5666666666666	19509.166666666668	0.04765822736974879
692.585412126619	1586.9666666666667	19600.033333333333	-0.15025947768449177
693.3369836617278	1586.8	19685.9	-0.43409905357091594
694.0884823647348	1586.8333333333333	19799.0	0.22580454436940708
694.8399082334745	1587.5666666666666	19868.966666666667	-0.21375214870659445
695.5912612657819	1587.4	19981.2	-0.023610275031359436
696.3425414594917	1587.4666666666667	20014.6	-0.18536366006148533
697.0937488124388	1586.6666666666667	20124.566666666666	0.6032834739702867
697.8448833224579	1587.4666666666667	20196.5	0.7435571255865884
698.5959449873841	1587.6	20233.0	0.2205565528976567
699.3469338050518	1587.4	20318.433333333334	0.32394949517646465
700.0978497732962	1586.6	20337.0	0.3375224827324071
700.8486928899517	1587.5666666666666	20373.033333333333	-0.13021549421589348
701.5994631528534	1587.5333333333333	20402.0	-0.25537685466976745
702.3501605598362	1588.1	20422.433333333334	0.039201490593622275
703.1007851087347	1587.4666666666667	20426.833333333332	-0.06761540003484794
703.8513367973837	1588.0666666666666	20457.133333333335	0.14042160618733876
704.6018156236181	1587.5	20440.666666666668	0.45096445663713747
705.3522215852728	1587.5666666666666	20448.1	0.08443917689590769
706.1025546801824	1587.0666666666666	20421.333333333332	0.5383708525270388
706.8528149061818	1587.4333333333334	20401.4	0.2093419460890979
707.603002261106	1588.5666666666666	20363.5	-0.0377799903718508
708.3531167427894	1587.1666666666667	20364.666666666668	0.15653072142898425
709.1031583490673	1587.6	20325.233333333334	0.22488150818958916
709.8531270777742	1587.0333333333333	20272.033333333333	0.024018376999860702
710.6030229267449	1587.5666666666666	20210.933333333334	-0.16398545251411753
711.3528458938142	1587.2666666666667	20188.266666666666	0.17125176953098037
712.1025959768172	1586.9666666666667	20133.7	0.3170152543998928
712.8522731735884	1587.3333333333333	20061.8	0.2029983024156573
713.6018774819628	1587.2333333333333	20002.033333333333	0.01257831081054599
714.351408899775	1587.7333333333333	19926.133333333335	0.04578808734363392
715.1008674248601	1587.5333333333333	19808.8	0.12554642521404455
715.8502530550527	1587.5666666666666	19659.866666666665	-0.22503155881509876
716.5995657881876	1587.3333333333333	19537.233333333334	0.13309186523550995
717.3488056220998	1587.2	19433.766666666666	-0.1881491604824329
718.097972554624	1586.9666666666667	19381.3	-0.0846003915861042
718.8470665835949	1587.6	19320.933333333334	0.11022029180702184
719.5960877068475	1586.6666666666667	19259.4	0.06307853470873796
720.3450359222164	1587.2	19195.566666666666	0.24342063955094473
721.0939112275368	1587.5333333333333	19150.4	-0.09560439079710512
721.842713620643	1588.0	19129.6	-0.30853978755881556
722.5914430993702	1587.1	19101.133333333335	0.019838007281055944
723.340099661553	1586.8333333333333	19084.033333333333	0.4329249684205808
724.0886833050263	1586.6333333333334	19046.766666666666	-0.16081880059774578
724.837194027625	1588.2	18986.166666666668	0.16728009133439456
725.5856318271836	1587.5	18927.633333333335	0.0559388322246985
726.3339967015373	1588.0333333333333	18928.033333333333	0.31736295545701876
727.0822886485207	1588.2	18895.633333333335	-0.2633960381509803
727.8305076659686	1587.6	18850.233333333334	0.051157748698157444
728.5786537517159	1587.5	18764.433333333334	0.051413002560835495
729.3267269035974	1586.8333333333333	18699.333333333332	-0.13279534405760862
730.0747271194479	1587.3333333333333	18659.233333333334	-0.0474838017724023
730.822654397102	1587.5333333333333	18668.866666666665	-0.10507766997735475
731.5705087343949	1587.6	18663.166666666668	0.01695611702561821
732.3182901291611	1587.3	18618.833333333332	-0.2523710678846964
733.0659985792356	1587.1333333333334	18593.433333333334	0.1847588841258683
733.8136340824532	1587.1	18550.733333333334	0.6447828582228278
734.5611966366486	1587.3333333333333	18531.233333333334	0.4342406654045755
735.3086862396566	1586.9333333333334	18502.733333333334	-0.08557122092907286
736.056102889312	1586.7666666666667	18494.166666666668	-0.11043855586027196
736.8034465834498	1587.0666666666666	18505.333333333332	0.45202984353227105
737.5507173199047	1587.4666666666667	18476.233333333334	-0.2690668712355822
738.2979150965115	1587.1666666666667	18508.533333333333	0.05390078868700383
739.045039911105	1587.4666666666667	18496.233333333334	-0.19430314379257488
739.79209176152	1587.3333333333333	18480.666666666668	-0.35719481855348933
740.5390706455914	1587.1	18476.366666666665	0.027429377820951926
741.285976561154	1587.7666666666667	18462.533333333333	0.01201045114738227
742.0328095060426	1586.9333333333334	18480.2	0.2605873261797939
742.7795694780918	1587.3333333333333	18457.933333333334	-0.2479170562274724
743.5262564751367	1587.4333333333334	18459.466666666667	0.05920717310340246
744.272870495012	1586.9	18442.366666666665	0.2852351011771237
745.0194115355524	1587.8	18382.366666666665	-0.04137278961295415
745.765879594593	1587.6666666666667	18351.133333333335	0.4977033141683756
746.5122746699683	1587.5666666666666	18302.1	0.021653077787162408
747.2585967595134	1588.5666666666666	18317.5	-0.06662730044764419
748.0048458610628	1587.2	18342.166666666668	-0.35496359682361367
748.7510219724516	1587.6	18385.266666666666	0.2456867838987899
749.4971250915144	1587.3333333333333	18413.1	0.22117289351497507
750.243155216086	1586.5666666666666	18426.566666666666	0.5651567079470963
750.9891123440015	1588.0666666666666	18486.833333333332	0.43797358251245144
751.7349964730954	1587.6	18538.6	-0.012810101966944813
752.4808076012027	1587.0	18549.166666666668	-0.28154958263274865
753.2265457261582	1587.3333333333333	18576.666666666668	-0.1652744837567673
753.9722108457964	1587.2333333333333	18640.166666666668	0.2301167896321946
754.7178029579526	1587.4666666666667	18698.233333333334	0.4825137322166702
755.4633220604613	1586.9666666666667	18737.566666666666	-0.10718496386226582
756.2087681511574	1587.4333333333334	18788.866666666665	0.2853913501337608
756.9541412278757	1587.2333333333333	18803.366666666665	-0.0756714598215717
757.699441288451	1587.2333333333333	18855.733333333334	-0.08214732824571745
758.4446683307182	1586.6333333333334	18887.9	-0.03095789348026353
759.1898223525119	1587.1	18979.733333333334	0.41470034019405577
759.9349033516671	1587.5333333333333	19015.5	0.22017717432134518
760.6799113260186	1587.1333333333334	19111.266666666666	0.01734820224551873
761.424846273401	1587.3666666666666	19197.933333333334	0.12332259215136795
762.1697081916495	1587.3666666666666	19239.666666666668	-0.1156173629609841
762.9144970785986	1587.6333333333334	19337.633333333335	0.5965960038217237
763.6592129320832	1586.9	19362.9	-0.31505214760859745
764.4038557499381	1586.8	19423.033333333333	0.14530668458428317
765.1484255299982	1586.6	19415.866666666665	0.030043209173232163
765.8929222700982	1587.4666666666667	19491.3	0.05094282805422227
766.637345968073	1586.7333333333333	19568.133333333335	-0.06762153567769058
767.3816966217572	1587.3333333333333	19679.133333333335	-0.03520597302418295
768.1259742289859	1587.2666666666667	19768.466666666667	0.013536182522792399
768.8701787875938	1587.0666666666666	19862.233333333334	0.18223032857175486
769.6143102954156	1587.5	19908.166666666668	-0.24646379978464664
770.3583687502863	1586.6666666666667	19987.433333333334	0.03461761339899404
771.1023541500406	1587.1666666666667	20033.566666666666	-0.20556536292627967
771.8462664925133	1587.3	20116.3	0.20630898980919504
772.5901057755393	1587.5666666666666	20196.1	-0.244207192366293
773.3338719969533	1586.8333333333333	20276.666666666668	-0.41651594250838525
774.0775651545903	1587.3666666666666	20349.8	-0.2537715314018765
774.8211852462848	1588.0	20440.5	0.0023036500926916347
775.5647322698719	1586.9	20547.166666666668	0.032068890899826584
776.3082062231862	1586.9666666666667	20632.4	0.5811069609637536
777.0516071040627	1587.3	20657.2	-0.47267902020070784
777.7949349103361	1587.0666666666666	20737.933333333334	0.08013468903210061
778.5381896398412	1587.7	20836.733333333334	0.22793484550116846
779.281371290413	1587.2333333333333	20949.666666666668	0.0381322439905494
780.024479859886	1587.4666666666667	21069.666666666668	0.21554146152056988
780.7675153460953	1587.9333333333334	21179.133333333335	0.16555138170723002
781.5104777468754	1587.4333333333334	21288.733333333334	0.10214898275273036
782.2533670600615	1587.3	21431.933333333334	0.12038270892105844
782.996183283488	1586.7	21593.2	0.5531741209898708
783.73892641499	1587.2333333333333	21689.2	0.19880760348123033
784.4815964524023	1587.2333333333333	21799.1	0.37690405897917734
785.2241933935596	1587.1666666666667	21878.2	-0.49270907543319337
785.9667172362967	1587.5333333333333	21977.3	-0.26261601691943237
786.7091679784486	1586.7666666666667	22044.933333333334	-0.16696477714338603
787.4515456178499	1586.8333333333333	22180.133333333335	0.09069266548839144
788.1938501523355	1586.9666666666667	22339.933333333334	0.02581056416125243
788.9360815797401	1587.1	22469.8	-0.44620984735127056
789.6782398978987	1587.4	22626.233333333334	0.47228226654435934
790.420325104646	1587.2	22752.366666666665	0.5091770998407105
791.1623371978169	1587.5333333333333	22826.366666666665	-0.11381302410749153
791.9042761752461	1587.3666666666666	22920.333333333332	-0.042070963249705676
792.6461420347684	1587.7333333333333	23014.7	0.40894244799928936
793.3879347742187	1587.6	23093.433333333334	-0.11172722289931687
794.1296543914318	1586.6666666666667	23160.633333333335	0.5337858382532006
794.8713008842426	1587.6333333333334	23280.133333333335	0.26635417981619663
795.6128742504857	1587.5666666666666	23449.333333333332	0.48233672162966384
796.354374487996	1586.9666666666667	23551.566666666666	0.03361450661222859
797.0958015946084	1587.2	23667.033333333333	-0.12652062041574963
797.8371555681575	1586.8666666666666	23798.166666666668	0.023464068147851645
798.5784364064783	1586.7333333333333	23887.033333333333	-0.27385953413849556
799.3196441074057	1586.9	24031.266666666666	-0.3481571921470922
800.0607786687742	1587.4	24100.033333333333	0.07395568709061034
800.8018400884189	1587.2	24201.833333333332	-0.13056849177227034
801.5428283641745	1587.0	24309.6	0.3224903957745043
802.2837434938757	1587.0666666666666	24430.766666666666	-0.42248489162246033
803.0245854753575	1587.7	24547.533333333333	0.3664828755063827
803.7653543064547	1586.4333333333334	24608.966666666667	-0.37397271053045067
804.5060499850019	1587.4	24744.066666666666	0.38151146105235234
805.2466725088342	1587.1	24799.366666666665	-0.08106778801605563
805.9872218757862	1587.9666666666667	24895.633333333335	-0.00683208919024754
806.7276980836928	1587.8666666666666	25020.733333333334	0.024094298659434743
807.4681011303886	1587.2333333333333	25103.066666666666	-0.16433564512297338
808.2084310137088	1587.0333333333333	25158.433333333334	0.3532825225909689
808.948687731488	1587.9666666666667	25291.066666666666	0.02137650203059531
809.688871281561	1586.9	25397.066666666666	0.10762860237796586
810.4289816617627	1586.6666666666667	25506.066666666666	-0.13252280718777257
811.1690188699278	1586.8333333333333	25632.466666666667	0.28546173493019994
811.9089829038911	1587.1666666666667	25651.266666666666	0.02647032932445175
812.6488737614875	1587.7666666666667	25725.666666666668	-0.03418387852114905
813.3886914405518	1586.5	25857.466666666667	-0.34818874114975495
814.1284359389189	1587.7666666666667	25974.166666666668	0.09736612668381332
814.8681072544233	1587.3333333333333	26079.633333333335	-0.13001431083523013
815.6077053849002	1587.3666666666666	26156.433333333334	0.17856909920491285
816.3472303281842	1587.1333333333334	26195.4	-0.376922086948045
817.0866820821101	1587.7666666666667	26244.033333333333	0.35947350368207637
817.8260606445127	1586.5666666666666	26283.033333333333	0.27031136625582175
818.5653660132269	1586.9	26366.7	-0.38949001999411664
819.3045981860876	1587.3	26540.4	0.266949953385636
820.0437571609293	1586.6	26662.1	0.04214609949474237
820.7828429355872	1587.2666666666667	26769.566666666666	-0.20632836819738154
821.5218555078957	1587.4666666666667	26854.3	0.3083533593223684
822.26079487569	1587.3	26913.333333333332	-0.024006738919598605
822.9996610368046	1587.3	26979.633333333335	-0.06954813719234983
823.7384539890745	1587.0333333333333	27052.733333333334	0.17910493037691674
824.4771737303345	1586.4	27166.966666666667	0.09112222843948964
825.2158202584193	1586.7	27286.966666666667	0.5072493934881103
825.9543935711638	1586.9333333333334	27345.2	0.15289446746588203
826.6928936664028	1587.4	27382.3	-0.3932335774963448
827.4313205419711	1587.8333333333333	27438.533333333333	-0.17748484094189465
828.1696741957036	1587.2333333333333	27471.6	-0.20800053347130645
828.907954625435	1587.7	27589.366666666665	-0.01948588663058564
829.646161829	1587.0	27718.966666666667	0.06759033305244334
830.3842958042337	1586.5666666666666	27834.233333333334	0.1064591249160295
831.1223565489707	1587.1333333333334	27928.733333333334	0.46793379506709143
831.8603440610459	1586.8	28021.233333333334	0.40708527370174497
832.598258338294	1587.3	28091.866666666665	0.3103457824506165
833.3360993785501	1587.5	28169.333333333332	0.17049345330696913
834.0738671796487	1587.4666666666667	28270.266666666666	0.17201920039184035
834.8115617394246	1587.7666666666667	28363.866666666665	-0.1475722143916658
835.5491830557129	1586.4333333333334	28421.133333333335	0.30706626227636086
836.2867311263482	1587.2	28438.333333333332	0.22865495364662627
837.0242059491653	1586.4666666666667	28555.233333333334	0.08213617400195372
837.7616075219992	1587.1666666666667	28628.733333333334	0.31703807591882577
838.4989358426844	1586.8333333333333	28660.533333333333	0.17969854798505125
839.2361909090561	1586.6333333333334	28665.1	-0.1566131769477035
839.9733727189487	1587.4333333333334	28706.133333333335	0.2659233587420326
840.7104812701973	1586.9333333333334	28832.133333333335	0.05260591193271202
841.4475165606366	1587.2333333333333	28992.066666666666	0.20077973375987296
842.1844785881015	1587.1666666666667	29128.666666666668	0.4470106587490704
842.9213673504267	1587.5	29193.666666666668	-0.25792478960439397
843.6581828454471	1587.3666666666666	29248.3	-0.07954264762409416
844.3949250709974	1586.8	29301.233333333334	0.059551359450498505
845.1315940249126	1587.2333333333333	29427.0	-0.19599311506932773
845.8681897050272	1587.7333333333333	29563.266666666666	-0.503722967105159
846.6047121091764	1586.8666666666666	29746.933333333334	0.028275233820545108
847.3411612351948	1587.4	29889.266666666666	0.002046015833628796
848.0775370809172	1587.0333333333333	29881.4	0.03325776534421941
848.8138396441784	1587.3	29885.1	-0.2362839443319465
849.5500689228132	1587.7	29959.266666666666	0.33842502407666575
850.2862249146566	1587.9	30034.6	-0.5319818682602998
851.0223076175432	1587.0333333333333	30186.2	0.45833962677680545
851.7583170293079	1587.2666666666667	30386.433333333334	-0.1266544191191096
852.4942531477856	1586.7666666666667	30445.366666666665	-0.26077187468950647
853.2301159708109	1586.2333333333333	30449.1	0.7936924501323407
853.9659054962187	1587.0	30407.9	-0.624902670568576
854.7016217218439	1587.1333333333334	30504.0	-0.32878560167662263
855.4372646455213	1587.3	30623.933333333334	0.095235261828381
856.1728342650856	1587.0666666666666	30759.3	0.03721973280832671
856.9083305783716	1586.2	30936.933333333334	0.05228487901034254
857.6437535832143	1587.0333333333333	31070.633333333335	0.1934975689554232
858.3791032774483	1587.8	31125.066666666666	-0.050968353893434855
859.1143796589085	1587.1333333333334	31119.8	0.08922291165641642
859.8495827254299	1586.7333333333333	31281.7	0.20480091909246195
860.5847124748469	1586.4333333333334	31370.2	0.16139951178140213
861.3197689049947	1587.6	31461.266666666666	-0.016960321869822378
862.0547520137079	1587.3333333333333	31617.2	0.08822767921527899
862.7896617988213	1587.6666666666667	31687.433333333334	0.2824094506094557
863.5244982581698	1586.4666666666667	31771.9	-0.07624733026551193
864.2592613895882	1586.8666666666666	31826.566666666666	0.19392667943794462
864.9939511909114	1586.8333333333333	31835.966666666667	0.49752442492600446
865.728567659974	1587.1333333333334	31896.2	0.3951787448931285
866.4631107946109	1586.4666666666667	31984.733333333334	0.06905844055318296
867.197580592657	1586.4	32029.7	0.25114863377129554
867.931977051947	1587.6	32157.366666666665	0.1240892807256253
868.6663001703158	1587.3666666666666	32144.5	-0.5667104379405398
869.4005499455982	1587.5666666666666	32212.066666666666	-0.2618019680487748
870.1347263756289	1586.9666666666667	32268.466666666667	0.027838921053665845
870.8688294582428	1586.9	32381.666666666668	0.2162978063377374
871.6028591912748	1587.3333333333333	32498.633333333335	-0.14702863259794663
872.3368155725594	1586.8333333333333	32586.633333333335	-0.033621714044331584
873.0706985999318	1587.0	32576.766666666666	0.16072504384502292
873.8045082712266	1587.1333333333334	32610.133333333335	0.3678657891696913
874.5382445842787	1587.3333333333333	32724.666666666668	-0.023710459005126843
875.2719075369228	1587.4666666666667	32913.166666666664	0.28337688848506193
876.0054971269938	1587.1666666666667	33084.8	0.5919153526476973
876.7390133523264	1587.5333333333333	33217.0	-0.21689077441204796
877.4724562107556	1586.9333333333334	33508.86666666667	-0.016779043687877613
878.2058257001161	1587.8666666666666	33700.433333333334	-0.01803179714969864
878.9391218182427	1587.5333333333333	33759.23333333333	0.1201601291249224
879.6723445629702	1586.6333333333334	33815.833333333336	0.11680065495541084
880.4054939321335	1586.1333333333334	33938.666666666664	-0.10648255859026645
881.1385699235674	1587.0333333333333	34179.9	0.11061019236057046
881.8715725351066	1587.5666666666666	34392.6	-0.31761152583065166
882.604501764586	1586.8666666666666	34633.46666666667	0.3181500229177167
883.3373576098403	1587.5	34806.46666666667	0.04445282191875283
884.0701400687044	1587.0	34908.53333333333	-0.2770895869891236
884.8028491390132	1587.6	35127.933333333334	0.2642282276673544
885.5354848186014	1587.1666666666667	35292.13333333333	0.1241449529894795
886.2680471053038	1587.1	35371.53333333333	-0.009426801996060944
887.0005359969554	1586.9666666666667	35499.933333333334	-0.053355673765468244
887.7329514913906	1586.5	35674.36666666667	0.2255643869563255
888.4652935864447	1587.3666666666666	35871.5	0.22891993958842694
889.1975622799522	1586.6333333333334	36061.23333333333	-0.17926770506476977
889.929757569748	1586.7666666666667	36300.1	-0.08006227653447644
890.6618794536669	1587.2333333333333	36438.5	-0.03530577605654307
891.3939279295437	1587.2666666666667	36490.566666666666	-0.23593417910492173
892.1259029952132	1588.1	36559.066666666666	0.2658418567438932
892.8578046485103	1587.0333333333333	36708.0	0.09605070153031604
893.5896328872698	1586.8333333333333	36866.03333333333	-0.13210952876585552
894.3213877093264	1587.3333333333333	37135.3	0.1466304293519382
895.0530691125149	1587.7666666666667	37409.5	0.03233125869455176
895.7846770946703	1587.3666666666666	37715.2	0.13104921247801649
896.5162116536272	1587.1333333333334	37857.8	0.07743690134531274
897.2476727872206	1586.8	37928.066666666666	-0.11749686046165345
897.9790604932853	1587.1	38099.03333333333	0.20463515369208002
898.7103747696559	1587.0	38274.2	0.364361396794076
899.4416156141674	1587.7333333333333	38460.73333333333	-0.22333417141445824
900.1727830246544	1587.2	38770.63333333333	0.3626139803741054
900.9038769989521	1586.8	38958.833333333336	-0.17311603288718966
901.634897534895	1587.2666666666667	39159.4	-0.13598904090151587
902.365844630318	1587.5	39331.73333333333	-0.11274658702690035
903.0967182830558	1587.1	39488.9	0.2269358606284389
903.8275184909435	1587.3666666666666	39681.666666666664	0.16838018120231463
904.5582452518156	1587.0	39868.666666666664	-0.04159528521508965
905.288898563507	1586.3333333333333	39999.2	0.09535742978287459
906.0194784238527	1587.2333333333333	40089.86666666667	0.15831930553658072
906.7499848306873	1586.8333333333333	40347.333333333336	0.33925726140260026
907.4804177818455	1587.3333333333333	40633.23333333333	0.007044411900049963
908.2107772751625	1587.5333333333333	40919.23333333333	0.2982321538672096
908.9410633084728	1587.2333333333333	41089.46666666667	-0.2831909023899873
909.6712758796114	1587.7333333333333	41211.433333333334	-0.29218096428956336
910.4014149864129	1586.7333333333333	41352.0	0.0851956875151967
911.1314806267123	1586.7	41541.03333333333	0.14133002577278803
911.8614727983444	1587.1	41704.03333333333	-0.1255601402655281
912.5913914991438	1587.5	41909.3	0.09407440346617407
913.3212367269456	1586.8666666666666	41986.4	-0.44553753799309154
914.0510084795844	1586.9	42130.73333333333	0.21000061704096493
914.7807067548952	1587.5666666666666	42227.066666666666	0.015317603195774585
915.5103315507125	1587.1333333333334	42219.46666666667	-0.025651393599538743
916.2398828648716	1587.9	42358.73333333333	0.11718877142150677
916.9693606952068	1587.7333333333333	42534.76666666667	0.3296259006428008
917.6987650395532	1587.2	42665.933333333334	-0.20751884625442735
918.4280958957455	1587.3333333333333	42769.26666666667	-0.19153892897668753
919.1573532616186	1587.1333333333334	42887.86666666667	0.14794207763368059
919.8865371350073	1587.1	42868.96666666667	0.2529096748202141
920.6156475137464	1587.3	42865.2	-0.18793872617409718
921.3446843956707	1586.8	42844.9	0.04596720646733378
922.0736477786149	1586.5	42806.933333333334	0.32462710458745453
922.802537660414	1587.5333333333333	42835.9	-0.03755098231365729
923.5313540389027	1587.0	42820.13333333333	0.3392840749946873
924.2600969119159	1587.5	42810.166666666664	0.4993104819841405
924.9887662772883	1587.3666666666666	42745.46666666667	0.07035142674485277
925.7173621328548	1587.3333333333333	42674.566666666666	0.28865852039787243
926.4458844764501	1586.5333333333333	42575.13333333333	0.04944845552503841
927.1743333059092	1586.8666666666666	42352.86666666667	0.32824720812449826
927.9027086190666	1587.3666666666666	42047.433333333334	-0.2811372758876266
928.6310104137575	1586.7666666666667	41547.5	0.09854799303949505
929.3592386878165	1587.0666666666666	40984.9	0.08341771383844275
930.0873934390784	1586.8333333333333	40366.566666666666	0.3984940942536488
930.815474665378	1587.4333333333334	39558.166666666664	-0.2546028299646112
931.5434823645503	1587.5333333333333	38664.23333333333	0.20542364715977512
932.2714165344298	1587.3	37555.333333333336	0.13364455486474439
932.9992771728516	1587.8333333333333	36468.36666666667	0.026977815813093834
933.7270642776504	1587.9	35338.96666666667	-0.10936064241780395
934.4547778466609	1587.6333333333334	34286.166666666664	0.04206098307134346
935.1824178777181	1586.9333333333334	33403.8	-0.2060633779546351
935.9099843686568	1587.3666666666666	32687.5	0.31571000487571577
936.6374773173115	1587.4	32157.6	0.46859251086428527
937.3648967215174	1587.2666666666667	31790.033333333333	0.1601189940334093
938.0922425791092	1587.4	31595.966666666667	-0.10418842196332316
938.8195148879216	1586.5333333333333	31700.133333333335	0.2192677959594822
939.5467136457895	1587.3	31943.733333333334	-0.08630734030996269
940.2738388505477	1587.3	32272.533333333333	-0.012737700167759065
941.000890500031	1587.3	32710.6	-0.11719777271310089
941.7278685920743	1587.1333333333334	33265.23333333333	0.14534621350628896
942.4547731245123	1587.1	33866.5	-0.3115778737710238
943.1816040951798	1587.3333333333333	34569.13333333333	0.31526137701595763
943.9083615019116	1586.4666666666667	35258.6	-0.07909894609982884
944.6350453425426	1587.7333333333333	36002.666666666664	-0.28216137032377864
945.3616556149077	1587.1666666666667	36843.6	0.43258287814989305
946.0881923168415	1587.6	37655.53333333333	0.4071770822177542
946.8146554461789	1586.9	38365.833333333336	-0.13813444094698138
947.5410450007547	1586.9	39201.433333333334	0.3411235094093824
948.2673609784038	1587.1666666666667	39947.933333333334	-0.15696059136406143
948.9936033769609	1587.6666666666667	40740.9	-0.1807648135656183
949.7197721942608	1588.1666666666667	41521.3	0.1827475550736277
950.4458674281384	1587.5333333333333	42313.8	0.024527303796821314
951.1718890764284	1587.4333333333334	43085.73333333333	0.11234268321399836
951.8978371369658	1587.2333333333333	43717.0	0.17390475988367815
952.6237116075853	1587.5333333333333	44283.46666666667	0.15362134222577975
953.3495124861216	1587.1	44778.833333333336	0.002346181665156702
954.0752397704097	1587.8333333333333	45292.6	-0.24934722957339173
954.8008934582843	1587.1333333333334	45880.7	0.32662633303788974
955.5264735475803	1586.8	46361.73333333333	0.20955975895409634
956.2519800361324	1586.6333333333334	46820.066666666666	0.3089479242742677
956.9774129217755	1586.9666666666667	47327.36666666667	0.3511318289494522
957.7027722023442	1586.6333333333334	47780.5	0.10531025674231699
958.4280578756737	1586.6333333333334	48117.566666666666	0.05195935404292232
959.1532699395985	1587.1	48380.46666666667	-0.052899117198789196
959.8784083919536	1587.8	48739.933333333334	0.3741071757358701
960.6034732305736	1587.8	49019.8	0.07508691636106114
961.3284644532936	1587.2	49276.4	0.354094030214578
962.053382057948	1588.0	49592.6	0.20873278033376141
962.7782260423721	1587.3333333333333	49853.5	0.1076883046805206
963.5029964044004	1586.8	50084.26666666667	0.014626735121796582
964.2276931418677	1587.2333333333333	50250.0	0.0038673327947699567
964.952316252609	1587.6666666666667	50439.933333333334	0.49307967746218856
965.6768657344589	1587.3333333333333	50456.433333333334	0.10398910147291901
966.4013415852523	1587.1333333333334	50496.566666666666	-0.07221445601484525
967.1257438028242	1587.3	50526.933333333334	0.3367541633180897
967.8500723850091	1587.1	50575.96666666667	0.07861159463698766
968.574327329642	1586.9333333333334	50648.933333333334	0.24231601484972637
969.2985086345576	1586.5333333333333	50761.833333333336	-0.21043445951993808
970.0226162975908	1587.5333333333333	50835.46666666667	0.19228656194740906
970.7466503165765	1587.2333333333333	50741.666666666664	-0.033278379264985856
971.4706106893493	1587.3333333333333	50755.46666666667	-0.32227922125261427
972.1944974137441	1587.2333333333333	50582.86666666667	0.25417405220481737
972.9183104875957	1587.0	50164.73333333333	0.10669945112376657
973.6420499087391	1586.8666666666666	49817.3	-0.017708633505419968
974.3657156750087	1587.3666666666666	49578.86666666667	-0.09138936618170494
975.0893077842397	1586.6333333333334	49412.8	0.09687147148927645
975.8128262342667	1587.2333333333333	49331.46666666667	0.08490682803310949
976.5362710229247	1587.1333333333334	49183.03333333333	-0.1046163699544604
977.2596421480483	1586.4333333333334	49099.76666666667	0.24655814372498158
977.9829396074724	1587.0	49015.63333333333	-0.23130019368795005
978.7061633990318	1587.1333333333334	48842.566666666666	0.047179748021542074
979.4293135205613	1588.0	48601.7	0.08869016379368204
980.1523899698958	1586.6	48457.566666666666	0.2752798879203588
980.87539274487	1587.6666666666667	48411.26666666667	-0.22779901343534373
981.5983218433189	1587.1666666666667	48498.8	0.4887736458826002
982.3211772630771	1587.3666666666666	48446.26666666667	-0.15444140664020825
983.0439590019795	1587.3666666666666	48530.1	-0.04933896056505651
983.7666670578608	1587.7333333333333	48601.96666666667	0.23931745195455423
984.4893014285559	1587.2666666666667	48607.8	0.24267389151794763
985.2118621118997	1587.8	48539.53333333333	0.10546060585934962
985.9343491057269	1587.1666666666667	48454.86666666667	-0.13742973515060966
986.6567624078724	1586.7666666666667	48304.333333333336	0.0387357726677849
987.3791020161709	1586.9666666666667	48260.0	-0.39900290685666123
988.1013679284573	1587.0666666666666	48305.066666666666	0.02850892857869004
988.8235601425663	1586.8	48348.566666666666	0.10248289385700796
989.5456786563328	1587.3666666666666	48381.5	0.1933963887542724
990.2677234675917	1588.0666666666666	48485.96666666667	-0.07253393772919786
990.9896945741776	1587.5666666666666	48423.566666666666	-0.22866549790661725
991.7115919739255	1586.9333333333334	48269.13333333333	-0.13828575834140416
992.4334156646702	1587.5	47996.5	0.16098708576367457
993.1551656442463	1587.2666666666667	47662.73333333333	0.19704225645158335
993.8768419104888	1587.7	47265.76666666667	-0.04309954654982312
994.5984444612325	1587.0666666666666	46954.76666666667	0.13020916688450132
995.3199732943121	1587.5666666666666	46573.73333333333	-0.41942270017664496
996.0414284075626	1587.7	46358.566666666666	0.2115198155339929
996.7628097988187	1587.1333333333334	46172.76666666667	0.09384537651169181
997.4841174659151	1587.2666666666667	46025.933333333334	-0.009772786361571336
998.2053514066869	1587.0333333333333	45814.46666666667	0.1967633327656103
998.9265116189687	1587.3666666666666	45331.36666666667	-0.18793121883703806
999.6475981005952	1587.1	44712.36666666667	0.044984049998880685
1000.3686108494015	1587.9	44097.1	-0.23763845638961587
1001.0895498632223	1587.7333333333333	43785.63333333333	0.0840582473959806
1001.8104151398923	1587.0666666666666	43437.76666666667	0.17748695379923757
1002.5312066772464	1587.4	43060.76666666667	0.08029005319756274
1003.2519244731194	1587.0	42751.73333333333	0.41446728651474546
1003.9725685253462	1587.6	42396.666666666664	0.2813975246650808
1004.6931388317614	1588.2	42004.73333333333	0.024357072450176837
1005.4136353902	1586.5333333333333	41476.0	0.25302539500743015
1006.1340581984969	1587.3666666666666	40857.53333333333	-0.2174420822093855
1006.8544072544867	1587.7666666666667	40167.166666666664	0.06379525917399777
1007.5746825560042	1587.4	39561.46666666667	0.3237766435329805
1008.2948841008844	1586.7	38991.566666666666	0.21562442212584815
1009.0150118869618	1586.8666666666666	38556.6	0.21385347104486427
1009.7350659120716	1587.3666666666666	38206.0	-0.1624506745016272
1010.4550461740483	1586.8333333333333	37910.7	0.14110577771528818
1011.174952670727	1587.8	37573.2	-0.2143664142539239
1011.8947853999423	1587.4666666666667	37170.0	0.10009476060974402
1012.614544359529	1586.9666666666667	36627.9	0.27523219220600365
1013.334229547322	1588.2333333333333	35975.73333333333	0.21222624912124086
1014.0538409611561	1587.0333333333333	35317.96666666667	0.0965751748524332
1014.7733785988661	1587.0333333333333	34666.96666666667	0.15494556981212695
1015.4928424582868	1586.9	34097.53333333333	-0.3365047189292359
1016.2122325372529	1587.1333333333334	33654.666666666664	0.2664297525598155
1016.9315488335994	1587.2333333333333	33240.833333333336	0.28455918159244925
1017.6507913451611	1587.5	32912.166666666664	-0.05776406246840519
1018.3699600697728	1587.6333333333334	32589.733333333334	0.10460977451142711
1019.0890550052692	1587.4666666666667	32144.666666666668	-0.07010938542224761
1019.8080761494851	1587.3666666666666	31616.2	0.08919508470176772
1020.5270235002555	1586.9	30967.4	0.08623529230939833
1021.2458970554151	1587.0666666666666	30232.833333333332	0.06772379186574005
1021.9646968127987	1587.9	29521.7	-0.06943894527981212
1022.6834227702411	1587.4666666666667	28941.433333333334	0.016935623465534944
1023.4020749255772	1587.2666666666667	28463.6	-0.024237813119277307
1024.1206532766416	1587.1	28053.2	-0.48217044347219473
1024.8391578212693	1586.9333333333334	27730.666666666668	0.006644771024266575
1025.5575885572953	1587.3333333333333	27387.833333333332	-0.09705826132871352
1026.2759454825539	1587.5333333333333	26964.366666666665	-0.23724678234607352
1026.9942285948803	1586.5333333333333	26412.633333333335	0.37335433129151635
1027.7124378921092	1587.3	25847.833333333332	0.194570768578692
1028.4305733720753	1587.4	25230.8	0.05265964265438852
1029.1486350326138	1587.3333333333333	24611.333333333332	0.032067750050285365
1029.866622871559	1587.6666666666667	24117.866666666665	0.23008911610463534
1030.584536886746	1586.3666666666666	23714.0	0.013738972506408204
1031.3023770760096	1587.6666666666667	23373.7	0.052497452896485414
1032.0201434371845	1587.4333333333334	23059.166666666668	0.2522282123987931
1032.7378359681059	1587.2333333333333	22732.9	-0.0355981328249473
1033.455454666608	1587.3333333333333	22338.3	-0.1827404296686131
1034.1729995305259	1587.0	21934.3	0.14089380680794744
1034.8904705576945	1586.8666666666666	21427.133333333335	-0.10578660007727311
1035.6078677459486	1586.7	20903.133333333335	0.38688264259220734
1036.3251910931228	1586.9	20401.033333333333	0.13467414378139328
1037.042440597052	1587.7	19920.0	0.1026693439406751
1037.7596162555712	1587.3	19483.433333333334	-0.3436536347559674
1038.4767180665153	1587.3	19167.533333333333	0.718644621113244
1039.1937460277186	1586.9	18863.666666666668	-0.0041895608082788745
1039.9107001370162	1586.4666666666667	18601.4	0.30384558819158974
1040.627580392243	1586.7666666666667	18318.1	0.18779591165858242
1041.3443867912338	1587.1666666666667	17971.0	-0.0053014678840872815
1042.0611193318232	1587.5333333333333	17562.733333333334	-0.183916557358351
1042.7777780118463	1586.9666666666667	17111.333333333332	-0.12027593337339988
1043.4943628291376	1587.1	16645.9	0.5396415056045352
1044.2108737815322	1587.5	16219.533333333333	-0.41533638674128204
1044.9273108668647	1587.3	15846.066666666668	-0.567164825659922
1045.64367408297	1587.2666666666667	15498.866666666667	-0.06243182189541494
1046.359963427683	1587.0333333333333	15234.933333333332	0.42449193643693967
1047.0761788988382	1587.1333333333334	14980.0	0.2313763510803222
1047.7923204942708	1587.6	14736.966666666667	-0.05504282349120679
1048.5083882118154	1587.0	14473.766666666666	0.3629970534256282
1049.224382049307	1587.2666666666667	14160.266666666666	-0.7925871174233695
1049.9403020045802	1587.1333333333334	13830.433333333332	-0.44081155761911883
1050.6561480754697	1588.1666666666667	13475.266666666666	-0.7167109346140793
1051.3719202598106	1586.6	13181.266666666666	0.2322917970818055
1052.0876185554378	1587.5666666666666	12877.333333333334	-0.8352336874262589
1052.8032429601856	1587.1333333333334	12634.933333333332	-0.920200355353866
1053.5187934718892	1586.8	12439.033333333333	0.09071898970859875
1054.2342700883835	1587.3333333333333	12272.1	-0.2871377534855274
1054.949672807503	1587.0666666666666	12147.3	0.20019005058069939
1055.6650016270826	1587.3	11966.633333333333	-0.3819910172259588
1056.3802565449573	1587.6333333333334	11762.533333333333	0.01138226218267284
1057.0954375589617	1586.2666666666667	11532.166666666666	-0.2851887813447755
1057.8105446669308	1586.6	11317.733333333334	0.22469267891872377
1058.5255778666992	1586.7333333333333	11077.033333333333	-0.6599954965611108
1059.240537156102	1587.3333333333333	10866.1	0.8198642962277576
1059.9554225329737	1587.0333333333333	10669.733333333334	-0.07331102007672755
1060.6702339951491	1586.8	10516.1	0.5872835299715654
1061.3849715404633	1587.2	10390.866666666667	0.7850735084315409
1062.0996351667509	1587.1	10269.233333333334	0.29522795446223504
1062.8142248718468	1587.2	10159.366666666667	0.6794197526977339
1063.528740653586	1586.8333333333333	10004.066666666668	0.07052008165326297
1064.2431825098029	1586.7333333333333	9828.033333333333	0.25829369682096964
1064.9575504383324	1586.8666666666666	9619.7	0.0468587908156804
1065.6718444370097	1587.3666666666666	9415.133333333333	-0.21262616587938835
1066.386064503669	1587.6666666666667	9234.633333333333	-0.12114158769365403
1067.1002106361457	1587.3666666666666	9087.6	-0.8773258824279823
1067.8142828322743	1587.3333333333333	8963.9	-0.39820407998631996
1068.5282810898898	1588.1	8872.233333333334	0.06558913506425167
1069.2422054068265	1586.7	8759.133333333333	-1.2073121265732298
1069.95605578092	1586.6333333333334	8674.166666666666	0.15730311270479783
1070.6698322100044	1587.5333333333333	8521.966666666667	-0.16071723176011257
1071.383534691915	1587.6666666666667	8360.733333333334	0.08977840491453037
1072.0971632244864	1587.4333333333334	8181.966666666666	-0.06365685200565423
1072.8107178055534	1587.1	8038.4	0.9277472190933875
1073.524198432951	1587.6	7895.333333333333	0.23186064025335432
1074.2376051045137	1587.4	7789.5	0.3058781944980148
1074.9509378180765	1586.7666666666667	7687.733333333334	-0.8746883717269164
1075.6641965714741	1586.8666666666666	7597.633333333333	-0.3683328374755122
1076.3773813625414	1587.7333333333333	7507.833333333333	-0.1100250346384728
1077.0904921891133	1587.2	7406.266666666666	-0.3556050719436667
1077.8035290490245	1587.1333333333334	7270.733333333334	-0.8015843895592848
1078.51649194011	1586.6	7149.0	-0.20815495121614913
1079.2293808602042	1586.6333333333334	7020.7	-0.18910451038637272
1079.9421958071423	1587.2666666666667	6898.266666666666	-0.7326097240158387
1080.6549367787588	1588.0666666666666	6814.366666666667	-0.16616398033444188
1081.367603772889	1588.1	6748.7	-0.05610025092450717
1082.080196787367	1587.2333333333333	6688.166666666667	-0.2440000158497601
1082.7927158200282	1586.9	6618.2	0.10359460527452655
1083.5051608687072	1587.0666666666666	6514.9	0.10283157905944548
1084.217531931239	1587.1666666666667	6385.9	-0.5095283527236777
1084.9298290054578	1587.5666666666666	6262.033333333334	-0.7457188465961296
1085.6420520891993	1587.4	6173.766666666666	0.21468936783167133
1086.3542011802977	1587.2666666666667	6090.533333333334	0.09645058601490107
1087.0662762765878	1587.4666666666667	6026.766666666666	0.3686475194032513
1087.7782773759047	1587.7	5971.433333333333	-0.8247958636978369
1088.4902044760831	1587.0333333333333	5892.466666666666	-0.11094421313557679
1089.202057574958	1587.1333333333334	5805.066666666667	-0.28820301642173507
1089.9138366703637	1587.1	5714.166666666667	-0.6974705372316975
1090.6255417601355	1586.7333333333333	5622.633333333333	-0.3872155530188193
1091.337172842108	1587.6666666666667	5538.766666666666	-0.9406060557040089
1092.048729914116	1587.7	5476.3	-0.5022875172293575
1092.7602129739944	1587.4	5429.166666666667	-0.25239495610049595
1093.471622019578	1587.1666666666667	5373.833333333333	-1.8159531490616698
1094.1829570487016	1588.0666666666666	5314.833333333333	-0.7219095609674424
1094.8942180592	1587.6	5233.933333333333	0.5800287584088982
1095.605405048908	1586.6333333333334	5143.6	-0.4799823362892705
1096.3165180156604	1587.7	5077.566666666667	-0.15760101698351076
1097.027556957292	1586.6333333333334	5032.6	-0.0630103276537941
1097.7385218716379	1587.0333333333333	5004.066666666667	-0.3938219007356065
1098.4494127565324	1587.0666666666666	4951.633333333333	-0.36127054717864304
1099.1602296098106	1588.0666666666666	4869.133333333333	-0.008824164292851228
1099.8709724293074	1586.7333333333333	4788.933333333333	0.9866527483769876
1100.5816412128574	1587.0	4709.6	-0.37072452103101305
1101.2922359582956	1586.9333333333334	4665.8	0.35278476238458933
1102.0027566634565	1587.2333333333333	4619.6	-1.2537474609981802
1102.7132033261753	1587.2	4578.8	0.7458528024842923
1103.4235759442865	1587.6333333333334	4510.233333333334	1.8664416108066053
1104.1338745156252	1587.1	4431.0	-1.082896071610277
1104.844099038026	1587.1	4379.866666666667	-0.6267586805277452
1105.5542495093239	1587.5333333333333	4347.666666666667	0.6035768698107683
1106.2643259273534	1587.1333333333334	4290.7	-0.7971015067362989
1106.9743282899494	1587.4666666666667	4220.633333333333	0.21996555425761094
1107.684256594947	1587.3666666666666	4138.433333333333	-0.5274246920621802
1108.394110840181	1587.5333333333333	4081.6	0.4006862293427733
1109.1038910234856	1587.5	4039.4	0.12400568595288719
1109.8135971426964	1586.6	3982.133333333333	0.09065618197154783
1110.5232291956477	1586.8333333333333	3908.7	0.09353277175718348
1111.2327871801745	1587.4666666666667	3848.5	0.5381513394177224
1111.9422710941117	1587.5	3787.0333333333333	-0.309225816159846
1112.6516809352938	1587.0666666666666	3746.8	0.31515075299216055
1113.3610167015559	1586.9666666666667	3685.4	-0.3585848352935005
1114.0702783907325	1586.7	3625.7	-1.8066846543160993
1114.7794660006589	1587.3333333333333	3588.5	-0.6144569451080805
1115.4885795291696	1586.8333333333333	3551.366666666667	0.25061546860051764
1116.1976189740992	1587.4666666666667	3506.8	0.7473455700602958
1116.906584333283	1587.0	3463.4666666666667	0.6176194476444102
1117.6154756045555	1587.1333333333334	3427.0	0.3935894868936381
1118.3242927857516	1586.7666666666667	3386.733333333333	0.241346228371355
1119.0330358747062	1587.0666666666666	3346.733333333333	0.11519092856192083
1119.741704869254	1586.4666666666667	3300.5	-0.3545812614825224
1120.4502997672296	1586.2666666666667	3265.5333333333333	-0.21546446791133356
1121.1588205664682	1586.3333333333333	1661.8666666666666	-3.8163205318849256
1121.8672672648045	1586.4666666666667	1663.4666666666667	9.11937930270861
1122.5756398600731	1586.6666666666667	1663.1666666666667	5.522784345901796
1123.2839383501089	1586.1	1661.8333333333333	-2.4778773668881513
