# Supplementary material for: Roblonski: A Material-Efficient Robo-Fluidic Toolbox for Rapid Photochemical Characterization
Source: ACS Cent Sci. 2026 Feb 6;12(3):333–44. doi: 10.1021/acscentsci.5c02027 (PMC13022720; doi:10.1021/acscentsci.5c02027)
Supplement: Supplementary file 2 [file oc5c02027_si_002.zip › BeerLambertStudy/Raw Data (Automataed)/BLEC Study (2025 Jun 12)/Rubpy2/blec_Rubpy2__12062025_aABS_i4_eEXP_s6_d105e-01_t250-0_m7_v175-0.csv]

name	C:/Users/cbe.mabolha.shared/Documents/Gilson Spectroscopy Project\BLEC Study (2025 Jun 12)\Rubpy2\blec_Rubpy2__12062025_aABS_i4_eEXP_s6_d105e-01_t250-0_m7_v175-0.csv
2025-06-12 19:22:04.179996
mix_iter=7	mix_disp=175.0
droplet_volume=50.0	working_volume=250.0
dilution_scheme=Fractional(value=0.3333333333333333)	n_dil=6
calibration=Calibration(y = f(x); f(x) = -0.244 + 0.9765x; s.t. y > 0.0; Set Feb 4	2025 from "Manuscript Figures Data.xlsx")
count	30
interval	0.1 (Sec)
integration_time	40000 (uSec)
NLC=False	DCC=False	WCAL=-5	Slit=S5
Conc_0=0.105	nFRAC=0.06821365150248829	nConc_(4;6)=0.00716243340776127	aFRAC=0.06846770888851259	aConc_(4;6)=0.007189109433293821
wavelength (nm)	dark reference (int)	light reference (int)	abs (mOD)
W	D	L	S
344.6678771972656	1603.1666666666667	1676.7	-7.997564314956457
345.45221902608614	1589.8666666666666	1666.3	6.103492384578777
346.236489003635	1587.3333333333333	1662.8	-2.6772972268479474
347.02068712774695	1586.2	1661.5333333333333	-1.3430809791165832
347.8048133962569	1586.0666666666666	2388.3	0.4513651510066301
348.5888678069997	1586.8333333333333	2407.733333333333	2.884042317366367
349.3728503578101	1587.3	2417.3	1.3100899283175718
350.15676104652283	1588.2	2431.4333333333334	2.617380796031236
350.94059987097285	1588.1666666666667	2437.5666666666666	1.9301629165394734
351.72436682899485	1587.4666666666667	2450.5333333333333	3.89202167644352
352.5080619184237	1587.7666666666667	2452.733333333333	2.2821446409090704
353.2916851370942	1586.2	2455.866666666667	0.5163332192306218
354.0752364828412	1586.5	2462.1666666666665	2.9859936858495075
354.8587159534994	1585.8333333333333	2464.8	1.2204850680482875
355.6421235469038	1586.5	2466.9666666666667	-1.2969659806486737
356.42545926088906	1587.3666666666666	2471.1666666666665	2.859481320171839
357.20872309329	1587.8666666666666	2470.866666666667	4.714367537328793
357.9919150419415	1587.5666666666666	2467.0333333333333	1.1537679461575947
358.77503510467835	1587.4	2464.1666666666665	4.931726746992537
359.5580832793353	1586.6666666666667	2451.5666666666666	1.4082520148561442
360.34105956374725	1586.8666666666666	2447.366666666667	0.9937129631549162
361.12396395574893	1586.1666666666667	2444.0333333333333	1.0475110263369387
361.9067964531752	1586.2333333333333	2447.866666666667	3.864621136094739
362.6895570538609	1587.1333333333334	2444.5333333333333	1.0142332538216248
363.47224575564076	1587.3333333333333	2443.4333333333334	1.7282340672421281
364.2548625563497	1587.5333333333333	2440.0	0.4247545297830829
365.0374074538224	1587.4	2438.6666666666665	2.216401883818226
365.8198804458938	1587.2666666666667	2434.866666666667	1.7456002203676784
366.6022815303986	1587.6666666666667	2431.233333333333	0.22315086219451752
367.3846107051717	1586.4666666666667	2438.0333333333333	3.824753006164981
368.1668679680479	1586.8	2435.4	2.841109009078837
368.9490533168619	1586.8	2439.0333333333333	1.753145828246755
369.7311667494487	1586.9666666666667	2447.5666666666666	2.953764104991801
370.5132082636429	1587.2333333333333	2456.1666666666665	3.2944963596920305
371.2951778572795	1587.1666666666667	2461.133333333333	3.2921408571250383
372.07707552819323	1587.3333333333333	2460.3333333333335	0.8299151807068286
372.8589012742189	1587.0	2464.7	0.5941779267768788
373.6406550931913	1586.5666666666666	2472.0666666666666	1.7035674586923282
374.4223369829453	1586.4333333333334	2485.9666666666667	4.594724456821513
375.2039469413157	1587.1333333333334	2490.5	3.992504357349039
375.9854849661373	1586.6333333333334	2485.4	3.476897184132019
376.7669510552448	1587.5	2485.733333333333	-0.1772466141265967
377.5483452064732	1587.2666666666667	2493.6666666666665	0.6873140582464421
378.3296674176572	1587.1333333333334	2507.5	4.283625730795067
379.11091768663164	1587.5	2512.0	1.4744192613973248
379.89209601123133	1586.4333333333334	2517.6	1.9008399001080099
380.67320238929113	1587.1333333333334	2518.0666666666666	-0.13993199215774216
381.45423681864577	1586.5666666666666	2523.266666666667	3.1954092033334733
382.23519929713007	1587.2	2532.366666666667	3.846061993060971
383.01608982257886	1587.1666666666667	2542.7	0.7733462903829873
383.796908392827	1586.9333333333334	2555.6	2.6984210644011974
384.57765500570923	1586.8333333333333	2554.9	1.4229599645019864
385.3583296590604	1587.2666666666667	2545.3	3.047905907766124
386.1389323507153	1587.1666666666667	2549.6666666666665	1.3255851020947198
386.91946307850884	1586.8	2562.9	2.215451602506755
387.69992184027564	1587.2333333333333	2585.133333333333	3.7443807385613312
388.48030863385065	1586.5333333333333	2605.0666666666666	3.639539938634677
389.2606234570687	1587.0	2594.7	3.0273587765142334
390.04086630776453	1587.5	2585.4	4.4180008003589775
390.82103718377294	1587.1333333333334	2583.5333333333333	1.4698920813133463
391.6011360829288	1586.4333333333334	2596.6666666666665	2.9043174299365866
392.3811630030669	1587.4	2623.633333333333	3.7743623599665863
393.161117942022	1587.3333333333333	2664.1	3.9978875582669833
393.941000897629	1587.0333333333333	2710.366666666667	3.8704314256238903
394.72081186772266	1587.5333333333333	2720.1	4.509821545061332
395.5005508501378	1587.3	2701.3333333333335	1.1189809487075395
396.28021784270925	1587.4333333333334	2707.6	3.855343750537923
397.0598128432718	1586.8666666666666	2719.5666666666666	5.815554409786094
397.83933584966024	1586.8	2718.2	2.180648522870015
398.6187868597095	1586.8	2732.3	3.9354636264512566
399.3981658712542	1586.7333333333333	2753.4666666666667	3.4506060591346475
400.1774728821293	1586.3333333333333	2771.866666666667	3.0143292453460573
400.9567078901696	1586.6333333333334	2799.8333333333335	3.281868069052272
401.7358708932098	1587.2	2799.4	3.705944498817995
402.5149618890848	1586.9333333333334	2780.8	2.054095245528717
403.2939808756294	1587.9333333333334	2790.4666666666667	4.3555639611350925
404.07292785067847	1587.2	2816.3333333333335	3.20356950513412
404.8518028120667	1587.4666666666667	2829.766666666667	2.3720185374037093
405.630605757629	1587.0	2836.1	3.642757755952302
406.4093366852001	1587.6	2829.3333333333335	5.750463567286392
407.1879955926149	1586.8333333333333	2828.9333333333334	3.651620358479971
407.9665824777082	1587.5666666666666	2850.766666666667	5.373544605478497
408.74509733831474	1586.7333333333333	2865.1	3.307908683926416
409.52354017226935	1587.3	2881.6666666666665	5.8550867542030485
410.3019109774069	1586.6	2873.633333333333	2.108476085810528
411.08020975156217	1586.9666666666667	2891.133333333333	5.147568423680705
411.8584364925699	1587.3	2920.133333333333	6.842010593977674
412.6365911982651	1587.5666666666666	2941.733333333333	4.308117981066976
413.4146738664823	1586.3	2963.4333333333334	3.069828155971869
414.19268449505654	1587.7333333333333	2985.133333333333	0.3834738595686714
414.97062308182257	1587.6	3035.9	6.170875504854665
415.74848962461516	1586.8333333333333	3069.7	5.244715435431454
416.52628412126916	1587.1	3140.9666666666667	4.9000296317937435
417.3040065696194	1587.5333333333333	3212.5666666666666	3.030503931801691
418.0816569675006	1587.0666666666666	3214.0666666666666	4.1662264161212335
418.8592353127476	1587.2333333333333	3201.2	4.598709727599074
419.63674160319533	1587.6666666666667	3213.5	4.385042325260942
420.4141758366785	1587.3	3249.4666666666667	4.552670067115711
421.1915380110319	1587.3	3269.3	3.855656411770591
421.9688281240904	1586.4666666666667	3271.6	6.648289328129807
422.7460461736888	1586.7333333333333	3318.133333333333	5.714649639881953
423.52319215766187	1586.5666666666666	3383.766666666667	4.591381434092049
424.3002660738445	1586.8	3465.8	4.297105742972714
425.0772679200714	1586.6666666666667	3607.4666666666667	5.116272848360069
425.8541976941775	1587.2333333333333	3757.233333333333	5.782216849593992
426.6310553939975	1587.0666666666666	3826.266666666667	6.290552296450974
427.40784101736625	1586.8666666666666	3879.1	5.299284446462326
428.18455456211865	1586.9333333333334	3999.133333333333	4.172925488118966
428.96119602608934	1586.2666666666667	4192.166666666667	6.041521496443893
429.7377654071133	1587.7	4404.4	5.274205759092837
430.5142627030252	1587.3333333333333	4523.533333333334	5.772182203868351
431.29068791166	1586.8333333333333	4661.033333333334	3.6316729351432087
432.06704103085235	1586.8333333333333	4797.566666666667	7.53605233223548
432.8433220584372	1587.1333333333334	4885.6	5.063416158752569
433.6195309922492	1586.2333333333333	4947.866666666667	6.726721272890836
434.3956678301234	1587.1	4986.6	5.52839398919057
435.1717325698944	1587.1666666666667	5000.633333333333	6.382714762971171
435.9477252093971	1586.8333333333333	5021.233333333334	6.0826968161679975
436.72364574646633	1586.8	5062.4	6.288912651079785
437.49949417893686	1587.4333333333334	5125.966666666666	5.939796129970786
438.27527050464346	1586.6666666666667	5232.366666666667	6.206883454839585
439.0509747214211	1587.5333333333333	5400.1	5.587062363720807
439.8266068271044	1586.7666666666667	5672.933333333333	6.8236227925693385
440.6021668195283	1587.0333333333333	6035.333333333333	6.217868650028968
441.37765469652754	1586.6333333333334	6498.8	5.788127401127014
442.1530704559369	1587.1	6997.033333333334	5.788936850461321
442.9284140955914	1587.4333333333334	7429.4	6.825775993884312
443.7036856133256	1587.1666666666667	7750.466666666666	6.793979103949038
444.47888500697445	1587.0	7913.933333333333	6.623890738330221
445.2540122743727	1587.1333333333334	7950.233333333334	6.9626206629274145
446.0290674133552	1587.6666666666667	7893.2	6.168901783305495
446.8040504217568	1587.6333333333334	7802.333333333333	6.129761445259527
447.5789612974122	1587.3	7734.966666666666	6.689416483071057
448.35380003815635	1587.8	7676.9	6.8122168784682104
449.1285666418239	1587.8	7645.9	6.141499485392752
449.90326110624983	1586.7333333333333	7637.6	6.161026444713742
450.67788342926883	1587.8	7671.033333333334	6.893784099424244
451.4524336087157	1586.8	7708.566666666667	7.4895430641126755
452.22691164242536	1586.6333333333334	7738.9	6.457430236077527
453.00131752823256	1586.4	7808.7	6.958316352181879
453.7756512639721	1586.8333333333333	7888.9	7.240763941265388
454.5499128474788	1587.5666666666666	7951.333333333333	6.915656055362783
455.32410227658755	1586.8666666666666	8000.733333333334	6.524267018125331
456.09821954913303	1587.5333333333333	8008.866666666667	6.379334038651149
456.8722646629501	1588.2	7982.733333333334	5.896516965416871
457.6462376158736	1587.0	7913.666666666667	5.603104890182176
458.4201384057383	1587.3333333333333	7817.966666666666	6.007951171024334
459.1939670303791	1587.3	7674.8	5.610270550305811
459.96772348763074	1586.9	7540.533333333334	5.582057385448747
460.741407775328	1586.8666666666666	7399.866666666667	6.116871823228806
461.51501989130577	1586.8	7272.433333333333	5.981169351246377
462.2885598333988	1587.1333333333334	7144.3	4.885725278383451
463.0620275994419	1587.0333333333333	7059.233333333334	4.97004843433918
463.83542318726995	1587.1	6995.133333333333	5.460151093962228
464.6087465947177	1587.2	6945.266666666666	4.890694114813076
465.38199781962	1587.4333333333334	6922.9	4.258919138639616
466.1551768598116	1587.4666666666667	6905.733333333334	4.784365629754529
466.92828371312737	1587.3	6922.2	3.5857856251479148
467.7013183774021	1586.7	6956.966666666666	4.944953015033837
468.4742808504707	1586.8333333333333	6993.966666666666	4.110293724013965
469.24717113016777	1586.4	7055.866666666667	3.3291445821545986
470.0199892143283	1587.6	7127.9	3.7210473880875217
470.792735100787	1586.8333333333333	7191.233333333334	3.0821655231035856
471.5654087873788	1587.3666666666666	7273.3	4.07229200426184
472.33801027193834	1586.6666666666667	7351.366666666667	3.5452190131174164
473.11053955230057	1587.1666666666667	7426.733333333334	3.829588925682918
473.88299662630027	1586.5666666666666	7480.9	2.796544586573877
474.65538149177223	1587.4666666666667	7522.2	2.4535163745421324
475.4276941465513	1586.9333333333334	7551.5	2.6194220772599883
476.1999345884722	1586.7333333333333	7566.466666666666	2.16241828046886
476.97210281536985	1587.9	7572.766666666666	2.5983435472592835
477.74419882507897	1587.9666666666667	7539.6	1.3154617174738508
478.51622261543446	1587.1	7529.433333333333	3.048568042240934
479.2881741842711	1587.7666666666667	7500.466666666666	2.9948666576836023
480.06005352942367	1587.2333333333333	7442.166666666667	1.7491218727311384
480.831860648727	1587.0333333333333	7393.9	1.7936684627908142
481.60359554001593	1586.3666666666666	7353.166666666667	1.7935527922376442
482.37525820112523	1587.4333333333334	7298.133333333333	1.1879917484600628
483.14684862988975	1587.7	7262.166666666667	2.540721116478079
483.91836682414424	1587.0	7226.633333333333	2.55904230223965
484.68981278172356	1587.8333333333333	7169.866666666667	1.686390901520395
485.46118650046253	1587.2333333333333	7118.933333333333	1.854174520157218
486.23248797819593	1587.5666666666666	7066.266666666666	1.153582580075665
487.0037172127586	1586.4333333333334	7024.733333333334	0.16773523809538662
487.7748742019853	1587.7	7002.333333333333	2.4371141684939492
488.54595894371096	1586.7666666666667	6955.5	1.4964043972390635
489.31697143577026	1586.7	6929.7	0.9248996799386894
490.08791167599804	1588.1333333333334	6895.833333333333	0.7151802638118919
490.8587796622292	1587.4	6862.666666666667	0.692094152992696
491.6295753922984	1587.6	6834.6	0.9750213313616571
492.4002988640406	1587.2	6802.4	0.8140792495466347
493.17095007529053	1587.0	6773.0	1.3363691887540439
493.94152902388305	1587.0666666666666	6749.933333333333	1.3423663415629876
494.71203570765294	1587.4666666666667	6721.366666666667	0.8693626478960685
495.482470124435	1587.2666666666667	6689.566666666667	1.0226117361089446
496.25283227206404	1587.3666666666666	6663.266666666666	0.6764512861278463
497.02312214837485	1588.0666666666666	6631.633333333333	0.14066683059375013
497.7933397512024	1587.4333333333334	6610.566666666667	1.3942235251276807
498.56348507838123	1586.8	6581.4	0.8065110699920324
499.3335581277464	1587.0666666666666	6573.266666666666	0.8020536311866714
500.10355889713264	1587.4	6557.066666666667	1.400480564058802
500.8734873843747	1586.9666666666667	6558.4	0.7344278540110057
501.6433435873074	1587.5	6556.533333333334	1.1289285428445106
502.4131275037657	1587.6333333333334	6565.9	0.8178998072105528
503.1828391315842	1587.1333333333334	6579.633333333333	0.7109949505091077
503.95247846859786	1587.2	6593.933333333333	0.2545180110372421
504.72204551264144	1587.6666666666667	6623.066666666667	0.33074423499138084
505.49154026154974	1588.1333333333334	6655.066666666667	0.8236109168355671
506.2609627131576	1587.6	6698.566666666667	1.4895801924118242
507.03031286529983	1587.2333333333333	6739.766666666666	1.4183446089265719
507.7995907158112	1587.1666666666667	6793.933333333333	0.8543984373342908
508.5687962625266	1587.5	6857.5	0.9046917014562039
509.33792950328075	1587.4333333333334	6936.166666666667	0.11639618945106418
510.1069904359085	1586.8666666666666	7018.066666666667	0.09863210458970534
510.8759790582447	1587.5333333333333	7104.466666666666	0.14434448001151579
511.6448953681241	1587.1333333333334	7200.9	1.3533698442395048
512.4137393633815	1587.1666666666667	7273.4	0.3514739896890015
513.1825110418519	1587.1333333333334	7381.466666666666	0.352415409278593
513.9512104013698	1586.7666666666667	7487.733333333334	0.3362238860790664
514.7198374397702	1587.6333333333334	7587.4	0.23652280864318614
515.4883921548881	1587.0	7691.466666666666	-0.421914409537989
516.2568745445578	1587.8666666666666	7807.033333333334	0.7198619552735395
517.0252846066146	1587.1	7920.233333333334	0.519194225491469
517.793622338893	1587.7333333333333	8017.0	1.1905034423080008
518.561887739228	1587.7	8119.133333333333	0.36364717423845083
519.3300808054544	1587.4	8209.966666666667	0.5906031378005088
520.0982015354069	1587.3333333333333	8304.7	0.5347897194190877
520.8662499269203	1587.3	8399.366666666667	-0.05099996857545984
521.6342259778296	1587.0333333333333	8492.866666666667	1.4530460516958024
522.4021296859694	1586.9	8564.566666666668	0.392293194323138
523.1699610491747	1587.5666666666666	8629.4	-1.0389825096579344
523.9377200652801	1587.0333333333333	8703.4	0.7329488427441563
524.7054067321207	1586.9	8774.233333333334	0.792289507525106
525.4730210475309	1586.8	8826.466666666667	0.05999233096728343
526.2405630093459	1587.7666666666667	8893.866666666667	0.6365033439258083
527.0080326154003	1587.7333333333333	8948.2	0.362039983770959
527.7754298635291	1587.4666666666667	9015.366666666667	0.9052479169989779
528.5427547515668	1587.1333333333334	9045.066666666668	-0.37640733023595646
529.3100072773485	1587.9666666666667	9109.966666666667	1.5462402941249138
530.077187438709	1586.9333333333334	9125.4	0.03456764765255958
530.8442952334829	1586.9	9175.333333333334	0.23852846055779842
531.6113306595051	1587.0	9212.333333333334	0.30956125541945584
532.3782937146104	1588.1333333333334	9258.0	0.8218174209477296
533.1451843966338	1587.5333333333333	9270.3	-0.6458275678300454
533.9120027034099	1587.1333333333334	9325.866666666667	0.24325296804117355
534.6787486327736	1587.2666666666667	9353.966666666667	0.4774250280788864
535.4454221825597	1587.4	9398.366666666667	-0.15194840585121713
536.212023350603	1587.4333333333334	9443.133333333333	0.01658551528365131
536.9785521347383	1587.2	9459.6	-0.4778485864975127
537.7450085328004	1587.1666666666667	9483.966666666667	0.35028409259117405
538.5113925426242	1587.8	9511.333333333334	0.20467487007553217
539.2777041620444	1587.1666666666667	9525.733333333334	-0.33905048367993784
540.0439433888959	1587.6333333333334	9566.266666666666	0.41933023515209605
540.8101102210134	1587.7666666666667	9586.2	0.4454674224043131
541.5762046562318	1587.6666666666667	9602.733333333334	0.4318866142903648
542.3422266923859	1587.1666666666667	9621.866666666667	0.3064047584871574
543.1081763273105	1587.5	9640.6	1.0348684354684914
543.8740535588404	1586.9333333333334	9643.6	0.19769659556092453
544.6398583848105	1587.6666666666667	9651.266666666666	0.5694794425213294
545.4055908030555	1587.1333333333334	9645.266666666666	0.8667801632430627
546.1712508114102	1587.6	9653.333333333334	0.5980843501490444
546.9368384077096	1587.7333333333333	9644.833333333334	0.0898460998172311
547.7023535897882	1587.4333333333334	9652.6	0.34117239644935277
548.4677963554811	1587.6	9657.766666666666	0.4828077293054649
549.2331667026231	1587.6	9654.9	0.10409140902916539
549.9984646290487	1588.0666666666666	9661.9	0.2475062157738874
550.7636901325931	1587.2666666666667	9668.633333333333	0.297464440267717
551.5288432110908	1587.2	9670.066666666668	0.1522624089320445
552.2939238623768	1588.2333333333333	9661.566666666668	0.12553677841520502
553.0589320842859	1587.4333333333334	9654.533333333333	0.15076491334179293
553.8238678746528	1587.3	9658.133333333333	0.996634421423546
554.5887312313124	1587.4666666666667	9656.366666666667	0.0843312905060639
555.3535221520995	1586.4666666666667	9656.4	0.3104519767393883
556.1182406348488	1587.6	9658.7	0.31220199096645396
556.8828866773954	1586.8666666666666	9651.666666666666	-0.06820542953359018
557.6474602775738	1587.6333333333334	9649.633333333333	0.2155307646733959
558.411961433219	1587.4	9662.333333333334	0.5148294678643289
559.1763901421657	1586.7	9658.133333333333	0.761129857104677
559.9407464022488	1587.5333333333333	9655.933333333332	0.1704843352525224
560.7050302113031	1587.7666666666667	9651.966666666667	-0.9235218025273666
561.4692415671633	1587.2666666666667	9688.266666666666	0.636638212755813
562.2333804676643	1586.8	9695.266666666666	-0.01785317221420487
562.997446910641	1587.4	9708.266666666666	0.31028805680262667
563.7614408939281	1587.0666666666666	9723.233333333334	-0.4428137945597276
564.5253624153604	1587.4	9742.6	-0.6509819890222358
565.2892114727728	1587.5666666666666	9790.0	0.649969698406374
566.0529880639999	1586.5666666666666	9794.033333333333	0.20112188807510664
566.8166921868768	1587.4666666666667	9809.2	0.1373608442006524
567.5803238392382	1586.8666666666666	9822.1	0.20220229725598665
568.3438830189189	1587.6666666666667	9834.6	-0.1632194496054822
569.1073697237535	1587.4333333333334	9851.9	0.20849681729706523
569.8707839515772	1587.1666666666667	9882.2	0.6304742038220362
570.6341257002246	1587.4666666666667	9895.666666666666	0.04356301242274401
571.3973949675305	1587.0333333333333	9919.1	-0.03648474982373293
572.1605917513298	1587.2666666666667	9920.066666666668	0.3389035752979605
572.9237160494572	1587.3	9924.933333333332	0.10939954419604152
573.6867678597476	1587.5	9939.566666666668	-0.0589275733694918
574.4497471800358	1587.2333333333333	9934.366666666667	0.2307239634974603
575.2126540081566	1587.9666666666667	9948.033333333333	-0.11600323901729435
575.9754883419448	1587.0666666666666	9959.533333333333	-0.1694146625358207
576.7382501792351	1587.8666666666666	9986.333333333334	0.3845565216051322
577.5009395178625	1587.7	9983.333333333334	-0.3740092206547006
578.2635563556619	1587.1666666666667	9991.466666666667	-0.33748061363941845
579.0261006904677	1587.7666666666667	10016.966666666667	0.5378856408472037
579.7885725201152	1586.7333333333333	10033.266666666666	1.1292105651329614
580.5509718424388	1587.8666666666666	10051.9	0.5664960715823376
581.3132986552736	1587.3333333333333	10069.4	0.49010406059403855
582.0755529564542	1587.2	10074.733333333334	-0.8638881311694498
582.8377347438156	1587.2	10100.5	-0.2464959949211966
583.5998440151925	1586.9333333333334	10130.3	0.45265944027134714
584.3618807684197	1587.2	10154.266666666666	0.10984977974588017
585.123845001332	1587.7	10172.066666666668	0.2344697535393778
585.8857367117644	1587.2333333333333	10210.7	0.782994159448139
586.6475558975515	1587.3	10247.1	0.10532910829710958
587.4093025565281	1587.7333333333333	10287.166666666666	0.09486245903750527
588.1709766865292	1587.7	10324.4	-0.5299081886021212
588.9325782853895	1586.3333333333333	10380.066666666668	0.47766846988247086
589.6941073509438	1587.2666666666667	10437.733333333334	-0.3319150581107629
590.4555638810269	1588.0	10518.733333333334	0.321071421548524
591.2169478734736	1586.5333333333333	10584.733333333334	0.33959372425828344
591.9782593261189	1586.9666666666667	10668.8	0.38592049298442627
592.7394982367973	1587.9333333333334	10736.133333333333	-0.14239630341785653
593.5006646033439	1586.7666666666667	10835.033333333333	-0.2018791556212315
594.2617584235933	1587.4333333333334	10942.1	0.48309312590229825
595.0227796953804	1586.9333333333334	11026.966666666667	0.42499300008780133
595.78372841654	1587.1666666666667	11108.1	0.05322040641243005
596.544604584907	1587.0	11218.866666666667	0.7310622245799335
597.3054081983161	1587.2	11347.0	-0.1794393907481894
598.0661392546021	1588.0	11472.566666666668	0.03661539621186642
598.8267977515999	1586.9666666666667	11592.966666666667	-0.43237198082313216
599.5873836871442	1587.9	11729.633333333333	0.7128658321142204
600.34789705907	1586.8666666666666	11841.1	-0.5502364048022411
601.1083378652119	1587.4666666666667	11964.633333333333	-0.036269325393299474
601.8687061034049	1587.4	12113.933333333332	-0.06050623218009481
602.6290017714836	1587.4333333333334	12273.633333333333	0.44456561192155264
603.3892248672829	1586.6333333333334	12399.5	-0.08299891177082479
604.1493753886377	1587.2333333333333	12541.733333333334	-0.21535274925575348
604.9094533333828	1587.1666666666667	12697.266666666666	0.2280852363709496
605.6694586993528	1587.1	12812.0	-0.14184118097282564
606.4293914843829	1587.4666666666667	12943.666666666666	0.2563033170706016
607.1892516863076	1587.8666666666666	13070.366666666667	0.0680854644846024
607.9490393029618	1587.5	13224.266666666666	0.3347729706743563
608.7087543321802	1586.8333333333333	13369.933333333332	0.18063884352778672
609.4683967717978	1587.2666666666667	13495.166666666666	-0.7360925184257184
610.2279666196492	1588.0333333333333	13630.833333333334	0.05169277947170224
610.9874638735695	1587.7333333333333	13747.266666666666	-0.03214355013297002
611.7468885313933	1587.1666666666667	13883.366666666667	-0.14007771823898363
612.5062405909555	1586.8333333333333	13992.7	-0.3277769188519702
613.2655200500909	1586.7666666666667	14146.9	0.38282323432058774
614.0247269066342	1587.4333333333334	14265.766666666666	0.20672015481173686
614.7838611584203	1587.8666666666666	14372.733333333334	-0.17547320644009176
615.5429228032841	1587.1	14486.633333333333	0.4221705853038385
616.3019118390603	1587.1666666666667	14579.633333333333	0.14041457694674894
617.0608282635836	1587.5333333333333	14667.8	0.2911707762738476
617.8196720746892	1587.6333333333334	14753.766666666666	-0.1440137948552467
618.5784432702114	1586.9333333333334	14844.533333333333	0.3910899914932262
619.3371418479854	1587.4333333333334	14916.866666666667	0.0890655499944533
620.0957678058459	1587.1666666666667	14984.066666666668	-0.43417787327321505
620.8543211416277	1587.3333333333333	15045.7	0.17644232282344374
621.6128018531655	1587.8	15095.833333333334	-0.1285842823213269
622.3712099382943	1586.8333333333333	15141.9	-0.011747574558976199
623.1295453948488	1587.0333333333333	15208.5	-0.12538872780618746
623.8878082206638	1586.7333333333333	15295.1	0.17533680873794752
624.6459984135743	1587.6666666666667	15373.2	0.3477293355709935
625.4041159714149	1586.8	15441.933333333332	0.7602682194144197
626.1621608920203	1587.2	15463.133333333333	-0.11891762942418432
626.9201331732256	1587.2666666666667	15525.533333333333	0.11218482998169974
627.6780328128656	1587.4333333333334	15537.433333333332	-0.8873988032622125
628.4358598087749	1587.1666666666667	15595.133333333333	0.28635903990997214
629.1936141587885	1587.2666666666667	15623.766666666666	0.15060256944596076
629.9512958607411	1587.2666666666667	15655.666666666666	0.130703560921739
630.7089049124675	1587.0666666666666	15662.733333333334	0.07405657235754974
631.4664413118026	1586.8333333333333	15657.533333333333	0.33964959932530364
632.2239050565811	1586.8	15646.6	-0.5412513642679851
632.9812961446379	1587.1	15656.566666666668	-0.0164625525034058
633.7386145738079	1586.9666666666667	15679.8	-0.304978126409732
634.4958603419257	1586.9666666666667	15690.733333333334	-0.025659909532195845
635.2530334468262	1586.7333333333333	15707.066666666668	0.15586177723120048
636.0101338863443	1586.6	15711.166666666666	0.7241935814086748
636.7671616583146	1586.8666666666666	15685.1	-0.35821574365118103
637.5241167605723	1587.0	15695.566666666668	-0.3815331878402638
638.2809991909518	1586.9666666666667	15690.733333333334	0.01950254525795827
639.037808947288	1586.9333333333334	15676.3	-0.11711644384238348
639.7945460274159	1587.2333333333333	15646.033333333333	-0.20589312671269414
640.5512104291702	1586.7333333333333	15618.8	0.07738225318060933
641.3078021503857	1586.9666666666667	15600.733333333334	-0.4893750296067217
642.0643211888971	1587.1666666666667	15591.166666666666	0.10545419293442025
642.8207675425394	1587.1666666666667	15570.633333333333	0.35834674580217274
643.5771412091474	1587.9	15540.366666666667	-0.07780982182735341
644.3334421865558	1587.1333333333334	15488.8	0.04582176070061419
645.0896704725996	1587.4	15468.1	0.15020669202399875
645.8458260651132	1587.0	15454.166666666666	-0.006263591699090846
646.6019089619319	1587.7	15460.466666666667	-0.2868727023193838
647.3579191608902	1587.2333333333333	15459.8	0.05844178653146282
648.1138566598231	1587.0666666666666	15415.6	0.024078354868680766
648.8697214565653	1587.3	15378.1	-0.24346685298745743
649.6255135489516	1586.5333333333333	15351.033333333333	0.12622546338542007
650.3812329348169	1587.4666666666667	15340.066666666668	0.20531255549871444
651.1368796119959	1587.0333333333333	15392.033333333333	-0.30609514445080543
651.8924535783235	1587.3	15424.333333333334	0.1684729494898987
652.6479548316345	1587.6333333333334	15381.666666666666	0.08816478507888266
653.4033833697637	1586.6333333333334	15373.8	0.40128416320842314
654.1587391905458	1586.9666666666667	15373.066666666668	0.0934670146518047
654.9140222918159	1587.4	15352.466666666667	-0.22815520908068412
655.6692326714084	1587.4	15332.8	0.18750783820340616
656.4243703271585	1586.7333333333333	15321.166666666666	-0.3076672853771704
657.1794352569008	1587.6	15342.1	-0.03578320811017887
657.9344274584702	1586.7333333333333	15376.4	-0.09342273617128338
658.6893469297014	1587.0666666666666	15424.766666666666	0.3233845798705921
659.4441936684294	1586.9333333333334	15441.6	-0.03865888906650876
660.1989676724888	1587.8	15500.0	0.7102425578117196
660.9536689397146	1587.1666666666667	15506.1	-0.21939658041608542
661.7082974679414	1588.1	15528.0	-0.47848140098176317
662.4628532550042	1587.1333333333334	15554.7	-0.5562095673806672
663.2173362987378	1587.7333333333333	15622.1	-0.319648078206991
663.9717465969768	1587.6666666666667	15696.166666666666	0.3941944639458764
664.7260841475563	1586.7	15759.966666666667	0.006128404359114895
665.480348948311	1587.4666666666667	15803.066666666668	-0.4875168087659343
666.2345409970756	1587.1	15864.4	0.20790971504019382
666.988660291685	1586.7666666666667	15930.633333333333	-0.7069054570777196
667.742706829974	1587.5	15996.533333333333	-0.8751994222032775
668.4966806097776	1587.4333333333334	16067.833333333334	-0.9786314442310698
669.2505816289303	1587.1333333333334	16182.766666666666	-0.1100799058955793
670.0044098852671	1587.4666666666667	16312.4	-0.021628260213892303
670.7581653766227	1586.7	16387.833333333332	0.18587227709472048
671.511848100832	1586.8666666666666	16444.066666666666	-0.3408973862911553
672.2654580557298	1587.8333333333333	16542.9	-0.2525741600253606
673.0189952391509	1587.5	16638.566666666666	-0.3115193431169939
673.7724596489301	1587.2666666666667	16739.133333333335	0.8588208766666409
674.5258512829022	1587.3	16834.2	-0.27715694798138946
675.279170138902	1587.1666666666667	16953.3	-0.39644442762801047
676.0324162147645	1587.2666666666667	17047.066666666666	-0.021536555918015617
676.7855895083242	1587.2333333333333	17194.8	-0.12148940566066682
677.5386900174161	1587.3333333333333	17318.1	-0.31461683331415613
678.2917177398749	1586.7	17440.833333333332	-0.3523154473427159
679.0446726735356	1587.3666666666666	17581.566666666666	-0.624979905689916
679.797554816233	1588.5	17721.3	-0.14982864827157144
680.5503641658016	1587.8333333333333	17833.366666666665	0.13725191984581916
681.3031007200765	1587.4666666666667	17929.033333333333	-0.3320737807974746
682.0557644768925	1586.8333333333333	18023.133333333335	-0.1567475001276286
682.8083554340842	1587.1333333333334	18086.266666666666	-0.08948646494795023
683.5608735894867	1586.9666666666667	18212.5	0.6674979656731724
684.3133189409347	1587.4	18333.333333333332	0.6973284080253968
685.0656914862628	1587.7333333333333	18473.666666666668	0.12175511263259577
685.8179912233061	1587.7666666666667	18619.6	-0.2786994710680751
686.5702181498993	1587.6333333333334	18773.233333333334	0.15923545633143427
687.3223722638772	1587.4666666666667	18906.033333333333	0.01839005324512856
688.0744535630747	1587.5	19025.866666666665	-0.9726774199266606
688.8264620453265	1587.3333333333333	19159.3	-0.11532223725122538
689.5783977084674	1587.1	19256.733333333334	0.08767244782935879
690.3302605503324	1587.4	19345.433333333334	0.3041789119650905
691.082050568756	1588.4	19427.1	0.3434091917404727
691.8337677615733	1586.8666666666666	19526.633333333335	0.38427784270707593
692.585412126619	1587.3	19616.166666666668	-0.09955579299237494
693.3369836617278	1587.6666666666667	19691.366666666665	0.2887668195896157
694.0884823647348	1587.5	19797.833333333332	-0.30277411330278536
694.8399082334745	1587.6333333333334	19884.2	-0.23888063856266686
695.5912612657819	1587.0333333333333	19964.2	0.21037830358184037
696.3425414594917	1587.3666666666666	20026.966666666667	0.2041676774849593
697.0937488124388	1587.1666666666667	20099.933333333334	0.18302022862801154
697.8448833224579	1587.4666666666667	20174.266666666666	0.32022877734588817
698.5959449873841	1587.1333333333334	20236.766666666666	-0.10943522944817927
699.3469338050518	1587.1333333333334	20310.6	0.2219574186917738
700.0978497732962	1587.1	20333.6	-0.013127596455093635
700.8486928899517	1587.8	20380.833333333332	0.3375274013761068
701.5994631528534	1587.9	20410.866666666665	-0.16301566275292054
702.3501605598362	1587.3	20425.633333333335	-0.2058981385111274
703.1007851087347	1586.8666666666666	20427.166666666668	0.030736230329003664
703.8513367973837	1587.4333333333334	20445.166666666668	0.43394927874354594
704.6018156236181	1587.0666666666666	20436.8	0.11060522396112019
705.3522215852728	1587.4333333333334	20430.133333333335	-0.13903654835067142
706.1025546801824	1587.4	20425.566666666666	0.31749230936513756
706.8528149061818	1587.5	20386.666666666668	-0.3756266988185739
707.603002261106	1587.0666666666666	20381.433333333334	0.0986040224461626
708.3531167427894	1586.6333333333334	20353.366666666665	0.3017185289332725
709.1031583490673	1587.0333333333333	20323.966666666667	0.38416075830324736
709.8531270777742	1586.8333333333333	20266.6	-0.41519181828180984
710.6030229267449	1587.4333333333334	20231.6	0.5485282715126438
711.3528458938142	1587.6333333333334	20183.633333333335	0.2998155457551605
712.1025959768172	1587.3666666666666	20126.333333333332	0.039045146778072685
712.8522731735884	1586.9333333333334	20080.7	0.5961016942829994
713.6018774819628	1586.6333333333334	20003.566666666666	-0.011004448290049693
714.351408899775	1587.4666666666667	19915.933333333334	0.28759550639247133
715.1008674248601	1587.3666666666666	19796.633333333335	-0.2972306416180575
715.8502530550527	1587.1333333333334	19654.433333333334	-0.44286716246787783
716.5995657881876	1587.8666666666666	19545.2	0.3395260180065161
717.3488056220998	1587.0	19434.866666666665	-0.2610971073118377
718.097972554624	1587.8333333333333	19399.333333333332	0.2398305409840004
718.8470665835949	1587.7333333333333	19326.833333333332	0.08243166339308076
719.5960877068475	1587.4666666666667	19261.3	-0.3168726970867213
720.3450359222164	1587.0333333333333	19195.333333333332	0.13978624548608062
721.0939112275368	1587.2333333333333	19178.5	0.1670881012095074
721.842713620643	1587.6	19164.0	0.6684796333992868
722.5914430993702	1587.1	19107.933333333334	0.29754973327564344
723.340099661553	1587.4	19073.4	0.18962817942447083
724.0886833050263	1587.4	19046.833333333332	0.24715690558695808
724.837194027625	1586.6666666666667	18975.066666666666	-0.13984366344314014
725.5856318271836	1587.7333333333333	18929.5	-0.1418886619472105
726.3339967015373	1587.0333333333333	18947.266666666666	0.8154732793194504
727.0822886485207	1587.7	18911.5	0.0710353195125332
727.8305076659686	1586.7	18843.866666666665	-0.5080566429118334
728.5786537517159	1587.5333333333333	18767.5	0.031178703573998465
729.3267269035974	1587.5666666666666	18691.866666666665	-0.11932108728393681
730.0747271194479	1586.9666666666667	18652.1	-0.20948145370556656
730.822654397102	1586.9666666666667	18662.666666666668	-0.0974840666263383
731.5705087343949	1587.6	18663.833333333332	0.29002944319441243
732.3182901291611	1587.0666666666666	18637.8	-0.16383073716316207
733.0659985792356	1587.3333333333333	18602.566666666666	-0.0008507945948670625
733.8136340824532	1587.5	18556.466666666667	0.33711129227178427
734.5611966366486	1586.9666666666667	18534.933333333334	0.1990677494211854
735.3086862396566	1586.9333333333334	18518.566666666666	0.6853925333360841
736.056102889312	1586.9333333333334	18489.233333333334	-0.7248333946995377
736.8034465834498	1587.1	18517.8	0.414038290261775
737.5507173199047	1587.6	18499.3	0.09588303092036526
738.2979150965115	1587.2333333333333	18508.5	0.2943986542854789
739.045039911105	1587.2666666666667	18484.0	-0.25609638045033184
739.79209176152	1587.0	18487.833333333332	0.20219389272680766
740.5390706455914	1587.3333333333333	18471.5	0.6529719536381767
741.285976561154	1587.1	18459.9	0.26519599959698187
742.0328095060426	1586.6333333333334	18474.033333333333	0.38764350202817377
742.7795694780918	1587.1	18449.0	-0.2514770881093706
743.5262564751367	1587.0333333333333	18452.233333333334	-0.01459194507326655
744.272870495012	1587.5	18436.9	0.08334739362137121
745.0194115355524	1587.3333333333333	18376.9	-0.6737416688706971
745.765879594593	1586.9333333333334	18331.0	-0.09768586167993991
746.5122746699683	1587.4	18313.566666666666	0.2727178360336382
747.2585967595134	1587.2333333333333	18321.1	-0.06920255633986278
748.0048458610628	1587.5333333333333	18352.366666666665	0.2193851468108709
748.7510219724516	1587.7	18367.066666666666	-0.2544381814059427
749.4971250915144	1587.8666666666666	18419.233333333334	0.08687773451575904
750.243155216086	1586.9333333333334	18434.166666666668	0.17103029880365506
750.9891123440015	1587.0333333333333	18458.166666666668	-1.0421523051340296
751.7349964730954	1587.6	18541.766666666666	0.24512695076462795
752.4808076012027	1587.1333333333334	18553.566666666666	-0.49033755194168027
753.2265457261582	1587.5	18579.033333333333	0.20026196544280006
753.9722108457964	1587.7	18633.933333333334	0.2497507651951308
754.7178029579526	1587.2	18700.033333333333	0.03468505081179443
755.4633220604613	1587.0	18732.666666666668	-0.21187341214783434
756.2087681511574	1587.3	18794.433333333334	-0.06729934997450976
756.9541412278757	1587.8666666666666	18823.833333333332	0.054596910260217575
757.699441288451	1587.6333333333334	18857.433333333334	-0.2849129577647276
758.4446683307182	1586.7333333333333	18896.4	-0.11038068669619991
759.1898223525119	1587.1666666666667	18980.766666666666	0.12236355706232176
759.9349033516671	1587.4	19022.233333333334	-0.10543778101990471
760.6799113260186	1587.2	19113.766666666666	-0.21552564203834446
761.424846273401	1586.9666666666667	19200.733333333334	0.30255888223553185
762.1697081916495	1587.3	19247.7	-0.1196618035215264
762.9144970785986	1588.1333333333334	19303.233333333334	0.023698960422169093
763.6592129320832	1587.7	19372.933333333334	-0.23028983828595734
764.4038557499381	1586.9666666666667	19416.266666666666	0.7395028554507754
765.1484255299982	1587.2	19425.3	0.13067896201653031
765.8929222700982	1587.6333333333334	19469.333333333332	-0.2662667944215158
766.637345968073	1587.4	19540.266666666666	-0.037897290453316766
767.3816966217572	1587.3333333333333	19667.3	0.511142103450956
768.1259742289859	1587.5333333333333	19774.5	0.7082043676148956
768.8701787875938	1587.4333333333334	19873.433333333334	0.13381289002796654
769.6143102954156	1587.5666666666666	19913.066666666666	-0.0015799248477625213
770.3583687502863	1587.5666666666666	19988.533333333333	0.35417019029859564
771.1023541500406	1587.1333333333334	20040.5	-0.25645251674500075
771.8462664925133	1586.4666666666667	20107.1	-0.23364773861979662
772.5901057755393	1587.4666666666667	20192.0	0.1891233306127489
773.3338719969533	1587.3666666666666	20302.366666666665	0.7470919053001045
774.0775651545903	1586.8333333333333	20342.1	-0.0246988903426903
774.8211852462848	1587.2	20427.633333333335	0.2536371832156695
775.5647322698719	1587.9	20558.8	-0.003815427612792445
776.3082062231862	1586.6	20628.833333333332	0.24334185685863305
777.0516071040627	1587.1	20696.933333333334	0.2887190795034142
777.7949349103361	1586.1333333333334	20761.166666666668	0.05738114519777772
778.5381896398412	1587.2	20856.7	0.3231637493472063
779.281371290413	1587.2	20959.5	0.20405467119437956
780.024479859886	1587.3333333333333	21070.633333333335	0.15531896293553882
780.7675153460953	1588.0666666666666	21188.5	0.35318468287271365
781.5104777468754	1587.0333333333333	21294.833333333332	-0.11530998255468292
782.2533670600615	1587.3333333333333	21424.4	0.18029044018606666
782.996183283488	1587.4333333333334	21572.266666666666	-0.03621716247942
783.73892641499	1586.8333333333333	21695.833333333332	0.11159894240292978
784.4815964524023	1586.8666666666666	21794.3	0.11177183603079988
785.2241933935596	1587.3	21881.233333333334	-0.230347853980839
785.9667172362967	1587.5	21989.3	0.3840465295655925
786.7091679784486	1587.8	22055.4	-0.4686787938437628
787.4515456178499	1587.2666666666667	22186.866666666665	-0.2838204709449805
788.1938501523355	1587.2	22352.3	0.231516989607144
788.9360815797401	1587.0666666666666	22488.733333333334	-0.0872587634189214
789.6782398978987	1587.4	22622.866666666665	-0.133489125837286
790.420325104646	1587.4333333333334	22753.966666666667	0.4940802977358575
791.1623371978169	1587.4666666666667	22819.9	-0.6343015593292995
791.9042761752461	1586.7	22913.633333333335	-0.07873235964828777
792.6461420347684	1587.7	23000.033333333333	0.062203953773139635
793.3879347742187	1587.5666666666666	23078.366666666665	-0.3279257059242325
794.1296543914318	1586.9333333333334	23145.333333333332	-0.20610183163779386
794.8713008842426	1587.4666666666667	23264.266666666666	-0.4525549116410183
795.6128742504857	1587.1333333333334	23422.666666666668	-0.10208664447465159
796.354374487996	1587.7	23558.166666666668	-0.06259160441283582
797.0958015946084	1587.2	23651.633333333335	-0.10955494139861782
797.8371555681575	1587.3333333333333	23805.433333333334	0.12576978886245482
798.5784364064783	1587.0333333333333	23922.9	0.37932001619102673
799.3196441074057	1587.2	24018.966666666667	-0.25935578918594987
800.0607786687742	1587.0666666666666	24118.833333333332	-0.14903259991256582
800.8018400884189	1587.1333333333334	24219.766666666666	0.08379944912839482
801.5428283641745	1587.5666666666666	24335.7	0.44059916207608196
802.2837434938757	1587.1333333333334	24447.733333333334	-0.015197742249176315
803.0245854753575	1587.6333333333334	24553.333333333332	0.19986767544601927
803.7653543064547	1586.7333333333333	24649.7	0.6149474635456138
804.5060499850019	1587.4666666666667	24735.666666666668	0.45489133814715377
805.2466725088342	1587.7333333333333	24819.133333333335	0.23062410866393646
805.9872218757862	1586.8	24903.666666666668	0.21176448394692834
806.7276980836928	1586.6333333333334	25009.066666666666	-0.17549374236297083
807.4681011303886	1587.0666666666666	25101.233333333334	0.22785003968864
808.2084310137088	1587.3666666666666	25165.666666666668	-0.1939727219134435
808.948687731488	1587.3	25307.066666666666	0.6425243729459981
809.688871281561	1587.1666666666667	25382.3	-0.30165168517127755
810.4289816617627	1587.4666666666667	25503.066666666666	-0.48035473770908926
811.1690188699278	1587.4	25617.5	-0.00662669298675127
811.9089829038911	1587.0	25651.833333333332	-0.19365969191510138
812.6488737614875	1586.9	25731.7	0.0311787268419012
813.3886914405518	1587.5333333333333	25850.066666666666	0.3402294246979492
814.1284359389189	1587.0333333333333	25979.2	-0.05756461831637761
814.8681072544233	1587.2666666666667	26093.8	0.0555311662731015
815.6077053849002	1586.8333333333333	26140.0	-0.6415973866686855
816.3472303281842	1587.4666666666667	26203.733333333334	0.12998646521211613
817.0866820821101	1587.1333333333334	26231.533333333333	-0.20084937513197165
817.8260606445127	1587.1333333333334	26285.1	-0.19279747955950102
818.5653660132269	1586.9666666666667	26389.866666666665	-0.02568031996567397
819.3045981860876	1587.4666666666667	26526.466666666667	0.30776112613395584
820.0437571609293	1587.3666666666666	26661.3	-0.10333369350619999
820.7828429355872	1587.7666666666667	26771.2	0.1678861654753967
821.5218555078957	1587.3	26850.966666666667	0.5183155478470488
822.26079487569	1587.4666666666667	26920.266666666666	-0.174257937564704
822.9996610368046	1586.8333333333333	26977.133333333335	-0.22857319834343026
823.7384539890745	1587.0	27037.133333333335	-0.10123772497754417
824.4771737303345	1588.0333333333333	27140.533333333333	0.09518894970953713
825.2158202584193	1587.6666666666667	27266.233333333334	0.06709231621457026
825.9543935711638	1587.0666666666666	27339.966666666667	0.546734549186088
826.6928936664028	1587.6333333333334	27400.166666666668	0.017946979987244736
827.4313205419711	1587.4	27407.166666666668	-0.14743234509490227
828.1696741957036	1587.2	27464.633333333335	-0.06265107899296682
828.907954625435	1587.6666666666667	27587.8	0.3810079812464981
829.646161829	1587.0333333333333	27724.6	0.20165087378943472
830.3842958042337	1587.0333333333333	27842.666666666668	-0.16813430280199274
831.1223565489707	1586.8333333333333	27930.466666666667	-0.10219960729704322
831.8603440610459	1587.3	28045.433333333334	0.32238908914504155
832.598258338294	1586.9333333333334	28109.066666666666	0.22220821522966916
833.3360993785501	1587.4333333333334	28181.666666666668	-0.26066382071749455
834.0738671796487	1587.0	28270.066666666666	-0.10686613614156464
834.8115617394246	1587.3333333333333	28383.933333333334	-0.016746987008761628
835.5491830557129	1586.7333333333333	28457.466666666667	0.3691974516847078
836.2867311263482	1586.5	28451.4	-0.008082859800033057
837.0242059491653	1586.6666666666667	28559.066666666666	-0.2505734501125771
837.7616075219992	1586.9333333333334	28603.666666666668	-0.18214533869622038
838.4989358426844	1587.3	28646.666666666668	0.14447124878978515
839.2361909090561	1587.1333333333334	28687.9	0.22601374364321355
839.9733727189487	1586.6666666666667	28701.933333333334	0.09397424187420324
840.7104812701973	1587.4	28822.366666666665	0.02391997284126502
841.4475165606366	1587.0666666666666	28976.866666666665	0.11153531991409397
842.1844785881015	1587.2666666666667	29109.5	-0.12569396799228166
842.9213673504267	1587.6	29208.933333333334	0.2532165868259465
843.6581828454471	1587.1	29263.633333333335	-0.06067070187251841
844.3949250709974	1587.3333333333333	29295.8	-0.09194270119936038
845.1315940249126	1587.8666666666666	29421.433333333334	-0.1528850714935247
845.8681897050272	1587.3333333333333	29574.366666666665	-0.1608370724667279
846.6047121091764	1587.3	29754.633333333335	-0.11253954816277154
847.3411612351948	1586.7666666666667	29853.333333333332	-0.1699977125068367
848.0775370809172	1586.7666666666667	29924.766666666666	0.3858635270524654
848.8138396441784	1587.0666666666666	29911.2	-0.39285865199239905
849.5500689228132	1586.9333333333334	29976.366666666665	0.25503738660820946
850.2862249146566	1587.2333333333333	30055.4	0.1754730340829202
851.0223076175432	1587.2333333333333	30173.3	-0.014685857482401437
851.7583170293079	1586.5	30383.633333333335	-0.2532897904842846
852.4942531477856	1587.2666666666667	30465.333333333332	0.2381812865245061
853.2301159708109	1587.2333333333333	30434.366666666665	0.17115924042866298
853.9659054962187	1587.4333333333334	30441.833333333332	-0.5525305664186876
854.7016217218439	1588.0666666666666	30503.733333333334	0.04556108098104887
855.4372646455213	1587.2	30648.666666666668	-0.12302148617624754
856.1728342650856	1586.9333333333334	30788.333333333332	0.13535980139335588
856.9083305783716	1587.4333333333334	30971.033333333333	0.05912468790996627
857.6437535832143	1587.2333333333333	31087.033333333333	0.12220935031379238
858.3791032774483	1587.4333333333334	31142.466666666667	0.08915538258434601
859.1143796589085	1587.1	31131.433333333334	0.1926095043078427
859.8495827254299	1587.1666666666667	31278.1	-0.1282126413538025
860.5847124748469	1586.7666666666667	31349.433333333334	-0.09094678443731118
861.3197689049947	1587.1	31449.866666666665	-0.008725717691986953
862.0547520137079	1587.6333333333334	31610.166666666668	-0.41881870649895386
862.7896617988213	1586.9	31684.8	-0.09426181575150588
863.5244982581698	1587.8	31780.033333333333	-0.13662946283628044
864.2592613895882	1586.7333333333333	31844.633333333335	0.33311950467168544
864.9939511909114	1587.3333333333333	31797.933333333334	-0.3975419943350663
865.728567659974	1587.1666666666667	31893.566666666666	-0.18672913916248154
866.4631107946109	1587.5333333333333	31987.8	0.22911065665335925
867.197580592657	1587.4333333333334	32053.2	0.1516063629329871
867.931977051947	1587.9	32145.733333333334	-0.18235179770402415
868.6663001703158	1587.4666666666667	32188.333333333332	-0.1329135297001087
869.4005499455982	1588.0	32226.433333333334	-0.09023702115583093
870.1347263756289	1587.0	32290.6	0.2188271209874445
870.8688294582428	1586.8666666666666	32396.266666666666	0.14004451386179564
871.6028591912748	1587.5	32507.2	0.25617880444329105
872.3368155725594	1586.7666666666667	32605.466666666667	0.10128609789339536
873.0706985999318	1586.4333333333334	32594.366666666665	0.11486369230788142
873.8045082712266	1587.1	32628.433333333334	-0.00046636124810720995
874.5382445842787	1587.6333333333334	32745.0	0.3276840178873656
875.2719075369228	1587.1333333333334	32922.333333333336	0.13769421516310185
876.0054971269938	1586.7666666666667	33089.666666666664	0.1024869638566266
876.7390133523264	1586.4333333333334	33249.23333333333	0.12620772064196403
877.4724562107556	1587.3333333333333	33522.46666666667	0.07434903651263831
878.2058257001161	1587.0666666666666	33711.73333333333	-0.00811134504376588
878.9391218182427	1587.1333333333334	33766.666666666664	-0.08591593553484095
879.6723445629702	1587.3666666666666	33839.166666666664	0.22493616563719745
880.4054939321335	1587.1333333333334	33954.23333333333	0.039360591773316876
881.1385699235674	1586.7666666666667	34192.23333333333	-0.08168637340927608
881.8715725351066	1586.9333333333334	34414.8	0.07806074501723508
882.604501764586	1587.2	34655.0	0.23559052496678512
883.3373576098403	1586.2	34825.03333333333	0.09669824842069087
884.0701400687044	1587.1666666666667	34939.96666666667	0.19405967812688582
884.8028491390132	1587.2333333333333	35142.2	0.5132686142622005
885.5354848186014	1586.3	35264.933333333334	-0.09541438674121282
886.2680471053038	1586.8	35367.73333333333	-0.27375079408306635
887.0005359969554	1586.8	35516.63333333333	0.16557541067518086
887.7329514913906	1587.3	35687.7	0.3533487602886452
888.4652935864447	1586.9	35861.1	0.4094720162017241
889.1975622799522	1587.1	36055.53333333333	-0.21120485186206117
889.929757569748	1587.1666666666667	36279.53333333333	-0.07343533465835993
890.6618794536669	1587.2	36432.066666666666	-0.23716018055044258
891.3939279295437	1586.7666666666667	36505.7	0.29361764157038156
892.1259029952132	1587.3	36565.3	0.0769873765144025
892.8578046485103	1587.4666666666667	36769.03333333333	0.2938955652244194
893.5896328872698	1587.3333333333333	36900.9	-0.1500125349965337
894.3213877093264	1586.8333333333333	37140.433333333334	-0.009772053370481868
895.0530691125149	1587.1	37436.9	0.04603670041423382
895.7846770946703	1586.7666666666667	37704.53333333333	-0.18072920688970204
896.5162116536272	1587.5	37897.666666666664	0.03947205567286232
897.2476727872206	1587.1	37978.333333333336	0.2403385210884199
897.9790604932853	1586.7666666666667	38121.76666666667	-0.18341853630653562
898.7103747696559	1587.2	38279.5	0.09430466427569507
899.4416156141674	1586.4666666666667	38490.63333333333	0.3276709605671362
900.1727830246544	1587.4666666666667	38753.46666666667	0.5054869279198725
900.9038769989521	1587.5666666666666	38955.26666666667	-0.09877737479828574
901.634897534895	1587.5333333333333	39163.933333333334	0.1144357057211964
902.365844630318	1587.1333333333334	39328.46666666667	-0.44854641184233096
903.0967182830558	1586.7	39488.833333333336	0.18031487472431101
903.8275184909435	1587.7666666666667	39659.066666666666	0.1719054852543582
904.5582452518156	1587.3333333333333	39913.833333333336	0.26674848653778327
905.288898563507	1587.5	40037.066666666666	0.21729816790946904
906.0194784238527	1587.4	40100.46666666667	-0.010148775483560139
906.7499848306873	1586.9333333333334	40348.23333333333	-0.08103710859389893
907.4804177818455	1587.1333333333334	40629.03333333333	-0.20648288590223773
908.2107772751625	1587.1333333333334	40901.3	0.04676716957020215
908.9410633084728	1586.7666666666667	41144.333333333336	-0.0054893636517956935
909.6712758796114	1587.0666666666666	41256.9	0.27195366952421907
910.4014149864129	1587.5666666666666	41365.566666666666	0.002183596830907875
911.1314806267123	1587.5333333333333	41535.53333333333	-0.05471641113867941
911.8614727983444	1587.0	41765.066666666666	0.19424949921963378
912.5913914991438	1587.4666666666667	41913.53333333333	-0.11593691646584732
913.3212367269456	1586.8333333333333	42020.96666666667	0.29583044844788875
914.0510084795844	1586.6666666666667	42124.13333333333	0.030712859965043998
914.7807067548952	1586.7333333333333	42263.1	0.190089094180722
915.5103315507125	1586.9666666666667	42255.833333333336	0.10146040133283026
916.2398828648716	1586.5666666666666	42329.566666666666	-0.4346844556859404
916.9693606952068	1587.0666666666666	42539.9	0.273688721295644
917.6987650395532	1587.6666666666667	42674.8	0.23119404655790615
918.4280958957455	1587.0	42812.933333333334	0.020367172283938063
919.1573532616186	1587.4666666666667	42889.666666666664	0.2012344712596856
919.8865371350073	1587.1333333333334	42872.066666666666	-0.012973785284565026
920.6156475137464	1587.3	42905.4	0.3599756571175964
921.3446843956707	1587.3333333333333	42822.433333333334	-0.14602133759470554
922.0736477786149	1586.8	42803.166666666664	0.10678747751529814
922.802537660414	1586.7	42832.566666666666	0.08880707109146203
923.5313540389027	1587.5666666666666	42814.23333333333	0.18052535731669023
924.2600969119159	1587.1666666666667	42819.46666666667	0.06987366256923308
924.9887662772883	1587.3	42749.433333333334	0.0721032920079924
925.7173621328548	1586.9	42676.2	0.13460617337863987
926.4458844764501	1587.0	42559.566666666666	-0.11975942527044854
927.1743333059092	1587.6666666666667	42365.166666666664	-0.03443475338209513
927.9027086190666	1586.8666666666666	42085.9	0.19986195644609714
928.6310104137575	1587.9333333333334	41574.73333333333	-0.06516078840876723
929.3592386878165	1587.0	41010.13333333333	-0.01982876944508038
930.0873934390784	1586.4333333333334	40360.8	-0.11385739761579823
930.815474665378	1587.0	39559.96666666667	-0.004193523845982582
931.5434823645503	1587.5333333333333	38653.7	0.012498031349650053
932.2714165344298	1587.5666666666666	37585.4	0.41280071369720917
932.9992771728516	1586.2666666666667	36456.433333333334	-0.21126189961270503
933.7270642776504	1586.7666666666667	35332.166666666664	-0.049760139029197854
934.4547778466609	1586.8333333333333	34286.8	0.36317100835643057
935.1824178777181	1586.3333333333333	33423.96666666667	0.1841914197661704
935.9099843686568	1586.8666666666666	32693.066666666666	0.41253050400633223
936.6374773173115	1587.4	32164.433333333334	0.23820714999839504
937.3648967215174	1587.0333333333333	31808.6	0.2769570291731009
938.0922425791092	1587.5666666666666	31600.233333333334	0.1963591108474447
938.8195148879216	1587.0666666666666	31692.266666666666	0.09714523003610369
939.5467136457895	1587.5	31930.966666666667	-0.17934778945481006
940.2738388505477	1586.8333333333333	32275.733333333334	0.13351649611732572
941.000890500031	1586.8333333333333	32734.4	0.3752321742424351
941.7278685920743	1587.4666666666667	33292.36666666667	0.5866715057391317
942.4547731245123	1587.1333333333334	33883.76666666667	0.14839114669683168
943.1816040951798	1586.6333333333334	34564.566666666666	0.13215152846305356
943.9083615019116	1587.5	35321.433333333334	0.8797632855325266
944.6350453425426	1586.6666666666667	36058.23333333333	0.6859067828158183
945.3616556149077	1586.9	36826.36666666667	0.40894157484020893
946.0881923168415	1587.2333333333333	37615.1	0.39677110125107223
946.8146554461789	1587.0666666666666	38356.7	0.3722131044840118
947.5410450007547	1587.6666666666667	39175.03333333333	0.026960793893360566
948.2673609784038	1587.3666666666666	39944.23333333333	0.2295293742043335
948.9936033769609	1586.9666666666667	40765.433333333334	0.36891864868651447
949.7197721942608	1586.9333333333334	41525.8	0.14501062164980058
950.4458674281384	1587.3333333333333	42319.7	0.315358616465591
951.1718890764284	1586.8333333333333	43061.666666666664	0.17595309770492765
951.8978371369658	1587.3	43736.3	0.26454452145671126
952.6237116075853	1587.1666666666667	44299.7	0.3675536771221036
953.3495124861216	1588.0666666666666	44824.7	0.8006221223117366
954.0752397704097	1586.8333333333333	45312.166666666664	0.12417188666520454
954.8008934582843	1587.2666666666667	45878.933333333334	0.19942085567401838
955.5264735475803	1586.4666666666667	46363.933333333334	-0.03523809451569208
956.2519800361324	1587.1666666666667	46809.46666666667	-0.05505684592086408
956.9774129217755	1586.6	47322.166666666664	0.0560286647373794
957.7027722023442	1587.1333333333334	47809.63333333333	0.38006724788140067
958.4280578756737	1586.8666666666666	48147.73333333333	0.20711892607383753
959.1532699395985	1587.3333333333333	48422.2	0.31322745229913257
959.8784083919536	1586.9	48734.5	0.2801162832268864
960.6034732305736	1587.5666666666666	49016.5	0.32182606342137415
961.3284644532936	1587.6333333333334	49277.833333333336	-0.0006071047138114415
962.053382057948	1587.0	49615.6	0.08862469858463719
962.7782260423721	1587.1666666666667	49880.166666666664	0.15110713083630958
963.5029964044004	1586.1	50112.666666666664	0.06802246236050236
964.2276931418677	1587.1	50269.3	0.09011156739789951
964.952316252609	1586.7333333333333	50435.0	0.06312844125976198
965.6768657344589	1587.4	50447.8	-0.45929124870636046
966.4013415852523	1587.1	50536.0	0.320707965173064
967.1257438028242	1586.9333333333334	50524.63333333333	0.035203355813945986
967.8500723850091	1587.3	50584.13333333333	0.10933304245216181
968.574327329642	1587.3333333333333	50655.8	0.22870550580139243
969.2985086345576	1587.3	50842.63333333333	0.32253561667177677
970.0226162975908	1587.5666666666666	50828.333333333336	0.18407915833847477
970.7466503165765	1587.2333333333333	50772.03333333333	0.24023839582908946
971.4706106893493	1587.8	50758.6	0.136039734597678
972.1944974137441	1587.2333333333333	50570.03333333333	0.059408038132061775
972.9183104875957	1587.5333333333333	50184.333333333336	0.11470265310022769
973.6420499087391	1587.1333333333334	49865.1	0.22225084186122981
974.3657156750087	1587.1	49594.933333333334	0.09318714851220604
975.0893077842397	1587.4	49363.833333333336	-0.08483302346151872
975.8128262342667	1587.3	49345.63333333333	0.28138604531859696
976.5362710229247	1588.0333333333333	49187.53333333333	0.115585153399019
977.2596421480483	1586.8666666666666	49103.2	0.1569299469481541
977.9829396074724	1587.3	49020.833333333336	0.0009155863145867342
978.7061633990318	1586.7666666666667	48854.03333333333	0.1525485845800876
979.4293135205613	1587.3	48612.26666666667	0.05972637448640446
980.1523899698958	1587.3333333333333	48436.0	0.20553710311427606
980.87539274487	1586.3666666666666	48438.5	0.14370056881776502
981.5983218433189	1587.4666666666667	48469.933333333334	-0.18955105032104957
982.3211772630771	1587.5333333333333	48456.566666666666	0.18783414969427437
983.0439590019795	1586.9333333333334	48557.4	0.08599741219375306
983.7666670578608	1587.6	48585.0	-0.3091493609319232
984.4893014285559	1587.6666666666667	48640.96666666667	0.1052329368112648
985.2118621118997	1587.5333333333333	48525.73333333333	-0.08634784080328976
985.9343491057269	1587.4666666666667	48476.36666666667	0.2748656341574966
986.6567624078724	1587.5	48287.96666666667	-0.10600221494538227
987.3791020161709	1587.0	48283.7	0.06696750217692635
988.1013679284573	1587.0333333333333	48315.23333333333	0.1437718526237423
988.8235601425663	1586.6	48332.066666666666	0.2255109771251473
989.5456786563328	1587.1666666666667	48375.76666666667	0.14575276005368948
990.2677234675917	1586.9	48466.46666666667	0.12446485716496115
990.9896945741776	1586.6666666666667	48423.333333333336	0.04481954974683182
991.7115919739255	1587.5333333333333	48275.03333333333	0.37814224691540627
992.4334156646702	1587.3333333333333	47987.63333333333	-0.13257599903623996
993.1551656442463	1587.1	47668.73333333333	0.29634325618555013
993.8768419104888	1587.4333333333334	47268.6	0.2554986763155968
994.5984444612325	1587.1333333333334	46942.13333333333	0.17111505835238625
995.3199732943121	1586.7333333333333	46604.5	0.14087166743548354
996.0414284075626	1586.6	46351.76666666667	0.010025119478332713
996.7628097988187	1587.3666666666666	46167.36666666667	-0.3015698450027837
997.4841174659151	1587.5666666666666	46021.86666666667	-0.23288113536579913
998.2053514066869	1587.6666666666667	45798.566666666666	0.12280791862316012
998.9265116189687	1587.6	45320.96666666667	-0.32162928524510503
999.6475981005952	1587.3333333333333	44709.03333333333	0.1168435779020193
1000.3686108494015	1587.4666666666667	44135.333333333336	0.09970173989253217
1001.0895498632223	1586.9333333333334	43779.8	0.024017846907509684
1001.8104151398923	1587.6333333333334	43429.3	-0.04947267371691434
1002.5312066772464	1587.0666666666666	43087.3	0.2344763386696346
1003.2519244731194	1587.2	42723.36666666667	-0.09148857023485868
1003.9725685253462	1587.6	42360.333333333336	-0.19807441765837472
1004.6931388317614	1586.8666666666666	42023.7	0.1937224894290122
1005.4136353902	1586.9	41465.333333333336	0.0689783907276883
1006.1340581984969	1587.0666666666666	40887.86666666667	0.3681384760354185
1006.8544072544867	1587.1333333333334	40164.6	0.23347289464296164
1007.5746825560042	1587.6333333333334	39553.63333333333	0.10525189410990876
1008.2948841008844	1587.8	38978.13333333333	-0.03639262453710278
1009.0150118869618	1587.0333333333333	38544.63333333333	0.02937888090061549
1009.7350659120716	1587.3666666666666	38223.0	0.10354101395855875
1010.4550461740483	1587.5	37904.066666666666	0.04424899137118954
1011.174952670727	1587.1	37589.4	0.002814700935630406
1011.8947853999423	1587.7	37170.36666666667	-0.14237096255565096
1012.614544359529	1587.2666666666667	36632.36666666667	0.15410674089185272
1013.334229547322	1587.4333333333334	35965.3	-0.29803575226537876
1014.0538409611561	1587.5	35328.166666666664	0.28283700033737397
1014.7733785988661	1586.7333333333333	34661.86666666667	-0.08227694603303495
1015.4928424582868	1587.4333333333334	34098.433333333334	-0.5344517243711319
1016.2122325372529	1587.5333333333333	33656.13333333333	0.06410670470828381
1016.9315488335994	1587.1	33249.13333333333	-0.3190216499506685
1017.6507913451611	1587.7333333333333	32925.666666666664	0.04342524429326259
1018.3699600697728	1587.0666666666666	32579.266666666666	0.028494086119742166
1019.0890550052692	1587.3	32170.866666666665	0.4134241711327135
1019.8080761494851	1587.3666666666666	31610.9	-0.08919251023893077
1020.5270235002555	1587.6333333333334	30967.066666666666	-0.2640294736464718
1021.2458970554151	1587.2	30232.5	-0.07125136161342786
1021.9646968127987	1587.1	29544.3	0.679896996194407
1022.6834227702411	1587.2333333333333	28959.233333333334	0.4476624841110285
1023.4020749255772	1587.7	28482.3	0.4690840250530398
1024.1206532766416	1587.1666666666667	28070.333333333332	0.1837063930789963
1024.8391578212693	1587.0666666666666	27735.866666666665	-0.1428103199247925
1025.5575885572953	1587.6333333333334	27424.033333333333	0.4013698523306498
1026.2759454825539	1587.2	26974.7	0.11006657722721595
1026.9942285948803	1586.6666666666667	26414.866666666665	0.033819152843013865
1027.7124378921092	1587.6666666666667	25833.166666666668	-0.004179533995975505
1028.4305733720753	1587.2666666666667	25247.433333333334	0.4389184667614325
1029.1486350326138	1587.4333333333334	24608.966666666667	0.21636919690663803
1029.866622871559	1587.4333333333334	24125.1	0.22872754149889246
1030.584536886746	1588.0666666666666	23703.566666666666	0.05367931754262475
1031.3023770760096	1587.0333333333333	23383.333333333332	0.21723842582772085
1032.0201434371845	1586.6666666666667	23056.666666666668	0.10384931987183608
1032.7378359681059	1587.4666666666667	22729.366666666665	0.17875118194385556
1033.455454666608	1587.3333333333333	22338.533333333333	-0.3995532526250563
1034.1729995305259	1587.5666666666666	21935.266666666666	0.04268942700810821
1034.8904705576945	1587.7666666666667	21417.666666666668	0.1876590363911387
1035.6078677459486	1586.9666666666667	20891.766666666666	-0.4931477390623974
1036.3251910931228	1587.2	20397.066666666666	-0.1377404502991849
1037.042440597052	1587.3	19919.933333333334	-0.14843005090698455
1037.7596162555712	1586.7333333333333	19514.266666666666	0.174455029127766
1038.4767180665153	1587.8666666666666	19161.4	0.30572484265779415
1039.1937460277186	1586.5333333333333	18865.866666666665	0.189382218944008
1039.9107001370162	1586.5666666666666	18601.966666666667	-0.06805763468776388
1040.627580392243	1586.8333333333333	18320.2	-0.2836689039035834
1041.3443867912338	1587.7	17983.4	-0.004414696887549571
1042.0611193318232	1587.3	17559.466666666667	-0.29537186761027917
1042.7777780118463	1587.7	17112.233333333334	0.11564424055073173
1043.4943628291376	1587.6	16652.2	0.04132325935419322
1044.2108737815322	1587.3333333333333	16222.533333333333	-0.33321740381356807
1044.9273108668647	1587.3333333333333	15854.233333333334	0.4680242498916067
1045.64367408297	1587.1333333333334	15514.866666666667	0.4398888022760054
1046.359963427683	1587.5666666666666	15237.466666666667	-0.16117459404535464
1047.0761788988382	1586.8333333333333	14978.6	-0.09079440165442375
1047.7923204942708	1586.8666666666666	14736.166666666666	-0.39175498227884675
1048.5083882118154	1587.3333333333333	14466.0	-0.23711337223604412
1049.224382049307	1587.2666666666667	14169.666666666666	0.22095878467130198
1049.9403020045802	1587.1666666666667	13837.3	0.07800189915029476
1050.6561480754697	1586.6	13505.866666666667	0.5760761138683496
1051.3719202598106	1587.0	13179.733333333334	0.6098203419227256
1052.0876185554378	1586.9333333333334	12896.266666666666	0.35087468859511595
1052.8032429601856	1587.3333333333333	12658.266666666666	0.5194323790713519
1053.5187934718892	1587.4333333333334	12435.933333333332	-0.11874736867551239
1054.2342700883835	1587.0666666666666	12279.5	-0.21927639226225348
1054.949672807503	1587.1	12135.066666666668	0.12902880477135223
1055.6650016270826	1587.0	11972.4	0.04042574562241089
1056.3802565449573	1587.4666666666667	11754.2	-0.13382663644840362
1057.0954375589617	1587.2333333333333	11531.2	-0.3725264257444632
1057.8105446669308	1587.7333333333333	11314.533333333333	0.1161036100636153
1058.5255778666992	1586.6666666666667	11081.633333333333	-0.5515721979487951
1059.240537156102	1587.1333333333334	10858.933333333332	-0.3012351761015463
1059.9554225329737	1586.9333333333334	10675.133333333333	-0.09078511396773516
1060.6702339951491	1587.1666666666667	10505.3	-0.30831065363094134
1061.3849715404633	1586.9666666666667	10382.533333333333	0.4891028682411701
1062.0996351667509	1588.0333333333333	10267.2	-0.05837459561807865
1062.8142248718468	1587.0	10143.366666666667	-0.23003692536489048
1063.528740653586	1587.3	9998.133333333333	-0.25809894692087226
1064.2431825098029	1586.7666666666667	9820.366666666667	-0.16699881722596913
1064.9575504383324	1587.1	9623.033333333333	0.28292272834680887
1065.6718444370097	1587.3	9418.833333333334	-0.17372296980447058
1066.386064503669	1586.9333333333334	9239.9	0.4163552801632282
1067.1002106361457	1587.2333333333333	9089.433333333332	-0.22570824377799867
1067.8142828322743	1587.3333333333333	8972.7	0.3333547000509115
1068.5282810898898	1587.2333333333333	8876.8	0.033761920792673906
1069.2422054068265	1587.0666666666666	8776.866666666667	0.3202605842920849
1069.95605578092	1587.0333333333333	8667.333333333334	0.028625543774785538
1070.6698322100044	1587.5	8531.2	-0.08546990644958392
1071.383534691915	1586.8666666666666	8359.633333333333	0.05130194554238455
1072.0971632244864	1586.9	8187.233333333334	0.28741682242152444
1072.8107178055534	1587.2	8022.9	-0.723704435772416
1073.524198432951	1586.7333333333333	7895.9	-0.1147106403666635
1074.2376051045137	1587.2333333333333	7782.666666666667	-0.39237781692008844
1074.9509378180765	1586.8333333333333	7693.066666666667	-0.4715274195787874
1075.6641965714741	1587.2333333333333	7604.4	-0.48811592023418743
1076.3773813625414	1587.4333333333334	7500.7	-0.46000591706234334
1077.0904921891133	1587.0	7408.033333333334	0.5624094169471928
1077.8035290490245	1587.8	7275.5	-0.2162903539493749
1078.51649194011	1586.9666666666667	7149.933333333333	0.5390095019875827
1079.2293808602042	1587.0	7021.633333333333	-0.9286537690589052
1079.9421958071423	1587.1	6909.7	0.046239301803664194
1080.6549367787588	1587.7666666666667	6814.433333333333	-0.42079582863985
1081.367603772889	1587.5666666666666	6756.833333333333	0.7119077844252998
1082.080196787367	1586.9333333333334	6691.2	0.1475050180668476
1082.7927158200282	1587.5333333333333	6616.1	0.08925348121307881
1083.5051608687072	1587.1	6516.1	0.11455818473677341
1084.217531931239	1587.4666666666667	6392.1	0.20794853612370437
1084.9298290054578	1587.4666666666667	6272.633333333333	0.9031759674990597
1085.6420520891993	1588.0666666666666	6168.966666666666	-0.08531656279699643
1086.3542011802977	1587.1666666666667	6089.9	-0.4209665852779304
1087.0662762765878	1587.2	6030.433333333333	-0.8462799959909424
1087.7782773759047	1587.3333333333333	5972.433333333333	-0.9793777275732404
1088.4902044760831	1586.9666666666667	5899.566666666667	0.10743049343532711
1089.202057574958	1587.1333333333334	5820.766666666666	1.4248047453709656
1089.9138366703637	1587.3333333333333	5717.1	0.4383961531905645
1090.6255417601355	1586.8333333333333	5632.133333333333	0.7593251599380683
1091.337172842108	1586.9333333333334	5545.633333333333	1.2451216786294825
1092.048729914116	1588.1666666666667	5482.1	1.14283679167487
1092.7602129739944	1587.1	5439.2	0.011274372916363747
1093.471622019578	1587.4666666666667	5382.633333333333	0.675683428800879
1094.1829570487016	1587.8666666666666	5326.166666666667	0.8489016982352166
1094.8942180592	1587.3	5222.233333333334	-1.069999997503649
1095.605405048908	1587.0666666666666	5142.266666666666	-1.0858435246366298
1096.3165180156604	1587.5333333333333	5084.433333333333	0.8204558143606908
1097.027556957292	1588.1666666666667	5040.3	1.158947925457114
1097.7385218716379	1587.9333333333334	4994.266666666666	-0.6285261141789161
1098.4494127565324	1587.0333333333333	4950.966666666666	0.9219138192019338
1099.1602296098106	1586.9666666666667	4864.8	-0.6443277577884502
1099.8709724293074	1587.2666666666667	4780.6	-0.8152365178581664
1100.5816412128574	1586.7	4709.766666666666	-0.6762332124864696
1101.2922359582956	1587.0333333333333	4661.133333333333	0.42874672303961786
1102.0027566634565	1587.3666666666666	4631.066666666667	0.8712601674362997
1102.7132033261753	1586.8	4579.466666666666	0.26129380332913316
1103.4235759442865	1587.1666666666667	4502.866666666667	-0.3622946492302417
1104.1338745156252	1587.3333333333333	4434.633333333333	0.05593072883725395
1104.844099038026	1587.2	4380.866666666667	-0.30562414482129047
1105.5542495093239	1587.0666666666666	4339.833333333333	-1.3441921403815482
1106.2643259273534	1586.9	4294.233333333334	0.1230015718865917
1106.9743282899494	1586.5666666666666	4223.5	1.2094590719899576
1107.684256594947	1586.4666666666667	4137.866666666667	-0.03404228744856317
1108.394110840181	1587.2333333333333	4080.266666666667	-0.5222955273164781
1109.1038910234856	1587.3666666666666	4044.0666666666666	1.233314189092346
1109.8135971426964	1586.5666666666666	3982.5666666666666	0.12085556830548977
1110.5232291956477	1587.4333333333334	3908.633333333333	-1.1646880701813618
1111.2327871801745	1587.0333333333333	3837.5333333333333	-1.8358273489972292
1111.9422710941117	1587.3	3796.5666666666666	-0.08517569390792229
1112.6516809352938	1587.1666666666667	3752.5666666666666	1.2720799567859022
1113.3610167015559	1587.4	3694.4333333333334	1.417645032509149
1114.0702783907325	1587.7	3630.3333333333335	0.37578235952771055
1114.7794660006589	1587.4666666666667	3587.633333333333	0.32581590634387053
1115.4885795291696	1587.4333333333334	3548.4	-1.966619882377272
1116.1976189740992	1586.9333333333334	3501.633333333333	-1.8936028359396977
1116.906584333283	1587.1666666666667	3457.2	-0.9279634916815029
1117.6154756045555	1586.8	3422.5666666666666	-0.22074619701743112
1118.3242927857516	1587.3	3383.8	-0.491269737341488
1119.0330358747062	1587.0	3350.4	1.1343795085875488
1119.741704869254	1587.3	3302.8	-0.3795727687243443
1120.4502997672296	1586.5666666666666	3262.733333333333	0.5703940126941535
1121.1588205664682	1586.5666666666666	1663.4	5.117209982585895
1121.8672672648045	1586.3666666666666	1661.4333333333334	-1.7321761660508266
1122.5756398600731	1587.0	1661.7666666666667	-2.8946640059813222
1123.2839383501089	1586.6333333333334	1663.3333333333333	8.962706958555328
