# Supplementary material for: Roblonski: A Material-Efficient Robo-Fluidic Toolbox for Rapid Photochemical Characterization
Source: ACS Cent Sci. 2026 Feb 6;12(3):333–44. doi: 10.1021/acscentsci.5c02027 (PMC13022720; doi:10.1021/acscentsci.5c02027)
Supplement: Supplementary file 2 [file oc5c02027_si_002.zip › BeerLambertStudy/Raw Data (Automataed)/BLEC Study (2025 Jun 12)/Rubpy2/blec_Rubpy2__12062025_aABS_i4_eREF_d105e-01_t-1_m0_v0.csv]

name	C:/Users/cbe.mabolha.shared/Documents/Gilson Spectroscopy Project\BLEC Study (2025 Jun 12)\Rubpy2\blec_Rubpy2__12062025_aABS_i4_eREF_d105e-01_t-1_m0_v0.csv
2025-06-12 18:23:33.795711
count	30
interval	0.1 (Sec)
integration_time	40000 (uSec)
NLC=False	DCC=False	WCAL=-5	Slit=S5
Conc_0=0.105	FRAC=0.0	Conc_(4;None)=0.0
wavelength (nm)	dark reference (int)	light reference (int)	abs (mOD)
W	D	L	S
344.6678771972656	1602.9	1677.5	-1.9362247046917938
345.45221902608614	1590.4333333333334	1666.1666666666667	6.742342942352005
346.236489003635	1587.4666666666667	1663.2333333333333	1.723013208736739
347.02068712774695	1586.1333333333334	1661.6666666666667	-0.38314469349018737
347.8048133962569	1586.5333333333333	2388.6	-0.7754133611328933
348.5888678069997	1586.8666666666666	2403.366666666667	-0.38988326301969956
349.3728503578101	1587.2333333333333	2422.4333333333334	3.026454630187932
350.15676104652283	1588.1	2429.0666666666666	-2.711346254766987
350.94059987097285	1588.6	2433.9333333333334	-1.3507861071768021
351.72436682899485	1588.2	2444.3	0.5075906163409807
352.5080619184237	1586.6333333333334	2450.233333333333	-1.572865571972156
353.2916851370942	1587.1666666666667	2454.5	-0.5337772764774061
354.0752364828412	1586.3333333333333	2456.766666666667	-2.6363666956146883
354.8587159534994	1586.2	2462.4666666666667	-0.19820239877141174
355.6421235469038	1586.4	2467.733333333333	1.513796044126464
356.42545926088906	1587.6666666666667	2466.8	-0.27984483835165047
357.20872309329	1588.4666666666667	2467.0333333333333	-0.49404049226875163
357.9919150419415	1587.5333333333333	2463.266666666667	1.3410548762419736
358.77503510467835	1587.9666666666667	2455.3	-0.9669887656684809
359.5580832793353	1587.0666666666666	2451.5333333333333	1.4593636847085494
360.34105956374725	1586.8333333333333	2444.3333333333335	-0.8938359189141082
361.12396395574893	1586.7	2445.6	1.0124599104715795
361.9067964531752	1586.8333333333333	2443.5666666666666	2.4400534492872477
362.6895570538609	1587.2333333333333	2442.0	-0.9473920233388559
363.47224575564076	1587.8666666666666	2441.733333333333	-0.8468753549407746
364.2548625563497	1587.5	2436.8	1.588103089489782
365.0374074538224	1587.5333333333333	2438.9333333333334	0.7147201268249386
365.8198804458938	1587.2333333333333	2435.5333333333333	0.2560547694615906
366.6022815303986	1588.1666666666667	2429.9666666666667	-0.32662123399749377
367.3846107051717	1587.3	2431.8	-0.25705504266489904
368.1668679680479	1586.6333333333334	2436.4	1.2283153372865103
368.9490533168619	1587.6333333333334	2436.4666666666667	-2.448939621163435
369.7311667494487	1586.6666666666667	2445.266666666667	-0.08429465329983558
370.5132082636429	1587.9	2452.4333333333334	-0.28456923265084133
371.2951778572795	1587.7666666666667	2458.7	-0.3655258107001847
372.07707552819323	1587.2666666666667	2457.0333333333333	-1.9761450154482563
372.8589012742189	1587.3333333333333	2466.866666666667	1.3847846715909393
373.6406550931913	1587.4666666666667	2475.0333333333333	0.16313368154532357
374.4223369829453	1587.3666666666666	2483.133333333333	1.3434385234527788
375.2039469413157	1587.4	2488.4666666666667	-0.24092225801554087
375.9854849661373	1586.9333333333334	2478.866666666667	-0.632526852329722
376.7669510552448	1586.8333333333333	2488.1	-1.0107524967153398
377.5483452064732	1587.1666666666667	2491.233333333333	-2.681824039112723
378.3296674176572	1587.5666666666666	2504.0666666666666	0.01579568575353681
379.11091768663164	1587.3666666666666	2511.9333333333334	1.1602097752452905
379.89209601123133	1587.9	2520.1	1.6336530485336829
380.67320238929113	1587.2333333333333	2519.233333333333	-0.961961662207484
381.45423681864577	1587.6666666666667	2521.7	0.6203986368451001
382.23519929713007	1586.7666666666667	2529.7	1.6920785407681287
383.01608982257886	1587.8333333333333	2544.133333333333	-0.09081858709467171
383.796908392827	1587.6333333333334	2553.5333333333333	-0.7337701386338301
384.57765500570923	1588.4666666666667	2558.9666666666667	1.5990076926106165
385.3583296590604	1587.4333333333334	2547.0	-0.4222161192689341
386.1389323507153	1587.0	2548.9666666666667	0.22579128902435688
386.91946307850884	1587.9333333333334	2564.7	0.9792773471266039
387.69992184027564	1587.5666666666666	2580.4333333333334	-1.5282593848935007
388.48030863385065	1587.4333333333334	2601.7	-0.19977403824076326
389.2606234570687	1587.2	2595.266666666667	1.0208042113953342
390.04086630776453	1587.8	2580.1666666666665	-0.40826746311315887
390.82103718377294	1587.8333333333333	2584.4	-0.8997015339457878
391.6011360829288	1587.4333333333334	2592.266666666667	-0.41759780319910417
392.3811630030669	1587.0666666666666	2621.6666666666665	0.3219432917408606
393.161117942022	1587.0333333333333	2660.1	-0.552769147438955
393.941000897629	1587.8666666666666	2706.9333333333334	2.7511724753667868
394.72081186772266	1586.9666666666667	2713.866666666667	-0.12844389124234953
395.5005508501378	1587.5	2698.6	-2.753393898084456
396.28021784270925	1587.5333333333333	2705.8333333333335	0.8811587319232403
397.0598128432718	1587.7333333333333	2715.1	-0.2952419557666116
397.83933584966024	1586.7666666666667	2715.9333333333334	0.064107237831806
398.6187868597095	1587.6333333333334	2730.8333333333335	2.0053964422790473
399.3981658712542	1587.5666666666666	2749.3	2.4116772999813585
400.1774728821293	1587.0333333333333	2770.9333333333334	0.3302759326974572
400.9567078901696	1587.2666666666667	2800.6	0.45362117074053426
401.7358708932098	1587.1333333333334	2799.633333333333	1.459050961812808
402.5149618890848	1587.5	2782.633333333333	-0.2785064595809097
403.2939808756294	1587.8333333333333	2791.0333333333333	0.9756588545208121
404.07292785067847	1587.0	2815.633333333333	0.6367263853060121
404.8518028120667	1587.4	2824.9666666666667	-2.7983739974405157
405.630605757629	1587.7333333333333	2832.9	-0.08137535988368769
406.4093366852001	1587.5	2828.866666666667	1.4718693070404234
407.1879955926149	1587.2333333333333	2828.0666666666666	-0.5712944517893764
407.9665824777082	1587.0666666666666	2844.366666666667	-0.05756590837299407
408.74509733831474	1587.0333333333333	2860.733333333333	-1.814714115825683
409.52354017226935	1587.7	2874.7	0.0562448335828188
410.3019109774069	1587.2333333333333	2878.233333333333	-0.7842286081245791
411.08020975156217	1587.2333333333333	2890.2	-0.9100986595577781
411.8584364925699	1587.7	2915.3	0.7093552688019076
412.6365911982651	1587.0333333333333	2938.266666666667	0.7827929473012643
413.4146738664823	1586.7	2961.233333333333	-3.2213246650969984
414.19268449505654	1587.8	2995.266666666667	1.9896500293406227
414.97062308182257	1587.6333333333334	3030.266666666667	-0.7319205522918577
415.74848962461516	1588.0	3073.5666666666666	0.15594406932635835
416.52628412126916	1587.3666666666666	3144.233333333333	2.2093483056528114
417.3040065696194	1586.2333333333333	3219.766666666667	1.446924670277767
418.0816569675006	1587.4333333333334	3208.9666666666667	-1.568430908429456
418.8592353127476	1587.4666666666667	3198.766666666667	-1.3545223006997305
419.63674160319533	1587.2333333333333	3211.5	0.16937293350057758
420.4141758366785	1587.4	3249.733333333333	0.3397656123431275
421.1915380110319	1587.6666666666667	3266.7	-0.9817877374081081
421.9688281240904	1587.4	3267.3333333333335	-0.34455512291886004
422.7460461736888	1587.7	3317.266666666667	0.1171958901993641
423.52319215766187	1586.9	3391.733333333333	0.008021026732465316
424.3002660738445	1587.7333333333333	3466.0333333333333	0.3855323755625061
425.0772679200714	1586.8666666666666	3604.4	0.13635281656974027
425.8541976941775	1587.1666666666667	3754.5	-0.5206808227314799
426.6310553939975	1587.9	3826.4	2.0354147427101723
427.40784101736625	1587.1333333333334	3867.733333333333	-2.0581064700637777
428.18455456211865	1586.9666666666667	3998.7	1.5875639836049658
428.96119602608934	1587.0666666666666	4182.666666666667	-0.0
429.7377654071133	1588.0666666666666	4404.1	0.8387493119444805
430.5142627030252	1587.1666666666667	4518.866666666667	0.40509782843977044
431.29068791166	1587.2666666666667	4659.466666666666	-0.7579846317824936
432.06704103085235	1587.6	4788.966666666666	1.0277021020660977
432.8433220584372	1587.5	4883.466666666666	0.4834088677014685
433.6195309922492	1586.6666666666667	4939.833333333333	-1.3276836951613056
434.3956678301234	1587.1333333333334	4986.1	0.4687520620050217
435.1717325698944	1587.4	5001.466666666666	0.06360834881969618
435.9477252093971	1587.2666666666667	5016.366666666667	0.23647714120746466
436.72364574646633	1587.7666666666667	5065.7	-0.04994569681618179
437.49949417893686	1588.1	5121.966666666666	-1.1291646525734693
438.27527050464346	1587.4666666666667	5226.2	-0.14320023346922608
439.0509747214211	1587.0666666666666	5397.7	-0.3379768093852561
439.8266068271044	1588.5666666666666	5666.166666666667	-0.10649431943288319
440.6021668195283	1586.9333333333334	6032.0	0.1759002613416621
441.37765469652754	1587.4666666666667	6496.866666666667	0.38645519274954365
442.1530704559369	1587.3	6997.1	0.64806893948542
442.9284140955914	1587.5	7423.566666666667	-0.002480513368919208
443.7036856133256	1587.4666666666667	7740.466666666666	0.10118011906853643
444.47888500697445	1587.4666666666667	7903.8	-0.3940301304569828
445.2540122743727	1587.7666666666667	7950.8	1.2941783264333049
446.0290674133552	1587.6	7887.9	0.19994983525030674
446.8040504217568	1587.2333333333333	7809.833333333333	0.23736135852167362
447.5789612974122	1587.0333333333333	7725.3	0.7246327301976517
448.35380003815635	1587.0	7670.733333333334	0.7263665882954726
449.1285666418239	1587.5333333333333	7631.133333333333	-0.3112827436524625
449.90326110624983	1587.0666666666666	7635.1	0.4382471246537383
450.67788342926883	1587.3333333333333	7640.766666666666	-0.5544622933608739
451.4524336087157	1587.4333333333334	7677.3	-0.4751685214417566
452.22691164242536	1587.4333333333334	7725.066666666667	-0.2688020398809071
453.00131752823256	1587.7333333333333	7796.533333333334	0.23788907467113982
453.7756512639721	1587.2	7859.966666666666	0.33245481895270407
454.5499128474788	1587.4	7934.5	1.0870213293535793
455.32410227658755	1587.2666666666667	7981.466666666666	0.6275818319990717
456.09821954913303	1587.9	7974.833333333333	-0.47572074047621304
456.8722646629501	1587.8666666666666	7963.333333333333	0.5089247043124859
457.6462376158736	1586.9	7898.266666666666	0.7185271723799538
458.4201384057383	1587.8333333333333	7808.1	0.6101834165957492
459.1939670303791	1586.9666666666667	7665.933333333333	-0.5568916119057917
459.96772348763074	1587.1666666666667	7523.7	-0.4046093490841411
460.741407775328	1586.9666666666667	7387.6	-0.08983492822944428
461.51501989130577	1587.2666666666667	7250.566666666667	-0.4471033937731966
462.2885598333988	1588.0333333333333	7142.2	0.5529125361042517
463.0620275994419	1587.5	7046.5	-0.16968563995189898
463.83542318726995	1587.5	6980.2	0.4485362168534949
464.6087465947177	1587.1333333333334	6920.466666666666	-1.0708432232993237
465.38199781962	1588.0333333333333	6910.166666666667	0.3537508741846599
466.1551768598116	1587.4333333333334	6902.133333333333	0.5178414352294499
466.92828371312737	1587.4333333333334	6907.866666666667	-0.2801645524668965
467.7013183774021	1587.3	6948.433333333333	0.029703934954323236
468.4742808504707	1587.7333333333333	7000.6	0.35852527356685726
469.24717113016777	1587.6333333333334	7060.733333333334	0.11110523316658354
470.0199892143283	1587.1333333333334	7122.766666666666	0.15693704007942996
470.792735100787	1587.4333333333334	7192.766666666666	-0.20139816643105038
471.5654087873788	1587.9	7266.566666666667	0.6786370886694872
472.33801027193834	1587.8333333333333	7332.733333333334	0.012599603756860417
473.11053955230057	1587.6666666666667	7416.2	-0.45676539335296035
473.88299662630027	1587.3333333333333	7476.5	0.1376784841535151
474.65538149177223	1588.1333333333334	7514.633333333333	-0.65902058458152
475.4276941465513	1587.6	7551.1	0.11896450281793283
476.1999345884722	1587.4	7574.433333333333	0.28783410463433134
476.97210281536985	1587.5333333333333	7572.233333333334	0.26132146317407784
477.74419882507897	1587.5333333333333	7551.333333333333	1.0109710141561
478.51622261543446	1587.8666666666666	7515.7	0.13922317620828087
479.2881741842711	1587.3	7484.733333333334	0.3732761387705492
480.06005352942367	1587.5666666666666	7442.233333333334	1.1934507722912244
480.831860648727	1586.7666666666667	7394.666666666667	-0.15700228473803657
481.60359554001593	1587.6	7357.666666666667	0.8689458729787243
482.37525820112523	1588.2	7294.966666666666	-0.5247843408901394
483.14684862988975	1587.7333333333333	7256.3	0.9254671757155675
483.91836682414424	1587.5333333333333	7202.6	-0.3092678268060356
484.68981278172356	1587.4666666666667	7153.066666666667	-0.21583468449327367
485.46118650046253	1587.7	7108.366666666667	0.19933556306907144
486.23248797819593	1587.3	7080.8	1.6104555473128197
487.0037172127586	1587.8666666666666	7030.033333333334	-0.7760433658638429
487.7748742019853	1587.5666666666666	7007.0	0.38215212412278365
488.54595894371096	1586.8	6962.5	0.49848142260183154
489.31697143577026	1587.6	6924.2	-0.5123939422955394
490.08791167599804	1588.1666666666667	6896.633333333333	0.01636264068499638
490.8587796622292	1587.7333333333333	6865.1	-0.2413280421235388
491.6295753922984	1587.3333333333333	6846.266666666666	0.8183346558589487
492.4002988640406	1588.0	6815.3	0.47105330790792177
493.17095007529053	1588.3333333333333	6780.466666666666	0.1199073010928996
493.94152902388305	1586.9333333333334	6752.566666666667	-0.5909169452037654
494.71203570765294	1587.4333333333334	6724.333333333333	-0.06481229120660646
495.482470124435	1587.9	6685.166666666667	-0.19591912364631522
496.25283227206404	1588.5	6653.6	-0.9392932453088961
497.02312214837485	1587.7666666666667	6637.866666666667	0.06020221551937996
497.7933397512024	1587.5666666666666	6619.0	0.7083706818335928
498.56348507838123	1587.2666666666667	6584.266666666666	-1.0937008302532345
499.3335581277464	1587.6666666666667	6570.466666666666	-0.5487531162594743
500.10355889713264	1588.1333333333334	6561.433333333333	0.29992010200527947
500.8734873843747	1587.4666666666667	6550.433333333333	0.8262685117538613
501.6433435873074	1587.3	6546.666666666667	0.7742295965630915
502.4131275037657	1587.9333333333334	6551.666666666667	-0.5333827740841329
503.1828391315842	1586.8333333333333	6569.066666666667	0.5640566468016622
503.95247846859786	1587.1	6583.366666666667	-0.6022538982890546
504.72204551264144	1587.1666666666667	6604.366666666667	-0.6861759099488373
505.49154026154974	1588.4666666666667	6651.6	0.40905738940864805
506.2609627131576	1587.4666666666667	6688.3	0.48273878334780157
507.03031286529983	1587.5666666666666	6729.066666666667	-0.025339792597325477
507.7995907158112	1586.9	6791.266666666666	0.1391024321986127
508.5687962625266	1587.3333333333333	6852.266666666666	-0.5276033938700002
509.33792950328075	1587.5666666666666	6939.933333333333	1.3842995103258253
510.1069904359085	1587.5333333333333	7009.566666666667	0.03204041551259846
510.8759790582447	1588.2	7100.633333333333	0.6833365927187348
511.6448953681241	1587.0666666666666	7185.533333333334	0.6469301524312252
512.4137393633815	1587.0	7278.266666666666	0.08394793829381593
513.1825110418519	1587.7666666666667	7383.7	0.3373200008309485
513.9512104013698	1587.4	7479.133333333333	-0.34876582653028027
514.7198374397702	1587.4333333333334	7588.966666666666	-0.09165129466345287
515.4883921548881	1587.7	7698.033333333334	-0.06633198881169605
516.2568745445578	1587.2666666666667	7808.533333333334	0.5821236950319616
517.0252846066146	1587.6	7910.2	0.19008177525634445
517.793622338893	1587.3666666666666	8013.9	0.5905855853085055
518.561887739228	1587.1333333333334	8114.9	0.561435206412354
519.3300808054544	1586.7666666666667	8194.666666666666	-1.4063945683668257
520.0982015354069	1587.7666666666667	8294.933333333332	-0.11006243124825715
520.8662499269203	1586.9666666666667	8390.2	-0.1340359262771584
521.6342259778296	1587.0333333333333	8471.566666666668	-0.7500352833275412
522.4021296859694	1587.8666666666666	8563.2	0.5087665303201183
523.1699610491747	1587.7666666666667	8637.466666666667	0.6308791832500791
523.9377200652801	1587.9333333333334	8702.4	0.4988111740963036
524.7054067321207	1587.5	8766.9	0.20572067181424455
525.4730210475309	1586.9	8830.4	0.6800384738408706
526.2405630093459	1587.4666666666667	8892.366666666667	1.083385464182365
527.0080326154003	1587.5666666666666	8946.166666666666	0.34047418546291824
527.7754298635291	1588.1666666666667	8989.633333333333	0.1584563010241466
528.5427547515668	1587.2666666666667	9024.7	-0.6982087194934931
529.3100072773485	1587.9333333333334	9079.166666666666	0.02319009742345227
530.077187438709	1588.4	9116.566666666668	-0.28450721550811814
530.8442952334829	1587.9666666666667	9167.866666666667	0.6804398715996204
531.6113306595051	1588.1333333333334	9195.666666666666	0.4969447978785022
532.3782937146104	1587.4666666666667	9226.366666666667	0.946686174196051
533.1451843966338	1587.6666666666667	9264.633333333333	0.22257003251335336
533.9120027034099	1587.5333333333333	9307.266666666666	-0.33554131912882956
534.6787486327736	1586.8666666666666	9354.3	0.3038960573307999
535.4454221825597	1587.4	9379.033333333333	-0.599704331121614
536.212023350603	1587.4333333333334	9418.0	-0.48963324701771405
536.9785521347383	1587.1666666666667	9462.9	0.7064093435257589
537.7450085328004	1587.7	9482.066666666668	0.1357204655624642
538.5113925426242	1587.0666666666666	9497.566666666668	-0.33110987332695896
539.2777041620444	1587.1333333333334	9540.266666666666	0.6958827178444454
540.0439433888959	1588.0666666666666	9571.5	1.2766352735667958
540.8101102210134	1588.1	9574.0	0.03806953027996849
541.5762046562318	1587.9	9596.866666666667	-0.5238688887639598
542.3422266923859	1587.7333333333333	9608.033333333333	-0.09023963435470264
543.1081763273105	1587.4666666666667	9604.633333333333	-0.6441518298710016
543.8740535588404	1587.2333333333333	9619.8	-0.6285210775746038
544.6398583848105	1587.2666666666667	9642.466666666667	0.305624702346261
545.4055908030555	1588.2	9647.133333333333	0.6327679917946474
546.1712508114102	1587.3333333333333	9641.333333333334	0.034152469203191455
546.9368384077096	1587.8666666666666	9653.8	0.860546106208811
547.7023535897882	1586.9333333333334	9661.566666666668	0.5633152668794535
548.4677963554811	1587.6333333333334	9650.2	-0.5347349952382794
549.2331667026231	1588.1333333333334	9659.633333333333	0.2529614795429879
549.9984646290487	1587.3	9651.666666666666	0.1346546575401297
550.7636901325931	1586.9666666666667	9640.733333333334	0.4909894179673356
551.5288432110908	1587.5333333333333	9651.633333333333	-0.1292334772740664
552.2939238623768	1586.9333333333334	9639.633333333333	-1.0683270610536242
553.0589320842859	1588.3333333333333	9642.266666666666	1.1915400637715905
553.8238678746528	1587.3666666666666	9640.133333333333	0.4154680566565767
554.5887312313124	1587.9	9629.366666666667	0.07561620693719485
555.3535221520995	1588.2333333333333	9619.9	-0.45217338470741125
556.1182406348488	1587.7	9624.566666666668	0.8925399942584745
556.8828866773954	1587.8333333333333	9611.3	-0.13890640577235552
557.6474602775738	1587.4666666666667	9628.2	0.5260333016134086
558.411961433219	1587.8666666666666	9642.033333333333	-0.2533581456214615
559.1763901421657	1587.8333333333333	9644.1	-0.30896065762982855
559.9407464022488	1587.1	9660.533333333333	-0.09681667060201114
560.7050302113031	1587.9666666666667	9670.7	-0.37953417326140865
561.4692415671633	1588.4666666666667	9679.666666666666	-0.2700797486151805
562.2333804676643	1588.2	9697.733333333334	0.3893304193877724
562.997446910641	1587.7333333333333	9700.433333333332	-0.24974729675398252
563.7614408939281	1588.0666666666666	9730.066666666668	-0.4726908855433108
564.5253624153604	1587.7	9756.3	0.5515076490554337
565.2892114727728	1587.4333333333334	9765.466666666667	-0.47060928444720374
566.0529880639999	1587.2666666666667	9788.933333333332	0.5245412362487153
566.8166921868768	1587.9666666666667	9797.233333333334	0.5134620944210376
567.5803238392382	1587.6	9811.766666666666	0.07921789094083347
568.3438830189189	1587.8333333333333	9823.366666666667	-0.31453362623399456
569.1073697237535	1587.4333333333334	9854.7	0.2977823235152843
569.8707839515772	1587.9666666666667	9861.6	-0.015747130343661965
570.6341257002246	1588.0333333333333	9870.033333333333	0.5159502128568213
571.3973949675305	1587.1	9885.333333333334	-0.25462611908356075
572.1605917513298	1587.7	9897.9	-0.3621877930776085
572.9237160494572	1586.8333333333333	9941.733333333334	0.23224304398544723
573.6867678597476	1587.3666666666666	9948.6	-0.012119499735944662
574.4497471800358	1587.6333333333334	9939.233333333334	0.33814038402540275
575.2126540081566	1587.8333333333333	9955.4	0.3271065364593415
575.9754883419448	1588.0	9955.4	0.34615896963653026
576.7382501792351	1587.9	9977.133333333333	-0.200123784107168
577.5009395178625	1587.6333333333334	9983.666666666666	-0.14653270263387774
578.2635563556619	1587.5333333333333	10003.6	0.7333817998070025
579.0261006904677	1587.2	10021.466666666667	0.4258732172789632
579.7885725201152	1587.4	10037.3	0.20220625869185818
580.5509718424388	1588.1	10048.866666666667	0.6763766065563275
581.3132986552736	1587.5	10059.266666666666	0.08202973762670934
582.0755529564542	1587.8333333333333	10083.3	-0.18399565643517377
582.8377347438156	1588.5666666666666	10095.433333333332	-0.22797343201730116
583.5998440151925	1587.7333333333333	10124.933333333332	0.6533335432881969
584.3618807684197	1587.7666666666667	10138.333333333334	0.049101041855801046
585.123845001332	1587.8333333333333	10168.566666666668	0.34430312042820377
585.8857367117644	1587.3333333333333	10204.066666666668	0.15459146917460903
586.6475558975515	1587.5	10227.933333333332	-0.40024442953131467
587.4093025565281	1587.4	10290.733333333334	0.186332506088316
588.1709766865292	1587.4	10350.3	0.9509516463998001
588.9325782853895	1587.6	10393.0	0.7931540061625446
589.6941073509438	1588.0666666666666	10434.733333333334	-0.25519983247709377
590.4555638810269	1587.4	10509.833333333334	0.13144088742098456
591.2169478734736	1587.6666666666667	10567.233333333334	-0.08865965487247408
591.9782593261189	1587.9333333333334	10640.266666666666	-0.025586430831832742
592.7394982367973	1587.5666666666666	10718.833333333334	0.3552692928038558
593.5006646033439	1587.5666666666666	10817.566666666668	-0.1913046517340235
594.2617584235933	1587.2666666666667	10918.866666666667	0.1380911964839773
595.0227796953804	1587.7	11005.766666666666	-0.06916386073608188
595.78372841654	1587.5666666666666	11118.433333333332	0.5988613440819968
596.544604584907	1587.0666666666666	11224.866666666667	0.47490819291862807
597.3054081983161	1587.6	11339.666666666666	0.007422327456666779
598.0661392546021	1587.3333333333333	11461.033333333333	0.4797010953340506
598.8267977515999	1587.5666666666666	11569.266666666666	-0.1769008504659455
599.5873836871442	1587.8333333333333	11709.766666666666	0.4135272887464094
600.34789705907	1588.0666666666666	11853.133333333333	0.4021121381403105
601.1083378652119	1588.3666666666666	11966.566666666668	-0.9614115097673437
601.8687061034049	1588.0	12129.266666666666	0.2720015886294664
602.6290017714836	1587.4666666666667	12257.166666666666	1.0990280270182224
603.3892248672829	1587.6666666666667	12386.2	0.5003308207431773
604.1493753886377	1587.3666666666666	12521.333333333334	0.6134412647008748
604.9094533333828	1587.6	12653.6	0.16355513306630287
605.6694586993528	1588.1666666666667	12788.0	0.16935868344490934
606.4293914843829	1588.5333333333333	12922.9	0.017881451743150673
607.1892516863076	1587.7	13074.8	0.6280525539265832
607.9490393029618	1587.0	13208.666666666666	0.14825717811690264
608.7087543321802	1588.0333333333333	13346.433333333332	-0.19817168996521653
609.4683967717978	1587.2	13501.7	0.06075578224054338
610.2279666196492	1587.8666666666666	13648.266666666666	0.14886666560690953
610.9874638735695	1587.3666666666666	13769.566666666668	-0.2637293318380031
611.7468885313933	1587.6666666666667	13881.133333333333	0.1825625380499228
612.5062405909555	1587.4	13986.733333333334	-0.49591320315272736
613.2655200500909	1587.0	14153.866666666667	0.1981817154399054
614.0247269066342	1587.2666666666667	14264.8	-0.07421719612527089
614.7838611584203	1587.3333333333333	14368.466666666667	-0.39284997164097096
615.5429228032841	1587.8666666666666	14506.333333333334	0.2645430494282881
616.3019118390603	1587.7	14604.033333333333	0.470706389997451
617.0608282635836	1588.0666666666666	14692.333333333334	0.5781507142494141
617.8196720746892	1588.2333333333333	14758.066666666668	0.35079132480967185
618.5784432702114	1587.5	14838.7	0.2830408531171813
619.3371418479854	1587.8333333333333	14923.6	-0.26479055677131147
620.0957678058459	1587.4333333333334	15036.3	0.48142160930374095
620.8543211416277	1587.8	15076.333333333334	-0.2167411240948973
621.6128018531655	1587.2	15154.466666666667	0.7774827427380068
622.3712099382943	1587.3333333333333	15205.3	-0.04570843911506972
623.1295453948488	1587.6	15237.1	-0.2194860443284242
623.8878082206638	1588.2666666666667	15293.7	0.410021854434004
624.6459984135743	1587.5333333333333	15354.566666666668	-0.30798978242116076
625.4041159714149	1587.2333333333333	15417.1	-0.025121394546666422
626.1621608920203	1587.9333333333334	15472.033333333333	0.22318792066759693
626.9201331732256	1587.5666666666666	15511.533333333333	1.0075790550896988
627.6780328128656	1587.8	15537.666666666666	0.3529786147061933
628.4358598087749	1587.7333333333333	15547.3	-0.2757622841297238
629.1936141587885	1587.3333333333333	15585.733333333334	0.7317620805331665
629.9512958607411	1587.2333333333333	15639.433333333332	0.29061173035924365
630.7089049124675	1586.9666666666667	15666.3	0.2828492791346149
631.4664413118026	1587.6	15672.533333333333	-0.06885708519770999
632.2239050565811	1587.8666666666666	15695.9	-0.13337463464060068
632.9812961446379	1587.0333333333333	15717.7	0.20186803754731522
633.7386145738079	1587.7	15702.333333333334	0.15182073146404748
634.4958603419257	1587.3333333333333	15729.6	0.32358836771228583
635.2530334468262	1587.4	15732.033333333333	0.16480851279478267
636.0101338863443	1586.6666666666667	15716.933333333332	-0.20587604375214033
636.7671616583146	1587.7	15703.7	-0.35776507214182796
637.5241167605723	1588.5	15691.066666666668	0.30087281075046085
638.2809991909518	1587.2666666666667	15701.633333333333	0.2677787136274352
639.037808947288	1587.6666666666667	15671.066666666668	0.5307262638441427
639.7945460274159	1587.5333333333333	15639.866666666667	-0.3779128920468282
640.5512104291702	1587.6	15632.466666666667	0.05360133173750346
641.3078021503857	1587.4	15602.833333333334	0.01859252302382041
642.0643211888971	1587.3	15598.533333333333	-0.43889047666785336
642.8207675425394	1587.6	15572.266666666666	-0.5855103555296771
643.5771412091474	1587.5333333333333	15557.4	0.297509911459173
644.3334421865558	1588.2333333333333	15524.433333333332	-0.0540125925304128
645.0896704725996	1587.0	15498.1	0.0020812901091225105
645.8458260651132	1587.5333333333333	15480.0	0.010420508289382811
646.6019089619319	1587.2666666666667	15436.0	-0.15572609986586206
647.3579191608902	1588.4333333333334	15418.133333333333	0.4513913615611109
648.1138566598231	1587.4666666666667	15383.766666666666	0.4209739958429677
648.8697214565653	1587.6333333333334	15359.166666666666	-0.007358259839145065
649.6255135489516	1587.1	15331.7	-0.6115068049685889
650.3812329348169	1587.4	15321.433333333332	0.29734643265251365
651.1368796119959	1587.6333333333334	15357.166666666666	0.5733594638150354
651.8924535783235	1587.3333333333333	15373.433333333332	0.014701343277217938
652.6479548316345	1588.1333333333334	15353.766666666666	0.34296984166540173
653.4033833697637	1587.3333333333333	15355.6	0.8050960737016942
654.1587391905458	1587.2333333333333	15335.3	0.13585607513110487
654.9140222918159	1587.4333333333334	15334.4	0.26123927564574456
655.6692326714084	1588.0	15351.866666666667	0.3545926953695096
656.4243703271585	1587.2333333333333	15385.533333333333	-0.15524640903074974
657.1794352569008	1587.2666666666667	15387.733333333334	0.02517637008664239
657.9344274584702	1587.8	15405.566666666668	0.5042226669821023
658.6893469297014	1587.7333333333333	15429.0	0.1370335886922623
659.4441936684294	1587.2666666666667	15466.8	-0.2679707078391545
660.1989676724888	1587.7333333333333	15489.866666666667	-0.016660700577601165
660.9536689397146	1587.4	15515.0	-0.4882480104512204
661.7082974679414	1587.3333333333333	15561.466666666667	-0.4090070085367668
662.4628532550042	1587.0333333333333	15576.9	0.514592130741366
663.2173362987378	1587.4666666666667	15635.433333333332	0.35876345838605694
663.9717465969768	1587.6666666666667	15674.433333333332	-0.34515838030607443
664.7260841475563	1586.8666666666666	15761.633333333333	-0.06842073415224276
665.480348948311	1586.9333333333334	15814.3	-0.15666822270996822
666.2345409970756	1587.3333333333333	15892.1	0.4992048271613629
666.988660291685	1587.4666666666667	15964.3	-0.11376832827163914
667.742706829974	1587.3333333333333	16027.466666666667	-0.4058298109739379
668.4966806097776	1587.7666666666667	16113.966666666667	0.49458390841840155
669.2505816289303	1588.0333333333333	16202.666666666666	0.5411757594212897
670.0044098852671	1587.8333333333333	16286.366666666667	0.01871337034637726
670.7581653766227	1587.3333333333333	16341.733333333334	0.3494348427147882
671.511848100832	1587.8	16414.533333333333	0.21876355664244085
672.2654580557298	1586.9666666666667	16527.533333333333	0.33635169967452494
673.0189952391509	1587.3	16629.2	-0.49247485357366705
673.7724596489301	1587.6333333333334	16757.266666666666	0.34464143051784746
674.5258512829022	1587.7333333333333	16857.4	0.11567810576510236
675.279170138902	1587.3	16976.133333333335	-0.5048695603293741
676.0324162147645	1586.9333333333334	17113.366666666665	0.43097174405284
676.7855895083242	1587.8	17231.333333333332	0.14623738358843963
677.5386900174161	1587.5	17351.366666666665	-0.751464413859031
678.2917177398749	1587.5	17452.7	0.06844047081624098
679.0446726735356	1587.6	17572.333333333332	-0.2417397379313958
679.797554816233	1587.5666666666666	17689.433333333334	0.0026971769142739134
680.5503641658016	1587.8666666666666	17818.966666666667	0.2792537797516727
681.3031007200765	1587.0333333333333	17932.966666666667	0.15855708042136912
682.0557644768925	1587.3	18008.0	-0.20977003836208175
682.8083554340842	1586.8333333333333	18144.766666666666	0.27111539010041275
683.5608735894867	1587.8	18258.533333333333	0.02605209377395696
684.3133189409347	1587.5333333333333	18374.333333333332	-0.20261038112999447
685.0656914862628	1587.6666666666667	18500.366666666665	0.48988152119122697
685.8179912233061	1587.9333333333334	18643.2	0.3676853010492291
686.5702181498993	1587.7333333333333	18776.9	0.23334831652342714
687.3223722638772	1587.2666666666667	18908.433333333334	0.8365735621620162
688.0744535630747	1587.6333333333334	19032.433333333334	0.5422272362244799
688.8264620453265	1586.6666666666667	19173.266666666666	0.5090074333804294
689.5783977084674	1587.7666666666667	19273.9	-0.022099521791695793
690.3302605503324	1587.3333333333333	19377.733333333334	-0.2473017960867235
691.082050568756	1588.0	19489.1	0.45148493113613364
691.8337677615733	1586.6666666666667	19534.966666666667	0.16376370443066504
692.585412126619	1587.2666666666667	19631.266666666666	-0.5524248651653062
693.3369836617278	1586.8666666666666	19737.033333333333	0.25530543719756277
694.0884823647348	1587.8	19809.6	0.03654667623921817
694.8399082334745	1586.6666666666667	19898.733333333334	0.12729613520033486
695.5912612657819	1587.7333333333333	19981.633333333335	-0.10859604848625637
696.3425414594917	1587.0666666666666	20052.7	0.7085015453631432
697.0937488124388	1587.0333333333333	20108.266666666666	-0.16801482475095633
697.8448833224579	1587.5	20187.7	0.217199209804733
698.5959449873841	1587.6333333333334	20252.833333333332	0.37632259522502626
699.3469338050518	1587.7	20296.1	-0.3627587196755691
700.0978497732962	1586.8	20306.366666666665	0.08739556733014828
700.8486928899517	1587.9666666666667	20340.333333333332	0.04554930517266586
701.5994631528534	1587.4333333333334	20373.4	0.45952115438469093
702.3501605598362	1587.3	20394.266666666666	0.5453184481582056
703.1007851087347	1588.0	20417.5	0.5816166626639436
703.8513367973837	1587.8333333333333	20460.433333333334	0.7485316169872726
704.6018156236181	1587.8666666666666	20440.733333333334	0.2503966146097653
705.3522215852728	1588.2333333333333	20449.266666666666	-0.21408918469203944
706.1025546801824	1587.7666666666667	20435.533333333333	-0.04301002369126151
706.8528149061818	1587.3	20407.966666666667	0.7752559256982112
707.603002261106	1587.8333333333333	20371.866666666665	0.9095838149629686
708.3531167427894	1587.8333333333333	20350.0	0.21069200490992618
709.1031583490673	1587.6333333333334	20349.966666666667	0.1666914419288394
709.8531270777742	1587.6666666666667	20312.6	-0.048703365624047146
710.6030229267449	1587.7666666666667	20271.5	0.3348501961045127
711.3528458938142	1587.6333333333334	20200.1	0.03811309874351935
712.1025959768172	1588.2333333333333	20150.9	0.286306956539177
712.8522731735884	1587.3	20061.633333333335	0.13009704019886376
713.6018774819628	1587.3	19955.566666666666	0.240444549581458
714.351408899775	1588.1	19846.566666666666	0.04519560526357631
715.1008674248601	1587.2	19756.5	0.3762313332066155
715.8502530550527	1587.2	19649.966666666667	0.0024043696744323485
716.5995657881876	1588.2333333333333	19570.633333333335	0.04991511195417509
717.3488056220998	1587.3666666666666	19513.7	0.3514281514334496
718.097972554624	1587.2666666666667	19436.633333333335	0.5542913042399107
718.8470665835949	1587.2	19342.0	0.14189512206841928
719.5960877068475	1587.7	19281.433333333334	0.36505722948228525
720.3450359222164	1587.3666666666666	19222.933333333334	-0.1477312168153876
721.0939112275368	1587.6666666666667	19176.9	0.08066451998162173
721.842713620643	1587.1666666666667	19123.833333333332	0.2221157436723568
722.5914430993702	1587.8666666666666	19100.833333333332	0.25053662708021573
723.340099661553	1587.9	19038.533333333333	-0.5098847367408701
724.0886833050263	1588.0333333333333	19035.166666666668	-0.03567710392650827
724.837194027625	1587.4666666666667	19016.3	-0.2690327968468227
725.5856318271836	1587.8666666666666	19000.933333333334	-0.11969897598673437
726.3339967015373	1587.7666666666667	18946.7	0.14680001064528161
727.0822886485207	1587.3	18892.666666666668	0.2142048571499596
727.8305076659686	1587.0666666666666	18845.133333333335	0.06962798389265899
728.5786537517159	1587.4	18780.0	0.20802831950688463
729.3267269035974	1587.7333333333333	18708.5	-0.32372538001684514
730.0747271194479	1587.6	18681.266666666666	0.20669072727378926
730.822654397102	1587.8	18663.066666666666	0.8027642405654362
731.5705087343949	1587.6333333333334	18619.6	-0.3959006451234859
732.3182901291611	1587.5333333333333	18611.6	0.6254603405500022
733.0659985792356	1587.6	18572.166666666668	0.5611966207451419
733.8136340824532	1587.3333333333333	18559.466666666667	0.800810582862915
734.5611966366486	1586.8666666666666	18549.566666666666	0.6884101685958016
735.3086862396566	1587.1333333333334	18547.9	0.3893830985643102
736.056102889312	1587.4333333333334	18547.4	-0.11521637875711678
736.8034465834498	1587.4333333333334	18515.9	-0.3726881342210915
737.5507173199047	1587.1	18500.233333333334	-0.2849316833388395
738.2979150965115	1587.7333333333333	18515.066666666666	0.3028511233757821
739.045039911105	1587.2666666666667	18502.866666666665	-0.2900215898876111
739.79209176152	1587.8	18532.7	0.43849095415683187
740.5390706455914	1587.6	18505.133333333335	-0.25663680844147435
741.285976561154	1587.9	18484.266666666666	0.10968179275980387
742.0328095060426	1587.5333333333333	18481.8	-0.6618692870334386
742.7795694780918	1587.5333333333333	18481.6	-0.5583380811952385
743.5262564751367	1587.8333333333333	18431.8	-0.49475906906168216
744.272870495012	1587.2333333333333	18440.766666666666	0.17440355330396895
745.0194115355524	1587.3666666666666	18415.033333333333	-0.11268188654585219
745.765879594593	1587.2	18360.4	-0.21226388170308583
746.5122746699683	1587.9	18337.366666666665	-0.0674097895151216
747.2585967595134	1587.9	18306.266666666666	-0.369583250636799
748.0048458610628	1587.4666666666667	18328.333333333332	-0.048422692525690224
748.7510219724516	1587.4	18341.333333333332	-0.29368268430048167
749.4971250915144	1587.5333333333333	18348.333333333332	-0.8275097116422885
750.243155216086	1587.8333333333333	18362.666666666668	0.09839179620493427
750.9891123440015	1587.9	18420.8	0.856555289200632
751.7349964730954	1588.2333333333333	18464.3	0.5484877057544978
752.4808076012027	1587.7666666666667	18519.3	0.2856643582849122
753.2265457261582	1587.8333333333333	18552.466666666667	-0.04010480273878198
753.9722108457964	1587.9	18601.133333333335	0.4656893955351965
754.7178029579526	1587.2	18660.333333333332	-0.027980132987856034
755.4633220604613	1587.4333333333334	18717.233333333334	-0.22473981865579043
756.2087681511574	1587.6	18792.233333333334	0.7748057014675455
756.9541412278757	1587.9	18809.333333333332	-0.13447653319042313
757.699441288451	1588.3	18871.966666666667	0.10806148082019423
758.4446683307182	1587.0666666666666	18929.5	-0.47887862661439606
759.1898223525119	1587.7	18978.1	-0.726944733796081
759.9349033516671	1587.4666666666667	19033.666666666668	-0.2206650277670036
760.6799113260186	1587.5666666666666	19076.766666666666	-0.045523226977791695
761.424846273401	1588.1	19137.966666666667	0.19058841832039508
762.1697081916495	1587.1666666666667	19221.5	0.28331185918731755
762.9144970785986	1587.0333333333333	19329.766666666666	0.24076032552409093
763.6592129320832	1587.7666666666667	19371.6	-0.48326180166277743
764.4038557499381	1587.5	19448.033333333333	-0.017831275025699915
765.1484255299982	1587.5333333333333	19456.6	-0.3846470972249208
765.8929222700982	1587.3666666666666	19539.466666666667	0.23149703763976318
766.637345968073	1587.4	19605.766666666666	-0.432832603649065
767.3816966217572	1587.4	19702.7	0.39414997680372493
768.1259742289859	1587.5333333333333	19738.033333333333	-0.11962058190075534
768.8701787875938	1587.2	19810.4	0.7672719258040318
769.6143102954156	1588.1666666666667	19860.166666666668	0.38442436585091055
770.3583687502863	1587.6	19936.066666666666	0.3409710449286141
771.1023541500406	1587.8	20001.9	-0.23814206286015976
771.8462664925133	1587.3	20115.533333333333	0.0414119442487264
772.5901057755393	1587.6666666666667	20228.2	0.1569041901911141
773.3338719969533	1587.2	20294.066666666666	-0.31484658146363786
774.0775651545903	1587.1	20371.333333333332	0.002312022163489119
774.8211852462848	1587.8333333333333	20453.1	-0.21327417102626703
775.5647322698719	1587.8	20574.633333333335	0.23718624255372467
776.3082062231862	1587.1666666666667	20660.7	0.06527742184309734
777.0516071040627	1587.4333333333334	20723.5	-0.29266784123151635
777.7949349103361	1588.2333333333333	20819.866666666665	0.3215403807180382
778.5381896398412	1587.2	20917.166666666668	0.15355451389876615
779.281371290413	1587.4333333333334	20996.0	-0.4920027201293228
780.024479859886	1588.4	21118.033333333333	0.048184395586100645
780.7675153460953	1587.3666666666666	21253.533333333333	0.17449337027223605
781.5104777468754	1587.6333333333334	21352.6	0.3627049721274697
782.2533670600615	1587.6666666666667	21435.766666666666	-0.3834759299439856
782.996183283488	1587.2666666666667	21525.833333333332	-0.5985821267039384
783.73892641499	1587.6	21661.4	-0.32944652435253946
784.4815964524023	1588.0333333333333	21776.133333333335	-0.055211650267612045
785.2241933935596	1587.3666666666666	21893.733333333334	-0.028515209479728902
785.9667172362967	1587.1666666666667	21985.933333333334	-0.6899648375437132
786.7091679784486	1587.6666666666667	22114.733333333334	0.4275850999625296
787.4515456178499	1587.8333333333333	22161.1	-0.06824917570419313
788.1938501523355	1588.0	22294.8	-0.16915344779176508
788.9360815797401	1587.2666666666667	22437.166666666668	0.009026241429640643
789.6782398978987	1588.1333333333334	22509.266666666666	-0.3250971397313166
790.420325104646	1586.8333333333333	22602.233333333334	-0.3181326883466441
791.1623371978169	1588.1333333333334	22701.3	-0.18097688793308644
791.9042761752461	1587.9	22782.1	-0.3052115305502039
792.6461420347684	1587.4666666666667	22900.8	-0.044826331814384605
793.3879347742187	1588.0333333333333	23081.233333333334	-0.018185139972550533
794.1296543914318	1587.1333333333334	23204.266666666666	0.541435847045191
794.8713008842426	1587.9	23285.1	-0.34947482991947004
795.6128742504857	1587.0333333333333	23422.0	0.14190419908049343
796.354374487996	1588.0666666666666	23523.366666666665	0.13729396841447072
797.0958015946084	1587.3	23627.966666666667	0.09459062969453391
797.8371555681575	1587.3	23723.866666666665	0.4900942810675754
798.5784364064783	1588.1333333333334	23820.366666666665	0.19538846005515229
799.3196441074057	1586.8666666666666	23927.066666666666	0.1633270814372762
800.0607786687742	1587.6666666666667	24000.633333333335	-0.06845975590020865
800.8018400884189	1587.1333333333334	24073.6	-0.10621177686072565
801.5428283641745	1588.0666666666666	24182.433333333334	0.2614892174745181
802.2837434938757	1587.3	24297.8	0.4745112684615917
803.0245854753575	1587.1333333333334	24418.366666666665	0.004438476689041156
803.7653543064547	1587.2333333333333	24541.1	0.22268616991140366
804.5060499850019	1587.4666666666667	24665.133333333335	-0.5548007011743255
805.2466725088342	1588.0333333333333	24771.866666666665	0.10116805676234666
805.9872218757862	1587.5666666666666	24885.766666666666	-0.19257774140789663
806.7276980836928	1587.5333333333333	25037.033333333333	0.09816929625461486
807.4681011303886	1587.3333333333333	25145.6	0.113696814941609
808.2084310137088	1587.4333333333334	25164.9	-0.2952319595458652
808.948687731488	1587.2666666666667	25261.766666666666	0.11680838278051045
809.688871281561	1588.2	25359.733333333334	-0.13273821815748166
810.4289816617627	1587.7333333333333	25467.533333333333	0.47250462081559397
811.1690188699278	1587.2666666666667	25534.166666666668	0.33806061965652384
811.9089829038911	1587.7333333333333	25563.033333333333	0.22105004729431754
812.6488737614875	1587.7333333333333	25665.133333333335	0.0553183165288071
813.3886914405518	1587.4666666666667	25829.6	0.4038692947067903
814.1284359389189	1587.8666666666666	25960.8	-0.004157681501163423
814.8681072544233	1588.3333333333333	26045.733333333334	-0.0029595201053151166
815.6077053849002	1587.8	26128.433333333334	0.6351950720909939
816.3472303281842	1586.8666666666666	26166.033333333333	0.3252352332786476
817.0866820821101	1587.6666666666667	26206.366666666665	0.06351165815507633
817.8260606445127	1587.3333333333333	26273.766666666666	-0.1219570928862175
818.5653660132269	1587.6	26427.9	0.03904815752413455
819.3045981860876	1587.8	26561.433333333334	-0.2683046239382827
820.0437571609293	1587.6333333333334	26679.3	-0.028846234403554633
820.7828429355872	1587.5	26734.666666666668	0.15257948963176418
821.5218555078957	1587.3333333333333	26767.1	-0.17186862656149424
822.26079487569	1588.2333333333333	26858.733333333334	0.14839633727477136
822.9996610368046	1586.9333333333334	26935.3	0.08110394356704514
823.7384539890745	1587.4333333333334	26990.633333333335	0.34946994120029073
824.4771737303345	1587.7666666666667	27079.866666666665	-0.23276887640121366
825.2158202584193	1586.8	27175.566666666666	0.005657395375369039
825.9543935711638	1587.5	27241.8	-0.14387029391520098
826.6928936664028	1587.0333333333333	27309.5	-0.23687220227096684
827.4313205419711	1587.4	27438.4	0.3882514217645366
828.1696741957036	1587.9666666666667	27517.233333333334	0.23175909883041465
828.907954625435	1587.2333333333333	27612.533333333333	-0.053952561673393795
829.646161829	1588.0	27714.0	0.46347693828605463
830.3842958042337	1587.7666666666667	27780.166666666668	-0.05637152032491385
831.1223565489707	1587.6333333333334	27858.433333333334	0.0016531483947338581
831.8603440610459	1587.1	27911.0	0.05884723003499668
832.598258338294	1587.4333333333334	27912.6	0.3152130187017207
833.3360993785501	1588.0666666666666	27914.966666666667	0.16609376124970485
834.0738671796487	1588.1	28004.533333333333	0.11948272258411899
834.8115617394246	1587.5333333333333	28124.333333333332	0.10639036791111746
835.5491830557129	1587.5333333333333	28252.4	-0.26105870579615204
836.2867311263482	1588.2333333333333	28393.3	0.20905552679889824
837.0242059491653	1587.1666666666667	28461.633333333335	0.022624750833938306
837.7616075219992	1587.5	28495.166666666668	0.11945373060278855
838.4989358426844	1586.5	28483.1	0.044675158506827066
839.2361909090561	1586.9666666666667	28521.5	-0.10210714839763163
839.9733727189487	1586.0666666666666	28599.166666666668	-0.033224901892273354
840.7104812701973	1587.2	28762.466666666667	-0.017579009161649988
841.4475165606366	1587.2333333333333	28941.4	0.07780290330410203
842.1844785881015	1587.6	29095.2	-0.2577968054451781
842.9213673504267	1587.8	29233.266666666666	0.2016511403693028
843.6581828454471	1587.3666666666666	29263.5	0.3479791842257165
844.3949250709974	1587.3	29293.966666666667	0.1724562514350161
845.1315940249126	1587.0666666666666	29378.2	-0.2333018360296297
845.8681897050272	1587.7	29473.2	0.04049481978206853
846.6047121091764	1587.6333333333334	29554.633333333335	-0.2328698416282641
847.3411612351948	1587.1	29625.433333333334	-0.5742736081875177
848.0775370809172	1586.6666666666667	29748.533333333333	0.0241608137171624
848.8138396441784	1587.5	29846.9	-0.048150843319417866
849.5500689228132	1587.3666666666666	29931.0	-0.01225780330762841
850.2862249146566	1587.9666666666667	30050.466666666667	0.036621895598093285
851.0223076175432	1587.3666666666666	30230.5	0.12839273296908135
851.7583170293079	1587.0333333333333	30422.766666666666	-0.01355467293388942
852.4942531477856	1587.4666666666667	30497.833333333332	-0.26430855375339374
853.2301159708109	1586.9	30534.133333333335	0.7167328829159925
853.9659054962187	1587.3333333333333	30546.733333333334	0.22300769802046186
854.7016217218439	1587.7666666666667	30638.033333333333	0.18990345108601445
855.4372646455213	1587.5	30745.033333333333	0.12811383659394
856.1728342650856	1587.3333333333333	30825.333333333332	0.2818178923143749
856.9083305783716	1588.0	30940.3	0.1775874251764561
857.6437535832143	1587.5666666666666	31004.066666666666	-0.05068552386395734
858.3791032774483	1587.0666666666666	31120.933333333334	0.22259217387027255
859.1143796589085	1587.8333333333333	31116.866666666665	0.10345417169092122
859.8495827254299	1587.1	31226.133333333335	0.027841190222019113
860.5847124748469	1588.3	31248.066666666666	-0.7519754429849813
861.3197689049947	1588.0333333333333	31374.0	-0.004860141653232774
862.0547520137079	1587.5666666666666	31477.033333333333	0.40751596609667784
862.7896617988213	1587.7	31554.6	0.1449489137653929
863.5244982581698	1587.4333333333334	31730.4	0.43004618958517354
864.2592613895882	1587.2666666666667	31763.633333333335	-0.02494519937785152
864.9939511909114	1587.2	31803.5	0.653498111381685
865.728567659974	1588.0666666666666	31841.1	-0.12630917585067297
866.4631107946109	1587.8333333333333	31852.6	-0.18411721382669363
867.197580592657	1587.3666666666666	31930.9	0.04437128846462256
867.931977051947	1587.4333333333334	32044.4	0.2867061876530495
868.6663001703158	1587.9	32101.366666666665	0.24155167760825058
869.4005499455982	1586.9	32198.4	0.5171984099135621
870.1347263756289	1587.5	32231.3	0.4140297439057172
870.8688294582428	1587.2	32335.033333333333	0.004708156520348449
871.6028591912748	1587.4666666666667	32452.266666666666	0.79291317711543
872.3368155725594	1587.3666666666666	32525.3	-0.5144074069503902
873.0706985999318	1587.2666666666667	32582.333333333332	0.4546850184240239
873.8045082712266	1587.3	32594.9	-0.1353708682126503
874.5382445842787	1588.2	32710.4	0.31967548466781065
875.2719075369228	1587.8	32837.46666666667	-0.03335289123969108
876.0054971269938	1587.5666666666666	32978.166666666664	0.23526170565066815
876.7390133523264	1587.3666666666666	33143.13333333333	-0.26416465861743166
877.4724562107556	1587.2666666666667	33399.26666666667	-0.16015284846494754
878.2058257001161	1587.6333333333334	33599.63333333333	0.3153121261394877
878.9391218182427	1587.6666666666667	33726.4	-0.08917741951499113
879.6723445629702	1587.1666666666667	33813.36666666667	0.02740296114670796
880.4054939321335	1587.3666666666666	33922.6	0.09940076602558302
881.1385699235674	1587.3	34174.166666666664	0.06841878895810055
881.8715725351066	1587.5333333333333	34423.53333333333	0.22666750143480985
882.604501764586	1587.1666666666667	34565.8	0.13829615397425468
883.3373576098403	1587.2	34773.5	0.1780136842501816
884.0701400687044	1588.0	34907.2	0.11124079289278374
884.8028491390132	1587.9	35033.0	0.07488832284888507
885.5354848186014	1587.7333333333333	35142.96666666667	0.14498215805105014
886.2680471053038	1587.6666666666667	35226.833333333336	0.23804659686320928
887.0005359969554	1587.3	35335.1	-0.10422496308497294
887.7329514913906	1587.7666666666667	35478.46666666667	0.23841628640700827
888.4652935864447	1587.2666666666667	35668.066666666666	0.05309942745837037
889.1975622799522	1587.5666666666666	35905.96666666667	0.17045220084636703
889.929757569748	1587.7666666666667	36195.8	-0.012130482309996698
890.6618794536669	1587.5	36338.066666666666	0.07040817280963634
891.3939279295437	1587.2666666666667	36409.23333333333	-0.2244353687638924
892.1259029952132	1587.2333333333333	36542.7	0.32688002693794493
892.8578046485103	1587.2666666666667	36754.666666666664	0.2627089217563515
893.5896328872698	1587.1333333333334	36964.53333333333	0.515900102523898
894.3213877093264	1587.5	37189.9	0.22491652555231814
895.0530691125149	1588.0	37457.63333333333	-0.03349634827362916
895.7846770946703	1586.6333333333334	37738.066666666666	0.21508957514826618
896.5162116536272	1587.9	37873.7	0.14205200766623757
897.2476727872206	1587.6333333333334	37947.5	0.30747641165618006
897.9790604932853	1586.7333333333333	38100.4	-0.1272474292510078
898.7103747696559	1587.4666666666667	38324.2	0.38792839444700405
899.4416156141674	1587.1666666666667	38479.63333333333	0.3961088709560046
900.1727830246544	1587.4333333333334	38689.0	0.16937340612224405
900.9038769989521	1587.8666666666666	38912.8	-0.05352002923551658
901.634897534895	1587.1333333333334	39071.86666666667	-0.30074312517889784
902.365844630318	1587.8	39275.333333333336	0.39736036578362693
903.0967182830558	1587.2666666666667	39471.53333333333	0.25227501378808975
903.8275184909435	1587.7	39613.9	0.41592086796282607
904.5582452518156	1587.9	39811.86666666667	0.2178231602406092
905.288898563507	1588.0333333333333	39991.8	0.17079408677661412
906.0194784238527	1587.7333333333333	40073.46666666667	-0.4184554322350681
906.7499848306873	1587.6333333333334	40327.933333333334	-0.21780092847809215
907.4804177818455	1587.6666666666667	40530.5	-0.3084319629762477
908.2107772751625	1587.7666666666667	40736.46666666667	0.1324021195297131
908.9410633084728	1587.3	40913.4	0.041230710164101125
909.6712758796114	1587.8666666666666	40964.96666666667	0.1897421849335123
910.4014149864129	1587.7666666666667	41115.6	0.1190427436768677
911.1314806267123	1587.2	41311.933333333334	0.17568591476802894
911.8614727983444	1588.0	41512.7	-0.08918912574697714
912.5913914991438	1587.4666666666667	41722.03333333333	0.2998440363499007
913.3212367269456	1587.5666666666666	41891.86666666667	-0.2682243222266766
914.0510084795844	1586.8	42021.1	-0.3653895832638929
914.7807067548952	1587.3	42120.933333333334	-0.025356726849951588
915.5103315507125	1587.1333333333334	42155.53333333333	-0.43156354075513337
916.2398828648716	1587.1333333333334	42336.46666666667	0.013144705032992792
916.9693606952068	1587.7666666666667	42587.76666666667	0.206957081005021
917.6987650395532	1587.8666666666666	42736.03333333333	-0.21595981815248552
918.4280958957455	1587.4333333333334	42769.666666666664	-0.06010619259323743
919.1573532616186	1586.7333333333333	42855.2	-0.01297896191996299
919.8865371350073	1587.2666666666667	42740.333333333336	-0.16530121948963233
920.6156475137464	1587.5666666666666	42673.5	-0.1652190535617735
921.3446843956707	1586.7666666666667	42659.23333333333	0.043707484223397534
922.0736477786149	1588.0	42634.96666666667	0.30094108396085734
922.802537660414	1586.7	42680.26666666667	-0.24159755282717657
923.5313540389027	1588.0	42783.666666666664	0.589359355363933
924.2600969119159	1587.4	42819.933333333334	0.29326223237212395
924.9887662772883	1587.7333333333333	42845.4	0.009473858522442815
925.7173621328548	1587.8333333333333	42855.73333333333	0.6294274113212418
926.4458844764501	1587.1333333333334	42785.96666666667	0.4985441422389392
927.1743333059092	1587.4666666666667	42533.76666666667	0.425172756975485
927.9027086190666	1587.4	42152.8	0.2595203740092292
928.6310104137575	1587.1666666666667	41669.433333333334	0.42132766913296177
929.3592386878165	1587.2666666666667	41054.833333333336	0.07116394523134069
930.0873934390784	1587.4333333333334	40331.63333333333	0.19433761452271484
930.815474665378	1587.6	39552.46666666667	0.42117328938703474
931.5434823645503	1587.4333333333334	38564.46666666667	0.2898061560840552
932.2714165344298	1587.9666666666667	37462.46666666667	0.23370747969127906
932.9992771728516	1586.8666666666666	36359.36666666667	0.181553407156181
933.7270642776504	1587.2333333333333	35261.46666666667	0.3324382918920719
934.4547778466609	1587.7666666666667	34191.433333333334	0.037742825505421664
935.1824178777181	1587.3666666666666	33319.433333333334	0.38018920433024544
935.9099843686568	1586.9666666666667	32592.433333333334	0.35078426291698256
936.6374773173115	1588.2666666666667	32096.666666666668	0.4785677389360399
937.3648967215174	1587.4333333333334	31740.933333333334	0.07394060811240517
938.0922425791092	1587.3333333333333	31548.133333333335	0.24745904678394007
938.8195148879216	1587.6666666666667	31606.466666666667	0.15289927947499912
939.5467136457895	1587.9	31785.133333333335	-0.021092984414456
940.2738388505477	1587.9333333333334	32090.833333333332	0.3000468133341614
941.000890500031	1587.2	32551.133333333335	0.8625086336284478
941.7278685920743	1587.3	33034.333333333336	0.4223416039417952
942.4547731245123	1587.3	33609.3	0.11619991901885746
943.1816040951798	1587.0333333333333	34284.36666666667	0.11468531910398941
943.9083615019116	1587.3	35084.8	0.5838164190801864
944.6350453425426	1586.9	35921.933333333334	0.8161877701079171
945.3616556149077	1587.7666666666667	36760.933333333334	0.46739183696301534
946.0881923168415	1587.4666666666667	37567.166666666664	0.004828243659893148
946.8146554461789	1587.6666666666667	38337.0	0.27189337268208297
947.5410450007547	1587.6333333333334	39144.86666666667	0.5191275316459751
948.2673609784038	1587.1333333333334	39921.0	0.14654986648144766
948.9936033769609	1587.7	40664.53333333333	0.1600690888713267
949.7197721942608	1587.3333333333333	41356.1	-0.004368174667975493
950.4458674281384	1587.2666666666667	42081.46666666667	0.05470021252862237
951.1718890764284	1587.1666666666667	42776.3	0.12197501029834916
951.8978371369658	1587.6333333333334	43391.066666666666	0.3190584523283117
952.6237116075853	1587.5666666666666	43989.8	0.7418310569109866
953.3495124861216	1587.5666666666666	44492.2	0.2558326547313853
954.0752397704097	1587.1666666666667	45013.86666666667	0.035337006932371115
954.8008934582843	1587.5666666666666	45551.333333333336	-0.02370766625907662
955.5264735475803	1587.6	46146.433333333334	0.10982491019394361
956.2519800361324	1587.5	46663.5	-0.054914412194326474
956.9774129217755	1587.3333333333333	47182.53333333333	0.12257235234665471
957.7027722023442	1587.7333333333333	47692.5	0.18529422482430596
958.4280578756737	1588.0333333333333	48021.9	0.10819614277987262
959.1532699395985	1587.7666666666667	48328.933333333334	0.5026499676630405
959.8784083919536	1587.4333333333334	48645.5	0.3166669028756884
960.6034732305736	1587.6666666666667	49034.1	0.3693426953102864
961.3284644532936	1587.7333333333333	49290.9	0.02852712230025289
962.053382057948	1587.7	49591.53333333333	0.43689203477682387
962.7782260423721	1587.5	49766.1	0.06881431161176277
963.5029964044004	1587.9666666666667	50043.36666666667	0.11892232886397457
964.2276931418677	1587.2666666666667	50292.566666666666	0.24111722742452144
964.952316252609	1586.7	50422.8	-0.007707110339291263
965.6768657344589	1586.9333333333334	50460.5	-0.11106181290323165
966.4013415852523	1587.6666666666667	50524.13333333333	-0.14344996915777128
967.1257438028242	1587.1333333333334	50495.13333333333	0.2324176006235224
967.8500723850091	1587.4333333333334	50516.666666666664	-0.08963806117112767
968.574327329642	1586.9666666666667	50559.13333333333	0.0059121669518458295
969.2985086345576	1587.5333333333333	50701.433333333334	-0.18388710594434765
970.0226162975908	1588.1333333333334	50715.36666666667	0.32367183920508996
970.7466503165765	1587.8666666666666	50567.36666666667	0.1965932704225169
971.4706106893493	1587.4666666666667	50436.3	-0.063118534174651
972.1944974137441	1587.5333333333333	50220.7	-0.19106010067644777
972.9183104875957	1587.6333333333334	49928.36666666667	0.19110235920964097
973.6420499087391	1587.7666666666667	49598.63333333333	0.23857189206291915
974.3657156750087	1587.5666666666666	49483.53333333333	0.1496387700456811
975.0893077842397	1587.8	49289.6	-0.0033382534415477075
975.8128262342667	1587.0666666666666	49213.96666666667	0.0009118690022523946
976.5362710229247	1588.1	49150.333333333336	0.4543565560713246
977.2596421480483	1588.2333333333333	49073.73333333333	0.11037374984216423
977.9829396074724	1587.1666666666667	48980.46666666667	0.033295784545409976
978.7061633990318	1587.1666666666667	48855.9	0.012250539319209981
979.4293135205613	1587.6333333333334	48742.86666666667	-0.05525582089799928
980.1523899698958	1588.0	48546.53333333333	0.10082000026281415
980.87539274487	1587.0666666666666	48411.23333333333	0.41169622704810444
981.5983218433189	1587.8333333333333	48381.53333333333	0.24137425947339072
982.3211772630771	1587.5	48462.1	0.506165379778537
983.0439590019795	1587.4333333333334	48550.2	0.17512384224573546
983.7666670578608	1588.4333333333334	48669.26666666667	0.20206230930932662
984.4893014285559	1588.3666666666666	48634.066666666666	-0.024923881549715882
985.2118621118997	1588.2333333333333	48603.5	0.16661140280376202
985.9343491057269	1587.7	48565.13333333333	0.06071141473501098
986.6567624078724	1587.8666666666666	48444.433333333334	0.29669632437027416
987.3791020161709	1587.1333333333334	48331.46666666667	0.27788523035525176
988.1013679284573	1587.0	48278.833333333336	0.19102858242097184
988.8235601425663	1587.5	48235.5	-0.2512982081279066
989.5456786563328	1587.1666666666667	48275.433333333334	-0.07285959247759896
990.2677234675917	1587.5	48312.73333333333	-0.3657451619100716
990.9896945741776	1587.3333333333333	48308.5	-0.12732906014680298
991.7115919739255	1587.3666666666666	48212.63333333333	0.31152895339808867
992.4334156646702	1587.9	47942.36666666667	0.2817856616140736
993.1551656442463	1587.2	47536.2	-0.023628515732299057
993.8768419104888	1587.3333333333333	47197.333333333336	0.23271442862690742
994.5984444612325	1587.5333333333333	46895.433333333334	0.22627444757431323
995.3199732943121	1587.5333333333333	46659.96666666667	0.11628367874087744
996.0414284075626	1587.5	46416.76666666667	0.2810355012750487
996.7628097988187	1587.7666666666667	46182.46666666667	0.3214961249510309
997.4841174659151	1587.8666666666666	45906.26666666667	-0.14141522552648988
998.2053514066869	1586.8666666666666	45602.066666666666	0.13026288507475242
998.9265116189687	1588.6333333333334	45195.5	0.2513794303756338
999.6475981005952	1587.6666666666667	44603.13333333333	0.2646020826259879
1000.3686108494015	1586.7666666666667	44044.0	0.4448477131305906
1001.0895498632223	1587.4333333333334	43669.03333333333	0.3544747155309501
1001.8104151398923	1587.4666666666667	43312.433333333334	0.2543889373049981
1002.5312066772464	1586.8666666666666	42953.566666666666	0.32102733928019334
1003.2519244731194	1587.7333333333333	42601.666666666664	-0.05894115414659508
1003.9725685253462	1587.7333333333333	42279.76666666667	0.2668998756779072
1004.6931388317614	1587.5666666666666	41932.13333333333	-0.11157903466140441
1005.4136353902	1587.4333333333334	41468.566666666666	0.17463365969648917
1006.1340581984969	1587.2	40894.03333333333	0.24203678841308296
1006.8544072544867	1587.5	40175.3	-0.022883973208353697
1007.5746825560042	1587.6333333333334	39531.933333333334	0.30188666474616993
1008.2948841008844	1587.9	38952.433333333334	-0.022470888882406687
1009.0150118869618	1588.1333333333334	38453.46666666667	-0.6498008617745852
1009.7350659120716	1588.0	38152.23333333333	-0.02375450352265225
1010.4550461740483	1587.3666666666666	37820.333333333336	-0.1997235610373481
1011.174952670727	1587.4333333333334	37471.8	0.16503026287647343
1011.8947853999423	1587.5666666666666	37056.4	-0.25868786738929594
1012.614544359529	1587.9666666666667	36589.6	0.39185070751343065
1013.334229547322	1587.0	35930.3	0.2601574513039854
1014.0538409611561	1587.1	35289.46666666667	0.4499604058472457
1014.7733785988661	1586.9	34642.26666666667	0.5223462485658578
1015.4928424582868	1587.8666666666666	34073.933333333334	0.11543125136944718
1016.2122325372529	1587.8	33633.433333333334	-0.09666285951074885
1016.9315488335994	1588.1	33254.76666666667	0.0900682999676069
1017.6507913451611	1587.4666666666667	32906.166666666664	0.14793920333578656
1018.3699600697728	1587.7666666666667	32573.333333333332	0.15794259994231397
1019.0890550052692	1587.7666666666667	32124.8	0.029867006488688654
1019.8080761494851	1587.4333333333334	31573.733333333334	0.13664537329032533
1020.5270235002555	1587.5333333333333	30930.6	-0.10605789084755435
1021.2458970554151	1587.6	30195.8	0.10273535545295272
1021.9646968127987	1587.5	29515.566666666666	-0.11609463589363933
1022.6834227702411	1587.7	28963.733333333334	-0.15438254409842658
1023.4020749255772	1587.7666666666667	28495.9	0.02797672136495526
1024.1206532766416	1587.2333333333333	28117.066666666666	0.2019441268798083
1024.8391578212693	1587.4	27782.966666666667	0.3659959111173064
1025.5575885572953	1587.0333333333333	27444.0	-0.13154900487099683
1026.2759454825539	1586.7666666666667	26999.2	-0.2357758135854224
1026.9942285948803	1587.6	26449.666666666668	0.32153308265026614
1027.7124378921092	1587.9	25875.633333333335	0.5678019623062875
1028.4305733720753	1587.1333333333334	25260.666666666668	0.4594831954011065
1029.1486350326138	1587.3666666666666	24689.0	0.14101762468392665
1029.866622871559	1587.3	24199.466666666667	0.35289777042061404
1030.584536886746	1587.3	23789.033333333333	0.6381666044046972
1031.3023770760096	1588.2333333333333	23411.466666666667	0.24550957443635138
1032.0201434371845	1587.7	23111.233333333334	0.2038421704635101
1032.7378359681059	1587.5	22776.8	0.263110830280209
1033.455454666608	1587.8666666666666	22400.733333333334	0.539389544590967
1034.1729995305259	1588.0333333333333	21957.866666666665	-0.03979639287612942
1034.8904705576945	1587.9666666666667	21427.3	-0.07296246542092928
1035.6078677459486	1587.6	20902.366666666665	0.02023706251317475
1036.3251910931228	1587.5333333333333	20387.333333333332	-0.1932355055198977
1037.042440597052	1587.8666666666666	19906.366666666665	-0.03714090100310036
1037.7596162555712	1586.9333333333334	19485.233333333334	0.06228351869420585
1038.4767180665153	1586.6333333333334	19150.933333333334	0.7680081677488294
1039.1937460277186	1587.9666666666667	18816.766666666666	0.25130716036121925
1039.9107001370162	1587.0666666666666	18539.366666666665	0.2571162199469245
1040.627580392243	1588.1	18243.866666666665	-0.3961550336561954
1041.3443867912338	1586.9666666666667	17903.5	0.020406719897367264
1042.0611193318232	1588.0333333333333	17529.033333333333	0.28251996003764257
1042.7777780118463	1588.2	17085.433333333334	-0.4266892707658113
1043.4943628291376	1588.0666666666666	16634.933333333334	-0.07599868457624878
1044.2108737815322	1587.0666666666666	16204.633333333333	-0.4256411334375814
1044.9273108668647	1587.7333333333333	15841.8	-0.12591660228875
1045.64367408297	1587.6333333333334	15487.933333333332	-0.4299064528343499
1046.359963427683	1587.6	15235.3	0.19734003445532064
1047.0761788988382	1587.4333333333334	14968.933333333332	-0.3655040500272734
1047.7923204942708	1587.5	14712.1	0.206310693133529
1048.5083882118154	1587.9666666666667	14444.066666666668	-0.20038888034976374
1049.224382049307	1587.2333333333333	14133.633333333333	0.7610440732929905
1049.9403020045802	1587.9	13794.5	-0.38763435844245375
1050.6561480754697	1587.2666666666667	13467.466666666667	0.6524079578948535
1051.3719202598106	1587.5	13132.8	-0.18929543046558042
1052.0876185554378	1587.6666666666667	12859.5	0.3816064762783936
1052.8032429601856	1587.6	12614.5	0.261332459973079
1053.5187934718892	1587.5666666666666	12412.166666666666	0.5875021196954178
1054.2342700883835	1587.5333333333333	12243.133333333333	-0.3137185929920983
1054.949672807503	1588.1	12114.566666666668	-0.09900643647678294
1055.6650016270826	1587.4333333333334	11948.633333333333	0.036328252851611745
1056.3802565449573	1586.7666666666667	11750.4	-0.01994032044146055
1057.0954375589617	1587.6	11522.433333333332	0.3265229717046672
1057.8105446669308	1587.7	11286.1	-0.5549174935884145
1058.5255778666992	1587.8	11067.333333333334	-0.3648308636524591
1059.240537156102	1586.7	10851.0	0.20631344471676072
1059.9554225329737	1587.5666666666666	10656.2	0.3018102009018616
1060.6702339951491	1587.3	10488.833333333334	-0.3056351200402741
1061.3849715404633	1587.0666666666666	10365.833333333334	0.032981927839262716
1062.0996351667509	1587.7333333333333	10247.033333333333	-0.6681994585359585
1062.8142248718468	1588.1	10137.933333333332	-0.4518462958248207
1063.528740653586	1587.6333333333334	9994.333333333334	-0.3046901533748623
1064.2431825098029	1586.7333333333333	9817.433333333332	0.2287093850350394
1064.9575504383324	1586.9333333333334	9614.6	0.19660679486040894
1065.6718444370097	1587.8666666666666	9425.1	1.3449526447177074
1066.386064503669	1587.3	9224.666666666666	-0.4660381637046656
1067.1002106361457	1587.7666666666667	9086.166666666666	0.9663791624011915
1067.8142828322743	1587.3333333333333	8953.066666666668	-0.6794904763472869
1068.5282810898898	1587.8	8860.966666666667	0.5716197058968635
1069.2422054068265	1587.7666666666667	8752.133333333333	-0.29693002391426493
1069.95605578092	1587.3666666666666	8642.6	-0.3917321007663905
1070.6698322100044	1587.4333333333334	8494.933333333332	-0.4650103416370664
1071.383534691915	1587.9	8331.033333333333	0.10735567094183386
1072.0971632244864	1587.7	8157.833333333333	-0.0660962894609617
1072.8107178055534	1587.0666666666666	8013.9	0.5928135756882003
1073.524198432951	1587.4	7871.733333333334	0.8000797840377882
1074.2376051045137	1587.7	7770.233333333334	0.0046830514290892135
1074.9509378180765	1587.8333333333333	7674.2	-0.2568031175899505
1075.6641965714741	1588.5	7600.0	0.4336801377969512
1076.3773813625414	1586.9333333333334	7506.533333333334	0.3229282807345346
1077.0904921891133	1587.5666666666666	7400.766666666666	0.28398449400935816
1077.8035290490245	1587.9333333333334	7268.533333333334	0.5023266418308012
1078.51649194011	1587.5	7138.966666666666	0.34696081551741725
1079.2293808602042	1587.5333333333333	7012.566666666667	-0.3547602027116487
1079.9421958071423	1586.9333333333334	6904.266666666666	-0.10616483616012394
1080.6549367787588	1587.7333333333333	6810.666666666667	-0.33801765540375406
1081.367603772889	1587.3333333333333	6733.866666666667	-0.2699507368696091
1082.080196787367	1587.9	6679.133333333333	-0.5881881536344669
1082.7927158200282	1587.1	6608.933333333333	0.12109064592390344
1083.5051608687072	1587.4	6496.133333333333	-0.8544061026539814
1084.217531931239	1586.8666666666666	6380.833333333333	-0.015098385218731167
1084.9298290054578	1587.3	6256.733333333334	-0.07130025166017089
1085.6420520891993	1588.3333333333333	6155.266666666666	0.3139283474959895
1086.3542011802977	1587.0333333333333	6068.3	-0.8810170888202744
1087.0662762765878	1587.6	6018.566666666667	0.3758809717401739
1087.7782773759047	1587.7666666666667	5971.966666666666	0.4459944409037707
1088.4902044760831	1586.8666666666666	5899.266666666666	0.36942084868859487
1089.202057574958	1586.9333333333334	5798.266666666666	-0.29896008116272776
1089.9138366703637	1587.7333333333333	5718.9	0.6803497046127095
1090.6255417601355	1587.3666666666666	5622.633333333333	-1.057022456953343
1091.337172842108	1586.8	5535.833333333333	-1.3323162110728712
1092.048729914116	1587.5666666666666	5485.5	-0.21535202635375875
1092.7602129739944	1587.3666666666666	5440.366666666667	-0.9232885050680228
1093.471622019578	1588.0333333333333	5398.2	0.5170308789169417
1094.1829570487016	1587.3	5322.233333333334	-0.681635197492216
1094.8942180592	1587.7	5238.533333333334	0.7818584716011623
1095.605405048908	1587.8	5156.133333333333	0.7267984948082852
1096.3165180156604	1587.5	5079.366666666667	-0.8035359362571161
1097.027556957292	1587.4	5036.233333333334	-0.07974520465765948
1097.7385218716379	1587.1666666666667	4996.266666666666	-0.640737076386805
1098.4494127565324	1587.3333333333333	4950.1	0.41347025746893296
1099.1602296098106	1586.9333333333334	4859.0	-1.369360343890115
1099.8709724293074	1588.0	4782.966666666666	0.743725003793481
1100.5816412128574	1587.0333333333333	4702.033333333334	-0.1951446817390649
1101.2922359582956	1587.4	4657.9	-0.05185859072212767
1102.0027566634565	1587.7333333333333	4623.3	-1.2524277032919289
1102.7132033261753	1587.2666666666667	4572.566666666667	1.160521279069205
1103.4235759442865	1587.3666666666666	4503.2	0.3476740091126997
1104.1338745156252	1587.2666666666667	4430.3	0.6420556001135886
1104.844099038026	1587.8666666666666	4374.166666666667	-0.4725418547635252
1105.5542495093239	1587.3666666666666	4346.7	1.5293833064750764
1106.2643259273534	1587.6	4296.933333333333	0.8825224196892445
1106.9743282899494	1587.1666666666667	4216.8	0.15967822448421273
1107.684256594947	1587.6333333333334	4140.166666666667	-0.25513883754548433
1108.394110840181	1587.3333333333333	4083.233333333333	0.5339377713491361
1109.1038910234856	1587.5666666666666	4044.1	1.4816811180082459
1109.8135971426964	1586.9666666666667	3981.866666666667	0.7562471557970859
1110.5232291956477	1587.2333333333333	3912.266666666667	1.0098426549182835
1111.2327871801745	1587.0666666666666	3845.233333333333	2.2882352809817057
1111.9422710941117	1586.8666666666666	3791.4	1.3811984987547128
1112.6516809352938	1587.5	3740.4	-0.2823236887428275
1113.3610167015559	1587.0666666666666	3681.766666666667	-0.49040438783262796
1114.0702783907325	1587.4666666666667	3626.7	0.4474663676043365
1114.7794660006589	1587.2	3580.3333333333335	-1.580493490230407
1115.4885795291696	1587.2	3553.233333333333	1.7486163730950792
1116.1976189740992	1587.7333333333333	3499.766666666667	-1.549339375672027
1116.906584333283	1587.6666666666667	3460.133333333333	0.642167168139642
1117.6154756045555	1587.4666666666667	3415.3	-0.593595903477227
1118.3242927857516	1587.8666666666666	3380.1	0.3959702486384918
1119.0330358747062	1587.2	3343.6	0.15662877133011563
1119.741704869254	1587.0666666666666	3299.5	-0.7854879535435263
1120.4502997672296	1587.5666666666666	3257.2	-0.2427049440108594
1121.1588205664682	1586.1	1661.7666666666667	-5.324167159144037
1121.8672672648045	1586.5666666666666	1663.0666666666666	0.947207533391194
1122.5756398600731	1586.4666666666667	1663.1666666666667	4.935217675512873
1123.2839383501089	1586.2666666666667	1661.8333333333333	-4.763093168835798
