# Supplementary material for: Roblonski: A Material-Efficient Robo-Fluidic Toolbox for Rapid Photochemical Characterization
Source: ACS Cent Sci. 2026 Feb 6;12(3):333–44. doi: 10.1021/acscentsci.5c02027 (PMC13022720; doi:10.1021/acscentsci.5c02027)
Supplement: Supplementary file 2 [file oc5c02027_si_002.zip › BeerLambertStudy/Raw Data (Automataed)/BLEC Study (2025 Jun 12)/Rubpy2/Rubpy2_abs_summary.csv]

Concentration	0.105	0.0	0.08164284888887115	0.05445582075602185	0.03632205948923229	0.0242268317183235	0.016159308788147444	0.010778266987061443	0.007189109433293821	0.0
Signal	128.53647407602057	0.3329800563683182	98.61470572378627	66.22838071230095	42.415076532325884	27.22783417464787	17.322856931281635	10.685182863271805	6.768679902532397	0.0
Signal	446.0290674133552	446.0290674133552	446.0290674133552	446.0290674133552	445.2540122743727	446.8040504217568	446.0290674133552	445.2540122743727	451.4524336087157	0.0
Signal	128.38099483719208	0.3236052052586828	98.60881242511846	66.16701020958773	42.29561529787065	27.22783417464787	17.30082554425014	10.6191724726998	6.63657372648689	0.0
Wavelength_nm	S-CHK	S-REF	S-EXP0	S-EXP1	S-EXP2	S-EXP3	S-EXP4	S-EXP5	S-EXP6
350.15676104652283	40.32586457909956	-0.29077609205457566	30.016959452108257	20.240000617465952	12.128896999627313	9.305499250692424	6.264985749194461	4.400262098102452	1.603356509210704
350.94059987097285	42.281067685687866	-0.4743290530566879	31.585702881837737	21.27918805556702	12.791558854785844	9.686595675247005	6.50543635073478	4.263403673410895	1.7324704378420483
351.72436682899485	43.21313004793244	-0.5960083260026661	32.35659761863681	21.85620460972377	13.23096911143248	9.78078613546534	6.5743197283035215	4.098694681202832	1.7719537290517555
352.5080619184237	43.414945590861194	-0.6463818163738404	32.597600697039184	22.084493730610607	13.541777091872628	9.692505341578602	6.503319301966955	3.9001450592854114	1.752662368648507
353.2916851370942	43.1616015904341	-0.6228210194649852	32.547272035024115	22.06260137976755	13.788198637995201	9.525193759996286	6.32429739384467	3.66861095241906	1.7185383204255498
354.0752364828412	42.66180869120455	-0.5329503790910022	32.359682980129406	21.866229985967518	13.989143621515739	9.343946981964516	6.072027907695859	3.420871311665565	1.7148970235370649
354.8587159534994	42.04920158495345	-0.3959576035606973	32.102348166800454	21.55717927602936	14.129896719166723	9.16664133777762	5.787758284912193	3.1858778649351707	1.7710924004529431
355.6421235469038	41.396406321591336	-0.23767808996154327	31.785529560082555	21.192019676456344	14.186330897035088	8.979605581856038	5.515287568665563	2.9899941264257275	1.8897396963927469
356.42545926088906	40.73554865848147	-0.08227056527689708	31.398254072773028	20.8213168368932	14.146012226190809	8.765338640195214	5.288881697928579	2.8438096813553537	2.045378882261527
357.20872309329	40.0790531879624	0.05422904702983486	30.936730023316166	20.48198876305465	14.015810654624781	8.525831424673232	5.120411976645831	2.738756278023252	2.1946269264364626
357.9919150419415	39.437382752471606	0.16651385988948542	30.418071771429474	20.19213391390925	13.815652283977713	8.286798969748284	4.9947592574217365	2.654218634299353	2.296839594733666
358.77503510467835	38.82816706075059	0.2564174665186471	29.882387391687285	19.954544247963778	13.566187851652842	8.085670991376306	4.87781830615471	2.569724918579	2.3301478518809056
359.5580832793353	38.272548719357374	0.32682010792313987	29.379355258824962	19.763374927454034	13.280082031291425	7.950419559383454	4.735675783880618	2.475772621427174	2.2969415780747084
360.34105956374725	37.788981775679034	0.3784061737287515	28.95314943482673	19.61358401331489	12.96613242231236	7.884194608649755	4.553591495940271	2.378453870488346	2.216951507534611
361.12396395574893	37.38745444755146	0.4091752435256002	28.62830951775439	19.505197399432337	12.639959367385627	7.86537612462061	4.345910638701386	2.29808133046355	2.1149394232574847
361.9067964531752	37.06925255500923	0.41771531324469935	28.406348197777362	19.44086000773356	12.332854393808242	7.86166187458009	4.152804392004535	2.261863094069948	2.012123319526351
362.6895570538609	36.83097680065833	0.4046266142591976	28.273644557504518	19.41866517983311	12.087785869281266	7.849728345203562	4.024689570895648	2.2923086539643305	1.9244478099720894
363.47224575564076	36.669256955724414	0.3715536392108104	28.2140768354295	19.42620739166714	11.9423617616113	7.8270594953202615	4.001984046886519	2.3947667223995097	1.8646191269099637
364.2548625563497	36.581989266818525	0.31885614518267946	28.216870566924783	19.439208243607755	11.908907050727887	7.808581653982233	4.09897774356	2.550425253401028	1.842893628654539
365.0374074538224	36.56692265248134	0.24508098903938774	28.274303910258528	19.429636048851044	11.964927478555722	7.81122449780086	4.298200189638501	2.720229938109409	1.8648946739506198
365.8198804458938	36.6183162086865	0.14944416445670483	28.373495542021793	19.37866352968972	12.060695063938724	7.8379532064409965	4.557851975163123	2.859459357981074	1.9276725360402776
366.6022815303986	36.724543154534985	0.03564355063605455	28.490494599763068	19.28914040842669	12.141706339558574	7.87418337293868	4.827834811722539	2.936676403487312	2.0184470379350743
367.3846107051717	36.86877096605975	-0.08602007778849195	28.59455452428005	19.189022584232248	12.171964873993888	7.898466851060871	5.066821388993698	2.945985146427533	2.1170976527334737
368.1668679680479	37.03369664413408	-0.1994321313398961	28.65919603293287	19.121504612647303	12.145794573820371	7.899496422280459	5.253344744791386	2.9077148863466187	2.20206788161449
368.9490533168619	37.20711850794586	-0.2861706720730145	28.67503470970986	19.125936877326406	12.084438483137195	7.885884689568056	5.3859252256203805	2.8571891818974966	2.257548428663623
369.7311667494487	37.38559290029892	-0.3312246906200317	28.654210455153333	19.218237552380145	12.021063752045325	7.880134077831214	5.4753179937196315	2.827818453406301	2.279797338376495
370.5132082636429	37.57374493562323	-0.32809818258601353	28.625552890983233	19.38312090050916	11.984586976937653	7.901570519997099	5.532871679299776	2.8383995450741795	2.279284006892345
371.2951778572795	37.78001255199595	-0.2834265404000299	28.62294654104695	19.582228741168098	11.990186275613896	7.951241544569225	5.563778208681434	2.8886199758761113	2.2759559108534213
372.07707552819323	38.012721833981544	-0.21720737597078632	28.673205680789927	19.773399399173	12.039272053673134	8.010735183861968	5.567629738525729	2.963716372603157	2.2881458401808716
372.8589012742189	38.27878380804369	-0.15812919414557827	28.791369058072252	19.93147509180184	12.126309429833054	8.055130384834259	5.545835920935572	3.044528556564856	2.319450040929227
373.6406550931913	38.586042353417994	-0.13291486487239035	28.983554445477214	20.060130120612882	12.247570723532704	8.070663936064664	5.508939831309722	3.1169115467229007	2.3531778979605535
374.4223369829453	38.94650221973075	-0.15294746441712279	29.254428038483343	20.188950729454533	12.406181279223649	8.065190181961682	5.478361192283361	3.177006382098627	2.3616515391738924
375.2039469413157	39.377521232248384	-0.20607154646711437	29.61093854914526	20.35877852452538	12.610909439189127	8.06348214663599	5.479361853802313	3.2311950276403327	2.3242600566702007
375.9854849661373	39.89955375747071	-0.26004400560645524	30.05971437063957	20.602277958290163	12.86912762369745	8.09243278612885	5.529437617780558	3.2920371326175575	2.2431337912248632
376.7669510552448	40.52938397255515	-0.27687829962364957	30.600621194048017	20.929667854738117	13.178075693078252	8.165365562074369	5.627473203956879	3.3717594956288996	2.143437512196677
377.5483452064732	41.2710534548241	-0.23188277678747984	31.222361321110622	21.326442483725526	13.51929992044204	8.275488418100606	5.751828406505006	3.475405707534452	2.0592498087648523
378.3296674176572	42.10771886425006	-0.12586015440214116	31.902563157742403	21.762142965893332	13.860379914665321	8.401379580314789	5.870011151066585	3.597679884141544	2.0158775849966837
379.11091768663164	42.99960884347653	0.01667598988014571	32.61145214937379	22.20516952854202	14.16438686521931	8.520090755811308	5.954568141607155	3.7244506865661045	2.020148886282224
379.89209601123133	43.89334335614713	0.16017736290421583	33.31622283401332	22.63332989808661	14.403189858548542	8.620990629402002	5.997420181883358	3.839691516434607	2.0623234136655357
380.67320238929113	44.74027947417895	0.2741898460990471	33.98644999544015	23.038172335711664	14.56906584325553	8.710841431242095	6.013035490273393	3.9329780913600936	2.1245678084979263
381.45423681864577	45.51445940460599	0.3428997748172814	34.60243388302459	23.42412984765506	14.677894284050625	8.80969401356877	6.029887444088602	4.002910409850261	2.189039045453964
382.23519929713007	46.22042396631761	0.36573298379588304	35.16390953650018	23.80493885346792	14.762830115560629	8.939195010477107	6.075483701713731	4.0546346455598306	2.244353420813822
383.01608982257886	46.88562646123041	0.3514440610238867	35.694117570065515	24.198326826855816	14.861412926394154	9.111110153893321	6.164471688868358	4.093142068635343	2.2887637555613924
383.796908392827	47.54390785162556	0.311357471656376	36.23254780623668	24.618177194022806	15.003659754475462	9.32261311798306	6.293665415268273	4.1188347961490335	2.330567689013443
384.57765500570923	48.221157870164646	0.2548850554281096	36.81775400318781	25.06571697230757	15.205128072946616	9.56013175891944	6.445018880788549	4.128159126840028	2.3839375535937433
385.3583296590604	48.930960627060934	0.18862259700903083	37.469701312376316	25.525811522317188	15.466705953049983	9.80771073966308	6.591411248266879	4.120114098613282	2.4616519890996393
386.1389323507153	49.67781295985021	0.11779924733401868	38.181440628957084	25.97206622891247	15.776655445876827	10.053547399869466	6.704380763555303	4.102188502265225	2.5675975267366273
386.91946307850884	50.462834573339954	0.048087024922283284	38.922538556705675	26.378521512345365	16.114324050547605	10.290067725324018	6.762760675298786	4.090586090540423	2.6942596325642523
387.69992184027564	51.28673406816999	-0.014309805341970613	39.65229542623608	26.731105039454892	16.454847305691132	10.509044402906417	6.7619782675263025	4.102760220475583	2.825486725913876
388.48030863385065	52.14879454055122	-0.06305616430916097	40.33492417365153	27.032229292499633	16.776882341521837	10.698637354601999	6.717588553518052	4.147595214961819	2.9449603271960427
389.2606234570687	53.04471527846264	-0.09242405917115498	40.95285183903589	27.299111381593157	17.071214290006342	10.846803906418257	6.659340821487692	4.220351332890901	3.045144597563304
390.04086630776453	53.96402768591198	-0.09868996297047461	41.512610231384315	27.558990327860485	17.345516061159707	10.950557163853928	6.617949992633253	4.305724794449368	3.12972064063642
390.82103718377294	54.89089169617162	-0.08201436445006471	42.04180090765126	27.84460502602043	17.621117808317774	11.02360628436204	6.612433811829159	4.38760717678953	3.20916624350643
391.6011360829288	55.80869014907644	-0.0483933429117559	42.578137978836885	28.18760089704521	17.9225758450337	11.096412606360994	6.647876651513727	4.458024063188221	3.2911446087512672
392.3811630030669	56.70727142990835	-0.008796441280535139	43.1544671298423	28.60955923293536	18.265727715899175	11.206408566146651	6.72232144885706	4.520183093811217	3.3745005267856545
393.161117942022	57.588527702219984	0.026086428716517562	43.788555329419644	29.113084277788857	18.65240257437591	11.38381049894451	6.8368642690476	4.585576832819197	3.4508587087649034
393.941000897629	58.466497673061454	0.05413501225570996	44.48039622896938	29.679933488842213	19.073041976306566	11.639012969142772	6.998750450138309	4.666977706989531	3.5129158913114678
394.72081186772266	59.36207732961179	0.08639118870533222	45.21911771888274	30.27887666326721	19.51355220864423	11.958816213959665	7.2164801044687055	4.772690094745974	3.561105058133106
395.5005508501378	60.29663298969858	0.1427224374543009	45.99228709924501	30.880938762963027	19.959621859182274	12.31143077236572	7.490353431257343	4.903020501297186	3.602517273472712
396.28021784270925	61.288931114011554	0.2391854687521764	46.79269806917249	31.473509602259995	20.39834952967017	12.65899397334425	7.80754445747035	5.0509695476596725	3.643721946448996
397.0598128432718	62.35510412003327	0.37497613732207435	47.6208155812306	32.06486540460971	20.819650972023947	12.972102621831116	8.14355567233478	5.205582026064016	3.683620452550356
397.83933584966024	63.50799833845843	0.5281047427404018	48.483612439384075	32.67701328693849	21.22097695177755	13.240321788115837	8.469225851586057	5.357080655808279	3.713057839331932
398.6187868597095	64.75364841041386	0.6631133551559325	49.39206997298788	33.33107936309509	21.611598077725862	13.47488283674667	8.759909034473603	5.50239801295562	3.7209815325510696
399.3981658712542	66.08552917207848	0.7457550027505713	50.35785145831926	34.03536091145912	22.01060392514462	13.70124579610226	9.003175934668745	5.647366275164074	3.7013939577490422
400.1774728821293	67.48189575772692	0.7558944154848626	51.38971332958787	34.78070726972795	22.43641125751729	13.947441455769894	9.201970377661945	5.80414838932426	3.657539895389963
400.9567078901696	68.91012205780633	0.6920548684024201	52.48991956937986	35.54599328640474	22.894125096007965	14.233960157099355	9.371866314573682	5.9840281610949235	3.600819870900247
401.7358708932098	70.33622075670638	0.5686185272531699	53.653322998603635	36.30927885704555	23.371361807298836	14.569978267652889	9.533213447803837	6.18859555015526	3.5478031858904813
402.5149618890848	71.73771581358223	0.4090731502517771	54.867629515562705	37.05912939659318	23.847545422134843	14.955606240037527	9.702221083653711	6.405266299329456	3.5165183429961027
403.2939808756294	73.11274219212189	0.23912715934911374	56.11588580390197	37.800003446680336	24.309564657823316	15.383715956106144	9.887114278116673	6.610110453096956	3.5225638199375577
404.07292785067847	74.48270043901121	0.08067489071977499	57.3789352532904	38.549139284631515	24.76220730726932	15.839963005254393	10.090067294101411	6.778333470110702	3.574834533234401
404.8518028120667	75.88549792209983	-0.05238127737577669	58.63900896662486	39.32711247091023	25.22595208933881	16.301273794974268	10.312980884287379	6.896303744226163	3.6712497323433766
405.630605757629	77.36219063949264	-0.15725390100790823	59.88420613776548	40.14606942165865	25.72584241353931	16.737493837244756	10.560812403963169	6.968849978743273	3.7974134530947676
406.4093366852001	78.94160229966577	-0.23930731471020872	61.11397431530259	41.00266652953449	26.279121909872988	17.119105477528755	10.839356519708653	7.016698211740883	3.930443387036371
407.1879955926149	80.630202165504	-0.3054570477042433	62.34092209583183	41.879142502301875	26.88900563375378	17.428883868061135	11.147608311104392	7.066242938346169	4.048623544098792
407.9665824777082	82.41227353435765	-0.35812946496220194	63.58723394964289	42.75237085818762	27.544084360190894	17.671368264429816	11.471758155541266	7.137190730575234	4.139193217509122
408.74509733831474	84.25650251652121	-0.3933891628075607	64.87514618715296	43.60507344935053	28.22119788866607	17.87461826280261	11.78474050703003	7.235644663911867	4.200045993023758
409.52354017226935	86.12529459284302	-0.4045862640920295	66.21574253914712	44.43377269673544	28.890807391142456	18.080629343859876	12.05460549850121	7.355887526235283	4.234616064270074
410.3019109774069	87.98065878352706	-0.3877254948949894	67.60148592431516	45.24942243503895	29.524965518760908	18.328572567753486	12.257949566712048	7.487881759212402	4.245118829370409
411.08020975156217	89.78754681306441	-0.34363516230445335	69.0047469316968	46.07011042101555	30.10576184813345	18.637537067017753	12.39104034634957	7.624875686204744	4.231948980176704
411.8584364925699	91.51657968437426	-0.2760016375459639	70.3828227726742	46.90867042427437	30.630287731998177	18.998697384512155	12.473026880864666	7.764788855279106	4.1996257080276775
412.6365911982651	93.1473921251806	-0.18896255564634257	71.68742741424364	47.76146572619281	31.108085121502498	19.38030209148569	12.538206234558276	7.905927640741586	4.162457100369912
413.4146738664823	94.67020987757172	-0.08818998924116317	72.87573037335638	48.60376706289386	31.551419234535896	19.743323468674884	12.622142994319196	8.04220162689447	4.141049576348032
414.19268449505654	96.08355944127544	0.015490678712516637	73.92060896973112	49.39564142810138	31.964781475859652	20.058467598913694	12.748466787308606	8.162929260235543	4.151008987752333
414.97062308182257	97.38877975167584	0.1037970215988766	74.81727187091421	50.09692609088357	32.34112706795284	20.3164205099253	12.923001495751336	8.258284112456694	4.191861606924595
415.74848962461516	98.58452779849571	0.1547974639899956	75.58347937309472	50.68324781403634	32.667016238232605	20.527045666143128	13.135805143982942	8.326286856930313	4.247612959810805
416.52628412126916	99.6647949475066	0.15301050797173318	76.25315974869221	51.155399317395144	32.93436215627031	20.710693448493497	13.367498781102526	8.37570975519061	4.299381882278166
417.3040065696194	100.62116982026795	0.09892586589514865	76.86552822847926	51.53685728902881	33.148727245490484	20.887985487176316	13.595621867409523	8.422464557932674	4.339847207513492
418.0816569675006	101.44780896949693	0.010743721517731099	77.45408552085648	51.86154923680224	33.32979651261324	21.0726914735854	13.79835684566861	8.481662145281673	4.37777877191187
418.8592353127476	102.148083813955	-0.08242116325706637	78.0405575963285	52.15981349768743	33.503643356648716	21.26994000793812	13.956671203643975	8.55970397142106	4.431107562109857
419.63674160319533	102.7408252773408	-0.15346552637565677	78.63450992699401	52.451978102177875	33.69292697219437	21.477585839323204	14.05704739455581	8.651224854670705	4.513495845257761
420.4141758366785	103.2634509131204	-0.186277436495227	79.23761927097698	52.7502375766367	33.91091522495902	21.68822590113988	14.094573760447629	8.741614864734183	4.625853802622374
421.1915380110319	103.76820494675516	-0.17854136213320584	79.84835294711674	53.065187861619194	34.16060266937257	21.89173072374021	14.075698777748423	8.815015242398916	4.756278273986856
421.9688281240904	104.31040549067725	-0.13812442664631952	80.46502824368984	53.40877692405403	34.4368772891524	22.078226788650337	14.018285063573117	8.863240267105402	4.887975540639541
422.7460461736888	104.93267617989484	-0.07741849514291552	81.0864171129028	53.792009309260614	34.729825690841075	22.24277082216514	13.947762661930902	8.892049445856156	5.008251950251479
423.52319215766187	105.65174451854739	-0.008947121964847357	81.71109095877492	54.219633639222224	35.02823516696732	22.387944778010386	13.890745389924867	8.920161117054004	5.112266100451141
424.3002660738445	106.45595022413941	0.057377409123867684	82.33622955646474	54.6877613418291	35.32348239258855	22.523783089254128	13.868409508491629	8.970854333213426	5.201539520888838
425.0772679200714	107.31346296854531	0.11614634124040941	82.95716865103184	55.18565700610106	35.61226184804713	22.663288052876748	13.892605421787225	9.059943703345326	5.278456426177933
425.8541976941775	108.18726244754063	0.1654947273954822	83.5677920795949	55.69973515509808	35.89659010888644	22.817049582528565	13.96600665660724	9.18653545251507	5.343136388735318
426.6310553939975	109.04834177302851	0.20590820854197672	84.1624991936746	56.215660777103565	36.180511159077824	22.989057164169576	14.085185575899814	9.332450864370358	5.394037379510043
427.40784101736625	109.88232486280575	0.23773807835220642	84.73783933723352	56.7179424170254	36.465788111598414	23.175975071188443	14.243935723157485	9.470714028992608	5.431911386609013
428.18455456211865	110.68831926983015	0.25941128847670264	85.29307575666378	57.19031366367295	36.74927096050247	23.368559282382744	14.434571450040867	9.578285206083828	5.46207154787693
428.96119602608934	111.47269900210506	0.2675935631179217	85.8280295001595	57.61871744227316	37.022573018410554	23.554716180306084	14.646852385279512	9.645307014031463	5.4936449534253375
429.7377654071133	112.24186039180489	0.2590509640611574	86.34085876410893	57.996529824760984	37.273743479903054	23.722756327500047	14.8671919258269	9.676706705801228	5.535888691421778
430.5142627030252	112.99667550527926	0.23292205082077622	86.8278170993149	58.328181903096414	37.491221278659054	23.865122833132535	15.079810146030308	9.686151158792928	5.594486847226548
431.29068791166	113.73053495562115	0.19174033513960118	87.28596638583845	58.62722949443997	37.66864729675758	23.981042010555264	15.269740380155362	9.687497397644496	5.669187205697754
432.06704103085235	114.43147202340529	0.1406673078474785	87.71735239676819	58.90986966318606	37.80896207213292	24.076770467578168	15.426115772839966	9.688648074095239	5.753825889950616
432.8433220584372	115.08829197052272	0.08552700380157877	88.132614173113	59.18883593502422	37.92593943419204	24.163022204195425	15.544173190534204	9.690712304040904	5.8386773963926695
433.6195309922492	115.69874723958173	0.030612570160872085	88.55018559241375	59.47233796236883	38.04105765345903	24.250426757010654	15.626450776601509	9.691799546806639	5.913602124857604
434.3956678301234	116.27671454297153	-0.022029987667040424	88.99223314457086	59.76813107439283	38.177675025893706	24.346131862125056	15.682546791467017	9.692254024632836	5.97134236623367
435.1717325698944	116.85420345657514	-0.07133784097559262	89.47918331330582	60.08903686726876	38.35505575601242	24.453305012060575	15.727352721755498	9.697454827143433	6.00958255064034
435.9477252093971	117.47578670480183	-0.11458865636036307	90.0260303828661	60.45343910486988	38.584775393112096	24.573405575741884	15.777332745790966	9.716936504054722	6.031419569085026
436.72364574646633	118.18682030818023	-0.14582910530024323	90.64149862127286	60.87956211671899	38.870995148230826	24.708943754236895	15.845642505022916	9.760613953560336	6.044134810105645
437.49949417893686	119.02032409952639	-0.1566367979160996	91.3295780929924	61.37673653834037	39.212261415431776	24.864672145660492	15.938595677452426	9.834316598585325	6.057104817533907
438.27527050464346	119.98827396733395	-0.14047882824149321	92.08957660392367	61.938644916034825	39.6025720218097	25.04660488470288	16.05585978828732	9.937195761440991	6.078775492812376
439.0509747214211	121.07946633102102	-0.09657928741913971	92.9144579298888	62.54263908007954	40.03056086628746	25.259464348390562	16.19321850060506	10.061571897835348	6.114620566068834
439.8266068271044	122.26211593565768	-0.03197852009760925	93.78724627740286	63.15663351238022	40.478335898581676	25.504723349847787	16.346004489995888	10.19534168570183	6.166408487163041
440.6021668195283	123.48862966108072	0.041322189604426414	94.67939786930998	63.749728822329644	40.922430753287614	25.778358992891707	16.510041739306878	10.325405844738448	6.232804228725838
441.37765469652754	124.69983685067855	0.11137020474511816	95.55341875208286	64.30130046218059	41.33735752076055	26.069636512201768	16.680448243643117	10.441120291403262	6.3102184066121065
442.1530704559369	125.83044580119618	0.1710826408722017	96.36917840441615	64.8027464235491	41.700732400744776	26.3612172544867	16.849829474948717	10.536050873595288	6.392828327969784
442.9284140955914	126.81657281592558	0.2197093297773564	97.09077957606539	65.25092700239186	41.99670123416381	26.63218225968304	17.00800939750593	10.607937599878076	6.473010897948614
443.7036856133256	127.60479218327774	0.26016266994555864	97.69088836109395	65.63813343721839	42.216468282889515	26.862854662054175	17.143235829580696	10.656734978235942	6.5421406966428215
444.47888500697445	128.16001999452496	0.29451007843226107	98.15133033924334	65.94659015588466	42.35624588056634	27.0397855436722	17.244801484097774	10.682705867383895	6.5933336572222085
445.2540122743727	128.4687758869482	0.3208483420964452	98.46126040265443	66.15109399302207	42.415076532325884	27.157787248349642	17.30538685040132	10.685182863271805	6.623818898840244
446.0290674133552	128.53647407602057	0.3329800563683182	98.61470572378627	66.22838071230095	42.393793932628896	27.21867696355611	17.322856931281635	10.66345125918886	6.636037713795964
446.8040504217568	128.38099483719208	0.3236052052586828	98.60881242511846	66.16701020958773	42.29561529787065	27.22783417464787	17.30082554425014	10.6191724726998	6.63657372648689
447.5789612974122	128.02581723861366	0.2888359455004327	98.44384299223366	65.97224130396974	42.12714983466466	27.191194172173393	17.24765384193688	10.558183229295764	6.634067371673817
448.35380003815635	127.49542185187846	0.23174231656947916	98.12456218967205	65.66470044307822	41.89844661046159	27.11296716754024	17.173292763951547	10.490439678708647	6.636994452844644
449.1285666418239	126.81297202767581	0.1636216623944216	97.66156149594832	65.27444260319149	41.62186682028409	26.994640905382155	17.084461405364717	10.426305414891079	6.651939707798194
449.90326110624983	126.00004113388215	0.10159188910983374	97.07151214519097	64.83226542416813	41.31013589624133	26.83455407750561	16.980464304901492	10.371613430820718	6.681645843855255
450.67788342926883	125.07597683424113	0.06335615231304473	96.37470067132672	64.3611225565798	40.97428990637598	26.62876010879184	16.85230988898634	10.324627670563295	6.723514384443292
451.4524336087157	124.05678255545752	0.060528586716414756	95.59067570017524	63.869808063037645	40.62229165413074	26.37404090458862	16.686752157325394	10.276902540469909	6.768679902532397
452.22691164242536	122.95287607160725	0.09368865590198885	94.73298487778679	63.35164781570047	40.25800402011506	26.071786179412552	16.473993735634018	10.218192596079612	6.803091096385107
453.00131752823256	121.7667527848602	0.1518688092284846	93.80576490031861	62.78868676243019	39.88057263273373	25.7304683947866	16.215011451974668	10.141907771442794	6.810750524116816
453.7756512639721	120.49147331443719	0.21669632892765134	92.80287993539154	62.15923960460399	39.483667064435174	25.363780776504136	15.924510455393154	10.048191816426238	6.778450360539071
454.5499128474788	119.11117136931037	0.2694467343770468	91.71032086705212	61.44477175153011	39.055471061794734	24.984872006566594	15.627225698470834	9.943150171213173	6.700311086376277
455.32410227658755	117.60431089694335	0.29668824215642	90.51074786283547	60.63310797462657	38.57996207047485	24.600063949325346	15.3493678172424	9.835320450588469	6.580132686241155
456.09821954913303	115.94883215344356	0.29293997053506804	89.18879916484504	59.718241527165226	38.04034552928131	24.206282794937753	15.108812461520378	9.73068498241421	6.430466511676721
456.8722646629501	114.12817004403725	0.2596245050936268	87.73490753411669	58.698729354746966	37.4245956704549	23.79359120603705	14.908984242905904	9.62875885354801	6.268112947340402
457.6462376158736	112.13560902420446	0.20343445487538675	86.14780227894974	57.57753897387894	36.73100187255179	23.351012178469798	14.738303410751184	9.521100925139919	6.10844170027635
458.4201384057383	109.97604439529407	0.13487138211917724	84.43490365439357	56.36351232752716	35.97096946231245	22.87155809507939	14.57549892427886	9.39355196446384	5.960996275432624
459.1939670303791	107.66435160181949	0.06650070812741518	82.6110817217505	55.07296268902106	35.16572007974152	22.35486986722241	14.397106235887009	9.23213826840625	5.827517516827971
459.96772348763074	105.22079254039436	0.010022880909627913	80.69608377330124	53.72920314846391	34.33845794560527	21.806917244632693	14.184320507560082	9.029467966864418	5.703172004480923
460.741407775328	102.66552377899677	-0.027127812866621775	78.71066064729672	52.35852291653621	33.50536478138234	21.23780452248041	13.926754721262856	8.788230303225808	5.579822557264595
461.51501989130577	100.01470782843462	-0.04395112747593601	76.67302937826594	50.98358359599573	32.67090366114173	20.65916017774469	13.622950400062134	8.519505509488674	5.449648843107465
462.2885598333988	97.2799669005245	-0.04463000213358531	74.59702279346297	49.616684875633794	31.829594572352335	20.081351219586654	13.27840956979436	8.237591576726775	5.308156312943404
463.0620275994419	94.47211461156488	-0.03517154758353894	72.49258866809947	48.2558677835065	30.972518803769027	19.511597667315943	12.90247556821311	7.954567576390938	5.155036576434372
463.83542318726995	91.60627486203819	-0.020066077311147762	70.36769533060428	46.88630404555443	30.094320764047442	18.95262350781398	12.50482850508471	7.677462151538708	4.99359873160709
464.6087465947177	88.70509819790193	-0.0013247417723491056	68.22968220721859	45.48726222011022	29.19660214695842	18.401743298533997	12.092876951254617	7.4088283863243465	4.828706186399162
465.38199781962	85.79766084924375	0.020283934099877374	66.08454902196172	44.04284272466822	28.28681942368182	17.850568870157225	11.670658667217896	7.148827632770025	4.664766016279007
466.1551768598116	82.91380092557856	0.043598934653097436	63.93518533214749	42.551717751145816	27.37396073817308	17.286914669321455	11.239631382563251	6.897410586099459	4.504459892050135
466.92828371312737	80.07706580894629	0.06628775074944822	61.78071047118852	41.031092714058815	26.464114851409107	16.699888818411036	10.800993191452825	6.655005676008552	4.348714255632086
467.7013183774021	77.29881635945729	0.08537536465547088	59.61888175332439	39.51245332467375	25.55869836085705	16.086760601104242	10.357627553167646	6.4220571100168655	4.197867037517721
468.4742808504707	74.57656514446377	0.09792824158518262	57.45088346696156	38.03053264038615	24.65571502911612	15.457192536824081	9.914615456200174	6.197700390728828	4.052611315186147
469.24717113016777	71.89709229463554	0.10151602790949697	55.28513564815282	36.61162809122602	23.752671937262726	14.830957807794077	9.478411311171053	5.978868451860915	3.9138342657129885
470.0199892143283	69.24429040305665	0.0947002531608776	53.13738283079421	35.26576451618818	22.8495698827494	14.229153824045369	9.055515615231307	5.760873342233982	3.7805574931344523
470.792735100787	66.60810537359578	0.0779030397588275	51.026118200291286	33.985720140687846	21.949893447478352	13.664101463023004	8.65180950212265	5.539524599972355	3.6482643262628454
471.5654087873788	63.99058343480783	0.054498938938752156	48.9664540797394	32.75187473086547	21.059620144874458	13.134101462170408	8.272347148667944	5.313406872173726	3.5096155580748425
472.33801027193834	61.40586534092554	0.03165183144661577	46.96659852269422	31.540495495120158	20.185231786305113	12.626603932380366	7.920558108429944	5.08506812664689	3.3582770359066014
473.11053955230057	58.874224718352124	0.019339144994461776	45.028691655391945	30.33244710953444	19.33169265865996	12.126813589549693	7.597055881287533	4.860065941829536	3.1937817573729137
473.88299662630027	56.41411158893115	0.027495500171100196	43.15288087126429	29.119927936791804	18.501837874212487	11.62672910722626	7.298103766141261	4.644488004081333	3.0241078613155215
474.65538149177223	54.03635574741132	0.06192076420094235	41.34084541610321	27.908324981622222	17.697512065562904	11.129119064806757	7.015687602255211	4.441886916609941	2.863258865900111
475.4276941465513	51.74386578718375	0.12123875387415953	39.59686985638295	26.71234570561604	16.921677490160782	10.645023332452585	6.739761511549484	4.251490841017398	2.725221596468422
476.1999345884722	49.535850427363854	0.1967061541581226	37.92650269388881	25.54811355285605	16.179699808176135	10.186648272128037	6.462432250063485	4.068529947929254	2.617584463754661
476.97210281536985	47.41363561430893	0.2748511537036392	36.334415951921684	24.425965218341915	15.478703727912755	9.75977290254082	6.182027354949091	3.8871757873002712	2.5380561691461483
477.74419882507897	45.38320244421396	0.3416157602178675	34.823078098194976	23.34826565344763	14.824297478071685	9.360291611053285	5.903962769228777	3.7047886208211893	2.475666672546399
478.51622261543446	43.45334047373037	0.38648137814403605	33.39310489109186	22.31298247624099	14.217278139211528	8.976019436134544	5.637655683874255	3.5248037648259847	2.4165888096678927
479.2881741842711	41.62991721624768	0.4043864989760324	32.04349069479068	21.31984655210138	13.651746017964081	8.593804124099274	5.3912140303397695	3.356378226137901	2.350497164764432
480.06005352942367	39.91111172220661	0.39607877027886484	30.77156729981581	20.374254611903954	13.117104940130524	8.207096602147308	5.167528673148911	3.210396706510102	2.2750797301889696
480.831860648727	38.286582442928804	0.36735504404352587	29.57175883137058	19.48605130760418	12.602748311528638	7.8203241769402965	4.964145613520462	3.0939017345229547	2.1952777145697846
481.60359554001593	36.74141432736029	0.32734460447747	28.434766771426347	18.664150517533354	12.102916657799167	7.447444054284718	4.776134805812984	3.0057715561980065	2.1178055635938526
482.37525820112523	35.26195328062916	0.28640047057949813	27.34842827959285	17.911172770767454	11.618751128049217	7.105414783071294	4.599091264080396	2.9362376935362113	2.0452415294703563
483.14684862988975	33.84029212823416	0.2531133144145545	26.30092784247845	17.22064982996352	11.155973280586696	6.806571137678673	4.430015753914074	2.870111045133567	1.9735071556255506
483.91836682414424	32.47555138841639	0.23170814414837793	25.284325896883328	16.578654604067975	10.719967281347078	6.553751623187468	4.2660734018322115	2.7926427010594055	1.8949716721652639
484.68981278172356	31.171899343942897	0.22070523586403648	24.296191999549535	15.968293349922194	10.311182959038781	6.340536867174988	4.1036294154326916	2.6956825472493535	1.8039100069109515
485.46118650046253	29.93509323647332	0.2139937212768115	23.338217579553184	15.374941023671603	9.924390634663178	6.154608746202405	3.9388501677235688	2.5815745294456	1.7002628158122364
486.23248797819593	28.76928089653916	0.20436337368380508	22.413215428428032	14.79009549199633	9.551677572486042	5.981485578402274	3.7693223851706756	2.462699039337459	1.5891042487460374
487.0037172127586	27.675253806716782	0.18760377122375663	21.52373557689134	14.212763095835895	9.186953036880219	5.8073993863765105	3.59609711918892	2.3559649547371624	1.4771271672554762
487.7748742019853	26.65066595920836	0.16487082161339495	20.673166917345362	13.647964172310997	8.828629688459424	5.621190685748406	3.424560115186306	2.2750601148953646	1.3699647015033358
488.54595894371096	25.69142217137404	0.14150057426722806	19.867821526733916	13.103233321025348	8.478866317478083	5.416928497789727	3.2640639514742262	2.224369490196351	1.2719428152822594
489.31697143577026	24.792722732035497	0.12280783771910994	19.11642479029011	12.584929109243078	8.140416296159417	5.1964458757972345	3.125991888054297	2.1983171032211235	1.1872613384377666
490.08791167599804	23.949060814582516	0.10989817472483702	18.42567242536371	12.096549094215078	7.81394686823981	4.969772912571084	3.0201921737669264	2.1862053608033576	1.1199186846028972
490.8587796622292	23.1538110596184	0.09787304485387865	17.7937415417207	11.639363964590734	7.497799016631836	4.752172409106382	2.9512881303581864	2.1789849693910135	1.0713807647914553
491.6295753922984	22.3997550652202	0.07814163298547805	17.20657006871922	11.214542343071663	7.189926970161925	4.558068365767413	2.9164731695901986	2.1733487568487413	1.0380812594597306
492.4002988640406	21.68073297848025	0.04381815622268631	16.641220520266977	10.823815536186283	6.8906277471844115	4.395591373023671	2.905369374949466	2.1706216855033573	1.011717827682566
493.17095007529053	20.993374628001526	-0.005744702603719612	16.07529209526107	10.468268317520955	6.603402139994901	4.263977287471653	2.902096003143065	2.172312554275604	0.982782330903873
493.94152902388305	20.33737164626938	-0.06347266602761634	15.498115252248597	10.145794042531632	6.333689632348819	4.154799236376873	2.888440813944049	2.175513132864205	0.945918373255179
494.71203570765294	19.713795863239685	-0.11784697717896245	14.916455716467524	9.850180216623212	6.085926995370945	4.055513616569732	2.8479817644705046	2.1715939685547756	0.9028779885341818
495.482470124435	19.122428413974614	-0.15750578701976092	14.351760420300915	9.57264215018175	5.861072491672708	3.953404117040339	2.769930927515298	2.148806904198811	0.861867064512763
496.25283227206404	18.560211708235236	-0.1749640995785075	13.830190283071797	9.305124945658715	5.656501785428676	3.839200775415721	2.6524484813670313	2.097066017667869	0.8333485171105964
497.02312214837485	18.02212428347753	-0.16756266603812361	13.371315651478426	9.04315700142842	5.468263756551893	3.709403429927501	2.5038673543560264	2.0122828330704277	0.8247385497839701
497.7933397512024	17.503872572893236	-0.1368761154975221	12.980516038984627	8.786295970142959	5.29409334854528	3.5667803438463466	2.3403607754770666	1.8976693573712864	0.8366242013506738
498.56348507838123	17.00501528627118	-0.08795081191249834	12.648398775907708	8.536769179591595	5.134629955204903	3.418162948647336	2.1806225450415897	1.761789336543753	0.8622821687019923
499.3335581277464	16.52903042605587	-0.029797508294313352	12.355804588815491	8.297555541410691	4.991195997049897	3.2706306398130307	2.039884464183615	1.6145421600644183	0.8896719576392044
500.10355889713264	16.080416760373794	0.02517589550694577	12.08130327287928	8.071368266908333	4.862129082678429	3.1279487715571714	1.9259697534431965	1.4638808481547951	0.9058680951279385
500.8734873843747	15.660061481291606	0.06417798789620335	11.807338624438433	7.860448447794548	4.741937268710569	2.989990836996839	1.8392190714027705	1.315374859593282	0.9022417937393454
501.6433435873074	15.262441544822224	0.07944461710123472	11.5237352268862	7.666659114405745	4.624766493239562	2.855045472123399	1.7753131792489338	1.1740920463613096	0.8786637007161322
502.4131275037657	14.877077660597296	0.0724747599175858	11.228154051576096	7.491107080569698	4.5106062634622255	2.7230063776981366	1.7294717995874176	1.0471301490673375	0.8445503981480669
503.1828391315842	14.493410418113204	0.05378701367581232	10.925453484555613	7.333001841145995	4.408259339716073	2.596903928554579	1.699254825828102	0.943592691823017	0.8150016170762717
503.95247846859786	14.106536981244531	0.03796378013507042	10.626470508035194	7.188674393619882	4.331700699868619	2.4817994111828225	1.6843833263060128	0.8712840686266088	0.8034416979473675
504.72204551264144	13.719672615043098	0.036877137101381255	10.345809250542613	7.051585161932487	4.291216505994441	2.383171815921059	1.6845391255417501	0.8323480122945225	0.8139038833040048
505.49154026154974	13.34246666974159	0.05563240788441315	10.098388091217306	6.913866495712978	4.285533431295445	2.305920302594515	1.6968290056804969	0.8212068627139895	0.838141884601259
506.2609627131576	12.986482800389956	0.09258635501804541	9.89425781738554	6.76873816304834	4.2997112898247725	2.2543661681652036	1.7147190901114644	0.8270092339238125	0.8596664057726506
507.03031286529983	12.660556720221114	0.14216773906898678	9.734226371115705	6.612916600165934	4.31089333605866	2.2317746564515293	1.7293972778843216	0.8387423918631011	0.862642479497152
507.7995907158112	12.368382853193593	0.19739236281897965	9.607705825609814	6.447307497534295	4.2977369727064625	2.238388892484289	1.7322963337022446	0.8494790262606026	0.8398753789425851
508.5687962625266	12.10855680716256	0.250598153850668	9.495179142482918	6.276264152203682	4.248587626090669	2.2690243848065994	1.717588667929249	0.8563106512910612	0.7952971824540566
509.33792950328075	11.87637226296599	0.2932281625791773	9.374472491436244	6.105726552687902	4.164312191442548	2.3124459560020028	1.6845097314815465	0.8570258540689645	0.7393715363644696
510.1069904359085	11.665322631406625	0.31695191633533415	9.228632647735617	5.9412601634799955	4.055368865375326	2.3535665467794593	1.6381145978158593	0.8469325666905396	0.6820032774792006
510.8759790582447	11.467748580166077	0.31649751438354173	9.051692952889193	5.786649460053109	3.9358340393481592	2.3779834293252016	1.5886659827875123	0.8194087169606041	0.6276819444380388
511.6448953681241	11.274905359824777	0.2924940473143648	8.848939543186331	5.643120913139342	3.817689205997617	2.3764698588838082	1.548580696074127	0.7703772973413857	0.5759491048018475
512.4137393633815	11.077549024949501	0.2524854519156939	8.632291405934193	5.509335060178325	3.7085527774551448	2.347760817146057	1.527451250689286	0.702599146298785	0.5262408742337213
513.1825110418519	10.867996827725449	0.20850078774828237	8.413657459565977	5.382626213153687	3.6122998366126344	2.298501177021389	1.5276867888839627	0.6265685144988563	0.4820345295566638
513.9512104013698	10.642864323114358	0.1719273834991739	8.200287700211245	5.260520959435262	3.530685777144237	2.240107885032051	1.543079487983775	0.5566942626831222	0.4510915348271088
514.7198374397702	10.40494762996746	0.1479918702012639	7.994261019514594	5.142101721992014	3.463671387551908	2.183867061536122	1.5615576109327307	0.5054397065025139	0.440935845333255
515.4883921548881	10.16266078110025	0.1332360686899252	7.794788877881328	5.02777812516634	3.4079566547918647	2.1358182389257743	1.5702411162690095	0.4791065909319732	0.45288466126049826
516.2568745445578	9.926968239171043	0.117698973096837	7.6005946012817525	4.918278670419762	3.3563291052237876	2.0942434294580243	1.5598652444239793	0.4766489614110494	0.4794303892586065
517.0252846066146	9.707301049888793	0.09113558399146934	7.410849088770664	4.814006855358862	3.2989593576899225	2.0504816664669123	1.5265349864477284	0.491681834222497	0.507064803960496
517.793622338893	9.508166875139553	0.050196568699879776	7.225191651161154	4.715560800502877	3.2271622474992294	1.9930419248767952	1.4706382432314198	0.5151955640038798	0.5228175197522985
518.561887739228	9.328160058201973	0.0023811935332361117	7.043911993514591	4.624467481790736	3.137359211531061	1.9131331962113904	1.394826588127727	0.5382858674220866	0.5204916852689934
519.3300808054544	9.161243545542689	-0.036155832527203245	6.869239441409147	4.54285666586409	3.032609670244768	1.8094660314440816	1.3028434140121259	0.5545451818323748	0.5024994509164612
520.0982015354069	8.999951056596124	-0.047511407417579365	6.70608761589227	4.471810164101085	2.920970696241649	1.6903012953892806	1.1989907352151878	0.5618447050168722	0.47739132156043235
520.8662499269203	8.838503018290927	-0.020635278065904844	6.561012499636393	4.409301421778618	2.811915533706491	1.5720808455220059	1.0883011525867663	0.5632840893127049	0.4549505820984771
521.6342259778296	8.674232063792427	0.04376913906717582	6.439511387536556	4.349790913176949	2.7132140708299306	1.4742402939571877	0.9760579417710555	0.5657972437262584	0.4428420848946521
522.4021296859694	8.50694787849555	0.13325424140471478	6.342730651935167	4.285397748526775	2.6296671764673603	1.4122385917082665	0.8679955341426441	0.5770712200184152	0.4449901017240615
523.1699610491747	8.33728959607477	0.22826667947428841	6.265581280287919	4.2081807444151185	2.563234389796298	1.3911231003733626	0.7711775367533455	0.6018598173092033	0.46124924634315534
523.9377200652801	8.165489420315847	0.3083291217442324	6.197923308580208	4.112443270021812	2.5130944617211135	1.4026249489442026	0.694919265532147	0.6396049779148616	0.4875259160166452
524.7054067321207	7.9913644242221284	0.3574346374382941	6.12822562755142	3.9966404397832287	2.4754656727968647	1.4276675141409954	0.6500965773261861	0.6851938069784784	0.5166571671236565
525.4730210475309	7.814775455690272	0.36784167892553404	6.04831472663883	3.8650144330907583	2.444046703686911	1.4431742701100283	0.6455058549533523	0.7316582260657414	0.5404361780798606
526.2405630093459	7.6361953275010315	0.34193368637151567	5.956268855984805	3.728355439983736	2.4110503279324176	1.4309657900388133	0.6825997560891036	0.77282839964686	0.552534236353472
527.0080326154003	7.456813345425932	0.29215632545197495	5.856264773128966	3.6025769329255466	2.3695342097913863	1.3839712586538098	0.7517071682441961	0.8039011754644834	0.550916761152216
527.7754298635291	7.278514692181718	0.23757466754053191	5.754891869558198	3.5038216567680345	2.3153997576549297	1.3078690089620897	0.8333896805595861	0.820355126312597	0.537661022068132
528.5427547515668	7.103498793305518	0.19716537650605087	5.656351389857786	3.4413377599278165	2.2483847675328152	1.2173635868235033	0.9046667264034474	0.8171105506688403	0.5168357603591113
529.3100072773485	6.93395290688391	0.18203870687079032	5.559312130196604	3.4121326758677357	2.1716933130327467	1.1300860219848479	0.9480308051186073	0.7901779409890527	0.491328485847084
530.077187438709	6.771661096425967	0.19042775692491398	5.456980306187603	3.4013358084722	2.09026059918957	1.060125102135381	0.9574319737283069	0.7399978470460279	0.4610901436270427
530.8442952334829	6.617668908462054	0.20895351175119822	5.340723085094663	3.3896213482793285	2.0090666786560325	1.0137636805708368	0.938635365460726	0.6739550186957011	0.4235955655468819
531.6113306595051	6.472154406217366	0.21961375860581728	5.204548368918945	3.3630340322645726	1.9317849133798095	0.9886823723983709	0.9037988095189378	0.6056246342196374	0.375975428489071
532.3782937146104	6.334306097284345	0.2092620195405469	5.048188005144462	3.319123943281389	1.8608154732038502	0.9765131312063539	0.8638603766316809	0.550393130070725	0.31788008144916646
533.1451843966338	6.201941252843273	0.17626670008801293	4.877425796745984	3.264979199027894	1.7978802647595125	0.9677786368990042	0.823862736276533	0.520019171270625	0.25293689323457164
533.9120027034099	6.071086127295877	0.13084359332015266	4.7012733053813225	3.2089800624136156	1.7444598473040305	0.9563078804124597	0.7833370668866149	0.5186286677263244	0.18849161376574258
534.6787486327736	5.935926395957127	0.08975205783774742	4.528432290694698	3.1522208605937956	1.7014585943307443	0.9412206650742261	0.7406843699040593	0.5418032148831667	0.13386293512023822
535.4454221825597	5.790099788401685	0.06825124248504603	4.364623412364919	3.0856141337961347	1.6680505535455652	0.9256755330601826	0.6973140798091912	0.5786651855386529	0.09780308593398443
536.212023350603	5.62886455545234	0.07338169941072739	4.211926044473767	2.9945481755066234	1.6410329461408775	0.9138744515561842	0.6585318351170178	0.6158675609540586	0.08614462266894211
536.9785521347383	5.45134571538871	0.10115764952965729	4.069639899172624	2.8681781690186323	1.6149462352895405	0.908181642313434	0.6307951681176709	0.6421649224183265	0.10030793832577714
537.7450085328004	5.261818124684874	0.13820013975004197	3.935695818818296	2.707557788623209	1.5831352463807957	0.9079963225047093	0.617919189934364	0.6513212308145346	0.1368537543965324
538.5113925426242	5.069114120204762	0.16671350770343835	3.8076259237177705	2.5276152173238557	1.5393311480464893	0.9102552543321094	0.6184949147327298	0.6425454917821343	0.1885626661115189
539.2777041620444	4.883914803387093	0.17122250546460527	3.6834703142612084	2.351763354210654	1.4798139050247001	0.9112559968354207	0.626362661549018	0.6189149851118466	0.24649011096134976
540.0439433888959	4.714914462603321	0.14521530714893088	3.5627200821508485	2.202059524204441	1.405710072648677	0.908799962409862	0.6325211576617745	0.5849500179985863	0.3029352989564732
540.8101102210134	4.565538243948798	0.09465683672707707	3.4471062191957134	2.0904538714831395	1.3239761199246076	0.9037237855665667	0.628288374111065	0.5449673077269638	0.3533373771332267
541.5762046562318	4.432445253249948	0.03681415116237565	3.340648012655739	2.01547361237199	1.245868565066625	0.899384543692405	0.6081593374400588	0.5023988827737861	0.39700655246006405
542.3422266923859	4.307197886295951	-0.0065138818904041385	3.2483446755519814	1.965501105776086	1.1827571145868785	0.8992068961414531	0.5718182458058048	0.46000639155723794	0.4355861758223054
543.1081763273105	4.180029875647344	-0.018216718845415952	3.1737154993534675	1.9260951405191555	1.140751893061052	0.9031369928961576	0.524480365154468	0.4201003099694037	0.47048032995995737
543.8740535588404	4.043498588662944	0.006737948898805073	3.1168711865153353	1.8869534306969604	1.117673551430771	0.9058309903379889	0.4751087137988258	0.3841189245234297	0.5004677285951926
544.6398583848105	3.8947793883009636	0.059364447050114136	3.073192409000087	1.8449442440873625	1.103788131010752	0.8982404876027253	0.4334140499176653	0.3520909717818437	0.521392544487192
545.4055908030555	3.7354206532973513	0.1214149744869328	3.0340140888927056	1.8021705098516883	1.0868944462488714	0.8715591186268385	0.40643239578046353	0.3222199469698886	0.5279279482192852
546.1712508114102	3.5700570633146302	0.17346542702713177	2.9887269016082305	1.7618549364206617	1.0579557205934893	0.8218703153315217	0.39653119645170964	0.2911864409839025	0.5166193531192507
546.9368384077096	3.4051893570785827	0.2026352071110335	2.928142973048657	1.7253449891843187	1.0145062298222174	0.7522986382303862	0.40077320797324617	0.25587887642043766	0.4882188925547281
547.7023535897882	3.2483621320782183	0.20601619224383788	2.848191671080502	1.691872524223363	0.9604482200323733	0.6723298986862309	0.4122210497802984	0.2158464394070201	0.44785067680241936
548.4677963554811	3.106768410749523	0.18949611981248599	2.7521001098633118	1.6602526439475707	0.9031452455207047	0.5944527551698576	0.4220493568142745	0.17530600569213084	0.40346943319815726
549.2331667026231	2.9848314029588634	0.16348098622277132	2.6495129930064456	1.6300822148786296	0.850491089922118	0.5307074635936485	0.42279734745058917	0.14263080045968696	0.363333962326865
549.9984646290487	2.8817248187431437	0.13855954679504118	2.5520789627243783	1.6009478620840043	0.8093167570867704	0.4896308864649447	0.41085509363290224	0.12684709432810293	0.33404305599019835
550.7636901325931	2.7900926280173564	0.12242143684271015	2.467074597747112	1.57066755249546	0.7848796287402866	0.4746240986566969	0.3882066394630663	0.13252891936447517	0.3192452001803481
551.5288432110908	2.6975867010451635	0.11839971737672184	2.3921764492527973	1.5342536714117911	0.7797761358736164	0.4835773465544404	0.36224544199317377	0.1561460979251499	0.31879780825250925
552.2939238623768	2.5909619398529293	0.12533271556794273	2.314792797331682	1.4851031139445576	0.7921484542733598	0.5097109866583817	0.34352670333805485	0.18666196329227774	0.3287872683730317
553.0589320842859	2.4613671508347035	0.1383705438407507	2.2172759299985585	1.4179889157304348	0.8143375446335356	0.5437100492511572	0.3424880489814779	0.21053782622238257	0.34241590583832415
553.8238678746528	2.3085125462674307	0.15061580335498997	2.0853451413991078	1.3319174499901314	0.8340921539007216	0.5760994302928208	0.3656347065335347	0.21818899623749047	0.35249201812944586
554.5887312313124	2.141514479078566	0.15536515188616928	1.9160711033120206	1.231214862639071	0.8388402904688644	0.5998508100313629	0.4128165319157574	0.2078628462638352	0.3539400230587103
555.3535221520995	1.9761608235942862	0.14778210531481492	1.7205320474749697	1.1241485655885335	0.8203318403690772	0.611944658202384	0.47599757520799685	0.18483932118752275	0.34519766473450547
556.1182406348488	1.8297684948311443	0.1255435445319047	1.5200623987346	1.0196473547806642	0.7771766458708165	0.6136666371525155	0.5408079655392828	0.15718859270526406	0.32718133866936744
556.8828866773954	1.7155594671235341	0.08928184143366062	1.338404275840399	0.9244067055823293	0.7142314941186577	0.6086070160277974	0.5903561942233503	0.1311780022712386	0.30105583857069323
557.6474602775738	1.639631270972158	0.042810290580744655	1.193670078783637	0.8411167259526066	0.6403588965497249	0.5995374137466141	0.610576704432785	0.1087589188676655	0.266978318782417
558.411961433219	1.6004453750357492	-0.007119842584930276	1.0936256579412784	0.7689766495647596	0.5655497119594994	0.5856042018303539	0.5950967745811813	0.08786045868526132	0.22477843382526966
559.1763901421657	1.5908410703148061	-0.05219854946668591	1.0351827149327042	0.7054806622450557	0.4989323969569671	0.5621555304595136	0.5475893164658396	0.06472193535707643	0.17580598370052525
559.9407464022488	1.6004086570833342	-0.08483810550221446	1.0071778796157458	0.6482881619631529	0.44677830037901267	0.5234776375485652	0.48008475502093767	0.03660368271699484	0.12414271249520356
560.7050302113031	1.6176004857841932	-0.10053480356739394	0.9950142877618323	0.5965263518632065	0.41080472939486035	0.4665434074224005	0.40787774012658645	0.00344080284295613	0.07587373090617092
561.4692415671633	1.6309400416013855	-0.09850670326915884	0.9862229142631144	0.5511126932725487	0.3876669376263711	0.39353259484581166	0.34307642056071613	-0.03216368898932956	0.03725559224400959
562.2333804676643	1.6298846824830138	-0.08094501779957332	0.9744735934753862	0.514286400624531	0.37092988952825595	0.3118598620996134	0.28968081778667587	-0.06626284992481744	0.013182469600185386
562.997446910641	1.6061802377011918	-0.05151736002911318	0.9600477481785381	0.4885888872174564	0.3545726907993128	0.23155229047792977	0.24273871131932523	-0.09479116968257696	0.006531943003821948
563.7614408939281	1.555083647897908	-0.01441787716702992	0.9464811465995088	0.47553230343515795	0.33653492087369097	0.16159717421316097	0.1920459363655387	-0.11430899443294487	0.01775971094798127
564.5253624153604	1.4766392946844822	0.02538575147130631	0.9348255462496075	0.47474558108886444	0.3193054364491673	0.1071896348286676	0.12887099542824523	-0.1221737629575921	0.044280590439163166
565.2892114727728	1.3760915658662143	0.06229546373162233	0.9202815765620743	0.4838294837393126	0.30785594521877746	0.06893560828487814	0.05255841680375049	-0.11671939639317384	0.08033848275615248
566.0529880639999	1.2628896874783802	0.09086239542944445	0.8936582088813622	0.499170977479104	0.3053789398738882	0.044012941298451284	-0.026342844541836736	-0.09764554582937762	0.11838765585177172
566.8166921868768	1.148331277352765	0.10749739660904747	0.8471005397257295	0.5166447830263475	0.30985266239163584	0.02831510084547131	-0.08910442397954021	-0.06631665415773291	0.1516393748163083
567.5803238392382	1.0428216599776583	0.1115286655274989	0.779666473181218	0.5318638679076075	0.31348683890065043	0.01842976033034325	-0.11643488953998254	-0.025682742252362795	0.17602793939175437
568.3438830189189	0.9534245265072614	0.10529688715552024	0.6991388919975414	0.5401111818348892	0.3056933161994511	0.012461333067507838	-0.09781266973009191	0.020115317039810666	0.1904678381957195
569.1073697237535	0.8827018336812956	0.09289249790543846	0.6192428261924549	0.5369740971887856	0.2779256181015322	0.009866551073780688	-0.036740992302688784	0.06587322084715147	0.19562247209658423
569.8707839515772	0.8288170090056795	0.07895260925275703	0.5546090532650474	0.519891762994752	0.2283305295201818	0.010621637926787494	0.05028818577907672	0.10549467815917228	0.19268024579931556
570.6341257002246	0.7867401907453002	0.0680486211577923	0.5164517600087466	0.48987094603787745	0.16366049919312395	0.014799841957440392	0.14096882077362824	0.1326898873194797	0.18304544731404873
571.3973949675305	0.7501728279156488	0.06421745430117153	0.5097553050260126	0.4516890764897644	0.09723212175661641	0.022375033407818233	0.21603372059425627	0.14255683036232755	0.16857413980646174
572.1605917513298	0.7141821452371168	0.07004234774683939	0.5318317574269344	0.4117965150800406	0.04370903343631312	0.03333740995609732	0.2649882625530423	0.13347499414035463	0.15173432606336795
572.9237160494572	0.6777802560903925	0.0856181526803861	0.5726102008532159	0.3748563941796837	0.013520763315864947	0.0473424046633006	0.286328483458621	0.10800036998321147	0.13500635312459391
573.6867678597476	0.645137116671759	0.10825412873485613	0.6167680058441067	0.34146058227505305	0.009164404408065954	0.06289592707391271	0.28381262039543065	0.07196580291843528	0.12090079142161783
574.4497471800358	0.6238020901243626	0.13391333270545122	0.6485497754895235	0.3088569253839423	0.025577560229592622	0.07692346616127164	0.26217914993925634	0.031809241533598986	0.11235589313999714
575.2126540081566	0.6202862408807485	0.15941010310268172	0.6572343443624794	0.27412865376535683	0.05322466240021961	0.08502736247524703	0.22518260861267872	-0.007646387955250454	0.11339690854124526
575.9754883419448	0.6353028748371397	0.18365781751557578	0.6406380096720763	0.23696824582316614	0.08241534861681747	0.08305874381035747	0.17621111827225344	-0.04364376738156042	0.12871797629401377
576.7382501792351	0.6614193764148532	0.20692626275252984	0.6047700713517864	0.2004440002227788	0.10638356649032726	0.06886009001704133	0.11978398088224643	-0.07347465766906795	0.1611657462334497
577.5009395178625	0.6855910453757919	0.22855261236430427	0.5594108962256057	0.1691414534962887	0.12245202402805289	0.043642817071665466	0.06180684414033925	-0.09213086393012888	0.20822970993034268
578.2635563556619	0.6944406857865315	0.24550964347211376	0.5123813585541916	0.1469451751901102	0.13091774200983453	0.011795628374525035	0.00849448565748731	-0.09239478844121267	0.26014812325812675
579.0261006904677	0.6795651264369964	0.2532463067626798	0.46594879765688285	0.13620340797570257	0.13296026370910105	-0.020172095050338665	-0.03524180372891048	-0.06854294329027683	0.3020241961368535
579.7885725201152	0.6396007991971194	0.24856747877781427	0.4178081161057205	0.1384710841180827	0.1288907438947196	-0.04500788398188779	-0.0665945992677326	-0.021813744204553016	0.3205013801152856
580.5509718424388	0.5786401539452202	0.2322390161424926	0.36605565071580726	0.1550727767072274	0.11754753164394846	-0.05621256375382409	-0.08454750401250968	0.037085663269364744	0.31105840876729063
581.3132986552736	0.5031700123762768	0.2094411613237656	0.3143924746783962	0.18608427692678856	0.09729053488176159	-0.04949354426073056	-0.08907054326735758	0.09066098873492145	0.28130142358414867
582.0755529564542	0.4192485970734127	0.18727868586141946	0.272797016258797	0.2278661156241972	0.06743143822819646	-0.02406495136363067	-0.08093360627428209	0.12173141221991375	0.24694335752664026
582.8377347438156	0.33176628561363514	0.17161717447982894	0.25276308734041364	0.27203157281393936	0.029204537221023286	0.016674691510467025	-0.06254381229468589	0.12051841997397239	0.2230773151524552
583.5998440151925	0.24464057884554477	0.1652248261615625	0.2598781075596349	0.3078260669708268	-0.014381280231694014	0.0656103108580032	-0.038733433489176905	0.08786021838157948	0.21626378818537478
584.3618807684197	0.16144480573015635	0.16807181890974704	0.2892724866619742	0.3272237148034596	-0.059149785004177086	0.11341559673034281	-0.016518339569110887	0.03351056990242411	0.2225761168357893
585.123845001332	0.08595391242596209	0.17884391105544037	0.3269652001190952	0.3294735638476394	-0.1003043288206823	0.15079565158900274	-0.0028887317066584317	-0.028554306167661185	0.2320464314983023
585.8857367117644	0.022624112196804977	0.1953965928852821	0.35570556736529957	0.32165574669323294	-0.13307221049448226	0.17057842867848533	-0.0015060692508636689	-0.08513128996971872	0.23550221643156702
586.6475558975515	-0.023454342232654034	0.21402632505371832	0.3614566543815954	0.314792831915444	-0.1536061955702924	0.169155541178438	-0.010808003397200755	-0.12696496273189137	0.2294218830281984
587.4093025565281	-0.04752607528273773	0.2287687438130999	0.3367436715689241	0.3182729527943321	-0.16032811041006106	0.14713457321506798	-0.025310531477187613	-0.1497543576859617	0.21632958181018655
588.1709766865292	-0.04723990698880401	0.23282661343814104	0.28046794637914896	0.33544982646969	-0.15470852374778044	0.10902914192805732	-0.03946544536991204	-0.1532778235488005	0.2016318034390401
588.9325782853895	-0.024674258367883395	0.2219246171773025	0.19648973343644932	0.3625863515020888	-0.14096117994186844	0.06229582951073731	-0.05127831915507125	-0.13959992372156269	0.1901298964039968
589.6941073509438	0.013437878984154106	0.19713524479900885	0.09242777049408377	0.3902503685769363	-0.12405014975858553	0.015813347784194735	-0.06291295337665637	-0.11158459677830705	0.18395476955339202
590.4555638810269	0.05812637631273069	0.16519369969625747	-0.02069657257257932	0.4067774315073925	-0.10733770665084832	-0.02175827618417589	-0.07778979343247594	-0.07244662833267673	0.1830469641814918
591.2169478734736	0.10148445254963129	0.1356302677654928	-0.129100074820784	0.4022989282813095	-0.09113356350531285	-0.04371202371737089	-0.09675073449254379	-0.026308188223527467	0.18663963570244818
591.9782593261189	0.13869925599931307	0.11676695703885497	-0.21848666339498807	0.37291710168041725	-0.0734247963473277	-0.04687145433036437	-0.11628024576116483	0.021087863322087452	0.1946826299078607
592.7394982367973	0.16747096893983637	0.1130811444813945	-0.2771611242817013	0.3232166988541528	-0.05198426658295886	-0.03285393253848985	-0.1299604609523319	0.0629431599711295	0.2074036030823196
593.5006646033439	0.18564167434943996	0.12431054184170638	-0.29946079310493706	0.26571678712421715	-0.02687050428312507	-0.008268680596181185	-0.13177927601899753	0.09353204982126263	0.22375487683922238
594.2617584235933	0.18981839922930643	0.14620296956285697	-0.2873778963591595	0.21661338942946767	-0.0011833626717579343	0.01701807949205772	-0.11889499232232804	0.11072612948972342	0.23984239792621256
595.0227796953804	0.17611603924930036	0.17195557222469626	-0.24946945028759776	0.18967886481423274	0.020164833864068733	0.03318452075363445	-0.09244490528110144	0.11732656401226983	0.24927891721734352
595.78372841654	0.14288302785920354	0.19416333034276653	-0.19745280937308674	0.1908979609941121	0.03317947267614381	0.03419990732863647	-0.056708735041336944	0.11972403847000387	0.24576447367131365
596.544604584907	0.09291013529515967	0.2070676348109121	-0.14198884051739763	0.2167065620478202	0.037269881512467344	0.020020977695315398	-0.01772790861562537	0.12460469520905988	0.2263767927719993
597.3054081983161	0.03321165379988938	0.20858013290307142	-0.0897822514770047	0.2559393540365469	0.03545459995713402	-0.0033812718685874814	0.018028759014247213	0.13535108870051019	0.19353397516410598
598.0661392546021	-0.02747236597768484	0.20141092136724095	-0.04309931945402837	0.2945548805437636	0.03280791340301784	-0.026427658667095424	0.04418870366826215	0.15019419028013387	0.15446696130735604
598.8267977515999	-0.08180241169365611	0.1924151502579335	-0.0014005772110638054	0.32115472855244775	0.03409202339002991	-0.039457092606868215	0.055023557490634166	0.1631368818578988	0.11852149909238416
599.5873836871442	-0.12541989706509948	0.1902819602120821	0.03621660509518353	0.3309308164622557	0.04256482151321278	-0.03597378362027567	0.046073314563822174	0.16694796113895036	0.0939455111797851
600.34789705907	-0.156644948571267	0.20192408789756	0.06912507953822475	0.3264614117337823	0.05982653625213408	-0.014730355515454163	0.015418383455537477	0.15669998758923478	0.08517007566423297
601.1083378652119	-0.17552569356816378	0.22893987162422347	0.09436396536992331	0.3152779019397113	0.08640387583217177	0.02035924873371987	-0.0346824323241472	0.1317937558856269	0.09183259180145893
601.8687061034049	-0.18364760797453328	0.26584775453124254	0.10697738984448471	0.3050870369233456	0.12169106092956439	0.06177124584381982	-0.0967151523137408	0.09617271382409254	0.10913157282177177
602.6290017714836	-0.18433514688747885	0.3018219966952602	0.10220081509748283	0.29934388044371074	0.16339956171786285	0.10052572938821167	-0.1587376546375482	0.05670424995238015	0.13002025796204555
603.3892248672829	-0.18240826166386237	0.3252564436788341	0.07790497218398387	0.2957524677707417	0.20686385519187145	0.12867053931403916	-0.20753149082208497	0.020758764770918627	0.14790658679498442
604.1493753886377	-0.18260125687699158	0.3287955069284315	0.03655825582052316	0.28834568834199503	0.24510584858547993	0.14172536882165232	-0.23298758431152655	-0.0062185701818392	0.1586367632970359
604.9094533333828	-0.18753613419386939	0.31166736932623834	-0.01542428236808499	0.27208869147465753	0.26983943788444625	0.14061048107824342	-0.231316902062233	-0.022259056409156052	0.16047963850391864
605.6694586993528	-0.196640745660154	0.2783455575222913	-0.07032863675428386	0.2465364532979157	0.273411329718435	0.13209900342069064	-0.20571077302332014	-0.029305911817897823	0.15271762653348084
606.4293914843829	-0.20677263093160866	0.23523056365720307	-0.1218699227765003	0.2162207616674924	0.2508461347393045	0.12585050770447997	-0.16398278974342062	-0.032001563412937195	0.13456931975262798
607.1892516863076	-0.2139586606183651	0.18772840555641282	-0.1661682660361929	0.188111980789887	0.2014269526382565	0.1293764539479862	-0.11498670436789153	-0.03549803365788018	0.10561566032487692
607.9490393029618	-0.21511212713919742	0.13942550162615458	-0.20087910432126654	0.16768024118397287	0.1291852696301059	0.14354891193159783	-0.06575007018907833	-0.04316445787454251	0.06749603668759889
608.7087543321802	-0.20892282934530396	0.09280543363992172	-0.22385210625327168	0.15700814539131905	0.042053191409871765	0.162331137141072	-0.020519344710857382	-0.055425359935760365	0.025274437694903076
609.4683967717978	-0.19575674621379213	0.0501479112203005	-0.2326462038700762	0.1549566530739966	-0.04971181989968959	0.17689150580607726	0.018251864897026935	-0.07019806371804665	-0.013180228629864493
610.2279666196492	-0.1765974870103707	0.014073816822233645	-0.2254446004237186	0.15930322046314946	-0.13563805694385764	0.18106076242367272	0.04818689518894272	-0.08446565750691523	-0.03952771874767734
610.9874638735695	-0.1520477323906344	-0.012379205827168407	-0.20218531489775468	0.16842247102006794	-0.20651239433995192	0.17421032801445063	0.0659994044213514	-0.09579295366405403	-0.04785274236053447
611.7468885313933	-0.1219478977967098	-0.02604100586160027	-0.16565353574068797	0.1817248391409565	-0.2555275643493174	0.15992384399466192	0.06790394046255809	-0.10315112091780573	-0.03622622009513583
612.5062405909555	-0.08615435441949704	-0.023812316048789	-0.12106485968122364	0.19883560542912196	-0.2789281871341801	0.1424020298314683	0.05152465561902805	-0.10683480573021643	-0.006807771878979891
613.2655200500909	-0.04606168295181021	-0.003848051420273141	-0.07501321745080881	0.2183867016233686	-0.276515116802786	0.12336660255704997	0.01796568588047461	-0.10750297399079524	0.03524239984357132
614.0247269066342	-0.005179849650269323	0.033021122665976496	-0.033958182027093706	0.2374791157137706	-0.2516912933352502	0.10179222197964834	-0.02735348715699995	-0.10507446416038478	0.08300434622652722
614.7838611584203	0.03195111829267307	0.08209671464249893	-0.002562181606422312	0.2519928389487095	-0.21086140603669368	0.07596693407437972	-0.07556234635508297	-0.09813965641764016	0.12894641179384192
615.5429228032841	0.06209283593198513	0.13481625335754188	0.017047240452784142	0.2574643306657881	-0.16214300443800048	0.04613154591797387	-0.11691575170584062	-0.08442452360901986	0.1658135180932785
616.3019118390603	0.08481874861869296	0.18099174556084335	0.02528643269094836	0.25028017660051605	-0.113478445824019	0.01530397682468504	-0.14391370627930739	-0.06262774178960437	0.1877725108583556
617.0608282635836	0.10187961982947051	0.21224755948168034	0.023972841474665482	0.22841216989005586	-0.07100308289245055	-0.011865696524872432	-0.1535997347881257	-0.034238247742468586	0.1917683217946231
617.8196720746892	0.11482503614079752	0.22511754027833591	0.01476877880889145	0.19207830806535728	-0.03812910080212124	-0.031211601719941008	-0.1481250521774516	-0.00437810359070984	0.17870586097990904
618.5784432702114	0.12278742632204462	0.22159112645965878	-0.001826078086262603	0.14395628694907844	-0.01542649919420655	-0.04073006396277568	-0.1331995582894008	0.01948798114336412	0.15349722647876352
619.3371418479854	0.12216551290863165	0.20714615045325518	-0.02600511744179325	0.0891898847114854	-0.0006911802449274945	-0.04042763005109366	-0.11543360578285342	0.030561560299991738	0.12398360293918484
620.0957678058459	0.1088221938564918	0.18764226215676888	-0.056905347138147405	0.035025625627752195	0.010766253749575842	-0.03151525996390414	-0.09988790563546485	0.025782457618601567	0.09862726325449883
620.8543211416277	0.08145826083692667	0.16720901090375204	-0.09083061409724838	-0.01026122322078931	0.025064122425473755	-0.015500329813287934	-0.08916431304558571	0.007818317497790559	0.08429760447442461
621.6128018531655	0.04419356657263835	0.1485278697782941	-0.12098493627336014	-0.039411745807148256	0.047475609070605274	0.005843312271010098	-0.08378839232459462	-0.015258743043266769	0.08445053894233209
622.3712099382943	0.006669482112747656	0.13440862714533514	-0.138959514543033	-0.04875606166185498	0.07976368733392833	0.029893342439647537	-0.08319538643004645	-0.03251476456969104	0.09831432049277869
623.1295453948488	-0.01880267047124959	0.12868205459311113	-0.13801810450295365	-0.04001392601276392	0.11909921812450405	0.05315414233259258	-0.08607157920404827	-0.03450675048193474	0.12093526013983855
623.8878082206638	-0.021986953916163968	0.13531642374455632	-0.11593661816372591	-0.019968935396942007	0.15932703679935042	0.07208765098485073	-0.0907229562830551	-0.017419732876857007	0.14466088997495408
624.6459984135743	0.0012264515464463915	0.15589351423724412	-0.07661029479302064	0.002521807086547052	0.19411848701851508	0.08447608742135683	-0.0952016001519993	0.015325728627678286	0.1615946158580309
625.4041159714149	0.04743110321353614	0.18758415483061627	-0.029395065568447037	0.020503576806555672	0.21946861504956475	0.09028212997583171	-0.09810981299308469	0.05500725538046275	0.16684960476016303
626.1621608920203	0.10719928274080234	0.22320041617122394	0.01375687318114166	0.03134412193306991	0.23395391761720685	0.09098117757120039	-0.09938791304379492	0.09211006296047353	0.16060977128846365
626.9201331732256	0.16819131233453405	0.2535757932764252	0.04213902852212657	0.0367555915049502	0.23709641973052142	0.08779771290336093	-0.10038547562357542	0.12040610912670836	0.14742232882123857
627.6780328128656	0.21822013959995154	0.27099903982221124	0.04980098461600013	0.04047115121205154	0.22787580602126892	0.08019071534280306	-0.10310576060796854	0.13797617822631728	0.13290396304512378
628.4358598087749	0.24785694535934105	0.27174062567099394	0.03677726177317833	0.046037068920178274	0.20512177645369617	0.06602493574635775	-0.10918754500352867	0.1453658975837121	0.12002925354403192
629.1936141587885	0.25272442674412415	0.25666039883626884	0.008091917830714224	0.05572025864891389	0.16956288293543956	0.04386128492231883	-0.1191270042606187	0.1429649580988096	0.10768541258670113
629.9512958607411	0.23496697926992077	0.23021201754388304	-0.028905673169862284	0.07033921748990082	0.12530515016765054	0.015598942630798317	-0.13217579772965107	0.13000925262923668	0.09252603318993247
630.7089049124675	0.20285456817325068	0.19861531300850982	-0.06707715441150651	0.0892955458809014	0.07923228068110597	-0.012272683455755879	-0.1465238403012885	0.10583591735160729	0.07269270799710267
631.4664413118026	0.16784413697063166	0.1677711527634607	-0.10083882607400024	0.11020472013490167	0.03818670158658297	-0.030157329630158318	-0.1593747110819977	0.07192158644738314	0.05028799377189387
632.2239050565811	0.14021001924667945	0.14154409910099594	-0.1259429486845626	0.12916691781562278	0.0059891991549377785	-0.028585963677472362	-0.16690273639342906	0.0325981512522562	0.03046341739620466
632.9812961446379	0.12558386459983206	0.1208931392073928	-0.13874887381820383	0.14186082250996337	-0.01776195802668766	-0.002215074388389462	-0.16444994529164242	-0.005938937708418144	0.018015120131532662
633.7386145738079	0.12395611202617611	0.10469751418938156	-0.1360454957330887	0.1454573878953191	-0.0364784749134265	0.0475882534471263	-0.14816813545482874	-0.03753597162100397	0.0138655837410676
634.4958603419257	0.13126728348856784	0.09159181186867454	-0.11597721146428691	0.13962986537629274	-0.05408664586917413	0.11226617528088532	-0.11711685842744426	-0.05745602199770104	0.014232139681876317
635.2530334468262	0.1420719481549006	0.08119857127701244	-0.07999197114970998	0.12605146940856865	-0.07268244997608542	0.17837281603044966	-0.07523321863204216	-0.06271884284808142	0.01288913596267607
636.0101338863443	0.15178915010758695	0.07390382984653926	-0.03396010508604887	0.10681255465421305	-0.09170340687219276	0.23142912998169143	-0.03105915061926279	-0.05237496068346742	0.004915262305703768
636.7671616583146	0.15767781186921984	0.06899239972751707	0.012355665295868061	0.08334874295033774	-0.10861974531679572	0.26011736761851023	0.004759230430257083	-0.027660679225952264	-0.010864995782203683
637.5241167605723	0.15849224464859024	0.06327407373597718	0.047948619008010715	0.056979257160296275	-0.12086233722302005	0.2593321880073899	0.023146088517137772	0.007548766066852428	-0.03177449243980296
638.2809991909518	0.15391829120847272	0.05178011867913943	0.06393942896003015	0.030312643711144293	-0.12729552254861368	0.23111787463704156	0.01963406198848862	0.04717421464209044	-0.0532092034252805
639.037808947288	0.14445539118967607	0.0305719886367304	0.05623903785146503	0.00809829960881902	-0.12864009455971034	0.18385546233401745	-0.004203000335868021	0.08420833531220634	-0.07056191515296936
639.7945460274159	0.13202423627152382	-0.00016174228819756942	0.026543607828673325	-0.003788844374883932	-0.12597741802227527	0.12968250957106206	-0.04115932796928652	0.1123430144437409	-0.08040954345613503
640.5512104291702	0.12054259437167597	-0.0352024317561468	-0.018272712928901695	-0.0006772880386951894	-0.1190557289726534	0.08062475648127101	-0.08027224111446682	0.12750337572724083	-0.08088797668765586
641.3078021503857	0.11495322256185969	-0.0660044084969291	-0.06798662260605648	0.018448745157903824	-0.10558328028701995	0.04452204279269131	-0.1100184844571763	0.12877415749922852	-0.07200402425526331
642.0643211888971	0.11844486120552211	-0.08433985544425007	-0.11169731967473931	0.050057933550787685	-0.08281312938953644	0.022259082383863253	-0.12240198588629106	0.11836669645710275	-0.055919787108486024
642.8207675425394	0.12948400019951722	-0.08553911512986014	-0.14079145142537772	0.0872130055089271	-0.05007773965499289	0.008229049398957102	-0.11607804576203258	0.10051650426762578	-0.03663727479746712
643.5771412091474	0.1411336894217704	-0.06982437283537461	-0.1509991692487158	0.12211903379257832	-0.01047797867025112	-0.0059770149191202	-0.09732198555376534	0.07968158159728439	-0.018687532794685848
644.3334421865558	0.14402686703437695	-0.04157619640288435	-0.14280015944892224	0.1488617302109519	0.03001353819979003	-0.026645730316934187	-0.07747944722281931	0.05860844042299035	-0.005448946936878522
645.0896704725996	0.13169548610051418	-0.007268141223506187	-0.1200700669583976	0.16508139146511142	0.06519701237567693	-0.054698035567347016	-0.06804602371487907	0.0374602163756492	0.002081127822307412
645.8458260651132	0.10457999057766275	0.026775285787280965	-0.08777798469681276	0.1717689163297601	0.09147985087315108	-0.08562054476068856	-0.07540234719477175	0.01445762956171444	0.0053436744592402045
646.6019089619319	0.0700191719959897	0.05606815569990679	-0.0504583065305593	0.17173503676506482	0.10903703831942567	-0.11231428432660628	-0.09801173883328668	-0.011994252765594512	0.007316091957478727
647.3579191608902	0.03803564570884062	0.07913159713769022	-0.01141378478899428	0.1674750725178892	0.12094295227736827	-0.12889257286733719	-0.12741304390401537	-0.04132015618298118	0.011215517047556259
648.1138566598231	0.016180759935063113	0.097981051999628	0.027322557908110934	0.15987238815674015	0.13082289463398936	-0.13367148151067243	-0.1523511781889692	-0.06992437259298356	0.01985091717097607
648.8697214565653	0.00677101668890915	0.11718125134293864	0.06464659523470254	0.14844121808241056	0.14100047630063486	-0.1297267324054802	-0.16364763564341725	-0.09204706441230608	0.035099342344404476
649.6255135489516	0.007726689743427781	0.14147159284835542	0.09996291925774459	0.13246232081324116	0.15195243866683544	-0.12324350725770612	-0.15708890895061803	-0.10178508135102154	0.05746209757741591
650.3812329348169	0.015190753854518752	0.17276729795843343	0.13241155959108258	0.11241541728221736	0.16320167986366826	-0.12043728942286187	-0.1337592092395432	-0.09529250102556773	0.08538336848081723
651.1368796119959	0.025476297144867627	0.2084743656835908	0.1602534810586993	0.09018017861157347	0.17413115847653748	-0.12466906696308845	-0.09809847666713517	-0.07256424975915735	0.11494136110137654
651.8924535783235	0.035070198675724765	0.24203484167880382	0.18062162219266906	0.0684858251339828	0.18380232273292574	-0.13465075852524247	-0.05558800666393287	-0.038358792936953594	0.14015419945312038
652.6479548316345	0.03983864130456003	0.26570878506997	0.18993799399854952	0.04957687663318732	0.19026526100773478	-0.1448556595173608	-0.011123770009562169	-0.001639382338573997	0.1548853311405444
653.4033833697637	0.03533015059532914	0.27383003448437404	0.1850687371018651	0.03415470027039001	0.19059782657432442	-0.1473218110370401	0.031538159719946834	0.02661945009435603	0.15529717040384464
654.1587391905458	0.01860052193316053	0.26480200434945356	0.1645901388105017	0.02084787722679236	0.1822643624816843	-0.1348209164237378	0.06983016474645552	0.03705475459758826	0.14185945035891862
654.9140222918159	-0.00977801829243527	0.24094647286147206	0.12987819738498338	0.006923672745106006	0.16498418139765292	-0.1041940484270838	0.10207118045134858	0.0254838928332921	0.11951564682173123
655.6692326714084	-0.04522777719500239	0.2067204919425105	0.08548243401748727	-0.010354596423032204	0.1413479833279459	-0.05876875816175956	0.12726581628431283	-0.005272163018868389	0.0954294408791851
656.4243703271585	-0.08110924229689886	0.16634978828883668	0.03830737937199045	-0.0316455334305201	0.11549462467139517	-0.008127595404412331	0.14467702785147318	-0.0460807104283028	0.07534248091240803
657.1794352569008	-0.11193237047770319	0.12265357622391351	-0.004058928499866769	-0.054345717049535364	0.09080706606034303	0.035252516002467364	0.1535552500086079	-0.08471406430451006	0.06053894930335455
657.9344274584702	-0.1355923823986861	0.07760607602308532	-0.03538267825780095	-0.07280212542065768	0.06885928182864258	0.06125840967499916	0.15339349163633412	-0.11000000879147342	0.047176506939880666
658.6893469297014	-0.15339358131828734	0.033988875387615664	-0.05233175567940242	-0.0803506066324236	0.05022715031932194	0.06650108255290156	0.14468706629506922	-0.11547506680762717	0.028811932226052682
659.4441936684294	-0.16848623373283003	-0.0036530922750161714	-0.054935284074894744	-0.07241511320751781	0.03609107146642919	0.055135759046165154	0.12921490764199411	-0.10102897527114386	0.0006175308148728732
660.1989676724888	-0.18374197180618534	-0.030136591330424706	-0.04626381949600281	-0.048679976934067136	0.028771486244486916	0.03579673602531706	0.10977632624542415	-0.07237890050770682	-0.03713744588282155
660.9536689397146	-0.20033082017330328	-0.04214117749403101	-0.03135484235775588	-0.013227539848684106	0.030365010278853587	0.016794019318767332	0.08903236684089662	-0.03857890184545348	-0.07886796709835539
661.7082974679414	-0.21727660348207636	-0.04030802089562615	-0.016078333655913032	0.027290636824363425	0.04089380217115606	0.0025130511605825114	0.06851252153918148	-0.009121686471658194	-0.11701789254851748
662.4628532550042	-0.23191627927564057	-0.029034563805597817	-0.0057076091601963325	0.06636142180991488	0.05754633093876367	-0.0068093063742369255	0.04842969096075464	0.008640719685313636	-0.14695939157261845
663.2173362987378	-0.24095065674744537	-0.013807865956036183	-0.0035374191072311137	0.09963840809905355	0.07569856357752172	-0.012755642372468675	0.028523106615192587	0.011478971909080139	-0.17003063575873176
663.9717465969768	-0.2418871941532601	0.001769405038779627	-0.010427873060656881	0.12553216366132203	0.09073392000019465	-0.01602385172780356	0.009035022987879358	0.0010621866452435443	-0.19247728849700035
664.7260841475563	-0.23419047475290972	0.01741614476931215	-0.02527196920943752	0.14455535120210503	0.09971935281307168	-0.01564128179680607	-0.00891139330974675	-0.016373017642450353	-0.22070525058623558
665.480348948311	-0.21957081838112377	0.03528200245739349	-0.04628488709198801	0.15815279528769752	0.10189048000178434	-0.010579336022467434	-0.023886847241323037	-0.0324496373720226	-0.2560551466103773
666.2345409970756	-0.2009077067233796	0.05779210009738244	-0.07204580541313212	0.1676870660581463	0.09850667239946508	-0.0019465051754564483	-0.03482995205465359	-0.040157925298962054	-0.2922293139689534
666.988660291685	-0.18074490787914668	0.08559580039856222	-0.10164445581206086	0.1739402436284436	0.09206448298596724	0.006295166709959594	-0.041293772042534135	-0.03714722686098367	-0.3176450906889045
667.742706829974	-0.15978062555230763	0.11644664952126318	-0.13392291870503087	0.176936682109601	0.08505905980093231	0.008504962304430755	-0.04302465766867617	-0.026541735240843876	-0.3212466955180933
668.4966806097776	-0.13670229799405983	0.14546935266058936	-0.16678514596450786	0.1759721438623858	0.07907866414653988	-0.0003005037261325418	-0.040324428866706646	-0.014432915248335027	-0.2984845265049546
669.2505816289303	-0.1090984597401918	0.16663501319422025	-0.1968514268711993	0.16992725490010632	0.07433315151639952	-0.022656205630815208	-0.035004890469453015	-0.005892177125006365	-0.2537626404247575
670.0044098852671	-0.07532293306889348	0.1748349071304726	-0.2195206010337232	0.15797547145025523	0.07005549447446113	-0.05781208374086393	-0.03107559352314178	-0.0018661640064074076	-0.19822929177210563
670.7581653766227	-0.03593323272043565	0.16789227501758966	-0.22939148424039818	0.14002953458092812	0.06511870247154944	-0.10158483434120576	-0.033497966944236526	0.0009155457928323295	-0.14443501259166974
671.511848100832	0.005700667916049243	0.14722082313663523	-0.22119024790385133	0.11695496542194656	0.05826582630434583	-0.1467766738512763	-0.0452797370149661	0.0073963651653462265	-0.10193020092262453
672.2654580557298	0.04387231066099931	0.11703428659131507	-0.19179715578893103	0.08985314091191765	0.048000405974200896	-0.18462084804296322	-0.06507963957814548	0.021346515574709714	-0.0756608993107803
673.0189952391509	0.07187842743916947	0.08250303004381995	-0.14256208449325708	0.05963663751501993	0.03268196130691437	-0.20723435247476	-0.08737887614413734	0.04370050980628723	-0.0670353138055614
673.7724596489301	0.08382067554718718	0.047878519430439796	-0.0807491056532225	0.027112435275835445	0.011332335612204002	-0.21049432555758177	-0.10522538528328099	0.07264621755862713	-0.07555888209575605
674.5258512829022	0.07678506427503709	0.015601718758908052	-0.017953964797742417	-0.006304092718106722	-0.015048823552389503	-0.19566188421341987	-0.11318624603979574	0.10426994838870433	-0.09928779462522819
675.279170138902	0.0525102287447116	-0.01311642652097221	0.034353431269335995	-0.038224413330969785	-0.042721222146304534	-0.16855826089247194	-0.10869801527067338	0.13344106904403671	-0.13433827977417725
676.0324162147645	0.01756037175274	-0.0370190965852902	0.06973706083461838	-0.06558753776628838	-0.06617298713216224	-0.13653201894756312	-0.09171271875203592	0.15490500874388938	-0.17438867415286077
676.7855895083242	-0.018904699291627164	-0.05385320603236609	0.08912559546960126	-0.08559244447983522	-0.08043042890360393	-0.10510728815478769	-0.06404464208575367	0.16526942346444287	-0.21108677017120359
677.5386900174161	-0.04859164075052398	-0.060746322656641205	0.09910357178554005	-0.09651736771602139	-0.08333642594402184	-0.07634863278830199	-0.029305004257714644	0.16494027801639582	-0.23566095149915628
678.2917177398749	-0.06680239314373461	-0.055718885338604834	0.10742742882747246	-0.09784047755424238	-0.07587676966368403	-0.049404890293946305	0.007207491278400362	0.15821498758447752	-0.2409056562471476
679.0446726735356	-0.072803750466882	-0.03928587617012276	0.1192844142677393	-0.09017291772465592	-0.0608611401984884	-0.022727326818837157	0.03943818996317777	0.15078906406184475	-0.22295999403618774
679.797554816233	-0.06793590637570224	-0.014663755918699173	0.13631723101961304	-0.07517354165789233	-0.04098760638481836	0.003923647633336137	0.06233588611307472	0.14586146704190175	-0.1819452548085514
680.5503641658016	-0.05328161906692724	0.0138166475389358	0.15861427751757004	-0.05552558651995489	-0.018514112300850243	0.028743792121314518	0.07316691539969815	0.1417874077716235	-0.1217892276043878
681.3031007200765	-0.028519834246684733	0.043225647357174685	0.18698498825035215	-0.034647306206517535	0.003977356699478589	0.0486271871204722	0.07168871903229497	0.13315302154147668	-0.04932871443033418
682.0557644768925	0.007389475539788075	0.07360062826994918	0.22331078789196337	-0.015890456928700752	0.022810434699691844	0.06083437376539686	0.059215710428263846	0.11461974814719476	0.02631184587001326
682.8083554340842	0.054341346337536116	0.10753975337979826	0.2685467315016009	-0.0015178633423176815	0.033961649485469855	0.0640912285488186	0.03798485789561952	0.08515584968755098	0.09453788409739788
683.5608735894867	0.10923846018913781	0.14795856005356295	0.3196819588775839	0.008221384222155587	0.03503314400539306	0.05883417105934397	0.01107357623723805	0.0493218716970832	0.14490217013813506
684.3133189409347	0.16546636148165123	0.19543935748063634	0.3685566736938745	0.015408814329721944	0.026858412038449485	0.04671894678481926	-0.01741149903639671	0.015157406009442603	0.17012073011572615
685.0656914862628	0.21433500495279884	0.24623758019801037	0.4034906870052168	0.02382363866062929	0.012804373609067582	0.0298631617994762	-0.04258823613002698	-0.010212655237059729	0.16877542952194327
685.8179912233061	0.2483583752275281	0.2924974455155516	0.41364226792325076	0.03723116219723258	-0.0035441918056909605	0.010632057939253575	-0.05985425352302022	-0.02432167534283252	0.14671075943099246
686.5702181498993	0.2644410484311748	0.32454791172037956	0.39349337395995154	0.0571999329073226	-0.020918860851805235	-0.008355499413627857	-0.06612063330334089	-0.03012072456119195	0.11541725942509501
687.3223722638772	0.26492018197758593	0.33438965544177474	0.3449301696301197	0.08162341444883608	-0.04078480179878466	-0.02450729725449267	-0.06027083133658717	-0.03363554261784009	0.08796934059160133
688.0744535630747	0.2555789110422441	0.31883762510452324	0.27586890264904657	0.10511112676454967	-0.06532237934376608	-0.03575613348419778	-0.042903638945396186	-0.03997574014564888	0.07421512987643741
688.8264620453265	0.241878827129964	0.2811015415861468	0.19697950362130856	0.12158132790329983	-0.094153994645514	-0.041328781713024454	-0.016208550314505174	-0.05083384527358088	0.07726879976997852
689.5783977084674	0.22593112039176083	0.22954453376143616	0.11840343203453714	0.1277137023635219	-0.1222760417530944	-0.041977182459548484	0.015854819978812204	-0.0644342385519982	0.09267682830433248
690.3302605503324	0.2063385873169063	0.17481277344309126	0.047711426901035414	0.12487803051879133	-0.14052596431249897	-0.039325758532166924	0.047102417978976546	-0.07736823578738761	0.11112295578394021
691.082050568756	0.18064306200971053	0.12668924943462959	-0.010380365589022458	0.11840858141280185	-0.13888222334789876	-0.0348313051443816	0.06950898029478124	-0.08643382188063409	0.12323900536186552
691.8337677615733	0.1484926534501507	0.09188619200105178	-0.05371862169502368	0.1143342427341455	-0.11119455155158106	-0.028887568911606265	0.07523355113592103	-0.08906381462641821	0.12428385227194219
692.585412126619	0.11341642086723736	0.07333252642881483	-0.08230614390483089	0.11584879193317738	-0.05889484135648154	-0.021126028536765453	0.05960286882422695	-0.08276364888941136	0.11617244757786781
693.3369836617278	0.08201547819169426	0.07036874332688761	-0.09794724588463748	0.12192872622995432	0.00853155711638125	-0.011461455089633595	0.023860038052417185	-0.06476210571350893	0.1058401310459274
694.0884823647348	0.06132040322844972	0.07935577594311775	-0.10364634730932323	0.12842375477476142	0.07695490833795184	-0.0012689818549443503	-0.02391678290938372	-0.03280115983691131	0.10102464518360926
694.8399082334745	0.05564810920712537	0.09473268077209866	-0.1023654979784358	0.13093595810280348	0.13341602773275346	0.006497639718068658	-0.07093862332102531	0.013276355586535376	0.10597121760132643
695.5912612657819	0.06458873934628093	0.11059335380983532	-0.09573389750253553	0.127292183985826	0.17110870917462226	0.008633430295250596	-0.10418792841162491	0.06966484847213956	0.11948404611278426
696.3425414594917	0.08289998954711877	0.12260314978945541	-0.08363624403111768	0.11849063885523832	0.19081421200024032	0.0033577129203105228	-0.11577682201997724	0.12808000095044844	0.13620168086047912
697.0937488124388	0.10237569387664455	0.1297550111312749	-0.06468626952014186	0.10784876863738513	0.19849695130379813	-0.008901543218037811	-0.10670367991907542	0.17730902426203118	0.1500062451841616
697.8448833224579	0.11473715247740372	0.13507138350934764	-0.03772676362095211	0.0993683054674893	0.2011430311673777	-0.026117363949601177	-0.08696927748221595	0.20666967750652465	0.15725775224525845
698.5959449873841	0.11446701012636876	0.14447209952464213	-0.0027485851250138305	0.0960304159843004	0.20370449742579286	-0.04600011131905464	-0.07132310320674377	0.2101884558246644	0.15826107408033818
699.3469338050518	0.10060479683155066	0.16406560075755147	0.03889377991853716	0.09853936306489308	0.20856489082963678	-0.06675429327171055	-0.07248522593507066	0.18942666826627877	0.15646435312091522
700.0978497732962	0.07692733117570574	0.19671736205727747	0.08510486457061704	0.1049664699549713	0.21648458958438072	-0.08665533921429792	-0.0951709730495148	0.1533579741270038	0.1561590999862022
700.8486928899517	0.05052236151328427	0.23967709313052465	0.13353911392659457	0.11163104528204368	0.22761725319113038	-0.1031207698566125	-0.13426473121218968	0.11527505157870026	0.16018721095515306
701.5994631528534	0.029153805761151567	0.28500376784491865	0.181313232004565	0.1150163293915479	0.24123868117184594	-0.11262891590644362	-0.1782002377397401	0.08788548063775553	0.16875296884454438
702.3501605598362	0.01830869118056771	0.3228459808121714	0.22438009885254706	0.113542562090374	0.25463077900724185	-0.11204245260015994	-0.21525513189219417	0.07893515908230456	0.1794574998218992
703.1007851087347	0.019318449909054347	0.34622673521693725	0.2574951540720299	0.10786443702363321	0.2626263130506922	-0.10070972102223485	-0.23894072462474947	0.08884034822078904	0.18880922939831063
703.8513367973837	0.02955021625276629	0.35432981813207487	0.2756058652327923	0.09938968545847288	0.25877239502576055	-0.08173728266962835	-0.2497089195388956	0.11134361315588981	0.19438104055909977
704.6018156236181	0.044464405416157794	0.35200522517926736	0.2757429782068039	0.08820663852312775	0.23808969938319952	-0.06143784905343304	-0.2524978773464576	0.13667161683616275	0.19618411806747255
705.3522215852728	0.0601490316722536	0.3458598272842938	0.2585145649255414	0.07231594415374974	0.20012894985818291	-0.04675898044750028	-0.2529014613631635	0.15554642967720853	0.19671296521699572
706.1025546801824	0.07498508223017608	0.33961669868256394	0.22807067740084275	0.048887163663302854	0.1500152582359761	-0.04194327738516271	-0.25427241867576134	0.16250590930179298	0.19919901740360174
706.8528149061818	0.08951178900214557	0.33217935377491536	0.19089696437051035	0.016668922064825842	0.09667163060450226	-0.04612545341677946	-0.25726135779295106	0.15709996569067042	0.2056166302577398
707.603002261106	0.10521860449445844	0.31956293325955143	0.1540793040292964	-0.02227549820473307	0.04905212074011894	-0.05313966258514763	-0.2609649794925447	0.1430754975504246	0.21577820532119668
708.3531167427894	0.12332438478665705	0.2990179700004168	0.12392148649307703	-0.06256317893839196	0.012855512022208665	-0.05389145869193453	-0.2640060206902009	0.12604527802618945	0.22791338017826757
709.1031583490673	0.143931453835524	0.2717552725355372	0.10469348284780311	-0.09718009900780178	-0.010854955861329188	-0.04029990733456158	-0.2642230428547301	0.11110140200317561	0.23985790067204682
709.8531270777742	0.16552872138493074	0.2424688304262471	0.09724012215329607	-0.12008845788138059	-0.024476312925496	-0.008672588766613584	-0.25760305538914663	0.101095421993081	0.24948853940706023
710.6030229267449	0.18459125540241136	0.216646750324629	0.09841122876415372	-0.12853868044419925	-0.031947493707195546	0.03879413205753228	-0.2380905823303982	0.09592286477533812	0.25433652678697766
711.3528458938142	0.19582455188504413	0.1977365622248612	0.10201329007034833	-0.12408603841964341	-0.0371044180892195	0.09511192670572724	-0.19939954270203417	0.09294480225301488	0.2513043796901496
712.1025959768172	0.19336290041150545	0.18635585606554098	0.10153482470253052	-0.11189287277205147	-0.04302816087457872	0.15097871369282845	-0.13885816287185063	0.08831503200782641	0.2373991803069332
712.8522731735884	0.17289315829884627	0.18122547021254673	0.09342379203860046	-0.09859523900879603	-0.051694309031996545	0.19765369010491368	-0.060761184074188554	0.07880108209440702	0.21163622923690129
713.6018774819628	0.13381725488519183	0.18078982686661377	0.07864725331514316	-0.0899372608069327	-0.06359587321245522	0.2289875779698267	0.023173674096654683	0.06325741946064346	0.1766610082332135
714.351408899775	0.08042611130176334	0.18413750736138448	0.06147760856992481	-0.08906466347337522	-0.07738925973916641	0.24227292057353722	0.0974288792719149	0.043163028279349355	0.13882632994586439
715.1008674248601	0.021357195690099674	0.190799442207159	0.046453620005154024	-0.09612529484392093	-0.09008165137319644	0.23812122497212138	0.14917539391954987	0.02197185335630438	0.10611446274657799
715.8502530550527	-0.032289939130996294	0.1996780115769961	0.035525093619530185	-0.10842362128404348	-0.09790882690214336	0.2194107634100617	0.17368408576070887	0.0037588680347609427	0.08501592311125403
716.5995657881876	-0.06993064448495637	0.20821726665228155	0.027465511867746706	-0.12102563771994941	-0.09775780965597969	0.18995149616333706	0.1754678561666334	-0.008299983765228707	0.07833610740795216
717.3488056220998	-0.08452192186003737	0.21248360122232843	0.019180913037212782	-0.12783603154450915	-0.08825234428212045	0.15309775685091562	0.16460865873823463	-0.013016526745374853	0.08501480340103036
718.097972554624	-0.07477120030285841	0.20835218107963055	0.007904437809576073	-0.12337326681342843	-0.07030386627131686	0.11108923278677263	0.15098385491534244	-0.011435597733016405	0.10179211584499032
718.8470665835949	-0.0458119479919456	0.1931326475212105	-0.007497458683019015	-0.10492329952276398	-0.046926559299837425	0.0651584672564802	0.1401889677264328	-0.005995280794470414	0.12503961293371552
719.5960877068475	-0.00802721238721614	0.1666253562208791	-0.026640182423026473	-0.07384498680558882	-0.02266070352358624	0.016261701138528817	0.1332822680731084	0.0008679085182168901	0.151303597480192
720.3450359222164	0.025634909655598753	0.13092648080284847	-0.04856691382880016	-0.03519350192322905	-0.002745291599085608	-0.03372338425607362	0.12937008214987825	0.00803445956699779	0.17648712299841454
721.0939112275368	0.04327886088238478	0.08972279733586302	-0.07254952758570196	0.004404100193563328	0.007775789427509273	-0.08111168989195558	0.12831976523485566	0.01594871850027344	0.19562651526136682
721.842713620643	0.037502157641921094	0.04758578492698703	-0.09819915125315354	0.03895985048618688	0.005152389008237324	-0.12016574196718814	0.13163922434207626	0.02558886538982913	0.20394404527415472
722.5914430993702	0.007489451319305382	0.009723739154050885	-0.12501228989388732	0.06469714124507495	-0.012136958148304015	-0.14442147359840873	0.1411238003739758	0.03693363274525218	0.19910458107122053
723.340099661553	-0.041145239688764046	-0.018369691234843222	-0.1517449804660881	0.08040906662393853	-0.042365511077979694	-0.1490655231398926	0.156889247733832	0.04811591759999607	0.18260484218702736
724.0886833050263	-0.09870958775080525	-0.032225770797217515	-0.17627547812962008	0.08731696938442375	-0.08017166619577709	-0.1333655234262511	0.1764677104850526	0.05597991344242477	0.15875988283716025
724.837194027625	-0.15489325555562183	-0.030006740302430637	-0.19575912449008198	0.08842323284250604	-0.11716181405008014	-0.10161139171750526	0.19519403885987208	0.05751434898334892	0.13210239115213965
725.5856318271836	-0.20165711942773712	-0.013389169846986928	-0.20688843180099462	0.08720924288202977	-0.14384353074899056	-0.06191099294686365	0.2079280563124768	0.05124742197554322	0.10515304301995015
726.3339967015373	-0.23422389669721172	0.013255253995926313	-0.20624844129504039	0.08592733284792918	-0.15236519090700665	-0.023298929366063058	0.21110981076706967	0.037845523610451	0.07861713768101432
727.0822886485207	-0.25048522540342094	0.04520971774353179	-0.19110092781388868	0.08448094123091385	-0.13896657397881765	0.007286832271515265	0.20415592633571428	0.019887218564214125	0.05343357862136458
727.8305076659686	-0.24942068357853595	0.07977232446501313	-0.16076742236915248	0.08098715211502486	-0.10490305276601332	0.026655226631015192	0.18915933327698503	0.0010728931285369624	0.03278626991303228
728.5786537517159	-0.2300046032240382	0.11711425433013158	-0.11810096279896531	0.07412660332315646	-0.055716503811909096	0.03499233100854241	0.16938204382830108	-0.014518036903914632	0.021957666466344367
729.3267269035974	-0.19146024851158627	0.15913804558447173	-0.06985846888374246	0.06537008883303021	0.0008329474554016267	0.03398295042224397	0.14736939793201673	-0.022892232400302373	0.026182409083120528
730.0747271194479	-0.13503217058552253	0.20709083834913405	-0.02498274377990907	0.05909820734000451	0.05671485552759338	0.024945424057728163	0.12426304792701914	-0.02078422230992684	0.04787940026335939
730.822654397102	-0.06589359814044848	0.259249392215752	0.00851500849631387	0.059922953656119486	0.10517053759131154	0.008358130091584974	0.10062061006342514	-0.006525760004681955	0.08513965375508377
731.5705087343949	0.00634616964659504	0.30964074508721695	0.026214956340264467	0.06912169646465056	0.14086433422185482	-0.014804327687515727	0.07795680608262012	0.018771086897585113	0.13167958191145787
732.3182901291611	0.06962540375718491	0.34864636864268267	0.02784981984649286	0.08305490908819618	0.15959803728793062	-0.041184532860571686	0.05948336699369226	0.05048814059092033	0.1782781277935519
733.0659985792356	0.1131799488377964	0.3654644666001319	0.016216799705788404	0.09502993511099572	0.15822206493876478	-0.06450756460032772	0.049187474831845115	0.0811872922707915	0.21503154205966613
733.8136340824532	0.13102587754094455	0.35219691578253487	-0.004147828272611287	0.09939006409025611	0.1353724709830232	-0.07755938664042458	0.049180278972516006	0.10277162966177707	0.23421378085875122
734.5611966366486	0.12330026869803538	0.30785101431682504	-0.027371284105610988	0.09442662339165228	0.09286848478178761	-0.07575386449898179	0.05744404873401966	0.10932908326006496	0.2330974345491329
735.3086862396566	0.09538493933909889	0.23990536855590666	-0.04588159146339871	0.0822562508209748	0.036737399909202786	-0.0599661594812778	0.06726337395167786	0.09915063448879972	0.21522857691985678
736.056102889312	0.05574297253527742	0.16196504263659364	-0.05102174931157433	0.06630094546724868	-0.02363084983659257	-0.036434115149918574	0.06921645951323155	0.07491486843469451	0.1891820130993843
736.8034465834498	0.013611144165563267	0.08822090226254142	-0.03565099125048385	0.04845992313578173	-0.07815114190886484	-0.013631920963730285	0.05521190743568881	0.04252573186359798	0.16498092233118383
737.5507173199047	-0.022899524758340707	0.02754822525049979	0.0016642863521169806	0.028613129937708037	-0.11910066029246272	0.0016139783815776218	0.023062778352258305	0.009225534341737262	0.14951629238560868
738.2979150965115	-0.04839228930812136	-0.019348278274157735	0.05370987433735376	0.005955331418234101	-0.14287681233320582	0.006379979814149513	-0.021210191607714785	-0.017949470996901255	0.14360596308204487
739.045039911105	-0.06103127819861814	-0.05811735938978954	0.10521584183020119	-0.01903099553841709	-0.14944739880969168	0.000990160762874416	-0.0649672698966141	-0.03365152196600103	0.14195676232931909
739.79209176152	-0.06224457836085586	-0.09579532973198929	0.13804726029134448	-0.043970353900481284	-0.14082204410035384	-0.013222995525178671	-0.0947819218774217	-0.0353018837346448	0.1356914903023251
740.5390706455914	-0.05545965419705992	-0.135637036388499	0.1387816943604654	-0.0652276598548687	-0.11997193680783987	-0.035448481701442526	-0.10342900168529634	-0.023608943716343377	0.1166642021763232
741.285976561154	-0.04438180657864661	-0.1749675391964728	0.10488320528379728	-0.0795101983823789	-0.09059949749689508	-0.06490447452743062	-0.09352154710236799	-0.0020215091066999955	0.08136860951067794
742.0328095060426	-0.03177649189305714	-0.20722225440899564	0.045893250719240525	-0.0850088149428557	-0.05784569741161454	-0.09889515592833104	-0.07545369946750183	0.02458948123086624	0.03275542324954238
742.7795694780918	-0.019055844423938158	-0.22625462120017706	-0.020748160292299297	-0.08173524165957492	-0.027923849002209705	-0.13150279470474535	-0.06078139558895428	0.0513103503527962	-0.02072844100598844
743.5262564751367	-0.0064682659717662724	-0.23034487824945524	-0.07680938773868287	-0.07099790193953574	-0.006605993732069236	-0.15462237807871684	-0.055915626972340746	0.07414156910685497	-0.06877004762138235
744.272870495012	0.006472198451276147	-0.2230880804927012	-0.10957756267365046	-0.05475634375183766	0.0030009412965642246	-0.1611050610281231	-0.06008762258538138	0.0904978129906368	-0.10321197232369383
745.0194115355524	0.020373166845020732	-0.21084962554643158	-0.11500318885695811	-0.035461098165740786	0.0019413843968789299	-0.1482549583299819	-0.06823121704396398	0.09972779689006195	-0.12100949916234655
745.765879594593	0.035704281521953096	-0.19857091571278557	-0.09722716526265877	-0.01657480977886421	-0.004660717946186409	-0.11971764303875115	-0.07608636699533614	0.1036129014141158	-0.12456417329393193
746.5122746699683	0.052637350511586405	-0.18641104662694555	-0.06571436052040552	-0.002761123635466518	-0.009482100206195603	-0.08445038157637744	-0.0833368010393648	0.10604337146408176	-0.11984296221725506
747.2585967595134	0.07114315199903465	-0.1692359993643571	-0.03138588896198184	0.0009932556933834854	-0.005406128992403607	-0.05337695083638618	-0.09352212267673418	0.1112927311849771	-0.11299306384540844
748.0048458610628	0.09114594214726152	-0.13940895842714385	-0.003166238222778589	-0.008409166313700915	0.012053571297891648	-0.034875382913709244	-0.11108235190441829	0.12117979669718137	-0.10765137878002144
748.7510219724516	0.11241161533027699	-0.0913116294135853	0.013912430498907502	-0.030251084506981482	0.0431232301169372	-0.031489238071501335	-0.13829458610478707	0.13339285235346834	-0.10364602659857583
749.4971250915144	0.1343956589985586	-0.025752223361150968	0.018290730014716143	-0.05983249673189159	0.0828768514444284	-0.03939797662616531	-0.17348931521836636	0.14232178753781402	-0.09795576440593437
750.243155216086	0.15629960149225716	0.04877736308975334	0.010016529376579587	-0.09043515448617769	0.12220954287311349	-0.051067639986232746	-0.2114684113923623	0.14255377527166033	-0.0869182217549627
750.9891123440015	0.1770587417518428	0.11868421741887822	-0.01086536232489041	-0.11605697603567613	0.15062134758042073	-0.059847807549240004	-0.24526643761334202	0.13261871665661246	-0.06874295163552022
751.7349964730954	0.19491785443329132	0.17084104604594158	-0.04419668449717892	-0.13312589212732745	0.16024085671741128	-0.06367288990496928	-0.26825264784681885	0.11618800131319972	-0.044940575341479105
752.4808076012027	0.20697792265891848	0.19764315788746428	-0.08773547081541311	-0.14061886733976953	0.14907100624798228	-0.06573073140094056	-0.27533287122807704	0.09980698711309596	-0.020125159784333588
753.2265457261582	0.20919665078870173	0.1987729710907993	-0.13523298122975153	-0.13929142983763343	0.12113146163116367	-0.07168204092746891	-0.26352289890059144	0.08879172099738683	-0.00047569338513964166
753.9722108457964	0.19779493398892029	0.17892315622408925	-0.17706786414624703	-0.1310682746118611	0.08363972700822428	-0.0854095399161918	-0.23196527309310352	0.08460955775623491	0.00865392317210633
754.7178029579526	0.17171957098721913	0.14383768585353793	-0.20367101418768754	-0.11909580511317891	0.04326823999735206	-0.10620346206399794	-0.18230245561627817	0.08516395106814584	0.004626031107127997
755.4633220604613	0.13489330896042528	0.09776228803018042	-0.2101654099981782	-0.10734992512108646	0.004110338328612306	-0.12904249975191326	-0.1191662176085055	0.0875276047649488	-0.01160408325401116
756.2087681511574	0.09669600455597735	0.043876295859245434	-0.1988784692811525	-0.0998736068783516	-0.03182648404446737	-0.14750723250518027	-0.0502461582465026	0.09036224897223621	-0.035880857534602115
756.9541412278757	0.06984225238458916	-0.013174014824101507	-0.17815839239675163	-0.0989809881088541	-0.0625926949705682	-0.1571691734605948	0.015314959814003342	0.09424061644767427	-0.06196444003684406
757.699441288451	0.06622437732781382	-0.06568382263800654	-0.15793681619502517	-0.10415316464420434	-0.08510516625789252	-0.15728830406922029	0.06930868803085075	0.100116305468478	-0.08313022678282177
758.4446683307182	0.09257050739387178	-0.10404655860217624	-0.14497651666369749	-0.11199331227533627	-0.09540039490908718	-0.15013925319052862	0.10712096688779317	0.10754775970545896	-0.09371901134145767
759.1898223525119	0.14791121941220914	-0.12098520460135911	-0.14049159844446696	-0.11760562885297293	-0.09046954901137957	-0.1388125326725608	0.12881385046049665	0.11439339048328914	-0.09072793432408999
759.9349033516671	0.22347533263478347	-0.11570460675188221	-0.14105089757691447	-0.11634529468713603	-0.06996091562853976	-0.1253015023489067	0.13812998043192481	0.11793608656657827	-0.07455969759407208
760.6799113260186	0.3049201375863413	-0.09511901116692853	-0.14142885357742244	-0.10521261420237198	-0.036865262342974235	-0.11027285987088557	0.1402915458421901	0.11642254464188011	-0.04868611465420706
761.424846273401	0.37592929002689546	-0.07066555462560184	-0.13765668330511827	-0.08343591085967049	0.0029621692711914657	-0.09413452972864249	0.13968412652055515	0.10973845853243008	-0.018167320195682443
762.1697081916495	0.4219422357973408	-0.05256663405764752	-0.1282246247371674	-0.05213474256304434	0.0425671312987309	-0.07809584449446415	0.13880322568185208	0.09893140775148	0.012490621167693148
762.9144970785986	0.43346881769809975	-0.04477269274627914	-0.1135778704734704	-0.013686749338650129	0.07578375705698726	-0.0639013307463935	0.13826241201014364	0.08539289963363944	0.040923800997613814
763.6592129320832	0.4086460154830287	-0.04365475437638137	-0.09450285059774935	0.02920424670435185	0.098638680952048	-0.05263512695215283	0.13749262195965453	0.07025483962269395	0.06756253148902215
764.4038557499381	0.3542203736787901	-0.04062681606296695	-0.0708754784357402	0.07407977371018831	0.11002028377490301	-0.04365393230876248	0.13553670301250376	0.054355011674978915	0.09488665851086053
765.1484255299982	0.28444600695537625	-0.026963602508067595	-0.04176346735782731	0.11886708496075458	0.11168118097691442	-0.035312164618765844	0.13137819276723844	0.03834912228816286	0.12560454839100238
765.8929222700982	0.21738029540454895	0.0018038938919127112	-0.0068593326461277885	0.16154436652576792	0.10736111463440909	-0.02650362173871627	0.1244233351721322	0.022694958454624974	0.1603945262689028
766.637345968073	0.16943296451288636	0.04378855420357615	0.03180070963431894	0.1996187327722671	0.10153086153657778	-0.017776676207113495	0.11472542675660219	0.007589915288301464	0.19613963633457168
767.3816966217572	0.1502084952279956	0.09107026902169986	0.06903759674236942	0.2299933897431296	0.09746959688031637	-0.01071019713357481	0.10334039099297604	-0.007130305313522803	0.22611762024926954
768.1259742289859	0.15960755624351075	0.1325084240134675	0.0979535178773091	0.24936426989492114	0.09567573037097812	-0.006510257928456746	0.09223147489217914	-0.021954491732723992	0.24274380229801482
768.8701787875938	0.18813606613915682	0.15763905537140638	0.1130196689150284	0.2549764198528993	0.09341389663101096	-0.005439622146973615	0.08353322908928944	-0.03737047636196173	0.24168535859539497
769.6143102954156	0.22023239287863963	0.16042157976528928	0.113215715611585	0.24539389569006073	0.08595007530449933	-0.007697450961660836	0.0782389343453189	-0.05358621253095246	0.22477284804183578
770.3583687502863	0.23946147665259854	0.1413445514521621	0.10303690638625201	0.22087299538501398	0.0694431259759386	-0.01454814026698697	0.07493987614878471	-0.07013521289168144	0.19957667417013164
771.1023541500406	0.23403739955869585	0.10690790357917063	0.09051542304203251	0.18348806736104992	0.04384651005219303	-0.028022307986969537	0.06963157381470207	-0.08542800549871161	0.1758022335649163
771.8462664925133	0.20090669789847462	0.0668229833091048	0.08334237958523057	0.13694128610942377	0.014143410986077604	-0.0489435615259369	0.05680137580287278	-0.09660618315881195	0.16071756545026128
772.5901057755393	0.14661223721177724	0.030484028219832746	0.08554945606751051	0.08599085831444918	-0.011536697127684398	-0.07481095965425233	0.03151462556550372	-0.10011585899105097	0.1563942439646961
773.3338719969533	0.08436223386040236	0.004174125784725369	0.09651776530295095	0.03561191195953205	-0.026096735121669143	-0.09984431492966774	-0.008390233505322055	-0.0930509798886181	0.16032071694694475
774.0775651545903	0.028805995408045147	-0.010057110873528646	0.11246121363674759	-0.009712611783301963	-0.027362341988641754	-0.11743675475577965	-0.06080668109287748	-0.07485773526964518	0.1680635785918741
774.8211852462848	-0.00913209330925234	-0.013885800859482565	0.12863363575009715	-0.04636797712851872	-0.019406344908674357	-0.12319542875461728	-0.11873259299458717	-0.04795395108533556	0.1761036986353319
775.5647322698719	-0.02470782153565615	-0.0113113664406441	0.1409942171930802	-0.07183196198463791	-0.010130488551729867	-0.11665142415222819	-0.17125548720434797	-0.016755930102296982	0.18273588288111295
776.3082062231862	-0.01849504319401589	-0.006798593043667097	0.14671394916040875	-0.08497828712218239	-0.006823159900966465	-0.10043803551587648	-0.2058749787043056	0.014394201878880358	0.18747689267977352
777.0516071040627	0.006367333343883353	-0.00397992507543303	0.14406174403989283	-0.08656300988807848	-0.012614256569138772	-0.0782881832528707	-0.21222472301371412	0.04307707277061444	0.1898481276905305
777.7949349103361	0.04656074208013076	-0.004970141032574149	0.1321605116199936	-0.07916541460194844	-0.02568880534091239	-0.05349069654763327	-0.18565959573068647	0.06908433418011736	0.18864162101730178
778.5381896398412	0.09920451574596605	-0.011006638029421742	0.11060249658757211	-0.06618901269938599	-0.04153746017327073	-0.028525031728385556	-0.12914811795755182	0.09341887414527157	0.18201641444300806
779.281371290413	0.16073963285961235	-0.023083200335949003	0.07918994726871617	-0.05009409376423698	-0.05605080380501874	-0.005428053822936414	-0.052753178893556726	0.11682109081165448	0.16815093250779442
780.024479859886	0.22557949663448185	-0.04231070610614801	0.03784995296446236	-0.031129062989500828	-0.0673955891744707	0.014132458031657183	0.029491586005438917	0.13867358617111625	0.14602187275740888
780.7675153460953	0.285932181643171	-0.06900973620520964	-0.012921314170383584	-0.0077207115633947795	-0.07582064500283593	0.029239506306899338	0.10351097412974265	0.15664274675107007	0.1161484087893393
781.5104777468754	0.33340203488341635	-0.10123299613868042	-0.07095347828108986	0.02170443879836298	-0.08216088346978614	0.039928612195559265	0.15851106673771023	0.16673781160445994	0.08078256907101093
782.2533670600615	0.36148980473086445	-0.1340339160532219	-0.13163088428846945	0.05630467630409735	-0.08663960073181076	0.04667919740177898	0.18879587734716174	0.16438931309584395	0.043410053463552756
782.996183283488	0.3679333631989238	-0.16070378508850486	-0.18846287283069263	0.09193801976202937	-0.08903123609727388	0.049401467285980306	0.19391931802420387	0.14642729219465883	0.007737831681224737
783.73892641499	0.3555089751445832	-0.17554949020650779	-0.23487089491907942	0.12214003545502079	-0.08951420439538327	0.047111757372048015	0.17788173510081412	0.11345802638637671	-0.02350009077028077
784.4815964524023	0.3308275466145118	-0.1765761213915568	-0.2667038443707437	0.14069113132413025	-0.0890910185861922	0.038477655256283015	0.14773670218551713	0.07111458938346422	-0.04905290569652047
785.2241933935596	0.3017890202811352	-0.16648708067089196	-0.28382842836195105	0.1442466926677521	-0.08914730675209681	0.023125443875604362	0.11190354471594169	0.029088421300198085	-0.06875779655816172
785.9667172362967	0.27458073780643466	-0.15148901432440048	-0.28972538486153704	0.1335605608024496	-0.09056825614788427	0.002476403031315801	0.07816056091099416	-0.002188545820583804	-0.08308482845618866
786.7091679784486	0.251831675213671	-0.1385815163976646	-0.28955506462061603	0.11290488342158862	-0.09346461503145377	-0.020333918483654553	0.05164571492498353	-0.015257347684356904	-0.09286726029790354
787.4515456178499	0.23234895963585017	-0.1327764935584217	-0.2876056150249089	0.088037883939144	-0.09798408560810981	-0.04119953376730507	0.033770581141879766	-0.00816892532818682	-0.09961753314983243
788.1938501523355	0.21248140559961415	-0.13508148652211086	-0.28556576050332116	0.06386792966773795	-0.10511028031722594	-0.05607344826686392	0.022373216594754934	0.015617853700117815	-0.10559448224215601
788.9360815797401	0.1882833130668734	-0.1421703344706952	-0.28230338043596875	0.04323533259791698	-0.11665815200476681	-0.061880952329509666	0.013416165485180487	0.04919132302375808	-0.1132095506231992
789.6782398978987	0.15745637968584983	-0.1477764104610567	-0.27502768373753667	0.027084011631680175	-0.1338248317232093	-0.05702779834476326	0.0030329183160994547	0.08508018600007933	-0.12397320699143771
790.420325104646	0.12040190093498718	-0.14517529400302814	-0.2607443317895088	0.01587307166140307	-0.15531165584625817	-0.041901155982916535	-0.010878672151681	0.11779317393176292	-0.13759568766214322
791.1623371978169	0.08009662524064086	-0.12995807804719017	-0.23741843829620457	0.010754897544586608	-0.17627380010777863	-0.01920803291086608	-0.02811816073104685	0.1448640118858621	-0.15192202742874486
791.9042761752461	0.04112556300680699	-0.10161917077420964	-0.20423105529540705	0.013631074859698238	-0.1893328939881818	0.006448209878135611	-0.04644936681972435	0.1660258774493433	-0.16372332712099683
792.6461420347684	0.008129902920934004	-0.06341715439048243	-0.16150645060209276	0.025919817093742338	-0.18750978645346486	0.029539088112940322	-0.062302065812120944	0.18120489966909945	-0.1695418817320321
793.3879347742187	-0.015284999424785568	-0.020591855993873198	-0.1105031527339792	0.04707000918798996	-0.1672830031044084	0.04506210378588419	-0.07196276813083251	0.18863646881560953	-0.16634516979097702
794.1296543914318	-0.02704138179675094	0.021854797938040245	-0.05359182606410176	0.07365258924010262	-0.1304401833478694	0.049770777678728076	-0.07291799451512791	0.18474442925334797	-0.15190457073370514
794.8713008842426	-0.02611850128911891	0.06056936374296812	0.005258342683168431	0.09979830962339366	-0.08352697231780039	0.0424729539854695	-0.06521472520384783	0.1659123318870172	-0.12551173634514207
795.6128742504857	-0.011869098322703607	0.0937059558454109	0.060268616923089484	0.1188226597151947	-0.03536494955430941	0.023761094709640204	-0.051963118556253136	0.13125963064205268	-0.08886784661569316
796.354374487996	0.015937357742959374	0.12001691923253262	0.10467810107213125	0.12544692975176167	0.006192549108835144	-0.004282849080450171	-0.038618511819889845	0.08442048951192858	-0.046186260409085564
797.0958015946084	0.05646631391443893	0.13825565778499793	0.13260254677871075	0.11805588755826656	0.0366120509440282	-0.0379657326103943	-0.031063977892293704	0.03319920113102087	-0.0030599266467505604
797.8371555681575	0.10712681431552143	0.1475710264470396	0.14156143754513537	0.09981872375617588	0.05511135418657133	-0.07162308864295241	-0.033263832237573024	-0.012943673575101568	0.03595454118333184
798.5784364064783	0.1638879082538712	0.1484686395408052	0.13414989449403802	0.07792113503608042	0.06322357427916492	-0.09815804613233228	-0.04573539552814109	-0.04624391581361576	0.06951635117431457
799.3196441074057	0.22249710106053394	0.14300877575656212	0.11763824949008411	0.060854709251283605	0.0629331949417678	-0.11091797762062369	-0.06526601198614233	-0.0631107030611568	0.09972371891305384
slope	1230.7806066789292	9.423382302128193
intercept	-1.8462187165779511	0.3644516734349192
pearsons_r2	0.9992078739600616
rmse	1.0308249988024658
mae	0.7244125095403052
slope	2402.2264758388324	1416.1297812848613
intercept	321.55996337374	54.769174383780914
pearsons_r2	0.17544976657099473
rmse	154.91061842704016
mae	99.89039571047866
slope	1231.0739810607781	9.560300979499734
intercept	-1.9055407467366976	0.369747037614433
pearsons_r2	0.9991850951877296
rmse	1.0458025504832122
mae	0.7362284545255501
Lambda_Range	350	800
FOLD	<class 'function'>:take_signal_near(447; 5)
FOLD	<class 'function'>:find_wavelength_of_max_signal(447; 5)
FOLD	<class 'function'>:take_signal_at(447)
