# Supplementary material for: Roblonski: A Material-Efficient Robo-Fluidic Toolbox for Rapid Photochemical Characterization
Source: ACS Cent Sci. 2026 Feb 6;12(3):333–44. doi: 10.1021/acscentsci.5c02027 (PMC13022720; doi:10.1021/acscentsci.5c02027)
Supplement: Supplementary file 2 [file oc5c02027_si_002.zip › BeerLambertStudy/Raw Data (Automataed)/BLEC Study (2025 Jun 12)/Rubpy3/blec_Rubpy3__12062025_aABS_i5_eCHK_d105e-01_t-1_m0_v0.csv]

name	C:/Users/cbe.mabolha.shared/Documents/Gilson Spectroscopy Project\BLEC Study (2025 Jun 12)\Rubpy3\blec_Rubpy3__12062025_aABS_i5_eCHK_d105e-01_t-1_m0_v0.csv
2025-06-12 19:34:24.928143
count	30
interval	0.1 (Sec)
integration_time	40000 (uSec)
NLC=False	DCC=False	WCAL=-5	Slit=S5
Conc_0=0.105	FRAC=1.0	Conc_(5;None)=0.105
wavelength (nm)	dark reference (int)	light reference (int)	abs (mOD)
W	D	L	S
344.6678771972656	1602.0333333333333	1678.1	-4.355289643471064
345.45221902608614	1590.2	1664.8	-0.5817743427307968
346.236489003635	1586.9	1662.2666666666667	-3.4437628350153306
347.02068712774695	1585.8666666666666	1659.5	-12.785685121696535
347.8048133962569	1585.1666666666667	2395.6	46.72513531259743
348.5888678069997	1586.6666666666667	2406.5	44.885285082208895
349.3728503578101	1587.0666666666666	2420.6666666666665	45.607009376160036
350.15676104652283	1588.3	2433.766666666667	45.23651888957456
350.94059987097285	1587.8	2442.3333333333335	46.68834941511784
351.72436682899485	1588.0	2449.233333333333	42.09923815881192
352.5080619184237	1586.9333333333334	2454.3333333333335	44.05109946784956
353.2916851370942	1586.1333333333334	2459.6	41.6994049493728
354.0752364828412	1585.2666666666667	2464.4	42.996211471142786
354.8587159534994	1585.4666666666667	2466.9333333333334	41.50109165258586
355.6421235469038	1586.9666666666667	2470.233333333333	43.67190800525188
356.42545926088906	1587.1333333333334	2473.866666666667	42.33896947450294
357.20872309329	1587.7333333333333	2471.5333333333333	41.890917293184536
357.9919150419415	1587.8666666666666	2466.6666666666665	39.67958051024204
358.77503510467835	1587.0666666666666	2462.5333333333333	38.44447226058586
359.5580832793353	1587.2666666666667	2452.7	35.73897131164254
360.34105956374725	1586.3333333333333	2451.0333333333333	39.00021239417545
361.12396395574893	1586.3666666666666	2445.866666666667	38.39992935557895
361.9067964531752	1586.5	2447.133333333333	38.82503632058526
362.6895570538609	1586.5666666666666	2446.8	36.696080144431214
363.47224575564076	1586.5	2444.766666666667	35.11646020291069
364.2548625563497	1586.9	2443.266666666667	38.620753608930606
365.0374074538224	1587.3666666666666	2437.366666666667	33.683387898726465
365.8198804458938	1587.3	2438.9	37.177021973187756
366.6022815303986	1586.3	2434.6666666666665	34.96976723788135
367.3846107051717	1586.7666666666667	2437.5	37.06827874701324
368.1668679680479	1586.4	2439.866666666667	37.036717036168426
368.9490533168619	1587.1666666666667	2444.733333333333	36.466194128648894
369.7311667494487	1587.2	2448.0333333333333	35.35390092974296
370.5132082636429	1586.9	2456.4333333333334	35.816406716265654
371.2951778572795	1587.1333333333334	2460.7	37.55511335757381
372.07707552819323	1587.3666666666666	2461.1666666666665	39.28218089389268
372.8589012742189	1586.8666666666666	2469.9	39.426578824354756
373.6406550931913	1587.0666666666666	2477.8	39.71058138627233
374.4223369829453	1587.2	2487.9333333333334	38.38801740778265
375.2039469413157	1586.9	2492.3	39.2124641783925
375.9854849661373	1587.3	2484.5666666666666	37.416172315977235
376.7669510552448	1587.5666666666666	2488.3333333333335	38.52700667047144
377.5483452064732	1586.5666666666666	2499.8	43.33889709922091
378.3296674176572	1587.2333333333333	2508.866666666667	38.30149678094895
379.11091768663164	1587.0	2513.5333333333333	40.84461638103266
379.89209601123133	1587.1	2523.0666666666666	42.25039664103668
380.67320238929113	1586.5	2524.5666666666666	44.46995048798479
381.45423681864577	1587.0	2527.266666666667	45.26509313615597
382.23519929713007	1585.9666666666667	2532.3333333333335	44.1610517706006
383.01608982257886	1587.0	2546.1666666666665	46.20211633795949
383.796908392827	1587.2666666666667	2560.9666666666667	47.79249032183139
384.57765500570923	1586.9666666666667	2556.766666666667	47.162927160887136
385.3583296590604	1586.8666666666666	2548.4	47.55785470545734
386.1389323507153	1587.1666666666667	2554.866666666667	50.98986638649566
386.91946307850884	1586.6666666666667	2568.133333333333	50.0164278145657
387.69992184027564	1586.8666666666666	2584.4333333333334	49.86108079425241
388.48030863385065	1586.0	2607.266666666667	52.394611829190765
389.2606234570687	1587.0666666666666	2596.4	53.29664951596883
390.04086630776453	1587.5333333333333	2584.5666666666666	54.52321682810342
390.82103718377294	1587.6	2589.8333333333335	53.91108401150733
391.6011360829288	1587.1333333333334	2600.3	55.33226816864783
392.3811630030669	1586.3666666666666	2624.4333333333334	54.70923419810702
393.161117942022	1587.3	2665.9	57.19888277108505
393.941000897629	1586.1666666666667	2709.6	58.34737586520994
394.72081186772266	1586.6	2717.5	58.50611396702615
395.5005508501378	1587.1666666666667	2705.133333333333	58.26766190546413
396.28021784270925	1587.2666666666667	2707.3	62.459213642606876
397.0598128432718	1587.5	2720.5	63.06292587545
397.83933584966024	1587.3666666666666	2724.633333333333	62.51427022004
398.6187868597095	1586.7	2740.5333333333333	65.45632562762115
399.3981658712542	1586.9	2751.866666666667	65.09917373265144
400.1774728821293	1587.2	2772.9	65.26112190310042
400.9567078901696	1586.5	2803.7	68.24509424731617
401.7358708932098	1587.2666666666667	2801.5333333333333	69.16396995467153
402.5149618890848	1586.6	2789.3	70.91894000171776
403.2939808756294	1587.4333333333334	2794.0333333333333	72.76449783634442
404.07292785067847	1586.7333333333333	2822.133333333333	75.12238957075715
404.8518028120667	1586.9333333333334	2837.633333333333	75.66063986586423
405.630605757629	1587.0333333333333	2838.4666666666667	79.81794823160111
406.4093366852001	1586.5333333333333	2826.3333333333335	78.91510418388259
407.1879955926149	1586.4666666666667	2836.6666666666665	81.39622166323684
407.9665824777082	1587.3666666666666	2852.5	83.74096704503665
408.74509733831474	1587.3666666666666	2875.2	86.67581657048218
409.52354017226935	1587.0	2881.5	86.18205626887321
410.3019109774069	1587.5	2881.8333333333335	89.46656464883681
411.08020975156217	1587.5666666666666	2898.133333333333	91.00757205033092
411.8584364925699	1587.0666666666666	2924.5333333333333	91.40061124563454
412.6365911982651	1587.5666666666666	2943.0666666666666	93.05573549192457
413.4146738664823	1586.8666666666666	2967.4666666666667	93.96308180624835
414.19268449505654	1587.3	2997.8	96.20497893876542
414.97062308182257	1586.7666666666667	3036.9	99.0265376310875
415.74848962461516	1586.7666666666667	3082.266666666667	101.11693553503923
416.52628412126916	1587.3666666666666	3142.0666666666666	98.21323897456243
417.3040065696194	1586.6666666666667	3222.7	100.89682021503744
418.0816569675006	1587.1666666666667	3225.5666666666666	104.31304670258396
418.8592353127476	1586.4333333333334	3206.1	101.26669308694105
419.63674160319533	1586.8666666666666	3221.0666666666666	103.55796844956481
420.4141758366785	1586.0333333333333	3257.4333333333334	104.7385000920044
421.1915380110319	1586.4333333333334	3278.733333333333	105.74827408982021
421.9688281240904	1586.8333333333333	3277.4333333333334	105.31178428439642
422.7460461736888	1586.8666666666666	3330.1666666666665	105.78368232715033
423.52319215766187	1586.9333333333334	3397.4666666666667	105.16151232772773
424.3002660738445	1586.9666666666667	3479.6	107.87225352494609
425.0772679200714	1586.9666666666667	3616.266666666667	105.79437861956119
425.8541976941775	1587.4333333333334	3764.6666666666665	107.98434036592431
426.6310553939975	1587.3333333333333	3837.9	109.70904718180952
427.40784101736625	1587.0333333333333	3891.3333333333335	110.05007534561022
428.18455456211865	1587.3333333333333	4013.4666666666667	110.62593086195618
428.96119602608934	1587.3	4203.966666666666	109.34051918578015
429.7377654071133	1586.9666666666667	4419.5	111.8631399636776
430.5142627030252	1586.2	4538.066666666667	112.70191892630237
431.29068791166	1586.2333333333333	4683.966666666666	112.26469797046899
432.06704103085235	1587.0666666666666	4812.8	114.26434941877504
432.8433220584372	1587.4666666666667	4906.1	115.33974821340553
433.6195309922492	1587.3666666666666	4960.366666666667	114.72216651948915
434.3956678301234	1586.8333333333333	5004.0	117.0034683601792
435.1717325698944	1587.0666666666666	5017.866666666667	116.67438446729021
435.9477252093971	1586.7	5041.033333333334	117.82542372549125
436.72364574646633	1587.3333333333333	5084.333333333333	119.17878204837403
437.49949417893686	1587.8	5143.666666666667	118.20059385626169
438.27527050464346	1586.9666666666667	5244.966666666666	120.68032145203941
439.0509747214211	1587.0	5425.233333333334	121.0500237592141
439.8266068271044	1587.8	5694.133333333333	121.76574130934348
440.6021668195283	1586.6666666666667	6068.533333333334	124.41363890806443
441.37765469652754	1586.5666666666666	6535.333333333333	125.93935597316558
442.1530704559369	1587.0	7021.8	126.21561918182536
442.9284140955914	1587.1	7476.0	128.662540292511
443.7036856133256	1587.1666666666667	7790.266666666666	128.77284796893184
444.47888500697445	1587.1333333333334	7967.8	129.58887863848472
445.2540122743727	1587.6666666666667	7990.833333333333	129.21688543833943
446.0290674133552	1587.0666666666666	7935.866666666667	129.73528863342872
446.8040504217568	1586.7666666666667	7848.3	130.38740953196717
447.5789612974122	1586.5666666666666	7755.033333333334	128.31723049596653
448.35380003815635	1587.2333333333333	7698.633333333333	128.4571462899393
449.1285666418239	1587.2333333333333	7672.466666666666	128.41557912431153
449.90326110624983	1586.9666666666667	7658.566666666667	125.72785982988907
450.67788342926883	1587.2	7678.566666666667	124.34895882349839
451.4524336087157	1587.7	7723.233333333334	125.20779721142561
452.22691164242536	1586.9	7779.4	123.9992010869953
453.00131752823256	1586.5	7828.7	122.14775912716162
453.7756512639721	1587.6666666666667	7901.733333333334	121.47526883722439
454.5499128474788	1587.5666666666666	7973.733333333334	120.01818326735268
455.32410227658755	1586.3666666666666	8019.4	118.31427230007274
456.09821954913303	1587.1	8020.5	116.96416099940039
456.8722646629501	1587.0333333333333	7988.466666666666	113.92390432425644
457.6462376158736	1587.3	7928.333333333333	112.41916980767303
458.4201384057383	1587.2333333333333	7838.466666666666	111.25795622743377
459.1939670303791	1587.0333333333333	7712.7	108.68657797132181
459.96772348763074	1586.7333333333333	7572.6	106.29386262515042
460.741407775328	1587.3333333333333	7419.233333333334	103.44264786388986
461.51501989130577	1586.9	7280.1	99.60031234893418
462.2885598333988	1587.0333333333333	7170.466666666666	97.1739061350818
463.0620275994419	1586.9	7071.533333333334	94.479284656633
463.83542318726995	1587.3333333333333	7008.233333333334	90.95773296944574
464.6087465947177	1587.3666666666666	6972.233333333334	88.76319894172227
465.38199781962	1587.0	6942.266666666666	84.88777393283159
466.1551768598116	1586.8	6936.733333333334	83.30947104140043
466.92828371312737	1586.6666666666667	6941.8	79.2504558067667
467.7013183774021	1586.1333333333334	6973.766666666666	77.8928694324624
468.4742808504707	1587.0333333333333	7022.266666666666	75.01066036670548
469.24717113016777	1586.9333333333334	7080.2	71.65606156009369
470.0199892143283	1587.1	7142.533333333334	68.96708650130998
470.792735100787	1587.0666666666666	7222.9	67.08894485467194
471.5654087873788	1586.9	7291.0	63.19635128224678
472.33801027193834	1586.8333333333333	7358.1	59.708912785892906
473.11053955230057	1586.9	7448.3	59.25762116058214
473.88299662630027	1587.2666666666667	7511.366666666667	56.63295717249595
474.65538149177223	1587.3	7552.2	53.41638136879002
475.4276941465513	1587.2	7591.0	52.53363261837845
476.1999345884722	1587.5333333333333	7592.0	49.13682938685804
476.97210281536985	1587.2666666666667	7590.233333333334	46.938344756879445
477.74419882507897	1587.1	7576.033333333334	44.45201502778965
478.51622261543446	1587.5333333333333	7549.966666666666	44.14374831768636
479.2881741842711	1587.6666666666667	7514.233333333334	40.9405432381055
480.06005352942367	1587.7666666666667	7474.966666666666	39.67847805001464
480.831860648727	1587.6333333333334	7424.0	38.42513524264432
481.60359554001593	1587.3333333333333	7381.233333333334	37.282554015392684
482.37525820112523	1587.4333333333334	7323.666666666667	34.91944485376544
483.14684862988975	1586.8666666666666	7283.766666666666	33.073223004283726
483.91836682414424	1586.7	7232.933333333333	32.63478563768505
484.68981278172356	1586.8333333333333	7184.333333333333	29.910578095518296
485.46118650046253	1586.9	7144.066666666667	30.57396958640911
486.23248797819593	1587.2333333333333	7105.4	28.738501844424402
487.0037172127586	1587.2	7055.466666666666	27.430478983753908
487.7748742019853	1587.1	7041.166666666667	27.196086271350918
488.54595894371096	1586.5333333333333	6992.0	25.1721941400046
489.31697143577026	1586.1333333333334	6951.866666666667	24.40702956314806
490.08791167599804	1587.5	6926.733333333334	24.17892273602614
490.8587796622292	1587.8	6892.4	23.366794303568167
491.6295753922984	1586.9666666666667	6867.766666666666	22.59335185199339
492.4002988640406	1587.2	6825.766666666666	21.2250871371038
493.17095007529053	1587.2333333333333	6798.8	20.419708431142823
493.94152902388305	1587.8	6781.066666666667	20.64829425777834
494.71203570765294	1587.4666666666667	6745.833333333333	19.20158556895793
495.482470124435	1586.6333333333334	6712.866666666667	18.905614677585383
496.25283227206404	1587.0	6686.466666666666	18.968498088937945
497.02312214837485	1586.7666666666667	6647.833333333333	16.37732472867952
497.7933397512024	1587.8333333333333	6640.6	17.99052136120355
498.56348507838123	1586.9333333333334	6608.7	16.139800399751934
499.3335581277464	1587.5	6598.266666666666	17.340961407407413
500.10355889713264	1586.8333333333333	6579.733333333334	15.17069680362156
500.8734873843747	1586.5333333333333	6574.066666666667	15.06408791054301
501.6433435873074	1586.5666666666666	6575.733333333334	15.470807396471661
502.4131275037657	1586.9333333333334	6572.0	15.053633906061727
503.1828391315842	1586.9666666666667	6584.233333333334	14.692491045173744
503.95247846859786	1587.4333333333334	6611.9	14.516257318971562
504.72204551264144	1587.4333333333334	6633.6	13.744514235576633
505.49154026154974	1587.4333333333334	6656.966666666666	12.514720499935251
506.2609627131576	1587.5666666666666	6700.0	12.696742305977974
507.03031286529983	1587.5	6757.0	12.793849229870144
507.7995907158112	1586.8	6816.466666666666	12.180204137172046
508.5687962625266	1587.1666666666667	6880.2	12.156086004912073
509.33792950328075	1587.8	6956.6	12.228909553118926
510.1069904359085	1586.9666666666667	7047.366666666667	12.721940353167152
510.8759790582447	1587.0666666666666	7121.4	10.869980113791375
511.6448953681241	1587.2333333333333	7218.066666666667	11.831741609752294
512.4137393633815	1587.3666666666666	7298.266666666666	10.176738084200794
513.1825110418519	1587.4333333333334	7402.933333333333	10.66201086879664
513.9512104013698	1586.9	7507.066666666667	10.649107299643648
514.7198374397702	1587.2333333333333	7618.7	10.46004798753839
515.4883921548881	1587.6666666666667	7718.2	10.547801610192021
516.2568745445578	1587.5666666666666	7818.233333333334	10.000431146539709
517.0252846066146	1586.9333333333334	7933.033333333334	10.250668086414338
517.793622338893	1587.4333333333334	8025.633333333333	9.077076801059196
518.561887739228	1586.8	8135.9	9.689610822840532
519.3300808054544	1587.1333333333334	8224.5	9.013417102136353
520.0982015354069	1587.2	8323.6	9.505109703325035
520.8662499269203	1587.2	8400.933333333332	7.898430028071116
521.6342259778296	1587.0	8491.5	8.66974496374144
522.4021296859694	1587.1	8563.966666666667	8.303890404543639
523.1699610491747	1586.9666666666667	8650.233333333334	9.12550079849173
523.9377200652801	1587.0	8722.533333333333	8.634581365546115
524.7054067321207	1587.2	8772.966666666667	7.688915226665722
525.4730210475309	1587.5	8849.966666666667	8.228176668484018
526.2405630093459	1588.1	8896.333333333334	6.86611960497778
527.0080326154003	1587.2666666666667	8955.6	6.8655587975798875
527.7754298635291	1587.2666666666667	9012.433333333332	6.947287659076657
528.5427547515668	1587.2	9066.266666666666	7.095490809418917
529.3100072773485	1587.6	9113.9	7.700121302386305
530.077187438709	1587.2333333333333	9153.5	7.610406180774525
530.8442952334829	1587.6	9194.1	6.749440975046791
531.6113306595051	1587.1333333333334	9234.1	6.315651925517918
532.3782937146104	1586.7333333333333	9261.5	5.79531222984829
533.1451843966338	1587.8333333333333	9289.466666666667	5.118292564767038
533.9120027034099	1587.6	9327.0	5.4074474522021045
534.6787486327736	1586.6666666666667	9363.333333333334	5.362526170554284
535.4454221825597	1587.3666666666666	9425.466666666667	6.677891496736598
536.212023350603	1587.4666666666667	9448.666666666666	5.455529721771762
536.9785521347383	1587.3	9487.233333333334	5.202297591808552
537.7450085328004	1587.2333333333333	9505.5	5.212383532792703
538.5113925426242	1587.5	9532.933333333332	5.15757792673079
539.2777041620444	1587.2333333333333	9554.333333333334	4.285652385155032
540.0439433888959	1587.7333333333333	9589.266666666666	5.608435820278711
540.8101102210134	1587.2	9598.4	5.21739194801608
541.5762046562318	1587.6333333333334	9613.0	4.103217979058297
542.3422266923859	1587.8333333333333	9628.333333333334	4.169982698742993
543.1081763273105	1586.6666666666667	9637.866666666667	3.4624308574175444
543.8740535588404	1587.3	9662.3	4.327684320033134
544.6398583848105	1587.4333333333334	9656.566666666668	2.796951298841669
545.4055908030555	1587.7333333333333	9669.466666666667	3.4998556213278693
546.1712508114102	1587.9666666666667	9680.233333333334	4.544313538791011
546.9368384077096	1587.0666666666666	9691.666666666666	4.005223302012056
547.7023535897882	1587.2333333333333	9672.4	3.1735884502965037
548.4677963554811	1587.1333333333334	9668.0	3.272742582517181
549.2331667026231	1587.6666666666667	9661.866666666667	2.9901210887615894
549.9984646290487	1586.4666666666667	9662.1	2.6864551671678503
550.7636901325931	1586.9	9678.733333333334	3.178172834612054
551.5288432110908	1586.8	9672.666666666666	2.7172733989605025
552.2939238623768	1586.8666666666666	9668.233333333334	3.581285272752242
553.0589320842859	1587.1333333333334	9657.666666666666	2.284052423681873
553.8238678746528	1586.8666666666666	9664.6	2.188338710696637
554.5887312313124	1587.0	9676.533333333333	3.027681024814722
555.3535221520995	1587.5666666666666	9682.333333333334	2.5955199221336263
556.1182406348488	1587.0666666666666	9679.933333333332	2.218396119297669
556.8828866773954	1587.2666666666667	9676.366666666667	1.2348077077751596
557.6474602775738	1587.3333333333333	9686.9	1.9920567526497037
558.411961433219	1587.1	9683.433333333332	2.118610046363207
559.1763901421657	1586.9	9682.633333333333	1.7738982446532559
559.9407464022488	1587.5	9693.4	1.938470276506832
560.7050302113031	1587.7666666666667	9703.6	1.343443250779196
561.4692415671633	1587.2666666666667	9731.233333333334	1.4047733826765263
562.2333804676643	1587.6333333333334	9748.866666666667	2.417323754913029
562.997446910641	1587.0666666666666	9755.833333333334	1.9359792292481313
563.7614408939281	1587.5333333333333	9760.066666666668	1.9546573506913583
564.5253624153604	1587.5	9770.966666666667	1.4121796820461863
565.2892114727728	1587.4333333333334	9797.066666666668	1.3899809025319985
566.0529880639999	1587.4	9818.4	1.3793093783240844
566.8166921868768	1587.8666666666666	9833.966666666667	0.9613518646768954
567.5803238392382	1587.1	9848.3	1.4129346523559874
568.3438830189189	1587.2666666666667	9856.466666666667	0.1715976880751909
569.1073697237535	1587.8333333333333	9899.933333333332	1.1335281101373451
569.8707839515772	1587.1333333333334	9921.4	1.5957418192439232
570.6341257002246	1587.5	9932.466666666667	1.2456047609146241
571.3973949675305	1587.4666666666667	9939.133333333333	1.4671684889859424
572.1605917513298	1587.5	9937.733333333334	0.5794294897847091
572.9237160494572	1587.8666666666666	9942.9	0.9817979192420758
573.6867678597476	1587.4	9957.1	0.7911610269297424
574.4497471800358	1586.4333333333334	9969.0	0.48555129130353863
575.2126540081566	1586.6666666666667	9981.833333333334	0.5763261587474735
575.9754883419448	1586.8666666666666	9993.066666666668	0.9740892252126506
576.7382501792351	1587.4666666666667	10001.6	0.1049629389229204
577.5009395178625	1587.3333333333333	10020.033333333333	1.285999635121614
578.2635563556619	1587.7	10024.066666666668	0.6353704023041277
579.0261006904677	1587.2666666666667	10048.7	0.7482981160926175
579.7885725201152	1587.2666666666667	10062.166666666666	0.7488191467074466
580.5509718424388	1586.9333333333334	10075.3	0.5768249088842385
581.3132986552736	1587.7666666666667	10082.133333333333	1.3569926680887723
582.0755529564542	1587.4	10097.4	-0.5117337964798051
582.8377347438156	1587.4333333333334	10127.966666666667	0.196668309253168
583.5998440151925	1587.4666666666667	10155.466666666667	0.001689602111443782
584.3618807684197	1586.4666666666667	10190.366666666667	0.6095102205743081
585.123845001332	1586.8	10218.766666666666	0.5588264050461408
585.8857367117644	1587.2666666666667	10247.1	-0.19220083021717974
586.6475558975515	1587.5	10290.866666666667	0.9357932415616148
587.4093025565281	1587.4333333333334	10320.8	-0.17069988728191726
588.1709766865292	1587.5	10360.566666666668	0.023102086927758843
588.9325782853895	1586.9333333333334	10396.566666666668	-0.7125881735477887
589.6941073509438	1586.9	10468.966666666667	0.6002012737739993
590.4555638810269	1587.4666666666667	10538.8	0.06792952557218854
591.2169478734736	1587.2333333333333	10607.566666666668	0.3307295840613895
591.9782593261189	1587.5	10693.2	0.6348044727441736
592.7394982367973	1588.5333333333333	10772.966666666667	0.1355741614831593
593.5006646033439	1586.1333333333334	10859.533333333333	0.17956086181942071
594.2617584235933	1586.9	10948.266666666666	-0.15615902633159867
595.0227796953804	1586.7666666666667	11049.666666666666	0.021417932745722828
595.78372841654	1587.8666666666666	11146.566666666668	-0.4798257517094154
596.544604584907	1586.7666666666667	11255.233333333334	0.404456136330846
597.3054081983161	1586.9666666666667	11364.633333333333	0.2710281657001788
598.0661392546021	1586.8	11486.5	0.9178408929102142
598.8267977515999	1587.5	11618.733333333334	0.18043008303708968
599.5873836871442	1587.1333333333334	11745.6	-0.34615298602040107
600.34789705907	1587.2666666666667	11869.533333333333	-0.5642043543048642
601.1083378652119	1587.8	11995.566666666668	-0.3545425847245293
601.8687061034049	1586.2333333333333	12140.866666666667	0.5530972146571954
602.6290017714836	1586.3333333333333	12265.7	-0.6068650194214273
603.3892248672829	1586.9666666666667	12424.166666666666	0.19640905397877215
604.1493753886377	1587.5333333333333	12567.266666666666	-0.0540540318932524
604.9094533333828	1587.4666666666667	12701.133333333333	0.5617768234476694
605.6694586993528	1587.1666666666667	12833.4	0.31419761376481464
606.4293914843829	1587.3666666666666	12966.8	-0.6889650305794227
607.1892516863076	1587.3666666666666	13117.866666666667	0.21097436144992465
607.9490393029618	1586.9333333333334	13237.533333333333	0.48237818272478494
608.7087543321802	1587.4	13384.133333333333	0.24918501315009953
609.4683967717978	1586.7666666666667	13542.566666666668	0.5149093457187442
610.2279666196492	1587.7	13679.266666666666	0.18082057099806004
610.9874638735695	1587.4	13800.766666666666	-0.37676138669461096
611.7468885313933	1587.5	13921.233333333334	-0.7212452159753002
612.5062405909555	1587.1333333333334	14038.733333333334	-0.4299566038556665
613.2655200500909	1587.3	14171.066666666668	-0.27256146690484756
614.0247269066342	1587.0	14294.333333333334	0.1731963827954969
614.7838611584203	1587.4	14434.5	0.1228417145153373
615.5429228032841	1587.1666666666667	14556.7	0.04911520270217285
616.3019118390603	1588.1	14655.6	-0.5115130777708147
617.0608282635836	1587.6666666666667	14754.266666666666	0.0890674393003
617.8196720746892	1587.6	14820.5	-0.14110005542942045
618.5784432702114	1587.2666666666667	14890.366666666667	0.33420709787820296
619.3371418479854	1586.7333333333333	14975.733333333334	0.8712571418937773
620.0957678058459	1586.8333333333333	15050.366666666667	0.16239107133182604
620.8543211416277	1587.3	15118.5	0.004279459044120483
621.6128018531655	1586.9333333333334	15169.9	0.1982807269516173
622.3712099382943	1586.7666666666667	15234.066666666668	0.6794162906911697
623.1295453948488	1586.9666666666667	15289.733333333334	0.212401239961674
623.8878082206638	1587.5	15346.866666666667	-0.3197262714813
624.6459984135743	1587.1333333333334	15389.666666666666	-0.29776503602504084
625.4041159714149	1586.7666666666667	15462.933333333332	0.30473950751785717
626.1621608920203	1587.2666666666667	15519.033333333333	0.6728178588702609
626.9201331732256	1586.6333333333334	15510.7	-0.10811258324162007
627.6780328128656	1587.4	15548.8	0.02799702268457744
628.4358598087749	1587.5666666666666	15575.666666666666	-0.2555485969586186
629.1936141587885	1587.5333333333333	15633.766666666666	0.3649966896395032
629.9512958607411	1586.6	15659.433333333332	-0.13576491726037487
630.7089049124675	1586.4	15688.3	0.2978052282438093
631.4664413118026	1587.4666666666667	15705.2	0.33749140341812967
632.2239050565811	1587.0	15718.066666666668	-0.37887886714197205
632.9812961446379	1588.2	15747.766666666666	0.3139846756127626
633.7386145738079	1586.7	15772.1	0.5565397806158169
634.4958603419257	1586.5666666666666	15756.6	-0.5829573491428354
635.2530334468262	1587.3333333333333	15768.866666666667	0.2869390446495097
636.0101338863443	1587.2666666666667	15758.066666666668	0.5407477309743814
636.7671616583146	1586.9666666666667	15731.966666666667	0.1863050563890038
637.5241167605723	1587.4666666666667	15719.233333333334	-0.013316904716556104
638.2809991909518	1586.9333333333334	15715.233333333334	-0.11986684525574902
639.037808947288	1586.7	15712.366666666667	0.5281111791056955
639.7945460274159	1586.8666666666666	15695.433333333332	0.10877783603747083
640.5512104291702	1587.1666666666667	15703.3	0.18771209085085708
641.3078021503857	1587.6	15698.966666666667	0.33969707801847715
642.0643211888971	1587.3	15673.066666666668	0.01644412507261251
642.8207675425394	1587.3666666666666	15631.533333333333	0.1897054265473293
643.5771412091474	1587.0333333333333	15573.966666666667	0.062104469153770346
644.3334421865558	1587.2666666666667	15546.566666666668	0.3122640830346633
645.0896704725996	1587.1666666666667	15517.533333333333	-0.09975205808704539
645.8458260651132	1587.5	15514.333333333334	0.43575518218888953
646.6019089619319	1587.1	15491.233333333334	-0.24876692869493278
647.3579191608902	1586.4	15475.566666666668	-0.10213200924996779
648.1138566598231	1587.2666666666667	15418.6	-0.21869353439404807
648.8697214565653	1587.0	15385.733333333334	0.1343077138006484
649.6255135489516	1586.9666666666667	15362.166666666666	0.09669439873219642
650.3812329348169	1587.3333333333333	15347.8	0.27466778670572894
651.1368796119959	1587.2666666666667	15368.1	-0.11868796248565819
651.8924535783235	1587.0333333333333	15402.866666666667	0.7655817388830629
652.6479548316345	1587.1666666666667	15361.233333333334	-0.3991947856925245
653.4033833697637	1587.4	15371.733333333334	0.21954995192811302
654.1587391905458	1587.3333333333333	15381.733333333334	0.4105274922993665
654.9140222918159	1586.2	15372.566666666668	0.07140980526498285
655.6692326714084	1587.2333333333333	15378.033333333333	0.37070943826350555
656.4243703271585	1586.8666666666666	15402.766666666666	0.6113051392521179
657.1794352569008	1587.6333333333334	15388.5	0.16156906040233882
657.9344274584702	1587.4	15412.733333333334	0.6276652176533261
658.6893469297014	1587.1	15451.333333333334	-0.012529743451897604
659.4441936684294	1587.1	15472.966666666667	-0.35327517029790223
660.1989676724888	1587.3333333333333	15491.366666666667	-0.04268593216538282
660.9536689397146	1586.6666666666667	15508.4	-0.722093529916228
661.7082974679414	1586.9	15572.633333333333	-0.23179812967789015
662.4628532550042	1587.9333333333334	15599.333333333334	-0.23240626693287553
663.2173362987378	1587.0	15647.1	-0.515530758500873
663.9717465969768	1587.5666666666666	15720.033333333333	-0.33994854376842226
664.7260841475563	1587.4666666666667	15779.4	0.11017938355553632
665.480348948311	1587.2	15825.133333333333	-0.17078117208377525
666.2345409970756	1586.2666666666667	15898.3	0.002022985289244545
666.988660291685	1587.4	15958.533333333333	-0.031226126772318136
667.742706829974	1587.1333333333334	16018.933333333332	-0.34292345287861065
668.4966806097776	1587.0	16104.233333333334	-0.2093600483123149
669.2505816289303	1587.3666666666666	16192.133333333333	0.21415551266898367
670.0044098852671	1586.9666666666667	16291.1	-0.16635166443765326
670.7581653766227	1586.5666666666666	16349.733333333334	-0.3773597450898502
671.511848100832	1586.6666666666667	16442.866666666665	0.4065318948264164
672.2654580557298	1587.0666666666666	16554.233333333334	0.3251062226858101
673.0189952391509	1587.5	16654.066666666666	0.40758518729616394
673.7724596489301	1587.0	16746.666666666668	0.2053593779154284
674.5258512829022	1587.1666666666667	16862.6	0.49308226113992215
675.279170138902	1587.1	16974.366666666665	-0.25112345038201056
676.0324162147645	1586.6	17103.933333333334	0.256629731454515
676.7855895083242	1587.0	17216.9	-0.3083166107525164
677.5386900174161	1586.5333333333333	17315.166666666668	-0.3440896538229545
678.2917177398749	1587.9333333333334	17432.466666666667	-0.05755663228965093
679.0446726735356	1586.9333333333334	17541.733333333334	-0.7442907997150857
679.797554816233	1587.2	17699.433333333334	-0.02425822103793975
680.5503641658016	1587.3666666666666	17833.866666666665	-0.1692669646684551
681.3031007200765	1586.2666666666667	17925.5	-0.4772890606956068
682.0557644768925	1586.7333333333333	18032.7	-0.17161389665590412
682.8083554340842	1586.9	18155.3	-0.3659430675489379
683.5608735894867	1587.2666666666667	18317.7	0.6849751133284511
684.3133189409347	1587.6666666666667	18451.133333333335	0.1914770800936252
685.0656914862628	1587.4666666666667	18562.333333333332	-0.019614385817484203
685.8179912233061	1587.3666666666666	18671.266666666666	0.009321233379361263
686.5702181498993	1587.9666666666667	18807.533333333333	0.41887033058493073
687.3223722638772	1586.9666666666667	18934.5	0.2654514884566219
688.0744535630747	1586.9333333333334	19101.6	-0.057027161726067095
688.8264620453265	1586.4666666666667	19211.566666666666	-0.6451065028202068
689.5783977084674	1587.3333333333333	19338.8	0.08482122973024753
690.3302605503324	1587.6	19461.066666666666	0.11016617025448942
691.082050568756	1587.2	19580.9	0.04505605216990908
691.8337677615733	1586.9333333333334	19641.0	0.405118369735474
692.585412126619	1586.9	19713.9	-0.30416553729033663
693.3369836617278	1587.3333333333333	19808.933333333334	0.3314196864289934
694.0884823647348	1587.0333333333333	19913.933333333334	0.05292676042687694
694.8399082334745	1587.3666666666666	20008.533333333333	0.2751386050576636
695.5912612657819	1586.7	20041.6	-0.07843540475822414
696.3425414594917	1586.3	20088.033333333333	-0.6739394698405671
697.0937488124388	1586.3	20175.8	0.3014789844255032
697.8448833224579	1586.8666666666666	20260.033333333333	0.6082263393803712
698.5959449873841	1587.8	20345.966666666667	-0.22374780603271321
699.3469338050518	1586.5	20423.133333333335	0.5675444429334646
700.0978497732962	1586.7333333333333	20419.766666666666	0.31911735753457754
700.8486928899517	1586.5333333333333	20441.266666666666	0.320286659990737
701.5994631528534	1587.2333333333333	20438.9	0.5055824206207996
702.3501605598362	1587.7333333333333	20411.5	0.016150422781968283
703.1007851087347	1587.3333333333333	20406.3	-0.1653571819213873
703.8513367973837	1586.7666666666667	20417.433333333334	0.06150608732890948
704.6018156236181	1587.3	20406.033333333333	0.5234115001549599
705.3522215852728	1587.7666666666667	20425.366666666665	0.6821849805598652
706.1025546801824	1587.2	20464.1	0.5601899412772802
706.8528149061818	1587.6666666666667	20441.666666666668	-0.08445201424825732
707.603002261106	1587.0	20411.666666666668	0.02768548304089461
708.3531167427894	1587.1	20396.966666666667	0.09852276000299758
709.1031583490673	1587.3333333333333	20348.133333333335	-0.29697776539081105
709.8531270777742	1587.0666666666666	20328.666666666668	0.591307581583607
710.6030229267449	1587.5	20277.733333333334	-0.17733528000917442
711.3528458938142	1587.5666666666666	20240.6	-0.0783782882279654
712.1025959768172	1587.1333333333334	20207.266666666666	0.5461229343519456
712.8522731735884	1587.3666666666666	20089.533333333333	0.7729368833136722
713.6018774819628	1586.7666666666667	19961.6	-0.31423562269528116
714.351408899775	1587.7	19895.0	0.13840316021986215
715.1008674248601	1587.0333333333333	19821.6	-0.1460536462578063
715.8502530550527	1587.7666666666667	19726.666666666668	0.229112380617801
716.5995657881876	1587.1666666666667	19604.866666666665	0.09321124291895355
717.3488056220998	1587.5	19496.166666666668	0.09701291519934263
718.097972554624	1587.4	19405.033333333333	-0.2867110169613721
718.8470665835949	1587.3	19347.5	-0.3446539287855625
719.5960877068475	1587.3	19326.0	0.04243906729860972
720.3450359222164	1587.2	19287.166666666668	0.44515583122865443
721.0939112275368	1587.5333333333333	19218.0	0.023812728086049888
721.842713620643	1587.9666666666667	19161.2	0.058492337285207543
722.5914430993702	1587.4333333333334	19154.066666666666	0.3520289642107882
723.340099661553	1586.8	19094.933333333334	-0.38926868635449274
724.0886833050263	1587.5333333333333	19049.633333333335	0.07710598448718857
724.837194027625	1587.2666666666667	19028.5	0.08965085679790966
725.5856318271836	1587.5	18991.2	0.06571755810431663
726.3339967015373	1587.3	18947.166666666668	-0.38342707398859965
727.0822886485207	1587.0666666666666	18912.066666666666	0.045123848749933214
727.8305076659686	1587.1666666666667	18860.2	0.9228869233048028
728.5786537517159	1586.8	18802.933333333334	0.2843061699265098
729.3267269035974	1587.4	18746.133333333335	-0.1990628875147193
730.0747271194479	1587.9	18720.366666666665	0.10563455090133077
730.822654397102	1587.7333333333333	18680.666666666668	-0.163426338671566
731.5705087343949	1587.2333333333333	18643.333333333332	0.06620808541492858
732.3182901291611	1587.4666666666667	18588.2	-0.1277093822447561
733.0659985792356	1587.6666666666667	18526.566666666666	-0.1837064716043656
733.8136340824532	1587.1	18512.066666666666	0.04704586378165982
734.5611966366486	1587.0666666666666	18497.0	-0.2516185621125449
735.3086862396566	1587.0666666666666	18451.0	-0.5147519836269965
736.056102889312	1587.4333333333334	18456.433333333334	0.2523755221104971
736.8034465834498	1587.4666666666667	18437.7	0.07303189650072493
737.5507173199047	1587.9	18447.1	0.23448009192258623
738.2979150965115	1587.1	18484.1	0.6361732525912696
739.045039911105	1586.7333333333333	18476.333333333332	0.10372439822170919
739.79209176152	1587.5333333333333	18497.266666666666	0.3665669764610361
740.5390706455914	1587.3	18468.333333333332	-0.19633663323374884
741.285976561154	1586.8333333333333	18464.5	0.012008387426692399
742.0328095060426	1586.8	18476.666666666668	0.0651452867349173
742.7795694780918	1586.8666666666666	18474.833333333332	0.007714931251655697
743.5262564751367	1587.9666666666667	18444.433333333334	-0.0815791781020717
744.272870495012	1587.3	18444.566666666666	0.0772960064596522
745.0194115355524	1587.4	18415.1	-0.168581562005593
745.765879594593	1586.9666666666667	18403.3	0.30829672771465066
746.5122746699683	1587.7	18370.666666666668	-0.6498912418410657
747.2585967595134	1588.0333333333333	18389.1	-0.3100799269492485
748.0048458610628	1586.7666666666667	18401.166666666668	-0.11707442992371718
748.7510219724516	1587.3333333333333	18453.566666666666	0.7267392801424158
749.4971250915144	1587.5666666666666	18453.133333333335	0.019742394510086143
750.243155216086	1587.5666666666666	18441.133333333335	0.13401790938707492
750.9891123440015	1587.4333333333334	18488.733333333334	0.04539850114508804
751.7349964730954	1587.6	18545.3	-0.6304132061963295
752.4808076012027	1586.8333333333333	18602.2	-0.12759956742345527
753.2265457261582	1587.2333333333333	18638.266666666666	0.36437772625341336
753.9722108457964	1586.7333333333333	18715.733333333334	1.018748092578054
754.7178029579526	1586.6	18705.166666666668	-0.22150635546347563
755.4633220604613	1586.8	18758.5	0.06154650515956424
756.2087681511574	1587.1333333333334	18775.833333333332	-0.3241295896878269
756.9541412278757	1587.1666666666667	18841.833333333332	0.13258056281986408
757.699441288451	1586.8666666666666	18884.566666666666	-0.24430670605698834
758.4446683307182	1586.9333333333334	18919.966666666667	-0.4032125056144443
759.1898223525119	1587.5666666666666	18990.566666666666	-0.3317767382014773
759.9349033516671	1586.8	19038.633333333335	-0.13518920304795926
760.6799113260186	1587.8333333333333	19120.4	0.4642864356497391
761.424846273401	1588.0333333333333	19197.8	-0.3024168995023942
762.1697081916495	1587.0333333333333	19271.933333333334	0.18831392601278563
762.9144970785986	1587.7333333333333	19332.066666666666	0.466092916981306
763.6592129320832	1587.6666666666667	19387.9	0.6576237547917396
764.4038557499381	1587.4	19429.766666666666	0.2312975860341509
765.1484255299982	1587.2333333333333	19502.6	0.44060979142194434
765.8929222700982	1587.5	19567.866666666665	0.3672932854925622
766.637345968073	1586.8333333333333	19616.366666666665	-0.6482846654053754
767.3816966217572	1587.6	19703.5	-0.49915285431138345
768.1259742289859	1587.7	19792.8	-0.1144920239027501
768.8701787875938	1587.1666666666667	19887.5	0.488352453144744
769.6143102954156	1587.2	19931.833333333332	-0.0639156311193979
770.3583687502863	1587.6	20002.3	0.24849046598478844
771.1023541500406	1587.2666666666667	20058.4	0.13560740907539706
771.8462664925133	1587.5666666666666	20162.5	0.1722718032067762
772.5901057755393	1587.1666666666667	20282.833333333332	-0.46666589052641116
773.3338719969533	1586.6666666666667	20362.0	-0.07863868675600025
774.0775651545903	1587.1333333333334	20427.8	-0.3525357757669943
774.8211852462848	1586.7	20468.166666666668	-0.7813340959316807
775.5647322698719	1586.9333333333334	20593.566666666666	0.5212842191753398
776.3082062231862	1587.1333333333334	20650.2	-0.3727051691274478
777.0516071040627	1587.6666666666667	20745.333333333332	-0.3716205513518589
777.7949349103361	1587.0333333333333	20874.033333333333	0.12461455470626641
778.5381896398412	1587.4333333333334	20981.6	0.5033887433182095
779.281371290413	1587.1666666666667	21084.833333333332	-0.1937421200997197
780.024479859886	1587.2	21171.366666666665	-0.026610139774325685
780.7675153460953	1587.2333333333333	21305.033333333333	0.41868632988422183
781.5104777468754	1586.4	21398.9	0.5073841716602411
782.2533670600615	1587.5	21500.9	0.9796081981756689
782.996183283488	1587.5	21585.266666666666	0.7245089653467416
783.73892641499	1587.4333333333334	21686.233333333334	0.012964981922056263
784.4815964524023	1587.9333333333334	21826.3	0.48381148744146396
785.2241933935596	1587.0	21964.7	0.3681473788638791
785.9667172362967	1587.3666666666666	22066.8	0.5927690098036211
786.7091679784486	1586.6666666666667	22191.533333333333	0.8805170319998904
787.4515456178499	1586.6666666666667	22242.5	0.45999610357865656
788.1938501523355	1586.6333333333334	22371.966666666667	0.029949494264185948
788.9360815797401	1587.4333333333334	22510.3	-0.12867390311707502
789.6782398978987	1586.9666666666667	22624.833333333332	0.6921072963714191
790.420325104646	1587.2666666666667	22702.533333333333	-0.09048887148492706
791.1623371978169	1587.3333333333333	22809.266666666666	-0.053886286838544684
791.9042761752461	1587.6333333333334	22905.233333333334	-0.1609135567671194
792.6461420347684	1586.9666666666667	23055.833333333332	0.36832460329985933
793.3879347742187	1586.9333333333334	23191.3	0.00670077241015836
794.1296543914318	1586.7666666666667	23304.733333333334	-0.159280332165299
794.8713008842426	1586.5666666666666	23365.433333333334	-0.9826482365739593
795.6128742504857	1586.1	23465.966666666667	-0.3987826830282558
796.354374487996	1587.0	23526.866666666665	-0.342314473456937
797.0958015946084	1587.3	23616.0	0.25636986444097387
797.8371555681575	1586.7333333333333	23777.933333333334	0.29692182288153973
798.5784364064783	1587.2333333333333	23860.066666666666	0.1599199531711225
799.3196441074057	1586.6666666666667	23975.966666666667	0.16620296345743596
800.0607786687742	1587.4	24084.6	0.11262348101624085
800.8018400884189	1587.7666666666667	24212.6	0.7229912734254847
801.5428283641745	1586.5333333333333	24263.833333333332	-0.1212731544292619
802.2837434938757	1586.5333333333333	24367.866666666665	0.29304300328613986
803.0245854753575	1587.3333333333333	24484.7	0.6732179875786242
803.7653543064547	1586.6333333333334	24583.8	0.29785080728487906
804.5060499850019	1587.3	24721.2	0.39441365659070593
805.2466725088342	1587.4666666666667	24814.333333333332	0.46270870369083755
805.9872218757862	1587.4333333333334	24897.966666666667	-0.08817695588009088
806.7276980836928	1587.2333333333333	25077.6	0.20095153719325068
807.4681011303886	1587.6	25197.066666666666	-0.43757881114941555
808.2084310137088	1587.1	25284.866666666665	0.01710496624063024
808.948687731488	1587.1666666666667	25401.066666666666	-0.15620234548024484
809.688871281561	1586.9666666666667	25477.966666666667	-0.10602633823887059
810.4289816617627	1587.2	25558.666666666668	0.009662583587430176
811.1690188699278	1586.9333333333334	25611.6	-0.33188783205700995
811.9089829038911	1586.5333333333333	25634.466666666667	0.13546763454298066
812.6488737614875	1586.5666666666666	25707.466666666667	0.0570192713310503
813.3886914405518	1587.1333333333334	25835.766666666666	0.01611935328869034
814.1284359389189	1587.0333333333333	25980.933333333334	-0.22070613200350195
814.8681072544233	1586.9333333333334	26066.166666666668	-0.2932245311649589
815.6077053849002	1586.1333333333334	26146.066666666666	-0.23747733962910364
816.3472303281842	1587.0333333333333	26227.533333333333	0.5543734084219137
817.0866820821101	1587.3	26297.466666666667	-0.1768910567154825
817.8260606445127	1587.5666666666666	26444.2	0.06639858140153422
818.5653660132269	1587.9666666666667	26554.8	0.7654680490866094
819.3045981860876	1587.3333333333333	26566.133333333335	-0.02260189181911253
820.0437571609293	1586.9	26620.066666666666	-0.0826878992736021
820.7828429355872	1587.0666666666666	26718.733333333334	0.7944895102283006
821.5218555078957	1587.7	26796.466666666667	-0.0734995495550153
822.26079487569	1587.8333333333333	26882.866666666665	-0.17337390820757798
822.9996610368046	1587.6666666666667	26946.9	0.03824906858401269
823.7384539890745	1587.5333333333333	26984.3	0.15678182304187682
824.4771737303345	1587.1333333333334	27118.3	0.09640277107356413
825.2158202584193	1586.6	27225.933333333334	-0.26529039964338924
825.9543935711638	1586.4333333333334	27335.033333333333	0.34478017770998226
826.6928936664028	1587.1333333333334	27449.0	0.20436109886398945
827.4313205419711	1587.7	27511.566666666666	0.08321299467885655
828.1696741957036	1587.2333333333333	27563.8	-0.3180961094599507
828.907954625435	1587.3	27639.066666666666	0.29627923665916445
829.646161829	1586.7666666666667	27688.366666666665	-0.018856687997843343
830.3842958042337	1587.6333333333334	27788.433333333334	0.2321206885364476
831.1223565489707	1586.9333333333334	27883.066666666666	-0.007156669100324632
831.8603440610459	1587.0	27956.266666666666	-0.441164392626217
832.598258338294	1587.0	28058.733333333334	0.30416381164817324
833.3360993785501	1587.4666666666667	28145.466666666667	0.12157193735453962
834.0738671796487	1587.2333333333333	28245.466666666667	-0.16071005333239477
834.8115617394246	1587.3666666666666	28325.3	-0.4599643194669867
835.5491830557129	1586.3333333333333	28410.0	0.09013769586035819
836.2867311263482	1586.7333333333333	28459.9	-0.25688227722141466
837.0242059491653	1587.0666666666666	28595.733333333334	-0.01232768656487148
837.7616075219992	1587.5	28682.633333333335	-0.1981739578235202
838.4989358426844	1587.1	28726.333333333332	0.09442477519294559
839.2361909090561	1586.6666666666667	28739.566666666666	-0.07889856455440933
839.9733727189487	1587.6666666666667	28777.166666666668	0.23539747395448177
840.7104812701973	1587.1666666666667	28918.6	0.3184449260723461
841.4475165606366	1587.4	29084.133333333335	-0.3394469687802954
842.1844785881015	1586.5	29216.3	-0.033531155803615965
842.9213673504267	1587.5	29328.366666666665	0.09655239151289118
843.6581828454471	1587.3333333333333	29334.166666666668	-0.1304140647083784
844.3949250709974	1587.4	29331.266666666666	-0.2550805710286154
845.1315940249126	1587.4666666666667	29401.566666666666	0.05725578291414643
845.8681897050272	1587.2333333333333	29474.5	-0.4959832203539562
846.6047121091764	1586.8	29625.8	0.045952962935338404
847.3411612351948	1587.3333333333333	29726.966666666667	0.7445350193582216
848.0775370809172	1586.3666666666666	29808.066666666666	0.27862431895151274
848.8138396441784	1587.3	29902.433333333334	0.05112931919384915
849.5500689228132	1587.6333333333334	30014.133333333335	0.45245859371597447
850.2862249146566	1587.4	30065.566666666666	0.03456823660824101
851.0223076175432	1587.2333333333333	30226.5	0.30136866803392864
851.7583170293079	1586.6	30427.8	0.6022405568648809
852.4942531477856	1586.5666666666666	30527.666666666668	0.2716962807276767
853.2301159708109	1586.7333333333333	30558.6	0.34491184879559794
853.9659054962187	1587.0	30559.333333333332	0.17191904207565173
854.7016217218439	1587.7	30593.766666666666	0.2601009767373583
855.4372646455213	1586.6333333333334	30702.833333333332	0.12033830677094531
856.1728342650856	1586.7666666666667	30793.333333333332	0.6790871253875762
856.9083305783716	1586.7333333333333	30893.2	0.659949637157503
857.6437535832143	1586.8	30965.433333333334	0.18432966398181688
858.3791032774483	1587.5666666666666	31102.4	0.3896171075001735
859.1143796589085	1587.5333333333333	31187.0	-0.02738757020694851
859.8495827254299	1586.7333333333333	31358.433333333334	-0.08508537705908097
860.5847124748469	1587.0333333333333	31423.266666666666	0.0975357630863446
861.3197689049947	1586.7	31522.2	0.23508793876608422
862.0547520137079	1587.1333333333334	31625.866666666665	0.03614604437183942
862.7896617988213	1587.2666666666667	31719.7	0.23595452817340826
863.5244982581698	1586.5	31810.633333333335	-0.17143776847169734
864.2592613895882	1587.0666666666666	31859.3	-0.0014346274350419466
864.9939511909114	1586.5666666666666	31878.933333333334	0.09797893199533096
865.728567659974	1587.0333333333333	31939.2	0.040542689487230485
866.4631107946109	1587.0333333333333	31980.533333333333	-0.019051659341337374
867.197580592657	1587.2666666666667	32051.133333333335	0.23528859077484704
867.931977051947	1586.6666666666667	32133.033333333333	0.22232458805975092
868.6663001703158	1587.3333333333333	32139.466666666667	0.20995693120233985
869.4005499455982	1587.3	32147.2	-0.20648778665219517
870.1347263756289	1586.3666666666666	32211.633333333335	-0.007563091919650418
870.8688294582428	1587.2666666666667	32291.2	0.02640403325852475
871.6028591912748	1586.3333333333333	32383.666666666668	0.5460786199676785
872.3368155725594	1586.8	32488.3	0.69717692703263
873.0706985999318	1586.8666666666666	32532.666666666668	0.2826438857419537
873.8045082712266	1587.0666666666666	32627.133333333335	0.0671639894738073
874.5382445842787	1587.5666666666666	32761.366666666665	-0.14486233213613312
875.2719075369228	1587.0333333333333	32872.5	-0.13185583384495259
876.0054971269938	1587.1	32986.46666666667	-0.43777088027695804
876.7390133523264	1587.0666666666666	33199.63333333333	0.5700443817798944
877.4724562107556	1587.2666666666667	33454.5	-0.01680784430328477
878.2058257001161	1587.3333333333333	33687.666666666664	0.045099950391799704
878.9391218182427	1586.9333333333334	33844.333333333336	0.03321100531318962
879.6723445629702	1587.5666666666666	33949.0	0.323097832207606
880.4054939321335	1587.3	34034.3	0.44504730013889465
881.1385699235674	1587.2	34243.7	-0.1799407307445727
881.8715725351066	1587.5666666666666	34448.36666666667	-0.6497501169280298
882.604501764586	1587.1333333333334	34675.73333333333	0.23150271174370485
883.3373576098403	1586.8333333333333	34860.0	0.0787565845458916
884.0701400687044	1586.4666666666667	35002.96666666667	0.06845314548334083
884.8028491390132	1587.1	35120.7	-0.009065622670358682
885.5354848186014	1586.3333333333333	35224.76666666667	-0.05077897302340679
886.2680471053038	1586.5666666666666	35323.86666666667	-0.08752641429891887
887.0005359969554	1586.9666666666667	35438.73333333333	-0.40051707408236903
887.7329514913906	1587.5333333333333	35589.03333333333	0.20313507674705517
888.4652935864447	1587.3666666666666	35809.63333333333	-0.06725394779205073
889.1975622799522	1587.2333333333333	35985.53333333333	-0.06648901800605678
889.929757569748	1586.7666666666667	36183.2	-0.4989105560435322
890.6618794536669	1587.3	36301.433333333334	-0.3059847540471074
891.3939279295437	1586.8666666666666	36366.73333333333	-0.08198990333836573
892.1259029952132	1586.9333333333334	36476.46666666667	-0.05891512215808805
892.8578046485103	1586.3333333333333	36629.0	-0.02974291526932089
893.5896328872698	1587.2333333333333	36755.26666666667	0.09098142564997724
894.3213877093264	1587.2333333333333	37006.46666666667	0.07643701603424724
895.0530691125149	1587.2333333333333	37297.53333333333	-0.24843101342435275
895.7846770946703	1586.6	37555.066666666666	-0.1496956644189807
896.5162116536272	1586.8666666666666	37754.36666666667	0.4589428785946629
897.2476727872206	1585.7333333333333	37821.86666666667	-0.15497992304327657
897.9790604932853	1586.7	37967.26666666667	0.2396127311284444
898.7103747696559	1586.7333333333333	38113.3	-0.0051522268953498925
899.4416156141674	1586.4333333333334	38319.73333333333	-0.030344407626985013
900.1727830246544	1587.1	38568.433333333334	-0.16320555661092973
900.9038769989521	1587.1333333333334	38829.6	0.1889536830530674
901.634897534895	1587.1666666666667	39090.86666666667	0.39699088516533443
902.365844630318	1587.0	39344.833333333336	0.5125292894886532
903.0967182830558	1587.3666666666666	39486.4	0.04431135886784241
903.8275184909435	1587.4666666666667	39665.53333333333	-0.19004792998447273
904.5582452518156	1586.9333333333334	39845.0	-0.11766345400883178
905.288898563507	1587.5	39962.53333333333	-0.13352137329021369
906.0194784238527	1587.4666666666667	40065.63333333333	0.2656967412140349
906.7499848306873	1587.1333333333334	40267.4	0.10742595067051923
907.4804177818455	1587.5	40496.166666666664	0.10232943249393019
908.2107772751625	1587.0333333333333	40681.8	0.02110716185158875
908.9410633084728	1587.5	40922.9	0.1501809119251926
909.6712758796114	1587.0333333333333	41058.666666666664	0.4322543359995578
910.4014149864129	1586.5	41119.833333333336	0.6478967345060991
911.1314806267123	1587.2	41232.933333333334	0.2542160360392209
911.8614727983444	1586.5	41307.1	0.14507843622171587
912.5913914991438	1586.8666666666666	41509.7	0.29562905543496465
913.3212367269456	1587.6666666666667	41752.63333333333	0.3317182164187283
914.0510084795844	1587.0666666666666	41929.333333333336	-0.07857919681767189
914.7807067548952	1587.3333333333333	42065.86666666667	0.07403646109166666
915.5103315507125	1587.6333333333334	42219.1	0.464490886927974
916.2398828648716	1587.3666666666666	42239.066666666666	-0.20329130477307375
916.9693606952068	1587.3666666666666	42399.46666666667	-0.0191539477018471
917.6987650395532	1586.5	42586.03333333333	0.12359872345594583
918.4280958957455	1587.6333333333334	42689.46666666667	0.14443017335557476
919.1573532616186	1587.3	42758.433333333334	0.0749009433997873
919.8865371350073	1587.3333333333333	42760.9	0.44675728969700423
920.6156475137464	1586.4666666666667	42726.066666666666	-0.12701256479285664
921.3446843956707	1586.8333333333333	42738.566666666666	-0.07633021613280729
922.0736477786149	1587.0333333333333	42729.066666666666	0.2836966367778192
922.802537660414	1587.4666666666667	42695.166666666664	0.010212756621212071
923.5313540389027	1587.5333333333333	42730.5	0.527755705014522
924.2600969119159	1587.3666666666666	42759.23333333333	0.31199102788309097
924.9887662772883	1586.7666666666667	42783.13333333333	0.5907568530365942
925.7173621328548	1587.4333333333334	42739.066666666666	0.6252180567199828
926.4458844764501	1587.3666666666666	42626.3	0.47612060914274806
927.1743333059092	1586.7666666666667	42390.13333333333	0.295637737828223
927.9027086190666	1586.7	42110.166666666664	0.5751750852816236
928.6310104137575	1587.6	41648.26666666667	0.5253795471894087
929.3592386878165	1587.2	41090.9	0.04031235067686132
930.0873934390784	1587.1	40440.76666666667	-0.17880632522040726
930.815474665378	1587.1	39692.9	0.05015000478951645
931.5434823645503	1587.6	38850.03333333333	0.8115588346159955
932.2714165344298	1587.0666666666666	37691.26666666667	0.022053577315291173
932.9992771728516	1587.3333333333333	36608.566666666666	0.36142963158534447
933.7270642776504	1587.0333333333333	35474.933333333334	0.3192262563680181
934.4547778466609	1587.1666666666667	34382.1	0.27067747118406216
935.1824178777181	1587.1333333333334	33518.53333333333	0.3174693928831472
935.9099843686568	1587.4333333333334	32819.5	0.5171252429221643
936.6374773173115	1586.4666666666667	32277.933333333334	0.27649117116639366
937.3648967215174	1586.8	31944.666666666668	0.3534978301109048
938.0922425791092	1586.7	31753.133333333335	0.11566819718516025
938.8195148879216	1587.0666666666666	31795.0	0.0953768129773851
939.5467136457895	1587.6333333333334	31971.5	0.017629116736625195
940.2738388505477	1586.8	32278.2	0.1585130011704027
941.000890500031	1587.4333333333334	32684.433333333334	0.6219231931837208
941.7278685920743	1588.0666666666666	33262.833333333336	0.9301478827349664
942.4547731245123	1587.3666666666666	33889.36666666667	0.34477229384193653
943.1816040951798	1586.6333333333334	34580.36666666667	0.6441451530380761
943.9083615019116	1586.5333333333333	35258.5	0.2507197132115337
944.6350453425426	1587.2333333333333	35971.333333333336	0.5480960991295508
945.3616556149077	1587.3666666666666	36722.933333333334	0.24521987360405798
946.0881923168415	1586.7666666666667	37490.7	0.08105085675571867
946.8146554461789	1586.6666666666667	38211.433333333334	-0.20193338230291943
947.5410450007547	1586.8333333333333	39025.166666666664	-0.07307550339518165
948.2673609784038	1586.6	39795.9	-0.06061549411417545
948.9936033769609	1587.2333333333333	40651.4	0.47683031057661895
949.7197721942608	1586.7666666666667	41442.23333333333	0.33356817783285786
950.4458674281384	1587.1	42177.23333333333	0.16016550963249446
951.1718890764284	1587.2666666666667	42929.333333333336	0.1467432948594609
951.8978371369658	1588.1666666666667	43612.23333333333	0.3177274629418125
952.6237116075853	1587.5333333333333	44193.666666666664	0.5228880151360161
953.3495124861216	1587.9666666666667	44716.8	0.19976168332024852
954.0752397704097	1587.3	45247.46666666667	0.23680685889153552
954.8008934582843	1586.7333333333333	45789.1	0.4935023595275983
955.5264735475803	1587.1333333333334	46364.2	0.38942928201008475
956.2519800361324	1587.5666666666666	46838.73333333333	0.7774466985732998
956.9774129217755	1587.9	47307.666666666664	0.4641183231556516
957.7027722023442	1587.0333333333333	47776.26666666667	0.49987398228030044
958.4280578756737	1587.7333333333333	48162.03333333333	0.581944338510131
959.1532699395985	1587.3333333333333	48423.066666666666	0.623574015098561
959.8784083919536	1586.8666666666666	48682.76666666667	0.09745136864919651
960.6034732305736	1586.9	49051.36666666667	0.19920820988595478
961.3284644532936	1587.5333333333333	49306.73333333333	0.1772031133934159
962.053382057948	1586.9333333333334	49632.63333333333	0.4515918766408487
962.7782260423721	1587.3666666666666	49911.26666666667	0.7501764376237181
963.5029964044004	1587.4	50120.53333333333	0.5234992193022128
964.2276931418677	1586.5	50298.36666666667	0.3624208609524042
964.952316252609	1587.0333333333333	50416.1	0.21321616494252482
965.6768657344589	1586.9	50466.2	0.6108315358141849
966.4013415852523	1587.5	50490.1	0.43152543932626897
967.1257438028242	1588.1333333333334	50542.166666666664	0.15261618208042227
967.8500723850091	1587.5	50668.53333333333	-0.09879722956736607
968.574327329642	1587.2333333333333	50733.23333333333	0.6252131701253737
969.2985086345576	1587.1666666666667	50803.73333333333	0.24155479969125798
970.0226162975908	1587.2666666666667	50796.0	0.3508104480127177
970.7466503165765	1587.0	50789.833333333336	0.32965205136193604
971.4706106893493	1588.1333333333334	50771.96666666667	0.2976738376219055
972.1944974137441	1587.0666666666666	50604.833333333336	0.43464983183335676
972.9183104875957	1587.1666666666667	50330.433333333334	0.5203489947534663
973.6420499087391	1586.6666666666667	49997.2	0.0625029803678397
974.3657156750087	1586.8333333333333	49815.96666666667	0.1155771858004556
975.0893077842397	1588.0	49570.53333333333	0.11979268098659622
975.8128262342667	1586.6333333333334	49506.36666666667	0.43009916152263716
976.5362710229247	1587.0666666666666	49397.13333333333	0.15414823679797965
977.2596421480483	1587.1666666666667	49235.13333333333	-0.01701367781817922
977.9829396074724	1587.5333333333333	49139.86666666667	0.24635587193840583
978.7061633990318	1587.2	49007.03333333333	0.3683277940871495
979.4293135205613	1586.9666666666667	48774.36666666667	0.5046509814719277
980.1523899698958	1587.1	48541.53333333333	0.23067651625231192
980.87539274487	1587.1666666666667	48437.13333333333	0.0914726407271596
981.5983218433189	1587.7666666666667	48433.5	0.13351913784659283
982.3211772630771	1587.5666666666666	48573.86666666667	0.4657889133525558
983.0439590019795	1587.2333333333333	48729.833333333336	0.4774624799380883
983.7666670578608	1587.8666666666666	48818.0	0.0778603821906445
984.4893014285559	1587.4	48906.23333333333	0.10770243986207767
985.2118621118997	1587.3	48874.166666666664	0.18219253464400176
985.9343491057269	1587.1333333333334	48859.86666666667	-0.07318358009241745
986.6567624078724	1587.1	48721.933333333334	-0.12375542551554429
987.3791020161709	1587.5333333333333	48598.433333333334	-0.06743337380152356
988.1013679284573	1587.2666666666667	48569.86666666667	0.14299323285189047
988.8235601425663	1587.2666666666667	48594.63333333333	0.3207068282986608
989.5456786563328	1587.2333333333333	48577.13333333333	0.28413943909896405
990.2677234675917	1586.9333333333334	48555.0	0.17171230626816536
990.9896945741776	1587.2	48453.3	0.2091690821769813
991.7115919739255	1587.6	48301.333333333336	0.1571466074162238
992.4334156646702	1588.0	48028.46666666667	0.004364120153489412
993.1551656442463	1587.1333333333334	47657.86666666667	0.08987706923737165
993.8768419104888	1587.7666666666667	47311.86666666667	0.16054845173921645
994.5984444612325	1587.0333333333333	46978.433333333334	0.32989440825770133
995.3199732943121	1586.8	46582.066666666666	0.1448041939305033
996.0414284075626	1587.2333333333333	46291.36666666667	0.08614698574790226
996.7628097988187	1586.5	46090.1	-0.17854635201758381
997.4841174659151	1587.5333333333333	45861.566666666666	-0.36671059485085805
998.2053514066869	1587.6	45554.166666666664	0.007573072701687015
998.9265116189687	1587.1333333333334	45063.13333333333	0.20749386766048927
999.6475981005952	1586.4	44428.666666666664	-0.10304784901281
1000.3686108494015	1587.4	43918.96666666667	-0.15147002734941795
1001.0895498632223	1586.6666666666667	43562.73333333333	-0.2961463592344132
1001.8104151398923	1587.0333333333333	43281.46666666667	-0.323126880839527
1002.5312066772464	1587.0	42986.666666666664	0.3204216753729116
1003.2519244731194	1587.4666666666667	42725.53333333333	-0.0035189850309826254
1003.9725685253462	1587.6666666666667	42366.7	-0.13168435950491333
1004.6931388317614	1587.7	41943.13333333333	0.024393951224653543
1005.4136353902	1587.1666666666667	41417.666666666664	0.007632563204973077
1006.1340581984969	1587.4666666666667	40894.53333333333	0.32421805219723093
1006.8544072544867	1587.3333333333333	40202.933333333334	-0.01874394070444417
1007.5746825560042	1586.7666666666667	39589.1	-0.33661753775740544
1008.2948841008844	1587.0333333333333	39047.833333333336	0.09971386970959935
1009.0150118869618	1587.3	38591.7	-0.020342431494616828
1009.7350659120716	1587.4333333333334	38232.333333333336	-0.16865260811310806
1010.4550461740483	1586.6666666666667	37911.63333333333	0.3883389428425963
1011.174952670727	1587.8	37528.46666666667	0.3392803039903037
1011.8947853999423	1587.5666666666666	37096.933333333334	0.3295309770178186
1012.614544359529	1587.4666666666667	36530.8	-0.09900271944995076
1013.334229547322	1587.3333333333333	35927.6	-0.2288467738854275
1014.0538409611561	1587.2	35319.63333333333	-0.05578672216367716
1014.7733785988661	1587.2	34664.0	0.05033413116077553
1015.4928424582868	1587.1666666666667	34165.5	0.031106259237033557
1016.2122325372529	1587.5	33696.666666666664	0.25029498428388886
1016.9315488335994	1586.7333333333333	33264.26666666667	0.29806317191126147
1017.6507913451611	1586.9	32914.73333333333	0.2001338990152768
1018.3699600697728	1586.9	32545.0	0.007949533685392205
1019.0890550052692	1586.8333333333333	32105.266666666666	0.4394723191809911
1019.8080761494851	1587.3	31553.833333333332	0.31557130753935675
1020.5270235002555	1586.8333333333333	30943.2	0.13217874827923776
1021.2458970554151	1587.3333333333333	30215.6	0.13908177848540382
1021.9646968127987	1587.1	29574.033333333333	0.35136070196476377
1022.6834227702411	1586.9	29025.7	0.37316759763870194
1023.4020749255772	1587.1	28524.7	-0.3701163813758099
1024.1206532766416	1586.8333333333333	28161.533333333333	0.28826670467907445
1024.8391578212693	1587.1666666666667	27814.766666666666	0.07783277834944229
1025.5575885572953	1587.3	27487.666666666668	-0.14138618312962348
1026.2759454825539	1586.8	27087.966666666667	0.4259682571862521
1026.9942285948803	1587.0666666666666	26495.833333333332	0.027316329846264
1027.7124378921092	1587.3666666666666	25902.633333333335	-0.007739688860572346
1028.4305733720753	1586.8666666666666	25314.433333333334	0.3002790878463387
1029.1486350326138	1587.4666666666667	24740.5	-0.0
1029.866622871559	1586.6	24262.166666666668	0.45543052206741547
1030.584536886746	1586.7666666666667	23825.366666666665	-0.3247086024132976
1031.3023770760096	1587.5	23436.766666666666	-0.6441943251050014
1032.0201434371845	1587.4	23132.433333333334	-0.20757286281831439
1032.7378359681059	1586.9333333333334	22772.3	0.308288801055769
1033.455454666608	1587.4333333333334	22366.266666666666	-0.025080249786820722
1034.1729995305259	1587.2666666666667	21934.766666666666	0.45557485007653703
1034.8904705576945	1587.5	21404.933333333334	-0.21544178631491165
1035.6078677459486	1586.8	20871.9	-0.13884922605713687
1036.3251910931228	1587.6333333333334	20397.7	0.49591417556632816
1037.042440597052	1587.3666666666666	19911.733333333334	0.3224448603183212
1037.7596162555712	1587.7	19504.433333333334	0.15758599881527802
1038.4767180665153	1587.8333333333333	19160.733333333334	-0.007414099690892262
1039.1937460277186	1586.8666666666666	18846.733333333334	0.16358445112822637
1039.9107001370162	1587.2666666666667	18553.366666666665	-0.23202454021058244
1040.627580392243	1587.2333333333333	18291.8	0.47256396887929814
1041.3443867912338	1587.3333333333333	17967.3	0.19182521157068416
1042.0611193318232	1586.7	17572.833333333332	0.06339417616799495
1042.7777780118463	1586.7666666666667	17135.433333333334	0.4350150409860322
1043.4943628291376	1587.0666666666666	16654.266666666666	-0.8245392473012223
1044.2108737815322	1587.1	16250.3	-0.1993820114348759
1044.9273108668647	1587.4333333333334	15893.466666666667	-0.2802099034879699
1045.64367408297	1587.0666666666666	15560.266666666666	-0.032115361685306404
1046.359963427683	1586.7666666666667	15290.666666666666	-0.054928122548746655
1047.0761788988382	1587.1333333333334	15034.933333333332	0.23689338692387088
1047.7923204942708	1587.8333333333333	14761.866666666667	-0.019779117667177874
1048.5083882118154	1586.8	14506.7	0.07395794210735518
1049.224382049307	1587.1333333333334	14197.266666666666	-0.27084445685258846
1049.9403020045802	1586.8666666666666	13861.733333333334	-0.05896398067861384
1050.6561480754697	1587.2	13505.833333333334	-0.19429401788809014
1051.3719202598106	1587.4	13171.5	-0.6256416117461123
1052.0876185554378	1588.0666666666666	12914.4	0.31197480522513554
1052.8032429601856	1587.6333333333334	12649.766666666666	-0.37019069208289435
1053.5187934718892	1587.4666666666667	12445.833333333334	-0.9109595561298595
1054.2342700883835	1587.1666666666667	12281.2	-0.40321452130642566
1054.949672807503	1586.9333333333334	12128.9	0.19092010948110022
1055.6650016270826	1587.0333333333333	11951.433333333332	-0.24296664133748475
1056.3802565449573	1587.9	11740.533333333333	-0.49877306080821426
1057.0954375589617	1586.7333333333333	11532.333333333334	0.27955873633701545
1057.8105446669308	1587.2666666666667	11292.933333333332	-0.4740539354397916
1058.5255778666992	1587.4	11076.9	0.3708612155653466
1059.240537156102	1587.0666666666666	10848.1	-0.485871069132951
1059.9554225329737	1586.8333333333333	10671.7	0.878891915200667
1060.6702339951491	1587.2	10505.666666666666	0.8383815031103006
1061.3849715404633	1587.0666666666666	10379.7	0.7332814419678186
1062.0996351667509	1586.8333333333333	10269.833333333334	0.9346489517476115
1062.8142248718468	1587.0	10168.066666666668	1.184218313828242
1063.528740653586	1586.6666666666667	10005.933333333332	-0.5035059816157054
1064.2431825098029	1586.6	9835.433333333332	-0.22282444410102328
1064.9575504383324	1586.6333333333334	9635.433333333332	0.2536751142403709
1065.6718444370097	1587.2	9438.8	0.5516350679704908
1066.386064503669	1586.9333333333334	9252.666666666666	0.1189897061676415
1067.1002106361457	1587.0	9095.333333333334	-0.30837935483121026
1067.8142828322743	1586.8666666666666	8974.633333333333	-0.7263744473362121
1068.5282810898898	1587.1	8876.566666666668	0.60215871368362
1069.2422054068265	1587.2	8773.2	-0.49529424313915166
1069.95605578092	1587.3333333333333	8677.933333333332	0.01837518698957038
1070.6698322100044	1587.2333333333333	8548.766666666666	1.0680939429550442
1071.383534691915	1587.5333333333333	8372.233333333334	-0.03627130598031806
1072.0971632244864	1587.6	8205.066666666668	-0.14217183308429185
1072.8107178055534	1587.2666666666667	8041.166666666667	-0.0
1073.524198432951	1587.5666666666666	7906.266666666666	-0.26568097855131506
1074.2376051045137	1587.3333333333333	7809.4	0.9899475982904546
1074.9509378180765	1587.4666666666667	7713.5	0.7047779472508959
1075.6641965714741	1587.1666666666667	7629.966666666666	-0.39031682053730293
1076.3773813625414	1587.1666666666667	7537.333333333333	0.25066660434158905
1077.0904921891133	1586.8666666666666	7434.6	0.0024755786840344844
1077.8035290490245	1586.7666666666667	7307.7	0.35440626983647283
1078.51649194011	1586.7666666666667	7166.6	-1.0598273339094917
1079.2293808602042	1586.8333333333333	7058.8	0.34670831051144446
1079.9421958071423	1587.0	6928.066666666667	-0.32783589254433865
1080.6549367787588	1586.8333333333333	6839.433333333333	0.5708795436640026
1081.367603772889	1587.8	6763.0	0.7643295921028679
1082.080196787367	1587.6333333333334	6694.7	0.6921933242991726
1082.7927158200282	1586.8	6631.866666666667	1.3392186881661685
1083.5051608687072	1587.6333333333334	6519.966666666666	0.3464701853314769
1084.217531931239	1587.0333333333333	6393.666666666667	0.3796491383454202
1084.9298290054578	1587.5	6276.166666666667	0.30577485667535764
1085.6420520891993	1587.4333333333334	6165.666666666667	-0.36032119717744926
1086.3542011802977	1586.4666666666667	6098.033333333334	0.31778233616138585
1087.0662762765878	1587.6333333333334	6027.133333333333	0.6689864286786835
1087.7782773759047	1588.1333333333334	5974.5	0.3334618982536699
1088.4902044760831	1587.2	5889.933333333333	0.08412027691686967
1089.202057574958	1587.2	5802.666666666667	-0.3192572050213862
1089.9138366703637	1586.6666666666667	5719.333333333333	-0.13659317121318487
1090.6255417601355	1586.9333333333334	5624.8	0.24744796771312413
1091.337172842108	1586.8333333333333	5554.066666666667	2.1069335394988613
1092.048729914116	1587.1666666666667	5488.533333333334	1.1406564653112345
1092.7602129739944	1587.3	5440.2	-0.37932111521541184
1093.471622019578	1587.0666666666666	5392.6	0.45672745194452385
1094.1829570487016	1587.5333333333333	5324.033333333334	-1.330733151006254
1094.8942180592	1587.0666666666666	5243.033333333334	0.2257608130007932
1095.605405048908	1586.9666666666667	5162.366666666667	1.415374421271199
1096.3165180156604	1587.0	5092.633333333333	1.1702212538773367
1097.027556957292	1587.2333333333333	5050.466666666666	0.2425104999123731
1097.7385218716379	1586.8333333333333	5009.733333333334	-0.638155733530368
1098.4494127565324	1587.2	4957.833333333333	-0.5536870710537393
1099.1602296098106	1587.4	4872.5	0.37914250142937045
1099.8709724293074	1586.6333333333334	4795.7	1.7402630036902704
1100.5816412128574	1587.1666666666667	4718.633333333333	1.0367679485325176
1101.2922359582956	1587.7	4668.9	0.3619218814565168
1102.0027566634565	1587.9333333333334	4630.0	-1.7856200681683676
1102.7132033261753	1587.2	4585.3	0.9958226009597276
1103.4235759442865	1587.9	4508.666666666667	0.9278368893460002
1104.1338745156252	1587.2333333333333	4429.533333333334	-1.027615395044422
1104.844099038026	1587.4666666666667	4391.0	0.5218426866750168
1105.5542495093239	1586.5	4351.4	0.178053932129978
1106.2643259273534	1587.5	4297.5	0.6147505770770483
1106.9743282899494	1586.7	4222.7	0.5220381583346712
1107.684256594947	1587.3666666666666	4152.766666666666	2.6603287599136896
1108.394110840181	1586.9	4086.9	-0.7810273534955295
1109.1038910234856	1587.3666666666666	4043.733333333333	0.023574453826747107
1109.8135971426964	1587.7666666666667	3988.5	0.5732305437436132
1110.5232291956477	1586.7	3908.1666666666665	-0.07482460582534896
1111.2327871801745	1587.2	3846.3	-0.9345726914881847
1111.9422710941117	1586.7666666666667	3801.9	0.3922930068343084
1112.6516809352938	1587.3333333333333	3748.9666666666667	-0.48191732920725655
1113.3610167015559	1586.9666666666667	3693.266666666667	0.9012902888520957
1114.0702783907325	1587.6666666666667	3635.366666666667	0.22628712424192274
1114.7794660006589	1586.6333333333334	3590.2	0.33972457813371953
1115.4885795291696	1586.7	3557.8333333333335	0.5291076950955472
1116.1976189740992	1587.4666666666667	3505.8333333333335	-2.0101904964388115
1116.906584333283	1586.7333333333333	3464.9333333333334	1.0958658223383229
1117.6154756045555	1586.5333333333333	3424.766666666667	0.3702929220031488
1118.3242927857516	1587.0666666666666	3393.733333333333	0.31261220412416646
1119.0330358747062	1586.6666666666667	3351.0	1.3806444084260678
1119.741704869254	1587.3	3305.9	-0.1094906048666521
1120.4502997672296	1586.7666666666667	3265.4666666666667	0.5954382670258715
1121.1588205664682	1586.6	1664.0	5.268801837306502
1121.8672672648045	1586.7666666666667	1663.1333333333334	1.5191776991634711
1122.5756398600731	1586.4333333333334	1661.9666666666667	1.1514663799777995
1123.2839383501089	1586.6333333333334	1662.0	-7.427273672232878
