# Supplementary material for: Roblonski: A Material-Efficient Robo-Fluidic Toolbox for Rapid Photochemical Characterization
Source: ACS Cent Sci. 2026 Feb 6;12(3):333–44. doi: 10.1021/acscentsci.5c02027 (PMC13022720; doi:10.1021/acscentsci.5c02027)
Supplement: Supplementary file 2 [file oc5c02027_si_002.zip › BeerLambertStudy/Raw Data (Automataed)/BLEC Study (2025 Jun 12)/Rubpy3/blec_Rubpy3__12062025_aABS_i5_eEXP_s0_d105e-01_t250-0_m7_v175-0.csv]

name	C:/Users/cbe.mabolha.shared/Documents/Gilson Spectroscopy Project\BLEC Study (2025 Jun 12)\Rubpy3\blec_Rubpy3__12062025_aABS_i5_eEXP_s0_d105e-01_t250-0_m7_v175-0.csv
2025-06-12 19:52:32.375315
mix_iter=7	mix_disp=175.0
droplet_volume=50.0	working_volume=250.0
dilution_scheme=Fractional(value=0.3333333333333333)	n_dil=6
calibration=Calibration(y = f(x); f(x) = -0.244 + 0.9765x; s.t. y > 0.0; Set Feb 4	2025 from "Manuscript Figures Data.xlsx")
count	30
interval	0.1 (Sec)
integration_time	40000 (uSec)
NLC=False	DCC=False	WCAL=-5	Slit=S5
Conc_0=0.105	nFRAC=0.7739744831475035	nConc_(5;0)=0.08126732073048787	aFRAC=0.7745232485147342	aConc_(5;0)=0.08132494109404709
wavelength (nm)	dark reference (int)	light reference (int)	abs (mOD)
W	D	L	S
344.6678771972656	1602.8	1678.6	-0.38179737131850894
345.45221902608614	1590.5	1664.2	-4.105447686827448
346.236489003635	1587.3	1663.0	7.9122711715739
347.02068712774695	1585.7	1661.5	3.258901273953577
347.8048133962569	1585.9666666666667	2393.766666666667	36.06181916844576
348.5888678069997	1585.6666666666667	2404.6666666666665	33.99682944109959
349.3728503578101	1586.7333333333333	2425.4	37.3243230238123
350.15676104652283	1587.8666666666666	2428.5	33.720056433324714
350.94059987097285	1588.3333333333333	2439.0666666666666	35.77292588703295
351.72436682899485	1587.3	2443.9333333333334	32.55532560343392
352.5080619184237	1586.8666666666666	2452.233333333333	32.25031641345464
353.2916851370942	1586.2	2455.766666666667	34.01082506331753
354.0752364828412	1585.8	2464.1666666666665	34.351645252562356
354.8587159534994	1585.9333333333334	2463.0333333333333	31.41217787896458
355.6421235469038	1586.5	2470.7	31.573038125524242
356.42545926088906	1587.2	2468.5666666666666	30.1087266744445
357.20872309329	1588.2	2472.7	32.407581579792826
357.9919150419415	1587.2	2466.633333333333	30.495008763716353
358.77503510467835	1586.8333333333333	2457.6	27.98106792480144
359.5580832793353	1586.9333333333334	2452.233333333333	29.39716190414091
360.34105956374725	1585.8	2447.866666666667	28.48796856554805
361.12396395574893	1586.4666666666667	2440.1	28.109002039301455
361.9067964531752	1587.1666666666667	2445.1666666666665	26.183439014735878
362.6895570538609	1587.1333333333334	2443.4333333333334	29.192276587231003
363.47224575564076	1587.1	2443.266666666667	30.02965465587548
364.2548625563497	1588.1666666666667	2432.6	24.598760479288156
365.0374074538224	1587.1333333333334	2440.0	29.568153488575494
365.8198804458938	1586.4	2434.366666666667	28.68592334867482
366.6022815303986	1586.3666666666666	2432.5333333333333	27.708346101955588
367.3846107051717	1586.9666666666667	2436.4333333333334	31.24446742211358
368.1668679680479	1587.0	2435.766666666667	27.438989908613383
368.9490533168619	1586.6666666666667	2435.9666666666667	25.08535645262896
369.7311667494487	1586.4666666666667	2443.133333333333	27.555819863180737
370.5132082636429	1587.3333333333333	2457.3	30.73173267178045
371.2951778572795	1587.2666666666667	2455.733333333333	27.045254910164648
372.07707552819323	1586.9	2459.5666666666666	30.384071499460966
372.8589012742189	1586.5333333333333	2465.0	29.417396681752898
373.6406550931913	1586.6666666666667	2473.366666666667	28.92541538940785
374.4223369829453	1586.4333333333334	2481.866666666667	26.961934202624374
375.2039469413157	1587.0333333333333	2491.733333333333	30.247913313500064
375.9854849661373	1587.4	2484.8	31.663821613233694
376.7669510552448	1586.6666666666667	2489.733333333333	31.18209443917136
377.5483452064732	1586.4666666666667	2495.7	32.7962596799038
378.3296674176572	1586.8	2508.266666666667	31.9044060789783
379.11091768663164	1587.2333333333333	2513.6666666666665	32.29888866595519
379.89209601123133	1586.3666666666666	2517.633333333333	32.10816118710339
380.67320238929113	1587.0666666666666	2516.733333333333	29.35746232349707
381.45423681864577	1587.2666666666667	2524.0333333333333	34.89992334626016
382.23519929713007	1586.7666666666667	2533.5	36.641862308808
383.01608982257886	1587.2	2544.4666666666667	36.20494010597178
383.796908392827	1586.3333333333333	2555.266666666667	38.02767692126464
384.57765500570923	1586.8666666666666	2556.5666666666666	35.55904106593906
385.3583296590604	1586.9333333333334	2548.1666666666665	37.1305129105628
386.1389323507153	1586.7666666666667	2550.1666666666665	38.89646604445605
386.91946307850884	1586.6666666666667	2559.5666666666666	36.68210851234228
387.69992184027564	1587.1	2583.9333333333334	40.75996656618754
388.48030863385065	1587.0333333333333	2601.7	38.79101709829797
389.2606234570687	1586.7666666666667	2590.6	39.29227711691559
390.04086630776453	1587.2	2581.5333333333333	42.00459334895592
390.82103718377294	1587.0333333333333	2586.133333333333	42.193244248748044
391.6011360829288	1586.6333333333334	2591.8	42.60848003431982
392.3811630030669	1586.7666666666667	2620.0666666666666	41.31423651636316
393.161117942022	1587.3333333333333	2661.766666666667	43.5876824301904
393.941000897629	1587.3	2709.633333333333	44.94134916464573
394.72081186772266	1587.1	2715.266666666667	46.1212123442502
395.5005508501378	1586.7666666666667	2700.7	45.370676083764614
396.28021784270925	1586.8333333333333	2705.6666666666665	47.65213570575425
397.0598128432718	1586.9333333333334	2712.9	45.202140389553925
397.83933584966024	1586.9666666666667	2717.5333333333333	45.904057114445706
398.6187868597095	1586.6333333333334	2732.3333333333335	48.94063587783258
399.3981658712542	1586.9	2746.733333333333	49.87504735344753
400.1774728821293	1587.0333333333333	2774.3	51.54287760598295
400.9567078901696	1586.9333333333334	2797.233333333333	51.578844737337086
401.7358708932098	1587.0333333333333	2799.5333333333333	53.66255177065011
402.5149618890848	1586.8666666666666	2781.5333333333333	52.73371368155417
403.2939808756294	1587.0	2790.133333333333	54.69389519193898
404.07292785067847	1586.8666666666666	2814.9	57.35752391624289
404.8518028120667	1586.6333333333334	2828.5	57.579151136799915
405.630605757629	1586.5666666666666	2836.4333333333334	60.51429776065313
406.4093366852001	1586.9333333333334	2821.5333333333333	61.41251992349778
407.1879955926149	1585.7666666666667	2832.9	62.35511087521328
407.9665824777082	1587.2333333333333	2843.5666666666666	64.08895542177447
408.74509733831474	1587.0333333333333	2861.6666666666665	64.65110745226227
409.52354017226935	1586.8	2874.866666666667	65.03290336082193
410.3019109774069	1586.8333333333333	2877.1666666666665	67.53619639183879
411.08020975156217	1585.9333333333334	2890.1666666666665	68.30120201978893
411.8584364925699	1587.3333333333333	2917.866666666667	70.69117036917459
412.6365911982651	1586.7333333333333	2934.866666666667	70.88943232825083
413.4146738664823	1586.1333333333334	2960.366666666667	71.99558109767794
414.19268449505654	1587.4333333333334	2993.8333333333335	74.32942947307285
414.97062308182257	1586.5333333333333	3029.6666666666665	74.24194786829683
415.74848962461516	1587.4333333333334	3069.4	73.76631596981908
416.52628412126916	1586.9666666666667	3136.0	75.21635020938605
417.3040065696194	1587.1666666666667	3214.0	76.67730309214268
418.0816569675006	1586.3333333333333	3213.4333333333334	76.5043659460973
418.8592353127476	1587.1666666666667	3200.5666666666666	77.31178494880386
419.63674160319533	1586.4333333333334	3216.0666666666666	79.92630330812774
420.4141758366785	1586.6	3252.0	79.22297203251532
421.1915380110319	1587.0666666666666	3270.3333333333335	79.40490964629893
421.9688281240904	1586.2666666666667	3266.133333333333	79.13643664204795
422.7460461736888	1587.1333333333334	3320.133333333333	80.6472373212142
423.52319215766187	1587.7666666666667	3387.233333333333	81.0549107256831
424.3002660738445	1587.0	3472.8333333333335	82.86152725873826
425.0772679200714	1586.9333333333334	3602.3333333333335	81.84420556510784
425.8541976941775	1587.3666666666666	3749.7	82.93582950428635
426.6310553939975	1586.9	3823.9333333333334	84.72090290058458
427.40784101736625	1586.5333333333333	3869.8333333333335	82.77573338323286
428.18455456211865	1587.3333333333333	3998.5	85.22584865025736
428.96119602608934	1586.7333333333333	4189.633333333333	85.72748392465824
429.7377654071133	1587.0333333333333	4397.166666666667	84.9395095384135
430.5142627030252	1587.2333333333333	4517.3	86.20205444419427
431.29068791166	1586.0	4661.533333333334	86.9912133929453
432.06704103085235	1586.7666666666667	4786.066666666667	86.15182602130687
432.8433220584372	1586.8666666666666	4885.233333333334	87.5414592865896
433.6195309922492	1587.4	4944.133333333333	87.881069166282
434.3956678301234	1587.2666666666667	4988.466666666666	90.86997604505659
435.1717325698944	1586.9	5001.2	88.99138754954537
435.9477252093971	1586.5333333333333	5010.166666666667	88.58738741021541
436.72364574646633	1587.0666666666666	5060.2	89.98493852825362
437.49949417893686	1586.9666666666667	5126.8	91.58541873743167
438.27527050464346	1587.3	5215.7	90.97408850149866
439.0509747214211	1586.5666666666666	5391.6	91.59159577450686
439.8266068271044	1587.0	5650.133333333333	92.60782984973355
440.6021668195283	1586.7	6026.166666666667	94.84509838290421
441.37765469652754	1586.4666666666667	6489.266666666666	96.20268023537709
442.1530704559369	1586.9666666666667	6977.533333333334	96.20094311140849
442.9284140955914	1587.1666666666667	7411.633333333333	97.57600548840202
443.7036856133256	1587.0333333333333	7739.6	98.5412918635169
444.47888500697445	1587.1	7900.3	98.31620690843106
445.2540122743727	1587.0666666666666	7938.9	99.00327776797904
446.0290674133552	1587.0333333333333	7882.9	97.97131505762945
446.8040504217568	1587.1666666666667	7803.6	99.20522282818611
447.5789612974122	1587.1666666666667	7721.733333333334	98.44838832648934
448.35380003815635	1587.3666666666666	7668.633333333333	98.86463329671034
449.1285666418239	1586.8666666666666	7638.733333333334	96.63142633946269
449.90326110624983	1586.4333333333334	7629.233333333334	96.58133334055074
450.67788342926883	1586.9666666666667	7638.933333333333	94.97439695186337
451.4524336087157	1587.1333333333334	7684.233333333334	95.40315454950797
452.22691164242536	1587.0	7743.466666666666	95.381925431328
453.00131752823256	1587.0666666666666	7795.833333333333	93.65621615539997
453.7756512639721	1587.0333333333333	7865.5	92.69432781783884
454.5499128474788	1587.1666666666667	7923.033333333334	90.96685117854024
455.32410227658755	1587.2	7973.133333333333	91.098680757242
456.09821954913303	1587.1333333333334	7981.0	88.81194477208761
456.8722646629501	1587.2666666666667	7965.266666666666	87.60789810795995
457.6462376158736	1586.6	7896.433333333333	85.47857726277009
458.4201384057383	1587.4333333333334	7810.366666666667	85.29387462627874
459.1939670303791	1587.4	7674.4	82.56199002957987
459.96772348763074	1586.8666666666666	7518.4	79.92088831407244
460.741407775328	1586.9	7385.8	78.48530312544783
461.51501989130577	1587.0333333333333	7249.966666666666	76.54903283024764
462.2885598333988	1587.0333333333333	7129.733333333334	73.87783066290469
463.0620275994419	1586.6333333333334	7047.133333333333	72.75027062214416
463.83542318726995	1587.3	6977.933333333333	70.07318221470479
464.6087465947177	1587.0666666666666	6928.933333333333	67.63115302912897
465.38199781962	1587.1	6909.9	66.25879446135899
466.1551768598116	1586.8	6907.866666666667	63.49270639360755
466.92828371312737	1586.2333333333333	6911.233333333334	60.82930399363587
467.7013183774021	1587.6	6945.7	59.49558655359437
468.4742808504707	1586.6333333333334	6983.8	56.33862477004734
469.24717113016777	1586.4666666666667	7045.2	54.80838009336208
470.0199892143283	1587.3666666666666	7114.433333333333	52.55573049954239
470.792735100787	1586.6666666666667	7192.666666666667	51.098297124715586
471.5654087873788	1587.0666666666666	7262.4	48.093466983117736
472.33801027193834	1586.6666666666667	7333.6	46.542445881113174
473.11053955230057	1587.4666666666667	7413.433333333333	44.899970195270626
473.88299662630027	1586.9333333333334	7460.8	42.20502323224299
474.65538149177223	1586.8	7517.166666666667	41.38804713635174
475.4276941465513	1587.1	7536.033333333334	38.86947562312752
476.1999345884722	1586.1666666666667	7548.133333333333	36.96576026682064
476.97210281536985	1587.3	7553.5	35.809152681111
477.74419882507897	1586.8	7540.466666666666	34.54028636221621
478.51622261543446	1586.7666666666667	7511.433333333333	33.577034191843985
479.2881741842711	1586.2666666666667	7484.666666666667	32.16769234959428
480.06005352942367	1586.7333333333333	7419.733333333334	29.333474014540982
480.831860648727	1587.4666666666667	7379.2	28.2033909993283
481.60359554001593	1586.6333333333334	7341.833333333333	27.275435717976094
482.37525820112523	1586.5333333333333	7288.8	25.351361586524582
483.14684862988975	1586.8666666666666	7234.466666666666	24.57486425468869
483.91836682414424	1587.2333333333333	7199.0	24.69810869720779
484.68981278172356	1587.1666666666667	7153.366666666667	22.95230289372285
485.46118650046253	1587.8666666666666	7108.933333333333	22.838151405709734
486.23248797819593	1587.2	7061.533333333334	21.590776597975808
487.0037172127586	1586.5666666666666	7024.3	20.30633774979032
487.7748742019853	1587.2666666666667	6992.6	20.400085925636738
488.54595894371096	1587.2666666666667	6955.966666666666	19.28076517739948
489.31697143577026	1586.8	6930.333333333333	18.13465316636571
490.08791167599804	1587.4	6891.533333333334	18.004739682821768
490.8587796622292	1587.5	6857.666666666667	17.03630593261512
491.6295753922984	1586.9	6852.1	18.27258486632228
492.4002988640406	1587.3333333333333	6807.566666666667	16.133442686431202
493.17095007529053	1586.8333333333333	6786.9	16.18852306096052
493.94152902388305	1586.6	6752.333333333333	15.414551510497828
494.71203570765294	1586.9666666666667	6707.433333333333	14.000101059394
495.482470124435	1587.2666666666667	6679.133333333333	14.27095569800689
496.25283227206404	1587.0333333333333	6656.0	15.113509215987037
497.02312214837485	1587.3	6631.4	13.729500096763266
497.7933397512024	1587.4666666666667	6599.2	12.509530440522584
498.56348507838123	1586.9	6588.766666666666	13.70986764712027
499.3335581277464	1587.5333333333333	6567.166666666667	13.157331358653684
500.10355889713264	1586.6666666666667	6552.5	12.413820954446573
500.8734873843747	1586.9333333333334	6541.133333333333	11.85442065027369
501.6433435873074	1587.1	6549.1	12.324490516270613
502.4131275037657	1586.3	6552.8	11.193114292813888
503.1828391315842	1586.7	6559.966666666666	10.673219381951222
503.95247846859786	1586.8	6585.533333333334	11.345871087201948
504.72204551264144	1587.2333333333333	6607.566666666667	10.267707989965423
505.49154026154974	1586.7	6639.133333333333	9.802948411885241
506.2609627131576	1587.2	6674.6	9.007903661303917
507.03031286529983	1587.1	6728.333333333333	9.568407757698136
507.7995907158112	1587.0	6787.233333333334	9.657860438073412
508.5687962625266	1587.3666666666666	6842.3	8.518305734367473
509.33792950328075	1586.9333333333334	6916.933333333333	9.323021827169088
510.1069904359085	1587.1	7009.666666666667	9.494952986018415
510.8759790582447	1587.3	7094.533333333334	8.76496559724397
511.6448953681241	1587.3666666666666	7172.666666666667	6.7443578314951225
512.4137393633815	1586.5333333333333	7273.166666666667	8.509096038878402
513.1825110418519	1587.3	7379.1	8.980358917741322
513.9512104013698	1587.1	7480.6	9.189948009527784
514.7198374397702	1586.6	7583.6	7.654112199325225
515.4883921548881	1586.9	7681.933333333333	7.907092784932108
516.2568745445578	1586.9666666666667	7798.866666666667	8.003801412843982
517.0252846066146	1587.1333333333334	7900.9	7.196927767395191
517.793622338893	1586.8333333333333	7992.766666666666	6.798605569413143
518.561887739228	1587.2	8095.133333333333	7.767829531860019
519.3300808054544	1586.5	8198.333333333334	6.872128960361602
520.0982015354069	1587.0333333333333	8293.633333333333	7.0023394035348865
520.8662499269203	1586.8666666666666	8387.933333333332	7.010283572373145
521.6342259778296	1586.5666666666666	8472.666666666666	6.570716673043531
522.4021296859694	1587.6333333333334	8554.533333333333	6.314694014639473
523.1699610491747	1586.8666666666666	8619.233333333334	5.641922269085654
523.9377200652801	1587.6	8686.966666666667	5.56974340872292
524.7054067321207	1587.0666666666666	8755.133333333333	5.217496624017411
525.4730210475309	1586.9666666666667	8822.066666666668	5.661178892218614
526.2405630093459	1588.2666666666667	8879.033333333333	6.699163582359065
527.0080326154003	1588.1	8941.233333333334	6.102487548177588
527.7754298635291	1587.0333333333333	8984.733333333334	5.567663861862144
528.5427547515668	1587.6666666666667	9030.333333333334	5.4589563438722974
529.3100072773485	1587.5333333333333	9062.2	4.42467238809399
530.077187438709	1587.8	9120.466666666667	5.101547964909109
530.8442952334829	1586.9666666666667	9137.3	3.9019877838373116
531.6113306595051	1586.3	9190.966666666667	4.883518122332225
532.3782937146104	1587.2333333333333	9235.233333333334	4.91120624152685
533.1451843966338	1587.3	9273.966666666667	4.492281380538454
533.9120027034099	1586.7	9309.933333333332	4.552343389757142
534.6787486327736	1587.5	9341.4	3.364250713968901
535.4454221825597	1587.0666666666666	9394.566666666668	4.031088242952549
536.212023350603	1586.9666666666667	9427.266666666666	4.116654119578749
536.9785521347383	1587.1666666666667	9461.2	4.206592437485841
537.7450085328004	1587.0666666666666	9468.966666666667	3.96691177777033
538.5113925426242	1586.6666666666667	9488.433333333332	3.7665053592219393
539.2777041620444	1587.3333333333333	9508.866666666667	4.0281249304382225
540.0439433888959	1587.2	9523.8	3.5071126714646543
540.8101102210134	1587.2666666666667	9568.766666666666	4.0746100306627575
541.5762046562318	1587.0333333333333	9578.6	3.608909594927286
542.3422266923859	1587.5666666666666	9595.533333333333	2.9585109199872095
543.1081763273105	1586.5	9612.733333333334	3.3805297471725413
543.8740535588404	1587.0666666666666	9623.733333333334	3.1256762655580124
544.6398583848105	1587.5	9623.466666666667	3.652466170015164
545.4055908030555	1586.8666666666666	9621.1	2.885315855330034
546.1712508114102	1586.9	9630.2	2.6574472052335256
546.9368384077096	1587.0666666666666	9620.233333333334	1.6773759470596874
547.7023535897882	1587.3	9635.333333333334	2.655879477700181
548.4677963554811	1586.9666666666667	9650.433333333332	3.258124921139009
549.2331667026231	1586.9666666666667	9652.766666666666	3.089038604053017
549.9984646290487	1587.2333333333333	9654.066666666668	2.6514765040209705
550.7636901325931	1587.0666666666666	9648.1	2.479965690841305
551.5288432110908	1587.2333333333333	9646.566666666668	1.8270194458199083
552.2939238623768	1587.3333333333333	9625.033333333333	2.403868460274716
553.0589320842859	1587.3666666666666	9612.633333333333	1.7587150717976825
553.8238678746528	1587.4666666666667	9614.0	1.629882387652225
554.5887312313124	1587.0333333333333	9623.566666666668	2.396973123193904
555.3535221520995	1587.3	9617.266666666666	1.6508997365394131
556.1182406348488	1586.6666666666667	9615.366666666667	2.0730862679714623
556.8828866773954	1586.9666666666667	9606.333333333334	0.9523787642726824
557.6474602775738	1586.9333333333334	9623.5	2.118113084715095
558.411961433219	1586.8666666666666	9614.233333333334	1.7256625451154424
559.1763901421657	1586.5666666666666	9625.133333333333	1.0638202474639908
559.9407464022488	1587.1	9631.066666666668	0.565464238075924
560.7050302113031	1587.4333333333334	9654.4	1.421804832968897
561.4692415671633	1587.6333333333334	9669.8	1.850627045626359
562.2333804676643	1586.8	9683.4	1.4793805345816926
562.997446910641	1587.9333333333334	9709.1	0.8564737109461948
563.7614408939281	1587.1333333333334	9710.166666666666	0.6616823191015967
564.5253624153604	1587.0333333333333	9725.233333333334	0.8974574887911354
565.2892114727728	1587.0333333333333	9759.433333333332	1.0641348112987277
566.0529880639999	1587.6	9775.233333333334	0.8902617432045505
566.8166921868768	1587.1	9798.133333333333	0.7146238849116463
567.5803238392382	1587.1333333333334	9802.833333333334	0.7777605231540332
568.3438830189189	1586.9333333333334	9813.1	0.2517256358118196
569.1073697237535	1587.2666666666667	9842.833333333334	1.0094589063511323
569.8707839515772	1586.8333333333333	9847.866666666667	0.4716466607887289
570.6341257002246	1587.2	9854.1	0.1698936123659853
571.3973949675305	1587.5666666666666	9864.033333333333	0.34296170315676217
572.1605917513298	1587.1333333333334	9896.333333333334	1.167114294932781
572.9237160494572	1586.9	9904.7	0.5032734710789528
573.6867678597476	1587.5666666666666	9902.5	0.5313366406651361
574.4497471800358	1586.2333333333333	9904.966666666667	0.2976807808072015
575.2126540081566	1587.5333333333333	9913.6	-0.013909329808371276
575.9754883419448	1586.9333333333334	9931.666666666666	0.9430220531025647
576.7382501792351	1587.1666666666667	9956.566666666668	0.9991807068077561
577.5009395178625	1587.3	9976.966666666667	1.0019527097476377
578.2635563556619	1587.4666666666667	9993.766666666666	1.2105993682746399
579.0261006904677	1587.2666666666667	9994.5	-0.1239596869385775
579.7885725201152	1587.8666666666666	10006.133333333333	0.10663146644884071
580.5509718424388	1587.6	10013.0	-0.407021497287943
581.3132986552736	1588.1	10034.733333333334	-0.7089657004827599
582.0755529564542	1587.4666666666667	10069.333333333334	0.5601773151098982
582.8377347438156	1587.3	10080.066666666668	0.4536514537223989
583.5998440151925	1587.1666666666667	10100.066666666668	-0.33657543552581765
584.3618807684197	1587.7333333333333	10122.733333333334	0.5498946059831812
585.123845001332	1587.3333333333333	10157.066666666668	0.7845234540257876
585.8857367117644	1587.1333333333334	10167.866666666667	-0.08940664879447088
586.6475558975515	1586.9	10216.666666666666	0.19966907010416524
587.4093025565281	1587.5333333333333	10257.0	0.6834955422090842
588.1709766865292	1586.5333333333333	10294.866666666667	-0.35061875743503695
588.9325782853895	1587.1	10355.966666666667	0.32534825381924865
589.6941073509438	1587.0666666666666	10421.166666666666	0.9449212240940577
590.4555638810269	1587.1	10480.966666666667	0.22956534739742118
591.2169478734736	1586.8666666666666	10542.5	0.7555467671085562
591.9782593261189	1587.1333333333334	10634.333333333334	-0.0016001034642149088
592.7394982367973	1586.9666666666667	10726.333333333334	0.34861328323333923
593.5006646033439	1587.0666666666666	10816.866666666667	0.532030404888069
594.2617584235933	1587.2333333333333	10891.4	-0.18978003064384527
595.0227796953804	1587.9666666666667	10990.566666666668	0.27568044395797087
595.78372841654	1587.2666666666667	11108.1	-0.3009558555039407
596.544604584907	1586.8666666666666	11221.066666666668	0.4600434235426625
597.3054081983161	1587.2	11336.1	-0.08463304750615001
598.0661392546021	1586.9333333333334	11449.566666666668	-0.38292982867229036
598.8267977515999	1587.0	11577.333333333334	0.12608556575724095
599.5873836871442	1587.5666666666666	11695.266666666666	-0.4809605860053721
600.34789705907	1587.1333333333334	11850.233333333334	0.695952092407138
601.1083378652119	1587.3666666666666	11965.966666666667	-0.037659037576407976
601.8687061034049	1586.8	12114.366666666667	0.14165865316545107
602.6290017714836	1586.7333333333333	12245.333333333334	0.09236724450069114
603.3892248672829	1587.2666666666667	12378.666666666666	-0.11132884225214093
604.1493753886377	1587.1666666666667	12522.933333333332	-0.21307532294800052
604.9094533333828	1587.1333333333334	12656.633333333333	-0.045769926094124794
605.6694586993528	1586.7666666666667	12764.9	-0.49702296997289386
606.4293914843829	1586.9333333333334	12917.033333333333	0.35023131946842173
607.1892516863076	1586.6	13068.7	0.3708296606525331
607.9490393029618	1586.6	13209.533333333333	0.6182128900186605
608.7087543321802	1586.9333333333334	13339.466666666667	-0.3090656534159421
609.4683967717978	1587.2666666666667	13487.733333333334	-0.3064406506702157
610.2279666196492	1587.9	13612.233333333334	-0.08065597093705128
610.9874638735695	1587.0	13746.833333333334	0.6982036345751714
611.7468885313933	1587.3333333333333	13850.8	-0.17349237300865925
612.5062405909555	1586.6666666666667	13985.6	-0.17276432276271875
613.2655200500909	1587.4666666666667	14124.2	0.48641162674357535
614.0247269066342	1586.5666666666666	14225.266666666666	0.6797593343954643
614.7838611584203	1587.1333333333334	14322.533333333333	-0.07501651651262761
615.5429228032841	1587.3333333333333	14442.066666666668	-0.37484936555840104
616.3019118390603	1587.0666666666666	14541.533333333333	-0.6588189450029787
617.0608282635836	1587.2333333333333	14665.733333333334	0.5028197853992133
617.8196720746892	1587.1333333333334	14740.0	0.20146261003259758
618.5784432702114	1586.9666666666667	14803.166666666666	-0.15332318284930133
619.3371418479854	1586.7	14880.066666666668	-0.7029251474643297
620.0957678058459	1587.5	14970.7	0.06382443984345591
620.8543211416277	1586.5333333333333	15042.266666666666	-0.2086666661137841
621.6128018531655	1587.5	15103.033333333333	-0.03106077846053335
622.3712099382943	1586.8666666666666	15150.333333333334	-0.15153219990392006
623.1295453948488	1586.5	15222.1	0.011678507077100806
623.8878082206638	1587.1666666666667	15285.866666666667	-0.6810873721878569
624.6459984135743	1586.2333333333333	15321.466666666667	-0.06955625195189602
625.4041159714149	1587.3666666666666	15398.766666666666	0.4289069633531496
626.1621608920203	1587.0	15440.4	0.2801441391055228
626.9201331732256	1587.3666666666666	15466.6	-0.48057170499000595
627.6780328128656	1587.2666666666667	15511.133333333333	0.695067769660053
628.4358598087749	1586.7	15526.966666666667	0.15787541249237433
629.1936141587885	1586.8666666666666	15545.033333333333	-0.47163956748180264
629.9512958607411	1586.8666666666666	15599.3	0.27696364472304447
630.7089049124675	1586.7666666666667	15624.8	0.12892325453939862
631.4664413118026	1587.0666666666666	15642.1	0.6854811512517804
632.2239050565811	1587.2666666666667	15662.566666666668	0.5032292146650766
632.9812961446379	1587.2	15660.7	0.34678812893682837
633.7386145738079	1587.0666666666666	15674.8	-0.5812295932920222
634.4958603419257	1587.3	15696.966666666667	0.2976412451562616
635.2530334468262	1586.8	15679.7	-0.16637746750471913
636.0101338863443	1587.0666666666666	15686.066666666668	0.6031347894915389
636.7671616583146	1587.1666666666667	15658.233333333334	0.5610648226650098
637.5241167605723	1586.7333333333333	15630.066666666668	-0.16490369248508327
638.2809991909518	1587.0	15620.533333333333	0.15579405025449194
639.037808947288	1586.2666666666667	15628.233333333334	0.08660793985233128
639.7945460274159	1587.1333333333334	15609.966666666667	-0.7344124320498978
640.5512104291702	1587.4333333333334	15626.266666666666	0.04124892682844017
641.3078021503857	1587.1333333333334	15588.133333333333	-0.39995853724368985
642.0643211888971	1586.6	15585.4	0.6758079387779493
642.8207675425394	1586.9333333333334	15553.333333333334	-0.10053101056512392
643.5771412091474	1587.4333333333334	15528.133333333333	0.032192615700095656
644.3334421865558	1587.3333333333333	15495.933333333332	-0.34021798792118396
645.0896704725996	1587.2333333333333	15457.2	-0.010437161909567625
645.8458260651132	1587.0	15427.5	-0.028239754774783483
646.6019089619319	1587.1	15433.266666666666	0.3200478707726997
647.3579191608902	1587.2333333333333	15421.866666666667	0.07848667108767052
648.1138566598231	1587.3	15402.633333333333	-0.41998719630981884
648.8697214565653	1587.1666666666667	15377.1	-1.0055799608126297
649.6255135489516	1586.8333333333333	15355.866666666667	0.10830561721147668
650.3812329348169	1587.6666666666667	15326.066666666668	-1.0797774659067851
651.1368796119959	1587.2	15376.766666666666	0.14279820334889567
651.8924535783235	1587.7333333333333	15395.633333333333	-1.1496425134635755
652.6479548316345	1586.4666666666667	15358.466666666667	0.6090445944498755
653.4033833697637	1586.7	15322.033333333333	0.06218805276806477
654.1587391905458	1587.9333333333334	15310.2	0.6418915925208936
654.9140222918159	1586.8666666666666	15300.0	0.047507549028416585
655.6692326714084	1586.3333333333333	15302.433333333332	0.05383063525492959
656.4243703271585	1586.8333333333333	15313.433333333332	-0.1054501864855559
657.1794352569008	1586.8	15338.5	0.09054206361807006
657.9344274584702	1586.8	15351.5	-0.04942759164891201
658.6893469297014	1586.9666666666667	15387.666666666666	-0.07761664246648907
659.4441936684294	1586.7333333333333	15427.033333333333	-0.33562535436325447
660.1989676724888	1586.9	15472.533333333333	0.21481865289403662
660.9536689397146	1587.2333333333333	15487.333333333334	-0.18013626918545095
661.7082974679414	1587.0	15557.733333333334	0.2715694560653699
662.4628532550042	1587.0	15605.466666666667	0.44944494824658904
663.2173362987378	1587.2333333333333	15655.033333333333	0.2470424742182238
663.9717465969768	1587.7	15684.8	0.22186968018671527
664.7260841475563	1586.3666666666666	15710.366666666667	-0.3135234309191698
665.480348948311	1586.5333333333333	15780.2	0.3734532587716953
666.2345409970756	1587.0333333333333	15810.9	-0.7921122420343899
666.988660291685	1586.1	15876.633333333333	0.06483761207189466
667.742706829974	1587.9333333333334	15955.2	0.21769652608510698
668.4966806097776	1587.3	16043.6	-0.18321683747206147
669.2505816289303	1587.0	16154.533333333333	0.724053057189603
670.0044098852671	1587.4	16257.666666666666	0.36625374318299575
670.7581653766227	1587.1666666666667	16362.533333333333	0.8306603174147439
671.511848100832	1586.3	16434.766666666666	-0.26315621279168616
672.2654580557298	1586.7	16534.966666666667	-0.1462096576584902
673.0189952391509	1587.2333333333333	16657.033333333333	0.16525957900902782
673.7724596489301	1586.4666666666667	16745.533333333333	-0.05252027879049982
674.5258512829022	1586.5	16831.2	-0.20032099339758996
675.279170138902	1586.4666666666667	16927.4	-0.3254375337728394
676.0324162147645	1587.2666666666667	17035.833333333332	0.0009370771191900962
676.7855895083242	1587.3666666666666	17152.633333333335	-0.17946264557993605
677.5386900174161	1587.3	17274.033333333333	-0.14117291594225692
678.2917177398749	1587.0333333333333	17396.666666666668	0.09982002308114915
679.0446726735356	1586.7666666666667	17538.733333333334	0.37859437885504327
679.797554816233	1587.2333333333333	17649.733333333334	-0.4161824702328946
680.5503641658016	1587.1	17770.233333333334	-0.20658991887804218
681.3031007200765	1586.8333333333333	17878.066666666666	-0.41034191514813745
682.0557644768925	1587.2333333333333	17976.4	-0.19693031655779872
682.8083554340842	1587.0	18103.266666666666	0.04119738278875503
683.5608735894867	1587.0333333333333	18206.7	-0.1402156578216479
684.3133189409347	1588.3666666666666	18328.4	-0.4347677494712193
685.0656914862628	1587.2333333333333	18443.866666666665	0.11767158900566883
685.8179912233061	1587.1	18598.733333333334	0.5637114521155087
686.5702181498993	1587.1333333333334	18733.1	-0.5138796373646661
687.3223722638772	1587.3	18896.633333333335	0.18821721305297112
688.0744535630747	1586.7	19024.1	0.0033208019720267976
688.8264620453265	1586.9	19147.233333333334	-0.22170307910802237
689.5783977084674	1586.6	19246.266666666666	0.09674108005100751
690.3302605503324	1587.3	19341.866666666665	-0.4425186013671566
691.082050568756	1587.3333333333333	19469.6	-0.048569927458033846
691.8337677615733	1586.8666666666666	19542.1	-0.27645718874008524
692.585412126619	1587.0666666666666	19667.466666666667	-0.04723712042233497
693.3369836617278	1587.4	19775.066666666666	0.37664787500364505
694.0884823647348	1586.5333333333333	19861.166666666668	0.683381623936165
694.8399082334745	1587.3	19874.1	0.09659028920357329
695.5912612657819	1586.8333333333333	19931.466666666667	0.787486038393365
696.3425414594917	1587.2333333333333	19962.166666666668	0.018908539296004275
697.0937488124388	1587.0	20082.4	0.13856127581610453
697.8448833224579	1587.7666666666667	20160.633333333335	0.3267092893490627
698.5959449873841	1586.7666666666667	20191.033333333333	0.017119132015543707
699.3469338050518	1586.8333333333333	20240.733333333334	-0.34210619407057163
700.0978497732962	1586.7333333333333	20289.466666666667	0.475514847360167
700.8486928899517	1586.8666666666666	20332.233333333334	-0.041700573342182724
701.5994631528534	1586.9666666666667	20366.8	0.0809470628114614
702.3501605598362	1587.0333333333333	20369.6	-0.162595781011607
703.1007851087347	1587.6333333333334	20351.7	0.12577275630484955
703.8513367973837	1587.0	20358.7	0.207498746225657
704.6018156236181	1586.8	20349.666666666668	0.1998773409075087
705.3522215852728	1587.5666666666666	20330.5	0.25495698120185034
706.1025546801824	1587.2666666666667	20332.966666666667	-0.3743828343383232
706.8528149061818	1586.7	20321.733333333334	0.03245443881720621
707.603002261106	1587.3666666666666	20300.433333333334	0.007736097948803871
708.3531167427894	1587.0333333333333	20275.5	-0.30199724839896963
709.1031583490673	1587.3666666666666	20232.733333333334	-0.7912188594644589
709.8531270777742	1587.0	20210.9	-0.21370676076384204
710.6030229267449	1586.8	20191.3	0.615927315108947
711.3528458938142	1587.7333333333333	20131.6	0.12882825295403125
712.1025959768172	1587.6	20100.533333333333	0.7090395956333265
712.8522731735884	1587.1	20016.566666666666	-0.036917279403499224
713.6018774819628	1586.8666666666666	19922.8	0.46843455579498217
714.351408899775	1587.4666666666667	19815.966666666667	0.12470220305240744
715.1008674248601	1587.4	19719.666666666668	-0.07344497095723329
715.8502530550527	1587.3333333333333	19607.666666666668	0.3327108182256881
716.5995657881876	1587.1333333333334	19507.433333333334	-0.10904280801732842
717.3488056220998	1586.6333333333334	19427.033333333333	0.5781326502435007
718.097972554624	1587.0	19349.9	0.30817333845409095
718.8470665835949	1586.8333333333333	19260.733333333334	0.1466415400055105
719.5960877068475	1587.4333333333334	19174.633333333335	0.09960967621548361
720.3450359222164	1586.6	19158.233333333334	0.1779892065401643
721.0939112275368	1586.3666666666666	19133.7	0.152651115473366
721.842713620643	1587.3333333333333	19068.6	0.0033124688762523015
722.5914430993702	1588.1333333333334	18996.366666666665	0.07817633360613634
723.340099661553	1587.8	18968.233333333334	-0.1607235073646085
724.0886833050263	1587.3333333333333	18967.766666666666	0.273283200091827
724.837194027625	1587.2	18932.833333333332	0.6305725986689755
725.5856318271836	1587.4666666666667	18876.866666666665	0.23031964531980315
726.3339967015373	1587.4666666666667	18838.0	0.6693503325532547
727.0822886485207	1586.7666666666667	18798.6	-0.24300334955728153
727.8305076659686	1586.8666666666666	18794.7	0.7215699232375801
728.5786537517159	1586.9666666666667	18727.3	0.32444211838275944
729.3267269035974	1586.9	18651.433333333334	0.17564136505467415
730.0747271194479	1587.0	18608.533333333333	0.39139736057859525
730.822654397102	1586.6333333333334	18581.0	0.28375542659641995
731.5705087343949	1586.9	18574.066666666666	0.27023181607301244
732.3182901291611	1587.0333333333333	18534.666666666668	-0.012812646670768207
733.0659985792356	1586.8333333333333	18486.233333333334	-0.3998606852042969
733.8136340824532	1587.0666666666666	18453.6	-0.17248329520155206
734.5611966366486	1586.7	18439.433333333334	0.4658272465058367
735.3086862396566	1586.8333333333333	18416.0	-0.02838573813960086
736.056102889312	1586.7	18399.233333333334	0.05338856915780136
736.8034465834498	1587.2	18447.933333333334	0.03692100488847248
737.5507173199047	1588.0333333333333	18457.5	-0.6654120738876673
738.2979150965115	1586.9	18479.666666666668	0.034279888794537736
739.045039911105	1587.2666666666667	18448.5	-0.1287658184876213
739.79209176152	1587.0	18459.666666666668	0.042901332818673296
740.5390706455914	1587.2666666666667	18479.633333333335	0.27260635314560183
741.285976561154	1587.8666666666666	18470.166666666668	0.4246674344557044
742.0328095060426	1586.5333333333333	18450.3	0.053226360913589565
742.7795694780918	1586.6333333333334	18411.066666666666	0.288344440478001
743.5262564751367	1587.0	18389.766666666666	0.421504149288156
744.272870495012	1587.0666666666666	18363.066666666666	0.44031649469429684
745.0194115355524	1586.4333333333334	18278.033333333333	-0.31731273857627795
745.765879594593	1586.2	18260.033333333333	0.1649923069544894
746.5122746699683	1587.1	18281.5	-0.29732928634479266
747.2585967595134	1587.5	18312.833333333332	0.2043160254115963
748.0048458610628	1587.6333333333334	18310.966666666667	-0.3167108418116836
748.7510219724516	1586.6666666666667	18316.3	-0.02076717832330991
749.4971250915144	1587.4333333333334	18326.233333333334	-0.24727552110534326
750.243155216086	1586.9666666666667	18335.266666666666	-0.3732410805008913
750.9891123440015	1586.6	18393.933333333334	-0.3142678571414953
751.7349964730954	1587.0	18431.566666666666	-0.1770035306079621
752.4808076012027	1587.2333333333333	18460.8	0.6035499661778098
753.2265457261582	1587.3333333333333	18472.3	-0.24085115744977476
753.9722108457964	1587.3333333333333	18563.8	0.08357639124165919
754.7178029579526	1587.4333333333334	18601.7	-0.13271134855247238
755.4633220604613	1587.3333333333333	18661.833333333332	0.8274339355695044
756.2087681511574	1586.8666666666666	18676.466666666667	0.020330710951088488
756.9541412278757	1586.6	18730.7	-0.22117654196097716
757.699441288451	1587.0	18803.866666666665	-0.19502909573117302
758.4446683307182	1587.0333333333333	18879.833333333332	0.0803728107971429
759.1898223525119	1587.0333333333333	18943.7	-0.7150336090417722
759.9349033516671	1587.1666666666667	19021.633333333335	0.18603532732203773
760.6799113260186	1587.2666666666667	19081.1	0.01406805402178129
761.424846273401	1587.6333333333334	19137.6	-0.01237290941133244
762.1697081916495	1586.5	19205.866666666665	0.006573036388806845
762.9144970785986	1587.7	19226.7	-0.5642809171894841
763.6592129320832	1586.7666666666667	19294.5	0.01635077169075761
764.4038557499381	1587.1666666666667	19351.266666666666	-0.33969256775614365
765.1484255299982	1586.9	19449.033333333333	0.8412576897646625
765.8929222700982	1586.8666666666666	19512.766666666666	0.24557177589640347
766.637345968073	1587.2666666666667	19598.533333333333	0.4857340888643654
767.3816966217572	1587.7333333333333	19677.933333333334	0.32662028336920423
768.1259742289859	1587.6	19762.2	0.41837590980188627
768.8701787875938	1587.0	19840.633333333335	0.090419852572631
769.6143102954156	1586.8	19884.2	-0.21751920332867852
770.3583687502863	1587.2333333333333	19994.133333333335	0.2997486563785109
771.1023541500406	1587.3666666666666	20067.866666666665	0.10889766995639659
771.8462664925133	1586.5666666666666	20132.233333333334	0.16942014460496496
772.5901057755393	1587.4666666666667	20189.133333333335	-0.2761858673598228
773.3338719969533	1587.2666666666667	20260.0	-0.16277700940295092
774.0775651545903	1586.8666666666666	20329.3	-0.4199774534779026
774.8211852462848	1586.6333333333334	20415.6	0.049977544572315985
775.5647322698719	1587.2333333333333	20490.766666666666	0.11412042924588575
776.3082062231862	1586.7666666666667	20552.0	0.02977037864589402
777.0516071040627	1586.6333333333334	20670.866666666665	0.6057509031972527
777.7949349103361	1587.0333333333333	20755.3	-0.160834568281471
778.5381896398412	1587.1666666666667	20891.8	0.5770538384044487
779.281371290413	1587.3333333333333	20963.866666666665	0.31016311224612336
780.024479859886	1587.3333333333333	21083.9	0.4799294252918853
780.7675153460953	1586.8333333333333	21170.533333333333	0.32537461152264113
781.5104777468754	1586.4333333333334	21269.266666666666	0.044131506950791655
782.2533670600615	1587.2666666666667	21389.566666666666	-0.2937829410582081
782.996183283488	1586.8666666666666	21532.6	0.5417797111971757
783.73892641499	1587.3666666666666	21657.266666666666	0.0743005831704655
784.4815964524023	1587.3	21757.966666666667	-0.4576512333937299
785.2241933935596	1587.0666666666666	21911.666666666668	-0.2406785602397623
785.9667172362967	1586.5	22009.366666666665	-0.002126505674950476
786.7091679784486	1586.8333333333333	22126.033333333333	0.3222232208661725
787.4515456178499	1587.1666666666667	22212.0	-0.1712288019188365
788.1938501523355	1586.7333333333333	22329.4	-0.07187862375290872
788.9360815797401	1586.4666666666667	22423.866666666665	-0.40345389983816615
789.6782398978987	1586.8333333333333	22530.166666666668	0.20464978066157924
790.420325104646	1587.2333333333333	22616.5	0.18315219922215825
791.1623371978169	1586.8666666666666	22713.833333333332	-0.00685208092466256
791.9042761752461	1587.2333333333333	22804.466666666667	0.5161240970311375
792.6461420347684	1586.7666666666667	22892.3	-0.1100602841231398
793.3879347742187	1586.6333333333334	23051.6	0.17673497141886835
794.1296543914318	1586.7666666666667	23107.066666666666	0.13455877001788286
794.8713008842426	1587.7666666666667	23204.5	-0.2671236365915127
795.6128742504857	1587.2666666666667	23382.233333333334	0.3096332359360536
796.354374487996	1586.7666666666667	23483.3	0.38561066758415896
797.0958015946084	1587.1333333333334	23560.133333333335	0.02898950982276146
797.8371555681575	1586.4666666666667	23700.666666666668	0.11130031511340742
798.5784364064783	1587.9	23790.566666666666	0.3515786226409661
799.3196441074057	1587.1666666666667	23889.8	-0.14602136959122788
800.0607786687742	1586.7	23988.9	-0.02713989148105174
800.8018400884189	1587.1	24052.966666666667	-0.15075799598254852
801.5428283641745	1587.1	24165.333333333332	0.23537310968450056
802.2837434938757	1587.2	24323.0	0.08596656373273598
803.0245854753575	1587.5	24423.6	-0.25919989547613775
803.7653543064547	1586.8333333333333	24534.866666666665	0.048577213390994474
804.5060499850019	1586.6666666666667	24608.533333333333	-0.10311333004223143
805.2466725088342	1586.7666666666667	24689.8	-0.4277606762306702
805.9872218757862	1586.8666666666666	24824.2	0.3047459845620913
806.7276980836928	1587.0333333333333	24958.433333333334	0.15611941898359216
807.4681011303886	1587.0333333333333	25051.2	-0.40885282956939545
808.2084310137088	1587.7333333333333	25111.5	0.06893006386286786
808.948687731488	1587.5	25205.466666666667	-0.26409839721448314
809.688871281561	1587.1333333333334	25275.966666666667	-0.230938164556511
810.4289816617627	1587.3	25385.233333333334	0.2640861218233155
811.1690188699278	1587.0	25461.933333333334	0.3700289687690317
811.9089829038911	1587.3	25498.1	0.24163656763873434
812.6488737614875	1587.0333333333333	25579.533333333333	-0.05731687442490059
813.3886914405518	1586.8333333333333	25735.5	-0.0029973565361095067
814.1284359389189	1586.2333333333333	25858.366666666665	0.1103524579445055
814.8681072544233	1587.3666666666666	25974.866666666665	0.21256173063368466
815.6077053849002	1586.6666666666667	26091.2	0.1985432678170397
816.3472303281842	1587.2666666666667	26132.933333333334	0.0005897779333557566
817.0866820821101	1586.7	26166.9	0.11603844182238358
817.8260606445127	1585.8666666666666	26192.766666666666	-0.38634770221295195
818.5653660132269	1587.3	26297.933333333334	0.4882792830816595
819.3045981860876	1586.8666666666666	26392.566666666666	-0.20829346027845572
820.0437571609293	1586.7333333333333	26587.2	0.08628679782365871
820.7828429355872	1586.9	26682.5	0.29371769137091014
821.5218555078957	1586.3333333333333	26727.666666666668	0.28684514782046794
822.26079487569	1587.0	26807.3	-0.15093608692836705
822.9996610368046	1587.3666666666666	26910.566666666666	-0.09374356102530101
823.7384539890745	1586.3	26978.966666666667	0.005701086041256128
824.4771737303345	1587.1	27043.866666666665	-0.30526812372486917
825.2158202584193	1587.1666666666667	27121.866666666665	0.29036711742548166
825.9543935711638	1586.8333333333333	27209.566666666666	0.2548834149498269
826.6928936664028	1586.7666666666667	27291.0	-0.14302784737642207
827.4313205419711	1586.6	27333.366666666665	0.36731374881647294
828.1696741957036	1586.9333333333334	27405.1	0.1143997360948868
828.907954625435	1586.9	27487.466666666667	-0.21289835844199273
829.646161829	1587.2	27616.6	-0.04671483590605622
830.3842958042337	1587.0333333333333	27738.166666666668	-0.05092545359415875
831.1223565489707	1587.2666666666667	27829.666666666668	-0.16766764048141047
831.8603440610459	1587.0666666666666	27891.833333333332	0.164031357837526
832.598258338294	1587.1666666666667	27886.633333333335	-0.02421902648228999
833.3360993785501	1587.7666666666667	27918.4	0.320649539753077
834.0738671796487	1587.1333333333334	28041.833333333332	0.49770605936443196
834.8115617394246	1587.5666666666666	28170.666666666668	0.0860513213527797
835.5491830557129	1587.0333333333333	28289.433333333334	-0.01789030538426869
836.2867311263482	1586.3333333333333	28384.566666666666	-0.1123476654337147
837.0242059491653	1586.8666666666666	28498.066666666666	-0.6154994841769336
837.7616075219992	1586.7333333333333	28565.933333333334	-0.003219464418348951
838.4989358426844	1586.8666666666666	28580.3	0.09064356033367789
839.2361909090561	1586.3	28577.533333333333	0.12176628771008972
839.9733727189487	1587.2	28637.366666666665	0.10383571506633496
840.7104812701973	1587.5	28803.9	0.40496687606509457
841.4475165606366	1586.9333333333334	28984.6	0.4340198854902219
842.1844785881015	1587.3	29140.533333333333	-0.31932608243716376
842.9213673504267	1587.4	29291.5	0.36697763578536047
843.6581828454471	1586.8	29287.866666666665	-0.08778735243717936
844.3949250709974	1587.7	29330.1	-0.03600394718591843
845.1315940249126	1587.0333333333333	29437.666666666668	-0.06289004505512441
845.8681897050272	1587.6333333333334	29545.466666666667	0.5331402393527497
846.6047121091764	1587.0	29661.133333333335	0.10726886037039328
847.3411612351948	1587.1	29754.566666666666	-0.11510805895835031
848.0775370809172	1586.8	29860.233333333334	-0.03379181715947765
848.8138396441784	1586.7666666666667	29917.933333333334	0.19932550064194743
849.5500689228132	1586.2666666666667	29931.766666666666	0.5999941194639645
850.2862249146566	1587.1333333333334	29952.033333333333	0.17100629871474105
851.0223076175432	1586.7	30095.5	0.13458519376889538
851.7583170293079	1586.5333333333333	30286.7	0.39159410142984297
852.4942531477856	1587.0	30406.0	0.27737154505237727
853.2301159708109	1586.8	30389.4	0.28607944970466226
853.9659054962187	1586.7666666666667	30433.933333333334	0.05871852174233455
854.7016217218439	1586.7666666666667	30459.333333333332	0.1509453121455702
855.4372646455213	1587.4	30606.366666666665	-0.16608954640816484
856.1728342650856	1586.6333333333334	30732.2	0.4199109506355241
856.9083305783716	1587.0666666666666	30879.166666666668	0.5944484602494495
857.6437535832143	1586.3	31000.366666666665	0.12305790590041617
858.3791032774483	1586.8333333333333	31055.533333333333	0.21178014190206487
859.1143796589085	1586.5	31030.266666666666	0.0388433074163161
859.8495827254299	1586.7	31219.433333333334	0.23651296716277576
860.5847124748469	1586.6666666666667	31314.5	0.11055564761464134
861.3197689049947	1587.4	31400.2	0.3959276639438458
862.0547520137079	1586.6333333333334	31503.333333333332	0.004838957297931173
862.7896617988213	1587.5	31660.5	-0.09770875620379511
863.5244982581698	1587.3	31805.0	-0.22558476253316706
864.2592613895882	1587.2333333333333	31858.666666666668	0.27410801860379697
864.9939511909114	1587.0	31819.2	0.1226011571036905
865.728567659974	1587.3666666666666	31868.933333333334	0.08653794130891562
866.4631107946109	1587.1666666666667	31876.666666666668	0.6576615318123858
867.197580592657	1586.3333333333333	31924.966666666667	0.3986142413502463
867.931977051947	1586.8333333333333	32034.333333333332	0.2706194372046673
868.6663001703158	1587.9333333333334	32077.666666666668	0.15291206598522955
869.4005499455982	1586.6333333333334	32145.333333333332	0.35591481332221925
870.1347263756289	1587.5666666666666	32135.8	0.13413139979579947
870.8688294582428	1586.7333333333333	32264.5	0.27142063650380926
871.6028591912748	1586.8333333333333	32369.2	0.3528569935798329
872.3368155725594	1586.9333333333334	32456.533333333333	0.03939408680009318
873.0706985999318	1586.7333333333333	32492.533333333333	0.23801579675597193
873.8045082712266	1587.1666666666667	32565.2	0.15704604794761673
874.5382445842787	1587.1	32673.366666666665	0.2138031360464778
875.2719075369228	1586.7666666666667	32778.26666666667	0.2841320838721087
876.0054971269938	1587.0666666666666	32930.6	0.12564546826810624
876.7390133523264	1587.4	33082.4	-0.2054122108278875
877.4724562107556	1586.5333333333333	33317.03333333333	0.29893509202040214
878.2058257001161	1587.1333333333334	33507.96666666667	0.08753664803826067
878.9391218182427	1587.1	33604.73333333333	-0.6460807283668747
879.6723445629702	1586.6	33752.63333333333	-0.3401083380367862
880.4054939321335	1586.9333333333334	33854.4	0.08659619164148886
881.1385699235674	1586.5333333333333	34032.333333333336	0.4276454779611438
881.8715725351066	1586.9666666666667	34201.933333333334	0.30814821264617814
882.604501764586	1587.3333333333333	34417.86666666667	-0.24024894593601004
883.3373576098403	1587.0	34571.166666666664	-0.39131520425031674
884.0701400687044	1586.8666666666666	34738.5	0.04061265491681954
884.8028491390132	1587.2	34861.63333333333	-0.581290356447852
885.5354848186014	1587.5333333333333	35036.833333333336	0.4148097161447833
886.2680471053038	1587.2333333333333	35155.86666666667	-0.13237366193978667
887.0005359969554	1586.2666666666667	35324.8	-0.1389992209342706
887.7329514913906	1587.4666666666667	35471.86666666667	0.2606894344624634
888.4652935864447	1586.6666666666667	35605.63333333333	0.23113053716146745
889.1975622799522	1586.0666666666666	35799.6	0.5415098994933505
889.929757569748	1587.1666666666667	36095.9	0.2593296485841733
890.6618794536669	1587.6666666666667	36320.066666666666	0.24806714934286603
891.3939279295437	1586.7	36476.166666666664	0.09585805967494938
892.1259029952132	1587.3666666666666	36603.933333333334	0.3412039373972218
892.8578046485103	1587.1666666666667	36730.76666666667	-0.2796061844343025
893.5896328872698	1586.6666666666667	36928.833333333336	0.48032770742372355
894.3213877093264	1587.5333333333333	37086.53333333333	-0.29433164709925863
895.0530691125149	1587.7	37320.63333333333	-0.2502981890701045
895.7846770946703	1587.3	37651.066666666666	0.044559184119444845
896.5162116536272	1586.6333333333334	37815.86666666667	-0.1849662183312398
897.2476727872206	1586.6666666666667	37851.566666666666	-0.4013967383858012
897.9790604932853	1587.0666666666666	37982.8	-0.4822056092351785
898.7103747696559	1587.1666666666667	38110.7	-0.1604963071028795
899.4416156141674	1586.7333333333333	38243.933333333334	-0.1717541124896832
900.1727830246544	1587.2333333333333	38410.3	-0.12460631706079418
900.9038769989521	1587.1666666666667	38656.0	0.06327043032344748
901.634897534895	1586.5	38986.63333333333	-0.10062663264825389
902.365844630318	1587.1333333333334	39253.53333333333	0.04343192730553393
903.0967182830558	1586.7333333333333	39383.86666666667	0.004596081677611155
903.8275184909435	1586.6333333333334	39524.7	0.291244688236902
904.5582452518156	1586.3666666666666	39613.26666666667	0.07538327743191614
905.288898563507	1586.9333333333334	39768.86666666667	-0.2187114875360015
906.0194784238527	1587.9	39867.53333333333	0.10741559393516358
906.7499848306873	1586.6	40015.333333333336	-0.12806246913955732
907.4804177818455	1586.8666666666666	40237.7	-0.1078556134820123
908.2107772751625	1586.7666666666667	40456.13333333333	-0.06591676719764451
908.9410633084728	1586.9	40734.066666666666	0.5035848022681345
909.6712758796114	1587.1	40819.6	-0.11215911556897364
910.4014149864129	1587.6666666666667	40961.76666666667	0.2467733845923178
911.1314806267123	1586.8333333333333	41127.066666666666	-0.050155587034221745
911.8614727983444	1586.7	41356.7	0.1933297315753859
912.5913914991438	1585.9666666666667	41550.4	0.4649952649352088
913.3212367269456	1587.0666666666666	41666.566666666666	0.09681083370446486
914.0510084795844	1586.9	41812.8	-0.00035987949886622753
914.7807067548952	1587.2	41928.4	-0.06674117020488823
915.5103315507125	1586.6	42007.666666666664	0.2880416886646081
916.2398828648716	1587.0666666666666	42118.2	-0.0275011771383433
916.9693606952068	1586.8666666666666	42232.73333333333	0.2818149652431741
917.6987650395532	1587.1333333333334	42321.1	-0.11797376737440775
918.4280958957455	1586.8333333333333	42465.833333333336	0.016290288286980155
919.1573532616186	1587.3	42601.066666666666	0.18675939081114265
919.8865371350073	1586.5333333333333	42621.5	0.04974540336427878
920.6156475137464	1587.0666666666666	42696.9	0.3677915286959503
921.3446843956707	1587.6666666666667	42633.833333333336	0.14109804317739053
922.0736477786149	1586.7	42610.3	0.1672982028571167
922.802537660414	1586.6666666666667	42679.666666666664	-0.009511613985419776
923.5313540389027	1586.7666666666667	42760.96666666667	0.19763916857995575
924.2600969119159	1586.3	42797.2	0.5064868300331626
924.9887662772883	1587.5333333333333	42707.96666666667	0.01443432394385781
925.7173621328548	1586.4	42701.3	0.347660050869203
926.4458844764501	1586.9333333333334	42664.433333333334	0.16249545671468493
927.1743333059092	1587.2333333333333	42466.3	-0.3196612510795674
927.9027086190666	1587.9333333333334	42219.73333333333	0.03741148946655805
928.6310104137575	1587.0333333333333	41716.4	0.38075320988862676
929.3592386878165	1586.6333333333334	41072.6	-0.09201274694704387
930.0873934390784	1586.9	40307.333333333336	0.055710489055972146
930.815474665378	1586.8333333333333	39565.23333333333	0.6171823022757464
931.5434823645503	1587.2	38639.7	0.664310370675257
932.2714165344298	1586.9333333333334	37567.13333333333	0.5801676591477725
932.9992771728516	1587.3666666666666	36484.46666666667	0.17592498989201502
933.7270642776504	1586.9666666666667	35412.333333333336	0.06120503958602319
934.4547778466609	1587.1333333333334	34362.23333333333	0.3322790810272466
935.1824178777181	1586.7	33465.933333333334	0.2834532864688395
935.9099843686568	1586.9	32714.3	0.244231469989991
936.6374773173115	1586.8	32202.633333333335	0.09316006372444557
937.3648967215174	1586.7666666666667	31864.333333333332	0.011953306974905438
938.0922425791092	1586.8333333333333	31668.0	-0.34587909983199894
938.8195148879216	1586.9333333333334	31747.4	-0.03359744415738182
939.5467136457895	1586.2	31939.666666666668	-0.09108410221763588
940.2738388505477	1586.9333333333334	32186.6	-0.12109487896717012
941.000890500031	1587.1	32597.3	-0.05881656074466498
941.7278685920743	1587.3333333333333	33143.566666666666	0.21199512140383706
942.4547731245123	1587.2333333333333	33704.8	0.2790940712248133
943.1816040951798	1587.0333333333333	34386.96666666667	0.5790049246411296
943.9083615019116	1587.1333333333334	35083.63333333333	-0.13525095374159646
944.6350453425426	1586.4	35847.4	0.29291573769126333
945.3616556149077	1587.3	36648.73333333333	0.21310303699505415
946.0881923168415	1586.2333333333333	37482.5	0.35342281308260365
946.8146554461789	1587.0333333333333	38251.73333333333	0.14334852152872982
947.5410450007547	1586.2666666666667	39064.1	0.2967550854790048
948.2673609784038	1586.0333333333333	39828.86666666667	0.2855137911228071
948.9936033769609	1586.3666666666666	40584.26666666667	0.1882452011782433
949.7197721942608	1587.2	41309.13333333333	0.4846184520234812
950.4458674281384	1587.5	42010.13333333333	0.12249710005679836
951.1718890764284	1586.8666666666666	42724.1	0.23232078542843718
951.8978371369658	1586.7666666666667	43495.46666666667	0.33173856296299514
952.6237116075853	1586.8333333333333	44135.566666666666	0.10004002009226076
953.3495124861216	1587.5	44721.03333333333	0.3021632225279055
954.0752397704097	1586.8	45275.066666666666	0.4070991003502743
954.8008934582843	1587.3333333333333	45855.066666666666	0.40798688479226275
955.5264735475803	1587.0333333333333	46401.6	0.5375326430312254
956.2519800361324	1587.1	46912.13333333333	0.23226055548464422
956.9774129217755	1586.5	47335.53333333333	-0.05125904603249245
957.7027722023442	1586.6666666666667	47744.6	0.017877241018445466
958.4280578756737	1586.3666666666666	48001.6	0.021832902481822028
959.1532699395985	1587.8666666666666	48204.833333333336	0.03881936868812134
959.8784083919536	1587.1	48497.7	-0.04968131745391922
960.6034732305736	1586.9333333333334	48832.63333333333	-0.2113704002977187
961.3284644532936	1586.4666666666667	49104.0	-0.670334038968368
962.053382057948	1587.4666666666667	49446.5	-0.15000502442207314
962.7782260423721	1587.0	49770.36666666667	0.4301506724767575
963.5029964044004	1586.9333333333334	50046.46666666667	0.3939092497694097
964.2276931418677	1586.9333333333334	50204.46666666667	0.0029776361252772826
964.952316252609	1586.7666666666667	50364.03333333333	0.4347143857474729
965.6768657344589	1586.8666666666666	50353.13333333333	0.28032103932562175
966.4013415852523	1586.5333333333333	50383.53333333333	0.06764545201250438
967.1257438028242	1587.3	50458.166666666664	0.3318921450171281
967.8500723850091	1586.9333333333334	50554.066666666666	0.18037585237730003
968.574327329642	1586.5333333333333	50613.73333333333	0.12757732730266916
969.2985086345576	1586.8666666666666	50748.1	0.46374246427716387
970.0226162975908	1587.2666666666667	50698.26666666667	0.0639699479972814
970.7466503165765	1587.7	50658.566666666666	0.4941306848174568
971.4706106893493	1586.5333333333333	50562.6	0.39655752436695485
972.1944974137441	1587.2666666666667	50362.933333333334	0.29006774052924056
972.9183104875957	1587.7333333333333	50071.53333333333	0.5999707317843826
973.6420499087391	1587.6333333333334	49669.066666666666	0.2855201350884688
974.3657156750087	1586.5333333333333	49520.166666666664	0.5182579045086371
975.0893077842397	1587.4	49319.5	0.509516138022389
975.8128262342667	1587.0666666666666	49199.7	0.3458392076666014
976.5362710229247	1586.3333333333333	49162.4	0.7497861437122502
977.2596421480483	1586.6666666666667	49059.86666666667	0.365166787287622
977.9829396074724	1586.6666666666667	48987.2	0.1612851531633766
978.7061633990318	1586.9333333333334	48780.1	0.05583200712523519
979.4293135205613	1586.9333333333334	48571.86666666667	0.3239433874499594
980.1523899698958	1587.8333333333333	48362.2	0.2541706368132436
980.87539274487	1586.7666666666667	48255.36666666667	0.16878022864137235
981.5983218433189	1587.0333333333333	48246.73333333333	-0.12067307450492172
982.3211772630771	1586.6666666666667	48313.933333333334	0.2937973720554254
983.0439590019795	1587.1333333333334	48449.76666666667	0.08804916694300943
983.7666670578608	1586.8333333333333	48552.1	0.11159651478837843
984.4893014285559	1587.0	48612.03333333333	0.3014861533537757
985.2118621118997	1587.1	48588.73333333333	0.09364196321440055
985.9343491057269	1586.9	48504.76666666667	0.22005150886708952
986.6567624078724	1586.6	48337.96666666667	0.07401225767438452
987.3791020161709	1586.2	48244.46666666667	-0.1399075147009854
988.1013679284573	1586.8	48187.23333333333	0.11371324215726752
988.8235601425663	1586.6666666666667	48153.433333333334	0.07896964276525321
989.5456786563328	1586.9	48201.03333333333	0.3715886183573483
990.2677234675917	1587.4333333333334	48207.63333333333	0.03757448888367959
990.9896945741776	1587.0333333333333	48141.933333333334	0.09205245913150621
991.7115919739255	1587.3333333333333	48013.433333333334	-0.19982920709877658
992.4334156646702	1586.6666666666667	47789.1	-0.03133159770752857
993.1551656442463	1586.5	47482.46666666667	-0.13403260151841492
993.8768419104888	1587.1	47140.03333333333	-0.199211607367415
994.5984444612325	1587.1333333333334	46854.36666666667	-0.31584798874122094
995.3199732943121	1586.7666666666667	46501.666666666664	-0.2181484890811406
996.0414284075626	1587.3666666666666	46239.7	0.5290995381125337
996.7628097988187	1587.2	45942.23333333333	-0.3324513450256107
997.4841174659151	1587.3666666666666	45747.3	0.31121208750190454
998.2053514066869	1586.6333333333334	45438.46666666667	0.20934819922955272
998.9265116189687	1587.2	45006.066666666666	0.147394248715754
999.6475981005952	1586.8666666666666	44424.066666666666	0.18354120454530173
1000.3686108494015	1587.4	43847.26666666667	0.2655641286630552
1001.0895498632223	1587.2333333333333	43506.63333333333	0.42394011592948777
1001.8104151398923	1587.2666666666667	43155.26666666667	0.059904897057819144
1002.5312066772464	1587.0333333333333	42827.63333333333	0.16079922698097232
1003.2519244731194	1586.7666666666667	42549.166666666664	0.3768975394943869
1003.9725685253462	1587.5333333333333	42196.933333333334	0.1508176806607451
1004.6931388317614	1586.9333333333334	41803.96666666667	0.05975730346914288
1005.4136353902	1587.3	41312.2	0.219799880210695
1006.1340581984969	1587.2666666666667	40712.8	-0.13022079351040963
1006.8544072544867	1588.1666666666667	40071.23333333333	0.3051875568404447
1007.5746825560042	1587.1	39466.433333333334	-0.09094780291996425
1008.2948841008844	1587.4333333333334	38881.833333333336	-0.24641658992578364
1009.0150118869618	1586.7	38370.63333333333	-0.23252845243922038
1009.7350659120716	1587.6	38045.433333333334	-0.2481007987052408
1010.4550461740483	1586.9666666666667	37690.03333333333	-0.5337725974943474
1011.174952670727	1587.0	37380.0	-0.021435326748608048
1011.8947853999423	1587.9666666666667	36982.86666666667	0.014724217694236144
1012.614544359529	1586.5666666666666	36462.933333333334	0.48965526816700994
1013.334229547322	1587.3	35828.5	0.10697642702856039
1014.0538409611561	1586.5666666666666	35161.433333333334	0.021127854813887327
1014.7733785988661	1587.0	34537.066666666666	-0.021966748606568214
1015.4928424582868	1586.5	34022.76666666667	0.012943051039957802
1016.2122325372529	1587.5	33555.63333333333	0.03034140950416372
1016.9315488335994	1586.4666666666667	33135.2	-0.07754058320086342
1017.6507913451611	1587.2666666666667	32805.8	-0.32818574657071065
1018.3699600697728	1586.4666666666667	32467.5	0.020158107969731935
1019.0890550052692	1587.1	32073.4	-0.05935245317192247
1019.8080761494851	1587.0333333333333	31531.2	-0.005317908387788774
1020.5270235002555	1587.2	30880.466666666667	-0.3003645259850257
1021.2458970554151	1586.8333333333333	30162.2	-0.026849344645970868
1021.9646968127987	1587.7	29489.533333333333	-0.21785657614295753
1022.6834227702411	1587.3	28962.233333333334	0.4296163549903328
1023.4020749255772	1586.8	28455.4	0.26678204776705655
1024.1206532766416	1587.0666666666666	28060.033333333333	-0.011483492649511668
1024.8391578212693	1587.7333333333333	27728.5	0.14179326274857448
1025.5575885572953	1586.7333333333333	27380.566666666666	-0.25304466223616284
1026.2759454825539	1587.5	26959.833333333332	0.14722988302094003
1026.9942285948803	1587.7333333333333	26430.333333333332	0.5545283594010747
1027.7124378921092	1586.4	25847.5	-0.1342356800147946
1028.4305733720753	1586.8666666666666	25209.933333333334	-0.453855958224059
1029.1486350326138	1586.5	24654.533333333333	0.05962191241050658
1029.866622871559	1587.4666666666667	24154.6	0.31444156784500277
1030.584536886746	1587.5	23738.333333333332	0.12353685996229664
1031.3023770760096	1587.1	23367.133333333335	-0.14022222652360797
1032.0201434371845	1586.7666666666667	23053.466666666667	-0.13013376955276934
1032.7378359681059	1586.8	22720.4	0.12400241633742952
1033.455454666608	1586.4666666666667	22320.566666666666	0.0970602034328673
1034.1729995305259	1586.8333333333333	21874.533333333333	0.6898461521343435
1034.8904705576945	1587.3666666666666	21343.7	0.13777913330939046
1035.6078677459486	1586.9666666666667	20808.366666666665	0.18079219381395756
1036.3251910931228	1587.3666666666666	20311.833333333332	-0.09044701480770455
1037.042440597052	1587.0666666666666	19864.5	0.33357747883915145
1037.7596162555712	1587.2	19448.266666666666	-0.2746742952637107
1038.4767180665153	1586.6333333333334	19107.566666666666	-0.29816998798139027
1039.1937460277186	1588.1	18842.533333333333	0.37939401342513096
1039.9107001370162	1587.1666666666667	18560.9	0.02388117293542808
1040.627580392243	1587.1666666666667	18275.5	-0.18993247867038424
1041.3443867912338	1586.9666666666667	17940.333333333332	-0.1274543450382816
1042.0611193318232	1587.1666666666667	17520.466666666667	-0.019079503904138425
1042.7777780118463	1587.4	17089.1	0.08966021812924235
1043.4943628291376	1586.3333333333333	16628.966666666667	-0.31746392777351995
1044.2108737815322	1587.4666666666667	16216.433333333332	-0.04353918676793081
1044.9273108668647	1586.8333333333333	15855.0	-0.2850090761939635
1045.64367408297	1587.2	15540.266666666666	0.7871474760505998
1046.359963427683	1587.0333333333333	15251.266666666666	0.09853942061228937
1047.0761788988382	1587.2333333333333	14988.6	-0.5613537178176112
1047.7923204942708	1587.9	14765.6	0.6497342306656806
1048.5083882118154	1587.1	14473.3	-0.04830393290639682
1049.224382049307	1587.3666666666666	14171.766666666666	-0.06096434745523205
1049.9403020045802	1586.8	13826.1	-0.40905154142980277
1050.6561480754697	1587.2666666666667	13487.266666666666	0.4820057972974001
1051.3719202598106	1586.1666666666667	13149.4	-0.16147033261874125
1052.0876185554378	1587.4666666666667	12852.1	-0.13491736024892373
1052.8032429601856	1586.8333333333333	12616.1	0.42153360386325367
1053.5187934718892	1586.7	12369.9	-0.9400767051242916
1054.2342700883835	1587.4333333333334	12222.7	-0.03266702469863886
1054.949672807503	1587.2	12069.566666666668	-1.0689830301802012
1055.6650016270826	1586.5	11899.966666666667	-0.3900391030784847
1056.3802565449573	1586.9333333333334	11698.466666666667	0.2964589767094462
1057.0954375589617	1587.4666666666667	11469.333333333334	-0.40999360734506385
1057.8105446669308	1587.6666666666667	11250.4	-0.06591477606529506
1058.5255778666992	1587.0	11018.933333333332	-0.812702861626692
1059.240537156102	1586.6666666666667	10800.9	-0.8836298041485257
1059.9554225329737	1587.2666666666667	10626.7	0.2290722169735739
1060.6702339951491	1587.1	10470.8	0.3977936813947208
1061.3849715404633	1587.3	10322.866666666667	-0.7831437460985443
1062.0996351667509	1587.5666666666666	10219.0	-0.3017878412720613
1062.8142248718468	1587.2666666666667	10119.166666666666	0.21044771023179606
1063.528740653586	1586.4	9969.366666666667	-0.2106298065225254
1064.2431825098029	1586.4	9783.066666666668	-0.24718961299298225
1064.9575504383324	1586.9	9577.266666666666	-0.5287067059862746
1065.6718444370097	1587.1666666666667	9378.0	0.07619054748071073
1066.386064503669	1586.7333333333333	9192.566666666668	-0.8974483208045327
1067.1002106361457	1587.2333333333333	9059.1	-0.7336792928194107
1067.8142828322743	1586.8333333333333	8939.0	-0.1850474222459637
1068.5282810898898	1587.4	8839.866666666667	0.11179470604321798
1069.2422054068265	1586.6666666666667	8734.166666666666	-0.6314627214226775
1069.95605578092	1587.4333333333334	8645.033333333333	0.21132403700285815
1070.6698322100044	1587.0	8504.966666666667	-0.23430710350927986
1071.383534691915	1587.3	8328.533333333333	-0.6780655854129608
1072.0971632244864	1587.5333333333333	8166.733333333334	-0.31673356106932543
1072.8107178055534	1586.7333333333333	8004.4	0.1714688457359458
1073.524198432951	1587.1333333333334	7874.5	-0.25089690947708415
1074.2376051045137	1587.3	7778.866666666667	0.4280826402836844
1074.9509378180765	1586.7666666666667	7680.966666666666	-0.17337342320035257
1075.6641965714741	1586.8666666666666	7609.8	-0.24028953124542313
1076.3773813625414	1586.7	7510.033333333334	-0.26386919837774686
1077.0904921891133	1587.2	7402.833333333333	-0.8852650723558522
1077.8035290490245	1586.6	7281.166666666667	-0.24905996040032854
1078.51649194011	1587.5666666666666	7148.166666666667	-0.512567798067782
1079.2293808602042	1586.3666666666666	7021.2	0.09856615887232106
1079.9421958071423	1586.7	6894.966666666666	-0.44974813935892965
1080.6549367787588	1587.1	6796.6	-0.02223032878821965
1081.367603772889	1587.3333333333333	6735.0	0.7064469214702043
1082.080196787367	1587.3666666666666	6670.066666666667	-0.3701066305528359
1082.7927158200282	1586.9333333333334	6598.033333333334	0.09534361138247986
1083.5051608687072	1586.9	6500.266666666666	0.49526857638290234
1084.217531931239	1586.7666666666667	6379.666666666667	-0.7544447146867539
1084.9298290054578	1586.9333333333334	6267.3	1.028099649379254
1085.6420520891993	1586.9333333333334	6157.9	0.2787899166203626
1086.3542011802977	1587.1	6077.9	-0.29002593195696647
1087.0662762765878	1587.3333333333333	6015.1	0.058854579640930715
1087.7782773759047	1587.9666666666667	5964.366666666667	0.9901756207183082
1088.4902044760831	1587.1	5887.933333333333	0.973856850822095
1089.202057574958	1586.7	5794.7	0.9160663168453711
1089.9138366703637	1586.7666666666667	5706.566666666667	0.6188836311590614
1090.6255417601355	1586.9	5609.166666666667	-0.6329775940390849
1091.337172842108	1586.6	5532.933333333333	0.09538725068958313
1092.048729914116	1587.8333333333333	5471.9	0.29827406739196266
1092.7602129739944	1587.2333333333333	5438.1	0.3911411154978698
1093.471622019578	1587.6666666666667	5387.566666666667	-0.06095093830849127
1094.1829570487016	1587.4333333333334	5324.833333333333	1.1752319433982832
1094.8942180592	1586.9666666666667	5231.5	0.934450140056064
1095.605405048908	1586.8	5141.866666666667	-1.158992277698132
1096.3165180156604	1586.8333333333333	5076.133333333333	-0.20324468620104863
1097.027556957292	1586.6	5036.466666666666	0.03776783928710449
1097.7385218716379	1587.5	4989.2	-0.297794163003599
1098.4494127565324	1586.8	4945.733333333334	0.8023719554139059
1099.1602296098106	1586.3333333333333	4864.233333333334	1.6548785814167686
1099.8709724293074	1586.8	4765.3	-2.0537708503578758
1100.5816412128574	1586.7	4698.4	0.8708478709799189
1101.2922359582956	1585.9	4652.666666666667	0.4014227150785204
1102.0027566634565	1586.3333333333333	4621.766666666666	0.12401599787168792
1102.7132033261753	1586.8	4567.566666666667	0.5540091047024989
1103.4235759442865	1587.2	4493.766666666666	0.31887624723807634
1104.1338745156252	1587.1333333333334	4423.733333333334	-0.6425607343992357
1104.844099038026	1586.8666666666666	4373.066666666667	1.2956801184265823
1105.5542495093239	1587.5666666666666	4331.1	-1.048772762726303
1106.2643259273534	1587.0666666666666	4281.366666666667	-0.4618326363062072
1106.9743282899494	1587.2	4210.8	0.4803135312225172
1107.684256594947	1587.4	4130.566666666667	0.4442269794110792
1108.394110840181	1586.7333333333333	4074.133333333333	0.5474178572438549
1109.1038910234856	1587.8	4024.4	-0.3563295916201958
1109.8135971426964	1587.1666666666667	3978.8	0.8725034031630755
1110.5232291956477	1587.0333333333333	3897.266666666667	-0.788829750094993
1111.2327871801745	1586.8333333333333	3832.1	1.9580167233303178
1111.9422710941117	1587.3333333333333	3786.1	0.07242905373931771
1112.6516809352938	1586.4	3737.633333333333	0.7543461516142889
1113.3610167015559	1586.8333333333333	3681.733333333333	-0.3453799026533893
1114.0702783907325	1587.4	3619.0333333333333	-0.8684468848995995
1114.7794660006589	1586.2333333333333	3586.4333333333334	-0.49910181543139054
1115.4885795291696	1586.4333333333334	3550.0666666666666	1.0481295483093678
1116.1976189740992	1586.7666666666667	3502.1	-0.3626424108030211
1116.906584333283	1586.3	3455.0	-0.6193038348652271
1117.6154756045555	1587.1333333333334	3419.3	0.9887861880288258
1118.3242927857516	1586.4	3377.5666666666666	-1.3556835356643537
1119.0330358747062	1586.8333333333333	3339.9666666666667	-0.4456757583640851
1119.741704869254	1586.4	3296.9	0.41490005423570353
1120.4502997672296	1586.5666666666666	3261.1	1.324716300016686
1121.1588205664682	1587.1	1662.5333333333333	-2.8691657883529915
1121.8672672648045	1586.0333333333333	1662.7666666666667	4.360994113397328
1122.5756398600731	1586.3666666666666	1661.8666666666666	-6.470764920428929
1123.2839383501089	1586.1333333333334	1662.1666666666667	-0.5708142971613767
