# Supplementary material for: Roblonski: A Material-Efficient Robo-Fluidic Toolbox for Rapid Photochemical Characterization
Source: ACS Cent Sci. 2026 Feb 6;12(3):333–44. doi: 10.1021/acscentsci.5c02027 (PMC13022720; doi:10.1021/acscentsci.5c02027)
Supplement: Supplementary file 2 [file oc5c02027_si_002.zip › BeerLambertStudy/Raw Data (Automataed)/BLEC Study (2025 Jun 12)/Rubpy3/blec_Rubpy3__12062025_aABS_i5_eEXP_s1_d105e-01_t250-0_m7_v175-0.csv]

name	C:/Users/cbe.mabolha.shared/Documents/Gilson Spectroscopy Project\BLEC Study (2025 Jun 12)\Rubpy3\blec_Rubpy3__12062025_aABS_i5_eEXP_s1_d105e-01_t250-0_m7_v175-0.csv
2025-06-12 19:58:30.027162
mix_iter=7	mix_disp=175.0
droplet_volume=50.0	working_volume=250.0
dilution_scheme=Fractional(value=0.3333333333333333)	n_dil=6
calibration=Calibration(y = f(x); f(x) = -0.244 + 0.9765x; s.t. y > 0.0; Set Feb 4	2025 from "Manuscript Figures Data.xlsx")
count	30
interval	0.1 (Sec)
integration_time	40000 (uSec)
NLC=False	DCC=False	WCAL=-5	Slit=S5
Conc_0=0.105	nFRAC=0.5159829887650024	nConc_(5;1)=0.05417821382032525	aFRAC=0.5166073914189364	aConc_(5;1)=0.05424377609898832
wavelength (nm)	dark reference (int)	light reference (int)	abs (mOD)
W	D	L	S
344.6678771972656	1602.7	1677.2666666666667	-4.634578248729821
345.45221902608614	1589.4666666666667	1665.3	6.927307414101193
346.236489003635	1586.6	1661.5333333333333	-4.420827322711625
347.02068712774695	1586.5	1660.8666666666666	3.714447651176372
347.8048133962569	1585.9333333333334	2394.8	23.232594149097253
348.5888678069997	1586.1666666666667	2406.4333333333334	24.485279432167186
349.3728503578101	1587.3	2421.2	23.04731319504593
350.15676104652283	1587.6	2430.866666666667	21.393636181006112
350.94059987097285	1588.4333333333334	2441.866666666667	23.16740032240102
351.72436682899485	1587.2	2448.0	23.389543690187143
352.5080619184237	1586.7333333333333	2454.8333333333335	25.303530623444843
353.2916851370942	1586.0666666666666	2459.366666666667	22.731184907232414
354.0752364828412	1585.5	2458.5	20.178118321344705
354.8587159534994	1586.2666666666667	2461.766666666667	21.07274223563557
355.6421235469038	1586.9666666666667	2469.0333333333333	22.309219962058027
356.42545926088906	1586.5666666666666	2472.233333333333	23.90537261907292
357.20872309329	1587.6666666666667	2465.1	19.089975866175024
357.9919150419415	1587.5333333333333	2465.4	20.720396841952446
358.77503510467835	1586.8	2459.6	20.321875495477002
359.5580832793353	1586.5666666666666	2450.766666666667	20.564087857983868
360.34105956374725	1586.2	2446.9333333333334	18.291860123445723
361.12396395574893	1586.3666666666666	2445.366666666667	20.779971039053013
361.9067964531752	1586.3	2442.866666666667	17.50207654068364
362.6895570538609	1586.8	2443.766666666667	18.744219180244833
363.47224575564076	1586.9	2442.1	19.438288082877836
364.2548625563497	1587.1666666666667	2436.133333333333	17.00537510623528
365.0374074538224	1586.7	2438.1666666666665	19.614389256602
365.8198804458938	1586.3666666666666	2434.266666666667	17.40022951488333
366.6022815303986	1586.3666666666666	2431.6666666666665	19.653260844478012
367.3846107051717	1586.5666666666666	2435.766666666667	21.007784321407726
368.1668679680479	1586.3	2437.9333333333334	18.59797586228915
368.9490533168619	1586.9333333333334	2436.3	18.02642625340598
369.7311667494487	1587.1	2446.6	18.511966353198584
370.5132082636429	1586.6666666666667	2455.5	21.60604843682155
371.2951778572795	1586.9	2457.5333333333333	19.76416637315587
372.07707552819323	1587.5333333333333	2460.633333333333	19.342839910294238
372.8589012742189	1586.3333333333333	2464.6666666666665	18.467640814565442
373.6406550931913	1586.8333333333333	2467.266666666667	14.971098266465637
374.4223369829453	1586.8	2481.1666666666665	18.433442179155392
375.2039469413157	1586.9666666666667	2488.8333333333335	20.021505043752708
375.9854849661373	1587.4666666666667	2482.4	21.164226922432736
376.7669510552448	1586.4	2490.0	21.00669923418587
377.5483452064732	1586.3333333333333	2490.633333333333	18.310130897883855
378.3296674176572	1587.0666666666666	2507.5666666666666	21.800713885852833
379.11091768663164	1587.3	2507.2	19.88351788264364
379.89209601123133	1587.0	2517.4666666666667	23.15017583440932
380.67320238929113	1586.9333333333334	2521.1666666666665	21.504748557711558
381.45423681864577	1586.8333333333333	2524.133333333333	25.197146943347754
382.23519929713007	1586.8333333333333	2530.266666666667	23.017599342419093
383.01608982257886	1586.5333333333333	2545.5	24.915056864355098
383.796908392827	1586.2666666666667	2553.766666666667	24.65726474861301
384.57765500570923	1586.2333333333333	2553.633333333333	23.758024034112168
385.3583296590604	1586.5	2542.0666666666666	23.596416686582323
386.1389323507153	1586.1666666666667	2554.1	25.517395659956065
386.91946307850884	1586.6	2563.2	28.62800018020839
387.69992184027564	1587.1666666666667	2579.6666666666665	25.562944487693283
388.48030863385065	1586.9333333333334	2603.4	26.211458401917973
389.2606234570687	1587.3666666666666	2594.233333333333	29.890313737931127
390.04086630776453	1587.5666666666666	2579.633333333333	28.493979022705258
390.82103718377294	1587.5666666666666	2584.4	29.501861422712363
391.6011360829288	1586.8	2592.8333333333335	28.792046270703786
392.3811630030669	1586.1	2618.7	26.221177580898
393.161117942022	1586.4666666666667	2662.133333333333	29.46843769622782
393.941000897629	1586.7	2708.6666666666665	30.877517204852168
394.72081186772266	1587.7333333333333	2713.866666666667	28.666801818250278
395.5005508501378	1587.2666666666667	2704.4	29.640304103293506
396.28021784270925	1587.1333333333334	2704.633333333333	30.935887797237687
397.0598128432718	1587.0666666666666	2710.2	28.869924770513116
397.83933584966024	1587.2666666666667	2715.2	32.07412312083661
398.6187868597095	1587.1	2726.366666666667	31.81145809317631
399.3981658712542	1586.5333333333333	2750.633333333333	33.88213115566004
400.1774728821293	1586.9666666666667	2770.6	33.27456844449944
400.9567078901696	1586.7	2795.9666666666667	33.2782089842032
401.7358708932098	1587.1	2792.6	33.78849260723329
402.5149618890848	1586.8	2779.5666666666666	34.04560946046435
403.2939808756294	1586.9666666666667	2787.4666666666667	37.469670272290166
404.07292785067847	1587.1666666666667	2813.366666666667	39.40792108512421
404.8518028120667	1586.1	2828.0333333333333	36.93953316308087
405.630605757629	1587.2333333333333	2830.0666666666666	38.474214142555915
406.4093366852001	1586.3666666666666	2822.5	40.244174988645824
407.1879955926149	1586.8	2827.733333333333	41.76031347945897
407.9665824777082	1587.2	2841.0	41.37421181339403
408.74509733831474	1586.7666666666667	2863.633333333333	45.409946160102926
409.52354017226935	1586.4	2877.6666666666665	47.8327521319517
410.3019109774069	1586.9666666666667	2872.7	42.56410689903931
411.08020975156217	1586.1666666666667	2888.4	45.50188265934524
411.8584364925699	1586.8666666666666	2914.766666666667	47.10777514009348
412.6365911982651	1587.1333333333334	2931.4	45.879557012533304
413.4146738664823	1586.4666666666667	2960.866666666667	47.70224127360902
414.19268449505654	1586.8	2988.366666666667	49.34487869252964
414.97062308182257	1586.2666666666667	3028.4666666666667	48.54801622332267
415.74848962461516	1587.2	3068.233333333333	48.85182574425701
416.52628412126916	1587.1333333333334	3137.6666666666665	49.54380033381469
417.3040065696194	1586.6666666666667	3211.866666666667	51.14918214455892
418.0816569675006	1586.6333333333334	3211.0	52.371845210154106
418.8592353127476	1587.2666666666667	3195.0666666666666	50.16771198643452
419.63674160319533	1587.0666666666666	3212.733333333333	51.51443685654231
420.4141758366785	1587.0666666666666	3241.5666666666666	51.41837785140475
421.1915380110319	1586.7	3258.0333333333333	48.98387513527028
421.9688281240904	1587.0333333333333	3263.1666666666665	53.19669781769913
422.7460461736888	1587.1666666666667	3319.4333333333334	53.12925677093085
423.52319215766187	1587.0	3388.5666666666666	54.87277516605478
424.3002660738445	1586.6666666666667	3468.4333333333334	55.4180292112284
425.0772679200714	1586.7	3603.266666666667	55.47132085135348
425.8541976941775	1587.0666666666666	3748.8	55.40136863895789
426.6310553939975	1587.0333333333333	3808.733333333333	53.61764701124272
427.40784101736625	1586.5	3865.1666666666665	54.82337871864206
428.18455456211865	1587.2666666666667	3990.0	54.574616719707244
428.96119602608934	1586.5	4172.766666666666	54.35131859910376
429.7377654071133	1586.6333333333334	4383.433333333333	54.662468303318704
430.5142627030252	1586.8	4511.2	57.842051285393055
431.29068791166	1586.9333333333334	4646.933333333333	55.356077901109494
432.06704103085235	1586.8	4790.733333333334	58.07586724479966
432.8433220584372	1587.9666666666667	4874.633333333333	58.153059714679806
433.6195309922492	1586.2666666666667	4935.6	57.60188943556032
434.3956678301234	1586.8333333333333	4969.966666666666	57.55814918869242
435.1717325698944	1586.2666666666667	4988.3	58.602091085154996
435.9477252093971	1586.6333333333334	5005.5	57.67388660984742
436.72364574646633	1587.3	5052.9	58.76601398865334
437.49949417893686	1586.7333333333333	5112.1	60.09892786186102
438.27527050464346	1586.5333333333333	5216.633333333333	60.680692713923165
439.0509747214211	1587.6333333333334	5390.9	60.53001369308812
439.8266068271044	1587.1666666666667	5650.233333333334	59.801616198373566
440.6021668195283	1586.6	6015.233333333334	61.99505263567957
441.37765469652754	1586.1333333333334	6480.066666666667	63.22186674047753
442.1530704559369	1586.7333333333333	6971.8	63.022679861492556
442.9284140955914	1586.7333333333333	7411.633333333333	64.13224206586285
443.7036856133256	1587.1666666666667	7714.533333333334	64.20970427947367
444.47888500697445	1586.9	7889.9	65.33439811272758
445.2540122743727	1586.7333333333333	7918.966666666666	64.68520126164056
446.0290674133552	1586.8	7873.4	64.52339231726539
446.8040504217568	1586.7	7779.466666666666	64.96199706007603
447.5789612974122	1586.8333333333333	7703.866666666667	64.18393044587242
448.35380003815635	1587.1333333333334	7645.766666666666	63.637767316512175
449.1285666418239	1586.4666666666667	7623.7	64.72327432692596
449.90326110624983	1587.0333333333333	7615.033333333334	63.98898166237381
450.67788342926883	1586.4666666666667	7635.2	63.03544164142261
451.4524336087157	1587.2	7676.966666666666	63.084061765020905
452.22691164242536	1586.9	7712.666666666667	61.23249145615126
453.00131752823256	1587.0666666666666	7776.066666666667	61.05352407689546
453.7756512639721	1587.0666666666666	7850.4	60.66941221472787
454.5499128474788	1587.4	7912.333333333333	59.81503404501594
455.32410227658755	1586.8666666666666	7954.766666666666	59.98504753431321
456.09821954913303	1586.8	7976.666666666667	59.511866389036435
456.8722646629501	1587.3	7947.533333333334	57.552883041475624
457.6462376158736	1587.4333333333334	7897.9	56.920313462441605
458.4201384057383	1586.5666666666666	7791.366666666667	55.580220330882085
459.1939670303791	1586.4666666666667	7653.2	53.199035273966935
459.96772348763074	1586.9333333333334	7516.633333333333	52.57571847589853
460.741407775328	1587.7	7370.1	50.89723618314166
461.51501989130577	1586.9333333333334	7234.766666666666	50.11247194225828
462.2885598333988	1587.3	7123.566666666667	49.144394858659396
463.0620275994419	1586.9	7030.733333333334	47.479065566448035
463.83542318726995	1586.4333333333334	6972.433333333333	46.12796743892034
464.6087465947177	1587.6333333333334	6924.633333333333	43.73088353768601
465.38199781962	1586.9	6896.866666666667	42.480470912242914
466.1551768598116	1586.4666666666667	6899.133333333333	42.283550422522296
466.92828371312737	1587.2	6903.233333333334	40.455291840541264
467.7013183774021	1586.3	6939.033333333334	37.98086902926849
468.4742808504707	1586.7333333333333	6978.833333333333	36.89545547352309
469.24717113016777	1587.0666666666666	7041.966666666666	36.17248211292502
470.0199892143283	1586.9	7113.7	34.69357267546843
470.792735100787	1587.1	7191.333333333333	33.62228883508435
471.5654087873788	1586.6333333333334	7253.7	31.59440728744238
472.33801027193834	1587.3	7329.966666666666	30.043358238882174
473.11053955230057	1587.0666666666666	7404.166666666667	29.222073146774154
473.88299662630027	1587.0333333333333	7454.4	27.864762152909027
474.65538149177223	1587.2	7503.733333333334	26.547522171277237
475.4276941465513	1586.7	7540.9	26.250384249097422
476.1999345884722	1587.3333333333333	7544.233333333334	24.316538989475873
476.97210281536985	1587.2333333333333	7553.433333333333	24.41870378231184
477.74419882507897	1586.9666666666667	7526.4	21.865702921989648
478.51622261543446	1586.8666666666666	7516.966666666666	22.222049581002988
479.2881741842711	1587.0333333333333	7475.733333333334	19.930361003145887
480.06005352942367	1586.7666666666667	7433.3	19.48921193632132
480.831860648727	1587.5	7391.266666666666	19.884111044647206
481.60359554001593	1586.9666666666667	7347.033333333334	17.759974258753445
482.37525820112523	1587.3666666666666	7291.666666666667	16.972943398759035
483.14684862988975	1587.7666666666667	7233.7	15.729885689386398
483.91836682414424	1587.1666666666667	7194.366666666667	15.489916612611205
484.68981278172356	1586.7333333333333	7152.666666666667	15.216094589358477
485.46118650046253	1587.7	7098.933333333333	14.931904960961269
486.23248797819593	1587.3	7058.2	14.179142402345523
487.0037172127586	1586.9666666666667	7029.3	14.051444528586803
487.7748742019853	1587.5666666666666	6989.333333333333	12.426153668609823
488.54595894371096	1587.2	6962.433333333333	13.007009162902367
489.31697143577026	1587.2333333333333	6921.766666666666	11.680898308799282
490.08791167599804	1586.8	6886.8	12.387130151111064
490.8587796622292	1587.0	6848.866666666667	10.351374233905846
491.6295753922984	1587.2	6834.766666666666	11.814784516653496
492.4002988640406	1587.1333333333334	6811.433333333333	10.966325404827696
493.17095007529053	1586.8333333333333	6778.366666666667	10.361932223485937
493.94152902388305	1587.1666666666667	6753.466666666666	10.226637509280504
494.71203570765294	1587.2666666666667	6716.1	9.698579046231698
495.482470124435	1586.6	6677.233333333334	9.147312301843106
496.25283227206404	1587.0666666666666	6661.0	9.652988549127791
497.02312214837485	1586.9	6624.133333333333	8.386004399413657
497.7933397512024	1586.8333333333333	6601.2	8.88405674598435
498.56348507838123	1586.8666666666666	6578.633333333333	8.62876741322119
499.3335581277464	1587.1333333333334	6558.766666666666	7.521926385191179
500.10355889713264	1587.1333333333334	6548.3	7.61513615396824
500.8734873843747	1586.4666666666667	6547.266666666666	7.701836682945606
501.6433435873074	1586.0333333333333	6549.5	8.199672984912796
502.4131275037657	1587.1	6542.933333333333	6.311397562218666
503.1828391315842	1587.1666666666667	6566.3	6.972448295929372
503.95247846859786	1586.9666666666667	6575.433333333333	7.304452518386966
504.72204551264144	1586.9	6597.233333333334	6.2832875435246915
505.49154026154974	1587.3	6641.633333333333	6.495587193903652
506.2609627131576	1586.0666666666666	6684.3	6.66408640542569
507.03031286529983	1586.4666666666667	6732.9	5.893485179454015
507.7995907158112	1586.8666666666666	6786.4	6.43153359948965
508.5687962625266	1587.7	6848.833333333333	4.942356145232473
509.33792950328075	1586.9333333333334	6929.066666666667	5.755797535554423
510.1069904359085	1587.1666666666667	7017.166666666667	5.880885573234122
510.8759790582447	1586.7	7102.9	6.834842342372879
511.6448953681241	1587.2	7185.066666666667	6.274960686842466
512.4137393633815	1587.1333333333334	7284.633333333333	6.471238314924135
513.1825110418519	1588.2666666666667	7370.766666666666	4.4969546176327695
513.9512104013698	1587.2333333333333	7489.9	6.092939354827704
514.7198374397702	1587.3333333333333	7586.1	5.229484795356873
515.4883921548881	1587.3	7692.966666666666	5.067810200718646
516.2568745445578	1586.7333333333333	7804.8	5.781819567940325
517.0252846066146	1587.2666666666667	7904.966666666666	4.1766491120241005
517.793622338893	1587.6333333333334	8013.133333333333	6.119177789260089
518.561887739228	1586.9666666666667	8090.566666666667	4.254467830270719
519.3300808054544	1586.5666666666666	8189.833333333333	4.232002036099796
520.0982015354069	1587.2333333333333	8297.7	4.81144333731875
520.8662499269203	1586.8666666666666	8383.966666666667	4.678731295972946
521.6342259778296	1587.3333333333333	8473.9	4.316034396286438
522.4021296859694	1587.5666666666666	8543.566666666668	3.548248973016658
523.1699610491747	1588.0333333333333	8623.533333333333	3.763208496110064
523.9377200652801	1587.3666666666666	8702.633333333333	4.528053521099999
524.7054067321207	1587.7	8768.333333333334	4.454029666765451
525.4730210475309	1587.6	8816.1	3.349372716958781
526.2405630093459	1586.8333333333333	8871.9	4.018658303622249
527.0080326154003	1587.4333333333334	8936.033333333333	3.600217189708429
527.7754298635291	1586.7666666666667	8987.866666666667	3.499638036062081
528.5427547515668	1587.0333333333333	9028.833333333334	3.5098364182552393
529.3100072773485	1587.6666666666667	9070.066666666668	3.3951583675456956
530.077187438709	1587.6333333333334	9127.066666666668	4.208064132051961
530.8442952334829	1586.4666666666667	9157.7	3.0970453069125465
531.6113306595051	1586.8333333333333	9186.633333333333	3.3674634682620797
532.3782937146104	1587.2333333333333	9235.8	2.880767231566956
533.1451843966338	1587.3333333333333	9260.666666666666	2.1162490364607507
533.9120027034099	1586.9	9318.433333333332	3.0458075054300626
534.6787486327736	1586.7333333333333	9355.566666666668	2.564146330257791
535.4454221825597	1587.2333333333333	9398.866666666667	2.5668333290842473
536.212023350603	1587.1	9430.866666666667	3.3441565679211775
536.9785521347383	1587.3666666666666	9451.766666666666	2.2830118597462414
537.7450085328004	1586.9333333333334	9472.766666666666	2.487217856457627
538.5113925426242	1587.5333333333333	9495.433333333332	1.9466605977828215
539.2777041620444	1586.9	9507.1	1.6224510504803134
540.0439433888959	1587.9666666666667	9530.1	2.2129726290201215
540.8101102210134	1586.9666666666667	9564.266666666666	2.542577541078075
541.5762046562318	1587.2333333333333	9587.733333333334	2.524262857971346
542.3422266923859	1587.3	9597.866666666667	1.8472398194988997
543.1081763273105	1587.2333333333333	9602.433333333332	1.692022135304681
543.8740535588404	1586.8333333333333	9624.966666666667	1.4178789121547188
544.6398583848105	1587.2333333333333	9623.666666666666	1.4525184160736817
545.4055908030555	1587.2666666666667	9627.033333333333	1.6705736141003107
546.1712508114102	1586.9666666666667	9635.6	2.6285368565837683
546.9368384077096	1587.2	9623.966666666667	1.4867984370135994
547.7023535897882	1587.3666666666666	9634.333333333334	1.5553175647394537
548.4677963554811	1586.3666666666666	9640.266666666666	1.355593320307393
549.2331667026231	1587.3	9655.1	1.7314088656056692
549.9984646290487	1586.8666666666666	9653.566666666668	1.908254576222274
550.7636901325931	1587.8	9649.866666666667	1.7380510709388173
551.5288432110908	1586.9333333333334	9638.033333333333	0.7072190452118972
552.2939238623768	1586.6	9616.633333333333	1.4970922776103388
553.0589320842859	1587.1333333333334	9622.5	1.2051365242372807
553.8238678746528	1586.9333333333334	9620.333333333334	1.6429573009242966
554.5887312313124	1587.3666666666666	9621.166666666666	0.9813671843115119
555.3535221520995	1587.0333333333333	9619.866666666667	0.8496498070386248
556.1182406348488	1587.3333333333333	9613.033333333333	0.5992634852531874
556.8828866773954	1588.1333333333334	9614.133333333333	1.2282500604550115
557.6474602775738	1587.4	9633.533333333333	1.5283951724649436
558.411961433219	1586.9666666666667	9626.966666666667	1.4356139998270712
559.1763901421657	1587.2333333333333	9630.833333333334	0.8881851901029646
559.9407464022488	1587.0	9653.7	1.432654943412231
560.7050302113031	1587.6333333333334	9661.4	0.823780245189179
561.4692415671633	1586.9666666666667	9673.233333333334	0.4549631012483983
562.2333804676643	1587.2	9690.266666666666	0.8906113323536623
562.997446910641	1586.7	9709.666666666666	-0.08731740213386525
563.7614408939281	1587.5333333333333	9723.666666666666	0.5412391141235824
564.5253624153604	1587.2333333333333	9737.0	0.9335635426229163
565.2892114727728	1586.5	9754.266666666666	0.7308400167048122
566.0529880639999	1587.2	9787.666666666666	0.8941739554808422
566.8166921868768	1587.1666666666667	9798.5	0.6280776988511918
567.5803238392382	1586.8333333333333	9811.466666666667	0.14259451658685773
568.3438830189189	1587.0	9826.833333333334	0.5959945530760982
569.1073697237535	1587.3333333333333	9834.666666666666	0.06670623944432645
569.8707839515772	1587.1	9851.066666666668	0.29614831787237866
570.6341257002246	1587.4666666666667	9858.733333333334	-0.22047093240959037
571.3973949675305	1587.6333333333334	9884.466666666667	0.9432264661561092
572.1605917513298	1587.7333333333333	9877.333333333334	-0.48521212942218495
572.9237160494572	1587.1	9912.5	-0.08867144534457592
573.6867678597476	1587.0	9913.9	0.6419881741600821
574.4497471800358	1586.5333333333333	9927.1	0.5609840101872833
575.2126540081566	1586.3333333333333	9923.733333333334	0.08508853419699587
575.9754883419448	1587.2	9941.466666666667	0.10744844517436174
576.7382501792351	1586.9666666666667	9954.2	-0.2438812109624808
577.5009395178625	1587.0333333333333	9975.0	-0.563990887861637
578.2635563556619	1586.5333333333333	9997.433333333332	-0.5211978200533001
579.0261006904677	1587.2666666666667	10009.766666666666	0.22006046796461812
579.7885725201152	1586.7666666666667	10022.966666666667	0.45497709353802085
580.5509718424388	1587.6333333333334	10035.3	-0.09938128083963088
581.3132986552736	1586.7	10060.433333333332	-0.29545179490635604
582.0755529564542	1587.5333333333333	10056.6	-0.7992335017387543
582.8377347438156	1587.5333333333333	10079.166666666666	-0.6609567295556195
583.5998440151925	1587.3666666666666	10112.366666666667	0.34825442674333323
584.3618807684197	1587.0666666666666	10137.7	0.27435757730198357
585.123845001332	1587.9333333333334	10143.433333333332	-0.4836618589059893
585.8857367117644	1587.4333333333334	10174.333333333334	0.08936083135982999
586.6475558975515	1586.8666666666666	10215.833333333334	0.2064013688922036
587.4093025565281	1587.4	10257.5	0.13359670090027215
588.1709766865292	1587.8	10306.966666666667	0.01660337507959453
588.9325782853895	1586.9666666666667	10352.1	-0.424253573404389
589.6941073509438	1587.2	10435.433333333332	0.5271399182079572
590.4555638810269	1587.1333333333334	10506.866666666667	0.19967152236874458
591.2169478734736	1586.8666666666666	10563.1	-0.09191741864428274
591.9782593261189	1587.4	10661.066666666668	0.9903004613838166
592.7394982367973	1587.4	10731.766666666666	0.19476544847092975
593.5006646033439	1588.0666666666666	10818.433333333332	0.3232011625425089
594.2617584235933	1587.5	10900.1	0.16014353146912624
595.0227796953804	1586.8	10997.033333333333	-0.14612119222477601
595.78372841654	1587.2666666666667	11114.8	0.2203742079350441
596.544604584907	1587.3666666666666	11234.4	0.1155627272939095
597.3054081983161	1587.2666666666667	11352.8	0.5621955028034743
598.0661392546021	1587.2	11453.366666666667	-0.7169105368499223
598.8267977515999	1587.2666666666667	11584.1	-0.17952813650458702
599.5873836871442	1587.6	11718.366666666667	0.6606828277826566
600.34789705907	1587.4	11833.1	0.09185032603772868
601.1083378652119	1587.5333333333333	11978.966666666667	0.8576131917043816
601.8687061034049	1586.9	12118.533333333333	0.521275300987908
602.6290017714836	1587.2666666666667	12248.033333333333	0.7393381814288386
603.3892248672829	1586.8333333333333	12371.4	0.05772416700070664
604.1493753886377	1587.3	12532.233333333334	0.6605119750403715
604.9094533333828	1586.6333333333334	12667.033333333333	-0.05095030047895704
605.6694586993528	1586.8	12803.9	0.5927772196418055
606.4293914843829	1587.2	12900.733333333334	-0.5779818591704349
607.1892516863076	1587.2666666666667	13054.466666666667	0.030299262711838932
607.9490393029618	1587.1	13199.9	-0.770958893398688
608.7087543321802	1587.2	13353.466666666667	0.10213004567005524
609.4683967717978	1587.1333333333334	13478.7	-0.02312948792276846
610.2279666196492	1587.1	13627.433333333332	0.04809595861976822
610.9874638735695	1586.2333333333333	13721.466666666667	-0.7997192030601745
611.7468885313933	1586.3666666666666	13872.333333333334	0.34419825410240645
612.5062405909555	1586.3666666666666	14014.233333333334	0.08387661693728292
613.2655200500909	1586.7666666666667	14134.3	0.17886518917043537
614.0247269066342	1587.4666666666667	14227.8	0.15463778309312454
614.7838611584203	1587.5333333333333	14330.9	0.1033884353261918
615.5429228032841	1587.3333333333333	14443.8	-0.2757843473304693
616.3019118390603	1586.7666666666667	14555.3	-0.12946889670860712
617.0608282635836	1586.8333333333333	14659.733333333334	-0.07086563094464335
617.8196720746892	1587.5666666666666	14759.766666666666	-0.058244039487982444
618.5784432702114	1587.0	14833.233333333334	-0.13440287660024414
619.3371418479854	1586.8666666666666	14911.5	-0.06952692141540132
620.0957678058459	1587.5	14990.166666666666	0.49389538080675205
620.8543211416277	1587.0	15046.2	0.07744886010779643
621.6128018531655	1586.8333333333333	15112.233333333334	-0.3070727583119319
622.3712099382943	1587.2333333333333	15155.1	-0.6045500178666011
623.1295453948488	1586.5	15229.366666666667	-0.06896619962941855
623.8878082206638	1587.3333333333333	15293.633333333333	0.08767277466208077
624.6459984135743	1587.1333333333334	15315.533333333333	-0.13284562384594506
625.4041159714149	1587.3	15381.833333333334	0.07871484848765281
626.1621608920203	1586.2666666666667	15446.266666666666	0.6773505119929171
626.9201331732256	1587.3666666666666	15470.066666666668	-0.5429443780899514
627.6780328128656	1587.3	15513.7	0.08108851327668515
628.4358598087749	1586.8	15545.866666666667	0.32160971853163983
629.1936141587885	1587.0	15557.866666666667	0.07150304723192494
629.9512958607411	1587.5666666666666	15597.8	-0.007232894189878923
630.7089049124675	1586.3666666666666	15609.166666666666	0.1249327074513582
631.4664413118026	1586.7	15599.866666666667	-0.9009288008794837
632.2239050565811	1587.3	15654.233333333334	0.475711266144894
632.9812961446379	1586.5	15664.766666666666	-0.7027786094882758
633.7386145738079	1586.4666666666667	15701.533333333333	-0.2501755455119769
634.4958603419257	1587.4666666666667	15715.733333333334	0.38441261658058934
635.2530334468262	1586.3666666666666	15692.2	0.053369647777480975
636.0101338863443	1587.4333333333334	15688.466666666667	0.24132406715154853
636.7671616583146	1586.1333333333334	15651.533333333333	-0.2706022538510524
637.5241167605723	1587.1	15653.566666666668	-0.06380251863381987
638.2809991909518	1586.7666666666667	15634.866666666667	-0.4562690792783303
639.037808947288	1587.3666666666666	15635.066666666668	0.21646383818654485
639.7945460274159	1586.5333333333333	15626.566666666668	-0.18040258736210787
640.5512104291702	1586.8333333333333	15616.833333333334	-0.1691860838060928
641.3078021503857	1587.1666666666667	15616.4	0.48112239629012005
642.0643211888971	1586.8333333333333	15569.066666666668	-0.16251928445065156
642.8207675425394	1587.5333333333333	15556.666666666666	0.09120567631897707
643.5771412091474	1587.2666666666667	15545.633333333333	0.21266138674598906
644.3334421865558	1586.9666666666667	15509.7	0.7524072959604413
645.0896704725996	1587.0666666666666	15459.333333333334	0.4447824054570229
645.8458260651132	1587.3	15436.033333333333	0.40368455647936274
646.6019089619319	1586.8666666666666	15427.166666666666	-0.2101882874493807
647.3579191608902	1587.1	15425.833333333334	-0.23425970878276742
648.1138566598231	1586.7	15424.266666666666	0.16846645487483292
648.8697214565653	1586.8	15434.033333333333	0.6549404419031734
649.6255135489516	1587.0666666666666	15390.466666666667	-0.024120858379027093
650.3812329348169	1586.6333333333334	15364.9	-0.26888958710737554
651.1368796119959	1586.5333333333333	15395.066666666668	-0.7928935342319817
651.8924535783235	1587.0333333333333	15411.533333333333	-0.28578101373035214
652.6479548316345	1586.8	15368.966666666667	-0.22997185213116406
653.4033833697637	1586.8333333333333	15334.866666666667	0.06107746620349717
654.1587391905458	1586.9333333333334	15315.866666666667	0.4832071140761278
654.9140222918159	1586.6	15310.1	-0.08859988441059481
655.6692326714084	1586.9666666666667	15320.7	0.2678194202247512
656.4243703271585	1587.4666666666667	15310.933333333332	0.006329270250606513
657.1794352569008	1587.4333333333334	15345.633333333333	0.2799774514793236
657.9344274584702	1586.7666666666667	15361.566666666668	0.13769491298777206
658.6893469297014	1586.7666666666667	15394.2	0.31465067819000325
659.4441936684294	1586.5333333333333	15427.633333333333	0.1684234406941049
660.1989676724888	1587.8	15461.5	-0.2899816751643903
660.9536689397146	1586.6	15496.4	-0.2028968618466871
661.7082974679414	1587.3666666666666	15558.933333333332	-0.1274263800885333
662.4628532550042	1587.0666666666666	15605.8	0.26133974708880303
663.2173362987378	1587.1	15638.766666666666	-0.3902826738272643
663.9717465969768	1587.7333333333333	15673.3	-0.2907567341781468
664.7260841475563	1587.6666666666667	15726.833333333334	0.28984819109975374
665.480348948311	1587.0333333333333	15766.833333333334	-0.2510744471402366
666.2345409970756	1586.7	15824.0	-0.20941024808049954
666.988660291685	1586.8666666666666	15889.533333333333	-0.2843218200751506
667.742706829974	1586.9333333333334	15966.0	0.05738995836144961
668.4966806097776	1586.7333333333333	16062.6	-0.03200018288892665
669.2505816289303	1586.5333333333333	16138.166666666666	-0.44048870511270477
670.0044098852671	1587.3	16242.866666666667	0.03951301677965885
670.7581653766227	1586.5666666666666	16365.866666666667	-0.03721981227342871
671.511848100832	1587.3333333333333	16452.833333333332	0.23962849004498932
672.2654580557298	1586.9	16558.3	-0.23876914593291984
673.0189952391509	1587.5666666666666	16673.333333333332	-0.23312313632380904
673.7724596489301	1587.1333333333334	16771.333333333332	0.4168319282264699
674.5258512829022	1587.0666666666666	16861.733333333334	0.031276697744603295
675.279170138902	1586.7666666666667	16941.866666666665	-0.1036934310589565
676.0324162147645	1586.5666666666666	17023.933333333334	0.07596487678460866
676.7855895083242	1586.8	17145.533333333333	-0.4277920774416885
677.5386900174161	1586.4333333333334	17287.0	0.24164056097254913
678.2917177398749	1587.2666666666667	17391.766666666666	-0.09982949587853776
679.0446726735356	1587.2666666666667	17515.8	-0.6457047425978788
679.797554816233	1587.3	17649.266666666666	0.03695444379963725
680.5503641658016	1587.1666666666667	17772.133333333335	-0.37639611438591825
681.3031007200765	1586.6333333333334	17885.133333333335	0.4630038735908793
682.0557644768925	1587.3333333333333	17989.0	-0.23912489817191987
682.8083554340842	1587.5	18103.733333333334	-0.0324292986412616
683.5608735894867	1587.1	18220.733333333334	-0.22187336589097095
684.3133189409347	1587.4333333333334	18362.633333333335	-0.024162468449164396
685.0656914862628	1586.6333333333334	18479.133333333335	-0.41115423978270654
685.8179912233061	1587.8	18610.3	-0.5881007383286949
686.5702181498993	1587.2666666666667	18757.566666666666	-0.1601617077834431
687.3223722638772	1586.8333333333333	18877.133333333335	-0.23436964874961694
688.0744535630747	1587.4666666666667	19013.366666666665	-0.04485792389433208
688.8264620453265	1586.4666666666667	19122.533333333333	-0.18900436989903915
689.5783977084674	1587.1666666666667	19249.233333333334	0.07705270973076102
690.3302605503324	1586.4	19370.766666666666	-0.3490658802118397
691.082050568756	1587.6333333333334	19503.6	-0.176112931003508
691.8337677615733	1586.8666666666666	19573.266666666666	-0.39018039397453474
692.585412126619	1587.0666666666666	19674.766666666666	-0.38239868801339494
693.3369836617278	1588.1666666666667	19765.233333333334	0.24775562161503523
694.0884823647348	1587.7666666666667	19821.7	-0.1349472814397461
694.8399082334745	1586.8666666666666	19861.166666666668	-0.06732983756346343
695.5912612657819	1587.0	19908.5	0.22603780264355017
696.3425414594917	1586.6666666666667	19997.333333333332	0.5641501940106272
697.0937488124388	1586.6	20102.766666666666	0.4169151003278503
697.8448833224579	1586.4333333333334	20136.1	-0.36274256173486763
698.5959449873841	1587.6	20193.366666666665	0.1097209245148323
699.3469338050518	1586.8666666666666	20272.266666666666	0.18907975030016136
700.0978497732962	1587.1333333333334	20320.333333333332	0.020865331240042827
700.8486928899517	1587.1	20366.166666666668	-0.034688396312086665
701.5994631528534	1587.1666666666667	20387.9	0.1209061441424317
702.3501605598362	1587.3333333333333	20394.833333333332	-0.10697770984802576
703.1007851087347	1587.3333333333333	20378.033333333333	-0.1964093098994808
703.8513367973837	1586.6666666666667	20364.9	-0.43226993796810054
704.6018156236181	1587.5	20382.433333333334	-0.1686483338407476
705.3522215852728	1586.9	20333.2	-0.3797717858153421
706.1025546801824	1587.3	20345.933333333334	0.27173174912352266
706.8528149061818	1587.1333333333334	20322.466666666667	0.09736903390771602
707.603002261106	1587.2	20313.833333333332	-0.09120943201480486
708.3531167427894	1586.4333333333334	20306.9	-0.20951297131259577
709.1031583490673	1586.9	20286.333333333332	-0.01393478102173087
709.8531270777742	1587.1333333333334	20253.066666666666	0.04808715450837917
710.6030229267449	1586.8	20200.166666666668	0.25439763477578453
711.3528458938142	1587.1333333333334	20127.7	0.08433463605628132
712.1025959768172	1586.9666666666667	20073.633333333335	0.151160156524763
712.8522731735884	1586.8	20016.566666666666	0.06834340992175879
713.6018774819628	1586.6333333333334	19913.866666666665	0.18092229486700548
714.351408899775	1587.6666666666667	19804.066666666666	-0.3558775283324021
715.1008674248601	1586.4333333333334	19750.766666666666	0.2559037037216005
715.8502530550527	1587.0333333333333	19651.5	0.05610014739919205
716.5995657881876	1586.9666666666667	19536.133333333335	0.2057130291418613
717.3488056220998	1587.3333333333333	19427.833333333332	0.03976234560983823
718.097972554624	1587.3666666666666	19340.7	0.10193988308275381
718.8470665835949	1586.7333333333333	19267.666666666668	0.05977376565987359
719.5960877068475	1587.0666666666666	19188.733333333334	-0.14308264812857577
720.3450359222164	1586.3	19146.933333333334	0.059358792416845
721.0939112275368	1587.1666666666667	19114.466666666667	-0.35996024034401125
721.842713620643	1586.9666666666667	19096.133333333335	0.4433881120051971
722.5914430993702	1586.7333333333333	19024.5	-0.028225198107443852
723.340099661553	1586.8	18990.966666666667	0.1588995391427239
724.0886833050263	1587.0	18936.133333333335	-0.032541203304425434
724.837194027625	1587.7	18904.666666666668	0.4056353318299065
725.5856318271836	1587.7333333333333	18841.2	-0.6698822688245228
726.3339967015373	1587.3666666666666	18785.466666666667	-0.29451225202634257
727.0822886485207	1587.3	18781.6	-0.3114042742812209
727.8305076659686	1587.5	18775.966666666667	-0.17514658708197584
728.5786537517159	1586.4666666666667	18722.6	0.25351182889349255
729.3267269035974	1587.8	18638.8	-0.3818868979279024
730.0747271194479	1587.1333333333334	18603.7	-0.43705459484943443
730.822654397102	1587.1333333333334	18578.733333333334	-0.16780739693102645
731.5705087343949	1587.0333333333333	18558.566666666666	0.18428409961272335
732.3182901291611	1586.8666666666666	18522.566666666666	-0.2563615992927823
733.0659985792356	1586.9333333333334	18511.833333333332	0.0701432474571534
733.8136340824532	1586.9333333333334	18464.333333333332	0.14412484568393688
734.5611966366486	1587.0666666666666	18445.2	0.16576535239459478
735.3086862396566	1586.6333333333334	18406.866666666665	-0.10670858726600711
736.056102889312	1588.0	18418.3	0.2004598247399149
736.8034465834498	1587.5666666666666	18440.433333333334	-0.5768595450435351
737.5507173199047	1587.3666666666666	18470.766666666666	-0.5055944949604212
738.2979150965115	1587.2333333333333	18482.966666666667	0.2314011269909778
739.045039911105	1586.6666666666667	18454.266666666666	0.44823355354833294
739.79209176152	1586.7333333333333	18471.866666666665	-0.04372269030980949
740.5390706455914	1587.9666666666667	18487.566666666666	-0.03683296414177786
741.285976561154	1587.2333333333333	18464.766666666666	-0.11577904417050648
742.0328095060426	1587.2333333333333	18436.733333333334	-0.08848487060933845
742.7795694780918	1588.1	18422.133333333335	0.6127187786068263
743.5262564751367	1587.8333333333333	18388.533333333333	-0.03704977801112563
744.272870495012	1587.3333333333333	18329.366666666665	-0.45544687460800265
745.0194115355524	1587.3666666666666	18292.166666666668	0.2930117080724206
745.765879594593	1586.7666666666667	18275.3	0.45391393133258423
746.5122746699683	1587.5333333333333	18285.1	-0.4020932558288494
747.2585967595134	1587.6666666666667	18313.866666666665	-0.01990598415812174
748.0048458610628	1586.5333333333333	18328.033333333333	0.5684840314113129
748.7510219724516	1587.3333333333333	18321.466666666667	-0.10033851069114703
749.4971250915144	1586.6666666666667	18317.6	-0.13063348614479506
750.243155216086	1587.0666666666666	18318.766666666666	-0.5490629668021328
750.9891123440015	1587.2666666666667	18394.3	0.026702199728545883
751.7349964730954	1587.5	18438.733333333334	-0.2782513252944247
752.4808076012027	1586.9	18450.566666666666	-0.36897335332444087
753.2265457261582	1587.1666666666667	18502.466666666667	0.12668010244179065
753.9722108457964	1586.3333333333333	18581.833333333332	0.31015984078688896
754.7178029579526	1586.9666666666667	18604.4	-0.2797853667612306
755.4633220604613	1587.0666666666666	18663.433333333334	0.1772158148979673
756.2087681511574	1587.0	18689.3	-0.10748763620174231
756.9541412278757	1587.5666666666666	18742.833333333332	0.48717496339780547
757.699441288451	1586.4666666666667	18813.533333333333	-0.4199636752898311
758.4446683307182	1586.5333333333333	18899.433333333334	-0.03678980767593904
759.1898223525119	1587.0	18967.7	-0.05996506470651075
759.9349033516671	1587.6	19026.8	0.27900711067204026
760.6799113260186	1586.8	19094.466666666667	0.16126867970321312
761.424846273401	1586.6333333333334	19154.266666666666	-0.41594239533473093
762.1697081916495	1587.2	19197.566666666666	-0.14219019968944124
762.9144970785986	1587.3	19237.366666666665	-0.44923401079650804
763.6592129320832	1587.6666666666667	19288.933333333334	0.12923507963336234
764.4038557499381	1586.8	19342.433333333334	0.055445145004623685
765.1484255299982	1587.2333333333333	19401.3	-0.32006350992868965
765.8929222700982	1587.0333333333333	19472.066666666666	-0.16104448405265992
766.637345968073	1587.8666666666666	19560.466666666667	0.16676537075788966
767.3816966217572	1586.6333333333334	19646.8	0.1972309295572034
768.1259742289859	1587.1	19750.566666666666	-0.059771711631698976
768.8701787875938	1586.4	19844.266666666666	-0.04043551544432985
769.6143102954156	1586.8333333333333	19899.166666666668	-0.057704991159629355
770.3583687502863	1587.0666666666666	19972.266666666666	0.2362838775508663
771.1023541500406	1587.7333333333333	20038.866666666665	0.10357757247562849
771.8462664925133	1587.6333333333334	20107.9	0.3354600693022236
772.5901057755393	1587.4333333333334	20169.933333333334	-0.6655676479354125
773.3338719969533	1587.0666666666666	20275.633333333335	-0.17735109173331767
774.0775651545903	1586.4666666666667	20336.666666666668	-0.8754175145196144
774.8211852462848	1586.5666666666666	20432.266666666666	-0.1090647966624205
775.5647322698719	1586.9333333333334	20498.533333333333	-0.5026304708044066
776.3082062231862	1586.6666666666667	20568.833333333332	0.26242603777049234
777.0516071040627	1586.9	20654.533333333333	0.3607781696079889
777.7949349103361	1587.1	20735.133333333335	-0.03628791161071131
778.5381896398412	1586.4333333333334	20840.733333333334	-0.12253542391878885
779.281371290413	1587.4	20950.233333333334	0.34854136286345305
780.024479859886	1587.4333333333334	21056.033333333333	-0.49494286574044444
780.7675153460953	1587.4666666666667	21182.966666666667	-0.12261779013596211
781.5104777468754	1587.1666666666667	21267.6	0.15376290137428836
782.2533670600615	1586.9	21399.033333333333	0.5527515339427723
782.996183283488	1587.4	21537.966666666667	-0.09286912530704461
783.73892641499	1587.5	21666.566666666666	0.012977723855602741
784.4815964524023	1587.3	21804.766666666666	0.08450075276604319
785.2241933935596	1587.1333333333334	21949.666666666668	0.3015420390340544
785.9667172362967	1586.5666666666666	22042.5	-0.28793482228943484
786.7091679784486	1587.9	22154.666666666668	0.4549430190131307
787.4515456178499	1586.7	22216.2	-0.047013831895327235
788.1938501523355	1587.4	22368.7	-0.0933358472878236
788.9360815797401	1587.4666666666667	22494.833333333332	-0.22013077911642095
789.6782398978987	1587.0	22580.566666666666	0.1696667596874566
790.420325104646	1587.4333333333334	22672.3	0.2726584907488703
791.1623371978169	1586.9	22716.1	0.04864774063402615
791.9042761752461	1586.5333333333333	22787.966666666667	0.06487149021893471
792.6461420347684	1587.5	22878.266666666666	0.02991847078884206
793.3879347742187	1587.5333333333333	22992.033333333333	-0.38533649469968145
794.1296543914318	1586.6666666666667	23086.866666666665	0.15960581243939642
794.8713008842426	1586.8666666666666	23172.133333333335	-0.17433790159942636
795.6128742504857	1587.3666666666666	23324.233333333334	-0.13650599390089302
796.354374487996	1586.5333333333333	23446.833333333332	0.223227887270005
797.0958015946084	1586.9333333333334	23527.233333333334	-0.22955404866318344
797.8371555681575	1587.0333333333333	23655.6	-0.42552085362274966
798.5784364064783	1587.0333333333333	23812.533333333333	0.7242485752839265
799.3196441074057	1587.9333333333334	23893.033333333333	-0.28288109404866996
800.0607786687742	1587.2666666666667	23981.733333333334	-0.43289310719034935
800.8018400884189	1586.4	24035.5	-0.522665239111537
801.5428283641745	1587.1333333333334	24132.9	-0.20285405809421972
802.2837434938757	1587.4	24264.6	0.206881698552828
803.0245854753575	1586.1333333333334	24413.233333333334	0.253745981603007
803.7653543064547	1586.6666666666667	24528.433333333334	0.231642412048717
804.5060499850019	1587.0333333333333	24618.866666666665	0.3439488302753383
805.2466725088342	1587.4666666666667	24685.6	-0.1867278382568127
805.9872218757862	1587.7	24793.033333333333	-0.10604034828307024
806.7276980836928	1587.2666666666667	24943.166666666668	0.019834732378922575
807.4681011303886	1587.3	25083.566666666666	0.1503589200427252
808.2084310137088	1586.5	25121.166666666668	-0.17219753678381017
808.948687731488	1587.1	25208.8	-0.12132671319383888
809.688871281561	1587.0666666666666	25293.633333333335	0.12886687065443833
810.4289816617627	1587.2666666666667	25396.866666666665	0.535378949684278
811.1690188699278	1586.6333333333334	25438.6	-0.602264055848501
811.9089829038911	1586.6666666666667	25518.4	0.23113612470301334
812.6488737614875	1587.4	25606.1	0.15372007831607604
813.3886914405518	1586.5333333333333	25706.833333333332	-0.06241406707791713
814.1284359389189	1586.9666666666667	25843.233333333334	0.3241910440909808
814.8681072544233	1587.2666666666667	25948.3	-0.2869267307814882
815.6077053849002	1587.0333333333333	26091.933333333334	0.08862284580498396
816.3472303281842	1586.8	26145.666666666668	-0.1284833896460422
817.0866820821101	1587.3	26171.833333333332	0.41474494630421077
817.8260606445127	1587.0333333333333	26235.933333333334	0.3213760570697311
818.5653660132269	1586.9	26314.166666666668	0.3285595347075945
819.3045981860876	1587.1	26405.0	0.12542935799597257
820.0437571609293	1587.5	26564.633333333335	0.04115279997787736
820.7828429355872	1587.3	26656.1	-0.009239423500309586
821.5218555078957	1586.7333333333333	26726.1	-0.10248905317402802
822.26079487569	1586.9333333333334	26796.266666666666	-0.13665021707560643
822.9996610368046	1587.3333333333333	26885.9	-0.370643860908802
823.7384539890745	1587.0	26996.3	0.10313367571654374
824.4771737303345	1586.8666666666666	27049.5	-0.21485432907498767
825.2158202584193	1587.1	27111.633333333335	-0.07712684929048014
825.9543935711638	1587.1666666666667	27190.966666666667	-0.04240320583719562
826.6928936664028	1587.1	27298.966666666667	0.1824591661843249
827.4313205419711	1587.0	27330.033333333333	-0.20633183083257475
828.1696741957036	1587.0333333333333	27405.5	-0.17546447955049746
828.907954625435	1587.3	27512.7	-0.17641538740296944
829.646161829	1587.0333333333333	27641.033333333333	0.15560533376897775
830.3842958042337	1586.5	27741.8	-0.16601280841261126
831.1223565489707	1586.3666666666666	27803.866666666665	0.023743902889739453
831.8603440610459	1587.0666666666666	27877.3	0.28532579157751864
832.598258338294	1587.3	27872.033333333333	-0.04626106605553212
833.3360993785501	1586.9	27915.333333333332	0.12978214020131254
834.0738671796487	1586.5	27997.7	-0.26630421045527747
834.8115617394246	1586.7666666666667	28138.366666666665	0.0648861137889285
835.5491830557129	1587.0333333333333	28303.433333333334	0.4819787016863163
836.2867311263482	1587.2666666666667	28347.2	-0.21633652431695444
837.0242059491653	1586.7333333333333	28442.4	-0.46010284399412166
837.7616075219992	1587.3666666666666	28557.9	0.013955771428959922
838.4989358426844	1586.7333333333333	28567.433333333334	-0.16898023295504688
839.2361909090561	1587.1333333333334	28577.466666666667	0.020918467979423958
839.9733727189487	1586.8333333333333	28642.166666666668	0.40523658761355663
840.7104812701973	1587.4333333333334	28773.1	-0.3300271997568963
841.4475165606366	1585.7333333333333	28978.633333333335	0.4367404766692671
842.1844785881015	1587.3	29140.166666666668	0.2627832353629284
842.9213673504267	1586.7333333333333	29301.9	0.6047575021766742
843.6581828454471	1587.4333333333334	29316.633333333335	0.12688065992206016
844.3949250709974	1587.1333333333334	29333.566666666666	-0.07147278781668073
845.1315940249126	1586.5333333333333	29450.833333333332	-0.4201006694768217
845.8681897050272	1587.0	29566.066666666666	0.42965783631390314
846.6047121091764	1586.7666666666667	29667.4	-0.1067021452912514
847.3411612351948	1586.9	29795.6	-0.05952620699721967
848.0775370809172	1586.6666666666667	29878.533333333333	0.24772547646881032
848.8138396441784	1586.3333333333333	29902.866666666665	0.18971065982128305
849.5500689228132	1587.1333333333334	29907.933333333334	-0.3561330170672105
850.2862249146566	1586.9333333333334	30008.5	0.3515927557133776
851.0223076175432	1587.3333333333333	30079.4	0.15906072960592924
851.7583170293079	1587.3333333333333	30296.366666666665	0.23655689050174322
852.4942531477856	1586.9333333333334	30411.633333333335	-0.07934428936834712
853.2301159708109	1587.0666666666666	30443.6	0.0707413564915826
853.9659054962187	1587.0	30442.533333333333	0.08328823950664023
854.7016217218439	1586.6666666666667	30496.366666666665	-0.14018689208566912
855.4372646455213	1586.9333333333334	30637.7	-0.0906841744092991
856.1728342650856	1586.6666666666667	30775.5	-0.3807300544411714
856.9083305783716	1586.9666666666667	30921.266666666666	0.36336811263391616
857.6437535832143	1586.6	31031.2	-0.08603049672169412
858.3791032774483	1586.8	31101.766666666666	0.07308757814498731
859.1143796589085	1586.8333333333333	31044.533333333333	-0.5721422827913849
859.8495827254299	1587.7	31235.9	-0.6401451332772293
860.5847124748469	1587.0	31350.233333333334	0.20141137318721095
861.3197689049947	1586.0333333333333	31423.1	0.38346500959934027
862.0547520137079	1587.0666666666666	31557.6	0.2768609024940821
862.7896617988213	1586.8333333333333	31693.666666666668	0.17987032213490708
863.5244982581698	1587.6	31821.933333333334	-0.22354644216018
864.2592613895882	1586.6333333333334	31826.766666666666	0.08952941058835236
864.9939511909114	1586.3333333333333	31825.433333333334	0.25907230565257366
865.728567659974	1586.7333333333333	31827.866666666665	0.1963120700795511
866.4631107946109	1586.8333333333333	31870.866666666665	0.4223000934792155
867.197580592657	1587.3333333333333	31907.9	0.16570593670604364
867.931977051947	1587.0	32039.9	0.24773991689423336
868.6663001703158	1587.5666666666666	32083.066666666666	0.3210217775244424
869.4005499455982	1587.1666666666667	32076.366666666665	-0.13102693871595444
870.1347263756289	1587.2666666666667	32080.033333333333	0.3581101369731717
870.8688294582428	1586.5	32181.7	-0.11212489321087422
871.6028591912748	1587.0333333333333	32294.033333333333	0.22587809438096168
872.3368155725594	1586.7	32431.666666666668	0.08730424218384564
873.0706985999318	1586.3333333333333	32505.666666666668	0.22104742132767086
873.8045082712266	1586.5	32541.4	-0.16972874856594847
874.5382445842787	1587.3333333333333	32697.233333333334	0.4646514403805805
875.2719075369228	1587.2666666666667	32756.166666666668	-0.024615300552352462
876.0054971269938	1586.8666666666666	32961.166666666664	0.4168551514756179
876.7390133523264	1586.7333333333333	33100.7	-0.21676721395649715
877.4724562107556	1587.0333333333333	33310.9	-0.0830437220436648
878.2058257001161	1586.7	33526.933333333334	-0.029459379763137474
878.9391218182427	1587.0666666666666	33692.26666666667	0.048700764918760804
879.6723445629702	1587.3	33808.13333333333	0.03145140519396047
880.4054939321335	1587.6333333333334	33903.26666666667	0.053759907216612286
881.1385699235674	1587.4333333333334	34041.066666666666	0.05710028171645236
881.8715725351066	1587.0333333333333	34215.03333333333	0.2844938428462148
882.604501764586	1586.4333333333334	34461.4	-0.0515178627783721
883.3373576098403	1587.3	34641.8	-0.17602343947493904
884.0701400687044	1587.0333333333333	34784.5	0.5406294581863531
884.8028491390132	1586.6	34875.23333333333	-0.1534846866251316
885.5354848186014	1586.5333333333333	34971.23333333333	-0.3796905827165628
886.2680471053038	1587.0666666666666	35157.96666666667	-0.032340383480372964
887.0005359969554	1587.2666666666667	35331.4	0.36867379193995414
887.7329514913906	1587.3	35466.833333333336	0.0935872195262873
888.4652935864447	1586.3666666666666	35620.13333333333	0.1535808368179082
889.1975622799522	1586.4666666666667	35840.833333333336	0.17330760555345273
889.929757569748	1587.1666666666667	36109.26666666667	0.08723139148960796
890.6618794536669	1587.2666666666667	36360.166666666664	-0.18563684637685138
891.3939279295437	1587.3666666666666	36534.63333333333	-0.13087945682535987
892.1259029952132	1586.5333333333333	36615.8	-0.20741111134719875
892.8578046485103	1587.4666666666667	36834.333333333336	0.30239286723335485
893.5896328872698	1586.7333333333333	36972.63333333333	-0.02168192507440725
894.3213877093264	1586.7	37195.03333333333	0.1960001683790473
895.0530691125149	1586.7666666666667	37441.566666666666	0.1219505235241554
895.7846770946703	1587.4	37721.63333333333	0.09135340404537773
896.5162116536272	1587.1333333333334	37896.833333333336	-0.05780687527065557
897.2476727872206	1586.4333333333334	37961.433333333334	-0.27809819739141894
897.9790604932853	1586.6	38098.166666666664	0.24470345327905538
898.7103747696559	1586.6	38111.53333333333	-0.681179292885531
899.4416156141674	1586.4	38284.6	0.14795291818219616
900.1727830246544	1586.8666666666666	38441.3	0.15282673364798838
900.9038769989521	1586.5333333333333	38669.23333333333	-0.2938595079335821
901.634897534895	1586.6	39018.63333333333	0.2673199296375815
902.365844630318	1586.9333333333334	39249.8	0.10725252175323563
903.0967182830558	1586.8333333333333	39418.7	-0.10751222476506725
903.8275184909435	1587.3666666666666	39581.5	0.000762038460165962
904.5582452518156	1586.7666666666667	39709.0	0.08506977299509795
905.288898563507	1586.4	39866.4	0.46918852910687736
906.0194784238527	1587.5333333333333	39929.96666666667	-0.18118991644364324
906.7499848306873	1587.1333333333334	40131.63333333333	0.18858130840056794
907.4804177818455	1586.1666666666667	40334.5	-0.05939877029386428
908.2107772751625	1586.7333333333333	40526.166666666664	-0.299542666342727
908.9410633084728	1586.8	40760.6	-0.2899959986284216
909.6712758796114	1587.0333333333333	40812.03333333333	-0.16346399021091038
910.4014149864129	1586.7666666666667	40949.833333333336	0.17766835967535344
911.1314806267123	1587.9	41091.666666666664	-0.39229959110606205
911.8614727983444	1586.9333333333334	41300.86666666667	-0.22557865815976894
912.5913914991438	1587.3	41532.86666666667	0.5323370174820371
913.3212367269456	1586.3666666666666	41650.5	-0.17484983944013477
914.0510084795844	1587.0666666666666	41822.13333333333	-0.06655746624324338
914.7807067548952	1586.9666666666667	41940.933333333334	0.0462796084096789
915.5103315507125	1586.9333333333334	41989.566666666666	-0.029380051092092865
916.2398828648716	1586.5	42111.933333333334	-0.383484587577476
916.9693606952068	1586.9666666666667	42264.933333333334	-0.15157850805936757
917.6987650395532	1586.4666666666667	42367.0	-0.14161597316711266
918.4280958957455	1587.3666666666666	42519.53333333333	0.026526066199253857
919.1573532616186	1586.7333333333333	42667.6	0.07118859516836493
919.8865371350073	1586.9333333333334	42710.13333333333	-0.06617606136851573
920.6156475137464	1586.8333333333333	42745.7	0.1523223755643639
921.3446843956707	1586.7	42703.5	-0.030277991401096018
922.0736477786149	1587.0	42646.666666666664	0.09132571128767823
922.802537660414	1585.9333333333334	42707.4	-0.2776723399589406
923.5313540389027	1587.0	42754.0	-0.10056100125194056
924.2600969119159	1586.9	42735.36666666667	0.06227500965362547
924.9887662772883	1587.0	42698.73333333333	0.03803120095507623
925.7173621328548	1587.2	42690.666666666664	0.225816430193869
926.4458844764501	1587.0	42600.63333333333	-0.25124022842608046
927.1743333059092	1587.0666666666666	42448.13333333333	0.23495481929606904
927.9027086190666	1587.3666666666666	42194.13333333333	0.38091348010582554
928.6310104137575	1587.2333333333333	41670.066666666666	0.2507202823733577
929.3592386878165	1585.8333333333333	41028.8	0.4693090955765258
930.0873934390784	1587.4333333333334	40269.333333333336	-0.09392517583411363
930.815474665378	1587.3333333333333	39499.63333333333	0.24712163002531898
931.5434823645503	1586.6666666666667	38612.8	0.37941642227926536
932.2714165344298	1586.9	37513.3	0.24707759370064833
932.9992771728516	1587.0	36418.8	0.4590772065415903
933.7270642776504	1586.7	35361.26666666667	-0.19369341463294237
934.4547778466609	1587.4	34357.4	0.334983411979422
935.1824178777181	1587.2666666666667	33480.833333333336	0.2310964599483828
935.9099843686568	1587.0333333333333	32724.466666666667	-0.09529858599167894
936.6374773173115	1586.6333333333334	32220.1	0.2746504785172704
937.3648967215174	1586.6	31913.533333333333	0.4207468031164293
938.0922425791092	1586.8666666666666	31708.8	-0.1561656414514027
938.8195148879216	1586.3666666666666	31793.5	0.12174415826053359
939.5467136457895	1586.7333333333333	31966.033333333333	0.16490880497278246
940.2738388505477	1586.6333333333334	32214.333333333332	0.14985901083285819
941.000890500031	1587.6333333333334	32597.466666666667	0.2288095275038885
941.7278685920743	1587.3	33122.4	0.05554973467753314
942.4547731245123	1587.1333333333334	33724.1	0.08875008439499757
943.1816040951798	1586.8333333333333	34371.76666666667	0.1285126844359956
943.9083615019116	1586.9	35074.03333333333	0.404388572701714
944.6350453425426	1587.0333333333333	35790.3	-0.17730494071704417
945.3616556149077	1586.7	36589.23333333333	-0.26337304074886975
946.0881923168415	1586.9	37446.066666666666	0.04037225891528112
946.8146554461789	1586.8666666666666	38208.4	0.2605806906847811
947.5410450007547	1586.9666666666667	38988.6	0.030191325925858308
948.2673609784038	1587.0666666666666	39780.63333333333	0.05875352323358233
948.9936033769609	1586.6	40568.13333333333	0.20244257753282094
949.7197721942608	1587.6666666666667	41329.5	0.5080798222350462
950.4458674281384	1587.3333333333333	41999.6	0.1744881945146117
951.1718890764284	1586.6666666666667	42733.63333333333	0.04257276802488235
951.8978371369658	1587.3	43498.96666666667	0.12332695346765549
952.6237116075853	1586.5666666666666	44126.5	-0.05512564741937266
953.3495124861216	1586.8666666666666	44725.4	0.19434501876217813
954.0752397704097	1587.0666666666666	45308.4	0.4714224371736101
954.8008934582843	1587.5666666666666	45828.1	-0.15834665320466418
955.5264735475803	1586.7	46416.0	0.4975887932413839
956.2519800361324	1587.3333333333333	46956.13333333333	0.3782798784042576
956.9774129217755	1587.2333333333333	47392.433333333334	0.20199942201222915
957.7027722023442	1587.0666666666666	47768.23333333333	0.3330344647590465
958.4280578756737	1586.6666666666667	48094.333333333336	0.4811799880459956
959.1532699395985	1588.0333333333333	48259.86666666667	0.05397397836993888
959.8784083919536	1587.2666666666667	48581.4	0.10166797763328934
960.6034732305736	1587.3	48973.73333333333	0.49885990017948545
961.3284644532936	1586.7666666666667	49259.5	0.07895976202674879
962.053382057948	1587.6666666666667	49611.13333333333	0.3658080357021997
962.7782260423721	1586.8333333333333	49902.1	0.2916334425976309
963.5029964044004	1586.8666666666666	50138.3	0.13568762460706393
964.2276931418677	1587.6666666666667	50346.73333333333	0.05136643896232
964.952316252609	1586.8	50392.76666666667	0.19402821862396413
965.6768657344589	1586.9	50362.9	-0.05490364159435248
966.4013415852523	1586.8666666666666	50411.6	0.1251405894659811
967.1257438028242	1587.0666666666666	50479.2	0.20286917882284827
967.8500723850091	1586.6	50585.0	0.08155132374399938
968.574327329642	1587.6333333333334	50630.4	-0.21896893726292563
969.2985086345576	1586.8	50765.36666666667	-0.11802460311781698
970.0226162975908	1587.2333333333333	50770.1	0.10774178673246423
970.7466503165765	1588.2333333333333	50672.8	-0.24619626886002166
971.4706106893493	1586.7666666666667	50614.9	0.3160526910637322
972.1944974137441	1587.3333333333333	50410.76666666667	-0.012749607672383834
972.9183104875957	1587.5	50067.566666666666	0.16426485987432968
973.6420499087391	1587.0	49719.433333333334	0.3746121704287556
974.3657156750087	1586.5	49513.0	0.16223432367619922
975.0893077842397	1587.4666666666667	49303.6	-0.021539984765477558
975.8128262342667	1587.0	49216.433333333334	-0.048627653184273624
976.5362710229247	1588.1	49154.666666666664	0.046871128218837085
977.2596421480483	1587.1333333333334	49078.833333333336	0.03383648471950933
977.9829396074724	1587.1333333333334	48980.9	-0.08735025714092913
978.7061633990318	1587.5	48828.76666666667	-0.16115607685806854
979.4293135205613	1587.0666666666666	48587.13333333333	-0.013860221355902605
980.1523899698958	1587.5333333333333	48417.96666666667	0.17376330746109603
980.87539274487	1587.0	48308.933333333334	0.2281046364628246
981.5983218433189	1587.3	48308.9	0.04152129674941642
982.3211772630771	1586.5	48346.36666666667	-0.10277239773046686
983.0439590019795	1587.1333333333334	48502.1	-0.032089942485657094
983.7666670578608	1587.6666666666667	48615.833333333336	0.18073134129190196
984.4893014285559	1586.5	48670.666666666664	0.20727727920026354
985.2118621118997	1586.8666666666666	48581.333333333336	0.08934268494411643
985.9343491057269	1587.1	48523.4	0.08883643269035812
986.6567624078724	1587.4333333333334	48416.4	0.36586102282205835
987.3791020161709	1586.8666666666666	48344.5	0.16133512280221468
988.1013679284573	1587.2333333333333	48272.2	0.026358343194448162
988.8235601425663	1586.5	48230.166666666664	0.08722084767065363
989.5456786563328	1586.9666666666667	48250.76666666667	0.026060051555305854
990.2677234675917	1587.0	48226.53333333333	-0.021726813519514016
990.9896945741776	1586.6333333333334	48187.933333333334	-0.032616549504255306
991.7115919739255	1587.1666666666667	48082.53333333333	0.02833406846083707
992.4334156646702	1587.0	47880.46666666667	0.46212013071053126
993.1551656442463	1587.3333333333333	47508.566666666666	-0.31292646117955697
993.8768419104888	1586.7666666666667	47194.03333333333	-0.10060926315168103
994.5984444612325	1587.2666666666667	46895.26666666667	0.01214165342753409
995.3199732943121	1587.3666666666666	46561.066666666666	0.35164373669376836
996.0414284075626	1586.9666666666667	46229.7	-0.2243397332392354
996.7628097988187	1586.9333333333334	45995.566666666666	0.07074418602202254
997.4841174659151	1586.7666666666667	45727.566666666666	0.0655972526332648
998.2053514066869	1587.4666666666667	45416.933333333334	0.014863353811438796
998.9265116189687	1586.8333333333333	44965.433333333334	-0.15115069539325987
999.6475981005952	1587.0	44344.63333333333	-0.2985167578107773
1000.3686108494015	1587.1333333333334	43835.433333333334	0.026042365605570154
1001.0895498632223	1587.4333333333334	43467.333333333336	0.1078613729772786
1001.8104151398923	1587.0666666666666	43116.76666666667	0.05856563100896181
1002.5312066772464	1587.2	42825.13333333333	0.28935970160466057
1003.2519244731194	1587.4	42481.23333333333	-0.08530600873095702
1003.9725685253462	1586.9333333333334	42171.166666666664	-0.2221685947079519
1004.6931388317614	1588.0	41773.066666666666	-0.13651152423347615
1005.4136353902	1586.7666666666667	41295.46666666667	0.23630370978173992
1006.1340581984969	1586.3	40713.96666666667	-0.2156452191291563
1006.8544072544867	1586.8333333333333	40044.03333333333	-0.20360144508875694
1007.5746825560042	1586.8333333333333	39456.666666666664	-0.254898946783903
1008.2948841008844	1588.1666666666667	38888.46666666667	-0.2956363805193389
1009.0150118869618	1587.0666666666666	38414.86666666667	-0.05109813902671277
1009.7350659120716	1587.0333333333333	38094.333333333336	-0.2338936339619888
1010.4550461740483	1586.1333333333334	37750.63333333333	0.10208732276948108
1011.174952670727	1587.2333333333333	37371.86666666667	0.0829395768271074
1011.8947853999423	1587.7333333333333	36968.1	-0.08141662484907262
1012.614544359529	1587.0666666666666	36385.26666666667	-0.5741334587260991
1013.334229547322	1588.3	35811.13333333333	0.01099830961596589
1014.0538409611561	1587.3333333333333	35146.0	-0.39366996979065483
1014.7733785988661	1586.8	34523.36666666667	-0.08218361576862791
1015.4928424582868	1586.8333333333333	34003.26666666667	-0.2455487551089695
1016.2122325372529	1587.2666666666667	33542.4	-0.119582204941277
1016.9315488335994	1587.5333333333333	33163.166666666664	0.006877105454724991
1017.6507913451611	1587.3666666666666	32776.23333333333	-0.259849304469908
1018.3699600697728	1587.2	32474.9	0.17672874672408093
1019.0890550052692	1587.2	32087.866666666665	0.1984400019172836
1019.8080761494851	1586.7	31546.133333333335	0.10728427665803333
1020.5270235002555	1587.5333333333333	30885.2	-0.127463545831775
1021.2458970554151	1587.1	30162.2	0.3907734487987816
1021.9646968127987	1587.7333333333333	29485.2	-0.13386007483166804
1022.6834227702411	1587.7666666666667	28945.433333333334	-0.3099749668393455
1023.4020749255772	1587.4	28445.666666666668	-0.031260609276753414
1024.1206532766416	1587.0333333333333	28059.366666666665	-0.11865095575321957
1024.8391578212693	1587.0333333333333	27733.633333333335	-0.06643483517284775
1025.5575885572953	1586.7666666666667	27366.9	-0.593138728153082
1026.2759454825539	1586.9666666666667	26948.433333333334	-0.3777094165494052
1026.9942285948803	1587.0666666666666	26413.566666666666	-0.3025266543886694
1027.7124378921092	1586.3333333333333	25830.2	-0.03940809133622698
1028.4305733720753	1586.9666666666667	25223.733333333334	0.10229222019018581
1029.1486350326138	1587.3	24660.733333333334	0.01443064973305003
1029.866622871559	1587.2333333333333	24156.766666666666	-0.22507903750631775
1030.584536886746	1587.2666666666667	23729.433333333334	0.13666507939997077
1031.3023770760096	1587.5	23371.233333333334	-0.1641140028450124
1032.0201434371845	1587.1666666666667	23037.133333333335	-0.18150891358587581
1032.7378359681059	1586.9333333333334	22714.766666666666	0.15556494208594904
1033.455454666608	1587.0666666666666	22301.333333333332	0.1432910279681004
1034.1729995305259	1587.2333333333333	21840.133333333335	-0.1529372020913831
1034.8904705576945	1587.0333333333333	21338.2	0.6102372468945626
1035.6078677459486	1587.2666666666667	20798.6	0.07159207498658005
1036.3251910931228	1586.5	20308.433333333334	-0.017010870464818934
1037.042440597052	1586.9333333333334	19860.4	-0.03485598496593377
1037.7596162555712	1586.6666666666667	19436.966666666667	-0.17595000884414036
1038.4767180665153	1587.5	19126.166666666668	0.31128878026149714
1039.1937460277186	1586.7666666666667	18844.933333333334	0.0931189210442977
1039.9107001370162	1586.9666666666667	18568.166666666668	0.3718493958927673
1040.627580392243	1586.9333333333334	18305.033333333333	-0.21988717834420518
1041.3443867912338	1587.0333333333333	17958.533333333333	0.10523838231708793
1042.0611193318232	1587.1	17560.866666666665	0.45881290354487503
1042.7777780118463	1586.7666666666667	17110.166666666668	0.022381987090164524
1043.4943628291376	1587.1666666666667	16642.9	-0.20667895593187746
1044.2108737815322	1587.2333333333333	16236.966666666667	-0.024703642512192023
1044.9273108668647	1587.2	15888.533333333333	-0.14472721305973169
1045.64367408297	1587.0666666666666	15547.533333333333	-0.5513140579361127
1046.359963427683	1587.3666666666666	15285.066666666668	0.6832655310625358
1047.0761788988382	1587.2666666666667	15009.5	-0.2803312070731361
1047.7923204942708	1587.3	14770.0	0.030749077668601774
1048.5083882118154	1587.2333333333333	14479.0	-0.2065690035459724
1049.224382049307	1587.3666666666666	14179.8	0.35767831603780464
1049.9403020045802	1586.6333333333334	13836.0	0.37952833441936185
1050.6561480754697	1586.8666666666666	13477.733333333334	-0.7565917147630461
1051.3719202598106	1586.5	13152.266666666666	0.1865383643873779
1052.0876185554378	1587.2	12856.766666666666	-0.032112919577077875
1052.8032429601856	1587.1333333333334	12599.1	-0.19057717223230528
1053.5187934718892	1586.8666666666666	12396.933333333332	0.1392956869857474
1054.2342700883835	1587.0333333333333	12230.7	0.3809959041633446
1054.949672807503	1586.2	12072.033333333333	0.1353174604669767
1055.6650016270826	1587.0	11900.9	0.20637669788156757
1056.3802565449573	1587.2666666666667	11686.2	-0.49856006854886675
1057.0954375589617	1586.9	11478.933333333332	-0.16094952278902935
1057.8105446669308	1586.5333333333333	11258.2	0.38934064153299447
1058.5255778666992	1587.5	11031.266666666666	0.09658432503597768
1059.240537156102	1587.5	10811.233333333334	-0.06748247956756176
1059.9554225329737	1587.1	10622.5	-0.14577537775326135
1060.6702339951491	1586.5666666666666	10476.733333333334	-0.5045016283063081
1061.3849715404633	1586.9	10343.666666666666	0.034718098631726535
1062.0996351667509	1587.5	10220.0	-0.9414385565114051
1062.8142248718468	1587.4666666666667	10116.866666666667	-0.38001660255087755
1063.528740653586	1586.8333333333333	9969.133333333333	0.1761927855671097
1064.2431825098029	1587.0333333333333	9778.9	-0.7627504935863094
1064.9575504383324	1587.1666666666667	9589.8	-0.3887534055577135
1065.6718444370097	1587.0666666666666	9385.833333333334	-0.4971910526922964
1066.386064503669	1587.0666666666666	9202.0	-1.059500807044229
1067.1002106361457	1586.7666666666667	9063.633333333333	-0.4818388636419823
1067.8142828322743	1587.3	8937.666666666666	-0.6002797837830633
1068.5282810898898	1587.2666666666667	8854.466666666667	0.17931974403294176
1069.2422054068265	1587.1	8746.5	0.14156479020622353
1069.95605578092	1587.3	8633.0	-0.6569924063737614
1070.6698322100044	1586.5333333333333	8508.833333333334	0.3305483474794121
1071.383534691915	1586.9	8343.733333333334	-0.6936142499597014
1072.0971632244864	1587.0666666666666	8166.3	-0.773826254599418
1072.8107178055534	1586.5333333333333	8021.3	0.40514017616584125
1073.524198432951	1587.3333333333333	7879.1	-0.22542589687658277
1074.2376051045137	1587.2666666666667	7783.433333333333	0.009345544927065044
1074.9509378180765	1586.8333333333333	7695.2	-0.30561513062150286
1075.6641965714741	1587.8666666666666	7617.833333333333	0.3914997461201869
1076.3773813625414	1587.5666666666666	7524.133333333333	1.0571681748151962
1077.0904921891133	1587.3	7408.5	-0.07708567618571235
1077.8035290490245	1587.0666666666666	7281.033333333334	-0.6072148643157873
1078.51649194011	1587.0333333333333	7156.133333333333	-0.1273533701326898
1079.2293808602042	1586.3666666666666	7029.5	-0.48643177330257836
1079.9421958071423	1587.0	6908.266666666666	0.6888313817883179
1080.6549367787588	1586.6	6801.033333333334	-0.74062238582522
1081.367603772889	1586.2	6726.633333333333	-0.5628748617380205
1082.080196787367	1586.8333333333333	6682.3	0.7250730415408811
1082.7927158200282	1587.3	6601.466666666666	-0.5337883586067865
1083.5051608687072	1587.0666666666666	6496.333333333333	-0.3949605659234011
1084.217531931239	1586.7333333333333	6382.6	-0.3681050040242122
1084.9298290054578	1586.8	6265.9	0.07425900065587998
1085.6420520891993	1586.5333333333333	6170.1	0.16426497718380464
1086.3542011802977	1587.1666666666667	6085.2	-0.17375898239298337
1087.0662762765878	1586.7333333333333	6018.4	-0.07512530400676679
1087.7782773759047	1587.8	5956.266666666666	-1.7164962439217923
1088.4902044760831	1587.2333333333333	5880.266666666666	-0.2528329295357204
1089.202057574958	1586.4333333333334	5803.8	0.473955686354519
1089.9138366703637	1586.8	5704.766666666666	-0.03866816656421509
1090.6255417601355	1586.8666666666666	5622.9	0.3983184607416979
1091.337172842108	1586.7333333333333	5543.833333333333	0.516134851809225
1092.048729914116	1586.9666666666667	5480.533333333334	0.9230571039274857
1092.7602129739944	1586.9333333333334	5439.533333333334	0.44738330152101474
1093.471622019578	1587.2333333333333	5387.933333333333	-1.004387044797474
1094.1829570487016	1586.8333333333333	5322.3	0.16667481492342218
1094.8942180592	1586.4333333333334	5230.4	0.5883618760803834
1095.605405048908	1586.5	5145.433333333333	-0.10574593406383877
1096.3165180156604	1587.5	5077.066666666667	-0.16176154288458566
1097.027556957292	1587.2	5027.3	-0.559324622245769
1097.7385218716379	1586.4333333333334	4999.033333333334	-0.07210917659378681
1098.4494127565324	1586.6333333333334	4940.933333333333	-0.6641249105952516
1099.1602296098106	1587.4333333333334	4866.133333333333	0.7556753732364423
1099.8709724293074	1587.1333333333334	4773.866666666667	-0.9393294303895198
1100.5816412128574	1587.1	4707.466666666666	0.00927880529687945
1101.2922359582956	1586.7	4653.633333333333	-1.032491506326968
1102.0027566634565	1586.3	4624.833333333333	-0.5237569898309979
1102.7132033261753	1587.7	4570.7	-0.5092657210280517
1103.4235759442865	1587.2666666666667	4493.333333333333	-0.40828852640899055
1104.1338745156252	1586.5	4434.033333333334	1.247337110535007
1104.844099038026	1586.2333333333333	4377.233333333334	-0.005186813430008097
1105.5542495093239	1587.2666666666667	4340.7	0.8894465252759622
1106.2643259273534	1585.9666666666667	4283.933333333333	-1.7029497916246683
1106.9743282899494	1586.1666666666667	4216.6	1.3228428444563176
1107.684256594947	1586.6	4134.533333333334	-0.437267368819944
1108.394110840181	1587.1	4075.9333333333334	0.4539298993969347
1109.1038910234856	1587.2666666666667	4028.733333333333	-0.8293265398518262
1109.8135971426964	1586.7333333333333	3982.133333333333	1.7076058850151898
1110.5232291956477	1587.0	3901.766666666667	0.7949814369205632
1111.2327871801745	1587.0666666666666	3841.0333333333333	0.912978017730115
1111.9422710941117	1587.0666666666666	3797.766666666667	1.7585187449837274
1112.6516809352938	1587.0333333333333	3741.8	0.7531081202430692
1113.3610167015559	1586.7333333333333	3683.266666666667	-0.31061218113465255
1114.0702783907325	1587.5333333333333	3625.8333333333335	0.9527435891837672
1114.7794660006589	1586.0666666666666	3587.4333333333334	0.108513034596355
1115.4885795291696	1586.7666666666667	3555.0333333333333	0.9645674651995706
1116.1976189740992	1586.8666666666666	3502.5	0.07557679294853842
1116.906584333283	1586.8333333333333	3458.133333333333	-0.12375927044146924
1117.6154756045555	1587.1	3420.266666666667	1.0119917503252038
1118.3242927857516	1586.6333333333334	3388.733333333333	1.787023854846575
1119.0330358747062	1587.4333333333334	3338.6666666666665	-1.732494246937359
1119.741704869254	1586.5666666666666	3296.9333333333334	0.2285871881104655
1120.4502997672296	1587.0666666666666	3260.4	0.9353452354270962
1121.1588205664682	1586.0333333333333	1663.4	-2.6117444462121737
1121.8672672648045	1585.7333333333333	1662.1666666666667	-3.3958907491699537
1122.5756398600731	1585.9333333333334	1662.4333333333334	-0.18919385265570432
1123.2839383501089	1586.5333333333333	1663.2	4.9373756658776164
