# Supplementary material for: Roblonski: A Material-Efficient Robo-Fluidic Toolbox for Rapid Photochemical Characterization
Source: ACS Cent Sci. 2026 Feb 6;12(3):333–44. doi: 10.1021/acscentsci.5c02027 (PMC13022720; doi:10.1021/acscentsci.5c02027)
Supplement: Supplementary file 2 [file oc5c02027_si_002.zip › BeerLambertStudy/Raw Data (Automataed)/BLEC Study (2025 Jun 12)/Rubpy3/blec_Rubpy3__12062025_aABS_i5_eEXP_s2_d105e-01_t250-0_m7_v175-0.csv]

name	C:/Users/cbe.mabolha.shared/Documents/Gilson Spectroscopy Project\BLEC Study (2025 Jun 12)\Rubpy3\blec_Rubpy3__12062025_aABS_i5_eEXP_s2_d105e-01_t250-0_m7_v175-0.csv
2025-06-12 20:04:27.854521
mix_iter=7	mix_disp=175.0
droplet_volume=50.0	working_volume=250.0
dilution_scheme=Fractional(value=0.3333333333333333)	n_dil=6
calibration=Calibration(y = f(x); f(x) = -0.244 + 0.9765x; s.t. y > 0.0; Set Feb 4	2025 from "Manuscript Figures Data.xlsx")
count	30
interval	0.1 (Sec)
integration_time	40000 (uSec)
NLC=False	DCC=False	WCAL=-5	Slit=S5
Conc_0=0.105	nFRAC=0.34398865917666827	nConc_(5;2)=0.036118809213550165	aFRAC=0.3445773866445806	aConc_(5;2)=0.03618062559768096
wavelength (nm)	dark reference (int)	light reference (int)	abs (mOD)
W	D	L	S
344.6678771972656	1602.8333333333333	1677.5666666666666	-1.353847176677919
345.45221902608614	1589.6	1664.6666666666667	-7.835668550629653
346.236489003635	1586.9666666666667	1663.0	-1.1408793301001767
347.02068712774695	1585.6666666666667	1660.8666666666666	0.7707091319953758
347.8048133962569	1585.9666666666667	2390.5333333333333	14.024578041415891
348.5888678069997	1586.0666666666666	2405.866666666667	15.421635391359883
349.3728503578101	1587.0333333333333	2421.9666666666667	14.18669312334028
350.15676104652283	1588.1666666666667	2430.8333333333335	14.036625085736336
350.94059987097285	1587.6666666666667	2435.266666666667	12.000288058219594
351.72436682899485	1587.7666666666667	2447.0666666666666	13.69101850985049
352.5080619184237	1586.8	2452.9333333333334	14.427117996987304
353.2916851370942	1586.1333333333334	2460.2	14.02021745878412
354.0752364828412	1586.2666666666667	2462.0666666666666	14.67538108445217
354.8587159534994	1586.6333333333334	2465.4333333333334	15.016461776331017
355.6421235469038	1586.4666666666667	2465.9	12.778956148416016
356.42545926088906	1586.4666666666667	2468.2	13.235713232920817
357.20872309329	1586.9333333333334	2466.733333333333	11.251133914109882
357.9919150419415	1587.3333333333333	2462.0666666666666	11.045460323075273
358.77503510467835	1586.8	2461.266666666667	12.40949790423629
359.5580832793353	1585.9666666666667	2452.9333333333334	13.258047463361915
360.34105956374725	1585.6666666666667	2447.266666666667	11.371219237743944
361.12396395574893	1585.8333333333333	2446.366666666667	12.873226747084006
361.9067964531752	1587.1666666666667	2443.0333333333333	13.310578721268552
362.6895570538609	1587.5	2445.366666666667	12.531557663147801
363.47224575564076	1587.1666666666667	2441.4	10.011415387594985
364.2548625563497	1586.8	2442.0666666666666	14.403526225625066
365.0374074538224	1587.3	2438.4	12.23008265906778
365.8198804458938	1587.6	2435.1	11.791054599659525
366.6022815303986	1586.6	2438.7	14.26479095945292
367.3846107051717	1587.1333333333334	2435.233333333333	12.168622635742425
368.1668679680479	1586.2	2438.4333333333334	13.631050608538356
368.9490533168619	1587.1	2437.6666666666665	11.188754925426066
369.7311667494487	1586.7333333333333	2441.5666666666666	11.253826353813826
370.5132082636429	1587.5333333333333	2451.9	11.025016532141494
371.2951778572795	1586.5333333333333	2460.5666666666666	14.19185747285348
372.07707552819323	1587.2666666666667	2454.4666666666667	9.75756092770193
372.8589012742189	1586.7333333333333	2466.9333333333334	12.733786585381353
373.6406550931913	1587.3666666666666	2473.266666666667	13.206197535233752
374.4223369829453	1586.7666666666667	2482.733333333333	11.924806587155636
375.2039469413157	1586.8	2489.133333333333	13.19353401704587
375.9854849661373	1586.7333333333333	2482.733333333333	14.238823438739278
376.7669510552448	1587.1	2484.733333333333	9.736379901030928
377.5483452064732	1587.2333333333333	2492.366666666667	13.119126177949353
378.3296674176572	1586.8	2505.2	12.55343084869252
379.11091768663164	1586.6	2509.766666666667	12.100513697405992
379.89209601123133	1586.5333333333333	2515.1	12.237574455859367
380.67320238929113	1587.4333333333334	2521.5333333333333	13.744792874396765
381.45423681864577	1586.7666666666667	2524.5333333333333	15.830288788353784
382.23519929713007	1587.3	2530.266666666667	15.645889266987508
383.01608982257886	1587.5333333333333	2545.2	14.884876108406651
383.796908392827	1586.5666666666666	2556.6666666666665	15.15416967624217
384.57765500570923	1587.4	2557.266666666667	16.086256638698625
385.3583296590604	1586.8666666666666	2545.733333333333	14.475520367331319
386.1389323507153	1586.3333333333333	2549.4666666666667	14.50355449930571
386.91946307850884	1586.6	2562.233333333333	17.73247648532711
387.69992184027564	1586.3666666666666	2581.9666666666667	17.142697331034586
388.48030863385065	1587.0	2603.8	17.563289922078635
389.2606234570687	1586.6333333333334	2592.3333333333335	17.416400141204463
390.04086630776453	1587.8333333333333	2579.5666666666666	18.366644171088183
390.82103718377294	1587.2	2584.233333333333	17.93390414916917
391.6011360829288	1586.4333333333334	2594.266666666667	18.741409165397666
392.3811630030669	1587.1666666666667	2616.1666666666665	16.926431886050594
393.161117942022	1587.3	2665.266666666667	19.079965345971004
393.941000897629	1586.5	2705.5666666666666	18.931342013742093
394.72081186772266	1586.9	2715.3	17.99505472828622
395.5005508501378	1587.0	2702.4	20.040255470572873
396.28021784270925	1586.9	2702.2	19.26798707160309
397.0598128432718	1587.0333333333333	2716.4333333333334	20.403634897730406
397.83933584966024	1587.1	2719.9333333333334	22.905712006659936
398.6187868597095	1586.5333333333333	2726.733333333333	17.81818027379497
399.3981658712542	1586.7	2747.6	20.56873408270053
400.1774728821293	1586.9	2770.8333333333335	21.04381681408034
400.9567078901696	1586.7666666666667	2799.366666666667	21.863146345393712
401.7358708932098	1586.7666666666667	2795.7	22.7001237458039
402.5149618890848	1586.5666666666666	2787.233333333333	24.515883685638755
403.2939808756294	1586.8333333333333	2787.6666666666665	23.429528743636112
404.07292785067847	1586.9333333333334	2815.7	24.275751906975632
404.8518028120667	1586.8	2828.4666666666667	25.584136042303296
405.630605757629	1586.6	2828.1	24.31562127024049
406.4093366852001	1586.6666666666667	2820.4666666666667	26.05109627909746
407.1879955926149	1586.0333333333333	2829.9666666666667	27.044517128012387
407.9665824777082	1587.1333333333334	2845.1	26.67215186887005
408.74509733831474	1586.3666666666666	2863.266666666667	27.772578218649628
409.52354017226935	1587.3333333333333	2878.3333333333335	29.723002959844962
410.3019109774069	1587.0	2873.9	27.501834941257254
411.08020975156217	1587.3	2892.4666666666667	28.55922948472674
411.8584364925699	1587.2333333333333	2914.8333333333335	30.18292169444068
412.6365911982651	1586.5666666666666	2935.3333333333335	29.658203073422637
413.4146738664823	1586.9333333333334	2961.1666666666665	30.432249553384025
414.19268449505654	1586.8666666666666	2989.9	31.025062290887487
414.97062308182257	1586.9	3028.4	30.90035235263339
415.74848962461516	1587.3	3067.1666666666665	30.79481483014143
416.52628412126916	1586.9666666666667	3138.7	32.66576407298912
417.3040065696194	1587.0666666666666	3213.4666666666667	34.239490829171466
418.0816569675006	1586.2	3211.3	33.74777326509032
418.8592353127476	1586.5333333333333	3194.5666666666666	31.044236745329037
419.63674160319533	1586.5	3211.3	32.61942016911933
420.4141758366785	1586.8333333333333	3246.366666666667	33.83044813697957
421.1915380110319	1586.9333333333334	3261.633333333333	32.57917210705891
421.9688281240904	1586.4333333333334	3259.1666666666665	31.649772334719923
422.7460461736888	1587.3333333333333	3313.733333333333	33.537475834343276
423.52319215766187	1586.5333333333333	3382.2	33.09849908385536
424.3002660738445	1586.3	3466.0	34.28038886862856
425.0772679200714	1587.2	3600.866666666667	34.871754114684634
425.8541976941775	1586.2	3749.4666666666667	35.152645832425684
426.6310553939975	1587.4333333333334	3820.1666666666665	36.79356193263338
427.40784101736625	1587.1666666666667	3867.2	36.36347659277343
428.18455456211865	1587.0	3990.1	35.25435219887779
428.96119602608934	1586.6	4180.533333333334	34.98586497012125
429.7377654071133	1587.3	4400.833333333333	37.16128709012618
430.5142627030252	1586.8666666666666	4511.033333333334	35.89480225106354
431.29068791166	1586.1333333333334	4656.0	35.96784659309955
432.06704103085235	1586.7333333333333	4792.866666666667	37.01918799298839
432.8433220584372	1586.8333333333333	4876.2	36.329484552784756
433.6195309922492	1586.9	4934.833333333333	37.369727456770015
434.3956678301234	1587.8666666666666	4976.633333333333	36.885798144009065
435.1717325698944	1587.0	4987.233333333334	36.69112739476728
435.9477252093971	1586.7666666666667	5007.6	37.455910353374136
436.72364574646633	1586.7333333333333	5054.133333333333	38.670766204460485
437.49949417893686	1586.9	5118.9	38.38812477901752
438.27527050464346	1586.6666666666667	5220.633333333333	39.30390532744876
439.0509747214211	1587.4333333333334	5391.366666666667	39.132306252412114
439.8266068271044	1587.0666666666666	5650.533333333334	38.34987011719553
440.6021668195283	1586.7	6019.666666666667	39.18225517725907
441.37765469652754	1586.2666666666667	6478.066666666667	40.59498918419572
442.1530704559369	1587.1333333333334	6973.866666666667	41.35989971812806
442.9284140955914	1586.8666666666666	7411.2	40.9976675683157
443.7036856133256	1586.7	7722.5	40.68993263456286
444.47888500697445	1587.1333333333334	7889.1	41.08658465396088
445.2540122743727	1586.2333333333333	7927.333333333333	41.89545573980158
446.0290674133552	1587.0333333333333	7885.2	41.84849158142257
446.8040504217568	1587.0666666666666	7791.366666666667	42.40815620210722
447.5789612974122	1587.1	7718.1	41.69171529027807
448.35380003815635	1586.5333333333333	7660.066666666667	41.31093758239148
449.1285666418239	1586.6	7625.2	42.00251295800541
449.90326110624983	1587.1666666666667	7626.766666666666	41.07472931152259
450.67788342926883	1586.7333333333333	7636.433333333333	40.73202254712725
451.4524336087157	1586.8333333333333	7670.866666666667	39.12200062652434
452.22691164242536	1587.3	7716.1	38.98324851686583
453.00131752823256	1586.7666666666667	7777.566666666667	39.20921964046822
453.7756512639721	1587.2	7841.866666666667	38.44890816085045
454.5499128474788	1587.8333333333333	7911.5	38.748193645510234
455.32410227658755	1587.5333333333333	7954.1	38.01331466518121
456.09821954913303	1586.9666666666667	7971.933333333333	37.81226487798785
456.8722646629501	1587.4	7968.033333333334	37.250360104617016
457.6462376158736	1586.9333333333334	7896.733333333334	36.60756820770312
458.4201384057383	1587.1333333333334	7792.466666666666	35.867951337680175
459.1939670303791	1587.1666666666667	7660.033333333334	34.58574107972032
459.96772348763074	1587.4333333333334	7518.533333333334	34.63479780599629
460.741407775328	1587.0	7377.966666666666	33.09230339217668
461.51501989130577	1587.0	7234.433333333333	31.99247287589095
462.2885598333988	1586.3666666666666	7124.9	31.854668838410113
463.0620275994419	1587.1333333333334	7033.833333333333	30.192807924795844
463.83542318726995	1587.0666666666666	6969.9	28.732656221167062
464.6087465947177	1586.8	6925.333333333333	28.921245932089075
465.38199781962	1587.0333333333333	6899.866666666667	26.958827325665673
466.1551768598116	1586.8	6898.0	26.5615331798498
466.92828371312737	1587.4	6910.4	25.7239072419531
467.7013183774021	1586.5333333333333	6937.733333333334	24.916209584121404
468.4742808504707	1586.8333333333333	6989.666666666667	24.220501740825945
469.24717113016777	1587.5333333333333	7038.566666666667	22.65521132476463
470.0199892143283	1586.9333333333334	7102.5	20.797089675889076
470.792735100787	1587.2	7183.7	20.46472169353948
471.5654087873788	1587.0	7264.633333333333	20.855029483517917
472.33801027193834	1587.3	7334.3	19.810845151527815
473.11053955230057	1587.3	7404.566666666667	18.985948003251455
473.88299662630027	1586.7333333333333	7468.033333333334	18.831250489493918
474.65538149177223	1586.8666666666666	7508.1	15.910458016853536
475.4276941465513	1587.7666666666667	7544.733333333334	16.941293953010298
476.1999345884722	1586.9666666666667	7547.733333333334	15.312137488904208
476.97210281536985	1587.4	7554.4	14.467337849303576
477.74419882507897	1586.8666666666666	7532.866666666667	14.295303563976946
478.51622261543446	1587.7	7507.7	13.982694020257245
479.2881741842711	1586.5333333333333	7487.333333333333	13.183450905415798
480.06005352942367	1587.2333333333333	7436.533333333334	12.406532004118247
480.831860648727	1587.1	7390.433333333333	12.080251703921848
481.60359554001593	1587.4333333333334	7342.033333333334	11.493766214269167
482.37525820112523	1587.4333333333334	7297.566666666667	11.769382763192434
483.14684862988975	1586.7666666666667	7240.3	11.265579651351846
483.91836682414424	1587.1666666666667	7188.666666666667	9.959880203809561
484.68981278172356	1587.2333333333333	7149.966666666666	10.107338145036548
485.46118650046253	1586.7333333333333	7103.8	9.947609255622325
486.23248797819593	1586.1	7057.866666666667	9.343764715375348
487.0037172127586	1586.8	7030.0	8.793138651153265
487.7748742019853	1586.9666666666667	6989.8	8.113593053580813
488.54595894371096	1586.5333333333333	6967.166666666667	9.23984669888251
489.31697143577026	1586.8	6927.066666666667	7.081141708208928
490.08791167599804	1587.5666666666666	6880.733333333334	6.691719586155157
490.8587796622292	1586.5	6863.966666666666	8.173997477419826
491.6295753922984	1586.7	6835.533333333334	7.303679673137794
492.4002988640406	1587.2333333333333	6803.233333333334	6.453331106473905
493.17095007529053	1587.4333333333334	6779.833333333333	6.995404292242701
493.94152902388305	1586.8666666666666	6745.366666666667	6.218243355908978
494.71203570765294	1587.6	6716.933333333333	5.853190545044192
495.482470124435	1586.5	6682.6	5.600889261210874
496.25283227206404	1587.5	6656.0	6.204867196679089
497.02312214837485	1587.2333333333333	6623.466666666666	4.824178921430674
497.7933397512024	1587.5333333333333	6604.6	4.985707698341449
498.56348507838123	1587.4	6578.266666666666	5.731522452945623
499.3335581277464	1587.3666666666666	6559.6	3.9542477046411286
500.10355889713264	1587.7333333333333	6561.166666666667	5.206419061787048
500.8734873843747	1587.2666666666667	6544.766666666666	4.7565432412900455
501.6433435873074	1586.6666666666667	6544.733333333334	3.6504296420782434
502.4131275037657	1587.0666666666666	6545.133333333333	3.956758293375504
503.1828391315842	1586.8333333333333	6561.333333333333	4.4637319738822505
503.95247846859786	1586.8333333333333	6578.1	4.527783618482477
504.72204551264144	1587.3666666666666	6609.066666666667	4.5642875345363985
505.49154026154974	1587.3333333333333	6643.233333333334	4.408855950387991
506.2609627131576	1586.9666666666667	6689.833333333333	4.287842547852666
507.03031286529983	1587.1333333333334	6730.7	4.1230261522741145
507.7995907158112	1587.2666666666667	6779.633333333333	3.260263792235032
508.5687962625266	1587.5	6853.833333333333	3.7823794605746
509.33792950328075	1587.0333333333333	6925.233333333334	2.960578352172334
510.1069904359085	1586.8	7009.8	3.50307471107139
510.8759790582447	1587.0333333333333	7105.733333333334	3.471171813277406
511.6448953681241	1586.8666666666666	7186.4	4.088448871930791
512.4137393633815	1587.5666666666666	7288.8	3.605330383089136
513.1825110418519	1587.0	7375.933333333333	3.1371997885602876
513.9512104013698	1586.9	7484.166666666667	2.995316110249558
514.7198374397702	1587.1666666666667	7588.233333333334	3.0040526998855737
515.4883921548881	1586.6333333333334	7693.333333333333	2.6775213021207254
516.2568745445578	1587.3333333333333	7802.533333333334	3.1605594302851996
517.0252846066146	1586.6333333333334	7902.133333333333	2.263721087522844
517.793622338893	1587.5	8016.7	4.024321562457115
518.561887739228	1586.8666666666666	8089.533333333334	2.9351729034430276
519.3300808054544	1587.1666666666667	8192.966666666667	3.0635121563255447
520.0982015354069	1587.1666666666667	8294.933333333332	3.445114435928552
520.8662499269203	1587.1333333333334	8387.9	2.7525400231960275
521.6342259778296	1587.2666666666667	8473.666666666666	2.6864748815587673
522.4021296859694	1587.4	8556.6	3.296546675723691
523.1699610491747	1587.1	8630.066666666668	3.239109457778616
523.9377200652801	1587.2	8697.0	1.7587009249834833
524.7054067321207	1587.2666666666667	8766.633333333333	2.7956451001268072
525.4730210475309	1587.3666666666666	8812.5	1.6380460806131267
526.2405630093459	1586.8666666666666	8864.133333333333	1.806032945377005
527.0080326154003	1587.7	8943.6	2.791719379940849
527.7754298635291	1586.9666666666667	8990.2	2.1189776255130295
528.5427547515668	1587.2	9033.333333333334	1.9036112804282694
529.3100072773485	1587.6	9079.5	2.4104388979548155
530.077187438709	1587.2666666666667	9112.266666666666	2.301161337022691
530.8442952334829	1587.4333333333334	9147.6	1.690255855141548
531.6113306595051	1587.2	9185.266666666666	1.9037356169418882
532.3782937146104	1587.2333333333333	9243.4	2.946425831267604
533.1451843966338	1587.1333333333334	9281.4	2.373354436486702
533.9120027034099	1587.1333333333334	9314.233333333334	1.5728116269424537
534.6787486327736	1587.1	9357.733333333334	1.8538837618462543
535.4454221825597	1587.9	9388.5	1.682769920467168
536.212023350603	1587.4333333333334	9423.7	1.3210291745305454
536.9785521347383	1587.3	9444.633333333333	0.8612620660557203
537.7450085328004	1587.2333333333333	9474.333333333334	1.1689263727140433
538.5113925426242	1587.0666666666666	9498.933333333332	1.453395392760817
539.2777041620444	1587.3666666666666	9513.366666666667	1.348187809789557
540.0439433888959	1586.6666666666667	9536.4	1.9546857316929829
540.8101102210134	1586.9	9561.533333333333	1.8008919728880328
541.5762046562318	1587.2666666666667	9573.266666666666	1.0054167746824265
542.3422266923859	1587.1333333333334	9608.6	1.8030411579082963
543.1081763273105	1587.6333333333334	9608.666666666666	1.6962248060695004
543.8740535588404	1586.8666666666666	9621.966666666667	1.5015702859459488
544.6398583848105	1587.3666666666666	9617.0	0.8246996822096849
545.4055908030555	1587.5	9623.433333333332	0.7915657132131537
546.1712508114102	1586.9666666666667	9618.733333333334	0.7919767310772439
546.9368384077096	1587.4333333333334	9636.366666666667	1.8691222554917655
547.7023535897882	1587.3666666666666	9636.033333333333	1.379931942998046
548.4677963554811	1587.2666666666667	9629.366666666667	0.34755589802386316
549.2331667026231	1586.9666666666667	9652.733333333334	1.1142074975169547
549.9984646290487	1586.9333333333334	9656.866666666667	1.1172284561090375
550.7636901325931	1587.1333333333334	9645.566666666668	0.8271490585359336
551.5288432110908	1587.2666666666667	9639.333333333334	0.4946929389384691
552.2939238623768	1587.4666666666667	9620.8	0.4796105067400281
553.0589320842859	1587.5333333333333	9615.966666666667	0.5304503982161639
553.8238678746528	1587.0333333333333	9621.366666666667	0.894627252854757
554.5887312313124	1586.9666666666667	9622.033333333333	0.4470424401567038
555.3535221520995	1587.2333333333333	9618.266666666666	0.01802605289451714
556.1182406348488	1587.5	9620.033333333333	1.1043684968967624
556.8828866773954	1587.6666666666667	9619.366666666667	1.0448560584564703
557.6474602775738	1586.6333333333334	9628.266666666666	0.5151602879583239
558.411961433219	1586.8333333333333	9623.0	0.9991331230393061
559.1763901421657	1587.4666666666667	9640.066666666668	1.1719085989733462
559.9407464022488	1587.5666666666666	9643.7	0.3253701150953733
560.7050302113031	1586.6333333333334	9659.533333333333	-0.4785259125816792
561.4692415671633	1588.1	9676.033333333333	0.9999068652382173
562.2333804676643	1587.4666666666667	9691.666666666666	0.18938843808762573
562.997446910641	1587.1333333333334	9706.666666666666	0.4673765798211425
563.7614408939281	1587.3333333333333	9735.1	0.29148355319113095
564.5253624153604	1587.7	9742.633333333333	0.6982070805442882
565.2892114727728	1586.9	9763.533333333333	0.8045380589037189
566.0529880639999	1587.3	9777.566666666668	-0.2332503559743724
566.8166921868768	1587.9333333333334	9797.4	0.6829682540937951
567.5803238392382	1587.0	9814.266666666666	0.6303846991725841
568.3438830189189	1586.8	9828.133333333333	0.65921398076538
569.1073697237535	1587.5	9833.966666666667	-0.20358760819606303
569.8707839515772	1587.6	9856.2	1.0061110626467273
570.6341257002246	1587.3	9867.933333333332	-0.1136203302645739
571.3973949675305	1587.1	9882.1	-0.050608021591886605
572.1605917513298	1587.8	9887.3	-0.19531315242463568
572.9237160494572	1586.4666666666667	9917.6	-0.13204031203054425
573.6867678597476	1587.0666666666666	9910.5	0.2400820402227041
574.4497471800358	1586.3	9916.2	0.4312117016670307
575.2126540081566	1587.4	9936.6	0.1977069303528221
575.9754883419448	1586.8666666666666	9938.966666666667	0.015599751505415323
576.7382501792351	1586.5666666666666	9954.033333333333	-0.45131928744165994
577.5009395178625	1587.4333333333334	9986.033333333333	0.3379723765143885
578.2635563556619	1587.5666666666666	10004.333333333334	0.2959335297453128
579.0261006904677	1586.9	10018.8	0.47755254030316363
579.7885725201152	1586.6333333333334	10027.033333333333	0.9031029171851584
580.5509718424388	1587.2666666666667	10038.366666666667	-0.17468782632727822
581.3132986552736	1587.3666666666666	10064.0	1.4660652751543266
582.0755529564542	1587.3666666666666	10061.166666666666	0.48887214573882565
582.8377347438156	1587.3333333333333	10090.833333333334	0.3048391782163642
583.5998440151925	1587.3	10103.066666666668	0.15472413217538447
584.3618807684197	1586.8333333333333	10121.8	-0.3831581549044694
585.123845001332	1587.6	10153.566666666668	-0.1165943401078127
585.8857367117644	1586.6	10181.5	0.19879416326348434
586.6475558975515	1586.8333333333333	10209.6	-0.2635022433806158
587.4093025565281	1587.1666666666667	10257.866666666667	-0.4488866749506929
588.1709766865292	1587.1333333333334	10301.2	-0.5213281023812746
588.9325782853895	1587.1	10369.233333333334	0.19455496183304327
589.6941073509438	1587.8	10435.733333333334	0.1423677591809197
590.4555638810269	1587.5333333333333	10500.9	0.06821889549492009
591.2169478734736	1587.5666666666666	10558.166666666666	0.02743495192401994
591.9782593261189	1586.9666666666667	10638.633333333333	-0.471542376163786
592.7394982367973	1586.4	10739.933333333332	0.1534343996531639
593.5006646033439	1586.7	10828.766666666666	0.5046637829125882
594.2617584235933	1586.8333333333333	10897.8	-0.4475452793541308
595.0227796953804	1587.1333333333334	10998.533333333333	0.3724006047046181
595.78372841654	1587.2666666666667	11113.933333333332	-0.05774000446666815
596.544604584907	1586.2	11225.533333333333	-0.10361278356888859
597.3054081983161	1586.9	11361.333333333334	0.8019913179266311
598.0661392546021	1586.5333333333333	11452.6	0.4051638218081478
598.8267977515999	1587.0666666666666	11588.266666666666	0.45909200784808596
599.5873836871442	1587.1	11705.3	-0.5747757416814816
600.34789705907	1586.5333333333333	11846.033333333333	0.3952687783876029
601.1083378652119	1586.8333333333333	11978.766666666666	0.025075623903967836
601.8687061034049	1586.9333333333334	12104.8	-0.4127150218133815
602.6290017714836	1586.4	12244.866666666667	0.020373693628362943
603.3892248672829	1586.9	12365.8	-0.18261490070374853
604.1493753886377	1587.4333333333334	12527.366666666667	-0.04366570616125499
604.9094533333828	1586.9	12665.666666666666	-0.19595886568543328
605.6694586993528	1586.8666666666666	12802.366666666667	0.6639562627211714
606.4293914843829	1587.2666666666667	12914.466666666667	0.27230538938707877
607.1892516863076	1587.7	13049.366666666667	-0.22223723602199055
607.9490393029618	1587.1666666666667	13210.0	0.14325853775662536
608.7087543321802	1586.3333333333333	13357.533333333333	0.2804900128487373
609.4683967717978	1586.3	13483.3	-0.4281088309509495
610.2279666196492	1586.5333333333333	13630.3	0.3751827786276814
610.9874638735695	1587.2	13742.9	-0.30238872707636716
611.7468885313933	1586.8333333333333	13875.066666666668	-0.1460569616243989
612.5062405909555	1586.9	14025.3	0.6359296970005528
613.2655200500909	1587.2666666666667	14122.9	-0.6911908131811855
614.0247269066342	1587.0333333333333	14235.9	0.2518604917188241
614.7838611584203	1587.5333333333333	14346.4	0.5881319191714034
615.5429228032841	1587.5666666666666	14452.633333333333	-0.21599527065090768
616.3019118390603	1587.2333333333333	14566.266666666666	0.044617271540114016
617.0608282635836	1587.0333333333333	14670.666666666666	-0.0885075714688783
617.8196720746892	1586.6	14760.266666666666	-0.5051979673354097
618.5784432702114	1587.1	14841.933333333332	0.049150266160738976
619.3371418479854	1586.7666666666667	14924.633333333333	0.3583189460186468
620.0957678058459	1587.0333333333333	14984.933333333332	0.009724643658527186
620.8543211416277	1587.2666666666667	15038.633333333333	-0.12374641074432789
621.6128018531655	1586.6333333333334	15120.533333333333	0.5887041558979788
622.3712099382943	1587.6	15173.933333333332	0.27712307742156517
623.1295453948488	1586.9333333333334	15229.566666666668	-0.1877777901137813
623.8878082206638	1587.0	15290.333333333334	-0.3220887971546805
624.6459984135743	1587.0333333333333	15328.1	0.30984525788483913
625.4041159714149	1587.4	15382.166666666666	-0.42900019331580624
626.1621608920203	1586.7666666666667	15435.466666666667	0.027179470194057035
626.9201331732256	1587.1666666666667	15477.5	-0.0781578443317971
627.6780328128656	1587.2	15503.933333333332	0.030167466044488347
628.4358598087749	1587.0	15536.366666666667	0.4454393289196878
629.1936141587885	1587.1	15544.7	-0.6021813700640704
629.9512958607411	1586.7666666666667	15583.7	-0.5085585511807693
630.7089049124675	1587.1	15597.166666666666	-0.10951508921195346
631.4664413118026	1586.6666666666667	15607.3	-0.5767914380041174
632.2239050565811	1587.6333333333334	15654.7	0.532373235219711
632.9812961446379	1586.5666666666666	15663.566666666668	-0.2148779186544291
633.7386145738079	1587.2333333333333	15704.766666666666	0.6043961546484231
634.4958603419257	1587.1333333333334	15707.3	0.11073944884950511
635.2530334468262	1586.9333333333334	15693.7	-0.6234869561749413
636.0101338863443	1587.1666666666667	15688.2	-0.3560930795001272
636.7671616583146	1586.0666666666666	15655.766666666666	-0.20059150231870673
637.5241167605723	1587.4666666666667	15650.433333333332	0.6088046443709055
638.2809991909518	1586.8333333333333	15639.4	-0.17406324367806641
639.037808947288	1586.8666666666666	15653.066666666668	0.7003987034199067
639.7945460274159	1587.2666666666667	15626.2	-0.2453483953741711
640.5512104291702	1586.5333333333333	15618.933333333332	-0.13925001231293366
641.3078021503857	1587.5666666666666	15593.933333333332	-0.43388026567651167
642.0643211888971	1586.5	15555.133333333333	-0.9803222610732327
642.8207675425394	1586.4666666666667	15548.766666666666	-0.4155685406151831
643.5771412091474	1586.7	15529.0	0.1807041932493086
644.3334421865558	1586.9333333333334	15499.9	0.2862326123371976
645.0896704725996	1586.5333333333333	15462.566666666668	0.40080149412116695
645.8458260651132	1587.1	15416.3	-0.34844641267295995
646.6019089619319	1587.2	15421.066666666668	-0.2615343311236109
647.3579191608902	1587.3	15442.766666666666	0.5603854505049092
648.1138566598231	1587.5	15407.0	-0.09217376148539276
648.8697214565653	1586.2	15422.866666666667	-0.19141984234975037
649.6255135489516	1586.2333333333333	15388.8	0.07762001677705577
650.3812329348169	1587.3333333333333	15365.133333333333	-0.7810260949080301
651.1368796119959	1586.9	15399.7	-0.8282160504481043
651.8924535783235	1587.0	15421.066666666668	0.3737388668446903
652.6479548316345	1586.8333333333333	15369.366666666667	-0.09242095799888686
653.4033833697637	1586.9333333333334	15336.6	0.1137238367009499
654.1587391905458	1585.9666666666667	15310.5	0.13186860620122506
654.9140222918159	1586.2333333333333	15317.666666666666	0.5126721950822214
655.6692326714084	1587.0666666666666	15314.566666666668	0.4199181229167729
656.4243703271585	1587.4	15299.866666666667	-0.5401909564477227
657.1794352569008	1586.9	15339.266666666666	0.3580498888481247
657.9344274584702	1586.8333333333333	15367.7	0.7822589344133792
658.6893469297014	1587.2666666666667	15373.133333333333	-0.18267826942546422
659.4441936684294	1587.3666666666666	15434.933333333332	0.3043229698532368
660.1989676724888	1587.5	15459.833333333334	-0.20135859241335427
660.9536689397146	1586.6	15496.2	-0.2902735563943441
661.7082974679414	1587.7666666666667	15549.733333333334	-0.14720792738818397
662.4628532550042	1586.7	15598.633333333333	-0.1074347098029782
663.2173362987378	1587.2	15644.033333333333	0.004119434596457967
663.9717465969768	1587.5	15679.966666666667	0.44708368303874324
664.7260841475563	1586.9333333333334	15721.133333333333	0.5595826340470709
665.480348948311	1586.9333333333334	15772.2	-0.07755331514475053
666.2345409970756	1587.3666666666666	15838.033333333333	-0.02742697593355068
666.988660291685	1586.7	15892.133333333333	0.15789398353048928
667.742706829974	1587.1	15975.8	0.00503053318659897
668.4966806097776	1587.5333333333333	16071.733333333334	0.11295448065215276
669.2505816289303	1586.9666666666667	16152.766666666666	-0.342749179127592
670.0044098852671	1587.0	16247.9	-0.28428422612917376
670.7581653766227	1586.8333333333333	16358.833333333334	-0.1606894108516152
671.511848100832	1587.4333333333334	16460.2	0.051590882499611954
672.2654580557298	1586.5666666666666	16561.033333333333	-0.3884574929967427
673.0189952391509	1587.0333333333333	16675.466666666667	0.32537282851565286
673.7724596489301	1586.7666666666667	16749.066666666666	-0.2996938037148152
674.5258512829022	1586.7666666666667	16861.7	0.3261408779237279
675.279170138902	1587.1666666666667	16946.733333333334	0.5054772302093571
676.0324162147645	1587.2666666666667	17012.566666666666	-0.5870974428904999
676.7855895083242	1586.7	17147.566666666666	-0.152544603571591
677.5386900174161	1586.5666666666666	17268.533333333333	-0.026769924297895962
678.2917177398749	1587.4666666666667	17407.933333333334	0.08510778118242297
679.0446726735356	1586.6	17530.3	0.14439204288862886
679.797554816233	1586.5	17640.7	-0.33441140518050916
680.5503641658016	1587.2	17769.766666666666	-0.0787152656880103
681.3031007200765	1586.8666666666666	17873.566666666666	-0.07021371365063472
682.0557644768925	1587.2666666666667	17987.133333333335	-0.08914552349467997
682.8083554340842	1587.1333333333334	18078.766666666666	-0.5877332882582431
683.5608735894867	1586.4666666666667	18214.066666666666	0.4799821159985363
684.3133189409347	1587.1666666666667	18357.566666666666	-0.11997049448052051
685.0656914862628	1586.2	18480.8	0.1002654105155239
685.8179912233061	1587.9	18617.366666666665	-0.022101630136648964
686.5702181498993	1586.9666666666667	18755.7	0.2935288557038196
687.3223722638772	1586.3666666666666	18892.133333333335	0.5365355246569027
688.0744535630747	1587.6333333333334	19009.7	0.002492791105774551
688.8264620453265	1587.0333333333333	19142.833333333332	0.7882062006560364
689.5783977084674	1586.6	19251.566666666666	0.1680304954373803
690.3302605503324	1586.6333333333334	19381.1	0.42161750324593866
691.082050568756	1587.2666666666667	19511.733333333334	0.17771674507081703
691.8337677615733	1587.0	19594.9	0.33857224810537995
692.585412126619	1587.4666666666667	19692.966666666667	0.04237889149659347
693.3369836617278	1587.2666666666667	19767.333333333332	-0.07962102680350146
694.0884823647348	1587.1	19813.766666666666	-0.023826768578692512
694.8399082334745	1587.2333333333333	19868.166666666668	0.5641917751736453
695.5912612657819	1586.8333333333333	19928.366666666665	0.1373552745316663
696.3425414594917	1587.3666666666666	19982.8	-0.16129698289762961
697.0937488124388	1586.9666666666667	20075.133333333335	-0.27318574632290127
697.8448833224579	1587.8	20145.3	-0.170025893289891
698.5959449873841	1586.9333333333334	20179.2	0.08721523319675897
699.3469338050518	1586.7333333333333	20262.1	-0.36030202967211383
700.0978497732962	1587.2	20298.066666666666	-0.4214585886764134
700.8486928899517	1587.0666666666666	20353.366666666665	-0.09487287816383766
701.5994631528534	1586.7666666666667	20400.333333333332	0.008464256918290475
702.3501605598362	1587.3333333333333	20411.066666666666	0.41779766310296845
703.1007851087347	1587.2	20363.7	-0.3152202457969194
703.8513367973837	1586.9333333333334	20356.533333333333	-0.2513621903073814
704.6018156236181	1587.8666666666666	20361.0	-0.27366408520340446
705.3522215852728	1587.3666666666666	20376.633333333335	0.568976127646176
706.1025546801824	1587.5	20347.133333333335	0.1203991740179758
706.8528149061818	1586.4333333333334	20323.633333333335	0.25735420479202464
707.603002261106	1586.6	20339.833333333332	0.8468779465768621
708.3531167427894	1586.9	20310.333333333332	0.10516447484121999
709.1031583490673	1587.6666666666667	20300.2	-0.3425807014085951
709.8531270777742	1587.1333333333334	20253.3	-0.22950115353839728
710.6030229267449	1587.2333333333333	20190.433333333334	-0.03968494063113934
711.3528458938142	1586.8666666666666	20106.166666666668	-0.3898917760155849
712.1025959768172	1586.1666666666667	20079.666666666668	0.42134405988233814
712.8522731735884	1587.2333333333333	20000.0	0.13131856724550806
713.6018774819628	1586.9	19900.566666666666	-0.21179545851986453
714.351408899775	1587.5333333333333	19781.3	-0.30543509294740495
715.1008674248601	1586.9666666666667	19735.566666666666	-0.5309194920059792
715.8502530550527	1587.7666666666667	19643.233333333334	-0.20039835139191084
716.5995657881876	1586.9	19532.866666666665	-0.22742153809580315
717.3488056220998	1586.8666666666666	19419.3	-0.30188701633217224
718.097972554624	1587.3666666666666	19350.933333333334	0.14916212266646847
718.8470665835949	1586.5666666666666	19261.6	-0.009009298898081915
719.5960877068475	1587.0666666666666	19200.733333333334	-0.1413419430737071
720.3450359222164	1587.1666666666667	19145.366666666665	-0.06842691231773324
721.0939112275368	1587.2	19099.6	-0.06777934232373159
721.842713620643	1587.2	19071.366666666665	0.42744626450337775
722.5914430993702	1587.6666666666667	19018.4	0.2733253741215678
723.340099661553	1587.1	18972.433333333334	-0.505976796377377
724.0886833050263	1586.6666666666667	18936.7	0.015853467649511697
724.837194027625	1587.1333333333334	18886.4	-0.21584755866803398
725.5856318271836	1588.0333333333333	18854.3	0.3262701470879561
726.3339967015373	1587.0666666666666	18800.666666666668	-0.14042279323027568
727.0822886485207	1587.9333333333334	18782.8	-0.28110602256148093
727.8305076659686	1587.3	18767.066666666666	0.05477552385388279
728.5786537517159	1587.1333333333334	18714.466666666667	-0.4443619365170146
729.3267269035974	1587.7333333333333	18651.033333333333	-0.23239907131744197
730.0747271194479	1586.7666666666667	18627.233333333334	0.016991043965216897
730.822654397102	1587.5	18602.766666666666	0.22211396063800337
731.5705087343949	1586.8666666666666	18575.4	0.26509412270569044
732.3182901291611	1586.8666666666666	18536.166666666668	-0.571873700251321
733.0659985792356	1586.8333333333333	18515.4	0.09749817082503648
733.8136340824532	1587.1666666666667	18482.566666666666	0.0402728692947974
734.5611966366486	1587.1666666666667	18444.033333333333	-0.05581766340229951
735.3086862396566	1587.2	18423.233333333334	-0.2673314143706186
736.056102889312	1586.9	18418.9	-0.45473210803563824
736.8034465834498	1587.1	18459.1	-0.026597749087533953
737.5507173199047	1587.1666666666667	18474.666666666668	-0.7340260142015868
738.2979150965115	1587.2666666666667	18484.933333333334	0.15080800246043782
739.045039911105	1587.8666666666666	18452.766666666666	-0.379238065620504
739.79209176152	1586.9666666666667	18470.033333333333	0.30879382687345847
740.5390706455914	1587.0	18470.733333333334	-0.15173716583162306
741.285976561154	1587.1666666666667	18470.933333333334	0.06173864311651249
742.0328095060426	1586.7666666666667	18426.266666666666	-0.30421807116524885
742.7795694780918	1587.4	18407.866666666665	0.03787011529277519
743.5262564751367	1587.3333333333333	18377.066666666666	-0.016381914997591982
744.272870495012	1586.5666666666666	18349.133333333335	0.09414475031022435
745.0194115355524	1587.5666666666666	18280.566666666666	0.2081823909014871
745.765879594593	1586.5	18246.133333333335	-0.20328803939326093
746.5122746699683	1587.2666666666667	18288.733333333334	0.06501330063299034
747.2585967595134	1586.5666666666666	18293.533333333333	0.04679318500157514
748.0048458610628	1587.3	18330.9	0.062255516434511125
748.7510219724516	1587.0333333333333	18327.033333333333	-0.006053445213646025
749.4971250915144	1587.1	18338.766666666666	0.011234506595107564
750.243155216086	1587.3333333333333	18337.733333333334	-0.42068446635514256
750.9891123440015	1587.6	18406.4	-0.06885311774182021
751.7349964730954	1587.0	18436.733333333334	0.06444118353382827
752.4808076012027	1587.0333333333333	18472.833333333332	-0.4121738061465415
753.2265457261582	1586.5333333333333	18523.4	0.19321241538573872
753.9722108457964	1586.9	18567.5	-0.3246927892931261
754.7178029579526	1586.7	18614.8	0.1845222987495982
755.4633220604613	1586.5666666666666	18640.066666666666	-0.20029097684849745
756.2087681511574	1587.8333333333333	18682.0	0.08045980156857718
756.9541412278757	1588.0333333333333	18752.7	0.4708659576713243
757.699441288451	1587.2	18824.633333333335	-0.01511664463820393
758.4446683307182	1586.7333333333333	18889.166666666668	0.06275502581116367
759.1898223525119	1587.4666666666667	18968.166666666668	-0.3230472029140535
759.9349033516671	1588.0	19010.466666666667	-0.3131397389770354
760.6799113260186	1587.5	19082.266666666666	-0.5416582281775643
761.424846273401	1587.2333333333333	19151.7	0.15992257651092637
762.1697081916495	1586.4	19201.833333333332	-0.5248173071306074
762.9144970785986	1587.2666666666667	19238.666666666668	-0.3910270043208417
763.6592129320832	1586.9666666666667	19273.866666666665	-0.1677572568367707
764.4038557499381	1587.0333333333333	19345.1	0.03424000227012722
765.1484255299982	1587.0666666666666	19423.633333333335	0.3247686953877527
765.8929222700982	1587.3333333333333	19464.6	-0.025911882194754664
766.637345968073	1587.1333333333334	19555.2	0.13698692573931293
767.3816966217572	1587.6333333333334	19657.933333333334	0.8066756542697743
768.1259742289859	1587.6666666666667	19730.3	0.3672012513155255
768.8701787875938	1587.2	19837.8	-0.4510997712137354
769.6143102954156	1587.0666666666666	19891.033333333333	0.1542515636662959
770.3583687502863	1586.6666666666667	19950.866666666665	0.15611128057035517
771.1023541500406	1586.9333333333334	20038.666666666668	-0.11217752002480183
771.8462664925133	1587.0333333333333	20117.0	-0.05155924796427931
772.5901057755393	1587.2666666666667	20190.666666666668	-0.10270540747296224
773.3338719969533	1586.7333333333333	20287.6	0.2663746829981706
774.0775651545903	1586.8	20367.0	0.34161534169203955
774.8211852462848	1587.5	20435.833333333332	0.2973375291777741
775.5647322698719	1587.1666666666667	20490.666666666668	0.057439522085523484
776.3082062231862	1587.1333333333334	20549.933333333334	-0.038169064136974636
777.0516071040627	1587.8	20653.2	0.5265184600878251
777.7949349103361	1587.0666666666666	20741.433333333334	0.17915675232610298
778.5381896398412	1587.5666666666666	20848.3	0.3338413425555678
779.281371290413	1587.5333333333333	20967.966666666667	0.43046443029699755
780.024479859886	1587.3	21067.033333333333	-0.1374621223024955
780.7675153460953	1586.7666666666667	21179.0	-0.07018876851561758
781.5104777468754	1587.3	21267.4	-0.38674803116752043
782.2533670600615	1587.4333333333334	21391.366666666665	0.013158024326902629
782.996183283488	1587.8333333333333	21512.466666666667	-0.41902410089476133
783.73892641499	1586.9	21686.666666666668	0.5275296324937825
784.4815964524023	1587.1	21802.266666666666	0.21417264517767284
785.2241933935596	1586.9333333333334	21936.966666666667	0.26755899081373596
785.9667172362967	1587.1333333333334	22066.466666666667	0.2877965220145182
786.7091679784486	1587.0333333333333	22146.1	0.47273583918317685
787.4515456178499	1586.9666666666667	22244.866666666665	0.07919448262620056
788.1938501523355	1587.3333333333333	22384.666666666668	-0.0111370409900281
788.9360815797401	1587.0666666666666	22477.133333333335	-0.10116388599506566
789.6782398978987	1587.0333333333333	22568.633333333335	0.0662412938410501
790.420325104646	1586.8666666666666	22646.533333333333	-0.24533364267764637
791.1623371978169	1586.4333333333334	22721.766666666666	0.6415796111533235
791.9042761752461	1587.4333333333334	22800.233333333334	0.3570633436641495
792.6461420347684	1586.6333333333334	22877.533333333333	-0.4797708196249058
793.3879347742187	1587.5666666666666	23003.466666666667	-0.19801374428740967
794.1296543914318	1587.0666666666666	23060.033333333333	-0.16648868110400208
794.8713008842426	1587.5333333333333	23183.666666666668	-0.21110185766359027
795.6128742504857	1587.5666666666666	23335.233333333334	-0.27948591672975315
796.354374487996	1587.0333333333333	23452.833333333332	0.10660482523076359
797.0958015946084	1587.3333333333333	23537.6	0.020445379319417395
797.8371555681575	1587.0666666666666	23659.9	-0.4378874243436698
798.5784364064783	1586.5	23781.5	-0.1017376345291996
799.3196441074057	1587.0666666666666	23915.866666666665	0.05186968307125374
800.0607786687742	1586.9333333333334	24002.333333333332	0.10140676261183407
800.8018400884189	1587.9	24036.933333333334	0.18382398664299332
801.5428283641745	1587.0333333333333	24138.766666666666	0.062271022717233664
802.2837434938757	1586.8	24271.666666666668	0.39647576757295727
803.0245854753575	1587.3	24403.033333333333	0.16373072809708472
803.7653543064547	1587.2666666666667	24523.533333333333	0.07637722684881354
804.5060499850019	1586.5333333333333	24604.166666666668	-0.1867520848917069
805.2466725088342	1587.0333333333333	24698.966666666667	0.29323732153631676
805.9872218757862	1586.6	24808.066666666666	-0.0037404408423000334
806.7276980836928	1587.6666666666667	24947.366666666665	0.023550013865214662
807.4681011303886	1587.2	25076.666666666668	-0.17930534409959048
808.2084310137088	1586.7	25160.0	0.33297255268163806
808.948687731488	1587.3	25248.066666666666	0.14319296960433042
809.688871281561	1586.5333333333333	25319.0	0.2672562736848481
810.4289816617627	1587.1	25398.866666666665	0.6369958149261532
811.1690188699278	1587.5666666666666	25460.133333333335	0.3828112502547599
811.9089829038911	1587.3	25516.433333333334	0.2299506565268427
812.6488737614875	1586.4	25581.466666666667	-0.17311569024617507
813.3886914405518	1586.6	25715.1	-0.0005999740030159484
814.1284359389189	1587.4	25826.3	0.08362189316454656
814.8681072544233	1587.2333333333333	25966.633333333335	-0.067094193910592
815.6077053849002	1586.0666666666666	26086.033333333333	-0.0472676396580024
816.3472303281842	1587.1666666666667	26152.4	0.01826892492963429
817.0866820821101	1586.9333333333334	26186.4	0.002353957044540506
817.8260606445127	1587.3	26241.8	0.46470320912494406
818.5653660132269	1586.5666666666666	26303.6	-0.11126656474328503
819.3045981860876	1586.7	26411.033333333333	-0.20289122148779662
820.0437571609293	1586.6666666666667	26583.766666666666	0.06139174667057539
820.7828429355872	1586.5	26683.2	0.3999259817421768
821.5218555078957	1586.9333333333334	26733.2	0.11112260374754149
822.26079487569	1586.4333333333334	26818.866666666665	0.2949949152403149
822.9996610368046	1587.2333333333333	26895.566666666666	-0.3350653998774262
823.7384539890745	1586.8666666666666	26974.833333333332	-0.2399922577018031
824.4771737303345	1587.0333333333333	27056.5	-0.07786187204789684
825.2158202584193	1587.2	27112.9	0.0743008601454535
825.9543935711638	1587.1	27190.566666666666	0.07746822142790408
826.6928936664028	1587.3333333333333	27300.466666666667	-0.07205796532170006
827.4313205419711	1587.3666666666666	27351.7	-0.11854065725373182
828.1696741957036	1587.1	27435.833333333332	0.10810235358685778
828.907954625435	1587.9333333333334	27517.166666666668	0.1954515627215694
829.646161829	1586.6666666666667	27633.0	-0.039459818288946624
830.3842958042337	1587.0	27753.033333333333	0.5364350337688186
831.1223565489707	1586.8333333333333	27823.466666666667	0.4372186946257164
831.8603440610459	1586.7333333333333	27860.9	0.062264955449410395
832.598258338294	1586.4333333333334	27877.1	-0.33740632386532055
833.3360993785501	1587.0666666666666	27902.366666666665	-0.11770899417688137
834.0738671796487	1586.5	27986.0	-0.253269381489103
834.8115617394246	1587.1666666666667	28128.8	-0.17722711007734204
835.5491830557129	1587.2666666666667	28256.433333333334	0.3649264435156385
836.2867311263482	1586.6	28339.466666666667	-0.10496438805771761
837.0242059491653	1586.8	28455.2	0.14495927525657407
837.7616075219992	1587.0333333333333	28542.233333333334	0.08056604406027727
838.4989358426844	1586.3	28558.8	-0.1883453034714109
839.2361909090561	1586.8666666666666	28582.1	0.2483597053219525
839.9733727189487	1586.8333333333333	28638.4	-0.10006039431882136
840.7104812701973	1587.5333333333333	28773.733333333334	-0.03248090666198791
841.4475165606366	1586.8333333333333	28949.133333333335	0.015343206349604977
842.1844785881015	1587.1	29130.0	0.12248151556385349
842.9213673504267	1587.1333333333334	29274.533333333333	-0.1286031734514543
843.6581828454471	1586.6666666666667	29300.233333333334	-0.13579259397332744
844.3949250709974	1586.7666666666667	29345.166666666668	0.5077329037693878
845.1315940249126	1587.2666666666667	29479.666666666668	0.08356892809621562
845.8681897050272	1587.1333333333334	29569.766666666666	0.20387906450081392
846.6047121091764	1586.7333333333333	29653.6	-0.3222463517576995
847.3411612351948	1587.2	29789.5	0.2094804159669974
848.0775370809172	1587.4	29846.266666666666	-0.09322515000748814
848.8138396441784	1587.9666666666667	29901.0	0.07721331700663125
849.5500689228132	1587.0666666666666	29891.4	-0.4656886339549817
850.2862249146566	1587.3333333333333	29979.533333333333	-0.3475958447346886
851.0223076175432	1587.2666666666667	30099.966666666667	0.09038365617567816
851.7583170293079	1586.7666666666667	30301.833333333332	0.04739197165027695
852.4942531477856	1586.1	30411.6	-0.46680525069129886
853.2301159708109	1587.1	30409.866666666665	-0.2595901038728868
853.9659054962187	1586.9	30457.766666666666	0.044127362582748346
854.7016217218439	1587.6666666666667	30496.0	0.018028164724996125
855.4372646455213	1587.8	30662.133333333335	0.3357229561189408
856.1728342650856	1586.9	30781.533333333333	0.15324811196334315
856.9083305783716	1586.4	30856.3	-0.5837136187093322
857.6437535832143	1586.5	31025.166666666668	0.05163688526432427
858.3791032774483	1586.4666666666667	31080.4	0.13008921087202108
859.1143796589085	1587.1	31082.666666666668	-0.11973917670796799
859.8495827254299	1586.8666666666666	31263.233333333334	-0.00048781155595205126
860.5847124748469	1587.4333333333334	31336.0	0.4289309330696466
861.3197689049947	1586.9333333333334	31403.466666666667	0.18939356058707163
862.0547520137079	1586.9666666666667	31553.666666666668	0.3213708321191634
862.7896617988213	1587.3666666666666	31688.0	-0.24232420232475654
863.5244982581698	1586.7	31814.233333333334	0.1781937147429424
864.2592613895882	1586.6666666666667	31819.466666666667	0.202593891165095
864.9939511909114	1586.5666666666666	31791.433333333334	-0.08865710233134036
865.728567659974	1586.8333333333333	31786.166666666668	-0.22715926661647212
866.4631107946109	1587.5666666666666	31812.466666666667	-0.35619925571960986
867.197580592657	1587.3333333333333	31904.766666666666	-0.05061173022801802
867.931977051947	1586.8	32034.466666666667	0.2606273005111657
868.6663001703158	1586.4666666666667	32055.966666666667	-0.09263732820551616
869.4005499455982	1587.6	32100.033333333333	-0.16412708102811682
870.1347263756289	1586.6	32076.533333333333	-0.24255274833210325
870.8688294582428	1587.6666666666667	32197.933333333334	0.25971566143340075
871.6028591912748	1586.5	32306.566666666666	0.15035115171135838
872.3368155725594	1587.6333333333334	32462.4	0.20823151274022386
873.0706985999318	1587.1666666666667	32523.233333333334	0.23731466300492263
873.8045082712266	1586.4333333333334	32555.566666666666	-0.0976858021364702
874.5382445842787	1586.7666666666667	32709.766666666666	0.28708486839715047
875.2719075369228	1586.8333333333333	32803.76666666667	0.2555949151901
876.0054971269938	1587.2333333333333	32985.4	0.42253772681293356
876.7390133523264	1587.0333333333333	33125.0	0.033968633062018964
877.4724562107556	1587.5	33317.23333333333	-0.13229044745721324
878.2058257001161	1587.6333333333334	33566.73333333333	-0.2136151282357617
878.9391218182427	1586.7333333333333	33722.433333333334	-0.028379298227751884
879.6723445629702	1586.6333333333334	33845.96666666667	0.12342469799251579
880.4054939321335	1586.9	33938.333333333336	0.20812609772844476
881.1385699235674	1587.2666666666667	34075.166666666664	-0.017377901646894064
881.8715725351066	1585.8666666666666	34214.03333333333	0.15753516160103684
882.604501764586	1586.8333333333333	34478.23333333333	-0.04093013532993079
883.3373576098403	1586.5666666666666	34643.933333333334	0.005255072054916523
884.0701400687044	1586.6333333333334	34769.666666666664	0.09162459743050334
884.8028491390132	1587.2333333333333	34861.5	-0.09700875290126525
885.5354848186014	1587.3333333333333	34975.03333333333	-0.026881580699422054
886.2680471053038	1586.7333333333333	35150.4	0.11647042369614842
887.0005359969554	1586.8666666666666	35338.13333333333	-0.07162318659261983
887.7329514913906	1587.7666666666667	35459.5	-0.12136215865011367
888.4652935864447	1587.2666666666667	35630.6	0.03657191624220908
889.1975622799522	1587.8333333333333	35836.066666666666	-0.06804821450470834
889.929757569748	1587.6333333333334	36117.63333333333	-0.02431545014857939
890.6618794536669	1587.2333333333333	36381.46666666667	-0.05782846582368734
891.3939279295437	1586.7	36524.0	0.08909569593141797
892.1259029952132	1587.7	36616.6	-0.6599079133595033
892.8578046485103	1586.8333333333333	36830.46666666667	-0.020537241873612912
893.5896328872698	1587.4	36969.433333333334	0.06465017144391644
894.3213877093264	1586.6666666666667	37142.4	-0.4687825994796726
895.0530691125149	1588.0333333333333	37411.3	0.16612031655744458
895.7846770946703	1586.6666666666667	37700.86666666667	-0.4583338100350796
896.5162116536272	1587.2	37896.96666666667	0.012359686985083121
897.2476727872206	1587.2	37951.63333333333	0.32138118491032647
897.9790604932853	1586.8333333333333	38090.96666666667	-0.03965529515902679
898.7103747696559	1587.1333333333334	38174.2	0.34793514238758527
899.4416156141674	1586.7666666666667	38278.433333333334	0.14482184977962564
900.1727830246544	1587.0666666666666	38458.53333333333	0.27138533535761744
900.9038769989521	1587.0666666666666	38679.76666666667	0.024978541296872325
901.634897534895	1587.3333333333333	38987.2	-0.1342936039709579
902.365844630318	1586.9333333333334	39233.96666666667	-0.12764580814753917
903.0967182830558	1586.7666666666667	39375.333333333336	-0.341200555751644
903.8275184909435	1587.4333333333334	39523.73333333333	-0.3219508283299212
904.5582452518156	1587.1	39651.3	-0.41282856940646895
905.288898563507	1586.5666666666666	39803.96666666667	-0.4062547926394128
906.0194784238527	1587.1	39875.333333333336	-0.34166092903140244
906.7499848306873	1586.6666666666667	40102.26666666667	-0.08606346728279643
907.4804177818455	1586.6666666666667	40348.73333333333	0.09972803382527616
908.2107772751625	1587.2	40546.933333333334	0.16352400561968017
908.9410633084728	1587.0666666666666	40764.666666666664	0.15041628006353341
909.6712758796114	1586.6666666666667	40854.3	0.358856308740313
910.4014149864129	1586.9333333333334	40919.333333333336	-0.18141317280791658
911.1314806267123	1585.9666666666667	41094.333333333336	-0.2326116142605015
911.8614727983444	1586.7333333333333	41287.76666666667	0.16411784890417655
912.5913914991438	1587.0666666666666	41468.5	-0.234064190192721
913.3212367269456	1586.8	41666.6	0.07549558317389839
914.0510084795844	1587.2	41828.433333333334	0.12340921706005144
914.7807067548952	1587.2666666666667	41961.86666666667	0.3762863303470363
915.5103315507125	1587.2666666666667	42027.566666666666	0.06587178715934998
916.2398828648716	1587.0	42162.7	0.377634363574645
916.9693606952068	1586.6	42280.566666666666	-0.11062113467745445
917.6987650395532	1587.1666666666667	42421.433333333334	0.3635330626220417
918.4280958957455	1587.3333333333333	42533.36666666667	0.28010215238020036
919.1573532616186	1587.2666666666667	42630.5	-0.1981794925411681
919.8865371350073	1587.6	42713.86666666667	0.20491285601578685
920.6156475137464	1587.1666666666667	42745.23333333333	0.05346608826406906
921.3446843956707	1587.2333333333333	42679.4	-0.1743500341069692
922.0736477786149	1587.2666666666667	42639.0	0.2275123746091487
922.802537660414	1587.1333333333334	42705.066666666666	0.04330704421069445
923.5313540389027	1587.0	42721.7	0.004575097588204708
924.2600969119159	1586.7666666666667	42715.4	0.23835629130513336
924.9887662772883	1587.0666666666666	42686.2	-0.013736880847879792
925.7173621328548	1587.3666666666666	42666.7	0.3366753870445857
926.4458844764501	1586.5666666666666	42589.86666666667	0.03954413138957048
927.1743333059092	1587.1666666666667	42442.433333333334	-0.22069510542323778
927.9027086190666	1587.0666666666666	42174.13333333333	-0.1854325692853492
928.6310104137575	1586.5333333333333	41702.9	0.327064331468155
929.3592386878165	1587.1	41034.53333333333	-0.2087623546875003
930.0873934390784	1587.2666666666667	40274.53333333333	-0.31869499793810396
930.815474665378	1586.9666666666667	39515.333333333336	0.06832601772959844
931.5434823645503	1586.9333333333334	38570.5	-0.4514756336014616
932.2714165344298	1587.6	37499.13333333333	-0.11084251700537966
932.9992771728516	1586.9333333333334	36424.36666666667	-0.2230897629360247
933.7270642776504	1586.7	35379.53333333333	0.20567548082203513
934.4547778466609	1587.0	34354.933333333334	0.03622813450780914
935.1824178777181	1587.0	33481.5	0.24880105146675371
935.9099843686568	1587.0333333333333	32717.3	0.0734808281863228
936.6374773173115	1586.5	32190.3	-0.37447741557388875
937.3648967215174	1586.9333333333334	31888.166666666668	0.03965524804358614
938.0922425791092	1587.1333333333334	31703.466666666667	-0.27822772437550797
938.8195148879216	1587.3333333333333	31772.133333333335	-0.5128638337717087
939.5467136457895	1586.6666666666667	31949.866666666665	0.010012437480161285
940.2738388505477	1586.7	32204.533333333333	-0.13283988782359504
941.000890500031	1587.1	32603.5	0.23950179805300872
941.7278685920743	1587.2	33123.63333333333	-0.14686794708557505
942.4547731245123	1586.7333333333333	33733.23333333333	0.22432147910818576
943.1816040951798	1586.8666666666666	34375.46666666667	0.2671955054295102
943.9083615019116	1587.4333333333334	35096.46666666667	0.3894221449630997
944.6350453425426	1587.0333333333333	35817.36666666667	0.3621652382145581
945.3616556149077	1587.8	36608.36666666667	0.11865365197842183
946.0881923168415	1587.1333333333334	37438.066666666666	0.1054036859236601
946.8146554461789	1587.2666666666667	38176.566666666666	-0.03679370374570943
947.5410450007547	1587.2333333333333	38953.7	-0.29704883556712164
948.2673609784038	1587.2	39766.13333333333	0.3675757210982941
948.9936033769609	1587.6	40550.76666666667	0.1995643097993858
949.7197721942608	1586.4666666666667	41260.166666666664	-0.10288641046470583
950.4458674281384	1587.4	41970.9	0.01577319467613418
951.1718890764284	1586.5	42737.2	0.14285100050591681
951.8978371369658	1586.9666666666667	43492.96666666667	-0.010017972537846413
952.6237116075853	1587.5666666666666	44117.26666666667	0.005105808820799473
953.3495124861216	1586.7666666666667	44747.53333333333	0.36642048214673084
954.0752397704097	1586.7333333333333	45290.03333333333	0.05267108743029461
954.8008934582843	1587.2	45855.333333333336	0.33630482904817177
955.5264735475803	1587.1	46406.7	0.10433974511021116
956.2519800361324	1587.5333333333333	46923.8	0.1676719592560522
956.9774129217755	1587.1	47386.13333333333	0.2855204686092279
957.7027722023442	1587.2666666666667	47779.73333333333	0.19591598596758705
958.4280578756737	1587.3666666666666	48054.9	0.005296207682056313
959.1532699395985	1587.4333333333334	48269.13333333333	-0.027598952586724998
959.8784083919536	1586.9666666666667	48577.13333333333	0.11893312796361784
960.6034732305736	1587.0	48933.96666666667	0.12231847137267983
961.3284644532936	1587.1	49260.066666666666	0.055573756542264825
962.053382057948	1587.2	49559.76666666667	-0.12038788974874576
962.7782260423721	1586.1666666666667	49876.96666666667	0.06685547008305687
963.5029964044004	1587.3333333333333	50139.666666666664	0.04919959120189735
964.2276931418677	1587.5	50339.566666666666	0.14968400752640534
964.952316252609	1587.1666666666667	50399.53333333333	-0.0032623026257236187
965.6768657344589	1586.6	50362.13333333333	0.002967990549179006
966.4013415852523	1587.1666666666667	50420.8	0.34460568525705415
967.1257438028242	1586.8666666666666	50455.53333333333	-0.06635099029009889
967.8500723850091	1586.8	50584.333333333336	0.2988060521306761
968.574327329642	1587.1333333333334	50672.1	0.5099331385100266
969.2985086345576	1586.6666666666667	50816.4	0.38068010090812493
970.0226162975908	1587.2333333333333	50762.26666666667	-0.011480935052318663
970.7466503165765	1586.5	50686.6	0.036561217175573806
971.4706106893493	1586.8	50585.13333333333	0.15247817567492084
972.1944974137441	1586.5333333333333	50375.4	-0.16375686799814326
972.9183104875957	1586.8333333333333	50029.933333333334	0.052000363294321235
973.6420499087391	1587.6333333333334	49688.03333333333	0.1270253296675652
974.3657156750087	1587.3	49492.166666666664	0.1320781250651037
975.0893077842397	1587.4333333333334	49328.63333333333	0.08915827028062566
975.8128262342667	1586.7666666666667	49247.96666666667	0.09751060941910974
976.5362710229247	1587.0666666666666	49202.3	0.18245661574646477
977.2596421480483	1587.6666666666667	49119.63333333333	0.14926156173486954
977.9829396074724	1586.9666666666667	48994.23333333333	-0.11174892400496404
978.7061633990318	1587.5	48826.0	-0.2748033305963614
979.4293135205613	1587.6333333333334	48612.333333333336	0.1909080154335114
980.1523899698958	1587.1	48391.63333333333	-0.09618058958841987
980.87539274487	1587.2333333333333	48322.23333333333	0.14746925791202167
981.5983218433189	1587.2333333333333	48326.333333333336	0.10222279736618635
982.3211772630771	1586.8333333333333	48356.9	0.1684139925122955
983.0439590019795	1587.2666666666667	48507.6	0.018512389290961655
983.7666670578608	1587.2333333333333	48589.4	0.21595893217204812
984.4893014285559	1586.8666666666666	48606.73333333333	0.06804683968527335
985.2118621118997	1587.4	48567.26666666667	0.14670049444534136
985.9343491057269	1587.2666666666667	48484.066666666666	0.013273789903080783
986.6567624078724	1587.1	48381.2	-0.056300881547682396
987.3791020161709	1586.6666666666667	48336.86666666667	0.01517341199546431
988.1013679284573	1586.6666666666667	48287.76666666667	-0.1531039308931902
988.8235601425663	1587.2333333333333	48228.5	-0.10582643957202773
989.5456786563328	1587.7333333333333	48264.0	0.19264372297702698
990.2677234675917	1586.9	48266.76666666667	0.2928544738511917
990.9896945741776	1587.6333333333334	48193.13333333333	0.10531209155292426
991.7115919739255	1587.2333333333333	48082.166666666664	-0.32960104230641074
992.4334156646702	1587.9	47904.933333333334	0.19194935821481138
993.1551656442463	1586.9333333333334	47567.73333333333	-0.015426766287805342
993.8768419104888	1587.0333333333333	47194.833333333336	0.07650313399387118
994.5984444612325	1587.0	46943.5	0.03606782880487438
995.3199732943121	1586.9	46554.166666666664	-0.12875442962788552
996.0414284075626	1587.1	46258.933333333334	-0.014906636409131896
996.7628097988187	1587.4666666666667	46027.933333333334	-0.03811107962945069
997.4841174659151	1587.1333333333334	45751.433333333334	-0.05703119053631985
998.2053514066869	1586.5333333333333	45436.73333333333	-0.030041239639070162
998.9265116189687	1587.2666666666667	45023.933333333334	0.2230201941778017
999.6475981005952	1587.1333333333334	44410.73333333333	0.14572364062573046
1000.3686108494015	1587.4333333333334	43853.833333333336	0.037334725533922676
1001.0895498632223	1587.5	43481.8	0.2723770532955722
1001.8104151398923	1587.2666666666667	43132.333333333336	0.0568014733969598
1002.5312066772464	1587.3666666666666	42793.2	-0.16614314283357504
1003.2519244731194	1587.3666666666666	42482.1	0.0793018547004202
1003.9725685253462	1587.9666666666667	42179.3	0.35464466749912854
1004.6931388317614	1587.2	41762.833333333336	-0.24315461383338904
1005.4136353902	1587.4	41279.2	0.0186012332621624
1006.1340581984969	1587.3	40736.9	0.028103691631125992
1006.8544072544867	1586.9333333333334	40052.0	0.04892877960074206
1007.5746825560042	1587.1666666666667	39464.666666666664	-0.11196786184474873
1008.2948841008844	1587.3	38922.7	0.0915166277138493
1009.0150118869618	1586.6666666666667	38411.7	-0.20004958816710697
1009.7350659120716	1587.1333333333334	38116.6	0.30089289907080996
1010.4550461740483	1587.2	37778.03333333333	0.37456534282602627
1011.174952670727	1587.1	37393.13333333333	-0.5713083465148776
1011.8947853999423	1587.0333333333333	36999.13333333333	0.33493669761282197
1012.614544359529	1586.1666666666667	36459.5	0.2578636473405498
1013.334229547322	1586.8333333333333	35853.7	0.23410757972235988
1014.0538409611561	1586.8666666666666	35176.26666666667	-0.01379125831550337
1014.7733785988661	1586.9333333333334	34557.6	-0.06322170569975798
1015.4928424582868	1586.9	34027.63333333333	-0.7138496513911323
1016.2122325372529	1587.1333333333334	33572.833333333336	-0.17285586872277273
1016.9315488335994	1586.9333333333334	33170.13333333333	-0.22545470169625662
1017.6507913451611	1586.4333333333334	32824.36666666667	-0.16541171729484339
1018.3699600697728	1586.7666666666667	32491.1	0.29146055258101994
1019.0890550052692	1586.8	32106.166666666668	0.28706909549190956
1019.8080761494851	1586.9333333333334	31559.833333333332	0.28457180251625225
1020.5270235002555	1587.4666666666667	30892.333333333332	-0.49618228393468944
1021.2458970554151	1587.8333333333333	30160.366666666665	-0.4041244457524595
1021.9646968127987	1586.3666666666666	29487.866666666665	-0.24171330644208153
1022.6834227702411	1587.6333333333334	28955.8	0.31219464557662513
1023.4020749255772	1586.9666666666667	28460.433333333334	0.1066738301452099
1024.1206532766416	1587.7333333333333	28053.466666666667	0.0443084234152466
1024.8391578212693	1587.9333333333334	27746.133333333335	-0.15216396286214184
1025.5575885572953	1586.9	27403.966666666667	0.22940039613258234
1026.2759454825539	1586.8	26978.1	-0.20634004279509371
1026.9942285948803	1587.1	26424.0	-0.17191023178569403
1027.7124378921092	1586.7333333333333	25836.066666666666	-0.16831708462195014
1028.4305733720753	1587.2	25235.833333333332	0.016528332356433705
1029.1486350326138	1587.1333333333334	24647.1	-0.30499178789662007
1029.866622871559	1587.6	24153.233333333334	0.0006415283457037391
1030.584536886746	1587.8333333333333	23730.866666666665	-0.20262187120122468
1031.3023770760096	1587.2333333333333	23376.366666666665	0.014616826411665703
1032.0201434371845	1587.0	23045.833333333332	0.06139443953306277
1032.7378359681059	1586.1666666666667	22693.833333333332	0.06996131781046523
1033.455454666608	1587.4	22281.466666666667	-0.19303220654897357
1034.1729995305259	1586.8333333333333	21849.966666666667	0.08502486040455325
1034.8904705576945	1587.3333333333333	21313.466666666667	-0.2883164861959374
1035.6078677459486	1587.2666666666667	20796.3	0.05577211984195979
1036.3251910931228	1586.7666666666667	20299.2	-0.40132800745623
1037.042440597052	1586.5	19866.433333333334	0.22338254978383687
1037.7596162555712	1586.9333333333334	19421.6	-0.08035133156437135
1038.4767180665153	1586.9	19121.166666666668	0.4262243388728456
1039.1937460277186	1587.6666666666667	18838.066666666666	0.6357371578270656
1039.9107001370162	1587.2	18574.5	0.4339837379396011
1040.627580392243	1587.3	18284.866666666665	-0.1473618648493615
1041.3443867912338	1587.2333333333333	17955.533333333333	0.03007138514513912
1042.0611193318232	1587.6333333333334	17544.833333333332	-0.13243202088858286
1042.7777780118463	1586.9	17114.8	0.2023537410271857
1043.4943628291376	1587.5333333333333	16663.033333333333	-0.3129337866493912
1044.2108737815322	1587.6	16232.466666666667	-0.3201566717991081
1044.9273108668647	1586.6666666666667	15887.433333333332	-0.0070859524374588725
1045.64367408297	1587.2333333333333	15557.166666666666	0.4084784674286799
1046.359963427683	1587.1	15272.666666666666	-0.05394404088128057
1047.0761788988382	1586.1	15012.833333333334	-0.006469052994474793
1047.7923204942708	1587.4333333333334	14741.6	-0.6576155153921621
1048.5083882118154	1587.1	14491.366666666667	0.04038800692256668
1049.224382049307	1586.5666666666666	14178.466666666667	-0.151729439960789
1049.9403020045802	1586.5333333333333	13841.566666666668	0.27295874445364826
1050.6561480754697	1587.4333333333334	13467.9	-0.062139629908761665
1051.3719202598106	1586.4333333333334	13148.533333333333	0.49610036644832545
1052.0876185554378	1587.1	12868.633333333333	0.3761409376956653
1052.8032429601856	1587.3333333333333	12599.866666666667	0.0617880617942914
1053.5187934718892	1587.2333333333333	12395.066666666668	-0.060270777752308075
1054.2342700883835	1587.1	12227.233333333334	0.020408799061843758
1054.949672807503	1587.5	12083.833333333334	-0.6642633732858355
1055.6650016270826	1586.8	11909.666666666666	0.05609843928706925
1056.3802565449573	1587.4666666666667	11702.6	0.21043307031542535
1057.0954375589617	1587.1333333333334	11487.933333333332	-0.2879486274825239
1057.8105446669308	1586.8	11259.833333333334	-0.36650777308389026
1058.5255778666992	1587.0666666666666	11034.933333333332	-0.05362539847254765
1059.240537156102	1587.1333333333334	10814.866666666667	0.6106929873854705
1059.9554225329737	1586.2666666666667	10628.133333333333	-0.01921217783426303
1060.6702339951491	1586.6333333333334	10478.866666666667	0.43652110184801496
1061.3849715404633	1587.3	10355.0	0.5584358146431144
1062.0996351667509	1586.9666666666667	10236.6	0.4956839859434572
1062.8142248718468	1587.1	10114.066666666668	-0.34450241177777424
1063.528740653586	1587.6	9975.866666666667	0.20196572312604572
1064.2431825098029	1587.0	9786.5	-0.1606337356699057
1064.9575504383324	1587.0666666666666	9576.233333333334	-1.2755947958315046
1065.6718444370097	1587.3	9388.766666666666	-0.07978391849454444
1066.386064503669	1586.7666666666667	9217.033333333333	0.6037432622081005
1067.1002106361457	1586.4333333333334	9068.433333333332	0.3406656478268674
1067.8142828322743	1586.7666666666667	8937.8	0.0590833974731725
1068.5282810898898	1586.8333333333333	8839.766666666666	-0.2813376187459651
1069.2422054068265	1587.2333333333333	8748.9	0.35388644916306805
1069.95605578092	1586.8	8647.366666666667	0.6381208116336512
1070.6698322100044	1586.8	8512.0	0.6254817288228777
1071.383534691915	1587.4	8342.933333333332	-0.47974619455180134
1072.0971632244864	1586.7	8176.566666666667	0.19116186506934274
1072.8107178055534	1587.4	8029.5	0.4159252333719876
1073.524198432951	1586.9666666666667	7892.8	1.0987470523237424
1074.2376051045137	1587.0	7786.233333333334	0.15415090622199892
1074.9509378180765	1587.2666666666667	7705.6	1.0186091735191507
1075.6641965714741	1587.4666666666667	7616.366666666667	-0.009604619518485208
1076.3773813625414	1586.8666666666666	7514.433333333333	-0.7076699009910449
1077.0904921891133	1587.6	7408.9	-0.37534647009511846
1077.8035290490245	1586.7666666666667	7294.9	0.7157739584893359
1078.51649194011	1587.3666666666666	7154.166666666667	-0.22878403387840812
1079.2293808602042	1586.7	7028.6	-0.6114128941051825
1079.9421958071423	1586.7666666666667	6899.466666666666	-0.6589214228149766
1080.6549367787588	1587.9666666666667	6794.366666666667	-0.9998342576664876
1081.367603772889	1586.8666666666666	6736.666666666667	1.0413458404419462
1082.080196787367	1586.9666666666667	6679.8	0.9475923289028534
1082.7927158200282	1587.0	6596.266666666666	-0.8286219331557265
1083.5051608687072	1586.2666666666667	6497.1	-0.3771631341378691
1084.217531931239	1586.7333333333333	6389.566666666667	0.5670310935851626
1084.9298290054578	1587.8333333333333	6266.133333333333	-0.42990729792732446
1085.6420520891993	1586.7666666666667	6160.833333333333	0.18043701651005506
1086.3542011802977	1586.8	6087.566666666667	0.10615576267933416
1087.0662762765878	1587.4	6016.333333333333	0.92272928619037
1087.7782773759047	1587.1333333333334	5958.633333333333	-0.7642973416372172
1088.4902044760831	1586.7	5880.333333333333	-0.5660624183554397
1089.202057574958	1587.2	5803.7	0.6940796558146851
1089.9138366703637	1587.2	5705.0	0.024609803847120304
1090.6255417601355	1587.2	5620.5	0.9593860433595621
1091.337172842108	1587.0666666666666	5534.8	-0.2969284382830432
1092.048729914116	1587.1666666666667	5482.3	0.5652843049993036
1092.7602129739944	1586.8666666666666	5434.866666666667	-0.7179634392484446
1093.471622019578	1587.3666666666666	5390.8	-0.29297561688560536
1094.1829570487016	1587.4	5328.266666666666	1.0422313172716025
1094.8942180592	1587.4333333333334	5236.3	0.30956684385711447
1095.605405048908	1586.7	5150.866666666667	0.3494445038336512
1096.3165180156604	1586.4333333333334	5078.766666666666	-1.0929610849681395
1097.027556957292	1586.4333333333334	5033.966666666666	-0.9311976580385991
1097.7385218716379	1586.4	5005.066666666667	0.3939909337508619
1098.4494127565324	1586.5	4944.766666666666	0.047420297348999316
1099.1602296098106	1586.2	4868.366666666667	0.41479896362762514
1099.8709724293074	1587.2666666666667	4780.1	-0.5754436143617551
1100.5816412128574	1587.3	4705.966666666666	-0.032491958667070435
1101.2922359582956	1586.9	4657.5	-0.34873629632372294
1102.0027566634565	1586.5666666666666	4631.0	1.2619242074175248
1102.7132033261753	1587.3	4569.733333333334	-0.2862866999263708
1103.4235759442865	1586.7	4497.3	0.5574131769906885
1104.1338745156252	1586.8	4428.766666666666	-0.32588254500452685
1104.844099038026	1586.1333333333334	4381.6	1.8370891038963575
1105.5542495093239	1586.8	4338.6	0.43686041554247984
1106.2643259273534	1586.7666666666667	4291.266666666666	1.0611376449609693
1106.9743282899494	1586.7333333333333	4209.066666666667	-0.40832192852279625
1107.684256594947	1587.3666666666666	4137.3	0.5965155276501954
1108.394110840181	1587.3333333333333	4076.6666666666665	0.7042347352239416
1109.1038910234856	1586.9333333333334	4037.0	1.2070317620991744
1109.8135971426964	1586.6666666666667	3980.0	0.25411845749248707
1110.5232291956477	1587.3333333333333	3902.133333333333	-1.049383104050035
1111.2327871801745	1586.4666666666667	3836.8	0.31533337603150224
1111.9422710941117	1586.6	3791.6	0.8345942995301321
1112.6516809352938	1586.6333333333334	3740.0333333333333	0.22190303109210968
1113.3610167015559	1586.9333333333334	3688.0333333333333	1.0347247863881326
1114.0702783907325	1586.3666666666666	3621.8333333333335	-1.3704744821112433
1114.7794660006589	1586.4333333333334	3587.5	-0.09403679783474375
1115.4885795291696	1586.9333333333334	3553.1666666666665	0.5083130091559375
1116.1976189740992	1586.8	3499.366666666667	-0.612667895122646
1116.906584333283	1587.1	3454.9333333333334	-1.052779324851626
1117.6154756045555	1587.0	3422.2	1.1215758971622132
1118.3242927857516	1587.2666666666667	3386.233333333333	0.27368796102813325
1119.0330358747062	1586.4	3341.766666666667	-0.4039143815129963
1119.741704869254	1587.0333333333333	3299.9666666666667	0.02535458624500895
1120.4502997672296	1586.6666666666667	3264.3333333333335	0.3452947762123586
1121.1588205664682	1586.9	1662.3666666666666	-1.9140378354830307
1121.8672672648045	1586.4	1661.9333333333334	-4.196114593608243
1122.5756398600731	1586.2666666666667	1660.9	-7.880753421422933
1123.2839383501089	1585.2333333333333	1661.8333333333333	-5.072932873706879
