# Supplementary material for: Roblonski: A Material-Efficient Robo-Fluidic Toolbox for Rapid Photochemical Characterization
Source: ACS Cent Sci. 2026 Feb 6;12(3):333–44. doi: 10.1021/acscentsci.5c02027 (PMC13022720; doi:10.1021/acscentsci.5c02027)
Supplement: Supplementary file 2 [file oc5c02027_si_002.zip › BeerLambertStudy/Raw Data (Automataed)/BLEC Study (2025 Jun 12)/Rubpy3/blec_Rubpy3__12062025_aABS_i5_eEXP_s3_d105e-01_t250-0_m7_v175-0.csv]

name	C:/Users/cbe.mabolha.shared/Documents/Gilson Spectroscopy Project\BLEC Study (2025 Jun 12)\Rubpy3\blec_Rubpy3__12062025_aABS_i5_eEXP_s3_d105e-01_t250-0_m7_v175-0.csv
2025-06-12 20:10:25.664059
mix_iter=7	mix_disp=175.0
droplet_volume=50.0	working_volume=250.0
dilution_scheme=Fractional(value=0.3333333333333333)	n_dil=6
calibration=Calibration(y = f(x); f(x) = -0.244 + 0.9765x; s.t. y > 0.0; Set Feb 4	2025 from "Manuscript Figures Data.xlsx")
count	30
interval	0.1 (Sec)
integration_time	40000 (uSec)
NLC=False	DCC=False	WCAL=-5	Slit=S5
Conc_0=0.105	nFRAC=0.22932577278444555	nConc_(5;3)=0.02407920614236678	aFRAC=0.22983328802301872	aConc_(5;3)=0.024132495242416965
wavelength (nm)	dark reference (int)	light reference (int)	abs (mOD)
W	D	L	S
344.6678771972656	1602.8333333333333	1678.2666666666667	6.379690906567382
345.45221902608614	1589.7333333333333	1665.4666666666667	2.684389450032384
346.236489003635	1586.7333333333333	1663.2666666666667	6.863444578535279
347.02068712774695	1585.7	1661.1333333333334	0.19195336529324394
347.8048133962569	1586.3333333333333	2391.1666666666665	9.860003349210375
348.5888678069997	1586.2	2403.133333333333	9.458692897086427
349.3728503578101	1587.7	2419.266666666667	10.840519251422633
350.15676104652283	1587.9	2433.633333333333	10.884795730303612
350.94059987097285	1587.9333333333334	2441.0333333333333	8.655155671470242
351.72436682899485	1587.4	2449.366666666667	12.557514881289496
352.5080619184237	1586.9	2451.6666666666665	8.520160336790678
353.2916851370942	1585.5333333333333	2456.733333333333	9.355559548790797
354.0752364828412	1585.9333333333334	2459.866666666667	9.749296215779514
354.8587159534994	1585.9666666666667	2469.0333333333333	11.680244209846192
355.6421235469038	1587.0	2471.733333333333	10.21487977622689
356.42545926088906	1586.6666666666667	2468.0666666666666	8.692815364602017
357.20872309329	1586.7	2470.0	8.52347759548705
357.9919150419415	1587.2666666666667	2467.6666666666665	10.535222088833319
358.77503510467835	1586.4666666666667	2458.633333333333	5.579519659032071
359.5580832793353	1586.4666666666667	2454.5	10.601721090578575
360.34105956374725	1586.5	2447.2	7.823808475628045
361.12396395574893	1586.3333333333333	2444.3	5.997394168181041
361.9067964531752	1586.5333333333333	2444.9	7.931140886286074
362.6895570538609	1586.4666666666667	2444.233333333333	8.952029837504654
363.47224575564076	1587.0333333333333	2441.1666666666665	6.213579436453328
364.2548625563497	1587.0	2439.266666666667	7.400589937999296
365.0374074538224	1587.1	2438.1666666666665	8.502546423052614
365.8198804458938	1586.4666666666667	2435.9	8.34529050288467
366.6022815303986	1586.4333333333334	2432.1666666666665	6.953553372815304
367.3846107051717	1586.6333333333334	2433.8333333333335	7.149821715203684
368.1668679680479	1587.0333333333333	2434.9666666666667	7.1088768349161775
368.9490533168619	1586.6666666666667	2438.0666666666666	7.114260803083191
369.7311667494487	1587.1666666666667	2446.4666666666667	6.2614014617701885
370.5132082636429	1587.4666666666667	2452.1666666666665	5.407588286617427
371.2951778572795	1587.0333333333333	2459.266666666667	8.463433763679683
372.07707552819323	1587.1333333333334	2457.4666666666667	6.485254092262023
372.8589012742189	1586.8333333333333	2465.5	9.241542516001614
373.6406550931913	1586.7666666666667	2474.633333333333	10.545772042682916
374.4223369829453	1586.7	2486.6666666666665	8.511710100776128
375.2039469413157	1586.5666666666666	2489.4666666666667	7.99357417393722
375.9854849661373	1587.2666666666667	2487.4333333333334	11.191299029647777
376.7669510552448	1587.4666666666667	2489.8	9.275160012657164
377.5483452064732	1586.9	2495.8	9.907553546604728
378.3296674176572	1587.0	2506.5	8.61812013748446
379.11091768663164	1586.2666666666667	2512.4333333333334	8.587354910368914
379.89209601123133	1586.7333333333333	2515.5666666666666	8.33996916464299
380.67320238929113	1587.2666666666667	2522.0666666666666	8.712615997005408
381.45423681864577	1587.0666666666666	2522.8	8.76697831862231
382.23519929713007	1586.7	2531.3	10.171731650129994
383.01608982257886	1587.3666666666666	2544.4	9.58935481163285
383.796908392827	1586.7	2553.7	9.596553338777726
384.57765500570923	1586.8	2560.266666666667	12.261650066656337
385.3583296590604	1587.3	2550.233333333333	9.837404611499252
386.1389323507153	1586.2666666666667	2549.8	9.017448713041704
386.91946307850884	1586.8333333333333	2564.4333333333334	10.643168275244818
387.69992184027564	1586.4666666666667	2583.3333333333335	11.104871526373035
388.48030863385065	1586.4	2605.5666666666666	11.573042980042814
389.2606234570687	1586.4666666666667	2593.7	12.672834176050586
390.04086630776453	1587.4333333333334	2578.5333333333333	9.375591314809153
390.82103718377294	1587.1	2584.4	11.934707510534391
391.6011360829288	1587.2333333333333	2595.2	11.85095348622116
392.3811630030669	1586.9	2617.8	10.287711693666372
393.161117942022	1586.7	2662.6666666666665	10.981930112831327
393.941000897629	1586.5666666666666	2704.0666666666666	10.95386594326757
394.72081186772266	1586.8	2716.766666666667	11.278313276046928
395.5005508501378	1586.9333333333334	2704.4666666666667	13.43157030189895
396.28021784270925	1587.1	2704.9	12.934367095338036
397.0598128432718	1586.7333333333333	2713.733333333333	11.440251839836522
397.83933584966024	1586.4333333333334	2716.233333333333	13.111772664126962
398.6187868597095	1587.0333333333333	2732.9	13.667670219342666
399.3981658712542	1586.1	2746.0666666666666	13.100009984578378
400.1774728821293	1586.8	2773.9666666666667	14.279868640657886
400.9567078901696	1587.4	2798.9333333333334	14.420107972677531
401.7358708932098	1587.1666666666667	2797.0333333333333	14.242433344823937
402.5149618890848	1586.4333333333334	2781.9666666666667	14.704050171802661
403.2939808756294	1587.0	2793.4666666666667	16.18463468031576
404.07292785067847	1587.2333333333333	2821.5	18.204043848988906
404.8518028120667	1586.0666666666666	2832.0	17.400654565178773
405.630605757629	1587.4	2831.6666666666665	16.49290181601487
406.4093366852001	1586.5666666666666	2822.0333333333333	16.953668146090347
407.1879955926149	1587.2	2825.9333333333334	16.531576337972705
407.9665824777082	1587.1333333333334	2839.233333333333	16.32772038685834
408.74509733831474	1586.8	2867.0	17.867311876227063
409.52354017226935	1586.4	2878.0666666666666	19.143693892474502
410.3019109774069	1586.9333333333334	2877.366666666667	18.810811110771326
411.08020975156217	1586.7666666666667	2890.5	18.869799023507017
411.8584364925699	1587.6666666666667	2919.5666666666666	20.371630103026828
412.6365911982651	1586.8	2936.633333333333	19.99354017879707
413.4146738664823	1586.7	2964.4333333333334	19.304677583671427
414.19268449505654	1587.2	2991.5333333333333	21.068191814056203
414.97062308182257	1587.5333333333333	3027.7	19.068998599247198
415.74848962461516	1586.5333333333333	3073.8333333333335	21.19221909913142
416.52628412126916	1586.6	3134.9	18.60659821144037
417.3040065696194	1586.5	3211.0333333333333	19.697018087668294
418.0816569675006	1587.1333333333334	3213.733333333333	22.221125526207352
418.8592353127476	1586.9	3199.4	21.363051615525674
419.63674160319533	1586.0666666666666	3213.5333333333333	22.087297916749552
420.4141758366785	1587.5666666666666	3248.766666666667	22.012288900079437
421.1915380110319	1586.2666666666667	3265.9	21.664888135786054
421.9688281240904	1586.7666666666667	3263.633333333333	22.019296651085128
422.7460461736888	1586.1	3317.7	21.841882937134443
423.52319215766187	1587.1333333333334	3386.266666666667	22.448366861781658
424.3002660738445	1587.2333333333333	3464.366666666667	22.0597005350731
425.0772679200714	1586.6	3605.0333333333333	21.931891273146206
425.8541976941775	1586.6	3750.7	23.622339015169814
426.6310553939975	1586.3666666666666	3813.0333333333333	22.030095177966448
427.40784101736625	1587.2	3872.1666666666665	22.56692605925965
428.18455456211865	1587.6	3991.6666666666665	21.490486705560645
428.96119602608934	1586.8	4191.933333333333	24.107007383886756
429.7377654071133	1587.1333333333334	4400.833333333333	22.571384532841734
430.5142627030252	1587.0333333333333	4513.966666666666	23.05073622520019
431.29068791166	1586.5333333333333	4658.1	24.303517795803675
432.06704103085235	1587.2666666666667	4791.166666666667	24.0357061659724
432.8433220584372	1586.9666666666667	4879.2	23.549501531571313
433.6195309922492	1587.2666666666667	4941.433333333333	23.61299273759852
434.3956678301234	1586.7	4981.0	24.335397246451187
435.1717325698944	1586.7666666666667	4997.5	24.52458201081013
435.9477252093971	1586.9333333333334	5012.633333333333	25.730601441587197
436.72364574646633	1586.8	5056.466666666666	25.186971052367348
437.49949417893686	1586.3333333333333	5124.566666666667	25.17438616610644
438.27527050464346	1587.4666666666667	5217.533333333334	24.477005983054315
439.0509747214211	1586.3333333333333	5394.5	25.194269590260724
439.8266068271044	1586.9666666666667	5658.733333333334	24.76231085319353
440.6021668195283	1586.8666666666666	6019.466666666666	25.008050882859678
441.37765469652754	1586.7333333333333	6494.366666666667	27.375345446249966
442.1530704559369	1586.2666666666667	6993.033333333334	27.068216005668237
442.9284140955914	1586.5	7419.8	26.518674872081245
443.7036856133256	1586.9333333333334	7736.466666666666	27.162345916170416
444.47888500697445	1586.6666666666667	7889.9	26.447664373677426
445.2540122743727	1586.5333333333333	7936.466666666666	27.34077369775089
446.0290674133552	1587.2	7880.4	26.540045970618365
446.8040504217568	1587.4333333333334	7796.733333333334	27.240021574063217
447.5789612974122	1587.0	7718.8	26.841405734516005
448.35380003815635	1587.0666666666666	7655.433333333333	26.007453768023648
449.1285666418239	1587.0	7633.333333333333	27.686958050014702
449.90326110624983	1586.6666666666667	7632.166666666667	26.11138502250621
450.67788342926883	1587.0333333333333	7646.766666666666	26.64723543215586
451.4524336087157	1586.8	7668.733333333334	25.788513520856345
452.22691164242536	1587.1666666666667	7722.633333333333	25.681892439305614
453.00131752823256	1586.8	7776.966666666666	24.932687438094646
453.7756512639721	1587.2666666666667	7851.3	24.87483764093942
454.5499128474788	1586.9	7922.233333333334	24.485260962444023
455.32410227658755	1586.4333333333334	7961.9	23.78193561005538
456.09821954913303	1587.0666666666666	7970.733333333334	23.25261837539226
456.8722646629501	1587.2666666666667	7958.633333333333	23.3107205899592
457.6462376158736	1586.9	7895.333333333333	23.27843734910016
458.4201384057383	1587.2	7798.5	23.377005121021206
459.1939670303791	1586.5	7663.433333333333	22.34811745130306
459.96772348763074	1586.6666666666667	7531.6	22.903820825228678
460.741407775328	1586.5	7389.8	21.735944149634957
461.51501989130577	1586.8	7250.266666666666	20.76902126600716
462.2885598333988	1586.1	7128.6	20.381405228982047
463.0620275994419	1586.3666666666666	7034.966666666666	20.03666486708102
463.83542318726995	1586.6	6973.866666666667	19.330806178957154
464.6087465947177	1586.4333333333334	6921.866666666667	18.179743366702496
465.38199781962	1586.4	6903.866666666667	17.326372655643777
466.1551768598116	1586.9333333333334	6892.8	17.464420796042788
466.92828371312737	1587.5666666666666	6908.9	16.829678898157233
467.7013183774021	1587.1666666666667	6945.066666666667	15.960715788201941
468.4742808504707	1586.4	6989.233333333334	15.50607662033977
469.24717113016777	1586.6	7041.566666666667	14.77825837089936
470.0199892143283	1587.1	7118.7	14.930143411557776
470.792735100787	1586.9666666666667	7186.066666666667	12.7455783393351
471.5654087873788	1586.6	7270.066666666667	13.375025759911848
472.33801027193834	1587.4666666666667	7342.233333333334	12.530459444471889
473.11053955230057	1586.3333333333333	7408.633333333333	11.53194610937453
473.88299662630027	1587.0333333333333	7464.433333333333	11.37941496072335
474.65538149177223	1586.9666666666667	7522.7	11.451379646752633
475.4276941465513	1586.8666666666666	7544.933333333333	11.233313627539957
476.1999345884722	1586.7666666666667	7552.766666666666	10.277982836417289
476.97210281536985	1587.3	7544.066666666667	9.446336657708182
477.74419882507897	1586.4333333333334	7542.933333333333	9.506379767133966
478.51622261543446	1587.2	7518.0	8.989474285721434
479.2881741842711	1587.1	7485.2	8.786797741333572
480.06005352942367	1587.6333333333334	7432.566666666667	7.865147585049988
480.831860648727	1587.0666666666666	7387.433333333333	7.278469209811402
481.60359554001593	1586.9	7349.466666666666	7.083970284866774
482.37525820112523	1587.3333333333333	7298.866666666667	7.44936487197842
483.14684862988975	1587.0	7243.566666666667	5.897956705618565
483.91836682414424	1587.3	7198.733333333334	6.762487218075143
484.68981278172356	1587.0	7152.733333333334	6.881868348837012
485.46118650046253	1587.1	7103.733333333334	6.437282498901043
486.23248797819593	1587.1333333333334	7077.066666666667	6.626765532256874
487.0037172127586	1586.9666666666667	7035.633333333333	6.340217102864275
487.7748742019853	1587.2	6994.966666666666	4.702046494234393
488.54595894371096	1586.4666666666667	6955.9	3.8318239287272196
489.31697143577026	1586.1666666666667	6935.933333333333	5.48437298769459
490.08791167599804	1586.7666666666667	6890.766666666666	5.609407149354823
490.8587796622292	1587.3333333333333	6849.266666666666	4.749639697971182
491.6295753922984	1587.1666666666667	6834.766666666666	3.985220039874532
492.4002988640406	1587.4	6816.166666666667	5.2084321937524765
493.17095007529053	1586.7333333333333	6767.8	2.6962887206827295
493.94152902388305	1586.8333333333333	6759.933333333333	4.851465180951023
494.71203570765294	1586.2666666666667	6727.166666666667	5.055772869175906
495.482470124435	1586.7333333333333	6690.2	3.262968298199291
496.25283227206404	1586.8	6657.933333333333	3.232080468581113
497.02312214837485	1586.8666666666666	6626.633333333333	2.986101581683751
497.7933397512024	1586.7	6605.266666666666	3.0394253709572707
498.56348507838123	1586.6666666666667	6584.666666666667	2.9586464151809277
499.3335581277464	1586.7333333333333	6567.366666666667	3.5517610003029816
500.10355889713264	1587.3666666666666	6557.266666666666	3.9355367573098943
500.8734873843747	1586.6	6545.3	2.735325684154854
501.6433435873074	1587.0666666666666	6545.433333333333	2.903011585357482
502.4131275037657	1586.6333333333334	6554.3	3.058939350483933
503.1828391315842	1587.1666666666667	6566.5	2.893673731823023
503.95247846859786	1586.9333333333334	6586.466666666666	2.710001480750611
504.72204551264144	1586.5333333333333	6607.1	2.304200308443264
505.49154026154974	1587.3333333333333	6644.466666666666	2.549445411627992
506.2609627131576	1587.0333333333333	6687.466666666666	2.3479203557651576
507.03031286529983	1586.6666666666667	6740.966666666666	3.3240545044750847
507.7995907158112	1586.8	6777.333333333333	1.8054522363489276
508.5687962625266	1587.0666666666666	6842.233333333334	1.8966241073210417
509.33792950328075	1587.1	6926.533333333334	2.1199324658114684
510.1069904359085	1587.1666666666667	7012.033333333334	2.2849348695118397
510.8759790582447	1587.0666666666666	7103.8	3.0811054959181265
511.6448953681241	1586.9	7187.766666666666	2.7406426410649956
512.4137393633815	1586.8333333333333	7293.066666666667	2.853284017367542
513.1825110418519	1586.7666666666667	7380.666666666667	2.5409720205866337
513.9512104013698	1586.7666666666667	7482.933333333333	2.4770182511447336
514.7198374397702	1587.5666666666666	7585.333333333333	1.9230997617556425
515.4883921548881	1586.7	7696.633333333333	1.538049768877691
516.2568745445578	1587.2333333333333	7803.933333333333	2.8971608430424984
517.0252846066146	1587.1333333333334	7918.466666666666	2.777794911006944
517.793622338893	1586.8333333333333	8005.8	1.9257506381321763
518.561887739228	1587.0	8102.766666666666	1.923857270913621
519.3300808054544	1586.6666666666667	8196.466666666667	1.1996698960946215
520.0982015354069	1587.2	8295.333333333334	1.6800497534894956
520.8662499269203	1587.0333333333333	8388.733333333334	1.8770092921447983
521.6342259778296	1586.6666666666667	8471.433333333332	1.5250169898634427
522.4021296859694	1587.4	8547.666666666666	1.1454403068694348
523.1699610491747	1587.0	8638.633333333333	2.235220081306753
523.9377200652801	1587.7	8703.566666666668	1.7939676275751857
524.7054067321207	1586.9333333333334	8783.7	2.849602961577761
525.4730210475309	1587.6666666666667	8827.2	1.8014100025298814
526.2405630093459	1587.4333333333334	8877.6	1.2787209363622791
527.0080326154003	1587.0333333333333	8941.866666666667	1.520213146067788
527.7754298635291	1586.7666666666667	8994.4	2.1668141494013704
528.5427547515668	1586.8	9038.733333333334	2.1421872699081352
529.3100072773485	1587.3	9064.266666666666	1.225369965368426
530.077187438709	1587.1	9106.5	1.1199944686296948
530.8442952334829	1587.6666666666667	9149.166666666666	1.1041537287405896
531.6113306595051	1587.4333333333334	9183.4	0.994064734891844
532.3782937146104	1587.5666666666666	9232.0	0.6196911878661379
533.1451843966338	1587.3666666666666	9274.7	1.133256766046466
533.9120027034099	1586.5333333333333	9320.533333333333	1.2052366807953339
534.6787486327736	1585.9666666666667	9355.466666666667	1.3753872229944153
535.4454221825597	1587.4666666666667	9388.333333333334	0.8675025524128771
536.212023350603	1587.4	9420.966666666667	1.11392730240487
536.9785521347383	1586.4	9453.833333333334	0.9228456130573571
537.7450085328004	1587.3333333333333	9476.966666666667	1.1335954000927164
538.5113925426242	1587.0666666666666	9491.233333333334	0.39028485485707803
539.2777041620444	1587.2	9518.3	0.8605591893301207
540.0439433888959	1587.1	9536.966666666667	1.0118170775260193
540.8101102210134	1587.5333333333333	9551.833333333334	0.9899407955758376
541.5762046562318	1587.1333333333334	9583.333333333334	1.7087731751739403
542.3422266923859	1587.4333333333334	9595.266666666666	0.5064764727082298
543.1081763273105	1586.9333333333334	9605.7	0.21308065517672578
543.8740535588404	1587.0666666666666	9627.466666666667	1.1448046995514016
544.6398583848105	1587.6	9636.033333333333	1.0877583099416048
545.4055908030555	1587.2	9634.3	0.8607595773402754
546.1712508114102	1587.5	9628.066666666668	0.9787358696528754
546.9368384077096	1586.7666666666667	9639.0	1.0061471231155907
547.7023535897882	1587.2666666666667	9637.266666666666	0.43181160097621313
548.4677963554811	1587.5666666666666	9636.133333333333	0.8047376875785381
549.2331667026231	1587.7666666666667	9649.766666666666	1.3073991829571359
549.9984646290487	1586.9	9654.466666666667	0.21358671882861108
550.7636901325931	1586.7	9667.9	1.787887454145669
551.5288432110908	1587.6666666666667	9644.466666666667	0.4116629398312773
552.2939238623768	1587.0	9624.466666666667	0.08646260970640217
553.0589320842859	1586.9666666666667	9616.166666666666	0.33909248509321527
553.8238678746528	1586.6333333333334	9619.633333333333	0.3605749569103159
554.5887312313124	1586.8	9629.5	0.5132898386216209
555.3535221520995	1586.8	9619.266666666666	0.43095059337442654
556.1182406348488	1587.0333333333333	9620.466666666667	0.7791752316684013
556.8828866773954	1587.4333333333334	9627.233333333334	0.9571738637804873
557.6474602775738	1587.1666666666667	9626.766666666666	0.3963231512181451
558.411961433219	1586.5666666666666	9641.7	1.0400113127447335
559.1763901421657	1587.0666666666666	9636.333333333334	0.4804610774011626
559.9407464022488	1587.3	9637.7	0.1906543795057764
560.7050302113031	1587.1333333333334	9667.9	0.5736503486498992
561.4692415671633	1587.1	9683.766666666666	0.2378632583108517
562.2333804676643	1586.7666666666667	9708.066666666668	0.8010955701690833
562.997446910641	1587.2333333333333	9718.5	1.1837627748176869
563.7614408939281	1586.4333333333334	9715.0	0.3866358512869789
564.5253624153604	1587.8	9738.333333333334	-0.042625251807750765
565.2892114727728	1587.4333333333334	9761.066666666668	0.16120180331475428
566.0529880639999	1587.0666666666666	9780.8	0.31636791786838153
566.8166921868768	1587.0333333333333	9797.266666666666	0.11815209702624994
567.5803238392382	1586.3333333333333	9822.233333333334	1.0805890078155487
568.3438830189189	1586.3666666666666	9825.4	0.17222610607021654
569.1073697237535	1587.8333333333333	9851.333333333334	0.864526153074823
569.8707839515772	1587.9	9863.333333333334	0.16971838986334992
570.6341257002246	1587.0	9870.566666666668	0.2534780864317753
571.3973949675305	1586.5666666666666	9878.6	0.2235237856136034
572.1605917513298	1586.9333333333334	9887.466666666667	0.13605662316393113
572.9237160494572	1586.7666666666667	9920.9	0.7806191560613661
573.6867678597476	1586.9333333333334	9910.566666666668	-0.4206831558998643
574.4497471800358	1587.6666666666667	9922.266666666666	0.10422734088214772
575.2126540081566	1586.6666666666667	9932.533333333333	0.7551937960596757
575.9754883419448	1587.4333333333334	9949.4	0.18874501562999457
576.7382501792351	1587.2666666666667	9974.733333333334	0.5854969851965864
577.5009395178625	1587.2	9986.0	0.5933362656975015
578.2635563556619	1587.1666666666667	9992.833333333334	0.12918638566200485
579.0261006904677	1586.7666666666667	9998.433333333332	-0.3096696642952394
579.7885725201152	1587.2	10027.633333333333	0.42899556401007527
580.5509718424388	1586.8	10042.833333333334	0.10101802886175246
581.3132986552736	1586.2666666666667	10063.2	0.5399845522782817
582.0755529564542	1587.4666666666667	10071.266666666666	-0.12113521501732012
582.8377347438156	1587.7333333333333	10082.466666666667	0.48766675517152314
583.5998440151925	1587.0333333333333	10101.4	-0.19548381340888954
584.3618807684197	1587.0333333333333	10134.033333333333	0.040651906696943345
585.123845001332	1587.0	10144.533333333333	-0.564649007131207
585.8857367117644	1587.7	10173.266666666666	0.06576450878605819
586.6475558975515	1587.0333333333333	10222.6	0.7063296350824003
587.4093025565281	1586.8333333333333	10272.733333333334	0.7857093731478785
588.1709766865292	1587.1333333333334	10320.5	0.22217605138794164
588.9325782853895	1586.5666666666666	10366.166666666666	0.850003057713119
589.6941073509438	1586.5666666666666	10436.166666666666	0.4910278906537661
590.4555638810269	1586.7333333333333	10491.366666666667	-0.4046169185689839
591.2169478734736	1587.0333333333333	10566.566666666668	0.27092808566571125
591.9782593261189	1586.8	10647.966666666667	0.15819517297221064
592.7394982367973	1587.1333333333334	10738.566666666668	0.7853228156567504
593.5006646033439	1587.0	10817.033333333333	-0.06900458699330934
594.2617584235933	1587.2333333333333	10894.566666666668	-0.32650799425559357
595.0227796953804	1586.9333333333334	10993.666666666666	0.15700117184268803
595.78372841654	1587.3333333333333	11115.7	0.14587765228050478
596.544604584907	1587.1666666666667	11233.7	-0.5174306389695656
597.3054081983161	1587.1	11359.966666666667	-0.09331145809906978
598.0661392546021	1586.4	11457.733333333334	-0.0
598.8267977515999	1587.3	11575.933333333332	-0.07680587683050333
599.5873836871442	1587.3	11703.833333333334	-0.03291112439905377
600.34789705907	1587.2666666666667	11841.333333333334	0.5905251938117628
601.1083378652119	1586.3666666666666	11957.2	-0.7656651096794782
601.8687061034049	1586.9333333333334	12104.933333333332	0.10186207994276443
602.6290017714836	1587.1333333333334	12240.733333333334	-0.32735578809592475
603.3892248672829	1587.3	12383.633333333333	-0.30159107523912265
604.1493753886377	1586.7	12527.6	0.039696398870767716
604.9094533333828	1587.7	12667.7	-0.3330404201530381
605.6694586993528	1586.8666666666666	12795.2	-0.4221421160680543
606.4293914843829	1587.4666666666667	12924.7	0.6350820860703011
607.1892516863076	1587.0333333333333	13062.633333333333	0.8371816619213467
607.9490393029618	1587.4333333333334	13214.8	0.2876984417750579
608.7087543321802	1586.5333333333333	13357.7	0.3900298178957742
609.4683967717978	1586.9666666666667	13487.5	0.5440968036115951
610.2279666196492	1587.7333333333333	13617.333333333334	-0.23219511365152087
610.9874638735695	1586.9333333333334	13753.3	0.43214036350002016
611.7468885313933	1586.6666666666667	13885.766666666666	0.2496033331738933
612.5062405909555	1587.1666666666667	14011.633333333333	-0.401794034010532
613.2655200500909	1587.5333333333333	14149.666666666666	-0.04609317268032324
614.0247269066342	1587.2333333333333	14239.4	0.29415642964276206
614.7838611584203	1587.1333333333334	14364.033333333333	0.7518426463675443
615.5429228032841	1587.6666666666667	14468.233333333334	-0.08877911017104799
616.3019118390603	1586.2666666666667	14571.066666666668	0.13826702186727483
617.0608282635836	1587.7666666666667	14674.766666666666	0.019911565878936204
617.8196720746892	1586.8333333333333	14768.1	-0.42811105660491316
618.5784432702114	1587.1666666666667	14844.3	0.06224714129848503
619.3371418479854	1586.4666666666667	14923.233333333334	-0.05752539508962095
620.0957678058459	1586.7333333333333	14995.433333333332	0.4115353152908123
620.8543211416277	1587.5333333333333	15040.533333333333	0.14421844878681409
621.6128018531655	1586.6333333333334	15111.966666666667	-0.009632805080955252
622.3712099382943	1588.0	15181.033333333333	0.4144799238545556
623.1295453948488	1587.0666666666666	15217.6	-0.03504665907113716
623.8878082206638	1586.9333333333334	15284.2	-0.34652112625116593
624.6459984135743	1587.4	15331.5	0.15907547650521095
625.4041159714149	1587.0333333333333	15384.266666666666	-0.12903622209141488
626.1621608920203	1587.2	15448.966666666667	0.14100962051829416
626.9201331732256	1587.3	15485.766666666666	-0.01249888186686405
627.6780328128656	1586.4	15521.7	0.5519722085997606
628.4358598087749	1587.2	15528.933333333332	-0.014536740984002207
629.1936141587885	1586.8333333333333	15550.233333333334	-0.15652026058017446
629.9512958607411	1587.2333333333333	15591.1	0.16026065577056975
630.7089049124675	1586.1333333333334	15611.466666666667	-0.007225107152542638
631.4664413118026	1587.0333333333333	15622.1	0.46440113271905675
632.2239050565811	1586.7	15646.6	-0.17500168986241657
632.9812961446379	1587.4666666666667	15681.633333333333	-0.12529127745939622
633.7386145738079	1587.3333333333333	15716.833333333334	0.49514333981545633
634.4958603419257	1587.2333333333333	15719.333333333334	-0.04097282034652234
635.2530334468262	1586.9	15697.633333333333	0.03283067905372382
636.0101338863443	1587.0	15697.233333333334	0.010259684148048646
636.7671616583146	1586.9	15675.066666666668	0.33819996844077294
637.5241167605723	1587.3666666666666	15668.933333333332	0.24165777167014613
638.2809991909518	1587.2666666666667	15660.233333333334	0.3735689689194076
639.037808947288	1586.2333333333333	15640.966666666667	-0.6257935628847117
639.7945460274159	1587.0333333333333	15644.933333333332	0.09268969655496326
640.5512104291702	1586.7	15627.566666666668	-0.021650982575968643
641.3078021503857	1586.1	15605.066666666668	0.07229050160851541
642.0643211888971	1587.3666666666666	15580.733333333334	-0.025862346138930296
642.8207675425394	1587.0333333333333	15547.3	-0.20838248098885853
643.5771412091474	1586.9666666666667	15538.166666666666	0.018678127517334542
644.3334421865558	1586.9666666666667	15504.533333333333	0.2403432293553351
645.0896704725996	1586.8333333333333	15450.1	0.34473372706335575
645.8458260651132	1586.8666666666666	15430.066666666668	0.3452336408870368
646.6019089619319	1586.7333333333333	15440.0	-0.1337377343199694
647.3579191608902	1586.3	15435.666666666666	0.13590782037320287
648.1138566598231	1587.1666666666667	15417.466666666667	-0.050239761972690596
648.8697214565653	1587.2	15423.966666666667	0.28362175056780553
649.6255135489516	1587.4666666666667	15406.4	0.743372349882078
650.3812329348169	1586.4666666666667	15378.733333333334	0.17532003123829837
651.1368796119959	1587.2666666666667	15408.633333333333	0.06599113723286634
651.8924535783235	1587.3333333333333	15419.3	-0.2134531456623308
652.6479548316345	1587.2	15360.033333333333	-0.4853321388636062
653.4033833697637	1587.0	15322.966666666667	-0.39503680736302227
654.1587391905458	1586.5	15310.1	-0.0189870728570686
654.9140222918159	1586.9666666666667	15298.7	-0.5096393865087714
655.6692326714084	1587.1666666666667	15299.466666666667	-0.32609802651160413
656.4243703271585	1586.9	15315.833333333334	-0.16340910506168518
657.1794352569008	1587.1666666666667	15337.366666666667	-0.3041583868194017
657.9344274584702	1587.5	15359.633333333333	-0.024175618075986435
658.6893469297014	1586.4	15390.166666666666	0.04195139567588183
659.4441936684294	1587.4	15432.766666666666	0.13594709101088806
660.1989676724888	1587.3666666666666	15467.833333333334	0.48419359913784726
660.9536689397146	1586.6	15501.0	0.22998834889565886
661.7082974679414	1587.1666666666667	15560.566666666668	0.04869486548295545
662.4628532550042	1587.8	15595.366666666667	0.10542733847644067
663.2173362987378	1587.7666666666667	15646.266666666666	0.18745161297500035
663.9717465969768	1586.0666666666666	15669.4	-0.06372611222931703
664.7260841475563	1587.0	15730.266666666666	0.26415881355200826
665.480348948311	1586.9333333333334	15775.033333333333	0.24698903335975747
666.2345409970756	1586.6666666666667	15828.933333333332	0.1819818024506163
666.988660291685	1586.5	15890.6	-0.43395312135117353
667.742706829974	1587.1333333333334	15981.233333333334	0.309873319837746
668.4966806097776	1587.6	16076.633333333333	0.31484123690271004
669.2505816289303	1586.3666666666666	16165.266666666666	0.08937694309738922
670.0044098852671	1587.1666666666667	16253.833333333334	0.2527539613918803
670.7581653766227	1587.4	16365.866666666667	0.23907988651664738
671.511848100832	1586.7333333333333	16458.066666666666	-0.3960130849495493
672.2654580557298	1587.1	16552.266666666666	-0.11896716848514233
673.0189952391509	1586.9	16652.033333333333	-0.38516060032105104
673.7724596489301	1587.6666666666667	16752.133333333335	0.38584261109782303
674.5258512829022	1586.9333333333334	16865.0	0.9428712437019215
675.279170138902	1587.6333333333334	16931.133333333335	-0.11131789007199917
676.0324162147645	1586.6	17026.866666666665	0.3892700376272011
676.7855895083242	1587.3	17147.1	-0.026049779560199618
677.5386900174161	1587.0	17270.266666666666	-0.32110362755235466
678.2917177398749	1587.0666666666666	17407.366666666665	0.247135803601725
679.0446726735356	1587.2666666666667	17538.866666666665	-0.19779549592188245
679.797554816233	1587.3666666666666	17650.633333333335	-0.27298282095361504
680.5503641658016	1587.6	17784.5	0.3505035837087892
681.3031007200765	1586.5666666666666	17882.233333333334	0.11461407142649022
682.0557644768925	1586.5666666666666	18009.233333333334	0.33068612939755854
682.8083554340842	1586.8	18097.766666666666	-0.030686210305242382
683.5608735894867	1586.1	18211.3	0.18725277436052323
684.3133189409347	1586.3666666666666	18346.566666666666	-0.1761675605141829
685.0656914862628	1586.1666666666667	18492.333333333332	0.29294796286218755
685.8179912233061	1587.3333333333333	18620.366666666665	0.03569753263436096
686.5702181498993	1587.8333333333333	18761.9	0.09947676577831675
687.3223722638772	1586.7333333333333	18901.333333333332	0.4676233536368282
688.0744535630747	1586.8666666666666	19019.133333333335	0.1129547712217225
688.8264620453265	1587.2	19139.866666666665	0.4166963158613497
689.5783977084674	1587.1	19254.566666666666	-0.462706765778651
690.3302605503324	1587.2	19398.933333333334	0.44398826348078363
691.082050568756	1587.3666666666666	19513.966666666667	0.2972771832219718
691.8337677615733	1586.4	19600.166666666668	0.20015108207557977
692.585412126619	1586.8333333333333	19696.766666666666	-0.09431506185801115
693.3369836617278	1587.1666666666667	19781.033333333333	0.3430732402813824
694.0884823647348	1587.2666666666667	19821.733333333334	-0.0793835102310174
694.8399082334745	1587.3666666666666	19846.133333333335	-0.3265318566802352
695.5912612657819	1586.7666666666667	19930.433333333334	0.13497101092954314
696.3425414594917	1586.1666666666667	19988.466666666667	-0.40101498668859664
697.0937488124388	1587.3333333333333	20088.866666666665	0.0962517358461893
697.8448833224579	1587.4333333333334	20151.166666666668	0.14819222897703335
698.5959449873841	1587.1333333333334	20189.6	0.007003877361500839
699.3469338050518	1586.6333333333334	20262.8	-0.0852560823121259
700.0978497732962	1587.1666666666667	20295.6	0.005416595245721868
700.8486928899517	1587.2666666666667	20339.766666666666	0.3629804359938602
701.5994631528534	1586.8333333333333	20378.4	-0.028502800962792833
702.3501605598362	1587.2333333333333	20383.3	0.20337693182747346
703.1007851087347	1587.4333333333334	20382.166666666668	-0.015404555874506093
703.8513367973837	1586.2	20363.2	-0.3660559067639727
704.6018156236181	1586.9666666666667	20371.166666666668	-0.03467891706929902
705.3522215852728	1586.2	20363.266666666666	-0.5316411043146511
706.1025546801824	1587.1	20372.666666666668	0.38393707652465153
706.8528149061818	1587.5333333333333	20321.933333333334	-0.027044427352959415
707.603002261106	1587.2333333333333	20303.7	-0.43833188787879707
708.3531167427894	1586.7333333333333	20308.7	-0.1669866853105414
709.1031583490673	1586.7333333333333	20296.133333333335	-0.10444429956651123
709.8531270777742	1587.0333333333333	20260.366666666665	0.24194506477749433
710.6030229267449	1587.0	20201.966666666667	0.5104577912806704
711.3528458938142	1587.4333333333334	20118.666666666668	-0.5129412264101088
712.1025959768172	1587.3666666666666	20069.8	0.449037932717601
712.8522731735884	1586.9333333333334	20010.966666666667	0.051076042574207
713.6018774819628	1586.7666666666667	19915.766666666666	0.10979788724465937
714.351408899775	1587.1333333333334	19811.666666666668	0.06355188004716261
715.1008674248601	1587.1	19738.5	0.007975481591051565
715.8502530550527	1587.8	19669.666666666668	1.0701287064821854
716.5995657881876	1587.1666666666667	19532.233333333334	0.12425126686049857
717.3488056220998	1586.7666666666667	19441.6	0.2611522050830313
718.097972554624	1587.6333333333334	19360.333333333332	0.5322172040855506
718.8470665835949	1587.1	19277.3	0.11294470389439444
719.5960877068475	1587.1333333333334	19191.0	-0.13073345597237945
720.3450359222164	1587.3	19134.533333333333	-0.3859288806169641
721.0939112275368	1586.7333333333333	19126.3	0.8799007360220915
721.842713620643	1587.3333333333333	19080.266666666666	-0.025653656926693552
722.5914430993702	1586.6333333333334	19021.133333333335	-0.2208130747195932
723.340099661553	1586.8666666666666	18969.8	-0.5942115157819386
724.0886833050263	1587.3666666666666	18936.433333333334	0.2428853758705674
724.837194027625	1587.0666666666666	18917.3	0.7348774286731456
725.5856318271836	1587.1	18843.733333333334	-0.36811832164798863
726.3339967015373	1587.5	18812.333333333332	0.3203267130701063
727.0822886485207	1587.5	18797.7	0.10599873507528602
727.8305076659686	1587.0333333333333	18778.8	0.6556165566241416
728.5786537517159	1586.1333333333334	18717.1	0.5589360018812308
729.3267269035974	1586.5666666666666	18654.0	-0.4747286939222102
730.0747271194479	1587.2	18631.1	0.19624752084392136
730.822654397102	1586.6	18594.466666666667	-0.1923204601440715
731.5705087343949	1587.2666666666667	18570.133333333335	0.5424758162404707
732.3182901291611	1587.2	18559.966666666667	0.3549614706601889
733.0659985792356	1586.9666666666667	18541.533333333333	0.522009673589095
733.8136340824532	1587.4	18495.3	0.21752834830639795
734.5611966366486	1586.7333333333333	18457.833333333332	0.4189372048079891
735.3086862396566	1586.6666666666667	18431.0	0.03523795568414978
736.056102889312	1587.4333333333334	18438.166666666668	-0.16491608591345375
736.8034465834498	1586.2666666666667	18482.333333333332	0.3239897171916235
737.5507173199047	1587.6333333333334	18491.466666666667	0.3007013050629659
738.2979150965115	1587.6333333333334	18473.233333333334	0.06430429402028086
739.045039911105	1587.0666666666666	18443.766666666666	-0.4815180580840433
739.79209176152	1586.8333333333333	18467.333333333332	-0.236629296383023
740.5390706455914	1586.9666666666667	18486.133333333335	0.2099272473511913
741.285976561154	1586.5333333333333	18457.633333333335	0.38887702262592144
742.0328095060426	1586.9666666666667	18427.166666666668	-0.5309318679830216
742.7795694780918	1587.0	18404.433333333334	-0.03270924981490826
743.5262564751367	1586.8333333333333	18390.0	0.6552591621469613
744.272870495012	1587.2	18353.766666666666	0.12694035831359135
745.0194115355524	1587.2333333333333	18285.0	0.08237007440725028
745.765879594593	1587.6333333333334	18248.533333333333	-0.6945559907301633
746.5122746699683	1586.2666666666667	18270.966666666667	-0.11971922031548428
747.2585967595134	1587.2666666666667	18315.166666666668	0.49962853781053385
748.0048458610628	1586.6666666666667	18329.266666666666	-0.0380429170136867
748.7510219724516	1587.0333333333333	18309.433333333334	-0.24838316015298037
749.4971250915144	1587.2666666666667	18338.633333333335	0.2247493940516372
750.243155216086	1587.3666666666666	18354.066666666666	-0.2710251486478498
750.9891123440015	1587.0333333333333	18408.933333333334	-0.264975811889405
751.7349964730954	1587.2	18450.166666666668	-0.43331505429870004
752.4808076012027	1586.8	18478.066666666666	0.011998718742367966
753.2265457261582	1587.0666666666666	18506.033333333333	-0.33186007483364616
753.9722108457964	1586.7666666666667	18594.766666666666	0.11492143421891585
754.7178029579526	1586.6666666666667	18643.666666666668	0.6922518033694239
755.4633220604613	1586.8333333333333	18658.166666666668	0.2587169040216274
756.2087681511574	1587.0	18670.033333333333	-0.28972055334559943
756.9541412278757	1586.6	18737.866666666665	0.5979971017542794
757.699441288451	1587.7	18813.733333333334	0.38422540046832765
758.4446683307182	1586.6333333333334	18885.0	-0.46923044547355647
759.1898223525119	1587.3333333333333	18970.333333333332	-0.18983585910112508
759.9349033516671	1587.5333333333333	19015.7	0.28583322109153503
760.6799113260186	1587.2	19095.2	0.41113879677292026
761.424846273401	1587.6	19177.0	0.307919777507038
762.1697081916495	1587.0	19212.733333333334	0.2004499299453687
762.9144970785986	1587.5666666666666	19267.533333333333	0.28913514189680006
763.6592129320832	1586.5	19320.0	0.7345062412029627
764.4038557499381	1586.8666666666666	19345.9	0.07826256868118364
765.1484255299982	1586.6333333333334	19407.0	0.3331937633827708
765.8929222700982	1586.7666666666667	19465.133333333335	0.5225841063055352
766.637345968073	1587.0666666666666	19550.766666666666	0.30714666418300407
767.3816966217572	1587.1333333333334	19645.1	0.4563884554366804
768.1259742289859	1587.7666666666667	19734.033333333333	0.23221210626651145
768.8701787875938	1586.8	19819.2	-0.5824035880680302
769.6143102954156	1587.0	19894.9	0.4430309313052009
770.3583687502863	1586.9	19941.466666666667	-0.3847214208300085
771.1023541500406	1587.5666666666666	20035.4	-0.20241196746773213
771.8462664925133	1586.8333333333333	20119.433333333334	0.20783192147262777
772.5901057755393	1587.6	20209.766666666666	0.24027658984237982
773.3338719969533	1586.9666666666667	20282.066666666666	0.33309664413231904
774.0775651545903	1587.6	20357.166666666668	0.18437366763416488
774.8211852462848	1586.9333333333334	20424.2	-0.004610989312844589
775.5647322698719	1586.7333333333333	20490.966666666667	0.25431338683259946
776.3082062231862	1587.2666666666667	20527.466666666667	-0.8460483123483321
777.0516071040627	1587.0	20648.866666666665	0.14507865935979655
777.7949349103361	1586.7	20735.766666666666	0.3403283375576113
778.5381896398412	1587.2	20838.333333333332	-0.14661150712072796
779.281371290413	1587.3666666666666	20962.566666666666	0.19206401980327556
780.024479859886	1586.4333333333334	21076.733333333334	0.17086684455580314
780.7675153460953	1587.1333333333334	21163.466666666667	-0.8857434335854022
781.5104777468754	1587.1333333333334	21269.3	-0.1544301982164604
782.2533670600615	1587.4333333333334	21380.066666666666	0.1302100731995124
782.996183283488	1587.2	21496.733333333334	-0.4091718699528319
783.73892641499	1587.2	21663.0	0.6660776992368349
784.4815964524023	1586.4333333333334	21765.233333333334	0.10834249635913659
785.2241933935596	1586.8666666666666	21906.3	-0.13676794053030136
785.9667172362967	1586.5	22030.766666666666	-0.09699818024407086
786.7091679784486	1587.3666666666666	22130.733333333334	0.43288868717288526
787.4515456178499	1587.3666666666666	22237.5	-0.03785428338145709
788.1938501523355	1587.1	22387.933333333334	0.3843382027971369
788.9360815797401	1587.3	22479.433333333334	-0.216135840538597
789.6782398978987	1587.0666666666666	22574.233333333334	0.04000895821733687
790.420325104646	1587.2666666666667	22664.466666666667	-0.10987912237774151
791.1623371978169	1587.1666666666667	22729.833333333332	0.04587763639937637
791.9042761752461	1587.3666666666666	22803.433333333334	-0.10029178779141124
792.6461420347684	1587.6333333333334	22884.8	0.16180766299200394
793.3879347742187	1587.3	23018.533333333333	0.2641950887890475
794.1296543914318	1587.0333333333333	23106.7	0.2597434989807662
794.8713008842426	1587.7333333333333	23206.333333333332	0.3537091182708242
795.6128742504857	1586.5	23349.0	-0.32383315200295043
796.354374487996	1587.0333333333333	23498.833333333332	0.509014564380763
797.0958015946084	1586.5	23548.033333333333	-0.5395286446971251
797.8371555681575	1586.5333333333333	23692.766666666666	0.13819739572712383
798.5784364064783	1586.8333333333333	23810.2	-0.3021482633657104
799.3196441074057	1586.5666666666666	23925.9	0.18667177989517258
800.0607786687742	1587.0333333333333	24003.1	0.052313625908983724
800.8018400884189	1586.1333333333334	24056.3	-0.23573277928598158
801.5428283641745	1586.9	24169.266666666666	0.42843433077657134
802.2837434938757	1586.9666666666667	24279.733333333334	0.05805585546856571
803.0245854753575	1587.2666666666667	24415.266666666666	-0.12427653164791366
803.7653543064547	1586.9	24547.1	0.39929211180393037
804.5060499850019	1587.2333333333333	24637.266666666666	0.13756387275806398
805.2466725088342	1586.8333333333333	24711.0	0.25674925419078176
805.9872218757862	1586.9333333333334	24829.766666666666	0.02366842828474283
806.7276980836928	1586.9333333333334	24976.5	0.5859019389130887
807.4681011303886	1587.2	25110.5	-0.14090611362389444
808.2084310137088	1587.0666666666666	25165.333333333332	0.14062319902092174
808.948687731488	1587.5	25259.666666666668	0.23611871192674158
809.688871281561	1586.7333333333333	25308.0	-0.17328336634467195
810.4289816617627	1587.4666666666667	25390.1	0.23786674810268282
811.1690188699278	1587.9	25464.433333333334	-0.15155002655915556
811.9089829038911	1587.0	25502.466666666667	0.09020187504306283
812.6488737614875	1586.6	25588.233333333334	0.19787687273468782
813.3886914405518	1586.9	25717.7	0.12780117268918648
814.1284359389189	1586.9333333333334	25834.933333333334	0.2800915546880255
814.8681072544233	1586.6	25940.2	-0.1652197921103666
815.6077053849002	1587.1	26090.466666666667	0.0880374762341125
816.3472303281842	1586.9	26152.866666666665	-0.341065050176053
817.0866820821101	1587.2	26184.166666666668	-0.23182582167452262
817.8260606445127	1586.9	26239.2	0.10277678980176765
818.5653660132269	1586.9666666666667	26318.866666666665	0.291595425845271
819.3045981860876	1587.0666666666666	26409.033333333333	0.0851573821707552
820.0437571609293	1586.6666666666667	26595.466666666667	-0.0167864865869701
820.7828429355872	1587.6666666666667	26669.966666666667	-0.4009405829448543
821.5218555078957	1586.8333333333333	26748.133333333335	0.21523316648775434
822.26079487569	1587.5333333333333	26843.4	0.4513372328287466
822.9996610368046	1587.3666666666666	26909.4	-0.3880076037149029
823.7384539890745	1586.8666666666666	27005.866666666665	0.07290394280718644
824.4771737303345	1586.5666666666666	27058.333333333332	-0.1494462466105425
825.2158202584193	1586.5333333333333	27123.9	-0.34055803105571797
825.9543935711638	1587.4333333333334	27219.1	0.7071263728929942
826.6928936664028	1587.3333333333333	27306.633333333335	-0.025890998433722993
827.4313205419711	1586.9333333333334	27361.6	0.08032416101947008
828.1696741957036	1587.2666666666667	27434.533333333333	0.030245259530046396
828.907954625435	1586.6	27521.266666666666	-0.13561909701269398
829.646161829	1586.4666666666667	27662.0	0.052189580345239725
830.3842958042337	1587.7666666666667	27754.066666666666	0.1875919643361283
831.1223565489707	1587.2333333333333	27821.4	-0.2460410748702631
831.8603440610459	1586.0	27880.4	0.2946462296116219
832.598258338294	1587.1333333333334	27908.233333333334	0.26848070332675505
833.3360993785501	1586.9333333333334	27890.366666666665	-0.15352462863172583
834.0738671796487	1587.3	27973.766666666666	-0.30328804804946696
834.8115617394246	1586.9666666666667	28103.366666666665	-0.15993228662983797
835.5491830557129	1586.4333333333334	28227.9	0.10271126674338635
836.2867311263482	1587.2666666666667	28318.6	0.3396876900097477
837.0242059491653	1587.0	28443.533333333333	0.17629865651917603
837.7616075219992	1587.6	28541.333333333332	-0.1240492329020208
838.4989358426844	1586.7666666666667	28563.466666666667	0.04293245143480562
839.2361909090561	1587.2666666666667	28581.866666666665	0.3159798838791831
839.9733727189487	1586.7666666666667	28655.633333333335	0.02513641915932346
840.7104812701973	1587.0	28810.6	0.2659625452112372
841.4475165606366	1586.6333333333334	28968.933333333334	0.010045041972905632
842.1844785881015	1586.8666666666666	29140.0	0.23754684440144347
842.9213673504267	1587.0333333333333	29290.866666666665	0.14999614011461418
843.6581828454471	1587.1	29311.266666666666	0.10026651414972858
844.3949250709974	1586.4666666666667	29333.266666666666	0.1497638270005643
845.1315940249126	1586.6	29451.6	0.05715118893913854
845.8681897050272	1586.7333333333333	29544.933333333334	0.016051793681689318
846.6047121091764	1587.0666666666666	29673.566666666666	0.35372552520568806
847.3411612351948	1587.0	29764.833333333332	-0.039043570881555925
848.0775370809172	1587.2	29841.966666666667	0.03791595585831325
848.8138396441784	1587.0333333333333	29872.566666666666	-0.038894915233338004
849.5500689228132	1586.4666666666667	29898.533333333333	-0.13854520536420817
850.2862249146566	1587.0333333333333	29997.1	0.2920730286125788
851.0223076175432	1586.9	30103.266666666666	0.23307628366080063
851.7583170293079	1586.9666666666667	30307.666666666668	0.28336488203096677
852.4942531477856	1587.1333333333334	30411.033333333333	0.14416647913773226
853.2301159708109	1587.3	30426.0	0.31234454458875893
853.9659054962187	1586.6	30453.533333333333	0.44002970669909686
854.7016217218439	1586.2	30496.466666666667	0.29503515190802837
855.4372646455213	1586.3666666666666	30681.233333333334	0.3768174097323595
856.1728342650856	1587.0	30787.0	0.10164473491083052
856.9083305783716	1586.0	30902.0	0.10074856853999345
857.6437535832143	1586.8333333333333	31013.033333333333	-0.20313153769257689
858.3791032774483	1586.1	31085.233333333334	-0.04661804918908643
859.1143796589085	1586.7666666666667	31096.533333333333	-0.0343382494951119
859.8495827254299	1586.5333333333333	31256.966666666667	-0.24827489470255965
860.5847124748469	1587.4666666666667	31346.933333333334	0.4438688486447891
861.3197689049947	1587.1	31427.6	0.457717473604047
862.0547520137079	1586.9666666666667	31538.133333333335	-0.33047618301053666
862.7896617988213	1586.9	31688.1	0.24678570482758916
863.5244982581698	1586.3	31815.233333333334	0.3473376787709837
864.2592613895882	1586.6666666666667	31811.0	0.09915765548934029
864.9939511909114	1586.3333333333333	31772.733333333334	0.12326690429645897
865.728567659974	1587.2666666666667	31785.866666666665	0.21097665748307018
866.4631107946109	1586.9333333333334	31823.033333333333	0.17526935994485662
867.197580592657	1586.4666666666667	31915.133333333335	0.38441277438248994
867.931977051947	1587.1666666666667	32026.533333333333	-0.05088453142844741
868.6663001703158	1587.3333333333333	32100.1	0.2842826954577146
869.4005499455982	1587.1333333333334	32130.233333333334	-0.1521174070655901
870.1347263756289	1587.9333333333334	32121.4	0.08866921866056265
870.8688294582428	1587.1333333333334	32236.233333333334	0.3704645123319119
871.6028591912748	1586.4	32328.066666666666	0.08759763674500079
872.3368155725594	1586.7666666666667	32477.2	-0.1935050713609738
873.0706985999318	1586.6666666666667	32517.233333333334	-0.02714498468515025
873.8045082712266	1587.0333333333333	32570.5	-0.013082313085112223
874.5382445842787	1586.5666666666666	32701.266666666666	0.03443074132708182
875.2719075369228	1586.2333333333333	32839.9	0.2186821906619519
876.0054971269938	1587.3333333333333	33010.0	0.1880070700832029
876.7390133523264	1586.8666666666666	33154.666666666664	0.3518763111014685
877.4724562107556	1586.6	33361.2	-0.1922203225921135
878.2058257001161	1586.9333333333334	33609.0	0.08635554781147199
878.9391218182427	1587.0333333333333	33749.566666666666	-0.050408714839790904
879.6723445629702	1587.5	33838.833333333336	-0.051167553221247934
880.4054939321335	1586.7666666666667	33932.53333333333	-0.2183515347796691
881.1385699235674	1586.8666666666666	34085.63333333333	0.3756743772054221
881.8715725351066	1586.9333333333334	34240.73333333333	-0.330599996882597
882.604501764586	1586.5	34495.23333333333	0.12538900123259797
883.3373576098403	1586.3666666666666	34675.46666666667	0.13958494359997708
884.0701400687044	1586.4666666666667	34756.4	0.005237238147751511
884.8028491390132	1586.9333333333334	34873.666666666664	0.050451617512464596
885.5354848186014	1586.7333333333333	34971.7	0.06287985787576718
886.2680471053038	1587.0333333333333	35118.3	-0.3245403180213236
887.0005359969554	1587.2	35343.86666666667	-0.007719197394771425
887.7329514913906	1587.0	35480.23333333333	0.2537835018114557
888.4652935864447	1586.8666666666666	35645.36666666667	0.14836694284829288
889.1975622799522	1587.0666666666666	35832.833333333336	-0.15976001059853256
889.929757569748	1587.1	36129.0	0.2628547294962505
890.6618794536669	1587.0	36369.0	-0.21803728703364003
891.3939279295437	1586.7333333333333	36512.1	-0.3583925564940234
892.1259029952132	1586.4333333333334	36661.666666666664	0.18122479504961708
892.8578046485103	1587.0666666666666	36863.23333333333	0.2105737922760284
893.5896328872698	1587.5333333333333	36995.1	0.1881130217871347
894.3213877093264	1586.8333333333333	37172.4	-0.23588439809468714
895.0530691125149	1586.6	37425.3	0.11917698983820917
895.7846770946703	1587.6333333333334	37728.6	0.21996096299395065
896.5162116536272	1586.9	37908.46666666667	-0.0
897.2476727872206	1586.8666666666666	37981.833333333336	0.3422088801474668
897.9790604932853	1586.5333333333333	38095.13333333333	0.22726686841566673
898.7103747696559	1587.2333333333333	38157.3	0.22886509947401065
899.4416156141674	1586.4333333333334	38289.433333333334	0.11124134230226701
900.1727830246544	1587.0666666666666	38462.166666666664	-0.05221020343825767
900.9038769989521	1586.8	38676.86666666667	-0.0741518459898974
901.634897534895	1586.9333333333334	38970.76666666667	-0.2191220540345248
902.365844630318	1587.0666666666666	39232.933333333334	0.32313693503452856
903.0967182830558	1586.9	39358.73333333333	0.12227757360231098
903.8275184909435	1586.4333333333334	39506.066666666666	-0.10917177549581032
904.5582452518156	1587.4	39611.36666666667	-0.2732709317811321
905.288898563507	1587.5666666666666	39815.933333333334	0.21476709941404196
906.0194784238527	1586.9666666666667	39904.46666666667	0.16475353963794007
906.7499848306873	1586.6	40110.4	0.07102827294164607
907.4804177818455	1587.2	40364.833333333336	0.5775372265677777
908.2107772751625	1586.9666666666667	40542.7	0.0709840102279082
908.9410633084728	1586.8666666666666	40801.1	0.7696501637680954
909.6712758796114	1586.5	40818.13333333333	0.04575844223430801
910.4014149864129	1587.0	40949.5	0.11733558217014284
911.1314806267123	1587.5333333333333	41091.333333333336	0.03921277402732763
911.8614727983444	1586.3333333333333	41281.066666666666	0.24259011622753018
912.5913914991438	1586.9333333333334	41467.53333333333	0.040657411392720805
913.3212367269456	1586.3666666666666	41665.433333333334	0.07658074868792154
914.0510084795844	1587.4	41842.433333333334	0.35220997446218344
914.7807067548952	1586.9333333333334	41948.666666666664	0.1499493205172881
915.5103315507125	1586.5	42019.8	-0.05799758150556107
916.2398828648716	1586.5666666666666	42161.9	0.08956110877150798
916.9693606952068	1586.8	42304.0	0.07360245450995728
917.6987650395532	1586.8666666666666	42391.1	0.18274959992095807
918.4280958957455	1586.5333333333333	42507.73333333333	-0.29812143374463895
919.1573532616186	1587.2333333333333	42641.5	0.175639388795522
919.8865371350073	1586.9	42679.63333333333	0.04615219897098363
920.6156475137464	1587.1333333333334	42705.3	0.09190005484755934
921.3446843956707	1586.3	42655.7	0.3258213735571924
922.0736477786149	1586.5666666666666	42580.2	-0.11581440479462349
922.802537660414	1587.3333333333333	42672.066666666666	0.0983186588541274
923.5313540389027	1586.5333333333333	42691.53333333333	-0.1820404597759263
924.2600969119159	1586.4	42687.23333333333	-0.055999165292431985
924.9887662772883	1586.9666666666667	42663.13333333333	0.03912151715552593
925.7173621328548	1587.0	42623.6	-0.04515221695742739
926.4458844764501	1587.2333333333333	42614.63333333333	0.10304417191089037
927.1743333059092	1587.1333333333334	42443.03333333333	-0.02373948032162939
927.9027086190666	1586.5	42191.1	-0.08448778441628035
928.6310104137575	1586.4	41708.73333333333	0.40068231973439133
929.3592386878165	1586.8	41073.26666666667	0.18114748225872748
930.0873934390784	1586.9666666666667	40301.13333333333	0.01944492208336864
930.815474665378	1587.0	39552.36666666667	0.5975385800377798
931.5434823645503	1586.6666666666667	38634.26666666667	0.08206600733636084
932.2714165344298	1586.9	37528.066666666666	0.018931202878735592
932.9992771728516	1586.5	36431.03333333333	-0.09928340481914907
933.7270642776504	1586.5666666666666	35418.933333333334	0.03594412663423239
934.4547778466609	1586.7666666666667	34373.1	0.16340059304125215
935.1824178777181	1586.5666666666666	33506.0	0.3439133502216811
935.9099843686568	1586.4	32748.066666666666	0.30950762499722284
936.6374773173115	1586.9666666666667	32207.133333333335	-0.2712887267692989
937.3648967215174	1586.7333333333333	31903.8	0.21970683015408896
938.0922425791092	1586.7	31720.2	0.32391818054014765
938.8195148879216	1586.7333333333333	31764.666666666668	-0.2143748794007627
939.5467136457895	1587.4333333333334	31957.2	0.39534275856940837
940.2738388505477	1586.9	32228.933333333334	0.646777527687698
941.000890500031	1586.9	32615.266666666666	0.23520810169517514
941.7278685920743	1587.5	33118.833333333336	-0.3547503458663788
942.4547731245123	1587.2333333333333	33741.5	-0.19535138630976503
943.1816040951798	1586.6666666666667	34410.96666666667	0.5057140661632687
943.9083615019116	1586.7666666666667	35074.6	-0.11670283828090233
944.6350453425426	1586.9	35826.36666666667	0.35995282752151747
945.3616556149077	1587.4	36618.066666666666	0.10663202948439032
946.0881923168415	1586.7666666666667	37466.63333333333	0.11782949081867934
946.8146554461789	1586.7666666666667	38238.86666666667	0.4773861326622175
947.5410450007547	1586.8	39006.333333333336	0.4095011179440097
948.2673609784038	1586.7666666666667	39796.6	0.48484269489830367
948.9936033769609	1587.1	40552.833333333336	-0.10549838036923795
949.7197721942608	1586.8333333333333	41281.46666666667	0.40390647968083593
950.4458674281384	1587.4333333333334	41984.933333333334	-0.1006849464500401
951.1718890764284	1586.8333333333333	42765.333333333336	0.25987643717533077
951.8978371369658	1587.6666666666667	43531.166666666664	0.3732593532703029
952.6237116075853	1586.4666666666667	44141.96666666667	-0.053744938866530485
953.3495124861216	1587.1666666666667	44777.73333333333	0.11598671417697547
954.0752397704097	1586.8666666666666	45334.6	0.2548740713277555
954.8008934582843	1586.4666666666667	45879.333333333336	0.29163519310942526
955.5264735475803	1587.2333333333333	46444.03333333333	0.11393743568311782
956.2519800361324	1587.2	46948.333333333336	0.2014230772997117
956.9774129217755	1586.8666666666666	47390.1	-0.055306645094435294
957.7027722023442	1587.1	47770.333333333336	0.13512121775268315
958.4280578756737	1587.4666666666667	48049.26666666667	-0.15451528316889415
959.1532699395985	1587.3666666666666	48292.26666666667	0.11965965411798238
959.8784083919536	1586.9333333333334	48586.53333333333	0.042815902503197
960.6034732305736	1586.5666666666666	48952.166666666664	0.26322962988734294
961.3284644532936	1586.4666666666667	49255.26666666667	0.41290936439142106
962.053382057948	1587.3333333333333	49616.4	0.31177071872784307
962.7782260423721	1586.6	49935.96666666667	0.49581327235581735
963.5029964044004	1587.4333333333334	50171.2	-0.043203434671913205
964.2276931418677	1587.6666666666667	50365.166666666664	0.2636260309430604
964.952316252609	1587.4	50431.933333333334	0.04386627331924812
965.6768657344589	1587.2666666666667	50394.933333333334	0.37417707204524847
966.4013415852523	1587.2333333333333	50445.96666666667	0.4586067576203316
967.1257438028242	1587.1	50497.13333333333	0.17466441703488372
967.8500723850091	1587.0333333333333	50623.833333333336	0.289113369605217
968.574327329642	1586.8666666666666	50676.86666666667	0.0760900334297238
969.2985086345576	1587.7666666666667	50825.666666666664	0.22732996682680287
970.0226162975908	1587.4666666666667	50803.066666666666	0.1382697773445642
970.7466503165765	1586.8	50697.2	0.08578778749364324
971.4706106893493	1586.8333333333333	50612.73333333333	0.04163680652478436
972.1944974137441	1587.2666666666667	50402.933333333334	-0.06820207160590616
972.9183104875957	1586.7666666666667	50063.4	0.21655932422366164
973.6420499087391	1587.5333333333333	49682.6	-0.31954149424547634
974.3657156750087	1587.3	49504.333333333336	-0.175795688084173
975.0893077842397	1586.7666666666667	49333.96666666667	0.0736814665947371
975.8128262342667	1587.3333333333333	49270.53333333333	0.028842685210934953
976.5362710229247	1586.7	49203.96666666667	0.15264361086535966
977.2596421480483	1587.3333333333333	49132.36666666667	-0.027706740633850754
977.9829396074724	1586.9666666666667	49016.5	-0.04455995879964481
978.7061633990318	1586.7333333333333	48846.76666666667	-0.22324664101544187
979.4293135205613	1587.2666666666667	48631.76666666667	-0.1203014341595615
980.1523899698958	1587.3666666666666	48426.6	-0.17953107957253736
980.87539274487	1586.8333333333333	48322.13333333333	0.21068434792275031
981.5983218433189	1587.4333333333334	48336.26666666667	0.16849050103573476
982.3211772630771	1586.6	48346.833333333336	0.10434423488694278
983.0439590019795	1587.1333333333334	48493.8	0.37668354043326185
983.7666670578608	1587.8	48620.1	0.4107977454866031
984.4893014285559	1586.9333333333334	48598.433333333334	-0.053577372001587416
985.2118621118997	1587.1666666666667	48549.96666666667	0.11221904440565905
985.9343491057269	1586.2	48492.96666666667	0.28433436262872636
986.6567624078724	1586.8666666666666	48399.86666666667	0.19734036542438546
987.3791020161709	1586.7333333333333	48351.3	0.12198413604438041
988.1013679284573	1586.7	48256.5	0.08996427741457276
988.8235601425663	1586.7666666666667	48240.833333333336	0.2020484670822604
989.5456786563328	1587.6333333333334	48285.23333333333	0.22233038083810025
990.2677234675917	1586.9	48274.46666666667	0.2096589171723349
990.9896945741776	1587.5333333333333	48222.7	0.03756242954712496
991.7115919739255	1587.4666666666667	48120.53333333333	0.19105802254038073
992.4334156646702	1587.0	47900.7	0.14130667085526238
993.1551656442463	1586.9666666666667	47595.63333333333	0.10856673728071561
993.8768419104888	1587.9333333333334	47224.333333333336	-0.09991076308800932
994.5984444612325	1586.4	46931.26666666667	-0.07022997158814902
995.3199732943121	1587.2666666666667	46597.96666666667	0.17725051700142552
996.0414284075626	1586.8333333333333	46296.76666666667	0.2454997103097372
996.7628097988187	1587.3	46055.0	0.08041842281912263
997.4841174659151	1587.3	45801.76666666667	0.12640060984245458
998.2053514066869	1587.3333333333333	45488.166666666664	0.12829331845589803
998.9265116189687	1587.2666666666667	45045.53333333333	0.31990559231007326
999.6475981005952	1587.2	44389.4	-0.29550214505346295
1000.3686108494015	1587.7	43858.76666666667	0.22745822888124206
1001.0895498632223	1587.0	43486.73333333333	0.25090762876850403
1001.8104151398923	1587.2666666666667	43118.1	0.29429439893165005
1002.5312066772464	1586.3666666666666	42823.26666666667	0.2721540611994584
1003.2519244731194	1587.0	42475.5	-0.07575961707567457
1003.9725685253462	1587.9666666666667	42170.23333333333	0.22193617883518238
1004.6931388317614	1587.0	41778.23333333333	-0.25061995447501245
1005.4136353902	1586.8666666666666	41282.23333333333	-0.11121605061942984
1006.1340581984969	1587.0	40742.63333333333	0.16122630597999035
1006.8544072544867	1586.9333333333334	40085.2	0.3261399778915577
1007.5746825560042	1586.7	39465.4	0.06153534422480946
1008.2948841008844	1586.7333333333333	38929.1	0.02171001380209197
1009.0150118869618	1587.4	38448.36666666667	-0.17630089778875213
1009.7350659120716	1587.2	38134.166666666664	0.023370898889004083
1010.4550461740483	1587.1666666666667	37794.833333333336	-0.06356643548256143
1011.174952670727	1587.4666666666667	37411.6	-0.4353999818693269
1011.8947853999423	1587.2666666666667	36990.4	-0.007360209578942658
1012.614544359529	1587.1	36470.066666666666	-0.08008790036249279
1013.334229547322	1586.9	35833.166666666664	0.12345093908701804
1014.0538409611561	1587.1666666666667	35206.666666666664	-0.10892758186814118
1014.7733785988661	1586.3333333333333	34551.63333333333	-0.029421588433376233
1015.4928424582868	1586.5666666666666	34064.833333333336	0.012480571851289054
1016.2122325372529	1586.5666666666666	33591.7	-0.10356836325179258
1016.9315488335994	1587.1666666666667	33189.36666666667	0.20252062782398594
1017.6507913451611	1587.3666666666666	32847.566666666666	0.3863941456532566
1018.3699600697728	1586.6	32484.833333333332	0.1110537632063303
1019.0890550052692	1586.7333333333333	32109.5	0.4797667838826163
1019.8080761494851	1587.2666666666667	31544.466666666667	-0.3487583741825635
1020.5270235002555	1587.0333333333333	30919.766666666666	-0.03701291410297627
1021.2458970554151	1587.7	30179.4	0.07240946187475664
1021.9646968127987	1587.1666666666667	29496.666666666668	-0.45776522889612387
1022.6834227702411	1587.0666666666666	28981.233333333334	0.08403188437055899
1023.4020749255772	1586.6	28476.733333333334	0.2633362346868385
1024.1206532766416	1587.0333333333333	28092.366666666665	0.5109717122308117
1024.8391578212693	1586.8666666666666	27775.366666666665	0.7358205825633936
1025.5575885572953	1586.9333333333334	27415.9	0.0975335515910542
1026.2759454825539	1586.5666666666666	26989.533333333333	-0.06496074378039612
1026.9942285948803	1586.5	26466.7	0.5140754986288943
1027.7124378921092	1587.2333333333333	25834.0	-0.15938255739697493
1028.4305733720753	1587.4333333333334	25225.2	-0.14512171376274344
1029.1486350326138	1587.0666666666666	24671.466666666667	-0.04514964989019835
1029.866622871559	1586.7666666666667	24165.166666666668	-0.023722461834974434
1030.584536886746	1586.8	23739.6	-0.04508800052708354
1031.3023770760096	1587.0	23368.533333333333	0.17084141062874778
1032.0201434371845	1587.2	23022.433333333334	-0.48531202569811965
1032.7378359681059	1587.1333333333334	22693.166666666668	-0.04458076359469132
1033.455454666608	1587.4333333333334	22266.233333333334	-0.6967045764471882
1034.1729995305259	1587.1	21839.666666666668	0.29316587584195625
1034.8904705576945	1587.6333333333334	21318.433333333334	0.2047504838253545
1035.6078677459486	1586.8666666666666	20788.233333333334	0.24283327571066562
1036.3251910931228	1587.8666666666666	20301.366666666665	-0.3711621469110386
1037.042440597052	1586.1333333333334	19859.966666666667	0.3693209644900984
1037.7596162555712	1587.2666666666667	19419.3	-0.29459238048885816
1038.4767180665153	1587.5	19088.233333333334	-0.21501692386462656
1039.1937460277186	1586.9333333333334	18818.7	-0.43075985162969366
1039.9107001370162	1586.7	18561.633333333335	-0.11255703148169671
1040.627580392243	1587.2666666666667	18301.1	0.12560814276651358
1041.3443867912338	1586.6	17949.7	-0.05307893284001145
1042.0611193318232	1587.5666666666666	17558.966666666667	0.446178092718012
1042.7777780118463	1587.0	17100.9	-0.4868208145787968
1043.4943628291376	1586.8	16654.2	-0.6691491018332858
1044.2108737815322	1586.4333333333334	16247.0	0.18567908397219618
1044.9273108668647	1587.2666666666667	15894.3	0.06172685720968247
1045.64367408297	1586.5333333333333	15547.033333333333	-0.19386827783282995
1046.359963427683	1587.5666666666666	15272.966666666667	-0.15018232106243898
1047.0761788988382	1587.4333333333334	15018.4	-0.08621893660899227
1047.7923204942708	1586.9666666666667	14770.866666666667	0.3284388733975121
1048.5083882118154	1587.4	14494.1	0.12339632420522526
1049.224382049307	1586.8333333333333	14182.166666666666	0.03103363671856087
1049.9403020045802	1586.8	13832.733333333334	0.14542832073498974
1050.6561480754697	1587.6	13473.8	-0.6158324753327592
1051.3719202598106	1586.7	13170.333333333334	0.5777621393561835
1052.0876185554378	1587.5	12862.533333333333	0.015407570794469022
1052.8032429601856	1587.1666666666667	12596.5	0.2643810217120996
1053.5187934718892	1586.3666666666666	12403.766666666666	0.6160358416870615
1054.2342700883835	1587.3666666666666	12226.066666666668	0.35121236251398213
1054.949672807503	1586.2333333333333	12092.333333333334	0.517024687490907
1055.6650016270826	1586.6666666666667	11914.866666666667	0.23273562601489964
1056.3802565449573	1587.0	11709.0	-0.16301218409981186
1057.0954375589617	1587.2333333333333	11480.366666666667	-0.336425422714704
1057.8105446669308	1587.5	11266.4	0.21842337662653694
1058.5255778666992	1587.1666666666667	11038.0	0.2543479302875439
1059.240537156102	1587.4333333333334	10824.633333333333	0.5441570179229194
1059.9554225329737	1587.2333333333333	10642.266666666666	0.6543701123554153
1060.6702339951491	1586.6333333333334	10467.4	-0.939547090367519
1061.3849715404633	1586.8666666666666	10337.9	-0.367090490945086
1062.0996351667509	1587.1	10239.066666666668	0.24937859325553663
1062.8142248718468	1586.9666666666667	10117.7	-0.07296400481262753
1063.528740653586	1587.3333333333333	9966.233333333334	0.35951675095236496
1064.2431825098029	1586.0	9792.166666666666	-0.527145268047862
1064.9575504383324	1587.5666666666666	9583.9	-0.6964414789258101
1065.6718444370097	1586.3333333333333	9404.5	0.040738138644619254
1066.386064503669	1586.8666666666666	9209.433333333332	-0.5940310052022303
1067.1002106361457	1587.7	9073.366666666667	0.6657694410487051
1067.8142828322743	1587.0333333333333	8932.866666666667	-0.28959730370304065
1068.5282810898898	1586.9666666666667	8843.033333333333	-0.19746869171055698
1069.2422054068265	1587.2333333333333	8750.6	0.4852882075331291
1069.95605578092	1586.9666666666667	8652.1	0.8799132730102234
1070.6698322100044	1587.0	8516.666666666666	-0.31115830140099726
1071.383534691915	1586.7666666666667	8351.366666666667	0.340398978390132
1072.0971632244864	1586.8333333333333	8179.733333333334	0.8615953800716206
1072.8107178055534	1587.2	8023.266666666666	0.1169780436530972
1073.524198432951	1586.5666666666666	7894.6	0.08492064041869454
1074.2376051045137	1586.8666666666666	7797.233333333334	0.21917108064532798
1074.9509378180765	1586.8666666666666	7693.366666666667	-0.8005474163306675
1075.6641965714741	1587.1333333333334	7617.3	-0.5973575745557956
1076.3773813625414	1586.9333333333334	7518.033333333334	-0.4171721597237402
1077.0904921891133	1587.2333333333333	7412.5	-0.0993933982077506
1077.8035290490245	1587.2	7278.766666666666	-1.4828677894395625
1078.51649194011	1586.7	7157.533333333334	0.2131391888562061
1079.2293808602042	1586.3666666666666	7023.333333333333	0.17044002034961273
1079.9421958071423	1586.3333333333333	6909.233333333334	-0.021756741807260956
1080.6549367787588	1587.8	6812.133333333333	-0.34623348127754455
1081.367603772889	1587.2666666666667	6736.5	0.6217611780678111
1082.080196787367	1587.4	6677.933333333333	0.0967001253820615
1082.7927158200282	1586.7333333333333	6605.033333333334	-0.04326892053111121
1083.5051608687072	1587.4	6503.366666666667	0.8341757947914089
1084.217531931239	1586.4666666666667	6383.566666666667	0.03923261470881125
1084.9298290054578	1586.8666666666666	6271.4	0.8444647660109968
1085.6420520891993	1586.8	6169.333333333333	-0.1863443631375496
1086.3542011802977	1586.9666666666667	6092.966666666666	0.12531386693397975
1087.0662762765878	1587.3666666666666	6022.4	-0.3197660492057819
1087.7782773759047	1588.2666666666667	5968.3	0.10908225839544736
1088.4902044760831	1586.4333333333334	5888.9	-0.016823142940723894
1089.202057574958	1586.6333333333334	5797.133333333333	-0.4192562741900041
1089.9138366703637	1586.9	5701.1	-1.0402773083968788
1090.6255417601355	1586.0666666666666	5619.766666666666	-0.04665299043670297
1091.337172842108	1586.7333333333333	5547.333333333333	0.8817793643056702
1092.048729914116	1586.8666666666666	5478.0	-0.23060213686147646
1092.7602129739944	1586.9666666666667	5442.833333333333	0.4808298391345823
1093.471622019578	1587.2	5384.666666666667	0.06481125225324941
1094.1829570487016	1586.4666666666667	5324.666666666667	-0.158746809040941
1094.8942180592	1586.2666666666667	5236.666666666667	0.992564635062979
1095.605405048908	1586.2666666666667	5143.6	0.17502273204019828
1096.3165180156604	1587.2	5080.333333333333	-0.20302169942131604
1097.027556957292	1586.9333333333334	5034.366666666667	-0.05458624736827703
1097.7385218716379	1586.5333333333333	4998.733333333334	-0.05514985247336747
1098.4494127565324	1586.8	4942.833333333333	-0.39235752797194773
1099.1602296098106	1587.3333333333333	4861.966666666666	0.19455855425561197
1099.8709724293074	1586.1666666666667	4776.933333333333	0.3858156404865253
1100.5816412128574	1586.9333333333334	4703.366666666667	-0.33896790625823764
1101.2922359582956	1587.0	4657.266666666666	-0.4900893111009523
1102.0027566634565	1586.5333333333333	4624.0	0.39575598487496416
1102.7132033261753	1586.4333333333334	4574.533333333334	0.1695980168567091
1103.4235759442865	1587.2333333333333	4497.033333333334	-0.31828834580659243
1104.1338745156252	1586.8333333333333	4431.066666666667	1.1620198907202548
1104.844099038026	1586.9666666666667	4376.633333333333	0.6855314684110825
1105.5542495093239	1586.5333333333333	4339.5	0.6367453876394834
1106.2643259273534	1587.2666666666667	4300.933333333333	1.4427513743978517
1106.9743282899494	1586.7666666666667	4219.4	0.23651538084909493
1107.684256594947	1586.9	4135.433333333333	0.18180826300187647
1108.394110840181	1587.4666666666667	4073.633333333333	-1.0816949488961565
1109.1038910234856	1587.1666666666667	4030.9333333333334	-0.4677313982026666
1109.8135971426964	1586.9666666666667	3974.2	-0.018191995726029312
1110.5232291956477	1586.5666666666666	3905.5	1.0750797189622199
1111.2327871801745	1587.0666666666666	3837.0333333333333	-0.07720218941654584
1111.9422710941117	1587.1333333333334	3788.5333333333333	-0.37467231220985353
1112.6516809352938	1586.4666666666667	3745.5333333333333	1.134621204845108
1113.3610167015559	1586.3333333333333	3680.8333333333335	-0.559484344447339
1114.0702783907325	1586.4	3629.766666666667	-1.033125171235108
1114.7794660006589	1587.3	3586.866666666667	-0.5064912395274557
1115.4885795291696	1586.7333333333333	3550.4666666666667	-2.169289251264872
1116.1976189740992	1587.0333333333333	3506.0	-0.40717938295518746
1116.906584333283	1586.5666666666666	3458.1	0.22437562251749002
1117.6154756045555	1587.4333333333334	3420.0666666666666	0.9252004916190718
1118.3242927857516	1587.2	3380.3333333333335	-1.0804754941824235
1119.0330358747062	1587.4	3342.4333333333334	0.4704221177038788
1119.741704869254	1587.2	3298.1	-0.21148165179112935
1120.4502997672296	1586.6333333333334	3259.0	0.5110213573327888
1121.1588205664682	1586.8333333333333	1662.3666666666666	3.4635986303544355
1121.8672672648045	1585.6	1661.6333333333334	-4.357189474525812
1122.5756398600731	1586.1	1661.8	-5.13289013253169
1123.2839383501089	1586.5333333333333	1662.5666666666666	-1.8998039127497923
