# Supplementary material for: Roblonski: A Material-Efficient Robo-Fluidic Toolbox for Rapid Photochemical Characterization
Source: ACS Cent Sci. 2026 Feb 6;12(3):333–44. doi: 10.1021/acscentsci.5c02027 (PMC13022720; doi:10.1021/acscentsci.5c02027)
Supplement: Supplementary file 2 [file oc5c02027_si_002.zip › BeerLambertStudy/Raw Data (Automataed)/BLEC Study (2025 Jun 12)/Rubpy3/blec_Rubpy3__12062025_aABS_i5_eEXP_s4_d105e-01_t250-0_m7_v175-0.csv]

name	C:/Users/cbe.mabolha.shared/Documents/Gilson Spectroscopy Project\BLEC Study (2025 Jun 12)\Rubpy3\blec_Rubpy3__12062025_aABS_i5_eEXP_s4_d105e-01_t250-0_m7_v175-0.csv
2025-06-12 20:16:23.514727
mix_iter=7	mix_disp=175.0
droplet_volume=50.0	working_volume=250.0
dilution_scheme=Fractional(value=0.3333333333333333)	n_dil=6
calibration=Calibration(y = f(x); f(x) = -0.244 + 0.9765x; s.t. y > 0.0; Set Feb 4	2025 from "Manuscript Figures Data.xlsx")
count	30
interval	0.1 (Sec)
integration_time	40000 (uSec)
NLC=False	DCC=False	WCAL=-5	Slit=S5
Conc_0=0.105	nFRAC=0.1528838485229637	nConc_(5;4)=0.016052804094911187	aFRAC=0.15329891725587116	aConc_(5;4)=0.01609638631186647
wavelength (nm)	dark reference (int)	light reference (int)	abs (mOD)
W	D	L	S
344.6678771972656	1602.3666666666666	1678.5	3.436194046431448
345.45221902608614	1589.7666666666667	1665.5	-3.616762150416816
346.236489003635	1586.4333333333334	1661.8333333333333	-5.911454140502211
347.02068712774695	1585.3333333333333	1661.8333333333333	3.992229521563035
347.8048133962569	1585.8666666666666	2390.9666666666667	5.755925098920351
348.5888678069997	1586.3	2407.6666666666665	5.873369879139246
349.3728503578101	1587.7666666666667	2419.4333333333334	4.813388617734309
350.15676104652283	1587.6666666666667	2431.6	5.472015425076366
350.94059987097285	1588.0333333333333	2442.5	7.7606542080906245
351.72436682899485	1586.6666666666667	2448.4	5.71559605966102
352.5080619184237	1586.7	2452.1666666666665	5.6907786486183545
353.2916851370942	1585.7	2456.4333333333334	6.077426016107688
354.0752364828412	1585.6333333333334	2461.5	5.10402681799977
354.8587159534994	1586.3666666666666	2462.8	4.649700473856942
355.6421235469038	1585.9	2465.866666666667	3.75056438337768
356.42545926088906	1586.6333333333334	2467.3333333333335	3.8635028504168805
357.20872309329	1587.1333333333334	2468.9	7.184330821288604
357.9919150419415	1587.2	2465.633333333333	5.072351990322836
358.77503510467835	1586.9333333333334	2460.8333333333335	5.954473522616974
359.5580832793353	1586.1666666666667	2455.6	5.8164934802204815
360.34105956374725	1586.2666666666667	2443.4333333333334	2.6426706800466953
361.12396395574893	1586.0	2444.733333333333	6.333980299878006
361.9067964531752	1586.6	2443.4666666666667	7.205898541827688
362.6895570538609	1586.3666666666666	2447.0	6.0127919110970165
363.47224575564076	1587.1333333333334	2445.6666666666665	6.113098017772164
364.2548625563497	1587.6333333333334	2437.9	4.5010332837125
365.0374074538224	1586.9	2438.6	5.180920435855755
365.8198804458938	1586.9	2435.9	3.4580767412848545
366.6022815303986	1586.9	2432.9	4.887112068997353
367.3846107051717	1586.6333333333334	2432.6666666666665	3.8844074415323417
368.1668679680479	1586.2666666666667	2435.4	5.8009767782064054
368.9490533168619	1586.5	2437.6	3.0553592428807486
369.7311667494487	1587.2	2445.0333333333333	4.4952276225732986
370.5132082636429	1587.0333333333333	2453.266666666667	6.227878148717874
371.2951778572795	1586.7666666666667	2458.3	3.8875618036706534
372.07707552819323	1586.8666666666666	2460.6666666666665	4.7977783983382745
372.8589012742189	1587.3	2468.2	5.7069741313973825
373.6406550931913	1586.5666666666666	2473.133333333333	4.315822059513696
374.4223369829453	1586.3333333333333	2482.9666666666667	4.4791427642526696
375.2039469413157	1587.0666666666666	2488.9333333333334	5.44339029031107
375.9854849661373	1587.1	2487.5666666666666	8.343021591187457
376.7669510552448	1587.8666666666666	2488.8333333333335	6.491429993429518
377.5483452064732	1587.0	2494.6	4.440857885695906
378.3296674176572	1586.3666666666666	2509.3	6.176666536082884
379.11091768663164	1587.2333333333333	2512.4333333333334	6.9238761581468555
379.89209601123133	1587.2333333333333	2517.5	5.93827851747191
380.67320238929113	1587.2	2519.0	5.991442582243352
381.45423681864577	1586.8	2521.5333333333333	5.4389792850308725
382.23519929713007	1586.5666666666666	2531.3333333333335	6.343783413691434
383.01608982257886	1587.4666666666667	2547.3333333333335	8.80593576228071
383.796908392827	1587.0666666666666	2555.1	5.871782155187867
384.57765500570923	1586.9333333333334	2557.8	6.777418603306533
385.3583296590604	1587.3333333333333	2546.1666666666665	5.2555863366656785
386.1389323507153	1586.8	2551.5333333333333	6.013706490298055
386.91946307850884	1587.1666666666667	2560.866666666667	6.003166445552769
387.69992184027564	1587.0	2578.766666666667	5.64160299701317
388.48030863385065	1586.5666666666666	2608.8333333333335	8.017972015848281
389.2606234570687	1586.6	2593.3	7.074820377264976
390.04086630776453	1587.1333333333334	2579.9	6.108858269034541
390.82103718377294	1587.5666666666666	2587.866666666667	9.25886400374104
391.6011360829288	1586.9666666666667	2595.5	8.97727134973181
392.3811630030669	1587.3333333333333	2622.0333333333333	8.462522185493254
393.161117942022	1586.8666666666666	2662.7	8.135916644965686
393.941000897629	1586.6666666666667	2708.8	9.244402161434818
394.72081186772266	1586.6	2714.6	6.777500954215038
395.5005508501378	1587.2666666666667	2700.4333333333334	7.489943841896885
396.28021784270925	1586.6666666666667	2705.633333333333	7.621915656964667
397.0598128432718	1587.0333333333333	2717.766666666667	9.565802770302986
397.83933584966024	1586.8666666666666	2712.1	5.932652285515707
398.6187868597095	1586.8666666666666	2729.733333333333	6.843043635908301
399.3981658712542	1586.8	2748.366666666667	8.901878581364313
400.1774728821293	1586.6666666666667	2774.9	10.306486883378344
400.9567078901696	1586.5666666666666	2799.3333333333335	8.656278073041314
401.7358708932098	1587.1666666666667	2798.2	7.767310993005616
402.5149618890848	1586.7666666666667	2783.8333333333335	8.05583094351464
403.2939808756294	1587.2333333333333	2785.133333333333	9.962581071786673
404.07292785067847	1586.9666666666667	2816.5666666666666	9.065231620559592
404.8518028120667	1587.3	2834.6	12.719205122111251
405.630605757629	1587.5	2832.5	10.271492970399626
406.4093366852001	1585.9666666666667	2822.133333333333	9.710601550048041
407.1879955926149	1586.9	2829.366666666667	13.32172726736367
407.9665824777082	1587.2666666666667	2843.2	11.267967490394684
408.74509733831474	1587.0	2865.4666666666667	10.498023958261143
409.52354017226935	1586.9	2871.8333333333335	9.810282650016452
410.3019109774069	1586.5666666666666	2874.6666666666665	10.510664677081298
411.08020975156217	1586.2	2888.2	10.385712137213773
411.8584364925699	1587.0	2915.5333333333333	12.031515939322235
412.6365911982651	1587.1666666666667	2940.133333333333	13.861118313855673
413.4146738664823	1586.9	2963.5333333333333	13.033494987066966
414.19268449505654	1586.8666666666666	2989.866666666667	11.22562131567954
414.97062308182257	1586.8666666666666	3025.5666666666666	11.511442882380422
415.74848962461516	1586.1333333333334	3071.5	14.417203760377133
416.52628412126916	1586.8	3140.5333333333333	13.051946636510312
417.3040065696194	1586.8333333333333	3212.733333333333	13.464139437794701
418.0816569675006	1586.8	3214.5333333333333	13.87091717907681
418.8592353127476	1587.0333333333333	3199.5	13.420637929703958
419.63674160319533	1586.6666666666667	3210.5333333333333	13.28819217860555
420.4141758366785	1586.2	3253.0	15.084591403693079
421.1915380110319	1586.1	3268.5333333333333	14.327926919521575
421.9688281240904	1586.9	3266.866666666667	12.92659348571068
422.7460461736888	1587.2	3315.1666666666665	12.812427256020799
423.52319215766187	1587.3333333333333	3384.5666666666666	13.240638856247479
424.3002660738445	1586.9666666666667	3463.7	12.679431891826173
425.0772679200714	1586.7333333333333	3604.0333333333333	13.164868551348674
425.8541976941775	1587.2333333333333	3750.0666666666666	14.150089023468535
426.6310553939975	1586.7666666666667	3816.0666666666666	14.043290792641999
427.40784101736625	1587.0333333333333	3865.7	12.777891273630951
428.18455456211865	1587.4666666666667	3985.9666666666667	13.155781878833446
428.96119602608934	1586.9666666666667	4189.433333333333	14.56523099092553
429.7377654071133	1587.2	4393.0	14.628261523396699
430.5142627030252	1586.7333333333333	4509.4	14.663481222851821
431.29068791166	1586.9	4662.0	15.32706674446923
432.06704103085235	1586.6333333333334	4794.333333333333	15.720226187022307
432.8433220584372	1587.0666666666666	4884.1	15.400415751974354
433.6195309922492	1586.7333333333333	4937.866666666667	15.635260835027973
434.3956678301234	1587.1	4980.566666666667	14.584413803731023
435.1717325698944	1586.7333333333333	4994.433333333333	15.120275740852302
435.9477252093971	1586.9333333333334	5007.966666666666	14.898247303060717
436.72364574646633	1586.8333333333333	5057.666666666667	15.440811812007519
437.49949417893686	1586.8333333333333	5123.266666666666	14.75953544798666
438.27527050464346	1586.4	5226.066666666667	16.97288672348945
439.0509747214211	1586.4333333333334	5396.8	15.993139401185214
439.8266068271044	1586.7666666666667	5659.433333333333	16.759014972387444
440.6021668195283	1587.7	6020.366666666667	15.613835490836701
441.37765469652754	1586.3666666666666	6487.733333333334	16.620627710861235
442.1530704559369	1586.4333333333334	6976.0	16.235894234461053
442.9284140955914	1587.1	7426.433333333333	17.480408223213548
443.7036856133256	1587.1333333333334	7733.3	16.37555950727149
444.47888500697445	1586.6666666666667	7898.3	16.953070048887234
445.2540122743727	1586.8	7925.766666666666	16.515424428891766
446.0290674133552	1587.2666666666667	7883.5	16.204660523902863
446.8040504217568	1587.1666666666667	7791.933333333333	16.81659961815603
447.5789612974122	1587.0	7716.3	16.804300325701238
448.35380003815635	1586.9666666666667	7666.166666666667	16.93314517348349
449.1285666418239	1586.9333333333334	7638.1	17.513509199822032
449.90326110624983	1586.5333333333333	7625.433333333333	15.66190835408068
450.67788342926883	1587.4333333333334	7653.033333333334	16.582400597970175
451.4524336087157	1587.5666666666666	7684.733333333334	17.181045668968085
452.22691164242536	1586.4333333333334	7715.366666666667	15.337156471441096
453.00131752823256	1586.9333333333334	7789.6	16.075811010648188
453.7756512639721	1586.5666666666666	7860.166666666667	15.861959829951342
454.5499128474788	1587.1666666666667	7915.1	15.11407899453492
455.32410227658755	1586.8	7973.333333333333	16.211207925958668
456.09821954913303	1587.5666666666666	7979.5	15.823626759258042
456.8722646629501	1586.9	7972.166666666667	15.6218285903923
457.6462376158736	1587.5	7905.333333333333	15.076982658899981
458.4201384057383	1587.5333333333333	7793.833333333333	13.650084291707815
459.1939670303791	1587.1666666666667	7665.766666666666	14.551819146752791
459.96772348763074	1586.7666666666667	7523.5	13.655684007695081
460.741407775328	1586.9	7384.966666666666	13.46704388915496
461.51501989130577	1586.8666666666666	7241.633333333333	12.868714455953016
462.2885598333988	1586.4666666666667	7133.333333333333	13.147072052263882
463.0620275994419	1587.1	7039.7	12.240373244867477
463.83542318726995	1585.8666666666666	6972.366666666667	12.6029605011602
464.6087465947177	1586.6666666666667	6926.466666666666	11.440920650818727
465.38199781962	1586.6333333333334	6907.2	11.731545283554558
466.1551768598116	1586.5666666666666	6903.933333333333	11.598870055785193
466.92828371312737	1586.7	6914.533333333334	10.616891079171888
467.7013183774021	1586.7666666666667	6948.8	10.769697121241157
468.4742808504707	1587.1333333333334	6975.4	8.620537181584778
469.24717113016777	1587.5333333333333	7044.433333333333	9.24211154068741
470.0199892143283	1586.8666666666666	7117.466666666666	9.02677601044204
470.792735100787	1587.2333333333333	7183.933333333333	8.441434625430748
471.5654087873788	1586.9666666666667	7266.7	9.005874674979065
472.33801027193834	1587.0666666666666	7343.233333333334	8.554049991821985
473.11053955230057	1587.0333333333333	7414.166666666667	7.558106565337391
473.88299662630027	1586.6	7468.966666666666	8.32359464213149
474.65538149177223	1586.8333333333333	7513.766666666666	6.868580324989363
475.4276941465513	1587.0666666666666	7543.633333333333	6.291323795216199
476.1999345884722	1586.4666666666667	7555.233333333334	7.389562429370193
476.97210281536985	1587.0333333333333	7549.566666666667	5.640076928572889
477.74419882507897	1587.2	7547.966666666666	6.168600812663689
478.51622261543446	1586.7333333333333	7508.433333333333	4.865110778083397
479.2881741842711	1587.2666666666667	7483.7	4.615523733493259
480.06005352942367	1586.6333333333334	7444.066666666667	5.451539592357835
480.831860648727	1587.5333333333333	7393.233333333334	4.7687126427325115
481.60359554001593	1587.2333333333333	7349.666666666667	5.023225963300026
482.37525820112523	1586.9333333333334	7281.933333333333	3.42222132387341
483.14684862988975	1587.1333333333334	7242.166666666667	4.037800671483416
483.91836682414424	1586.8666666666666	7195.433333333333	4.376355495332902
484.68981278172356	1586.6666666666667	7144.833333333333	3.680140160522869
485.46118650046253	1586.7333333333333	7106.166666666667	4.2751883700641855
486.23248797819593	1586.6666666666667	7052.333333333333	3.1126637795719403
487.0037172127586	1587.0333333333333	7027.2	3.8838005500024337
487.7748742019853	1587.3666666666666	7000.9	4.380850468684766
488.54595894371096	1586.7	6951.566666666667	2.747534845852536
489.31697143577026	1587.1	6927.7	3.0302078502972165
490.08791167599804	1587.1333333333334	6893.966666666666	3.9873351733581646
490.8587796622292	1586.2666666666667	6857.166666666667	3.09254831443579
491.6295753922984	1586.4666666666667	6831.3	2.5773243113358655
492.4002988640406	1587.0666666666666	6809.833333333333	2.727687227470759
493.17095007529053	1586.9333333333334	6783.233333333334	3.3532316782913156
493.94152902388305	1586.1666666666667	6747.066666666667	2.311877701406394
494.71203570765294	1586.8	6721.0	2.9906094974515263
495.482470124435	1586.9666666666667	6686.3	1.9832326873633148
496.25283227206404	1586.9666666666667	6660.1	1.7212486443464747
497.02312214837485	1586.8	6625.5	1.352441404734258
497.7933397512024	1586.6666666666667	6607.0	2.3072066070881667
498.56348507838123	1588.1333333333334	6592.566666666667	3.590215273504724
499.3335581277464	1586.6333333333334	6562.333333333333	1.3929420548083709
500.10355889713264	1587.3333333333333	6566.0	2.8150368079310577
500.8734873843747	1587.1	6553.966666666666	1.7640024996371353
501.6433435873074	1587.7	6543.666666666667	1.647656372831065
502.4131275037657	1587.1666666666667	6552.233333333334	1.8905457130727632
503.1828391315842	1586.9	6570.866666666667	2.1926978531028256
503.95247846859786	1587.7	6584.8	2.792956254692336
504.72204551264144	1587.1666666666667	6608.466666666666	0.770447970866711
505.49154026154974	1587.2	6644.833333333333	0.6244309020256115
506.2609627131576	1587.3666666666666	6687.1	2.1485049098987825
507.03031286529983	1587.3666666666666	6733.533333333334	1.501955894778984
507.7995907158112	1586.5333333333333	6792.533333333334	1.8978180295623697
508.5687962625266	1587.2	6838.666666666667	0.22058842505085552
509.33792950328075	1587.0	6925.533333333334	1.0833169526056303
510.1069904359085	1587.2333333333333	7014.3	1.831064666246741
510.8759790582447	1587.1333333333334	7110.133333333333	1.8702635210923304
511.6448953681241	1586.7333333333333	7194.166666666667	1.5258563664407436
512.4137393633815	1587.2333333333333	7279.933333333333	1.4417230847303029
513.1825110418519	1586.9333333333334	7378.166666666667	1.4422328838464418
513.9512104013698	1586.6333333333334	7484.8	1.0492970069490757
514.7198374397702	1586.9	7598.4	1.7929376178045764
515.4883921548881	1587.2333333333333	7701.2	1.396862082165115
516.2568745445578	1587.0	7796.333333333333	0.8004097043279953
517.0252846066146	1586.8666666666666	7910.533333333334	0.8707891431665085
517.793622338893	1587.5333333333333	8012.066666666667	1.3653983218981005
518.561887739228	1587.4666666666667	8088.966666666666	0.4477848751616022
519.3300808054544	1587.3	8188.333333333333	0.1732865528345432
520.0982015354069	1587.6	8304.966666666667	1.950413047702163
520.8662499269203	1586.7	8383.433333333332	0.20452024994952347
521.6342259778296	1587.6	8480.266666666666	1.533804420635746
522.4021296859694	1587.3666666666666	8562.466666666667	1.6697936025328124
523.1699610491747	1587.2333333333333	8636.533333333333	1.1000711232539384
523.9377200652801	1587.5333333333333	8707.233333333334	1.441967274260453
524.7054067321207	1586.8	8768.2	1.2718334711076182
525.4730210475309	1587.0333333333333	8830.666666666666	1.0785356861456032
526.2405630093459	1587.2	8875.5	0.8031926311587241
527.0080326154003	1587.2333333333333	8948.8	1.5089534246242102
527.7754298635291	1586.5333333333333	8993.033333333333	0.8119027534501785
528.5427547515668	1587.2	9039.5	0.8575115961944777
529.3100072773485	1587.5666666666666	9076.1	1.3863481310411625
530.077187438709	1587.3333333333333	9119.733333333334	0.3249217901177147
530.8442952334829	1587.1333333333334	9158.6	0.9838706456065036
531.6113306595051	1587.3666666666666	9198.333333333334	0.7710165691760594
532.3782937146104	1587.1	9232.966666666667	0.7504239395743165
533.1451843966338	1587.5	9262.5	0.3037822753985439
533.9120027034099	1586.7	9315.966666666667	0.5247411720426758
534.6787486327736	1587.6333333333334	9360.333333333334	1.094652979844543
535.4454221825597	1587.3666666666666	9395.2	1.2607602981122346
536.212023350603	1587.1	9421.566666666668	0.049893311537927074
536.9785521347383	1587.2666666666667	9450.666666666666	0.8513738003223857
537.7450085328004	1586.8	9479.966666666667	0.3467743475014642
538.5113925426242	1586.9	9512.3	0.8026156659116852
539.2777041620444	1587.1	9518.1	0.47849303726661685
540.0439433888959	1587.2	9543.733333333334	1.279132965624009
540.8101102210134	1587.0	9553.733333333334	0.5309224156365686
541.5762046562318	1588.2	9592.866666666667	1.0393247179963214
542.3422266923859	1587.5666666666666	9590.9	0.5085723355845887
543.1081763273105	1587.0	9614.033333333333	1.1430971009930795
543.8740535588404	1587.3333333333333	9631.866666666667	0.8916885046893768
544.6398583848105	1587.0666666666666	9630.166666666666	0.5060563884805909
545.4055908030555	1587.0	9637.433333333332	0.9523038401502946
546.1712508114102	1587.2333333333333	9633.1	0.666231284819713
546.9368384077096	1587.0	9635.2	0.2752918573229353
547.7023535897882	1588.0666666666666	9633.2	0.1835784793962368
548.4677963554811	1587.3666666666666	9634.033333333333	-0.19065911718269724
549.2331667026231	1587.1333333333334	9644.533333333333	0.21205873419910798
549.9984646290487	1586.6	9657.433333333332	0.5977061574651744
550.7636901325931	1587.0666666666666	9651.366666666667	0.29629782648744485
551.5288432110908	1588.0333333333333	9650.566666666668	0.9202833289425453
552.2939238623768	1586.9666666666667	9628.9	-0.2627387127712231
553.0589320842859	1587.1666666666667	9621.2	-0.10449732450490135
553.8238678746528	1587.3	9631.533333333333	0.6411341686533957
554.5887312313124	1586.9	9632.333333333334	0.5365350770180459
555.3535221520995	1586.8333333333333	9617.633333333333	0.4418666712832909
556.1182406348488	1586.8666666666666	9618.566666666668	0.4887302396082784
556.8828866773954	1587.6333333333334	9618.8	-0.389173775502539
557.6474602775738	1586.8	9626.7	0.11525240812278806
558.411961433219	1586.8	9626.3	-0.02520864186361633
559.1763901421657	1587.4	9633.9	0.5851024549666501
559.9407464022488	1586.9666666666667	9637.4	-0.505007223838523
560.7050302113031	1586.2333333333333	9663.866666666667	-0.3511231137197463
561.4692415671633	1587.3666666666666	9681.933333333332	0.6299804436471914
562.2333804676643	1586.8666666666666	9703.0	0.6086569079359828
562.997446910641	1587.4333333333334	9711.533333333333	0.0730647974478617
563.7614408939281	1586.9333333333334	9718.1	-0.19579652370390563
564.5253624153604	1587.4	9738.566666666668	1.1310082696852817
565.2892114727728	1587.4	9755.966666666667	-0.4782355132422261
566.0529880639999	1586.6333333333334	9789.3	0.3036604711115178
566.8166921868768	1587.3	9797.633333333333	-0.0528928629786314
567.5803238392382	1587.3666666666666	9804.633333333333	-0.47012338457848823
568.3438830189189	1587.1666666666667	9836.233333333334	0.22293252015522808
569.1073697237535	1587.1	9842.5	0.29645573726055674
569.8707839515772	1587.5666666666666	9850.033333333333	-0.26273215166135283
570.6341257002246	1586.8	9851.033333333333	-0.4132052871894875
571.3973949675305	1587.2666666666667	9887.233333333334	0.2774102670562998
572.1605917513298	1587.0666666666666	9896.066666666668	0.2544452628707366
572.9237160494572	1587.0333333333333	9912.533333333333	0.7204656101687107
573.6867678597476	1587.1333333333334	9919.233333333334	0.04865090680906816
574.4497471800358	1586.6666666666667	9922.933333333332	-0.24999363255886506
575.2126540081566	1587.1	9943.833333333334	1.071891490826237
575.9754883419448	1586.9666666666667	9950.866666666667	0.39654087684663575
576.7382501792351	1587.3	9969.366666666667	-0.058716681739615605
577.5009395178625	1587.0	9990.5	0.10164960319141839
578.2635563556619	1586.7	9997.633333333333	-0.01721116468958806
579.0261006904677	1587.0	10014.3	0.1804072978641747
579.7885725201152	1587.2	10014.266666666666	0.12885827637556777
580.5509718424388	1587.0666666666666	10035.633333333333	-0.15761191297008978
581.3132986552736	1587.7333333333333	10053.866666666667	-0.28204659816480737
582.0755529564542	1588.2666666666667	10056.366666666667	0.09403440576659913
582.8377347438156	1587.5333333333333	10078.0	-0.14149426535180118
583.5998440151925	1586.6666666666667	10097.0	-0.27718229836626074
584.3618807684197	1586.8333333333333	10144.533333333333	0.7602079174014609
585.123845001332	1587.2333333333333	10153.7	-0.11996641790613853
585.8857367117644	1586.9333333333334	10186.633333333333	0.5592389718430847
586.6475558975515	1587.5666666666666	10213.633333333333	-0.2030177937055755
587.4093025565281	1587.4	10263.6	0.3689013234204081
588.1709766865292	1586.9333333333334	10305.2	-0.013283614178058869
588.9325782853895	1587.0666666666666	10360.4	-0.24578863327363132
589.6941073509438	1586.6	10430.566666666668	-0.6967502559887679
590.4555638810269	1586.6666666666667	10501.8	-0.058453226401736724
591.2169478734736	1587.2333333333333	10555.933333333332	-0.7338005012365401
591.9782593261189	1587.6333333333334	10644.9	-0.5558622553611192
592.7394982367973	1586.9666666666667	10737.866666666667	0.16930417746034834
593.5006646033439	1587.2333333333333	10811.8	0.31241102752005306
594.2617584235933	1586.9	10899.133333333333	-0.5390997174698064
595.0227796953804	1587.4	11009.4	0.799692614727229
595.78372841654	1587.3666666666666	11104.3	0.2054009720057853
596.544604584907	1586.1666666666667	11234.333333333334	0.24764297880923408
597.3054081983161	1587.5	11354.766666666666	0.4003630064504723
598.0661392546021	1587.2333333333333	11455.4	0.4887819755042104
598.8267977515999	1586.6	11574.633333333333	0.48436382454370214
599.5873836871442	1586.7666666666667	11701.833333333334	0.11021485624747047
600.34789705907	1587.0333333333333	11821.066666666668	-0.5004598454630023
601.1083378652119	1586.2	11966.466666666667	0.0892645770375756
601.8687061034049	1587.5666666666666	12116.233333333334	-0.017874096384130685
602.6290017714836	1586.8333333333333	12244.433333333332	-0.012224751432506079
603.3892248672829	1586.9666666666667	12392.433333333332	0.6730692301719517
604.1493753886377	1586.7333333333333	12542.466666666667	-0.10437500432896797
604.9094533333828	1587.0	12688.5	0.29611151606632446
605.6694586993528	1586.3666666666666	12801.066666666668	-0.11099881613081113
606.4293914843829	1587.2333333333333	12908.133333333333	-0.34256706091887457
607.1892516863076	1586.8	13065.966666666667	0.4075294198166178
607.9490393029618	1586.9333333333334	13201.733333333334	-0.22553664842685106
608.7087543321802	1587.3333333333333	13334.9	-0.8334643112438992
609.4683967717978	1586.7333333333333	13476.833333333334	-0.238569176077254
610.2279666196492	1587.3666666666666	13628.433333333332	-0.3713392810301985
610.9874638735695	1586.4666666666667	13766.066666666668	0.40311714750414746
611.7468885313933	1587.5	13879.333333333334	0.27096282030719315
612.5062405909555	1587.7	14022.266666666666	0.4449571850020775
613.2655200500909	1587.0	14132.7	-0.614593601236206
614.0247269066342	1587.3666666666666	14246.733333333334	0.13152692893807322
614.7838611584203	1586.7333333333333	14342.933333333332	-0.16452332379056708
615.5429228032841	1586.7333333333333	14464.633333333333	0.4048768371639848
616.3019118390603	1587.3	14576.8	-0.13371650243136352
617.0608282635836	1587.1333333333334	14685.7	0.013262553812703857
617.8196720746892	1587.1	14778.7	0.20745844189565654
618.5784432702114	1586.5666666666666	14836.8	-0.02075786830909242
619.3371418479854	1586.6	14916.333333333334	-0.20412555464664964
620.0957678058459	1587.5333333333333	14977.6	-0.19996411242943155
620.8543211416277	1586.1666666666667	15047.466666666667	0.11293324778516863
621.6128018531655	1587.0666666666666	15116.4	-0.12303338753607562
622.3712099382943	1586.8333333333333	15164.433333333332	0.15142727333117048
623.1295453948488	1587.2	15216.133333333333	-0.5307692841178775
623.8878082206638	1587.1666666666667	15287.966666666667	-0.016905524901545843
624.6459984135743	1586.4	15340.266666666666	0.30745022428780283
625.4041159714149	1587.4666666666667	15393.833333333334	0.3797362683637745
626.1621608920203	1586.2666666666667	15453.366666666667	0.4731645201631517
626.9201331732256	1587.0333333333333	15490.366666666667	0.15621167313189852
627.6780328128656	1587.1666666666667	15513.9	0.4118270603751251
628.4358598087749	1586.9666666666667	15527.466666666667	0.06023415415817251
629.1936141587885	1587.0333333333333	15554.733333333334	-0.022800766042715342
629.9512958607411	1586.7	15602.333333333334	0.5601826801348201
630.7089049124675	1587.3	15604.733333333334	0.03511486730925413
631.4664413118026	1587.4666666666667	15620.1	0.02372813361185739
632.2239050565811	1586.9333333333334	15651.233333333334	-0.09056957328076157
632.9812961446379	1587.0	15672.766666666666	-0.32259000683079897
633.7386145738079	1587.7	15703.6	-0.24913582554375654
634.4958603419257	1587.0333333333333	15708.4	-0.08712879091489267
635.2530334468262	1586.8666666666666	15704.266666666666	-0.1271353878819181
636.0101338863443	1587.0333333333333	15703.333333333334	0.34060463377228195
636.7671616583146	1586.5333333333333	15670.0	-0.04008649177201972
637.5241167605723	1586.8	15658.533333333333	-0.08023612460900256
638.2809991909518	1587.1	15657.966666666667	-0.026748669355455036
639.037808947288	1586.8333333333333	15654.566666666668	0.01852339961434978
639.7945460274159	1586.5333333333333	15634.866666666667	0.1195517717918587
640.5512104291702	1586.7666666666667	15637.1	0.5113446926362849
641.3078021503857	1586.8	15610.733333333334	0.1879137500435411
642.0643211888971	1587.0	15581.6	0.18623795215355857
642.8207675425394	1587.3666666666666	15547.733333333334	-0.17521259702524294
643.5771412091474	1587.5666666666666	15542.733333333334	0.04253369890032505
644.3334421865558	1587.1333333333334	15490.933333333332	-0.354900377489236
645.0896704725996	1587.4666666666667	15464.7	0.7277073257004046
645.8458260651132	1586.2666666666667	15440.933333333332	-0.6849018173877298
646.6019089619319	1586.8666666666666	15447.1	0.10132460295029037
647.3579191608902	1587.1666666666667	15437.5	-0.511850298289969
648.1138566598231	1587.1666666666667	15415.5	0.16334260744592222
648.8697214565653	1586.4666666666667	15431.266666666666	0.17360860990066992
649.6255135489516	1587.0	15386.4	-0.6226986317093152
650.3812329348169	1586.9666666666667	15388.5	-0.06292967706364201
651.1368796119959	1587.7	15392.5	-0.6915618799339903
651.8924535783235	1586.3666666666666	15423.666666666666	0.47208941722424436
652.6479548316345	1586.8333333333333	15375.333333333334	-0.1375145239471617
653.4033833697637	1587.2666666666667	15352.0	0.18829657923466214
654.1587391905458	1587.1	15299.666666666666	-0.16782533143100783
654.9140222918159	1587.5666666666666	15309.633333333333	-0.1086491744122124
655.6692326714084	1586.4666666666667	15302.666666666666	0.38117729529910044
656.4243703271585	1587.3333333333333	15320.3	0.18451385944520546
657.1794352569008	1586.8333333333333	15333.333333333334	0.22963719180559392
657.9344274584702	1587.2333333333333	15372.866666666667	0.11237670612817535
658.6893469297014	1587.3	15387.633333333333	-0.022028339470957725
659.4441936684294	1587.0333333333333	15425.9	0.15380015179021092
660.1989676724888	1586.8	15470.533333333333	0.49138666919414326
660.9536689397146	1586.8333333333333	15509.633333333333	-0.06446083556355678
661.7082974679414	1586.9333333333334	15550.433333333332	-0.12335423095264855
662.4628532550042	1586.8	15601.633333333333	-0.10741248177323301
663.2173362987378	1587.3666666666666	15641.433333333332	-0.002060108115135403
663.9717465969768	1587.1666666666667	15667.133333333333	-0.25079902899337436
664.7260841475563	1587.2333333333333	15715.366666666667	-0.325718572082891
665.480348948311	1586.9666666666667	15787.366666666667	0.06830797880061032
666.2345409970756	1587.2333333333333	15830.766666666666	0.14231297926792547
666.988660291685	1587.1666666666667	15893.6	0.0637535109953617
667.742706829974	1586.9666666666667	15974.233333333334	-0.19817638292608572
668.4966806097776	1587.0666666666666	16074.933333333332	-0.37554213974114925
669.2505816289303	1587.1	16176.566666666668	0.2669988636979765
670.0044098852671	1587.2	16267.1	-0.09071569415424466
670.7581653766227	1586.6333333333334	16358.866666666667	-0.21456245361843584
671.511848100832	1586.8666666666666	16473.866666666665	0.4835640614291323
672.2654580557298	1587.6	16543.9	-0.6731494730281496
673.0189952391509	1587.1666666666667	16688.433333333334	0.08820264479831728
673.7724596489301	1586.5333333333333	16751.5	-0.4989692439446603
674.5258512829022	1587.3	16845.333333333332	-0.440957722301159
675.279170138902	1586.6	16959.066666666666	0.8049701761001392
676.0324162147645	1586.7666666666667	17018.3	-0.346024872686907
676.7855895083242	1586.7333333333333	17157.0	-0.039047818166413915
677.5386900174161	1586.4	17266.866666666665	-0.39311272392565766
678.2917177398749	1587.3666666666666	17404.3	0.08054966133795652
679.0446726735356	1587.2666666666667	17526.533333333333	-0.1443841931566416
679.797554816233	1586.8	17645.1	-0.15863420547784277
680.5503641658016	1586.9666666666667	17770.333333333332	-0.03309629343043194
681.3031007200765	1586.4666666666667	17884.766666666666	-0.3462678820858366
682.0557644768925	1586.5	18012.6	0.266237145866052
682.8083554340842	1588.1333333333334	18100.666666666668	-0.04120278818362593
683.5608735894867	1586.5666666666666	18215.566666666666	-0.21149370517960442
684.3133189409347	1587.0666666666666	18358.733333333334	0.0837337294265954
685.0656914862628	1586.8666666666666	18486.366666666665	0.04368991723345567
685.8179912233061	1587.3333333333333	18624.8	0.08922610781513807
686.5702181498993	1586.8333333333333	18758.833333333332	0.16863840615076392
687.3223722638772	1586.9	18879.533333333333	-0.4384438374726105
688.0744535630747	1587.2	19017.1	-0.2905968477331528
688.8264620453265	1586.6	19145.733333333334	0.02226049791885215
689.5783977084674	1586.6333333333334	19266.933333333334	0.22686454219644228
690.3302605503324	1587.6	19402.266666666666	0.4219526056054309
691.082050568756	1587.2	19514.366666666665	-0.3922758002948811
691.8337677615733	1586.6	19590.933333333334	0.26702849177787474
692.585412126619	1587.3	19700.4	0.2294388107219305
693.3369836617278	1587.3	19769.4	0.09714655797587057
694.0884823647348	1586.3666666666666	19819.733333333334	-0.47611225859223993
694.8399082334745	1587.7	19867.366666666665	0.21308535523233862
695.5912612657819	1587.3666666666666	19926.9	-0.06709036524858111
696.3425414594917	1586.8666666666666	19990.2	-0.2940973487315411
697.0937488124388	1586.7333333333333	20105.4	0.32531892010765434
697.8448833224579	1587.2	20143.6	0.164639524636402
698.5959449873841	1587.2	20185.566666666666	-0.04981307113707326
699.3469338050518	1587.3	20272.466666666667	-0.15182603021826654
700.0978497732962	1586.8	20319.766666666666	0.1236625816173009
700.8486928899517	1587.1	20359.933333333334	0.23603296923363623
701.5994631528534	1586.8666666666666	20367.566666666666	-0.15875927958409863
702.3501605598362	1587.4333333333334	20394.133333333335	-0.045412955264864954
703.1007851087347	1587.5333333333333	20367.3	0.020042700364721232
703.8513367973837	1587.1	20360.266666666666	-0.4678216108934965
704.6018156236181	1587.0666666666666	20381.5	0.5811599986866529
705.3522215852728	1587.2333333333333	20354.4	-0.46643000937717793
706.1025546801824	1587.2	20344.133333333335	0.20302918948946921
706.8528149061818	1587.0333333333333	20342.166666666668	0.44636887544198944
707.603002261106	1586.5	20300.766666666666	-0.29616990331583465
708.3531167427894	1587.4666666666667	20308.733333333334	0.24132542421729652
709.1031583490673	1586.7	20291.333333333332	-0.2035016107749557
709.8531270777742	1587.8666666666666	20251.466666666667	-0.19619595898151906
710.6030229267449	1587.3666666666666	20192.433333333334	0.17199273128446885
711.3528458938142	1586.5666666666666	20125.8	0.11636322115204946
712.1025959768172	1587.2	20076.533333333333	-0.4077327960228586
712.8522731735884	1587.0666666666666	19989.166666666668	-0.6100316107102713
713.6018774819628	1587.4	19916.566666666666	0.19117508252364346
714.351408899775	1587.2	19791.933333333334	-0.38709194641688555
715.1008674248601	1587.7333333333333	19752.1	-0.04462811148733779
715.8502530550527	1586.7333333333333	19654.366666666665	-0.37001450001178926
716.5995657881876	1587.9333333333334	19539.933333333334	-0.23943461889383597
717.3488056220998	1586.9666666666667	19437.566666666666	0.3407453125238225
718.097972554624	1586.9333333333334	19340.766666666666	0.14842823323596172
718.8470665835949	1587.3666666666666	19282.866666666665	0.06299737327575436
719.5960877068475	1586.3	19187.366666666665	-0.12582084211101174
720.3450359222164	1587.2666666666667	19150.366666666665	-0.3625210972469465
721.0939112275368	1586.4333333333334	19112.7	0.21728914438087443
721.842713620643	1586.9333333333334	19056.933333333334	0.12348612470109427
722.5914430993702	1587.1333333333334	19014.433333333334	-0.4558032023923742
723.340099661553	1587.3666666666666	18985.533333333333	0.2338744728418562
724.0886833050263	1587.2666666666667	18937.233333333334	0.14520656817121466
724.837194027625	1587.7	18883.2	-0.5328474800844035
725.5856318271836	1587.4	18871.066666666666	0.8157325973175537
726.3339967015373	1587.5333333333333	18818.366666666665	0.2176533525683638
727.0822886485207	1587.0666666666666	18799.7	0.05467092613392374
727.8305076659686	1587.4666666666667	18770.7	-0.00673976550054518
728.5786537517159	1586.9	18703.933333333334	0.06681824431942032
729.3267269035974	1586.8666666666666	18666.333333333332	-0.06949728758757959
730.0747271194479	1586.3666666666666	18622.666666666668	0.08243292825343107
730.822654397102	1586.8	18573.1	-0.6804101700696844
731.5705087343949	1587.0333333333333	18566.633333333335	-0.13553921139833325
732.3182901291611	1586.8666666666666	18554.2	-0.24053501157273874
733.0659985792356	1587.0	18534.833333333332	0.04869093037635881
733.8136340824532	1587.5666666666666	18497.8	0.17124940607299996
734.5611966366486	1587.1333333333334	18452.1	-0.13646034401380816
735.3086862396566	1586.6333333333334	18443.433333333334	0.31013457263540295
736.056102889312	1587.0333333333333	18445.666666666668	0.09360822122550529
736.8034465834498	1587.3	18475.1	-0.0771425369397179
737.5507173199047	1586.4333333333334	18483.333333333332	-0.07624439219264861
738.2979150965115	1586.7666666666667	18494.633333333335	0.4848786816355096
739.045039911105	1586.7333333333333	18449.933333333334	-0.3698412958653493
739.79209176152	1586.6	18486.866666666665	0.39420707961261614
740.5390706455914	1587.0333333333333	18478.233333333334	-0.18850851643061559
741.285976561154	1586.7	18476.633333333335	0.5506116879899563
742.0328095060426	1587.1333333333334	18430.233333333334	-0.4003379507637677
742.7795694780918	1586.4666666666667	18403.0	-0.01119088263207714
743.5262564751367	1587.3	18382.233333333334	-0.10945453615106181
744.272870495012	1586.8333333333333	18348.8	-0.15456595075089125
745.0194115355524	1587.1666666666667	18272.5	-0.28968751901529977
745.765879594593	1586.9333333333334	18276.6	0.19173594216214335
746.5122746699683	1587.5333333333333	18280.866666666665	0.0745857282782994
747.2585967595134	1587.2333333333333	18304.833333333332	0.5181426672918598
748.0048458610628	1587.3666666666666	18322.0	0.17910460413365958
748.7510219724516	1587.0666666666666	18321.033333333333	-0.08909571821672477
749.4971250915144	1586.8333333333333	18338.6	0.19448324739192907
750.243155216086	1587.2666666666667	18362.5	0.021574725704501738
750.9891123440015	1587.5666666666666	18399.0	-0.819862870135083
751.7349964730954	1587.2666666666667	18458.633333333335	-0.04633224946066073
752.4808076012027	1586.5333333333333	18492.5	0.3203722023178711
753.2265457261582	1587.3333333333333	18513.666666666668	0.14627476634050163
753.9722108457964	1586.6	18585.666666666668	-0.1770976354260966
754.7178029579526	1586.6666666666667	18622.966666666667	0.04673839944450693
755.4633220604613	1587.3666666666666	18648.533333333333	0.039881559253347194
756.2087681511574	1587.1	18693.8	0.6368439699958482
756.9541412278757	1587.6	18733.5	-0.09792910691192584
757.699441288451	1587.6333333333334	18805.666666666668	-0.2403949512579089
758.4446683307182	1586.5666666666666	18874.233333333334	-0.2394269265560002
759.1898223525119	1587.0	18981.466666666667	0.46464197259666934
759.9349033516671	1586.8333333333333	19025.433333333334	0.1328427455300099
760.6799113260186	1586.7333333333333	19092.666666666668	-0.07359206618507609
761.424846273401	1586.8333333333333	19172.133333333335	0.23303235354818058
762.1697081916495	1586.3666666666666	19221.766666666666	0.08537953207577192
762.9144970785986	1587.1666666666667	19269.366666666665	0.2186489214170911
763.6592129320832	1586.5666666666666	19296.266666666666	-0.25986574346747326
764.4038557499381	1586.5333333333333	19323.766666666666	-0.6899260317721606
765.1484255299982	1586.7	19400.833333333332	-0.006501073774755242
765.8929222700982	1586.5	19453.7	0.2958334856334224
766.637345968073	1586.7666666666667	19569.733333333334	0.7436613247796571
767.3816966217572	1587.0333333333333	19637.9	0.02085205070179938
768.1259742289859	1586.7333333333333	19722.666666666668	0.03193001349855797
768.8701787875938	1587.0666666666666	19829.433333333334	-0.43227709246592927
769.6143102954156	1587.4333333333334	19889.0	0.11945696120992058
770.3583687502863	1587.4666666666667	19945.033333333333	-0.24675666723123124
771.1023541500406	1586.8666666666666	20029.9	0.1334585353459286
771.8462664925133	1587.2333333333333	20127.5	0.3999604110612618
772.5901057755393	1586.6666666666667	20191.766666666666	-0.16881318837075932
773.3338719969533	1587.3666666666666	20291.2	-0.032506145120631026
774.0775651545903	1586.9333333333334	20363.366666666665	0.016962158568964842
774.8211852462848	1587.1	20424.766666666666	-0.4669883141783631
775.5647322698719	1587.2666666666667	20480.666666666668	0.04137779902173821
776.3082062231862	1586.6	20548.066666666666	0.12293582843010437
777.0516071040627	1586.6333333333334	20637.133333333335	0.5801913895362423
777.7949349103361	1587.3666666666666	20737.333333333332	-0.08768174449517081
778.5381896398412	1586.8333333333333	20857.733333333334	0.44569584051316974
779.281371290413	1587.2666666666667	20958.733333333334	0.12332358966398693
780.024479859886	1587.2	21079.9	-0.2962209936867463
780.7675153460953	1586.8666666666666	21186.266666666666	-0.504921538272762
781.5104777468754	1586.9333333333334	21277.0	-0.21903958586960498
782.2533670600615	1586.7666666666667	21373.366666666665	-0.21431488759895923
782.996183283488	1586.8333333333333	21535.4	0.4014923013992324
783.73892641499	1586.7333333333333	21640.033333333333	0.11696359293245837
784.4815964524023	1587.1	21778.7	0.2302037805520197
785.2241933935596	1586.9	21905.066666666666	-0.33758883467801476
785.9667172362967	1586.6333333333334	22041.7	0.0743170760587511
786.7091679784486	1587.4333333333334	22127.5	0.12899616346839385
787.4515456178499	1586.9333333333334	22231.266666666666	-0.13391480767387046
788.1938501523355	1586.6333333333334	22377.466666666667	-0.4189653930797414
788.9360815797401	1587.0333333333333	22466.8	0.020800274689712878
789.6782398978987	1586.3	22585.1	0.3351756233021148
790.420325104646	1587.4	22667.666666666668	0.049447481436307755
791.1623371978169	1587.0333333333333	22727.533333333333	-0.27724530162579514
791.9042761752461	1588.0666666666666	22819.8	0.5485394860896096
792.6461420347684	1587.0	22887.533333333333	-0.20248254824900372
793.3879347742187	1586.8666666666666	22992.9	-0.14740412891958882
794.1296543914318	1586.6666666666667	23088.666666666668	-0.1285740362584611
794.8713008842426	1587.0333333333333	23195.9	0.17421739698008934
795.6128742504857	1586.7	23367.2	0.28722521470603385
796.354374487996	1587.1	23484.933333333334	-0.12889381361308225
797.0958015946084	1587.0	23570.666666666668	-0.1665712938390768
797.8371555681575	1587.3333333333333	23698.133333333335	-0.25723053979137805
798.5784364064783	1587.0	23804.433333333334	-0.002606320734515792
799.3196441074057	1586.4666666666667	23926.6	0.10369292464469797
800.0607786687742	1587.1	24000.966666666667	0.027773372221532158
800.8018400884189	1587.0666666666666	24074.366666666665	-0.0
801.5428283641745	1587.2	24156.3	0.2438115707701206
802.2837434938757	1587.1666666666667	24296.666666666668	0.17533791747846292
803.0245854753575	1586.9	24407.633333333335	0.2804761648114641
803.7653543064547	1587.6333333333334	24528.133333333335	-0.29585920229431073
804.5060499850019	1586.9333333333334	24606.666666666668	-0.4443855926344993
805.2466725088342	1587.1666666666667	24710.3	0.19850656982976528
805.9872218757862	1587.3666666666666	24829.9	-0.10213447807346876
806.7276980836928	1587.9333333333334	24975.0	0.2674882977850198
807.4681011303886	1587.3	25121.933333333334	0.6746887598804228
808.2084310137088	1587.2666666666667	25183.633333333335	0.6612477475802937
808.948687731488	1587.3666666666666	25268.466666666667	0.2452043406483703
809.688871281561	1587.2333333333333	25329.4	0.07805337795542991
810.4289816617627	1587.0	25384.1	-0.040147904499878685
811.1690188699278	1587.1333333333334	25473.9	0.23702871150755195
811.9089829038911	1586.8666666666666	25511.133333333335	0.22091628936812283
812.6488737614875	1587.2666666666667	25603.333333333332	-0.06630109640746469
813.3886914405518	1587.0666666666666	25722.4	-0.02878966409837172
814.1284359389189	1586.6	25859.666666666668	-0.07514003317011751
814.8681072544233	1587.3333333333333	25962.566666666666	0.010096439435655337
815.6077053849002	1586.7333333333333	26085.233333333334	-0.2729160474250649
816.3472303281842	1587.0666666666666	26161.666666666668	-0.07421813459215192
817.0866820821101	1587.0	26208.766666666666	0.26171867263836374
817.8260606445127	1586.3333333333333	26253.566666666666	-0.08743496989511981
818.5653660132269	1586.9	26313.9	-0.05327290544152921
819.3045981860876	1587.5666666666666	26403.966666666667	-0.33471008843104544
820.0437571609293	1586.5	26590.4	-0.23615512958125393
820.7828429355872	1586.2666666666667	26682.866666666665	0.0351880821134765
821.5218555078957	1587.0333333333333	26762.9	-0.03794928409933263
822.26079487569	1587.1666666666667	26837.933333333334	0.3475640765962037
822.9996610368046	1586.7333333333333	26916.366666666665	-0.03314710266450976
823.7384539890745	1586.7	27021.533333333333	0.25107199867539187
824.4771737303345	1587.4333333333334	27050.133333333335	-0.3790486019541084
825.2158202584193	1586.4666666666667	27121.4	0.07881021875971518
825.9543935711638	1587.0333333333333	27189.833333333332	0.18719626592617813
826.6928936664028	1586.7333333333333	27282.466666666667	-0.5163131586414229
827.4313205419711	1586.7333333333333	27386.8	0.3536385369238889
828.1696741957036	1586.9	27448.5	0.04646318641615773
828.907954625435	1587.1333333333334	27535.5	-0.3223440712741139
829.646161829	1586.5333333333333	27652.366666666665	0.2716665251971347
830.3842958042337	1587.5	27755.533333333333	0.21137860146793627
831.1223565489707	1586.1666666666667	27806.6	-0.37251236673417754
831.8603440610459	1586.7333333333333	27865.7	-0.1019003204603321
832.598258338294	1587.2	27909.233333333334	-0.0560939142570068
833.3360993785501	1587.0666666666666	27922.5	0.13689588099490005
834.0738671796487	1587.2	27986.7	-0.02357892609017085
834.8115617394246	1587.2	28123.233333333334	0.18661496286801688
835.5491830557129	1586.8333333333333	28244.866666666665	0.27758413105392926
836.2867311263482	1586.8666666666666	28311.8	-0.25830668468208934
837.0242059491653	1586.5	28459.966666666667	0.36430757344522413
837.7616075219992	1586.4	28540.266666666666	-0.35862380913078706
838.4989358426844	1586.9	28551.433333333334	-0.3976395019342765
839.2361909090561	1586.9333333333334	28580.133333333335	-0.007508150435044159
839.9733727189487	1586.4666666666667	28665.966666666667	0.33585357465982996
840.7104812701973	1586.7	28800.633333333335	0.08990904783866357
841.4475165606366	1587.1	28978.566666666666	0.039111011202992506
842.1844785881015	1587.5333333333333	29150.6	0.32417742161093793
842.9213673504267	1587.4	29267.966666666667	-0.24155124169532138
843.6581828454471	1586.2	29302.766666666666	-0.0856494635663259
844.3949250709974	1587.2666666666667	29373.033333333333	0.4336914158688254
845.1315940249126	1586.4	29460.766666666666	0.11634942457732093
845.8681897050272	1587.0333333333333	29571.633333333335	0.4772143112066397
846.6047121091764	1586.6333333333334	29667.7	-0.010310371086000624
847.3411612351948	1587.0333333333333	29766.466666666667	-0.16590152187206433
848.0775370809172	1586.3333333333333	29841.1	0.21934349922623683
848.8138396441784	1587.3333333333333	29874.366666666665	0.16277367118223338
849.5500689228132	1587.1	29901.8	-0.380219077814059
850.2862249146566	1587.0333333333333	29991.233333333334	-0.09274820381054957
851.0223076175432	1586.2666666666667	30098.2	0.4018035407278966
851.7583170293079	1586.7666666666667	30299.833333333332	-0.3165081207590873
852.4942531477856	1587.4333333333334	30432.0	0.24599037076053107
853.2301159708109	1586.4666666666667	30424.433333333334	0.290751760177892
853.9659054962187	1587.2333333333333	30455.533333333333	0.04162370652167061
854.7016217218439	1586.8666666666666	30495.633333333335	0.10567415507997004
855.4372646455213	1586.6	30639.066666666666	-0.40939934810895845
856.1728342650856	1586.6	30795.866666666665	0.19581114207862355
856.9083305783716	1586.7666666666667	30895.366666666665	-0.04988436108651097
857.6437535832143	1586.2666666666667	30997.266666666666	-0.50422571857973
858.3791032774483	1585.8666666666666	31085.0	0.2189263906234952
859.1143796589085	1587.2333333333333	31106.2	0.10348945621722452
859.8495827254299	1586.6	31250.8	-0.07953865641369172
860.5847124748469	1586.9333333333334	31329.466666666667	-0.3075023348067447
861.3197689049947	1587.0666666666666	31379.8	-0.2972730126144468
862.0547520137079	1586.7666666666667	31524.433333333334	-0.18564510675488582
862.7896617988213	1586.5	31702.8	0.28802638227657235
863.5244982581698	1586.7666666666667	31839.2	0.27428022614904657
864.2592613895882	1586.7666666666667	31815.833333333332	-0.0019155670221659548
864.9939511909114	1586.9666666666667	31774.333333333332	0.013427729129976789
865.728567659974	1587.5333333333333	31796.433333333334	0.13228279630386441
866.4631107946109	1586.9333333333334	31812.266666666666	-0.6068868569397288
867.197580592657	1587.0333333333333	31888.333333333332	-0.4159220765943247
867.931977051947	1586.9333333333334	32046.966666666667	-0.0351679309444484
868.6663001703158	1587.0666666666666	32091.533333333333	0.07024193327410108
869.4005499455982	1586.7333333333333	32138.633333333335	0.2194398708747879
870.1347263756289	1587.0	32105.8	-0.3722023798740946
870.8688294582428	1587.4	32218.733333333334	0.2098867701711778
871.6028591912748	1587.2666666666667	32322.033333333333	0.06359144593505629
872.3368155725594	1586.8	32481.733333333334	-0.11993772015011415
873.0706985999318	1586.8	32524.733333333334	0.14180295638542326
873.8045082712266	1587.5666666666666	32574.9	-0.22652040328352244
874.5382445842787	1586.8333333333333	32723.266666666666	0.04603121133937424
875.2719075369228	1586.7666666666667	32829.1	-0.03243406761665286
876.0054971269938	1586.9333333333334	33005.63333333333	0.12488393555434268
876.7390133523264	1586.6666666666667	33140.23333333333	-0.02248016215188064
877.4724562107556	1587.0333333333333	33380.0	0.3735361247884537
878.2058257001161	1586.8	33611.666666666664	0.15779020702938962
878.9391218182427	1586.9	33730.26666666667	0.030175994005063093
879.6723445629702	1586.8666666666666	33869.23333333333	0.25523343623912603
880.4054939321335	1586.5666666666666	33952.933333333334	0.20981998675720231
881.1385699235674	1587.0666666666666	34082.166666666664	-0.16524809505472812
881.8715725351066	1586.6666666666667	34262.9	0.1289402552205538
882.604501764586	1587.1666666666667	34482.3	-0.09020698390478601
883.3373576098403	1586.8666666666666	34669.23333333333	-0.10238377779710639
884.0701400687044	1586.9	34748.433333333334	-0.07682502458887241
884.8028491390132	1587.2666666666667	34853.03333333333	-0.29538442579874125
885.5354848186014	1586.7	34976.5	-0.02124392193760989
886.2680471053038	1586.6333333333334	35126.3	-0.35464904561256205
887.0005359969554	1587.2666666666667	35360.666666666664	-0.006000857421074091
887.7329514913906	1587.1333333333334	35492.066666666666	0.16270709399409958
888.4652935864447	1586.2333333333333	35652.833333333336	0.32265422653017317
889.1975622799522	1587.1333333333334	35851.86666666667	-0.17867620781944643
889.929757569748	1587.5	36123.36666666667	-0.2103735926772985
890.6618794536669	1587.4666666666667	36375.26666666667	-0.3036736478737665
891.3939279295437	1586.5666666666666	36526.2	-0.306494846686825
892.1259029952132	1586.9	36666.03333333333	-0.21784078786129618
892.8578046485103	1586.5666666666666	36861.9	-0.004103834879748826
893.5896328872698	1586.7333333333333	36981.166666666664	-0.33688901433560825
894.3213877093264	1586.7333333333333	37181.066666666666	0.18427759299580837
895.0530691125149	1586.6333333333334	37412.53333333333	-0.2516680903918572
895.7846770946703	1586.9	37717.53333333333	0.23646001809931833
896.5162116536272	1586.9666666666667	37901.566666666666	-0.11559046029118135
897.2476727872206	1587.6	37968.0	-0.16908301081579652
897.9790604932853	1586.3333333333333	38093.833333333336	0.19831251373304126
898.7103747696559	1586.6333333333334	38170.433333333334	0.4461914408696574
899.4416156141674	1587.3	38296.833333333336	-0.07334330310084428
900.1727830246544	1586.7666666666667	38454.0	-0.16920577190433594
900.9038769989521	1586.8666666666666	38704.26666666667	0.23797663940612637
901.634897534895	1587.2666666666667	38952.433333333334	-0.359775799120392
902.365844630318	1586.9666666666667	39204.3	0.13201861697861522
903.0967182830558	1587.5666666666666	39380.26666666667	0.13063959750350132
903.8275184909435	1587.1	39506.933333333334	-0.19732790821199514
904.5582452518156	1586.7333333333333	39625.53333333333	0.14045358853434622
905.288898563507	1586.8333333333333	39809.96666666667	0.07310223090949962
906.0194784238527	1586.8	39903.9	0.05818623247672371
906.7499848306873	1587.2333333333333	40120.6	-0.1017992297057002
907.4804177818455	1587.2333333333333	40346.96666666667	-0.14265083288283828
908.2107772751625	1586.9333333333334	40528.63333333333	-0.0858652020975489
908.9410633084728	1587.2333333333333	40762.933333333334	0.1385947739849045
909.6712758796114	1586.9666666666667	40841.53333333333	0.17963528395752645
910.4014149864129	1586.9	40939.333333333336	0.0378920093064284
911.1314806267123	1587.7333333333333	41066.2	0.15990764257573417
911.8614727983444	1586.4666666666667	41266.6	-0.032468610702105646
912.5913914991438	1586.9333333333334	41480.96666666667	-0.04717097760603448
913.3212367269456	1586.7666666666667	41653.933333333334	0.2573256474271679
914.0510084795844	1586.4666666666667	41812.36666666667	-0.04678183449196122
914.7807067548952	1586.8333333333333	41951.26666666667	-0.1423585389855315
915.5103315507125	1586.3333333333333	42007.13333333333	-0.0848719266774805
916.2398828648716	1586.9666666666667	42176.666666666664	-0.07203815228350914
916.9693606952068	1586.8	42329.1	0.23706196163543
917.6987650395532	1587.1333333333334	42419.333333333336	-0.009572365098184026
918.4280958957455	1587.3333333333333	42533.36666666667	0.32361907670064666
919.1573532616186	1586.6333333333334	42664.3	0.04969369034299071
919.8865371350073	1586.6333333333334	42677.066666666666	0.14376540068640123
920.6156475137464	1587.0333333333333	42684.2	-0.16130060641600966
921.3446843956707	1586.6666666666667	42635.833333333336	-0.3067076450061722
922.0736477786149	1587.3666666666666	42582.73333333333	-0.10839580072960804
922.802537660414	1586.8666666666666	42681.86666666667	0.12331155388678361
923.5313540389027	1587.2	42689.6	-0.08276035723309708
924.2600969119159	1586.6	42678.4	0.14552268590404568
924.9887662772883	1587.2666666666667	42661.566666666666	0.02114728945515303
925.7173621328548	1587.0333333333333	42627.26666666667	0.16440739689380154
926.4458844764501	1587.0	42575.3	0.02472370495250897
927.1743333059092	1586.4666666666667	42452.23333333333	-0.027275988127074845
927.9027086190666	1587.4333333333334	42182.23333333333	-0.1401248422107208
928.6310104137575	1587.7	41676.9	-0.03502594714532371
929.3592386878165	1585.5333333333333	41057.1	-0.15327747342858883
930.0873934390784	1587.2	40284.0	-0.1799049547946991
930.815474665378	1587.6333333333334	39518.1	0.13245567542738929
931.5434823645503	1586.6	38630.26666666667	0.18840408971935813
932.2714165344298	1587.7666666666667	37530.566666666666	0.2526067715493058
932.9992771728516	1586.8333333333333	36425.566666666666	-0.17116396222221383
933.7270642776504	1586.6333333333334	35398.6	-0.1434054731538532
934.4547778466609	1586.7666666666667	34342.23333333333	-0.2611176213637401
935.1824178777181	1587.7333333333333	33491.6	0.3536176954374811
935.9099843686568	1587.1666666666667	32723.5	-0.20963669674913624
936.6374773173115	1586.2666666666667	32233.5	0.19181992715426877
937.3648967215174	1586.8	31893.966666666667	0.07977633453660425
938.0922425791092	1587.1	31724.3	0.4147422760560368
938.8195148879216	1587.0333333333333	31779.133333333335	-0.23344359867097314
939.5467136457895	1586.7666666666667	31926.266666666666	-0.11545487477789926
940.2738388505477	1586.8666666666666	32202.9	0.40115346524115997
941.000890500031	1586.8	32572.0	-0.17703512511822614
941.7278685920743	1587.1666666666667	33124.566666666666	-0.13768593561070433
942.4547731245123	1587.3666666666666	33734.13333333333	0.16980560006443585
943.1816040951798	1586.9666666666667	34394.13333333333	0.041039097316213136
943.9083615019116	1586.5	35078.3	-0.34219892300953275
944.6350453425426	1586.9333333333334	35823.7	0.19074019489843302
945.3616556149077	1587.0	36620.833333333336	0.05330792290970761
946.0881923168415	1586.5	37455.566666666666	0.016951211645439817
946.8146554461789	1586.8	38203.63333333333	0.42323117426999496
947.5410450007547	1586.3333333333333	38977.5	-0.17960656817468032
948.2673609784038	1587.1666666666667	39761.666666666664	0.11188391530774718
948.9936033769609	1587.1	40539.066666666666	-0.21216008981386963
949.7197721942608	1586.9	41279.9	0.1922453600993212
950.4458674281384	1586.4666666666667	42005.2	0.25795373721804316
951.1718890764284	1586.6	42760.36666666667	0.027073644345303842
951.8978371369658	1586.9	43536.3	0.0355461280229748
952.6237116075853	1586.9	44158.76666666667	-0.2083994814055829
953.3495124861216	1587.2	44782.63333333333	0.22493664076714906
954.0752397704097	1587.2666666666667	45321.933333333334	-0.04137390964425048
954.8008934582843	1586.7333333333333	45888.166666666664	0.4547783464267917
955.5264735475803	1586.9	46458.63333333333	0.2513931030544413
956.2519800361324	1587.4666666666667	46936.73333333333	0.15389225735494433
956.9774129217755	1586.9333333333334	47374.46666666667	-0.23074021536318412
957.7027722023442	1586.5666666666666	47769.166666666664	-0.026329996312644162
958.4280578756737	1586.6666666666667	48063.833333333336	0.20998501160375363
959.1532699395985	1586.6666666666667	48287.2	-0.018598724751484122
959.8784083919536	1586.7	48587.8	-0.06529174098215497
960.6034732305736	1587.3666666666666	48937.333333333336	0.2495504210532621
961.3284644532936	1586.8333333333333	49269.36666666667	-0.03673421289262073
962.053382057948	1587.0333333333333	49598.333333333336	-0.09647645349321587
962.7782260423721	1586.1333333333334	49897.23333333333	-0.25642577453076093
963.5029964044004	1586.8	50192.46666666667	0.06791175515595302
964.2276931418677	1586.8	50382.23333333333	0.13411871070515935
964.952316252609	1587.1666666666667	50465.76666666667	0.25478281685657006
965.6768657344589	1586.3666666666666	50398.53333333333	-0.17494418348812388
966.4013415852523	1586.6333333333334	50435.23333333333	-0.08267492324253531
967.1257438028242	1587.3666666666666	50505.1	0.3209123714571491
967.8500723850091	1587.6333333333334	50588.03333333333	-0.18726605119865852
968.574327329642	1587.0666666666666	50726.23333333333	0.3395138491764604
969.2985086345576	1587.4333333333334	50852.4	0.3909957055963411
970.0226162975908	1587.3333333333333	50793.46666666667	0.2630951712233109
970.7466503165765	1586.6666666666667	50730.23333333333	0.22334552606228888
971.4706106893493	1587.2333333333333	50608.53333333333	-0.24031588222912756
972.1944974137441	1587.2	50409.96666666667	-0.042102507641890066
972.9183104875957	1587.5666666666666	50078.63333333333	-0.03164399901162369
973.6420499087391	1586.9	49734.666666666664	0.2944535669648005
974.3657156750087	1587.6666666666667	49524.933333333334	-0.09451198180329702
975.0893077842397	1587.2	49371.76666666667	0.11756171412385966
975.8128262342667	1587.5	49296.566666666666	0.07677521552327891
976.5362710229247	1587.0333333333333	49214.73333333333	0.02492468979050458
977.2596421480483	1587.6333333333334	49149.96666666667	0.025872105053160607
977.9829396074724	1586.8666666666666	49024.066666666666	0.13429623356877907
978.7061633990318	1587.2333333333333	48873.6	0.3105419872259212
979.4293135205613	1586.8666666666666	48607.0	-0.1339064517549553
980.1523899698958	1586.4333333333334	48433.53333333333	0.11249623179154188
980.87539274487	1587.2	48331.3	0.08920174330663144
981.5983218433189	1586.8333333333333	48331.933333333334	-0.5100692132554995
982.3211772630771	1587.3666666666666	48366.13333333333	0.10646968411499148
983.0439590019795	1587.2	48532.6	0.30909520843045835
983.7666670578608	1587.5333333333333	48604.333333333336	0.09114802724650915
984.4893014285559	1586.6333333333334	48621.1	0.12805725566495843
985.2118621118997	1587.4333333333334	48548.3	0.17852324633605776
985.9343491057269	1586.9	48485.666666666664	0.128119073497048
986.6567624078724	1586.7	48381.63333333333	0.18225130256519548
987.3791020161709	1586.6666666666667	48336.433333333334	-0.04365971451553013
988.1013679284573	1586.6666666666667	48280.8	0.17706200336633685
988.8235601425663	1587.5333333333333	48245.26666666667	-0.2062803791505627
989.5456786563328	1586.5333333333333	48259.03333333333	0.019851434351067117
990.2677234675917	1586.2666666666667	48273.13333333333	0.030388523454470552
990.9896945741776	1586.9	48202.86666666667	-0.14375980373156777
991.7115919739255	1587.1333333333334	48118.4	-0.045109044618631154
992.4334156646702	1587.3666666666666	47904.0	-0.005625948662660998
993.1551656442463	1586.9	47609.6	0.06826291467268669
993.8768419104888	1587.5666666666666	47257.73333333333	0.5398335906795232
994.5984444612325	1587.4333333333334	46953.566666666666	0.3856479576386335
995.3199732943121	1586.7666666666667	46592.6	-0.027661700152321098
996.0414284075626	1587.1666666666667	46281.1	0.07774359023067906
996.7628097988187	1586.7333333333333	46051.433333333334	-0.003906852208462058
997.4841174659151	1586.4	45802.73333333333	0.09331938109630851
998.2053514066869	1587.6	45442.666666666664	-0.44243637148307907
998.9265116189687	1586.8333333333333	45018.63333333333	-0.224596415786303
999.6475981005952	1587.2	44413.46666666667	-0.193984815483166
1000.3686108494015	1586.9333333333334	43856.9	0.12159628343145246
1001.0895498632223	1587.4333333333334	43450.333333333336	-0.09128344686228346
1001.8104151398923	1586.9	43124.4	-0.1327642951513507
1002.5312066772464	1586.1666666666667	42794.53333333333	0.06991424763498724
1003.2519244731194	1586.5666666666666	42494.4	0.05450100989509663
1003.9725685253462	1587.5333333333333	42154.2	-0.13701131985265363
1004.6931388317614	1587.3666666666666	41810.566666666666	-0.06801649271147331
1005.4136353902	1587.3333333333333	41296.86666666667	-0.31668660688217903
1006.1340581984969	1587.6	40739.1	-0.11202147001058474
1006.8544072544867	1587.2333333333333	40071.46666666667	-0.013165631006605158
1007.5746825560042	1586.7333333333333	39450.73333333333	-0.43067050354421116
1008.2948841008844	1587.2666666666667	38931.03333333333	-0.13100749141571547
1009.0150118869618	1587.3666666666666	38463.76666666667	0.09422646393656003
1009.7350659120716	1587.2666666666667	38144.933333333334	0.21745312559072832
1010.4550461740483	1586.1666666666667	37777.933333333334	-0.12757928536908453
1011.174952670727	1587.1	37425.933333333334	-0.21039805128022593
1011.8947853999423	1587.7	36999.46666666667	-0.156952489415506
1012.614544359529	1586.7	36449.9	-0.06560245538484037
1013.334229547322	1586.4333333333334	35861.73333333333	-0.024073797916270557
1014.0538409611561	1586.8	35218.03333333333	0.06241938336058979
1014.7733785988661	1587.6333333333334	34557.0	-0.2804872077409382
1015.4928424582868	1586.6666666666667	34031.13333333333	-0.355470030425165
1016.2122325372529	1587.7333333333333	33593.36666666667	0.054280647193437254
1016.9315488335994	1587.7666666666667	33186.8	-0.1062732853675286
1017.6507913451611	1587.4333333333334	32831.13333333333	-0.5195575375012184
1018.3699600697728	1587.1333333333334	32524.9	0.2583701594978799
1019.0890550052692	1587.9	32102.133333333335	-0.08396375980117941
1019.8080761494851	1587.0666666666666	31544.8	-0.41682760327093044
1020.5270235002555	1586.6	30894.433333333334	-0.4892246853758108
1021.2458970554151	1587.0333333333333	30175.5	0.25376796528626516
1021.9646968127987	1586.7666666666667	29515.566666666666	0.16071367375352624
1022.6834227702411	1587.3333333333333	28957.566666666666	-0.36162615425366434
1023.4020749255772	1587.1666666666667	28464.766666666666	-0.3741711302666925
1024.1206532766416	1586.7333333333333	28074.466666666667	-0.2983058308126093
1024.8391578212693	1587.6333333333334	27763.366666666665	0.14215704880152877
1025.5575885572953	1586.1	27433.733333333334	0.526785111266443
1026.2759454825539	1587.0	26991.766666666666	-0.04045628187815542
1026.9942285948803	1586.9	26460.233333333334	0.46585628698947656
1027.7124378921092	1587.8	25830.866666666665	-0.15045298650043026
1028.4305733720753	1587.1666666666667	25250.166666666668	-0.027529099279450915
1029.1486350326138	1587.2	24675.9	0.15928575295941752
1029.866622871559	1587.0	24171.5	-0.06665804716824784
1030.584536886746	1587.2	23750.3	0.17182019450642252
1031.3023770760096	1587.0666666666666	23369.466666666667	0.3044914080360096
1032.0201434371845	1586.8333333333333	23035.666666666668	-0.1936620140530244
1032.7378359681059	1587.1333333333334	22689.966666666667	0.06105803491731209
1033.455454666608	1586.3333333333333	22283.9	-0.2538186185153944
1034.1729995305259	1586.6666666666667	21838.466666666667	0.013581877799660445
1034.8904705576945	1587.1	21295.066666666666	-0.7031292009770211
1035.6078677459486	1587.2	20799.666666666668	0.25550969076416524
1036.3251910931228	1587.5333333333333	20286.033333333333	-0.7194149843760561
1037.042440597052	1586.8	19849.366666666665	-0.15533869129169736
1037.7596162555712	1586.6666666666667	19448.9	0.2675315447024116
1038.4767180665153	1586.7	19091.066666666666	-0.20587947773806003
1039.1937460277186	1587.1333333333334	18839.933333333334	0.48441933486570277
1039.9107001370162	1586.6333333333334	18573.666666666668	-0.03834765904975014
1040.627580392243	1586.3333333333333	18283.9	-0.052015779688358056
1041.3443867912338	1587.2	17948.733333333334	-0.3785241111505427
1042.0611193318232	1587.1666666666667	17555.433333333334	0.3010883135449512
1042.7777780118463	1587.0666666666666	17132.866666666665	0.3335030023096612
1043.4943628291376	1586.9666666666667	16665.8	-0.26393442290208957
1044.2108737815322	1587.3666666666666	16257.633333333333	0.20727550250996213
1044.9273108668647	1587.1333333333334	15889.633333333333	0.22779674369802344
1045.64367408297	1587.1333333333334	15545.533333333333	-0.4084316670560523
1046.359963427683	1586.3666666666666	15277.733333333334	-0.3498398815380291
1047.0761788988382	1586.8666666666666	15018.366666666667	-0.09268098699071417
1047.7923204942708	1587.6333333333334	14764.1	-0.4710704093674616
1048.5083882118154	1587.1666666666667	14482.366666666667	0.15607301090971207
1049.224382049307	1586.8333333333333	14189.466666666667	0.4666175587096206
1049.9403020045802	1587.0666666666666	13836.733333333334	-0.17959431011034646
1050.6561480754697	1586.5333333333333	13481.866666666667	0.16432451847057847
1051.3719202598106	1586.7333333333333	13139.833333333334	-0.28559892197846964
1052.0876185554378	1587.2333333333333	12866.033333333333	0.48543899239013377
1052.8032429601856	1586.5333333333333	12596.833333333334	-0.40740080390837063
1053.5187934718892	1587.4666666666667	12387.433333333332	-0.5278043126096038
1054.2342700883835	1587.1	12234.566666666668	0.01767538805963829
1054.949672807503	1587.0666666666666	12082.5	-0.2054689549850176
1055.6650016270826	1587.0666666666666	11905.466666666667	-0.6252776124218641
1056.3802565449573	1587.6	11699.066666666668	-0.09591261845641672
1057.0954375589617	1587.0333333333333	11486.9	-0.5173426414034253
1057.8105446669308	1586.9	11253.533333333333	-0.17518062822587788
1058.5255778666992	1586.9	11044.766666666666	0.3629106038959189
1059.240537156102	1587.1666666666667	10807.5	-1.1947413595291443
1059.9554225329737	1586.9666666666667	10631.3	-0.02400854002934986
1060.6702339951491	1586.3333333333333	10475.333333333334	-0.3695312991242584
1061.3849715404633	1587.0	10353.533333333333	0.6213462035011853
1062.0996351667509	1586.8666666666666	10228.166666666666	-1.1126259563485668
1062.8142248718468	1587.3333333333333	10117.166666666666	-0.018668346883533016
1063.528740653586	1587.3	9972.133333333333	-0.4072648948800761
1064.2431825098029	1586.7666666666667	9791.5	-0.010586308442387303
1064.9575504383324	1586.9333333333334	9598.0	0.4682810616498656
1065.6718444370097	1586.2	9397.066666666668	-0.14639212851385722
1066.386064503669	1586.5666666666666	9221.233333333334	0.14223463252100552
1067.1002106361457	1587.4	9065.266666666666	-0.20709307005984035
1067.8142828322743	1586.6333333333334	8943.533333333333	-0.11411405523034965
1068.5282810898898	1586.8666666666666	8844.2	0.1875459148967689
1069.2422054068265	1586.2333333333333	8752.8	1.0334499152406407
1069.95605578092	1586.9333333333334	8648.266666666666	0.5456708912976819
1070.6698322100044	1586.5333333333333	8517.133333333333	0.8844529628964148
1071.383534691915	1586.8666666666666	8353.966666666667	0.4580398201250024
1072.0971632244864	1586.8666666666666	8183.333333333333	0.22829645453450098
1072.8107178055534	1587.1	8016.666666666667	0.11033990396126014
1073.524198432951	1587.6333333333334	7880.533333333334	-0.8342604476874521
1074.2376051045137	1587.0	7783.566666666667	0.2617344043854257
1074.9509378180765	1587.7666666666667	7689.133333333333	-1.0450856232302959
1075.6641965714741	1587.3666666666666	7619.4	-0.28070156061426726
1076.3773813625414	1586.7333333333333	7519.9	0.2831235869154526
1077.0904921891133	1586.7666666666667	7421.866666666667	0.39713053983455365
1077.8035290490245	1586.6666666666667	7285.466666666666	-0.32249434585755704
1078.51649194011	1586.5333333333333	7151.4	0.27323366161053103
1079.2293808602042	1587.7333333333333	7033.6	0.22069093041367896
1079.9421958071423	1587.1	6909.7	-0.30723030091618936
1080.6549367787588	1587.3666666666666	6808.466666666666	0.05823035728348083
1081.367603772889	1586.7	6736.866666666667	-0.4130024139903955
1082.080196787367	1586.4333333333334	6674.633333333333	0.051214978565553515
1082.7927158200282	1587.6333333333334	6602.3	0.39567569743170183
1083.5051608687072	1586.9	6503.0	0.04122787945984233
1084.217531931239	1586.4666666666667	6377.3	-0.727620917036132
1084.9298290054578	1586.9666666666667	6260.866666666667	-0.9436513565615535
1085.6420520891993	1587.2333333333333	6172.1	0.49916369524856236
1086.3542011802977	1587.2	6084.633333333333	-0.28638161253637096
1087.0662762765878	1586.6333333333334	6025.366666666667	0.2870980318160338
1087.7782773759047	1587.5666666666666	5958.966666666666	-0.34758258184567253
1088.4902044760831	1586.5666666666666	5882.066666666667	-0.3840273511345812
1089.202057574958	1586.9666666666667	5798.766666666666	-0.12028271377477487
1089.9138366703637	1586.8	5702.4	-0.4078344931672422
1090.6255417601355	1587.0333333333333	5623.033333333334	-0.025107148159407736
1091.337172842108	1586.3	5533.033333333334	-0.9782442871184628
1092.048729914116	1586.7333333333333	5489.566666666667	0.1817900139157197
1092.7602129739944	1587.1333333333334	5432.966666666666	-1.0526989089885597
1093.471622019578	1587.0333333333333	5393.533333333334	0.6698611300674017
1094.1829570487016	1586.8666666666666	5313.666666666667	-0.9700226537659922
1094.8942180592	1587.1333333333334	5230.033333333334	-0.996302641513708
1095.605405048908	1587.0333333333333	5151.066666666667	-0.10153377657166207
1096.3165180156604	1586.4333333333334	5086.6	0.9191508663107333
1097.027556957292	1587.5666666666666	5037.166666666667	-0.18460977192035796
1097.7385218716379	1586.9666666666667	5002.0	0.30107658948183114
1098.4494127565324	1587.1666666666667	4945.0	-0.06897463570736442
1099.1602296098106	1586.9333333333334	4867.0	-0.6306683709412123
1099.8709724293074	1586.1666666666667	4785.8	1.1416529053254398
1100.5816412128574	1587.0666666666666	4707.933333333333	0.27840580587375346
1101.2922359582956	1587.0666666666666	4661.133333333333	0.4381792368173623
1102.0027566634565	1586.7	4628.4	0.39996863312121606
1102.7132033261753	1586.3666666666666	4576.4	0.043576397522732915
1103.4235759442865	1587.2333333333333	4497.666666666667	0.19402916684471
1104.1338745156252	1587.3333333333333	4429.9	0.7186721191713715
1104.844099038026	1587.1	4372.566666666667	-1.349160705727325
1105.5542495093239	1587.2666666666667	4338.933333333333	0.08944599042243194
1106.2643259273534	1586.9666666666667	4284.333333333333	-0.0643979610315082
1106.9743282899494	1587.1666666666667	4214.733333333334	0.4906192745860414
1107.684256594947	1586.9333333333334	4129.766666666666	-1.3471617758747916
1108.394110840181	1587.3333333333333	4077.866666666667	0.005812642382287334
1109.1038910234856	1586.9333333333334	4037.0333333333333	0.44928038614681853
1109.8135971426964	1587.0333333333333	3977.0333333333333	-0.3935335204445001
1110.5232291956477	1587.2	3904.233333333333	0.3375151574913003
1111.2327871801745	1586.8333333333333	3842.8333333333335	2.219485573633026
1111.9422710941117	1586.2	3786.366666666667	-0.342010786238024
1112.6516809352938	1586.5666666666666	3741.6	-0.25519082707854285
1113.3610167015559	1586.4	3682.633333333333	0.6358125980095807
1114.0702783907325	1586.6666666666667	3626.8333333333335	-1.147990520421474
1114.7794660006589	1587.1	3588.1666666666665	1.3912275065466002
1115.4885795291696	1586.5	3548.0666666666666	-0.4352054992490986
1116.1976189740992	1587.1333333333334	3504.7	0.13591051041508842
1116.906584333283	1587.3	3455.3	-1.0526855075389767
1117.6154756045555	1587.0333333333333	3415.8333333333335	-1.1778610167497436
1118.3242927857516	1586.8666666666666	3380.6	0.7431295257951251
1119.0330358747062	1586.6333333333334	3342.8	-0.774173027937841
1119.741704869254	1587.0	3299.0	-1.3171194662667554
1120.4502997672296	1586.0666666666666	3258.7	-1.0805178635421253
1121.1588205664682	1586.1333333333334	1663.0333333333333	7.5960743945756795
1121.8672672648045	1586.1666666666667	1661.9	-2.097584451253369
1122.5756398600731	1585.9	1662.4	2.467049791084575
1123.2839383501089	1586.1666666666667	1662.0	-2.664391681411895
