# Supplementary material for: Roblonski: A Material-Efficient Robo-Fluidic Toolbox for Rapid Photochemical Characterization
Source: ACS Cent Sci. 2026 Feb 6;12(3):333–44. doi: 10.1021/acscentsci.5c02027 (PMC13022720; doi:10.1021/acscentsci.5c02027)
Supplement: Supplementary file 2 [file oc5c02027_si_002.zip › BeerLambertStudy/Raw Data (Automataed)/BLEC Study (2025 Jun 12)/Rubpy3/blec_Rubpy3__12062025_aABS_i5_eEXP_s5_d105e-01_t250-0_m7_v175-0.csv]

name	C:/Users/cbe.mabolha.shared/Documents/Gilson Spectroscopy Project\BLEC Study (2025 Jun 12)\Rubpy3\blec_Rubpy3__12062025_aABS_i5_eEXP_s5_d105e-01_t250-0_m7_v175-0.csv
2025-06-12 20:22:21.343183
mix_iter=7	mix_disp=175.0
droplet_volume=50.0	working_volume=250.0
dilution_scheme=Fractional(value=0.3333333333333333)	n_dil=6
calibration=Calibration(y = f(x); f(x) = -0.244 + 0.9765x; s.t. y > 0.0; Set Feb 4	2025 from "Manuscript Figures Data.xlsx")
count	30
interval	0.1 (Sec)
integration_time	40000 (uSec)
NLC=False	DCC=False	WCAL=-5	Slit=S5
Conc_0=0.105	nFRAC=0.10192256568197582	nConc_(5;5)=0.01070186939660746	aFRAC=0.10225045394411604	aConc_(5;5)=0.010736297664132184
wavelength (nm)	dark reference (int)	light reference (int)	abs (mOD)
W	D	L	S
344.6678771972656	1602.2666666666667	1678.0333333333333	0.5735785318475954
345.45221902608614	1590.1333333333334	1664.7666666666667	-8.451817911205161
346.236489003635	1586.6666666666667	1663.5	3.9748301518567595
347.02068712774695	1585.5666666666666	1661.0	-3.4407313219195057
347.8048133962569	1585.2666666666667	2392.1666666666665	3.349886959375196
348.5888678069997	1586.2	2408.1666666666665	3.32374358293686
349.3728503578101	1587.5333333333333	2419.0	2.3568387412210505
350.15676104652283	1587.2666666666667	2430.4333333333334	3.3782651772299768
350.94059987097285	1587.8333333333333	2439.633333333333	2.539691211078019
351.72436682899485	1587.8	2446.7	2.383035650455708
352.5080619184237	1586.7333333333333	2454.4666666666667	5.050870795469814
353.2916851370942	1585.8333333333333	2454.6	3.3287124230344265
354.0752364828412	1585.2333333333333	2461.9333333333334	1.9362689740519556
354.8587159534994	1585.5666666666666	2465.733333333333	3.3351549758046946
355.6421235469038	1586.8333333333333	2465.6666666666665	1.4685224717622825
356.42545926088906	1586.8333333333333	2469.4666666666667	2.731213880887048
357.20872309329	1587.5666666666666	2470.266666666667	5.064283230355771
357.9919150419415	1587.2666666666667	2467.6666666666665	5.527007609736628
358.77503510467835	1587.1333333333334	2460.4666666666667	2.193578996183663
359.5580832793353	1586.5666666666666	2451.5333333333333	3.6639612465066613
360.34105956374725	1585.7	2448.633333333333	4.519374523510801
361.12396395574893	1586.3333333333333	2444.866666666667	3.6915337892661015
361.9067964531752	1586.3666666666666	2443.1	2.8480652058174085
362.6895570538609	1586.2666666666667	2444.9333333333334	2.671965444818922
363.47224575564076	1587.0	2444.4333333333334	5.248592144692254
364.2548625563497	1587.5	2436.9333333333334	2.3753943171538796
365.0374074538224	1587.1	2440.266666666667	2.4502829325508797
365.8198804458938	1587.1	2434.3333333333335	2.98332163468157
366.6022815303986	1586.7	2433.866666666667	3.2417226432048194
367.3846107051717	1586.8	2433.1	1.5594073555212449
368.1668679680479	1586.9666666666667	2435.733333333333	5.35431282501162
368.9490533168619	1586.7333333333333	2436.9666666666667	1.7401829204384927
369.7311667494487	1586.6333333333334	2445.766666666667	3.7739222170706617
370.5132082636429	1586.3	2453.0	3.572389744453627
371.2951778572795	1587.5666666666666	2459.5	3.6345636928366503
372.07707552819323	1586.8333333333333	2460.2	5.471078616716581
372.8589012742189	1586.9666666666667	2467.5333333333333	4.345376790778749
373.6406550931913	1587.0666666666666	2473.3	1.3251419330880325
374.4223369829453	1586.2	2483.0	1.6820602777903424
375.2039469413157	1586.0666666666666	2487.266666666667	2.190157769047897
375.9854849661373	1587.6666666666667	2482.633333333333	5.092656381894358
376.7669510552448	1586.4	2486.233333333333	2.3390417716867633
377.5483452064732	1586.5333333333333	2491.5	2.486593967546307
378.3296674176572	1586.6666666666667	2508.8333333333335	4.925709072867806
379.11091768663164	1586.6333333333334	2513.1	4.586775444595625
379.89209601123133	1586.2	2512.9333333333334	-0.3123072778790258
380.67320238929113	1587.4333333333334	2518.133333333333	2.10493725498367
381.45423681864577	1586.4333333333334	2521.4666666666667	2.126274023733953
382.23519929713007	1586.8666666666666	2532.1666666666665	3.5366195594460943
383.01608982257886	1586.6	2546.2	3.74230845779573
383.796908392827	1587.4333333333334	2555.8	3.768598605918301
384.57765500570923	1586.2666666666667	2559.5666666666666	3.85444485111278
385.3583296590604	1587.2333333333333	2549.2	6.382228296916919
386.1389323507153	1586.7	2551.2	2.242165642881828
386.91946307850884	1587.4	2560.5	3.735182666163286
387.69992184027564	1586.7666666666667	2587.766666666667	7.306592373608613
388.48030863385065	1586.6	2602.4	2.443837384827969
389.2606234570687	1586.1333333333334	2592.366666666667	3.0897410615915177
390.04086630776453	1587.7333333333333	2580.7	2.309615949625263
390.82103718377294	1586.9333333333334	2587.266666666667	4.714312310424928
391.6011360829288	1586.7666666666667	2594.1666666666665	5.277033113557072
392.3811630030669	1586.8	2622.3	5.288620757375142
393.161117942022	1586.4333333333334	2662.9333333333334	5.371835169744101
393.941000897629	1587.0666666666666	2705.9333333333334	3.0642765767082807
394.72081186772266	1586.8	2713.5666666666666	3.3662908097798665
395.5005508501378	1586.9333333333334	2703.9	5.07113938336285
396.28021784270925	1586.5333333333333	2704.9666666666667	5.326436560468263
397.0598128432718	1586.5666666666666	2714.7	6.307721213737963
397.83933584966024	1586.8333333333333	2721.233333333333	7.660167364998511
398.6187868597095	1587.3333333333333	2732.5	5.316504436545123
399.3981658712542	1586.4666666666667	2752.4	7.489101065044097
400.1774728821293	1587.1666666666667	2769.8	5.7048368386703565
400.9567078901696	1586.9666666666667	2798.9333333333334	4.743941099725119
401.7358708932098	1586.6666666666667	2800.233333333333	5.836475358501606
402.5149618890848	1586.5666666666666	2787.733333333333	7.2553225899694
403.2939808756294	1586.6666666666667	2790.9333333333334	5.577338471359387
404.07292785067847	1586.5666666666666	2817.9666666666667	7.12353030122269
404.8518028120667	1586.8666666666666	2830.133333333333	6.700089635584294
405.630605757629	1587.0	2831.2	7.428230834831603
406.4093366852001	1587.5333333333333	2822.633333333333	6.5543095902440065
407.1879955926149	1586.6666666666667	2825.3333333333335	4.641135013845073
407.9665824777082	1586.8	2847.366666666667	7.775019157347423
408.74509733831474	1586.2666666666667	2866.8333333333335	6.870827741824959
409.52354017226935	1587.1	2879.766666666667	8.847066331724285
410.3019109774069	1587.3	2874.733333333333	7.439721822393383
411.08020975156217	1587.0	2891.0666666666666	6.238974553315581
411.8584364925699	1587.1	2916.9	8.553145878633169
412.6365911982651	1586.7666666666667	2941.133333333333	8.679917136000006
413.4146738664823	1586.8333333333333	2961.9333333333334	6.811853157949373
414.19268449505654	1587.2333333333333	2990.1	7.389147649202014
414.97062308182257	1586.9666666666667	3033.9666666666667	10.818418020922362
415.74848962461516	1586.7333333333333	3074.233333333333	8.133865832292603
416.52628412126916	1586.8333333333333	3141.2	7.695476935956215
417.3040065696194	1586.4666666666667	3215.2	8.064899749992074
418.0816569675006	1587.0333333333333	3210.5	7.029695938344873
418.8592353127476	1586.5666666666666	3200.9333333333334	8.640167685635237
419.63674160319533	1586.6333333333334	3211.6666666666665	7.367038634990164
420.4141758366785	1587.2	3244.133333333333	7.410611643447579
421.1915380110319	1586.4666666666667	3264.0	6.7750495634225345
421.9688281240904	1587.3333333333333	3269.133333333333	8.711742291379146
422.7460461736888	1587.1333333333334	3323.133333333333	10.217775352618565
423.52319215766187	1586.5333333333333	3381.3333333333335	7.484654814329933
424.3002660738445	1586.5666666666666	3467.8	8.838788765678363
425.0772679200714	1586.3333333333333	3604.366666666667	7.62752274842614
425.8541976941775	1587.4333333333334	3750.5	8.959443821606133
426.6310553939975	1586.2666666666667	3821.4333333333334	9.865096264544482
427.40784101736625	1586.8	3875.733333333333	8.65545188295053
428.18455456211865	1587.5333333333333	3996.0333333333333	9.067806165090866
428.96119602608934	1586.9	4188.633333333333	9.006546129730557
429.7377654071133	1586.1666666666667	4404.4	9.529679721338667
430.5142627030252	1587.1666666666667	4516.033333333334	9.191126355635815
431.29068791166	1586.7666666666667	4663.233333333334	9.726258036628494
432.06704103085235	1586.5	4790.933333333333	9.167506240903887
432.8433220584372	1587.1666666666667	4885.9	9.660409309568804
433.6195309922492	1586.6666666666667	4939.933333333333	9.439800920449526
434.3956678301234	1586.7666666666667	4979.3	8.841333250580032
435.1717325698944	1586.7666666666667	4992.466666666666	8.655008775578274
435.9477252093971	1586.7333333333333	5019.366666666667	10.332043128094261
436.72364574646633	1586.4	5060.2	9.62830207211878
437.49949417893686	1586.4666666666667	5125.4	9.235994316334178
438.27527050464346	1586.9	5222.333333333333	9.692147689147903
439.0509747214211	1586.9666666666667	5399.266666666666	10.045247073438956
439.8266068271044	1586.6333333333334	5667.1	11.187005163182546
440.6021668195283	1586.9666666666667	6030.7	10.44509320713952
441.37765469652754	1586.6	6497.666666666667	10.610687431909552
442.1530704559369	1586.2333333333333	6978.733333333334	9.685713187724417
442.9284140955914	1587.0	7426.7	11.09767004314841
443.7036856133256	1586.9666666666667	7738.6	10.284613560175323
444.47888500697445	1587.0	7899.6	10.371475793467209
445.2540122743727	1587.0	7940.433333333333	11.212599963739159
446.0290674133552	1587.5	7896.966666666666	11.348277963350345
446.8040504217568	1586.8333333333333	7798.6	10.897813310921325
447.5789612974122	1587.3	7717.433333333333	9.760427671607301
448.35380003815635	1586.7666666666667	7669.7	11.099866281195634
449.1285666418239	1586.6666666666667	7638.3	10.625738063288475
449.90326110624983	1586.6	7640.566666666667	11.595509290459363
450.67788342926883	1586.6	7645.6	10.717952031345469
451.4524336087157	1586.3333333333333	7679.966666666666	9.756381777931413
452.22691164242536	1586.4	7738.866666666667	10.35789969101684
453.00131752823256	1587.2	7783.066666666667	9.572110303691522
453.7756512639721	1586.8666666666666	7866.566666666667	10.771356808548374
454.5499128474788	1587.1	7924.833333333333	9.757137819735803
455.32410227658755	1587.1333333333334	7968.7	10.732145437791452
456.09821954913303	1586.8666666666666	7987.066666666667	9.785746866337753
456.8722646629501	1586.7	7969.1	9.766951209606596
457.6462376158736	1586.9666666666667	7902.466666666666	9.3091821108349
458.4201384057383	1587.0333333333333	7797.533333333334	8.659056029625432
459.1939670303791	1587.5	7666.133333333333	8.520826238631848
459.96772348763074	1586.9333333333334	7516.133333333333	7.501397087438744
460.741407775328	1586.5333333333333	7389.4	8.487076234160208
461.51501989130577	1586.5333333333333	7246.566666666667	8.6277442917166
462.2885598333988	1586.7	7123.2	8.659478010737446
463.0620275994419	1586.9	7036.433333333333	7.394431587251569
463.83542318726995	1587.0	6969.166666666667	7.170470735885889
464.6087465947177	1586.9333333333334	6923.966666666666	5.970284424058512
465.38199781962	1587.4	6905.333333333333	7.459924454234729
466.1551768598116	1586.8	6898.866666666667	6.609616272044113
466.92828371312737	1587.4333333333334	6920.033333333334	7.784569360305178
467.7013183774021	1586.3666666666666	6957.6	7.124908786563326
468.4742808504707	1586.5666666666666	6989.266666666666	6.307552520587576
469.24717113016777	1586.7333333333333	7047.866666666667	5.304747707654948
470.0199892143283	1587.8333333333333	7115.966666666666	6.160757623809066
470.792735100787	1586.9666666666667	7194.033333333334	4.732362870278786
471.5654087873788	1587.1333333333334	7260.866666666667	5.091892935059719
472.33801027193834	1586.9333333333334	7342.266666666666	4.856459489484401
473.11053955230057	1586.8666666666666	7417.5	5.2128302468667345
473.88299662630027	1586.5666666666666	7474.933333333333	4.949996956011451
474.65538149177223	1586.5666666666666	7515.166666666667	4.025601059370415
475.4276941465513	1586.6666666666667	7554.5	4.535499160846124
476.1999345884722	1587.4	7546.466666666666	3.3238508975448346
476.97210281536985	1586.9666666666667	7547.733333333334	3.4893463037710557
477.74419882507897	1587.5666666666666	7550.233333333334	4.723491078454108
478.51622261543446	1586.6666666666667	7529.2	3.6671217895404036
479.2881741842711	1586.8333333333333	7487.0	2.2927704202915824
480.06005352942367	1587.0333333333333	7432.333333333333	2.5708776313680146
480.831860648727	1587.3333333333333	7398.4	3.574583888496999
481.60359554001593	1586.8333333333333	7343.6	2.711740069191558
482.37525820112523	1587.0666666666666	7294.9	2.957165596927804
483.14684862988975	1586.3333333333333	7250.566666666667	2.0571484586012403
483.91836682414424	1587.0	7198.066666666667	2.7356448776145323
484.68981278172356	1586.6333333333334	7149.8	2.1913689070737346
485.46118650046253	1586.6666666666667	7096.0	1.4001531051641243
486.23248797819593	1587.3666666666666	7058.5	2.5955040942490952
487.0037172127586	1587.6	7025.2	1.971904223163038
487.7748742019853	1586.5666666666666	6992.433333333333	2.6700441910005193
488.54595894371096	1586.6333333333334	6956.8	1.9588101040690606
489.31697143577026	1587.1666666666667	6926.433333333333	1.964724830893588
490.08791167599804	1587.3	6894.966666666666	2.3026201939936475
490.8587796622292	1586.0	6853.633333333333	1.6686074571567115
491.6295753922984	1586.2666666666667	6830.333333333333	1.232951635746022
492.4002988640406	1586.6666666666667	6811.2	1.604520994783524
493.17095007529053	1586.8	6775.9	1.4699125896320868
493.94152902388305	1586.5333333333333	6750.333333333333	1.5446440861988988
494.71203570765294	1586.6666666666667	6722.866666666667	1.1260480637188486
495.482470124435	1586.5666666666666	6688.033333333334	1.7487075272426658
496.25283227206404	1587.1	6654.266666666666	0.9380817080488439
497.02312214837485	1586.7333333333333	6631.7	1.4831867581194906
497.7933397512024	1587.3666666666666	6603.066666666667	1.1184113216028282
498.56348507838123	1587.5666666666666	6577.1	0.38024589386976865
499.3335581277464	1587.1333333333334	6564.366666666667	1.0949903218082526
500.10355889713264	1587.1	6553.8	0.7555663722354811
500.8734873843747	1587.1666666666667	6556.933333333333	1.6050628077865943
501.6433435873074	1587.6	6557.066666666667	2.1815450834810477
502.4131275037657	1587.5666666666666	6555.966666666666	0.7086096032401558
503.1828391315842	1586.9333333333334	6572.733333333334	1.7981065435136496
503.95247846859786	1587.0333333333333	6589.133333333333	1.5946686878739873
504.72204551264144	1587.5	6608.766666666666	1.4641635998416533
505.49154026154974	1586.8666666666666	6649.966666666666	1.9486301369601602
506.2609627131576	1586.8666666666666	6690.933333333333	1.1331465061404482
507.03031286529983	1587.3333333333333	6743.133333333333	1.8035429256775852
507.7995907158112	1586.6333333333334	6794.933333333333	1.6206907103095194
508.5687962625266	1586.7	6848.433333333333	1.4275046745083724
509.33792950328075	1586.6333333333334	6938.633333333333	0.8339011104546514
510.1069904359085	1586.8	7013.766666666666	0.5124639715368436
510.8759790582447	1587.2333333333333	7107.7	1.3657565992111007
511.6448953681241	1586.5333333333333	7192.3	0.9824325884110635
512.4137393633815	1586.7666666666667	7282.6	0.9872588720691605
513.1825110418519	1586.2	7382.866666666667	0.7273464789333064
513.9512104013698	1586.4333333333334	7480.3	0.17442482982917643
514.7198374397702	1587.6333333333334	7597.633333333333	0.5615976400955852
515.4883921548881	1586.5	7696.833333333333	0.6448956772457213
516.2568745445578	1586.9333333333334	7804.5	0.7783558477301764
517.0252846066146	1587.2	7923.033333333334	1.8661634036840016
517.793622338893	1587.0333333333333	8018.366666666667	1.6914874103652935
518.561887739228	1586.9333333333334	8102.966666666666	1.939399382994954
519.3300808054544	1587.0333333333333	8207.466666666667	1.5355437814664579
520.0982015354069	1587.8333333333333	8293.2	0.838477517802988
520.8662499269203	1587.0666666666666	8389.3	0.3044386442607888
521.6342259778296	1587.2333333333333	8477.666666666666	0.5949773206934529
522.4021296859694	1587.6333333333334	8550.266666666666	0.5867214523656814
523.1699610491747	1587.4666666666667	8631.4	0.34540593278402193
523.9377200652801	1586.7666666666667	8696.9	0.3218127859326324
524.7054067321207	1586.8333333333333	8770.366666666667	0.7442577868085052
525.4730210475309	1587.2	8821.6	0.6047415620881158
526.2405630093459	1587.0	8886.133333333333	0.7145810614458044
527.0080326154003	1587.4	8943.533333333333	0.46862420022232976
527.7754298635291	1586.7666666666667	8999.1	0.7877837055987655
528.5427547515668	1586.6	9028.4	-0.4044326093716732
529.3100072773485	1587.1666666666667	9066.5	0.12389166397871039
530.077187438709	1586.3333333333333	9118.433333333332	0.28454500051343545
530.8442952334829	1586.7666666666667	9156.4	0.46880115963427604
531.6113306595051	1587.3	9196.066666666668	0.6702341122947078
532.3782937146104	1586.7	9232.566666666668	0.2840989555587427
533.1451843966338	1587.3333333333333	9268.133333333333	-0.1790155241102689
533.9120027034099	1587.7	9312.033333333333	0.5888790498518933
534.6787486327736	1586.9	9363.033333333333	0.024202198095391453
535.4454221825597	1587.4333333333334	9397.633333333333	0.21506335563282591
536.212023350603	1587.2666666666667	9430.833333333334	0.5207855666742675
536.9785521347383	1587.2666666666667	9451.066666666668	0.3904466191348601
537.7450085328004	1588.1	9479.633333333333	0.9788546442634626
538.5113925426242	1587.4333333333334	9502.2	-0.23588303334748348
539.2777041620444	1587.2	9516.433333333332	0.22462044090850625
540.0439433888959	1587.0333333333333	9543.766666666666	0.6117491428786915
540.8101102210134	1586.3666666666666	9561.3	0.41225692986512297
541.5762046562318	1587.2666666666667	9578.7	0.40415252775063487
542.3422266923859	1587.1666666666667	9606.1	0.9687138527429184
543.1081763273105	1586.3666666666666	9614.2	0.39148954915507395
543.8740535588404	1587.5666666666666	9615.166666666666	-1.082456527316503
544.6398583848105	1587.3333333333333	9637.633333333333	0.23563516319557526
545.4055908030555	1587.8666666666666	9623.633333333333	-0.8674590362456727
546.1712508114102	1586.5333333333333	9625.333333333334	-0.32222834415641116
546.9368384077096	1586.9666666666667	9636.8	0.1456914381966586
547.7023535897882	1587.2333333333333	9637.2	-0.11148204374544218
548.4677963554811	1587.1666666666667	9640.0	0.007190811967951568
549.2331667026231	1587.3333333333333	9651.133333333333	0.7276828215504144
549.9984646290487	1587.3666666666666	9658.466666666667	0.1094245765172644
550.7636901325931	1587.3	9663.966666666667	0.7678184061502531
551.5288432110908	1586.7333333333333	9642.333333333334	0.25346091613724764
552.2939238623768	1587.1333333333334	9631.966666666667	0.20158806595619244
553.0589320842859	1587.1666666666667	9625.333333333334	0.4252366163032747
553.8238678746528	1587.0666666666666	9621.166666666666	-0.10089354989595861
554.5887312313124	1586.4	9632.533333333333	0.06657494903742431
555.3535221520995	1586.9333333333334	9615.8	-0.22352120527609143
556.1182406348488	1587.6	9613.6	-0.31553255493679827
556.8828866773954	1587.1	9619.2	-0.47375390175655063
557.6474602775738	1586.2	9622.933333333332	0.6958548907623602
558.411961433219	1587.6666666666667	9634.0	0.5022504573276563
559.1763901421657	1586.8666666666666	9636.866666666667	0.09172404812686479
559.9407464022488	1587.2	9642.266666666666	-0.11141146884836393
560.7050302113031	1587.3	9657.9	-0.2331224074483993
561.4692415671633	1587.7333333333333	9679.566666666668	-0.547096551109497
562.2333804676643	1587.3	9699.833333333334	0.5588951198239115
562.997446910641	1587.1333333333334	9708.066666666668	0.4244693006056147
563.7614408939281	1587.0333333333333	9712.0	-0.11935938990979678
564.5253624153604	1587.1666666666667	9726.9	-0.2862434949397162
565.2892114727728	1586.9	9764.8	0.4640390736117696
566.0529880639999	1586.8666666666666	9772.233333333334	-0.3076240922405498
566.8166921868768	1586.8666666666666	9799.066666666668	0.17984303752175682
567.5803238392382	1586.4	9799.466666666667	-0.556629791394375
568.3438830189189	1586.8	9835.266666666666	0.6305209246777679
569.1073697237535	1587.3	9856.4	0.033264043925020685
569.8707839515772	1586.9666666666667	9866.933333333332	1.2343565253066702
570.6341257002246	1587.6666666666667	9876.533333333333	0.3581795953011989
571.3973949675305	1587.4666666666667	9872.866666666667	0.08562261100311849
572.1605917513298	1586.6333333333334	9887.133333333333	0.22329572850980273
572.9237160494572	1587.4666666666667	9912.933333333332	-0.01043279092734906
573.6867678597476	1587.1666666666667	9913.4	-0.9274530360386218
574.4497471800358	1587.8	9920.1	-0.0781756649262318
575.2126540081566	1587.3333333333333	9926.366666666667	-0.5846351155272118
575.9754883419448	1587.3	9945.133333333333	-0.015588490595007677
576.7382501792351	1587.1666666666667	9978.8	0.22259610501235186
577.5009395178625	1586.7	9994.266666666666	-0.19796644773532981
578.2635563556619	1586.6666666666667	9988.733333333334	-0.4150366425282414
579.0261006904677	1586.6	10009.833333333334	-0.14949570923005373
579.7885725201152	1586.6666666666667	10016.966666666667	0.30061342634070726
580.5509718424388	1587.2	10032.566666666668	-1.1281471892307129
581.3132986552736	1586.8333333333333	10054.866666666667	0.19151124185041615
582.0755529564542	1587.6666666666667	10068.033333333333	0.00853537680376893
582.8377347438156	1586.8666666666666	10085.366666666667	0.1328867935035634
583.5998440151925	1586.9333333333334	10106.6	-0.36856652748929236
584.3618807684197	1587.4	10130.066666666668	-0.3032291884128032
585.123845001332	1586.2666666666667	10151.633333333333	-0.11153348312864443
585.8857367117644	1587.6	10186.366666666667	0.32336260311585535
586.6475558975515	1586.7666666666667	10207.7	-0.5185706562558169
587.4093025565281	1586.9666666666667	10269.433333333332	0.01333879469996767
588.1709766865292	1586.9	10294.3	-0.4353696486658139
588.9325782853895	1586.7666666666667	10358.033333333333	-0.4140639443565766
589.6941073509438	1586.9666666666667	10446.566666666668	0.7981192074231414
590.4555638810269	1586.5666666666666	10495.766666666666	0.03412406062388214
591.2169478734736	1587.6	10568.366666666667	0.5274254503062612
591.9782593261189	1587.4333333333334	10634.466666666667	-1.0516151789240822
592.7394982367973	1586.7666666666667	10728.5	0.3057346595963051
593.5006646033439	1587.0666666666666	10814.133333333333	0.0784528325180979
594.2617584235933	1587.7333333333333	10900.066666666668	-0.30924521477456934
595.0227796953804	1587.4666666666667	10989.333333333334	-0.4832111964572754
595.78372841654	1587.5	11110.366666666667	0.3056639586604404
596.544604584907	1587.7	11225.366666666667	-0.5554118528432076
597.3054081983161	1586.9666666666667	11355.666666666666	0.5382722830105164
598.0661392546021	1587.2	11469.666666666666	0.2241822458240723
598.8267977515999	1586.9666666666667	11567.066666666668	-0.2262245040881173
599.5873836871442	1587.1333333333334	11702.2	0.957082163786161
600.34789705907	1586.6666666666667	11825.466666666667	-0.07068848214975197
601.1083378652119	1587.4333333333334	11964.833333333334	-0.05161196776307259
601.8687061034049	1586.8333333333333	12104.033333333333	-0.05918365566933225
602.6290017714836	1587.0333333333333	12243.833333333334	-0.32590012177934974
603.3892248672829	1587.0	12387.133333333333	-0.3671139878239638
604.1493753886377	1586.8666666666666	12528.666666666666	-0.30683778662109973
604.9094533333828	1586.9666666666667	12684.4	0.2857771543783548
605.6694586993528	1587.4333333333334	12806.3	0.5151628316081294
606.4293914843829	1587.1333333333334	12909.033333333333	-0.31826138513559055
607.1892516863076	1587.1333333333334	13056.0	-0.17289270563269768
607.9490393029618	1587.3333333333333	13223.633333333333	0.7146893907432917
608.7087543321802	1587.4	13347.7	0.014771795544123318
609.4683967717978	1586.9333333333334	13470.566666666668	-0.5514882223348707
610.2279666196492	1587.2333333333333	13632.7	0.048075460762816706
610.9874638735695	1586.7333333333333	13745.266666666666	-0.17141887740521983
611.7468885313933	1587.3	13880.933333333332	0.008242993592547768
612.5062405909555	1585.9666666666667	14011.433333333332	-0.22945727962770476
613.2655200500909	1586.6666666666667	14159.9	1.082487287588609
614.0247269066342	1587.3666666666666	14237.066666666668	-0.014877115831589727
614.7838611584203	1587.0666666666666	14351.6	0.263195033920109
615.5429228032841	1587.0333333333333	14469.2	-0.07303835442719091
616.3019118390603	1586.8666666666666	14563.766666666666	-0.41478937888218936
617.0608282635836	1587.9	14687.0	0.2387782328641871
617.8196720746892	1587.4	14764.933333333332	-0.5840479564644772
618.5784432702114	1587.1333333333334	14849.2	0.12336500321153356
619.3371418479854	1586.6333333333334	14920.666666666666	-0.011942307075241746
620.0957678058459	1586.7333333333333	14985.866666666667	-0.009723530828868196
620.8543211416277	1586.4333333333334	15048.933333333332	0.37221985508334215
621.6128018531655	1586.7333333333333	15101.1	-0.4518079683377166
622.3712099382943	1586.6	15157.033333333333	-0.26767586662007864
623.1295453948488	1586.7666666666667	15239.466666666667	0.7545557505805206
623.8878082206638	1587.5666666666666	15296.033333333333	0.048579864330214426
624.6459984135743	1587.4	15329.633333333333	-0.16851612349882075
625.4041159714149	1587.1	15381.4	-0.31052732910315756
626.1621608920203	1586.5666666666666	15439.033333333333	-0.17239858020995658
626.9201331732256	1586.7666666666667	15494.5	0.9826743925201737
627.6780328128656	1587.8333333333333	15506.266666666666	0.5995078937837757
628.4358598087749	1586.8666666666666	15525.1	-0.15161158003401043
629.1936141587885	1587.1666666666667	15556.733333333334	0.08083792235321761
629.9512958607411	1587.8	15600.4	0.559269584996788
630.7089049124675	1586.6	15601.333333333334	-0.1838257320694869
631.4664413118026	1586.8666666666666	15615.9	0.10733029247211384
632.2239050565811	1586.9	15644.266666666666	-0.14620907227430185
632.9812961446379	1587.4	15676.966666666667	0.20862471978266528
633.7386145738079	1586.7666666666667	15711.433333333332	0.375278392913288
634.4958603419257	1587.2333333333333	15710.433333333332	0.07585768682484789
635.2530334468262	1587.2	15707.033333333333	0.020505659170336577
636.0101338863443	1586.5	15699.533333333333	0.15902078588823104
636.7671616583146	1587.6333333333334	15686.933333333332	0.5003162404815231
637.5241167605723	1587.1666666666667	15664.733333333334	-0.050385590289406854
638.2809991909518	1587.2	15669.466666666667	0.34348572349346745
639.037808947288	1587.6	15656.9	0.3468916942875392
639.7945460274159	1586.8333333333333	15652.2	0.34080847445517215
640.5512104291702	1587.6	15621.133333333333	-0.21760540284155985
641.3078021503857	1586.7666666666667	15610.366666666667	0.055747471492570255
642.0643211888971	1587.1	15578.866666666667	0.15418916738242713
642.8207675425394	1586.2333333333333	15546.933333333332	-0.44047831648618624
643.5771412091474	1586.6333333333334	15531.166666666666	-0.30407075181355964
644.3334421865558	1586.5	15482.233333333334	-0.3374099455065618
645.0896704725996	1587.1666666666667	15464.266666666666	-0.5108636028372415
645.8458260651132	1586.9	15430.833333333334	-0.2979198556690648
646.6019089619319	1586.7666666666667	15438.266666666666	0.15052339386697727
647.3579191608902	1586.8666666666666	15445.233333333334	0.31035777362876055
648.1138566598231	1586.8333333333333	15417.7	0.3968727616108804
648.8697214565653	1586.3	15398.433333333332	-0.7822250596716569
649.6255135489516	1586.7333333333333	15407.7	-0.13509733964310713
650.3812329348169	1587.0333333333333	15392.866666666667	0.8029033230050571
651.1368796119959	1586.6	15408.933333333332	-0.17486815532056382
651.8924535783235	1586.4666666666667	15412.766666666666	0.1277558476260587
652.6479548316345	1587.2333333333333	15351.966666666667	-0.8594463352809175
653.4033833697637	1587.6666666666667	15338.6	0.6584762173875089
654.1587391905458	1586.9666666666667	15306.833333333334	0.014772315944410112
654.9140222918159	1586.9	15317.366666666667	0.33435220067062454
655.6692326714084	1586.8	15312.133333333333	0.2774818862789461
656.4243703271585	1586.7333333333333	15310.6	-0.17823137288992522
657.1794352569008	1586.6	15318.933333333332	-0.2023572486786761
657.9344274584702	1587.1666666666667	15356.6	-0.09040662068849971
658.6893469297014	1586.5	15389.966666666667	0.6034543505941297
659.4441936684294	1587.1333333333334	15402.3	-0.5058259678394411
660.1989676724888	1587.0666666666666	15455.3	-0.08663167118893127
660.9536689397146	1586.5666666666666	15489.133333333333	-0.19363514867367712
661.7082974679414	1587.3666666666666	15578.666666666666	0.34157785376615346
662.4628532550042	1586.7333333333333	15607.833333333334	0.27369299564053556
663.2173362987378	1586.8666666666666	15636.6	-0.019576668547019248
663.9717465969768	1586.9333333333334	15669.333333333334	0.07402116006389864
664.7260841475563	1586.6333333333334	15731.933333333332	0.7907943021491414
665.480348948311	1587.0	15768.566666666668	0.02041639453004369
666.2345409970756	1586.8	15836.966666666667	-0.4092074568791756
666.988660291685	1587.0333333333333	15900.9	-0.12943488426721378
667.742706829974	1586.6	15986.4	0.5140252865101864
668.4966806097776	1587.2666666666667	16085.733333333334	-0.16471857044882518
669.2505816289303	1586.7666666666667	16177.133333333333	0.024805572901291942
670.0044098852671	1586.2333333333333	16263.7	-0.346055719049798
670.7581653766227	1586.6666666666667	16364.333333333334	-0.17042026088497672
671.511848100832	1587.1666666666667	16462.6	0.1460016246492906
672.2654580557298	1586.8333333333333	16544.8	-0.8276569494726159
673.0189952391509	1586.6333333333334	16660.633333333335	-0.19010987553021455
673.7724596489301	1586.5666666666666	16748.866666666665	-0.2787028846694793
674.5258512829022	1586.9333333333334	16847.466666666667	-0.09295503999864503
675.279170138902	1586.6	16941.3	0.18388583323040097
676.0324162147645	1587.1666666666667	17010.1	-0.43437004032789467
676.7855895083242	1586.5	17154.8	0.45308256194486274
677.5386900174161	1586.2666666666667	17263.266666666666	-0.4522411096729926
678.2917177398749	1587.0	17391.1	-0.10807400772078406
679.0446726735356	1587.3	17526.633333333335	0.03360558271303694
679.797554816233	1586.8	17654.033333333333	0.18384170575979888
680.5503641658016	1587.3666666666666	17764.766666666666	-0.22634019140764805
681.3031007200765	1587.0333333333333	17867.8	-0.5438356587313862
682.0557644768925	1586.4666666666667	17998.133333333335	0.25234957105248773
682.8083554340842	1587.2	18100.133333333335	0.156953257695719
683.5608735894867	1587.3	18211.866666666665	-0.047890731054285984
684.3133189409347	1586.1666666666667	18344.966666666667	-0.08982734495115789
685.0656914862628	1586.4666666666667	18481.2	0.02399284470547147
685.8179912233061	1587.2	18617.666666666668	0.04590428420503222
686.5702181498993	1587.4666666666667	18781.0	0.43551809670382113
687.3223722638772	1586.7333333333333	18886.933333333334	-0.20747218145814839
688.0744535630747	1587.1333333333334	19029.133333333335	0.22249118509824606
688.8264620453265	1586.6333333333334	19135.466666666667	-0.4336942719299449
689.5783977084674	1586.8333333333333	19275.7	0.9233121244668104
690.3302605503324	1587.2666666666667	19380.533333333333	-0.1992846312012851
691.082050568756	1586.7666666666667	19512.133333333335	-0.20346692045241851
691.8337677615733	1586.1666666666667	19581.133333333335	0.09011043519955281
692.585412126619	1586.6666666666667	19692.733333333334	-0.18385474672154561
693.3369836617278	1586.9333333333334	19785.866666666665	-0.019090566627710692
694.0884823647348	1586.7666666666667	19817.566666666666	0.32012709213852925
694.8399082334745	1586.8333333333333	19878.933333333334	0.5686017653939985
695.5912612657819	1587.4333333333334	19928.733333333334	-0.44256238958184796
696.3425414594917	1586.9666666666667	20005.0	0.01807826203890225
697.0937488124388	1587.0	20112.733333333334	0.5340419161659952
697.8448833224579	1586.8	20152.366666666665	0.09202013448592537
698.5959449873841	1587.0333333333333	20188.966666666667	-0.05914104504538481
699.3469338050518	1586.8333333333333	20268.533333333333	0.4690688042437865
700.0978497732962	1586.9666666666667	20308.7	0.5207057730176844
700.8486928899517	1587.1333333333334	20336.733333333334	-0.2284801712089439
701.5994631528534	1586.5	20369.9	-0.33512785880627
702.3501605598362	1587.1	20365.3	-0.05858593903033944
703.1007851087347	1587.0	20353.533333333333	-0.2853238374234516
703.8513367973837	1587.2333333333333	20367.766666666666	-0.28973309496040067
704.6018156236181	1586.9333333333334	20367.1	-0.10250947272630827
705.3522215852728	1586.5666666666666	20378.466666666667	0.9979885046977588
706.1025546801824	1587.5666666666666	20368.033333333333	0.22976708765134451
706.8528149061818	1586.8333333333333	20316.4	-0.31292040285457495
707.603002261106	1586.9333333333334	20316.166666666668	0.46168760042268625
708.3531167427894	1586.3	20308.4	0.009278854858150198
709.1031583490673	1587.5333333333333	20302.0	-0.19025040068367788
709.8531270777742	1586.5666666666666	20249.233333333334	-0.34504587037704415
710.6030229267449	1587.1666666666667	20196.366666666665	0.28636922788923486
711.3528458938142	1586.7	20146.1	0.8588576093908082
712.1025959768172	1587.0666666666666	20072.033333333333	-0.05560001813480155
712.8522731735884	1587.3666666666666	20005.233333333334	0.17531385877995725
713.6018774819628	1587.1666666666667	19896.366666666665	-0.5254756170976581
714.351408899775	1587.3333333333333	19808.066666666666	-0.05322864276303572
715.1008674248601	1587.3333333333333	19743.133333333335	0.06299502534367837
715.8502530550527	1586.8333333333333	19677.833333333332	0.7865116632901727
716.5995657881876	1587.2333333333333	19542.166666666668	0.40412808591034355
717.3488056220998	1587.0333333333333	19430.7	-0.024338176734749167
718.097972554624	1586.9666666666667	19349.7	-0.09860281838289796
718.8470665835949	1587.3666666666666	19281.633333333335	0.30036320212820866
719.5960877068475	1587.2666666666667	19196.3	-0.19315182849286974
720.3450359222164	1586.6666666666667	19155.133333333335	-0.19524499844852244
721.0939112275368	1587.2333333333333	19096.166666666668	-0.20665220610930243
721.842713620643	1587.3333333333333	19055.9	0.32912497853402445
722.5914430993702	1586.6	19012.666666666668	-0.17940218674102726
723.340099661553	1587.3333333333333	18980.233333333334	-0.07656681819386808
724.0886833050263	1586.8666666666666	18936.1	0.10765304148606773
724.837194027625	1586.4	18889.033333333333	-0.35627250114828773
725.5856318271836	1587.0333333333333	18836.566666666666	-0.35485312574546896
726.3339967015373	1587.3333333333333	18822.3	0.46474003823861904
727.0822886485207	1586.9666666666667	18789.2	0.05049573759933757
727.8305076659686	1586.6333333333334	18753.8	-0.38688657593936265
728.5786537517159	1586.1666666666667	18714.466666666667	-0.1098593985539629
729.3267269035974	1587.4	18662.066666666666	-0.19750040455693574
730.0747271194479	1587.1	18623.766666666666	0.05863498768129192
730.822654397102	1586.9666666666667	18603.2	0.051898572018615106
731.5705087343949	1587.7333333333333	18553.3	-0.13138618807652436
732.3182901291611	1587.1666666666667	18571.1	0.3675240802294372
733.0659985792356	1587.1333333333334	18541.9	0.1673828658363913
733.8136340824532	1586.6	18507.6	0.34320451669926666
734.5611966366486	1586.9	18443.033333333333	-0.6616504458641802
735.3086862396566	1586.8333333333333	18436.6	-0.2499408128970583
736.056102889312	1586.8333333333333	18448.4	0.16573159299796902
736.8034465834498	1586.5666666666666	18469.866666666665	-0.2031666772036072
737.5507173199047	1587.1333333333334	18492.1	0.05994828338694417
738.2979150965115	1587.1666666666667	18483.866666666665	0.38485746849398
739.045039911105	1587.2	18461.266666666666	0.2488660879635976
739.79209176152	1587.6	18462.1	-0.2632927288593011
740.5390706455914	1586.9	18477.933333333334	-0.0334237160152098
741.285976561154	1587.5666666666666	18472.933333333334	0.506983130299899
742.0328095060426	1587.1	18428.666666666668	-0.5472003559799015
742.7795694780918	1587.0666666666666	18407.8	-0.0275393914559674
743.5262564751367	1587.0	18363.966666666667	-0.4648426175733544
744.272870495012	1587.2666666666667	18347.866666666665	0.27907153788251765
745.0194115355524	1587.4333333333334	18274.933333333334	-0.366799497970526
745.765879594593	1586.3333333333333	18261.4	-0.36447061536118436
746.5122746699683	1586.8333333333333	18272.366666666665	0.4670234956037459
747.2585967595134	1587.4666666666667	18293.233333333334	-0.24343400409129093
748.0048458610628	1587.7333333333333	18320.666666666668	-0.038929966004190186
748.7510219724516	1586.8333333333333	18317.066666666666	0.07788297076894166
749.4971250915144	1586.8333333333333	18313.666666666668	-0.4748803612196593
750.243155216086	1587.0666666666666	18366.266666666666	0.5793005544585925
750.9891123440015	1587.6666666666667	18433.333333333332	0.6269253152412207
751.7349964730954	1586.8333333333333	18459.5	-0.5410509146176876
752.4808076012027	1587.1333333333334	18468.666666666668	-0.16547246484017775
753.2265457261582	1587.3333333333333	18519.933333333334	0.10859189782743173
753.9722108457964	1586.6	18581.2	-0.33038371534521643
754.7178029579526	1587.0333333333333	18615.966666666667	-0.16404042943075844
755.4633220604613	1587.1666666666667	18639.233333333334	0.30233413990569047
756.2087681511574	1586.7666666666667	18671.966666666667	-0.058460543643607435
756.9541412278757	1586.6666666666667	18738.166666666668	0.34281386472057146
757.699441288451	1587.3333333333333	18820.7	0.029401918770031968
758.4446683307182	1587.3333333333333	18876.833333333332	-0.14315454922340512
759.1898223525119	1587.4	18963.266666666666	-0.4912730417261713
759.9349033516671	1586.8	19013.566666666666	-0.030734956074162628
760.6799113260186	1586.8333333333333	19088.133333333335	-0.19268695832642638
761.424846273401	1586.6	19172.333333333332	0.1943174180858077
762.1697081916495	1586.3333333333333	19214.933333333334	0.2907996548729545
762.9144970785986	1587.3	19269.0	-0.17353541916986234
763.6592129320832	1586.5	19306.2	0.11847696790712532
764.4038557499381	1587.0333333333333	19347.733333333334	0.0342349253930354
765.1484255299982	1586.9666666666667	19387.4	-0.018704709400636482
765.8929222700982	1586.5	19451.966666666667	0.09238463226580068
766.637345968073	1586.4	19537.566666666666	-0.06612278969885547
767.3816966217572	1587.4333333333334	19623.9	0.19347522913738727
768.1259742289859	1587.1	19717.066666666666	0.27955925049250424
768.8701787875938	1586.9666666666667	19833.133333333335	0.19204491129183932
769.6143102954156	1587.1333333333334	19888.8	-0.10044444262903426
770.3583687502863	1586.8	19940.1	0.21538687192992884
771.1023541500406	1587.1333333333334	20035.533333333333	-0.24318928934770317
771.8462664925133	1586.6666666666667	20134.3	-0.035901652216078765
772.5901057755393	1587.2	20219.833333333332	0.26501820019659617
773.3338719969533	1586.7333333333333	20292.766666666666	0.20822733564865384
774.0775651545903	1587.2666666666667	20366.166666666668	0.08095108635028914
774.8211852462848	1587.3	20418.333333333332	0.14839538984039244
775.5647322698719	1586.6333333333334	20473.4	0.08432188121649553
776.3082062231862	1586.4333333333334	20541.066666666666	0.00458248667242619
777.0516071040627	1586.5666666666666	20632.233333333334	0.058531124499793294
777.7949349103361	1586.8	20732.3	0.01587901569672283
778.5381896398412	1586.9333333333334	20853.466666666667	-0.24863550657784225
779.281371290413	1587.1333333333334	20965.333333333332	-0.09113052816120402
780.024479859886	1586.9333333333334	21081.066666666666	-0.04900930626809918
780.7675153460953	1587.1666666666667	21203.6	0.15721762082507176
781.5104777468754	1588.1333333333334	21272.066666666666	-0.09192110210303692
782.2533670600615	1586.6333333333334	21360.233333333334	-0.4712241567993936
782.996183283488	1587.2666666666667	21499.7	0.0908854112493325
783.73892641499	1587.5666666666666	21610.1	-0.4104753795337742
784.4815964524023	1586.6666666666667	21755.4	-0.08325317301527874
785.2241933935596	1586.3	21881.5	-0.23175931431993366
785.9667172362967	1587.0333333333333	22018.4	-0.1565595737715847
786.7091679784486	1587.1666666666667	22125.0	-0.0683669147771602
787.4515456178499	1586.7	22212.166666666668	-0.5856698679574286
788.1938501523355	1587.6333333333334	22357.1	-0.07178588242504198
788.9360815797401	1586.8	22491.933333333334	0.40598567294603793
789.6782398978987	1586.9	22589.633333333335	0.2116564159000107
790.420325104646	1586.3333333333333	22690.5	0.6191714675015387
791.1623371978169	1587.4	22736.533333333333	0.2601861438399561
791.9042761752461	1587.0	22806.233333333334	0.037524491841589645
792.6461420347684	1586.6	22890.5	-0.26085834246779216
793.3879347742187	1586.5666666666666	23015.666666666668	-0.22152472276520835
794.1296543914318	1586.5	23103.566666666666	0.1359249936250903
794.8713008842426	1587.2333333333333	23208.3	-0.11715623592936307
795.6128742504857	1586.6	23360.0	-0.020610484167227175
796.354374487996	1586.6666666666667	23499.0	-0.04558277176198528
797.0958015946084	1586.9	23578.066666666666	-0.6176913172394676
797.8371555681575	1587.3666666666666	23724.6	0.040546341735185065
798.5784364064783	1586.8333333333333	23801.733333333334	-0.2859829981630362
799.3196441074057	1586.7	23905.166666666668	-0.14721462268366572
800.0607786687742	1586.8666666666666	24007.266666666666	-0.22076764128893547
800.8018400884189	1586.9	24064.8	-0.4248531214882053
801.5428283641745	1586.7666666666667	24151.333333333332	0.12640535894294655
802.2837434938757	1587.0333333333333	24251.233333333334	-0.40477112069987087
803.0245854753575	1587.5333333333333	24412.8	0.23028675483998942
803.7653543064547	1587.2	24546.333333333332	0.3677561856387008
804.5060499850019	1587.2666666666667	24621.166666666668	-0.12819221429523717
805.2466725088342	1586.8333333333333	24701.8	-0.2566996553964793
805.9872218757862	1587.0	24818.766666666666	-0.21555055158347233
806.7276980836928	1587.1	24976.5	0.3368303987656523
807.4681011303886	1586.8666666666666	25115.466666666667	0.07876192463518615
808.2084310137088	1586.2666666666667	25169.7	0.08103459640584404
808.948687731488	1587.7	25256.3	-0.06238202477408118
809.688871281561	1587.1	25309.033333333333	-0.17327849746659374
810.4289816617627	1586.9333333333334	25374.233333333334	-0.3637786347493619
811.1690188699278	1586.8	25460.833333333332	-0.08609591707328935
811.9089829038911	1587.1333333333334	25514.466666666667	0.1446235332622717
812.6488737614875	1587.2	25591.4	0.21776691604024495
813.3886914405518	1586.7333333333333	25691.733333333334	-0.44898621386046983
814.1284359389189	1586.5333333333333	25834.6	-0.13251732276632136
814.8681072544233	1587.1333333333334	25977.3	0.4970753884229877
815.6077053849002	1587.5	26111.6	0.2592173704348528
816.3472303281842	1586.7666666666667	26148.766666666666	-0.3193294269221799
817.0866820821101	1586.4666666666667	26201.066666666666	0.294751054150073
817.8260606445127	1587.0	26223.766666666666	-0.4809752600986959
818.5653660132269	1586.7666666666667	26316.066666666666	-0.20893681827879398
819.3045981860876	1587.4	26414.733333333334	0.05014833364241947
820.0437571609293	1586.6666666666667	26584.8	-0.3479012476356349
820.7828429355872	1587.3333333333333	26696.633333333335	0.030557625166068598
821.5218555078957	1587.2	26752.366666666665	-0.27028749464774793
822.26079487569	1587.2333333333333	26819.233333333334	-0.17495394511632603
822.9996610368046	1587.0333333333333	26940.066666666666	0.11706997453512155
823.7384539890745	1586.9	26977.966666666667	-0.5139627469997721
824.4771737303345	1587.2666666666667	27071.4	0.34153751759251777
825.2158202584193	1587.2666666666667	27093.166666666668	-0.7406196294517678
825.9543935711638	1587.5	27192.433333333334	-0.053707651025531634
826.6928936664028	1587.7	27325.366666666665	0.19465578167454234
827.4313205419711	1586.9	27353.0	-0.20670873479795762
828.1696741957036	1587.2666666666667	27441.233333333334	-0.35597130431271645
828.907954625435	1587.2666666666667	27536.2	-0.23480548305249385
829.646161829	1587.1	27660.433333333334	0.4371795145218587
830.3842958042337	1587.3	27754.266666666666	0.11951521106883388
831.1223565489707	1586.9	27820.6	0.1263869353310551
831.8603440610459	1586.7	27866.133333333335	-0.3463574356403283
832.598258338294	1587.5666666666666	27905.033333333333	0.17936027129893736
833.3360993785501	1587.0333333333333	27897.1	0.0511740328242369
834.0738671796487	1586.8333333333333	27991.833333333332	0.1595694161530223
834.8115617394246	1586.8333333333333	28127.533333333333	0.027818567907827187
835.5491830557129	1586.8	28228.566666666666	-0.26508631520669174
836.2867311263482	1586.5	28318.066666666666	0.06986558290812299
837.0242059491653	1587.2	28470.833333333332	0.5415167382169959
837.7616075219992	1586.8333333333333	28538.966666666667	0.11710756644286824
838.4989358426844	1587.1333333333334	28557.133333333335	-0.03220455171128854
839.2361909090561	1587.2333333333333	28569.233333333334	-0.038091512843378146
839.9733727189487	1586.5	28654.266666666666	-0.23525868997744306
840.7104812701973	1586.4333333333334	28822.433333333334	0.4834207660811982
841.4475165606366	1586.6	28977.733333333334	0.4018533175658922
842.1844785881015	1587.0666666666666	29141.233333333334	0.2470000992226899
842.9213673504267	1586.7333333333333	29261.0	-0.15324204261799654
843.6581828454471	1586.5333333333333	29286.466666666667	0.053310304038393895
844.3949250709974	1587.2666666666667	29316.066666666666	-0.028191075550799843
845.1315940249126	1587.4	29455.9	0.391327247260201
845.8681897050272	1587.5	29540.066666666666	-0.003625246918273948
846.6047121091764	1586.2	29651.433333333334	0.0820224116072429
847.3411612351948	1587.0333333333333	29770.233333333334	0.24354143501191186
848.0775370809172	1586.6333333333334	29819.0	-0.2055688730024494
848.8138396441784	1587.1666666666667	29861.1	0.10292582250821115
849.5500689228132	1587.2333333333333	29933.766666666666	0.44504483071879963
850.2862249146566	1587.0666666666666	29991.366666666665	0.034148437942045834
851.0223076175432	1586.8333333333333	30102.266666666666	0.21987756124222593
851.7583170293079	1586.7	30302.733333333334	0.07007908893199855
852.4942531477856	1586.6333333333334	30408.8	-0.35194796911218706
853.2301159708109	1586.6666666666667	30427.533333333333	0.2580755729593941
853.9659054962187	1586.8333333333333	30440.8	0.05770111712722125
854.7016217218439	1586.7333333333333	30482.533333333333	-0.24241108997941466
855.4372646455213	1587.2666666666667	30653.766666666666	0.04582274005953379
856.1728342650856	1586.9333333333334	30785.1	0.07288887581065052
856.9083305783716	1586.8666666666666	30910.133333333335	0.029622163048231013
857.6437535832143	1586.7333333333333	30994.266666666666	-0.5047768237218464
858.3791032774483	1586.7666666666667	31091.433333333334	-0.04415631015547474
859.1143796589085	1587.4666666666667	31108.7	-0.001471123314665802
859.8495827254299	1586.7333333333333	31239.066666666666	-0.3084373999587573
860.5847124748469	1586.8333333333333	31326.833333333332	-0.49962331935856147
861.3197689049947	1586.8	31396.866666666665	-0.0883745690978717
862.0547520137079	1587.0	31541.233333333334	0.10295226995774737
862.7896617988213	1587.1	31658.4	-0.2098420002213247
863.5244982581698	1587.0666666666666	31802.733333333334	-0.10443237435582932
864.2592613895882	1587.0	31799.4	-0.27542791473999595
864.9939511909114	1586.6666666666667	31772.0	0.03932788548930246
865.728567659974	1587.3666666666666	31798.166666666668	0.40461834639943284
866.4631107946109	1586.6333333333334	31816.3	0.2586740058248664
867.197580592657	1586.8666666666666	31916.233333333334	0.012410213932419109
867.931977051947	1586.9	32037.433333333334	0.08605770419336996
868.6663001703158	1586.7666666666667	32104.5	0.3169901232202916
869.4005499455982	1587.0333333333333	32144.166666666668	-0.14589090434398896
870.1347263756289	1587.4	32111.6	-0.1981964840149091
870.8688294582428	1586.6666666666667	32210.033333333333	-0.5447121280341319
871.6028591912748	1586.8333333333333	32312.733333333334	-0.12153948131620629
872.3368155725594	1587.1333333333334	32485.033333333333	0.3023047363689807
873.0706985999318	1587.2333333333333	32527.4	-0.0378971436505495
873.8045082712266	1587.0666666666666	32595.833333333332	-0.05601854184051088
874.5382445842787	1587.0	32746.566666666666	0.07852313184311176
875.2719075369228	1586.9	32838.46666666667	-0.08429862692698616
876.0054971269938	1587.0	33016.53333333333	0.02671569491272218
876.7390133523264	1587.2666666666667	33151.7	0.042654940005430804
877.4724562107556	1587.6333333333334	33388.4	0.5124295645435799
878.2058257001161	1587.1666666666667	33608.2	0.2283669599169244
878.9391218182427	1586.2	33730.76666666667	-0.04053010466771348
879.6723445629702	1586.9333333333334	33853.0	0.39814356992296
880.4054939321335	1586.7666666666667	33922.53333333333	-0.11638447414677572
881.1385699235674	1586.6333333333334	34063.26666666667	0.12215287480525433
881.8715725351066	1586.5	34241.26666666667	-0.07225500711007792
882.604501764586	1587.1	34490.8	-0.023317529266586597
883.3373576098403	1586.9666666666667	34654.96666666667	0.30348700299686193
884.0701400687044	1587.3666666666666	34741.36666666667	0.007859656362595684
884.8028491390132	1586.9333333333334	34857.03333333333	-0.09963102910134222
885.5354848186014	1587.3	34975.13333333333	0.05897164106804441
886.2680471053038	1587.5333333333333	35117.63333333333	-0.37028007461321055
887.0005359969554	1587.2666666666667	35320.066666666666	-0.2831476875845104
887.7329514913906	1587.2666666666667	35434.166666666664	-0.22021214975254
888.4652935864447	1587.4	35628.23333333333	0.15567604670383017
889.1975622799522	1586.9	35824.066666666666	-0.15345997827423621
889.929757569748	1587.3666666666666	36140.96666666667	-0.1298573448252445
890.6618794536669	1587.2333333333333	36412.833333333336	0.15632572608966297
891.3939279295437	1587.5333333333333	36554.7	0.19793813544857874
892.1259029952132	1586.9333333333334	36651.1	-0.36357469044996676
892.8578046485103	1586.9	36859.6	0.0414540009059203
893.5896328872698	1587.1666666666667	36986.066666666666	0.3420192620744099
894.3213877093264	1586.8	37182.933333333334	0.1846751323272068
895.0530691125149	1587.6	37442.066666666666	0.30817571091137463
895.7846770946703	1587.1333333333334	37722.566666666666	-0.22548903858905886
896.5162116536272	1586.5666666666666	37918.333333333336	0.18811030631183315
897.2476727872206	1586.5	37953.9	0.06926832488773634
897.9790604932853	1586.6333333333334	38078.13333333333	-0.011107691733010109
898.7103747696559	1587.4666666666667	38139.36666666667	0.253151513056178
899.4416156141674	1586.6	38287.166666666664	0.2990949161249687
900.1727830246544	1587.1	38471.433333333334	0.12875358706576534
900.9038769989521	1586.8333333333333	38665.76666666667	-0.2814040733276333
901.634897534895	1586.2666666666667	38962.53333333333	0.019366307546702075
902.365844630318	1587.0666666666666	39210.1	0.1381569619079087
903.0967182830558	1587.6	39340.26666666667	-0.12997209927168954
903.8275184909435	1587.2666666666667	39500.46666666667	0.030929514165945925
904.5582452518156	1587.4333333333334	39654.5	0.6008916721525244
905.288898563507	1586.7	39799.63333333333	0.2167489881398227
906.0194784238527	1586.9	39903.36666666667	0.35793695381687485
906.7499848306873	1586.6666666666667	40136.8	0.15511892305650418
907.4804177818455	1586.3	40315.566666666666	0.043361415660476736
908.2107772751625	1587.2666666666667	40522.4	-0.121936651378464
908.9410633084728	1587.2666666666667	40746.6	-0.007023892498443241
909.6712758796114	1586.5666666666666	40814.1	-0.13689182656257792
910.4014149864129	1587.3666666666666	40932.23333333333	0.011774184695572485
911.1314806267123	1587.2333333333333	41085.066666666666	0.19759563335301208
911.8614727983444	1587.0666666666666	41244.96666666667	0.03321936642605408
912.5913914991438	1587.2333333333333	41477.066666666666	-0.06677059896842204
913.3212367269456	1586.3	41635.833333333336	-0.06252884906986424
914.0510084795844	1587.6	41811.833333333336	0.28260916049769963
914.7807067548952	1586.7333333333333	41966.433333333334	0.15131712315032494
915.5103315507125	1586.8666666666666	42033.333333333336	-0.09054359140986493
916.2398828648716	1586.8333333333333	42205.666666666664	0.022097256115772186
916.9693606952068	1587.3333333333333	42309.73333333333	0.12372879916672415
917.6987650395532	1587.7666666666667	42388.7	-0.09401384716612993
918.4280958957455	1587.1666666666667	42517.23333333333	-0.0396112749840887
919.1573532616186	1586.4333333333334	42626.96666666667	0.24698557399903442
919.8865371350073	1586.9	42659.066666666666	0.016566149790370417
920.6156475137464	1586.7666666666667	42709.566666666666	0.5526874932384185
921.3446843956707	1586.4666666666667	42626.5	0.1121859741691669
922.0736477786149	1586.7666666666667	42606.9	0.2884245672791696
922.802537660414	1587.6	42649.03333333333	-0.26187064819552197
923.5313540389027	1587.3	42659.933333333334	-0.06696234094460958
924.2600969119159	1586.9333333333334	42662.3	0.1498115996563545
924.9887662772883	1587.1	42628.433333333334	0.06384870510532155
925.7173621328548	1587.5333333333333	42595.666666666664	-0.1298900630771047
926.4458844764501	1586.3666666666666	42566.0	-0.12609566463709074
927.1743333059092	1587.2333333333333	42424.26666666667	0.06842272902134007
927.9027086190666	1587.3666666666666	42177.4	0.15338708548574395
928.6310104137575	1587.0666666666666	41680.5	-0.23210512171485154
929.3592386878165	1587.1333333333334	41075.566666666666	-0.027127595971364552
930.0873934390784	1587.3666666666666	40324.9	0.15062999184678214
930.815474665378	1586.7666666666667	39539.26666666667	0.21098582947796388
931.5434823645503	1586.9	38648.6	0.44121701491161097
932.2714165344298	1586.6333333333334	37511.63333333333	0.11606914914412643
932.9992771728516	1586.3	36449.433333333334	0.35101756211057683
933.7270642776504	1587.5333333333333	35406.46666666667	0.17254185593583352
934.4547778466609	1586.8333333333333	34362.76666666667	0.13694246854718883
935.1824178777181	1586.8	33468.96666666667	-0.08762513993266599
935.9099843686568	1586.5	32717.966666666667	-0.1576102165111869
936.6374773173115	1587.1666666666667	32219.766666666666	-0.07277186933277312
937.3648967215174	1587.2666666666667	31902.333333333332	-0.08499277990272866
938.0922425791092	1587.3666666666666	31728.0	0.19840834517847736
938.8195148879216	1586.6333333333334	31790.233333333334	0.23971444361557442
939.5467136457895	1587.2666666666667	31929.833333333332	0.05248433136912148
940.2738388505477	1586.5666666666666	32185.833333333332	-0.36035190399037975
941.000890500031	1586.3333333333333	32587.433333333334	-0.08638025666099039
941.7278685920743	1586.6666666666667	33119.73333333333	-0.21388277910372702
942.4547731245123	1586.8	33723.666666666664	-0.03063043207590373
943.1816040951798	1586.6666666666667	34395.53333333333	-0.08691497226936677
943.9083615019116	1587.1	35119.63333333333	0.3753220809512252
944.6350453425426	1587.0333333333333	35822.833333333336	0.24108931926816218
945.3616556149077	1587.2	36633.13333333333	0.1826160733644665
946.0881923168415	1586.6666666666667	37464.53333333333	0.16990395563830885
946.8146554461789	1586.7	38216.46666666667	0.2621038969975591
947.5410450007547	1586.5	39022.8	0.06651687576385286
948.2673609784038	1587.0666666666666	39783.833333333336	0.12129616773789814
948.9936033769609	1586.1666666666667	40597.2	0.7019211359430323
949.7197721942608	1586.7666666666667	41290.03333333333	0.4363009189768127
950.4458674281384	1587.0333333333333	42003.166666666664	-0.13931190740913002
951.1718890764284	1586.9	42767.36666666667	-0.022497824144491058
951.8978371369658	1587.1	43506.26666666667	-0.315873769921998
952.6237116075853	1587.3666666666666	44167.73333333333	-0.16044102775633076
953.3495124861216	1587.1333333333334	44778.76666666667	0.46546347343113004
954.0752397704097	1587.0333333333333	45324.833333333336	-0.23228816600893767
954.8008934582843	1587.5666666666666	45887.63333333333	0.34423827416253827
955.5264735475803	1587.4666666666667	46463.0	0.511286385905049
956.2519800361324	1587.6	46973.666666666664	0.33312525629836376
956.9774129217755	1587.3	47403.23333333333	0.1166087628188716
957.7027722023442	1586.8	47789.333333333336	0.1748714452234168
958.4280578756737	1586.7333333333333	48064.333333333336	0.2264993803646226
959.1532699395985	1587.5666666666666	48316.23333333333	0.3743982303237173
959.8784083919536	1586.8666666666666	48573.96666666667	0.06316403385935208
960.6034732305736	1586.8666666666666	48960.96666666667	0.2442254792275552
961.3284644532936	1586.8666666666666	49238.8	-0.15551587626816057
962.053382057948	1586.9666666666667	49632.63333333333	0.2691502947606273
962.7782260423721	1586.6	49919.666666666664	0.3164031622551604
963.5029964044004	1587.3333333333333	50226.1	0.36981710442158566
964.2276931418677	1586.7333333333333	50382.166666666664	0.26916943459473436
964.952316252609	1587.2666666666667	50465.5	0.2195207207905591
965.6768657344589	1586.9666666666667	50421.8	0.29357246489103445
966.4013415852523	1586.6	50464.53333333333	-0.024581932581342024
967.1257438028242	1587.4333333333334	50517.066666666666	0.17311452792197668
967.8500723850091	1587.0	50625.26666666667	0.26399606635000367
968.574327329642	1587.0	50693.0	0.04245337439202898
969.2985086345576	1587.1666666666667	50820.666666666664	0.04116716545544385
970.0226162975908	1587.7333333333333	50814.4	-0.005881521413121193
970.7466503165765	1586.8666666666666	50733.36666666667	0.1098839428846679
971.4706106893493	1587.5	50677.53333333333	0.18316939511614183
972.1944974137441	1586.9333333333334	50437.76666666667	0.13159513864397418
972.9183104875957	1587.0333333333333	50111.933333333334	0.116066273436329
973.6420499087391	1586.6333333333334	49732.6	-0.03487736739496622
974.3657156750087	1587.2666666666667	49558.46666666667	0.312146936485505
975.0893077842397	1587.0333333333333	49357.3	0.0921350850925258
975.8128262342667	1586.9333333333334	49293.333333333336	0.1010604375159447
976.5362710229247	1587.4333333333334	49233.6	0.28660916934331426
977.2596421480483	1587.6333333333334	49117.566666666666	0.2342822180798331
977.9829396074724	1587.0	49007.0	0.05983943684276013
978.7061633990318	1587.4	48862.0	0.1274066879879159
979.4293135205613	1587.7666666666667	48635.63333333333	0.3071901233083183
980.1523899698958	1586.6333333333334	48399.23333333333	-0.2834835612868223
980.87539274487	1587.1666666666667	48317.9	-0.17932851684267553
981.5983218433189	1587.1666666666667	48332.36666666667	-0.07308049772827996
982.3211772630771	1586.6	48349.333333333336	0.13530450469898345
983.0439590019795	1586.9666666666667	48479.23333333333	0.056190295154225134
983.7666670578608	1587.5666666666666	48546.03333333333	-0.17784269783198875
984.4893014285559	1586.9	48614.666666666664	0.4102211248069224
985.2118621118997	1587.5333333333333	48546.26666666667	0.4620505600848393
985.9343491057269	1587.2	48464.26666666667	0.11458659922906587
986.6567624078724	1587.3	48354.23333333333	-0.09594843217622599
987.3791020161709	1587.5333333333333	48304.1	-0.3391850129268778
988.1013679284573	1586.6	48283.3	0.0012400450908056223
988.8235601425663	1586.7	48213.73333333333	-0.013350177897165678
989.5456786563328	1586.8	48261.333333333336	0.0015507930709884677
990.2677234675917	1587.7	48295.53333333333	0.1807308336157877
990.9896945741776	1586.8333333333333	48217.7	-0.037562644345040065
991.7115919739255	1587.1666666666667	48102.666666666664	-0.01120372039601752
992.4334156646702	1586.9666666666667	47885.63333333333	-0.11161099551469106
993.1551656442463	1587.0333333333333	47575.9	0.11050265585045699
993.8768419104888	1587.0	47212.23333333333	-0.04251493298006094
994.5984444612325	1587.2	46938.566666666666	0.14207043877626274
995.3199732943121	1587.6	46602.53333333333	0.07590255566425104
996.0414284075626	1587.3	46272.03333333333	-0.2458231302618157
996.7628097988187	1587.0333333333333	46061.066666666666	0.2845838537315684
997.4841174659151	1587.2333333333333	45805.0	0.03535962806154133
998.2053514066869	1586.9666666666667	45476.73333333333	0.10292143630439866
998.9265116189687	1586.7333333333333	45011.5	-0.05133583326246161
999.6475981005952	1587.3333333333333	44425.066666666666	0.11457597417751951
1000.3686108494015	1588.2	43829.4	-0.3182609707450077
1001.0895498632223	1587.1	43458.3	-0.047709281974585724
1001.8104151398923	1587.0333333333333	43112.8	0.09901779370841816
1002.5312066772464	1586.9	42793.53333333333	0.05902482622734756
1003.2519244731194	1587.0	42495.3	0.01167807885120091
1003.9725685253462	1587.2333333333333	42146.7	-0.021771571099493212
1004.6931388317614	1586.7	41809.53333333333	0.48974967598047725
1005.4136353902	1587.0666666666666	41279.933333333334	0.10432028947515765
1006.1340581984969	1586.7666666666667	40760.86666666667	0.5702082224707182
1006.8544072544867	1586.6666666666667	40079.03333333333	0.0466373049900301
1007.5746825560042	1587.3	39464.6	-0.14444536745249706
1008.2948841008844	1587.5	38926.2	0.45734751329724455
1009.0150118869618	1587.0333333333333	38413.96666666667	-0.11751949815396512
1009.7350659120716	1586.8	38134.833333333336	0.24366659113786443
1010.4550461740483	1586.8333333333333	37784.36666666667	-0.19352303945547716
1011.174952670727	1587.1333333333334	37423.13333333333	0.17252723590458705
1011.8947853999423	1586.9666666666667	36985.76666666667	0.038852372863956014
1012.614544359529	1586.3333333333333	36474.13333333333	0.16600931819539447
1013.334229547322	1587.3	35854.1	-0.08321739631676107
1014.0538409611561	1587.0333333333333	35205.8	-0.19803415084858955
1014.7733785988661	1586.6666666666667	34575.166666666664	-0.14128163659323917
1015.4928424582868	1587.2333333333333	34074.9	0.20769894860541924
1016.2122325372529	1586.7333333333333	33596.86666666667	-0.05426623436138578
1016.9315488335994	1587.4333333333334	33215.13333333333	0.14603573632444833
1017.6507913451611	1587.0666666666666	32869.2	0.23468859886258056
1018.3699600697728	1587.2	32527.166666666668	0.4447225617324488
1019.0890550052692	1587.3333333333333	32098.1	-0.021350683091370174
1019.8080761494851	1586.4333333333334	31575.233333333334	0.23418700667815673
1020.5270235002555	1587.0333333333333	30930.466666666667	-0.014800145468282833
1021.2458970554151	1586.8333333333333	30210.766666666666	0.30102406347236194
1021.9646968127987	1587.1666666666667	29519.466666666667	-0.02954040492718999
1022.6834227702411	1586.9	28988.233333333334	0.5471485543298485
1023.4020749255772	1586.6666666666667	28488.466666666667	0.3283792686233299
1024.1206532766416	1587.6	28088.3	-0.052984757680763384
1024.8391578212693	1587.1333333333334	27767.966666666667	0.3307852659744752
1025.5575885572953	1587.1	27399.966666666667	-0.20801598802232524
1026.2759454825539	1586.9	26996.966666666667	0.1498607593365302
1026.9942285948803	1586.8333333333333	26447.733333333334	0.24696507619770747
1027.7124378921092	1586.5	25839.4	-0.12712045017002369
1028.4305733720753	1587.1	25247.766666666666	0.06363576013393082
1029.1486350326138	1587.4	24679.6	0.26902308159622473
1029.866622871559	1587.3333333333333	24181.166666666668	0.5911525939757851
1030.584536886746	1586.3	23736.966666666667	-0.08429927020775993
1031.3023770760096	1587.7666666666667	23375.966666666667	-0.003322079694999078
1032.0201434371845	1586.6	23041.3	0.06478049068282905
1032.7378359681059	1587.4333333333334	22698.933333333334	0.3848568673360581
1033.455454666608	1586.6333333333334	22281.5	0.08814852357051864
1034.1729995305259	1587.3333333333333	21820.866666666665	0.23760096827545735
1034.8904705576945	1587.8333333333333	21302.633333333335	-0.09544788477378197
1035.6078677459486	1586.4333333333334	20805.833333333332	0.15895901516300398
1036.3251910931228	1586.9333333333334	20310.466666666667	-0.20561465890429168
1037.042440597052	1587.4333333333334	19843.566666666666	-0.11575752520426696
1037.7596162555712	1586.5666666666666	19436.333333333332	0.15006426021542657
1038.4767180665153	1587.3333333333333	19100.666666666668	-0.25286529658607837
1039.1937460277186	1586.6333333333334	18824.0	-0.007558417322673296
1039.9107001370162	1586.6333333333334	18543.133333333335	-0.5469043667407751
1040.627580392243	1586.7333333333333	18295.366666666665	0.5045420404018769
1041.3443867912338	1587.2	17947.8	0.0743327639675343
1042.0611193318232	1587.5	17559.833333333332	0.5232775673613813
1042.7777780118463	1587.2	17119.433333333334	-0.02330008519727426
1043.4943628291376	1586.7333333333333	16654.133333333335	-0.6653118747628924
1044.2108737815322	1586.8	16238.033333333333	-0.6792624924940446
1044.9273108668647	1586.6333333333334	15884.7	-0.2500101732544614
1045.64367408297	1586.5333333333333	15546.066666666668	0.0031111071343942268
1046.359963427683	1586.8666666666666	15272.8	-0.2929017364706344
1047.0761788988382	1586.6333333333334	15012.3	-0.1735666519393787
1047.7923204942708	1587.9666666666667	14764.7	-0.06371643001826058
1048.5083882118154	1586.9	14482.0	-0.08980146623497065
1049.224382049307	1586.9666666666667	14163.166666666666	-0.025323494765660627
1049.9403020045802	1587.0333333333333	13831.866666666667	-0.42776460756296475
1050.6561480754697	1586.8333333333333	13471.8	0.06090676681162386
1051.3719202598106	1586.4333333333334	13144.366666666667	0.3934678376642157
1052.0876185554378	1587.2666666666667	12863.233333333334	0.18491162613087073
1052.8032429601856	1587.0333333333333	12617.266666666666	0.11157144741976148
1053.5187934718892	1587.0333333333333	12389.233333333334	-0.012061111200748388
1054.2342700883835	1586.8333333333333	12227.2	0.21229374751586713
1054.949672807503	1586.8	12076.4	-0.15730058135388045
1055.6650016270826	1586.9333333333334	11905.5	0.15435245495084443
1056.3802565449573	1587.4	11717.233333333334	1.3439966119070152
1057.0954375589617	1587.3	11486.233333333334	0.023399487177169
1057.8105446669308	1587.4333333333334	11272.4	0.45912701251197063
1058.5255778666992	1586.7666666666667	11032.1	0.3434515654705618
1059.240537156102	1587.2	10814.033333333333	-0.25096021466717866
1059.9554225329737	1587.2666666666667	10639.466666666667	0.6289496838014698
1060.6702339951491	1587.2	10472.3	-0.9179537129128859
1061.3849715404633	1586.9666666666667	10351.133333333333	0.548737767970802
1062.0996351667509	1587.1333333333334	10222.1	-0.3334945259015042
1062.8142248718468	1586.9	10122.833333333334	-0.3238049598659118
1063.528740653586	1587.2666666666667	9969.933333333332	0.032813372383973353
1064.2431825098029	1587.0333333333333	9780.466666666667	-1.474571769539944
1064.9575504383324	1586.6333333333334	9598.666666666666	0.24399227028223794
1065.6718444370097	1587.0333333333333	9388.433333333332	-0.17439384955077453
1066.386064503669	1587.5666666666666	9211.533333333333	0.15003209475080634
1067.1002106361457	1587.4666666666667	9058.4	-1.0431704376956599
1067.8142828322743	1586.6	8949.2	0.37374234725564853
1068.5282810898898	1586.6666666666667	8847.766666666666	0.35103369986187294
1069.2422054068265	1586.6333333333334	8759.066666666668	1.0224879459858938
1069.95605578092	1587.1333333333334	8636.166666666666	-0.5828547932943068
1070.6698322100044	1587.1333333333334	8511.166666666666	-0.15677859869256705
1071.383534691915	1586.9333333333334	8356.066666666668	0.5799482211876643
1072.0971632244864	1586.8666666666666	8171.0	0.21772509670327259
1072.8107178055534	1587.4666666666667	8018.166666666667	-0.10129002414817102
1073.524198432951	1586.8333333333333	7883.733333333334	-0.7924266661685685
1074.2376051045137	1586.6666666666667	7789.466666666666	-0.20299859297266196
1074.9509378180765	1587.1333333333334	7696.266666666666	0.04976541498957763
1075.6641965714741	1587.5666666666666	7612.533333333334	-0.7418155399739272
1076.3773813625414	1587.1	7514.5	0.1636648637672881
1077.0904921891133	1586.6	7412.7	-0.11428409941782967
1077.8035290490245	1587.4333333333334	7290.566666666667	0.49271705659379383
1078.51649194011	1587.1666666666667	7148.8	0.0650778580700398
1079.2293808602042	1587.6333333333334	7027.166666666667	-0.3272223084653816
1079.9421958071423	1586.8333333333333	6907.6	0.23132545539434266
1080.6549367787588	1586.8	6806.833333333333	0.3551217717282372
1081.367603772889	1587.8666666666666	6727.933333333333	-0.6332280877028952
1082.080196787367	1586.9333333333334	6675.5	-0.5515609464487742
1082.7927158200282	1587.0	6605.133333333333	0.36941584951750456
1083.5051608687072	1586.5333333333333	6498.1	-0.49488561330219694
1084.217531931239	1586.4666666666667	6389.7	0.41913480182645335
1084.9298290054578	1587.2333333333333	6260.033333333334	-0.5727580228857287
1085.6420520891993	1587.3333333333333	6168.766666666666	0.4394365589793941
1086.3542011802977	1586.6	6083.266666666666	-0.8940669629464444
1087.0662762765878	1586.5666666666666	6022.433333333333	1.2615442749712735
1087.7782773759047	1587.3666666666666	5959.933333333333	-0.3177159239638076
1088.4902044760831	1586.3666666666666	5886.566666666667	0.35025380031682185
1089.202057574958	1587.1333333333334	5796.633333333333	-0.2784699386854255
1089.9138366703637	1586.6	5706.766666666666	0.26711323949866705
1090.6255417601355	1586.5666666666666	5614.933333333333	-0.1976050076462201
1091.337172842108	1586.8333333333333	5544.933333333333	0.3658973213184642
1092.048729914116	1586.7666666666667	5471.966666666666	-0.7743294716805073
1092.7602129739944	1587.0333333333333	5440.366666666667	0.14278463121947793
1093.471622019578	1587.4	5381.3	-1.5730425493034452
1094.1829570487016	1587.3333333333333	5329.866666666667	0.29020422898332104
1094.8942180592	1587.5	5235.0	-0.4601460008734387
1095.605405048908	1586.8666666666666	5150.5	-0.8644052047037281
1096.3165180156604	1587.2	5079.7	0.02901611005334889
1097.027556957292	1587.2	5030.8	-0.1681226723933992
1097.7385218716379	1587.0666666666666	5004.2	1.0434168426812462
1098.4494127565324	1587.0333333333333	4946.0	0.34060792348785757
1099.1602296098106	1586.9666666666667	4860.633333333333	-0.9099986370558337
1099.8709724293074	1587.4	4783.3	1.0930331140641147
1100.5816412128574	1586.6333333333334	4714.6	1.8226551181804262
1101.2922359582956	1586.4666666666667	4667.266666666666	0.8183855032391604
1102.0027566634565	1586.5	4624.9	-0.07146174829007357
1102.7132033261753	1586.7333333333333	4570.333333333333	-0.6206147361180764
1103.4235759442865	1586.5666666666666	4500.566666666667	-0.09437998831784584
1104.1338745156252	1586.3333333333333	4426.266666666666	0.2294468731058729
1104.844099038026	1587.1	4377.133333333333	0.3581639120765669
1105.5542495093239	1586.7666666666667	4338.3	-0.35761717653332703
1106.2643259273534	1585.9666666666667	4288.966666666666	0.38578237660279335
1106.9743282899494	1586.1666666666667	4211.266666666666	0.5959899287987092
1107.684256594947	1586.8	4135.233333333334	0.1534017246751879
1108.394110840181	1586.8	4076.4	0.18611291559875298
1109.1038910234856	1587.5666666666666	4031.733333333333	-0.023690835954718194
1109.8135971426964	1587.0666666666666	3971.8	-1.7750191499910677
1110.5232291956477	1587.1	3901.6666666666665	-0.8622659653900195
1111.2327871801745	1586.7	3839.9	0.9905564242281637
1111.9422710941117	1586.6	3786.5333333333333	-0.572119430809285
1112.6516809352938	1587.8	3736.9	-0.7672335938843945
1113.3610167015559	1586.5	3685.4	0.11726782304554421
1114.0702783907325	1587.0666666666666	3628.0	1.015495314614962
1114.7794660006589	1587.4333333333334	3584.6	0.3988511489634964
1115.4885795291696	1587.1333333333334	3552.5333333333333	1.4017365110482016
1116.1976189740992	1587.1333333333334	3505.7	-0.02263581305995362
1116.906584333283	1586.4333333333334	3453.6666666666665	-1.2155035282273445
1117.6154756045555	1586.4666666666667	3420.2	0.7110905107346626
1118.3242927857516	1586.5333333333333	3383.633333333333	-0.7404715064083041
1119.0330358747062	1587.2666666666667	3346.9666666666667	0.7904799077228729
1119.741704869254	1586.8	3301.8	0.7772761458330364
1120.4502997672296	1586.6333333333334	3260.0	0.3202091677053028
1121.1588205664682	1586.1666666666667	1662.2333333333333	-4.920164401497412
1121.8672672648045	1586.3666666666666	1663.5333333333333	4.52590616457416
1122.5756398600731	1586.6666666666667	1662.3666666666666	3.2632225096471204
1123.2839383501089	1586.2333333333333	1663.3	2.07121107984746
