# Supplementary material for: Roblonski: A Material-Efficient Robo-Fluidic Toolbox for Rapid Photochemical Characterization
Source: ACS Cent Sci. 2026 Feb 6;12(3):333–44. doi: 10.1021/acscentsci.5c02027 (PMC13022720; doi:10.1021/acscentsci.5c02027)
Supplement: Supplementary file 2 [file oc5c02027_si_002.zip › BeerLambertStudy/Raw Data (Automataed)/BLEC Study (2025 Jun 12)/Rubpy3/blec_Rubpy3__12062025_aABS_i5_eEXP_s6_d105e-01_t250-0_m7_v175-0.csv]

name	C:/Users/cbe.mabolha.shared/Documents/Gilson Spectroscopy Project\BLEC Study (2025 Jun 12)\Rubpy3\blec_Rubpy3__12062025_aABS_i5_eEXP_s6_d105e-01_t250-0_m7_v175-0.csv
2025-06-12 20:28:19.043019
mix_iter=7	mix_disp=175.0
droplet_volume=50.0	working_volume=250.0
dilution_scheme=Fractional(value=0.3333333333333333)	n_dil=6
calibration=Calibration(y = f(x); f(x) = -0.244 + 0.9765x; s.t. y > 0.0; Set Feb 4	2025 from "Manuscript Figures Data.xlsx")
count	30
interval	0.1 (Sec)
integration_time	40000 (uSec)
NLC=False	DCC=False	WCAL=-5	Slit=S5
Conc_0=0.105	nFRAC=0.06794837712131721	nConc_(5;6)=0.007134579597738307	aFRAC=0.06820110356244134	aConc_(5;6)=0.00716111587405634
wavelength (nm)	dark reference (int)	light reference (int)	abs (mOD)
W	D	L	S
344.6678771972656	1602.6666666666667	1677.5	-1.1591496611782928
345.45221902608614	1589.9333333333334	1665.1666666666667	-2.3029368071731646
346.236489003635	1586.5	1662.1	1.5346110734679554
347.02068712774695	1585.5666666666666	1661.3	2.2998878915795413
347.8048133962569	1585.8666666666666	2391.633333333333	0.6112773150547882
348.5888678069997	1586.5666666666666	2408.4	4.4617869482230414
349.3728503578101	1587.4666666666667	2421.4333333333334	1.5650895200104002
350.15676104652283	1587.4333333333334	2433.6666666666665	2.7974252755040316
350.94059987097285	1587.5	2440.1	2.2641278214624005
351.72436682899485	1586.9333333333334	2448.866666666667	2.2564302077492258
352.5080619184237	1587.1333333333334	2451.5666666666666	-0.9033863820869461
353.2916851370942	1586.2666666666667	2456.6666666666665	3.138124292653578
354.0752364828412	1585.5666666666666	2462.3333333333335	2.3675453068217758
354.8587159534994	1585.7333333333333	2468.3333333333335	3.805506580360246
355.6421235469038	1586.8666666666666	2467.866666666667	1.8607826618225132
356.42545926088906	1586.8	2467.2	-0.09864724219671313
357.20872309329	1586.9333333333334	2471.3	2.1496927429972175
357.9919150419415	1587.4333333333334	2465.866666666667	1.7503907756377406
358.77503510467835	1587.4	2461.5333333333333	1.8587991526566552
359.5580832793353	1586.3	2450.9666666666667	1.291071935384834
360.34105956374725	1586.6333333333334	2449.0	2.7956077608171133
361.12396395574893	1586.2666666666667	2445.4	0.8939747807922103
361.9067964531752	1586.6666666666667	2445.4	3.6736688762872003
362.6895570538609	1587.1333333333334	2446.4333333333334	2.568297616351512
363.47224575564076	1587.1666666666667	2444.4666666666667	2.0141131345471543
364.2548625563497	1586.7666666666667	2441.6	3.2637258975224985
365.0374074538224	1586.5333333333333	2441.8	4.047254581033908
365.8198804458938	1586.8666666666666	2436.5666666666666	1.8781438694285462
366.6022815303986	1586.5666666666666	2432.1666666666665	2.3345530342046423
367.3846107051717	1586.0	2435.3	1.8619115826973125
368.1668679680479	1586.3333333333333	2436.1666666666665	0.7842945821661003
368.9490533168619	1587.0666666666666	2440.4	0.8150665174417829
369.7311667494487	1586.4333333333334	2447.4	2.817091638595939
370.5132082636429	1586.9	2454.4	1.6217201584203549
371.2951778572795	1587.2333333333333	2455.1666666666665	-0.2667861448578237
372.07707552819323	1587.0333333333333	2459.4333333333334	0.9136225712392352
372.8589012742189	1586.7666666666667	2465.266666666667	1.369885111629568
373.6406550931913	1586.9333333333334	2477.6666666666665	4.3611937909096845
374.4223369829453	1586.7333333333333	2486.0666666666666	3.9942469483106766
375.2039469413157	1587.0	2489.4	1.2852761138796736
375.9854849661373	1587.7	2483.9666666666667	2.1373121808253353
376.7669510552448	1587.2333333333333	2489.5666666666666	2.526144375142287
377.5483452064732	1586.6	2493.3333333333335	2.1286241906983063
378.3296674176572	1587.0333333333333	2509.1	3.3412282005928766
379.11091768663164	1586.8333333333333	2508.733333333333	-0.831456086528764
379.89209601123133	1587.1	2514.0666666666666	0.1718215103584393
380.67320238929113	1586.4666666666667	2519.3	1.6948553948885507
381.45423681864577	1586.7666666666667	2521.8	2.1885116967989404
382.23519929713007	1586.2333333333333	2534.1666666666665	3.5421513444989636
383.01608982257886	1587.6	2545.4666666666667	1.6808196392658352
383.796908392827	1586.9333333333334	2558.7	3.560055985661635
384.57765500570923	1587.2	2555.733333333333	2.277878281025221
385.3583296590604	1586.2666666666667	2549.133333333333	4.761965728048383
386.1389323507153	1586.8	2554.0666666666666	3.1091439144390707
386.91946307850884	1586.5	2561.6	0.13363592553348955
387.69992184027564	1586.9	2580.6	3.0261490024048197
388.48030863385065	1586.9	2606.9666666666667	2.376504725225378
389.2606234570687	1586.5333333333333	2591.366666666667	3.239184061605744
390.04086630776453	1586.5	2580.6	1.751013285849026
390.82103718377294	1587.1	2587.8	4.654082723602371
391.6011360829288	1586.5	2594.0333333333333	2.3050248863485625
392.3811630030669	1587.0666666666666	2624.4	4.446572466631911
393.161117942022	1586.8666666666666	2660.7	1.9862607570143207
393.941000897629	1587.5666666666666	2707.3333333333335	2.8925832918855137
394.72081186772266	1587.0	2716.866666666667	1.6431118465815615
395.5005508501378	1586.6666666666667	2702.1	3.374468229233264
396.28021784270925	1587.3	2707.4333333333334	4.834496845616936
397.0598128432718	1586.4333333333334	2715.2	2.366242703911356
397.83933584966024	1586.3333333333333	2716.5666666666666	3.4592000377558048
398.6187868597095	1586.5333333333333	2729.9666666666667	3.6488604786237793
399.3981658712542	1586.5	2748.8333333333335	2.2601670133538043
400.1774728821293	1586.2666666666667	2772.4333333333334	3.1356254150015297
400.9567078901696	1586.3666666666666	2805.266666666667	4.188850278540723
401.7358708932098	1587.0333333333333	2801.733333333333	3.4339325211644702
402.5149618890848	1586.8333333333333	2783.9333333333334	2.875530269664055
403.2939808756294	1586.9	2787.3333333333335	2.1518922151844113
404.07292785067847	1586.7333333333333	2815.133333333333	2.9443806467812097
404.8518028120667	1586.7333333333333	2827.4333333333334	3.0325742516642147
405.630605757629	1586.3666666666666	2836.5	5.652907090972579
406.4093366852001	1586.1666666666667	2822.3	2.4780990119079758
407.1879955926149	1586.4333333333334	2830.6	2.883516285697804
407.9665824777082	1586.3333333333333	2849.7	4.688893723155621
408.74509733831474	1586.8	2865.7	4.597317151944419
409.52354017226935	1587.0666666666666	2875.3	3.701620259075274
410.3019109774069	1587.5	2874.8	3.568233491060503
411.08020975156217	1586.9666666666667	2891.633333333333	4.393947191771417
411.8584364925699	1586.8	2917.0666666666666	4.7818341363153625
412.6365911982651	1587.1	2938.9333333333334	5.5937251590506305
413.4146738664823	1586.6333333333334	2960.733333333333	4.873455420024097
414.19268449505654	1586.9333333333334	2990.9	4.196214701677346
414.97062308182257	1586.8333333333333	3029.266666666667	3.8103325414395295
415.74848962461516	1586.6	3071.9	5.739463694066161
416.52628412126916	1586.5333333333333	3139.733333333333	4.581771278006363
417.3040065696194	1586.7666666666667	3214.4666666666667	5.0363141416145
418.0816569675006	1586.6333333333334	3212.633333333333	4.069933277121148
418.8592353127476	1586.7	3199.4333333333334	4.919881185873452
419.63674160319533	1586.7666666666667	3214.3333333333335	4.569068841096847
420.4141758366785	1587.0666666666666	3246.5666666666666	4.463064914121093
421.1915380110319	1587.2666666666667	3265.1	3.473716018136824
421.9688281240904	1586.3333333333333	3267.266666666667	4.675650653004865
422.7460461736888	1586.9333333333334	3323.7	5.7475500062435145
423.52319215766187	1586.6	3383.9666666666667	4.900378586963885
424.3002660738445	1587.1	3470.5333333333333	4.752938797674213
425.0772679200714	1587.0	3613.866666666667	7.906637441492037
425.8541976941775	1586.4	3745.0	5.174530416472906
426.6310553939975	1586.9	3819.233333333333	5.6262805152332485
427.40784101736625	1586.3666666666666	3868.866666666667	5.071690895031883
428.18455456211865	1587.4666666666667	3991.4	4.704481589401204
428.96119602608934	1586.6666666666667	4191.2	5.56591026538938
429.7377654071133	1586.9	4401.666666666667	6.283759423581279
430.5142627030252	1586.6666666666667	4518.833333333333	6.175614071923003
431.29068791166	1587.3333333333333	4663.4	4.827016212117448
432.06704103085235	1587.0666666666666	4797.6	6.395616465386638
432.8433220584372	1586.6	4877.366666666667	4.443774592603705
433.6195309922492	1586.5	4946.233333333334	6.57741795562582
434.3956678301234	1587.0	4982.7	5.703049316099463
435.1717325698944	1586.3666666666666	4999.633333333333	5.389995443544353
435.9477252093971	1586.7666666666667	5018.166666666667	6.30630465346218
436.72364574646633	1586.0333333333333	5058.5	5.343965453358631
437.49949417893686	1587.1333333333334	5123.6	5.839556225737009
438.27527050464346	1587.1	5225.0	6.446404593692
439.0509747214211	1587.2333333333333	5403.2	5.743477104361682
439.8266068271044	1587.2	5671.133333333333	6.978648229362232
440.6021668195283	1586.8	6027.366666666667	5.643804418074974
441.37765469652754	1586.2666666666667	6492.333333333333	6.360920429168499
442.1530704559369	1586.3	6986.3	6.275369855887039
442.9284140955914	1586.0	7419.6	5.232767570767719
443.7036856133256	1586.8666666666666	7729.633333333333	5.466385975752468
444.47888500697445	1586.5666666666666	7907.366666666667	6.846695361961782
445.2540122743727	1587.5333333333333	7936.366666666667	6.8857182707066675
446.0290674133552	1587.2	7891.9	6.952970808593305
446.8040504217568	1586.6666666666667	7795.0	5.720058218920745
447.5789612974122	1586.5	7724.2	6.750667242131471
448.35380003815635	1586.9	7671.633333333333	5.964854682002406
449.1285666418239	1586.7333333333333	7641.166666666667	6.737380222344336
449.90326110624983	1586.5333333333333	7639.633333333333	6.707300255108811
450.67788342926883	1586.8666666666666	7646.133333333333	6.542740661112322
451.4524336087157	1586.9333333333334	7682.5	5.874733677337819
452.22691164242536	1586.7333333333333	7727.566666666667	5.5803346379849925
453.00131752823256	1587.4666666666667	7790.566666666667	6.30702632276133
453.7756512639721	1587.0	7860.533333333334	5.526986019053733
454.5499128474788	1586.7	7932.266666666666	6.2940166189130355
455.32410227658755	1587.0333333333333	7977.466666666666	5.888844426151788
456.09821954913303	1586.4333333333334	7980.033333333334	4.76046840566964
456.8722646629501	1587.1	7959.6	4.987677912001946
457.6462376158736	1586.1666666666667	7905.466666666666	5.621282273487051
458.4201384057383	1586.9	7803.9	4.814044476247883
459.1939670303791	1587.0333333333333	7677.433333333333	5.3885250768741075
459.96772348763074	1586.6	7525.033333333334	5.179313126896212
460.741407775328	1586.7666666666667	7385.066666666667	4.32322132761383
461.51501989130577	1586.9333333333334	7251.533333333334	4.761544251477133
462.2885598333988	1586.7333333333333	7129.433333333333	4.983083608408804
463.0620275994419	1587.1666666666667	7042.433333333333	5.106375265413564
463.83542318726995	1587.0666666666666	6979.366666666667	3.612424416590923
464.6087465947177	1587.7333333333333	6926.6	4.037190259253853
465.38199781962	1587.6666666666667	6912.866666666667	4.632452803609316
466.1551768598116	1587.0333333333333	6912.366666666667	4.973168450847934
466.92828371312737	1586.6	6921.566666666667	3.416141362836418
467.7013183774021	1586.5333333333333	6954.466666666666	4.423704126575433
468.4742808504707	1586.8666666666666	6995.933333333333	3.692943117799739
469.24717113016777	1586.6	7055.3	4.143971390327707
470.0199892143283	1587.5	7113.066666666667	3.5064563053087254
470.792735100787	1587.1	7189.433333333333	2.490359722590572
471.5654087873788	1587.0	7270.633333333333	3.4034208769903684
472.33801027193834	1586.9333333333334	7338.466666666666	1.995507068382179
473.11053955230057	1586.9666666666667	7417.666666666667	3.2346954388377527
473.88299662630027	1586.5333333333333	7469.866666666667	2.715120693819734
474.65538149177223	1587.1	7531.6	3.4252902627823834
475.4276941465513	1586.5333333333333	7552.366666666667	3.802035516194226
476.1999345884722	1587.0	7551.433333333333	2.573088740443947
476.97210281536985	1586.9	7562.566666666667	3.099815628333517
477.74419882507897	1586.7333333333333	7544.5	2.8742842885405953
478.51622261543446	1587.0666666666666	7531.466666666666	3.6659653621932677
479.2881741842711	1587.3333333333333	7498.633333333333	2.244129078675314
480.06005352942367	1587.2333333333333	7438.8	1.5688405043229272
480.831860648727	1586.9666666666667	7402.7	2.0934705095893724
481.60359554001593	1586.5	7347.766666666666	1.1196048528752325
482.37525820112523	1586.2333333333333	7288.833333333333	0.05077448528043896
483.14684862988975	1586.7333333333333	7244.9	1.635405468315377
483.91836682414424	1586.9333333333334	7200.6	2.2441804133533263
484.68981278172356	1586.3	7151.166666666667	1.6002083160306169
485.46118650046253	1586.7	7115.833333333333	2.4628597428020527
486.23248797819593	1587.0666666666666	7071.033333333334	1.3616205951616147
487.0037172127586	1587.2	7032.6	1.7661581013010117
487.7748742019853	1586.4	6995.566666666667	1.3482630596587941
488.54595894371096	1587.2666666666667	6967.0	1.649979157871037
489.31697143577026	1586.6333333333334	6927.433333333333	0.8247886087545987
490.08791167599804	1586.5666666666666	6891.8	1.5225614175906206
490.8587796622292	1586.9333333333334	6858.9	1.2043884068903603
491.6295753922984	1586.9	6834.333333333333	0.4692449955265968
492.4002988640406	1586.9333333333334	6811.233333333334	0.8098837387596141
493.17095007529053	1587.6	6779.233333333334	1.6287022478590687
493.94152902388305	1586.8	6753.866666666667	1.5717833113454276
494.71203570765294	1586.6333333333334	6728.533333333334	1.6897047744859532
495.482470124435	1587.6333333333334	6689.466666666666	0.5252561179755112
496.25283227206404	1587.5666666666666	6657.1	0.5714928277245901
497.02312214837485	1587.0666666666666	6630.8	0.979839958907212
497.7933397512024	1586.8333333333333	6604.233333333334	1.086213433552868
498.56348507838123	1586.6333333333334	6575.366666666667	0.7144388195834211
499.3335581277464	1587.5666666666666	6571.366666666667	1.5976195272815383
500.10355889713264	1587.3333333333333	6552.333333333333	0.09331263159769579
500.8734873843747	1586.8666666666666	6551.766666666666	0.0787327971443621
501.6433435873074	1586.9333333333334	6559.0	1.36475333576871
502.4131275037657	1586.7666666666667	6564.366666666667	1.3428120234025225
503.1828391315842	1587.0	6562.8	-0.6454021001196756
503.95247846859786	1586.8	6578.433333333333	0.08991394034799076
504.72204551264144	1587.1333333333334	6611.033333333334	0.09798282977672192
505.49154026154974	1587.4666666666667	6649.833333333333	0.7498693984936464
506.2609627131576	1587.3666666666666	6687.7	0.08515856399778386
507.03031286529983	1586.5666666666666	6734.766666666666	0.4726647760568674
507.7995907158112	1586.9	6799.033333333334	1.1346839742109913
508.5687962625266	1587.4	6851.1	0.29988059033578024
509.33792950328075	1586.9666666666667	6938.033333333334	0.0838738010165076
510.1069904359085	1587.0333333333333	7018.133333333333	0.4747146070826058
510.8759790582447	1586.8333333333333	7102.6	0.8617113212114949
511.6448953681241	1587.2333333333333	7184.433333333333	-0.15515504502248392
512.4137393633815	1586.4	7283.733333333334	0.3609609654161693
513.1825110418519	1587.4333333333334	7376.7	-0.21249669266582738
513.9512104013698	1587.5	7484.166666666667	0.5576492601932296
514.7198374397702	1586.6666666666667	7599.266666666666	1.3842182210543759
515.4883921548881	1586.7	7702.4	0.7391643404145619
516.2568745445578	1586.8333333333333	7804.566666666667	0.23754719386181927
517.0252846066146	1586.2666666666667	7907.366666666667	0.009160833026623901
517.793622338893	1586.6666666666667	8005.2	-0.16912349873887866
518.561887739228	1586.3666666666666	8098.166666666667	0.5004892363700033
519.3300808054544	1587.2	8199.0	0.6968171491360592
520.0982015354069	1587.1333333333334	8291.3	-0.10795289190646404
520.8662499269203	1586.5666666666666	8383.2	-0.3491712407959269
521.6342259778296	1587.0666666666666	8467.666666666666	0.442055755448781
522.4021296859694	1588.2333333333333	8563.666666666666	0.6022696273695392
523.1699610491747	1586.5666666666666	8634.1	0.7298256667312806
523.9377200652801	1586.9	8718.466666666667	1.769627571442623
524.7054067321207	1586.2666666666667	8763.566666666668	0.435886715668963
525.4730210475309	1587.1333333333334	8817.6	-0.5842348099159053
526.2405630093459	1586.8666666666666	8885.633333333333	-0.19829621504127415
527.0080326154003	1587.4	8954.833333333334	0.45806992399298835
527.7754298635291	1587.6	8990.166666666666	-0.2736981794885046
528.5427547515668	1587.3333333333333	9041.366666666667	0.015537082849661401
529.3100072773485	1587.0666666666666	9079.466666666667	0.24545311223156197
530.077187438709	1587.5	9116.566666666668	0.6176404489264699
530.8442952334829	1587.1333333333334	9158.966666666667	0.3959408503391079
531.6113306595051	1587.0666666666666	9197.6	0.09702120179853956
532.3782937146104	1586.4333333333334	9237.2	0.6570767059342704
533.1451843966338	1587.3333333333333	9268.966666666667	-0.4313494743600295
533.9120027034099	1587.3	9323.2	0.5879979654574565
534.6787486327736	1586.7666666666667	9361.766666666666	-0.08936330326106111
535.4454221825597	1587.6	9394.766666666666	-0.16499740396571116
536.212023350603	1587.7666666666667	9443.433333333332	0.8300561759600941
536.9785521347383	1587.3666666666666	9460.333333333334	-0.07538254728422057
537.7450085328004	1587.2	9476.3	-0.262325472399108
538.5113925426242	1587.0	9522.4	1.2477818917088201
539.2777041620444	1586.7	9522.066666666668	0.8856876009457288
540.0439433888959	1587.4666666666667	9536.433333333332	0.5138760791248365
540.8101102210134	1586.7333333333333	9567.066666666668	0.45374189920835994
541.5762046562318	1586.7666666666667	9586.366666666667	0.3385366160050799
542.3422266923859	1586.4333333333334	9604.533333333333	0.03249977416045877
543.1081763273105	1587.0666666666666	9605.7	-0.4312657329355469
543.8740535588404	1587.4333333333334	9623.0	0.7609207088355263
544.6398583848105	1587.4333333333334	9635.866666666667	0.13492127226591594
545.4055908030555	1587.1666666666667	9634.9	0.2357103348057846
546.1712508114102	1587.3666666666666	9624.033333333333	-0.6084145036907987
546.9368384077096	1586.7666666666667	9633.6	-0.017989912678199226
547.7023535897882	1586.7666666666667	9642.5	0.5862308344534789
548.4677963554811	1587.0333333333333	9644.1	0.5771379983450183
549.2331667026231	1586.0	9641.766666666666	-0.19942492647056198
549.9984646290487	1586.7	9659.166666666666	0.6335023266577238
550.7636901325931	1587.2333333333333	9660.366666666667	0.38211279232904266
551.5288432110908	1586.8333333333333	9639.266666666666	-0.0611201308377478
552.2939238623768	1587.0333333333333	9642.2	0.6042684262960928
553.0589320842859	1586.7333333333333	9622.8	-0.3349384373913783
553.8238678746528	1586.7666666666667	9628.5	0.47910925270268373
554.5887312313124	1587.0	9632.366666666667	0.38343214594646763
555.3535221520995	1586.7	9625.166666666666	-0.34923434111938495
556.1182406348488	1587.1666666666667	9621.1	-0.27380508613167365
556.8828866773954	1587.2333333333333	9613.1	-0.9117288315969602
557.6474602775738	1587.0	9615.9	0.052291506172516856
558.411961433219	1586.8	9632.933333333332	0.22495638163892157
559.1763901421657	1587.4333333333334	9631.6	-0.5719039986202845
559.9407464022488	1587.0333333333333	9652.4	0.10591169219090522
560.7050302113031	1587.1333333333334	9664.1	-0.34936121159294947
561.4692415671633	1587.4	9676.9	0.044740801109180085
562.2333804676643	1586.6666666666667	9705.033333333333	0.1872739310773954
562.997446910641	1587.7333333333333	9699.566666666668	-0.9305702675122152
563.7614408939281	1586.7666666666667	9718.133333333333	-0.26340833675016767
564.5253624153604	1586.9333333333334	9736.166666666666	-0.49001610580585964
565.2892114727728	1586.9	9773.233333333334	1.3141182022727518
566.0529880639999	1587.5666666666666	9775.266666666666	0.16446228202381488
566.8166921868768	1587.6	9806.233333333334	0.02289909153656423
567.5803238392382	1586.2	9808.366666666667	-0.5806312051844267
568.3438830189189	1587.2666666666667	9833.3	0.028090016747442898
569.1073697237535	1587.2333333333333	9856.133333333333	0.3467798747648957
569.8707839515772	1587.0666666666666	9860.566666666668	-0.1679426664824873
570.6341257002246	1587.5	9873.5	0.4265021134396944
571.3973949675305	1587.1	9884.666666666666	0.3385971697825663
572.1605917513298	1587.1333333333334	9893.866666666667	0.1638485351814438
572.9237160494572	1586.4	9914.633333333333	-0.3666142211952323
573.6867678597476	1587.3	9917.6	-0.5418587004637672
574.4497471800358	1586.9666666666667	9925.4	-0.1701059934398878
575.2126540081566	1587.1666666666667	9938.6	0.09534817845856874
575.9754883419448	1586.8	9950.566666666668	0.19216761818084332
576.7382501792351	1586.9	9974.533333333333	0.46452398271077094
577.5009395178625	1586.8666666666666	9995.766666666666	0.16702408928706666
578.2635563556619	1586.8	9998.7	-0.29934259813219893
579.0261006904677	1587.4333333333334	10018.966666666667	0.111615795436431
579.7885725201152	1587.2333333333333	10020.333333333334	0.2833357731518343
580.5509718424388	1586.8333333333333	10045.166666666666	-0.2652023393320866
581.3132986552736	1587.5333333333333	10060.433333333332	0.25977924299837557
582.0755529564542	1587.5333333333333	10073.0	0.26451559032002026
582.8377347438156	1587.3333333333333	10076.766666666666	-0.18071735344043327
583.5998440151925	1586.8	10095.066666666668	-0.9330988945571171
584.3618807684197	1587.3333333333333	10126.666666666666	-0.2559104825650219
585.123845001332	1587.0333333333333	10151.933333333332	-0.36999841392695043
585.8857367117644	1586.8666666666666	10185.333333333334	0.1330257288310577
586.6475558975515	1586.6	10222.633333333333	-0.6532609261083538
587.4093025565281	1586.4	10274.2	0.31671248918040223
588.1709766865292	1586.8666666666666	10317.7	0.5076712810967683
588.9325782853895	1586.2666666666667	10363.6	-0.4450836779603274
589.6941073509438	1586.9333333333334	10437.8	0.5351709964789159
590.4555638810269	1586.5333333333333	10498.133333333333	-0.2435997427052509
591.2169478734736	1587.2333333333333	10577.0	0.2190599936619561
591.9782593261189	1587.3666666666666	10644.733333333334	0.06553566810450004
592.7394982367973	1586.7333333333333	10730.0	0.04433450549007238
593.5006646033439	1586.1	10809.3	-0.7511753050586032
594.2617584235933	1587.1333333333334	10910.566666666668	0.15219113498140294
595.0227796953804	1586.7666666666667	11006.766666666666	-0.05685719743534933
595.78372841654	1586.8333333333333	11115.866666666667	0.13370995290640794
596.544604584907	1587.1333333333334	11225.866666666667	-0.0015019045757905984
597.3054081983161	1587.5666666666666	11358.466666666667	0.8097033190834899
598.0661392546021	1586.8333333333333	11473.633333333333	0.457078107665752
598.8267977515999	1587.0	11577.666666666666	0.03912478047461523
599.5873836871442	1587.1666666666667	11679.766666666666	-0.6979750882731734
600.34789705907	1587.0	11813.666666666666	-0.44991564865941597
601.1083378652119	1586.6666666666667	11968.133333333333	0.41295479649293865
601.8687061034049	1586.9	12125.1	-0.12087009283710869
602.6290017714836	1587.6	12261.4	0.187204671104207
603.3892248672829	1586.8333333333333	12384.166666666666	0.18640370760982944
604.1493753886377	1587.4	12534.3	-0.2868720227802162
604.9094533333828	1586.5	12676.833333333334	-0.4879171434892041
605.6694586993528	1586.9666666666667	12810.9	0.49426955833474506
606.4293914843829	1586.9666666666667	12916.033333333333	-0.13159529122962507
607.1892516863076	1587.3333333333333	13065.166666666666	0.10091217911551752
607.9490393029618	1586.9	13221.833333333334	0.471817727905165
608.7087543321802	1586.8333333333333	13337.266666666666	-0.47529014744954473
609.4683967717978	1586.8666666666666	13492.4	0.2773241579339715
610.2279666196492	1586.8	13652.066666666668	0.3553002233584649
610.9874638735695	1587.1	13757.1	-0.31273166108642414
611.7468885313933	1587.2	13891.133333333333	-0.23172316233074966
612.5062405909555	1586.4333333333334	14037.4	0.2593549374164144
613.2655200500909	1586.9666666666667	14152.766666666666	0.25928958339024893
614.0247269066342	1587.5333333333333	14252.066666666668	0.15205528920639944
614.7838611584203	1586.9	14343.7	-0.8060979176430539
615.5429228032841	1586.9666666666667	14464.533333333333	-0.2640979659236104
616.3019118390603	1586.6333333333334	14562.466666666667	-0.21192170223419415
617.0608282635836	1587.2666666666667	14681.9	-0.04421886552468709
617.8196720746892	1587.5333333333333	14782.166666666666	0.5840760092246673
618.5784432702114	1586.9333333333334	14859.733333333334	0.41465930556845504
619.3371418479854	1586.6333333333334	14926.6	0.049921899837927
620.0957678058459	1586.1333333333334	14984.733333333334	0.04646172402770079
620.8543211416277	1586.9333333333334	15037.266666666666	0.1420937530923765
621.6128018531655	1587.1666666666667	15098.033333333333	-0.25921826463335185
622.3712099382943	1586.9666666666667	15163.9	-0.09168831200217682
623.1295453948488	1586.6	15241.433333333332	0.841531812351323
623.8878082206638	1587.5333333333333	15298.966666666667	0.035898563166708676
624.6459984135743	1586.6666666666667	15347.9	0.8560994594745802
625.4041159714149	1587.1	15377.133333333333	-0.2781022842206954
626.1621608920203	1587.3666666666666	15450.566666666668	0.22874839307112804
626.9201331732256	1587.3666666666666	15489.433333333332	0.07289843056824388
627.6780328128656	1587.5	15503.166666666666	0.17792792363924323
628.4358598087749	1587.0	15536.733333333334	-0.007264262992994424
629.1936141587885	1585.8333333333333	15567.233333333334	-0.19150863743983756
629.9512958607411	1587.2333333333333	15588.4	-0.16126599261483973
630.7089049124675	1586.2666666666667	15604.066666666668	-0.008261693010675248
631.4664413118026	1587.1666666666667	15616.533333333333	0.07326895092918292
632.2239050565811	1587.4333333333334	15656.033333333333	0.030870869704218908
632.9812961446379	1586.8333333333333	15682.266666666666	0.40792383082000194
633.7386145738079	1586.3666666666666	15704.7	-0.3146738504102697
634.4958603419257	1586.3666666666666	15708.6	0.3856029128320855
635.2530334468262	1586.9	15704.333333333334	0.03896820413357957
636.0101338863443	1587.0	15691.8	-0.038999606117390784
636.7671616583146	1587.1	15664.633333333333	-0.42244198630403573
637.5241167605723	1586.2333333333333	15661.833333333334	0.08125757538973041
638.2809991909518	1587.1666666666667	15663.0	0.032912083407501624
639.037808947288	1586.8	15648.7	-0.08955576032607931
639.7945460274159	1586.9333333333334	15649.433333333332	0.19975705459894913
640.5512104291702	1586.7333333333333	15632.766666666666	0.11544765266622083
641.3078021503857	1586.8	15589.7	-0.9469800478127092
642.0643211888971	1587.2666666666667	15588.833333333334	0.10030170329624297
642.8207675425394	1586.7666666666667	15567.466666666667	0.10873711506245885
643.5771412091474	1586.6	15537.633333333333	0.37475828927065324
644.3334421865558	1586.7	15499.266666666666	-0.43888303054761196
645.0896704725996	1586.8666666666666	15467.333333333334	-0.05944346580173796
645.8458260651132	1586.6333333333334	15437.1	-0.7205886159995303
646.6019089619319	1586.4333333333334	15452.933333333332	0.1388728269049241
647.3579191608902	1586.3333333333333	15438.2	-0.6005128537103341
648.1138566598231	1586.9	15428.133333333333	0.0930946706344737
648.8697214565653	1586.4	15416.9	-0.4393946352515037
649.6255135489516	1586.4	15405.6	0.0010475642721184844
650.3812329348169	1587.0666666666666	15385.066666666668	-0.22551353578341568
651.1368796119959	1587.0	15419.733333333334	-0.052323753867773305
651.8924535783235	1587.0666666666666	15409.8	-0.16125352549663588
652.6479548316345	1586.9	15362.166666666666	-0.20697875696723497
653.4033833697637	1587.2333333333333	15334.066666666668	-0.36421209939782134
654.1587391905458	1587.0	15304.866666666667	-0.04432039366541213
654.9140222918159	1587.7666666666667	15296.766666666666	-0.4475065169798429
655.6692326714084	1587.1333333333334	15309.666666666666	0.3387686144500801
656.4243703271585	1587.1	15328.766666666666	0.2992895982165843
657.1794352569008	1586.9333333333334	15338.0	0.1979627580667155
657.9344274584702	1587.3	15353.9	-0.37734806181849195
658.6893469297014	1587.0	15387.866666666667	0.0325188103811041
659.4441936684294	1586.9333333333334	15411.133333333333	-0.030367277804602057
660.1989676724888	1586.7	15447.3	-0.23284636406986775
660.9536689397146	1587.1333333333334	15498.766666666666	0.192554173435927
661.7082974679414	1587.0666666666666	15554.433333333332	-0.057001031000025765
662.4628532550042	1587.4666666666667	15588.033333333333	-0.11165684920865993
663.2173362987378	1586.9666666666667	15655.533333333333	0.31086767937602755
663.9717465969768	1587.1666666666667	15683.066666666668	0.8707409203526091
664.7260841475563	1586.9333333333334	15705.166666666666	-0.3187745881506805
665.480348948311	1586.6	15771.666666666666	0.05613353999102869
666.2345409970756	1586.7666666666667	15834.233333333334	-0.29557697429807206
666.988660291685	1587.0333333333333	15906.433333333332	0.11728834758232998
667.742706829974	1587.1666666666667	15974.433333333332	-0.3862094255371963
668.4966806097776	1587.4666666666667	16101.6	-0.26622576881199744
669.2505816289303	1586.8	16170.433333333332	-0.23221863231768144
670.0044098852671	1586.7333333333333	16281.633333333333	0.6802767156204048
670.7581653766227	1587.3	16372.1	0.15963018597342
671.511848100832	1586.8333333333333	16464.633333333335	-0.009730148652045488
672.2654580557298	1587.3333333333333	16553.566666666666	-0.3790068807386737
673.0189952391509	1587.2	16675.066666666666	0.748077619290582
673.7724596489301	1586.9	16770.1	0.2327051085914398
674.5258512829022	1586.6333333333334	16864.733333333334	0.011370528199010957
675.279170138902	1586.1	16942.066666666666	-0.7619971783721293
676.0324162147645	1587.3	17022.066666666666	-0.01219270999134766
676.7855895083242	1587.1666666666667	17155.8	-0.49997102050188336
677.5386900174161	1586.9666666666667	17277.633333333335	0.45970670281907017
678.2917177398749	1586.8	17393.966666666667	-0.516214257691766
679.0446726735356	1586.8333333333333	17531.8	0.05175355331361875
679.797554816233	1586.8	17668.8	0.23050386451069424
680.5503641658016	1587.6	17787.133333333335	-0.1795836586828537
681.3031007200765	1586.9666666666667	17899.433333333334	0.03993704259497348
682.0557644768925	1586.5	18026.833333333332	0.5974214452935321
682.8083554340842	1587.1666666666667	18097.666666666668	0.444767612851258
683.5608735894867	1587.0333333333333	18222.333333333332	-0.33403856832044876
684.3133189409347	1586.6	18356.433333333334	0.07856244357853827
685.0656914862628	1587.6666666666667	18478.666666666668	0.008570614868408584
685.8179912233061	1586.8666666666666	18641.4	0.42972297822243016
686.5702181498993	1587.0666666666666	18768.833333333332	-0.3200507145294563
687.3223722638772	1586.2	18877.866666666665	-0.8372238659726209
688.0744535630747	1586.8333333333333	19031.933333333334	0.1352835022023118
688.8264620453265	1586.4666666666667	19143.833333333332	-0.019788142317845214
689.5783977084674	1587.3333333333333	19275.333333333332	0.369271245674673
690.3302605503324	1587.3666666666666	19392.233333333334	0.2838518152746099
691.082050568756	1587.1333333333334	19509.3	-0.13406444016238522
691.8337677615733	1587.1666666666667	19598.333333333332	-0.11572464043612386
692.585412126619	1587.0333333333333	19706.366666666665	0.1814000473356161
693.3369836617278	1586.7	19773.9	-0.08197726961718363
694.0884823647348	1586.7666666666667	19828.333333333332	0.047618529651485005
694.8399082334745	1586.9	19854.233333333334	-0.3422161731261565
695.5912612657819	1587.8	19941.066666666666	0.24853324843103872
696.3425414594917	1586.3333333333333	20025.8	0.45558610258641863
697.0937488124388	1586.8666666666666	20104.833333333332	0.1649812926004561
697.8448833224579	1586.9	20161.966666666667	-0.4541236800712373
698.5959449873841	1586.7333333333333	20184.933333333334	-0.14864530120661554
699.3469338050518	1587.1666666666667	20264.133333333335	0.07209011295556791
700.0978497732962	1587.1666666666667	20302.233333333334	-0.2273554272632151
700.8486928899517	1587.4666666666667	20354.266666666666	-0.22210291702039275
701.5994631528534	1586.9666666666667	20370.333333333332	-0.2257586276228788
702.3501605598362	1586.9666666666667	20366.633333333335	-0.21424606083739445
703.1007851087347	1586.3333333333333	20365.933333333334	-0.03391660995269266
703.8513367973837	1586.9333333333334	20381.066666666666	-0.010783590733654893
704.6018156236181	1587.2333333333333	20385.4	0.36363976348532207
705.3522215852728	1586.8333333333333	20353.033333333333	-0.19974991417552612
706.1025546801824	1586.9	20361.066666666666	0.2190434367139204
706.8528149061818	1587.2666666666667	20320.133333333335	-0.13367127187753222
707.603002261106	1587.5	20302.866666666665	0.22901869299719801
708.3531167427894	1587.1666666666667	20283.566666666666	-0.6182194984897182
709.1031583490673	1587.5666666666666	20283.9	-0.1408988832058172
709.8531270777742	1586.7333333333333	20232.633333333335	-0.45550173583718895
710.6030229267449	1586.7333333333333	20178.366666666665	-0.6893416454419039
711.3528458938142	1587.1333333333334	20110.1	-0.5545408709492841
712.1025959768172	1586.9666666666667	20088.3	0.30135015881199734
712.8522731735884	1586.6	20008.933333333334	0.14854378791660505
713.6018774819628	1586.5333333333333	19922.033333333333	0.07817080395825574
714.351408899775	1587.0333333333333	19817.7	-0.39209507999028487
715.1008674248601	1587.6	19762.2	-0.058938685452614326
715.8502530550527	1587.1333333333334	19675.666666666668	0.048821818038384875
716.5995657881876	1587.2	19556.466666666667	0.4021928349336523
717.3488056220998	1586.8333333333333	19428.533333333333	0.22399993956902567
718.097972554624	1587.5	19358.2	0.26646458683389457
718.8470665835949	1586.3666666666666	19269.233333333334	-0.09331867751990494
719.5960877068475	1586.8333333333333	19209.9	0.38296488787409827
720.3450359222164	1586.4666666666667	19161.766666666666	0.2702522214420173
721.0939112275368	1586.6	19100.266666666666	-0.1892460540461628
721.842713620643	1586.5333333333333	19049.433333333334	-0.19891084943304113
722.5914430993702	1586.5	19012.566666666666	-0.6134813251890051
723.340099661553	1587.4	18977.966666666667	-0.34116352009904977
724.0886833050263	1587.1333333333334	18943.466666666667	0.15600002879221792
724.837194027625	1587.2666666666667	18918.366666666665	0.35430715814852903
725.5856318271836	1586.7	18862.466666666667	0.3671837190810743
726.3339967015373	1587.5333333333333	18817.733333333334	0.196646814273642
727.0822886485207	1587.6333333333334	18814.866666666665	0.4371892156350764
727.8305076659686	1587.0666666666666	18776.1	-0.31739073713836946
728.5786537517159	1586.9333333333334	18733.366666666665	0.20352045278351447
729.3267269035974	1586.7333333333333	18684.8	0.04487602258332602
730.0747271194479	1586.8	18623.133333333335	-0.5884721211877484
730.822654397102	1586.2333333333333	18598.733333333334	-0.19907248408348785
731.5705087343949	1587.2	18566.633333333335	-0.2147993689426908
732.3182901291611	1587.0666666666666	18555.033333333333	-0.22347183999307896
733.0659985792356	1586.8333333333333	18546.266666666666	0.21430514082584526
733.8136340824532	1586.5	18519.7	0.4447845934290319
734.5611966366486	1587.0333333333333	18475.866666666665	0.027430081625560362
735.3086862396566	1587.1	18436.133333333335	-0.46113890390910073
736.056102889312	1586.7666666666667	18440.533333333333	-1.0817830250435698
736.8034465834498	1587.2333333333333	18472.0	-0.03172151029550407
737.5507173199047	1587.4	18497.466666666667	0.5293840803499519
738.2979150965115	1588.0666666666666	18487.2	0.20564240906506018
739.045039911105	1587.0333333333333	18465.533333333333	-0.22036983286512124
739.79209176152	1587.0666666666666	18479.533333333333	-0.23988774826629117
740.5390706455914	1586.6333333333334	18481.0	0.39691780019052775
741.285976561154	1586.7	18465.7	0.07033400732312332
742.0328095060426	1586.8666666666666	18442.6	0.29296535014219083
742.7795694780918	1586.3666666666666	18409.466666666667	-0.4231657725023637
743.5262564751367	1587.0666666666666	18403.866666666665	0.4220139112589874
744.272870495012	1586.9	18355.7	0.2582030422945901
745.0194115355524	1587.1	18295.466666666667	0.24353261927791078
745.765879594593	1587.1333333333334	18268.3	0.03731846309772462
746.5122746699683	1587.0666666666666	18272.066666666666	0.2421375322655926
747.2585967595134	1587.4333333333334	18295.066666666666	0.05025754185646568
748.0048458610628	1587.1666666666667	18307.466666666667	-0.15495105742862303
748.7510219724516	1586.4666666666667	18296.966666666667	-0.35071413206806185
749.4971250915144	1587.5666666666666	18306.466666666667	-0.6100134784174811
750.243155216086	1586.7333333333333	18342.266666666666	-0.10280171502699878
750.9891123440015	1586.9	18430.2	0.4308131858144728
751.7349964730954	1587.7	18457.366666666665	0.3098979454220086
752.4808076012027	1585.9666666666667	18467.333333333332	-0.26661374114077924
753.2265457261582	1587.1	18508.9	-0.2540071480588463
753.9722108457964	1587.5333333333333	18600.233333333334	-0.17355342976614851
754.7178029579526	1587.0666666666666	18622.166666666668	-0.14699107794744984
755.4633220604613	1587.7333333333333	18654.666666666668	0.08058820143196693
756.2087681511574	1587.2333333333333	18679.866666666665	0.36179523299444455
756.9541412278757	1586.9666666666667	18716.5	-0.30244702674777757
757.699441288451	1586.8333333333333	18811.0	-0.052106328538563534
758.4446683307182	1586.6666666666667	18885.633333333335	0.3415653672668095
759.1898223525119	1586.9333333333334	18970.1	0.1932496733931785
759.9349033516671	1587.6	19020.9	0.3954468441006699
760.6799113260186	1587.8333333333333	19102.966666666667	0.1951008487004737
761.424846273401	1586.8	19167.3	0.13588881796336197
762.1697081916495	1586.4	19231.333333333332	0.08123044715552567
762.9144970785986	1588.1333333333334	19274.733333333334	-0.24139041303179817
763.6592129320832	1587.4333333333334	19296.9	-0.4403785240869229
764.4038557499381	1586.8	19349.033333333333	-0.050527977039404974
765.1484255299982	1586.5333333333333	19392.133333333335	-0.38601753253911536
765.8929222700982	1587.0333333333333	19465.866666666665	0.3483104303430258
766.637345968073	1587.3333333333333	19541.066666666666	0.03951155499879935
767.3816966217572	1586.3	19636.3	0.01122844200568959
768.1259742289859	1586.8333333333333	19704.6	-0.22127254066029767
768.8701787875938	1587.3333333333333	19828.033333333333	0.2667437168004692
769.6143102954156	1587.3	19867.2	-0.019797910228506726
770.3583687502863	1587.6	19957.1	0.23963989423108495
771.1023541500406	1587.9	20027.933333333334	-0.3570542543371202
771.8462664925133	1587.3	20131.1	0.43348495551571803
772.5901057755393	1586.7666666666667	20205.466666666667	0.0785370065411125
773.3338719969533	1587.1333333333334	20273.9	-0.07668770552187817
774.0775651545903	1586.9666666666667	20366.433333333334	0.011563168199131604
774.8211852462848	1587.2666666666667	20402.933333333334	-0.5290142250272651
775.5647322698719	1586.7333333333333	20494.766666666666	0.18302318411678015
776.3082062231862	1586.7666666666667	20557.066666666666	-0.17090368275541326
777.0516071040627	1587.0333333333333	20644.766666666666	0.09496187999224243
777.7949349103361	1587.1333333333334	20747.133333333335	-0.5210220526210446
778.5381896398412	1587.4	20860.3	-0.19224711304861594
779.281371290413	1587.0	20968.1	-0.20834575702065128
780.024479859886	1587.2666666666667	21081.966666666667	-0.6159090729438896
780.7675153460953	1586.4	21201.966666666667	-0.49639687627785983
781.5104777468754	1586.8333333333333	21286.733333333334	-0.3408368837558479
782.2533670600615	1586.8333333333333	21388.366666666665	0.3495963731641482
782.996183283488	1587.2	21513.866666666665	0.5888542492571485
783.73892641499	1586.4	21650.633333333335	0.49668065107627
784.4815964524023	1586.7	21757.733333333334	-0.0545407657497571
785.2241933935596	1587.1	21889.766666666666	-0.3649198271843527
785.9667172362967	1586.5666666666666	22035.166666666668	-0.5963878998692024
786.7091679784486	1587.3	22139.633333333335	-0.061980289893389065
787.4515456178499	1586.9	22251.9	-0.2017062139554396
788.1938501523355	1586.7333333333333	22377.366666666665	-0.09747082382297836
788.9360815797401	1586.8666666666666	22473.833333333332	-0.4765821896283958
789.6782398978987	1586.8333333333333	22589.233333333334	0.28062660743437656
790.420325104646	1587.3	22656.266666666666	-0.2630795244291353
791.1623371978169	1586.9666666666667	22710.666666666668	-0.5143701908741617
791.9042761752461	1586.9333333333334	22813.766666666666	-0.0361439526062613
792.6461420347684	1587.7	22884.9	-0.3329431967142003
793.3879347742187	1586.8333333333333	23023.0	-0.17082484585266342
794.1296543914318	1586.4333333333334	23091.166666666668	-0.14470885211541729
794.8713008842426	1587.6666666666667	23211.066666666666	0.09708577876616625
795.6128742504857	1587.4666666666667	23368.666666666668	-0.4351159240943169
796.354374487996	1586.8666666666666	23493.066666666666	-0.27152014876418296
797.0958015946084	1587.1333333333334	23593.966666666667	0.2829537323661027
797.8371555681575	1586.2333333333333	23721.133333333335	-0.04643234574691122
798.5784364064783	1587.3333333333333	23816.166666666668	-0.1373915884523517
799.3196441074057	1586.7333333333333	23924.3	0.09009216850945208
800.0607786687742	1586.8	24000.633333333335	-0.07814356426678967
800.8018400884189	1586.6333333333334	24082.9	0.3824108814355557
801.5428283641745	1587.1666666666667	24171.433333333334	0.19234215858888273
802.2837434938757	1587.3333333333333	24285.733333333334	-0.14602603019350627
803.0245854753575	1587.3666666666666	24436.3	0.33528986985325704
803.7653543064547	1587.1666666666667	24537.3	-0.4772380716354592
804.5060499850019	1586.6333333333334	24666.833333333332	0.6107193113177137
805.2466725088342	1587.1	24698.033333333333	-0.3994537552792037
805.9872218757862	1586.6333333333334	24812.166666666668	-0.38751986605054234
806.7276980836928	1587.4333333333334	24972.566666666666	0.16222045125637552
807.4681011303886	1587.4666666666667	25108.366666666665	0.3220118143590283
808.2084310137088	1587.3666666666666	25168.7	0.0196451115925879
808.948687731488	1586.9333333333334	25278.933333333334	0.5790296384431803
809.688871281561	1586.7	25321.966666666667	-0.10977073186864125
810.4289816617627	1587.1666666666667	25384.033333333333	0.17584460213211262
811.1690188699278	1587.0	25462.066666666666	0.2535254148016461
811.9089829038911	1586.5666666666666	25509.366666666665	-0.14218304664852022
812.6488737614875	1586.8	25591.666666666668	0.20207360922918072
813.3886914405518	1586.9	25702.033333333333	-0.559126026413532
814.1284359389189	1587.2666666666667	25828.966666666667	-0.43154142658567124
814.8681072544233	1586.4	25954.566666666666	-0.1342398683889856
815.6077053849002	1586.9333333333334	26125.533333333333	-0.016518212448645334
816.3472303281842	1587.2	26183.6	0.10595391057537318
817.0866820821101	1587.0666666666666	26224.9	0.07639098162965478
817.8260606445127	1586.6	26272.933333333334	-0.057465052864681045
818.5653660132269	1587.2	26317.966666666667	-0.06321463351066793
819.3045981860876	1586.8666666666666	26433.066666666666	0.14918241529840448
820.0437571609293	1587.4	26595.533333333333	-0.19040680753875378
820.7828429355872	1587.2	26710.4	0.3643236197658656
821.5218555078957	1587.0	26774.2	0.45026692035375715
822.26079487569	1587.2333333333333	26853.833333333332	0.11689740392238122
822.9996610368046	1586.9	26941.033333333333	0.3672898201807878
823.7384539890745	1586.9	27003.266666666666	0.27063160166474526
824.4771737303345	1587.0	27069.766666666666	-0.08861286334503202
825.2158202584193	1586.6	27108.033333333333	-0.08677728065207478
825.9543935711638	1587.1666666666667	27211.233333333334	0.18421487904409117
826.6928936664028	1586.8333333333333	27309.666666666668	0.32879218445796704
827.4313205419711	1587.1666666666667	27362.533333333333	-0.37052444436747256
828.1696741957036	1586.4666666666667	27441.633333333335	-0.14219303797816382
828.907954625435	1587.5333333333333	27547.933333333334	-0.1605698039592794
829.646161829	1586.5	27655.2	0.12163221396529537
830.3842958042337	1586.8333333333333	27740.0	0.028784355572601564
831.1223565489707	1587.1	27806.666666666668	-0.025949107792915517
831.8603440610459	1586.7	27867.666666666668	-0.030294881853756186
832.598258338294	1587.1666666666667	27884.866666666665	-0.36646818062161046
833.3360993785501	1587.2666666666667	27926.8	-0.08792876998620891
834.0738671796487	1586.8	27999.2	0.1831020494750462
834.8115617394246	1586.9	28121.233333333334	0.08075268420223403
835.5491830557129	1586.5666666666666	28225.066666666666	-0.30313488135452926
836.2867311263482	1586.5333333333333	28339.233333333334	-0.010822311287432666
837.0242059491653	1586.7	28451.6	0.031255140052983854
837.7616075219992	1587.3	28540.266666666666	-0.31945795656600057
838.4989358426844	1586.1333333333334	28548.233333333334	-0.08321458117248573
839.2361909090561	1586.9	28565.0	-0.07136210561294623
839.9733727189487	1586.8	28638.466666666667	-0.29636751710820175
840.7104812701973	1587.0333333333333	28783.233333333334	-0.42137552543224266
841.4475165606366	1586.8666666666666	28987.733333333334	-0.16533333472492848
842.1844785881015	1586.3333333333333	29132.9	0.2060557177972332
842.9213673504267	1586.2333333333333	29254.833333333332	-0.1741939251523671
843.6581828454471	1587.1	29288.333333333332	-0.07629194032188949
844.3949250709974	1587.1666666666667	29322.833333333332	-0.027140273557757128
845.1315940249126	1587.1	29473.833333333332	0.6972146264342898
845.8681897050272	1586.7666666666667	29566.233333333334	0.6068126242532945
846.6047121091764	1587.1	29665.3	0.08662562623223644
847.3411612351948	1586.8333333333333	29764.6	0.004110063484443302
848.0775370809172	1586.8	29841.766666666666	0.06097414306265749
848.8138396441784	1586.9333333333334	29858.7	-0.01792128689775193
849.5500689228132	1587.0333333333333	29886.9	-0.5061284766364292
850.2862249146566	1586.8333333333333	29999.933333333334	-0.10596313263739425
851.0223076175432	1586.8666666666666	30111.9	0.26753541016187676
851.7583170293079	1586.1333333333334	30341.366666666665	0.3278619894397178
852.4942531477856	1587.6	30434.5	0.0376395125586589
853.2301159708109	1586.4	30420.533333333333	0.025605846233846964
853.9659054962187	1587.0333333333333	30455.966666666667	0.33459961888816375
854.7016217218439	1586.9	30475.2	0.18846171698225825
855.4372646455213	1586.9333333333334	30667.2	0.12745837135463725
856.1728342650856	1586.4	30786.866666666665	-0.13779998126133147
856.9083305783716	1586.9333333333334	30900.066666666666	0.188694186322046
857.6437535832143	1587.0666666666666	31013.533333333333	-0.4061644305342677
858.3791032774483	1587.0	31079.566666666666	-0.2041464067735173
859.1143796589085	1586.8	31131.733333333334	0.16760614939725743
859.8495827254299	1586.2666666666667	31261.0	-0.02146437147595921
860.5847124748469	1587.1666666666667	31347.5	-0.3637014226064611
861.3197689049947	1586.9	31421.8	0.48500524847776505
862.0547520137079	1586.9	31543.633333333335	0.1464483401474335
862.7896617988213	1587.2333333333333	31675.6	-0.13084825099530237
863.5244982581698	1586.7333333333333	31811.1	-0.019158268674586258
864.2592613895882	1586.8666666666666	31804.733333333334	0.001437213305955381
864.9939511909114	1586.9	31771.8	0.043645204217173245
865.728567659974	1587.1	31796.433333333334	-0.039293084393208465
866.4631107946109	1586.6	31815.833333333332	-0.31690963899943586
867.197580592657	1587.1	31914.233333333334	-0.0930721551439789
867.931977051947	1586.8333333333333	32047.3	-0.31118037832972895
868.6663001703158	1586.6	32120.533333333333	-0.3270136470718263
869.4005499455982	1586.8	32139.1	-0.3817361652820937
870.1347263756289	1586.0666666666666	32135.566666666666	0.24790459991781977
870.8688294582428	1587.0333333333333	32265.9	0.46740421057396897
871.6028591912748	1586.5333333333333	32314.566666666666	-0.21336334298652418
872.3368155725594	1587.2	32480.7	-0.16491347661592207
873.0706985999318	1586.5666666666666	32532.766666666666	-0.11833605320483764
873.8045082712266	1587.0666666666666	32597.133333333335	0.21759808444401954
874.5382445842787	1587.3333333333333	32720.9	-0.37043095643360807
875.2719075369228	1586.9	32844.76666666667	-0.12224933997049303
876.0054971269938	1586.4666666666667	33022.5	-0.3355792073416652
876.7390133523264	1586.3333333333333	33172.5	-0.23047237527154374
877.4724562107556	1586.3333333333333	33413.96666666667	0.09097754095483807
878.2058257001161	1587.2333333333333	33613.333333333336	-0.23453576879865423
878.9391218182427	1586.9	33737.46666666667	0.3180080545670053
879.6723445629702	1586.7	33848.933333333334	-0.01705075836863409
880.4054939321335	1586.9	33932.8	0.16070101271361073
881.1385699235674	1587.2333333333333	34042.46666666667	-0.11417241794390251
881.8715725351066	1586.8666666666666	34221.1	0.0070976270231646365
882.604501764586	1586.9333333333334	34476.63333333333	0.15936443037886422
883.3373576098403	1586.2333333333333	34664.3	0.15407871186221445
884.0701400687044	1586.2333333333333	34766.433333333334	-0.2228914998960996
884.8028491390132	1587.2666666666667	34872.333333333336	-0.15480544010342928
885.5354848186014	1587.1666666666667	34982.13333333333	-0.12352792231960427
886.2680471053038	1586.9	35153.566666666666	0.1893712488236873
887.0005359969554	1587.0333333333333	35381.36666666667	0.5778271539300184
887.7329514913906	1586.8	35480.7	0.3123309670498047
888.4652935864447	1587.0666666666666	35653.23333333333	0.4340927775878264
889.1975622799522	1587.1333333333334	35873.933333333334	-0.003799939760456691
889.929757569748	1586.6	36144.46666666667	0.14370838346483578
890.6618794536669	1586.6666666666667	36418.9	0.15795897587964708
891.3939279295437	1587.1333333333334	36540.3	-0.012424861920023164
892.1259029952132	1586.3333333333333	36647.26666666667	-0.22827091227308438
892.8578046485103	1586.3333333333333	36844.166666666664	-0.2668009584667228
893.5896328872698	1586.9666666666667	36977.6	-0.41662044559874806
894.3213877093264	1586.4666666666667	37173.96666666667	0.016271729036673423
895.0530691125149	1586.6666666666667	37402.066666666666	-0.15720423717250695
895.7846770946703	1587.1333333333334	37742.0	-0.20935980112047078
896.5162116536272	1586.7666666666667	37916.2	-0.0888515215464105
897.2476727872206	1586.9666666666667	37994.833333333336	0.07316817641196979
897.9790604932853	1586.6	38081.86666666667	-0.13444943669546977
898.7103747696559	1587.4	38162.6	0.3294309345656511
899.4416156141674	1586.9	38275.0	0.2506322026185874
900.1727830246544	1586.5666666666666	38475.4	0.08477431202281664
900.9038769989521	1586.2	38695.8	-0.12637425401179508
901.634897534895	1587.4333333333334	38967.36666666667	-0.4168998806330933
902.365844630318	1586.9	39222.2	-0.2561025165127353
903.0967182830558	1586.7	39365.2	-0.06130666268458708
903.8275184909435	1586.2333333333333	39525.63333333333	0.05914715634551189
904.5582452518156	1587.4333333333334	39634.9	-0.11413044210961261
905.288898563507	1587.0	39765.4	-0.29452290930768665
906.0194784238527	1587.0	39860.4	-0.4449589806974053
906.7499848306873	1587.1666666666667	40116.26666666667	-0.24791006928670176
907.4804177818455	1586.8666666666666	40311.6	-0.5219273281000704
908.2107772751625	1587.0	40535.23333333333	0.13940432935670424
908.9410633084728	1586.0	40773.96666666667	0.2594042782366665
909.6712758796114	1586.8	40858.03333333333	0.2109065140928634
910.4014149864129	1586.6333333333334	40943.6	-0.20703621065723077
911.1314806267123	1586.2	41068.7	0.1877682913365138
911.8614727983444	1586.9333333333334	41239.3	-0.11462155056382704
912.5913914991438	1586.8	41452.3	-0.14232485295018033
913.3212367269456	1586.8333333333333	41646.8	0.3582657138461476
914.0510084795844	1586.0666666666666	41798.03333333333	-0.19004070874155563
914.7807067548952	1587.0666666666666	41981.26666666667	0.1301115121722105
915.5103315507125	1586.5666666666666	42070.46666666667	0.10407004350691001
916.2398828648716	1586.4333333333334	42225.9	0.2597601094715915
916.9693606952068	1586.8333333333333	42322.8	-0.3285961375749573
917.6987650395532	1586.7333333333333	42428.46666666667	0.07763218710487717
918.4280958957455	1586.8666666666666	42520.4	-0.15346057442920444
919.1573532616186	1587.1666666666667	42628.0	0.03068891137604797
919.8865371350073	1586.8333333333333	42644.7	-0.016218713376404677
920.6156475137464	1587.0	42660.666666666664	-0.19768039474084678
921.3446843956707	1585.9333333333334	42638.86666666667	0.04478627851143827
922.0736477786149	1587.0333333333333	42598.13333333333	-0.0141193456493229
922.802537660414	1586.8	42651.5	-0.09094286586027485
923.5313540389027	1586.9	42719.2	0.254181737541341
924.2600969119159	1587.2666666666667	42686.26666666667	0.23218454236343772
924.9887662772883	1587.5666666666666	42646.86666666667	0.18619951032465143
925.7173621328548	1586.7333333333333	42641.46666666667	0.3936958607170686
926.4458844764501	1586.8	42599.36666666667	0.21466291055339087
927.1743333059092	1587.2	42428.13333333333	-0.31145874876710206
927.9027086190666	1587.4	42189.166666666664	0.28105082267133036
928.6310104137575	1586.5	41676.73333333333	-0.08412756701205418
929.3592386878165	1586.8	41058.26666666667	-0.043642028916357836
930.0873934390784	1586.7666666666667	40297.333333333336	0.004113658825398694
930.815474665378	1586.8333333333333	39527.1	-0.032431376905971004
931.5434823645503	1586.5	38620.5	-0.10552939121076355
932.2714165344298	1586.5333333333333	37542.03333333333	0.14335716328656414
932.9992771728516	1586.8	36447.96666666667	0.02325523829196948
933.7270642776504	1586.7666666666667	35409.0	-0.055638614653634594
934.4547778466609	1586.2666666666667	34367.23333333333	0.33266154235159295
935.1824178777181	1586.1	33487.7	-0.09165499380989349
935.9099843686568	1587.1333333333334	32744.933333333334	0.2467823967269662
936.6374773173115	1586.9333333333334	32238.333333333332	-0.13883234307137626
937.3648967215174	1586.9333333333334	31911.666666666668	0.26168417501615854
938.0922425791092	1586.5666666666666	31720.966666666667	0.0557296559081712
938.8195148879216	1586.9	31778.766666666666	0.061857694656782036
939.5467136457895	1586.3666666666666	31945.8	0.08917756095934372
940.2738388505477	1587.0333333333333	32220.7	-0.14316442671750432
941.000890500031	1586.4	32583.433333333334	-0.4947677505693799
941.7278685920743	1586.3333333333333	33146.36666666667	-0.06513004560887892
942.4547731245123	1587.9333333333334	33768.13333333333	0.2204858056876729
943.1816040951798	1586.9	34413.53333333333	0.10673465351065328
943.9083615019116	1587.1333333333334	35103.166666666664	0.03369161981039385
944.6350453425426	1587.1666666666667	35842.7	-0.04225821941534676
945.3616556149077	1587.1666666666667	36669.26666666667	0.17871241512108368
946.0881923168415	1586.5666666666666	37468.36666666667	-0.0012103458486735512
946.8146554461789	1587.0666666666666	38230.23333333333	0.32091242641551865
947.5410450007547	1586.6	38992.23333333333	-0.439424881813315
948.2673609784038	1586.4333333333334	39788.433333333334	0.06897358992477459
948.9936033769609	1586.1	40573.86666666667	0.34285288994414376
949.7197721942608	1586.7	41295.96666666667	-0.008384841034866954
950.4458674281384	1587.1666666666667	42013.566666666666	-0.13641268440853122
951.1718890764284	1586.4333333333334	42766.6	0.009491688272017285
951.8978371369658	1586.9	43535.03333333333	-0.23081345545078813
952.6237116075853	1586.7666666666667	44190.26666666667	0.18726775617284383
953.3495124861216	1586.8666666666666	44821.03333333333	0.7023901137812333
954.0752397704097	1586.8	45368.066666666666	-0.11703600181497482
954.8008934582843	1587.3333333333333	45907.0	0.32414573088724014
955.5264735475803	1587.0333333333333	46472.1	0.2603543794702256
956.2519800361324	1587.4333333333334	46982.96666666667	0.12981032777986626
956.9774129217755	1586.8	47430.2	0.33991353161926546
957.7027722023442	1587.4	47793.5	-0.02662988884082439
958.4280578756737	1586.9333333333334	48107.7	0.23812044373650645
959.1532699395985	1586.5	48358.5	0.3319233859271086
959.8784083919536	1587.2333333333333	48621.1	-0.0504743788966269
960.6034732305736	1586.6666666666667	48989.333333333336	0.3223100796050647
961.3284644532936	1586.9666666666667	49294.9	0.09741508008859733
962.053382057948	1586.5333333333333	49633.86666666667	-0.07200384131872131
962.7782260423721	1586.3666666666666	49911.73333333333	0.01048482498270083
963.5029964044004	1586.8333333333333	50195.066666666666	0.14148733648764658
964.2276931418677	1586.6666666666667	50363.166666666664	-0.04303273096304378
964.952316252609	1586.8333333333333	50435.46666666667	-0.029634378367703645
965.6768657344589	1586.5	50400.1	-0.09637344682128116
966.4013415852523	1587.0333333333333	50461.433333333334	0.18457035446200348
967.1257438028242	1587.2	50514.76666666667	0.15980232650164003
967.8500723850091	1587.6333333333334	50637.76666666667	-0.09679397163886595
968.574327329642	1586.7666666666667	50730.23333333333	0.10841747630475541
969.2985086345576	1587.1666666666667	50859.8	-0.27080257891616377
970.0226162975908	1586.9333333333334	50833.13333333333	0.15318090941988163
970.7466503165765	1587.4	50745.26666666667	-0.1893155733154381
971.4706106893493	1586.7	50659.26666666667	-0.24832029089067154
972.1944974137441	1587.1333333333334	50456.2	-0.20375842123270618
972.9183104875957	1586.8333333333333	50105.8	-0.08353486535272323
973.6420499087391	1586.7333333333333	49737.566666666666	-0.11062461035724552
974.3657156750087	1586.1	49509.53333333333	-0.26816000880496177
975.0893077842397	1587.0666666666666	49368.0	0.26063767405594535
975.8128262342667	1587.3666666666666	49295.6	-0.012440772783056683
976.5362710229247	1587.4666666666667	49243.96666666667	0.28441923472629493
977.2596421480483	1586.4666666666667	49154.4	0.5435740963313812
977.9829396074724	1586.3	49024.933333333334	-0.2434512718372088
978.7061633990318	1587.2333333333333	48896.53333333333	0.3845018294851278
979.4293135205613	1586.7666666666667	48625.23333333333	-0.06739385786406678
980.1523899698958	1586.6	48443.3	0.07477288014934443
980.87539274487	1587.0	48353.8	0.2885928737961212
981.5983218433189	1587.4	48328.0	-0.06906199268325534
982.3211772630771	1586.5666666666666	48344.933333333334	-0.15415442213723266
983.0439590019795	1587.5333333333333	48495.166666666664	0.0796304289992955
983.7666670578608	1587.3666666666666	48589.2	0.004003995794963204
984.4893014285559	1587.3	48646.96666666667	0.22123493805824443
985.2118621118997	1586.1333333333334	48572.86666666667	0.31930609070833404
985.9343491057269	1586.9	48507.96666666667	0.29474463972302073
986.6567624078724	1586.8666666666666	48398.833333333336	-0.010514287046658676
987.3791020161709	1587.4	48352.1	0.3202031016515414
988.1013679284573	1586.5333333333333	48258.03333333333	-0.09056259675691794
988.8235601425663	1587.2333333333333	48215.26666666667	-0.15489559021872995
989.5456786563328	1586.5333333333333	48271.3	0.08714405310208301
990.2677234675917	1587.2	48287.4	-0.1462895041659362
990.9896945741776	1586.6666666666667	48264.666666666664	0.05055495155370017
991.7115919739255	1587.1666666666667	48152.26666666667	0.12032992478076396
992.4334156646702	1587.6333333333334	47938.86666666667	-0.03185561587906594
993.1551656442463	1587.5	47582.26666666667	-0.1104603771397251
993.8768419104888	1586.8666666666666	47252.3	-0.007925223515161969
994.5984444612325	1586.5	46959.333333333336	-0.044665567817959016
995.3199732943121	1586.9666666666667	46608.86666666667	-0.1157401036620572
996.0414284075626	1586.7666666666667	46316.8	-0.03624630446533456
996.7628097988187	1587.5666666666666	46072.7	0.01627145164900877
997.4841174659151	1587.0333333333333	45811.46666666667	-0.1197903871717241
998.2053514066869	1587.0	45468.96666666667	-0.04222462784722027
998.9265116189687	1587.4	45024.4	-0.217907422547796
999.6475981005952	1587.3333333333333	44424.433333333334	-0.04460613786997642
1000.3686108494015	1587.5333333333333	43853.833333333336	0.3080225551926614
1001.0895498632223	1587.4333333333334	43451.166666666664	0.08887971711578009
1001.8104151398923	1587.2	43118.7	-0.043220074847552595
1002.5312066772464	1586.6	42786.0	-0.060432477022165726
1003.2519244731194	1586.9	42486.96666666667	-0.1903821038756957
1003.9725685253462	1587.3	42172.23333333333	0.08062077498346461
1004.6931388317614	1586.8	41812.5	0.053265719068056
1005.4136353902	1587.0666666666666	41295.86666666667	-0.048849111318706874
1006.1340581984969	1586.7	40755.5	-0.15039797824841256
1006.8544072544867	1587.1666666666667	40069.833333333336	-0.24820911306474663
1007.5746825560042	1586.4666666666667	39472.36666666667	0.061141487588009226
1008.2948841008844	1586.8333333333333	38948.13333333333	0.13059792463909375
1009.0150118869618	1587.0	38443.6	-0.4879495460340218
1009.7350659120716	1586.8	38156.9	0.29422042897071665
1010.4550461740483	1586.5	37791.3	-0.20547419218339125
1011.174952670727	1587.8333333333333	37434.86666666667	0.04886744588460943
1011.8947853999423	1587.3333333333333	37012.833333333336	0.29350686072465065
1012.614544359529	1586.9	36461.566666666666	-0.1315668474450384
1013.334229547322	1586.4666666666667	35882.066666666666	0.2955768873923987
1014.0538409611561	1586.5666666666666	35205.73333333333	-0.20190542979755036
1014.7733785988661	1586.5666666666666	34589.6	0.08378850843347226
1015.4928424582868	1586.6666666666667	34081.2	0.038760679786295486
1016.2122325372529	1587.4333333333334	33619.433333333334	0.09130110210508172
1016.9315488335994	1587.0	33211.73333333333	0.1057550319491844
1017.6507913451611	1586.9666666666667	32861.23333333333	0.06758690673266722
1018.3699600697728	1587.5333333333333	32529.833333333332	0.08749753510044359
1019.0890550052692	1587.6333333333334	32110.866666666665	-0.2669361791889202
1019.8080761494851	1587.0	31589.8	0.0863768750997288
1020.5270235002555	1586.4	30953.966666666667	0.2998116950321149
1021.2458970554151	1586.8666666666666	30197.1	-0.2746655215963137
1021.9646968127987	1586.6333333333334	29524.6	-0.25538035396357356
1022.6834227702411	1587.1666666666667	28986.7	-0.09403572433274274
1023.4020749255772	1587.2333333333333	28491.1	-0.19420412522487576
1024.1206532766416	1586.7666666666667	28115.166666666668	0.10424074002763789
1024.8391578212693	1586.5666666666666	27770.033333333333	-0.27193495650981364
1025.5575885572953	1587.1	27426.733333333334	-0.3147426844524789
1026.2759454825539	1586.6333333333334	27013.366666666665	0.14406717526534338
1026.9942285948803	1587.3333333333333	26465.5	-0.06574916656623571
1027.7124378921092	1587.3333333333333	25855.566666666666	0.07158828103579037
1028.4305733720753	1586.5333333333333	25259.133333333335	0.028742816748926918
1029.1486350326138	1587.6666666666667	24692.566666666666	0.413723075116646
1029.866622871559	1586.8333333333333	24177.9	-0.049979963182002526
1030.584536886746	1586.9	23742.166666666668	-0.41471756021798617
1031.3023770760096	1587.3333333333333	23371.433333333334	0.26789365076252053
1032.0201434371845	1586.2333333333333	23038.4	-0.376389833671714
1032.7378359681059	1586.9	22693.266666666666	-0.03154943854109223
1033.455454666608	1587.0333333333333	22287.233333333334	-0.05244735059992561
1034.1729995305259	1586.8	21828.933333333334	-0.2773957453968486
1034.8904705576945	1587.1	21311.233333333334	-0.3396849178227824
1035.6078677459486	1587.4	20801.266666666666	-0.10245566193126628
1036.3251910931228	1586.8333333333333	20314.166666666668	-0.17466593745715162
1037.042440597052	1587.0666666666666	19865.2	0.13387049020186426
1037.7596162555712	1586.7	19446.4	0.020264646770251298
1038.4767180665153	1587.5	19119.966666666667	0.8066276479087121
1039.1937460277186	1586.7	18821.2	-0.3408944600084708
1039.9107001370162	1586.8	18568.066666666666	-0.07501327721590058
1040.627580392243	1587.5	18305.233333333334	0.3959130386581477
1041.3443867912338	1587.0666666666666	17949.5	0.2770116298196424
1042.0611193318232	1587.0	17545.933333333334	-0.2647949165076133
1042.7777780118463	1586.2666666666667	17110.566666666666	-0.28432084491765325
1043.4943628291376	1587.3	16660.866666666665	-0.6084599856926413
1044.2108737815322	1587.1	16273.866666666667	0.6599224434582993
1044.9273108668647	1586.4333333333334	15883.266666666666	0.5369916590476513
1045.64367408297	1586.7	15559.466666666667	0.1253801279465801
1046.359963427683	1587.1666666666667	15289.133333333333	0.5349314168395258
1047.0761788988382	1587.0666666666666	15020.666666666666	-0.0721953703390725
1047.7923204942708	1586.6	14766.133333333333	0.5110595183618867
1048.5083882118154	1586.5666666666666	14480.2	-0.2963080874604903
1049.224382049307	1586.9666666666667	14177.933333333332	0.01149766713066406
1049.9403020045802	1586.8	13834.9	-0.15008006593249767
1050.6561480754697	1586.6666666666667	13480.066666666668	0.08521139519843082
1051.3719202598106	1587.1	13159.333333333334	-0.13508343223391311
1052.0876185554378	1587.5666666666666	12859.4	-0.03339067130854178
1052.8032429601856	1586.9333333333334	12621.166666666666	0.31629772991793753
1053.5187934718892	1587.0666666666666	12395.466666666667	-0.2503906185395903
1054.2342700883835	1586.4333333333334	12232.6	-0.5313502031771881
1054.949672807503	1587.0333333333333	12083.8	-0.36945161415715877
1055.6650016270826	1586.2	11926.366666666667	0.7174045578383799
1056.3802565449573	1587.1666666666667	11702.733333333334	-0.506317477068959
1057.0954375589617	1586.9	11493.5	-0.16217366002906355
1057.8105446669308	1587.2	11261.6	-0.2842172946595664
1058.5255778666992	1587.3	11037.966666666667	-0.24042523285625542
1059.240537156102	1586.5666666666666	10828.9	0.9533702730121854
1059.9554225329737	1587.6	10629.166666666666	-0.3217025948427809
1060.6702339951491	1586.6666666666667	10481.133333333333	0.4983261876296735
1061.3849715404633	1587.0333333333333	10367.1	1.2367025757959724
1062.0996351667509	1587.1	10235.233333333334	-0.12385412372646544
1062.8142248718468	1587.0	10126.8	0.3883694047493065
1063.528740653586	1587.3333333333333	9975.566666666668	0.21577963409785422
1064.2431825098029	1586.7	9784.233333333334	-0.8697447973977993
1064.9575504383324	1587.6666666666667	9591.733333333334	0.1447153842176007
1065.6718444370097	1586.8333333333333	9383.1	-0.36564510340872497
1066.386064503669	1587.0666666666666	9219.866666666667	0.3548118975367892
1067.1002106361457	1586.8333333333333	9063.133333333333	-0.12584233576017345
1067.8142828322743	1586.9333333333334	8936.233333333334	-0.3327648093745351
1068.5282810898898	1586.8	8857.533333333333	0.8570017843277309
1069.2422054068265	1586.8666666666666	8753.9	0.4830176711235946
1069.95605578092	1586.6666666666667	8651.733333333334	-0.2929114615425199
1070.6698322100044	1586.3	8510.1	0.010454271475763806
1071.383534691915	1586.9	8348.466666666667	0.11134603015799002
1072.0971632244864	1586.5666666666666	8173.466666666666	0.16926117032744692
1072.8107178055534	1586.5666666666666	8023.033333333334	0.6347196762749173
1073.524198432951	1587.3666666666666	7888.2	0.26199976947696624
1074.2376051045137	1586.9333333333334	7784.733333333334	-0.9705847131100915
1074.9509378180765	1586.4	7698.966666666666	0.2937703832714061
1075.6641965714741	1586.9	7622.833333333333	-0.09592474431942905
1076.3773813625414	1587.0	7527.733333333334	0.9367474341803358
1077.0904921891133	1587.3333333333333	7417.433333333333	0.25583042141222806
1077.8035290490245	1587.2333333333333	7298.166666666667	0.6087956913521785
1078.51649194011	1586.8333333333333	7152.866666666667	-0.756192023187876
1079.2293808602042	1586.9333333333334	7026.6	-0.8215583317921006
1079.9421958071423	1587.4666666666667	6918.3	0.7283948935407414
1080.6549367787588	1587.0666666666666	6806.766666666666	-0.5654118998438009
1081.367603772889	1586.6666666666667	6744.733333333334	0.6347487882758176
1082.080196787367	1587.3666666666666	6675.466666666666	-0.18205238086671702
1082.7927158200282	1587.5333333333333	6604.433333333333	0.7884686565895975
1083.5051608687072	1586.6666666666667	6502.566666666667	0.0382844587114055
1084.217531931239	1586.5666666666666	6389.666666666667	0.491558022155304
1084.9298290054578	1587.1333333333334	6264.633333333333	-0.18256183314121216
1085.6420520891993	1587.2333333333333	6171.733333333334	0.9578390516896912
1086.3542011802977	1586.6	6098.3	1.050499231253081
1087.0662762765878	1586.6333333333334	6015.666666666667	-0.9533671609006197
1087.7782773759047	1587.5	5965.9	0.3638498655996527
1088.4902044760831	1586.9666666666667	5884.933333333333	-0.18857918202883298
1089.202057574958	1587.2333333333333	5797.733333333334	-0.47764511525968273
1089.9138366703637	1586.9	5706.5	0.161676416447094
1090.6255417601355	1587.0666666666666	5626.2	0.6168956746107522
1091.337172842108	1586.6	5538.266666666666	-0.01099002075707571
1092.048729914116	1586.8666666666666	5480.4	0.39429580605126413
1092.7602129739944	1586.6333333333334	5438.666666666667	0.37597675461862123
1093.471622019578	1586.5666666666666	5395.0	-0.0038011481654094373
1094.1829570487016	1586.6666666666667	5325.0	-0.24002512514051605
1094.8942180592	1587.3	5227.166666666667	-1.1042569260980204
1095.605405048908	1586.9666666666667	5149.433333333333	1.0048738402920536
1096.3165180156604	1587.0	5084.333333333333	0.11591563462036367
1097.027556957292	1586.6666666666667	5043.6	0.7250711755874553
1097.7385218716379	1586.5333333333333	4993.833333333333	-0.7513637071639554
1098.4494127565324	1586.6666666666667	4944.466666666666	-0.4739842418447032
1099.1602296098106	1586.8666666666666	4856.166666666667	-1.282227268687608
1099.8709724293074	1586.5333333333333	4775.7	-0.3448474330432002
1100.5816412128574	1586.9	4714.733333333334	0.25926094757162066
1101.2922359582956	1586.1	4658.666666666667	-0.30614136821740784
1102.0027566634565	1586.8333333333333	4620.433333333333	-1.9426439949176697
1102.7132033261753	1586.6333333333334	4570.9	-0.7657721597535905
1103.4235759442865	1586.7333333333333	4502.033333333334	0.044693530242357914
1104.1338745156252	1586.8333333333333	4432.033333333334	-0.16787277028610223
1104.844099038026	1586.5666666666666	4378.966666666666	0.8770221644125901
1105.5542495093239	1586.7666666666667	4340.6	0.021027900305777853
1106.2643259273534	1586.5	4291.466666666666	-0.6738057885113933
1106.9743282899494	1586.9	4217.033333333334	0.18167286467189192
1107.684256594947	1586.8333333333333	4137.033333333334	0.5794002187500976
1108.394110840181	1586.6	4075.4333333333334	-0.6045027692524301
1109.1038910234856	1586.5	4036.233333333333	1.6399996515905046
1109.8135971426964	1586.7333333333333	3977.366666666667	-0.43577737189933063
1110.5232291956477	1586.7666666666667	3897.9333333333334	-0.9885406080505389
1111.2327871801745	1586.9	3842.9666666666667	1.3431633171949335
1111.9422710941117	1586.8666666666666	3787.4666666666667	0.981293157541717
1112.6516809352938	1586.3666666666666	3738.733333333333	-0.4369599743839053
1113.3610167015559	1587.0333333333333	3679.4	-2.022466136831095
1114.0702783907325	1586.8666666666666	3626.4333333333334	0.6463826557853231
1114.7794660006589	1586.7333333333333	3583.8333333333335	-0.03624224801217544
1115.4885795291696	1587.0666666666666	3552.1666666666665	-0.5227275136290228
1116.1976189740992	1585.8	3508.4666666666667	1.1157799305085216
1116.906584333283	1586.9333333333334	3457.9333333333334	-0.14698376784483375
1117.6154756045555	1586.8333333333333	3420.266666666667	-0.31571851845928006
1118.3242927857516	1586.9	3383.5	0.30630098918722043
1119.0330358747062	1587.1333333333334	3345.2	0.9397283905126002
1119.741704869254	1586.0666666666666	3301.1	-0.6663223468522047
1120.4502997672296	1587.9666666666667	3258.766666666667	0.15598724450368398
1121.1588205664682	1586.6333333333334	1662.7666666666667	-0.9496931007328965
1121.8672672648045	1585.9333333333334	1661.4666666666667	-4.006259079370261
1122.5756398600731	1585.7333333333333	1662.2	2.8490883848732893
1123.2839383501089	1586.4666666666667	1662.1	-2.1003511155185492
