# Supplementary material for: Roblonski: A Material-Efficient Robo-Fluidic Toolbox for Rapid Photochemical Characterization
Source: ACS Cent Sci. 2026 Feb 6;12(3):333–44. doi: 10.1021/acscentsci.5c02027 (PMC13022720; doi:10.1021/acscentsci.5c02027)
Supplement: Supplementary file 2 [file oc5c02027_si_002.zip › BeerLambertStudy/Raw Data (Automataed)/BLEC Study (2025 Jun 12)/Rubpy3/blec_Rubpy3__12062025_aABS_i5_eREF_d105e-01_t-1_m0_v0.csv]

name	C:/Users/cbe.mabolha.shared/Documents/Gilson Spectroscopy Project\BLEC Study (2025 Jun 12)\Rubpy3\blec_Rubpy3__12062025_aABS_i5_eREF_d105e-01_t-1_m0_v0.csv
2025-06-12 19:29:48.807494
count	30
interval	0.1 (Sec)
integration_time	40000 (uSec)
NLC=False	DCC=False	WCAL=-5	Slit=S5
Conc_0=0.105	FRAC=0.0	Conc_(5;None)=0.0
wavelength (nm)	dark reference (int)	light reference (int)	abs (mOD)
W	D	L	S
344.6678771972656	1602.9	1678.4666666666667	5.979720912131516
345.45221902608614	1590.2666666666667	1665.7666666666667	-4.767275991036862
346.236489003635	1587.1333333333334	1662.9666666666667	3.449841915369983
347.02068712774695	1586.0333333333333	1660.9	0.19340658609813724
347.8048133962569	1585.8333333333333	2396.266666666667	0.19653355476555212
348.5888678069997	1586.7333333333333	2406.7	0.3709126085093807
349.3728503578101	1587.3	2421.1666666666665	1.7744081224490689
350.15676104652283	1588.3666666666666	2428.633333333333	-1.1012227311495117
350.94059987097285	1588.2333333333333	2440.3	1.2079575380174776
351.72436682899485	1588.1333333333334	2446.7	1.4694092974543382
352.5080619184237	1587.5	2451.4666666666667	-0.6027915278752358
353.2916851370942	1586.3	2453.1	-1.0508945751098442
354.0752364828412	1585.8	2458.4666666666667	0.2987008896266725
354.8587159534994	1586.2666666666667	2462.9333333333334	0.6279514930002899
355.6421235469038	1587.0	2466.2	-1.4465537373561246
356.42545926088906	1587.0666666666666	2470.8	3.1236062866728482
357.20872309329	1587.6666666666667	2463.0333333333333	-0.9251207799085249
357.9919150419415	1587.2333333333333	2462.9	-1.748861349026256
358.77503510467835	1587.1333333333334	2457.5333333333333	0.26619337756653805
359.5580832793353	1587.0	2449.366666666667	-1.5249296184981131
360.34105956374725	1585.6666666666667	2446.2	0.48813213577056236
361.12396395574893	1586.5333333333333	2445.366666666667	-0.01685565899967966
361.9067964531752	1586.7	2441.4666666666667	-0.5247045063689846
362.6895570538609	1587.0666666666666	2443.5666666666666	0.49043209102656515
363.47224575564076	1587.2333333333333	2442.3333333333335	0.15239294216960753
364.2548625563497	1587.5	2439.9333333333334	0.06793547108653589
365.0374074538224	1587.4666666666667	2436.0333333333333	-1.889535072441057
365.8198804458938	1587.0	2434.3333333333335	0.1708811676201056
366.6022815303986	1586.7333333333333	2432.0333333333333	0.2741001120709825
367.3846107051717	1586.8333333333333	2433.6	-0.9222143466430409
368.1668679680479	1587.0333333333333	2432.1666666666665	-1.3852559750771762
368.9490533168619	1586.9666666666667	2436.6	-2.0737388439411695
369.7311667494487	1587.1666666666667	2442.8	-1.0983466478571564
370.5132082636429	1586.8	2449.3333333333335	-2.309993439979091
371.2951778572795	1587.2333333333333	2461.266666666667	3.8095521826759886
372.07707552819323	1586.6333333333334	2460.233333333333	-0.14911398666777176
372.8589012742189	1587.3666666666666	2463.7	-2.257278599515556
373.6406550931913	1586.8333333333333	2476.1	2.399648603150903
374.4223369829453	1587.5333333333333	2483.766666666667	1.067381032024603
375.2039469413157	1587.5666666666666	2490.3	1.1883088079615431
375.9854849661373	1587.8333333333333	2485.6	0.6777783866725605
376.7669510552448	1586.4333333333334	2488.9333333333334	2.07415985099962
377.5483452064732	1586.6333333333334	2492.633333333333	0.8797055398894494
378.3296674176572	1586.8	2503.5	0.4265921584064993
379.11091768663164	1586.9666666666667	2511.3333333333335	1.5217775796157726
379.89209601123133	1586.8	2516.4666666666667	0.592127762507425
380.67320238929113	1587.2333333333333	2519.4	0.9016712843112873
381.45423681864577	1586.6666666666667	2521.633333333333	0.6973134670483938
382.23519929713007	1587.0	2528.7	1.4320205432289215
383.01608982257886	1587.6	2543.733333333333	0.575726242078226
383.796908392827	1586.9666666666667	2555.5333333333333	1.6622156212369212
384.57765500570923	1587.1333333333334	2551.8	-1.7970831789840445
385.3583296590604	1586.7333333333333	2543.633333333333	-1.1784244894111868
386.1389323507153	1586.4666666666667	2551.866666666667	-2.0345903398056158
386.91946307850884	1586.4666666666667	2565.4666666666667	0.6363073432214594
387.69992184027564	1586.7333333333333	2583.6666666666665	-1.5075658034855048
388.48030863385065	1586.6666666666667	2606.866666666667	1.0655446777647652
389.2606234570687	1586.8	2589.9	-0.9226508645964048
390.04086630776453	1586.5666666666666	2580.4	-0.9312445971661083
390.82103718377294	1586.8	2585.1	-2.1408824395598134
391.6011360829288	1586.8666666666666	2595.2	-2.2339121787267597
392.3811630030669	1587.0	2622.233333333333	-0.11185589241925373
393.161117942022	1586.7666666666667	2662.4666666666667	-0.3228655343597091
393.941000897629	1587.0	2707.1	-0.3488153627459446
394.72081186772266	1587.1333333333334	2716.0666666666666	0.8985494806225252
395.5005508501378	1586.8	2702.9666666666667	-0.4018784764315336
396.28021784270925	1586.8666666666666	2705.633333333333	0.8289301028902747
397.0598128432718	1587.2666666666667	2717.3	2.1317945694827714
397.83933584966024	1587.0333333333333	2717.4666666666667	0.6792561118169584
398.6187868597095	1587.5	2734.0666666666666	3.1680118441263994
399.3981658712542	1587.2333333333333	2749.0	0.4113995084038885
400.1774728821293	1587.6	2774.266666666667	1.1360178279683324
400.9567078901696	1587.1333333333334	2800.233333333333	0.848103362836282
401.7358708932098	1586.7	2794.8	-2.306554356312882
402.5149618890848	1587.4	2786.3333333333335	1.2333454054029354
403.2939808756294	1587.2	2787.633333333333	-0.3013799248670632
404.07292785067847	1586.9333333333334	2810.9333333333334	-1.8293564570145449
404.8518028120667	1586.5	2832.0333333333333	-0.011622562507307567
405.630605757629	1586.6	2832.5333333333333	0.1394502255061787
406.4093366852001	1586.9	2823.9333333333334	-0.8534492868047733
407.1879955926149	1586.8666666666666	2828.9	-0.1398431273745902
407.9665824777082	1586.4333333333334	2845.6	0.0574881835378752
408.74509733831474	1586.7333333333333	2865.8333333333335	-0.7802207201982049
409.52354017226935	1587.3666666666666	2879.733333333333	1.3912155263018702
410.3019109774069	1587.4666666666667	2876.9333333333334	0.6966151049372313
411.08020975156217	1586.6666666666667	2889.2	-0.832758411362233
411.8584364925699	1587.3333333333333	2916.8333333333335	-0.9354172481188743
412.6365911982651	1587.4333333333334	2939.4666666666667	0.5464104673387764
413.4146738664823	1586.5666666666666	2965.1	-0.6505971177807717
414.19268449505654	1586.8	2994.5333333333333	0.2468751266308438
414.97062308182257	1587.1	3028.6666666666665	-0.8828146166061145
415.74848962461516	1587.1333333333334	3074.733333333333	1.6477343604515093
416.52628412126916	1587.3333333333333	3140.6	-0.5402252600073505
417.3040065696194	1587.1333333333334	3217.1666666666665	-0.062163223803915375
418.0816569675006	1587.1	3217.1666666666665	0.2665091919316704
418.8592353127476	1586.8333333333333	3203.1666666666665	1.3365539729394846
419.63674160319533	1586.6	3213.0666666666666	-0.7470051903113271
420.4141758366785	1587.7333333333333	3251.766666666667	-1.6411263459123682
421.1915380110319	1587.2666666666667	3264.3333333333335	-0.7072499232699875
421.9688281240904	1586.6333333333334	3266.2	-1.8577631673396007
422.7460461736888	1586.3	3319.0	0.4179445255800192
423.52319215766187	1586.9666666666667	3385.233333333333	-0.5470717771575939
424.3002660738445	1586.9333333333334	3469.8333333333335	0.10765089903998423
425.0772679200714	1586.4333333333334	3606.4666666666667	0.3226103747092236
425.8541976941775	1586.6666666666667	3749.9	-0.12713049101530371
426.6310553939975	1586.6333333333334	3822.6666666666665	-0.14240861335907568
427.40784101736625	1586.5666666666666	3875.0666666666666	-0.29088713874040806
428.18455456211865	1587.3333333333333	3995.366666666667	0.5233370199480356
428.96119602608934	1587.0666666666666	4190.133333333333	-0.139010711806306
429.7377654071133	1587.1333333333334	4398.733333333334	0.03604338605444548
430.5142627030252	1587.2	4518.066666666667	-0.5331190035853403
431.29068791166	1587.3	4666.4	-1.2534979397947321
432.06704103085235	1587.2666666666667	4790.366666666667	-0.14008260513609372
432.8433220584372	1587.2	4887.033333333334	0.048260060974678394
433.6195309922492	1586.7666666666667	4948.533333333334	-0.43901174310489255
434.3956678301234	1587.2333333333333	4980.333333333333	-1.2440192215559607
435.1717325698944	1587.3	4996.533333333334	-0.9713059952371662
435.9477252093971	1586.5333333333333	5014.9	-1.1091157315024154
436.72364574646633	1587.1333333333334	5067.966666666666	1.2244448709995235
437.49949417893686	1587.0333333333333	5129.3	-0.09807176900618463
438.27527050464346	1587.2	5228.866666666667	1.066671978996587
439.0509747214211	1586.7666666666667	5406.6	1.275250166206719
439.8266068271044	1587.6	5663.733333333334	0.007103104796446056
440.6021668195283	1587.5	6026.9	-0.928366312828206
441.37765469652754	1587.5333333333333	6500.933333333333	0.11197485736987219
442.1530704559369	1587.9	6998.033333333334	0.38816570190208904
442.9284140955914	1587.2	7429.866666666667	-0.17835909521399004
443.7036856133256	1586.7	7744.466666666666	-0.08227478091843841
444.47888500697445	1587.5	7915.366666666667	0.6845720542904921
445.2540122743727	1587.5333333333333	7944.866666666667	-0.5166014301286201
446.0290674133552	1587.7	7904.333333333333	1.1841836150966423
446.8040504217568	1586.7	7798.666666666667	0.46866692974572166
447.5789612974122	1586.8333333333333	7732.933333333333	0.8369706050782961
448.35380003815635	1586.5666666666666	7665.666666666667	-0.06667276460036942
449.1285666418239	1586.9666666666667	7635.3	0.019148153476994327
449.90326110624983	1587.4	7637.5	0.7064406671469912
450.67788342926883	1586.8333333333333	7652.7	-0.0405694232075874
451.4524336087157	1586.3333333333333	7690.433333333333	0.04269089572923092
452.22691164242536	1586.6	7754.0	0.9893218546877004
453.00131752823256	1586.4333333333334	7813.1	-0.18827745368439427
453.7756512639721	1587.0666666666666	7882.833333333333	0.06668770534520457
454.5499128474788	1587.6666666666667	7935.966666666666	0.10490976161181881
455.32410227658755	1586.8333333333333	7973.9	-0.3285226655198062
456.09821954913303	1587.3666666666666	7987.333333333333	0.12895098804427677
456.8722646629501	1587.6	7958.933333333333	-0.5245445883410156
457.6462376158736	1587.5666666666666	7899.433333333333	0.9758476102381891
458.4201384057383	1586.8	7797.033333333334	0.1515459260937942
459.1939670303791	1586.6	7679.866666666667	0.6681180541900272
459.96772348763074	1587.7666666666667	7532.933333333333	0.19240764056709225
460.741407775328	1587.4333333333334	7395.466666666666	0.5062710632003445
461.51501989130577	1586.9666666666667	7260.8	0.3547959619383472
462.2885598333988	1586.4666666666667	7141.066666666667	0.3832827102023144
463.0620275994419	1587.1666666666667	7052.2	0.357752661935627
463.83542318726995	1587.3666666666666	6987.733333333334	0.5284090078871002
464.6087465947177	1587.5333333333333	6937.733333333334	-0.10280760248805036
465.38199781962	1586.6666666666667	6911.366666666667	-0.32884318871225793
466.1551768598116	1586.8666666666666	6910.033333333334	-0.611462381741817
466.92828371312737	1587.2	6918.366666666667	-0.44239192002967
467.7013183774021	1586.7333333333333	6945.6	-0.7017986144242224
468.4742808504707	1587.8	7003.866666666667	-0.010691378398482276
469.24717113016777	1587.7666666666667	7057.166666666667	-0.2778265517303943
470.0199892143283	1586.9666666666667	7112.8	-0.905500187858197
470.792735100787	1587.1666666666667	7192.566666666667	-0.670956360101235
471.5654087873788	1587.1666666666667	7277.233333333334	0.758824462382603
472.33801027193834	1587.4333333333334	7336.1	-0.37253867216307296
473.11053955230057	1587.3333333333333	7405.566666666667	0.12940169507422664
473.88299662630027	1586.6666666666667	7481.2	1.0277883798163985
474.65538149177223	1586.5	7528.466666666666	0.43631889183860834
475.4276941465513	1587.1666666666667	7553.333333333333	0.0849333365837672
476.1999345884722	1587.3333333333333	7565.333333333333	-0.5759649939131661
476.97210281536985	1587.3	7571.7	-0.2176587435441573
477.74419882507897	1587.4	7550.666666666667	-0.10194763174221588
478.51622261543446	1586.9	7523.433333333333	0.026824784603669178
479.2881741842711	1587.5333333333333	7486.666666666667	-0.4047216267124963
480.06005352942367	1587.7	7443.766666666666	-0.9358973588100609
480.831860648727	1587.1	7394.4	-0.1769532990064496
481.60359554001593	1587.0	7364.433333333333	0.33087768104134924
482.37525820112523	1586.7333333333333	7302.033333333334	-0.5366504932753932
483.14684862988975	1587.5	7247.1	-0.29405469869329065
483.91836682414424	1587.2	7203.233333333334	-0.5512790448111458
484.68981278172356	1586.8	7158.5	0.5901959893101019
485.46118650046253	1587.2	7102.5	-0.9491346596453946
486.23248797819593	1587.2666666666667	7066.533333333334	0.7906915423213718
487.0037172127586	1587.7666666666667	7039.333333333333	0.4197673763842196
487.7748742019853	1587.0	6996.933333333333	-0.4172411217670714
488.54595894371096	1586.5	6963.233333333334	0.15349568110187706
489.31697143577026	1587.1333333333334	6929.7	0.07045660007394071
490.08791167599804	1587.3	6900.233333333334	0.04904849875183896
490.8587796622292	1587.5	6865.9	-0.5043434503723776
491.6295753922984	1587.3333333333333	6835.633333333333	-0.7248325475167089
492.4002988640406	1587.5333333333333	6822.2	0.7971958871374634
493.17095007529053	1587.2666666666667	6789.166666666667	-0.1669432382906116
493.94152902388305	1586.8666666666666	6755.0	-0.019607290500280983
494.71203570765294	1587.2	6719.966666666666	-0.2565810807918123
495.482470124435	1587.5	6690.533333333334	0.49105061206531764
496.25283227206404	1587.1	6660.9	-0.9690005847392721
497.02312214837485	1587.6	6641.933333333333	-0.4608871379939121
497.7933397512024	1587.4333333333334	6614.633333333333	-0.43460680184192846
498.56348507838123	1587.3	6590.066666666667	-0.13308959218084834
499.3335581277464	1587.1333333333334	6573.633333333333	0.2671705835223255
500.10355889713264	1587.1333333333334	6554.933333333333	0.6765893994015569
500.8734873843747	1587.2	6539.233333333334	-0.25425623722538004
501.6433435873074	1587.0	6549.366666666667	-0.31786430558010936
502.4131275037657	1587.2333333333333	6542.266666666666	-0.9630499257887212
503.1828391315842	1587.1333333333334	6565.966666666666	-0.6595253922022504
503.95247846859786	1587.4	6597.6	-0.2339785354833145
504.72204551264144	1587.2333333333333	6611.966666666666	0.05474330464291245
505.49154026154974	1587.7333333333333	6641.533333333334	0.5073082222971793
506.2609627131576	1587.1666666666667	6684.833333333333	0.11928904351355385
507.03031286529983	1587.5333333333333	6732.566666666667	0.21107736383352196
507.7995907158112	1586.9666666666667	6797.4	0.7313252576718433
508.5687962625266	1587.3666666666666	6858.066666666667	-0.26633811237258087
509.33792950328075	1587.0	6924.233333333334	-1.22696293369372
510.1069904359085	1587.0333333333333	7033.166666666667	0.9872843327325609
510.8759790582447	1588.0333333333333	7114.766666666666	0.8652488660973177
511.6448953681241	1586.6666666666667	7197.0	0.5706265138042508
512.4137393633815	1587.2666666666667	7288.6	0.07872046973309163
513.1825110418519	1587.3666666666666	7386.3	-0.009985502831986683
513.9512104013698	1586.9333333333334	7489.533333333334	0.3484032820039341
514.7198374397702	1587.3333333333333	7599.3	-0.028894374101140576
515.4883921548881	1587.0	7706.666666666667	-0.2081200384398541
516.2568745445578	1586.1333333333334	7809.033333333334	-0.27441953546347836
517.0252846066146	1587.6333333333334	7921.433333333333	-0.3655408440393241
517.793622338893	1587.5	8027.9	0.7018684104381465
518.561887739228	1587.5333333333333	8104.9	0.30441333038351304
519.3300808054544	1587.6666666666667	8194.4	0.021912263151992614
520.0982015354069	1587.2333333333333	8299.3	0.5330528228799016
520.8662499269203	1587.0666666666666	8399.866666666667	0.9338320374652811
521.6342259778296	1586.8	8485.566666666668	0.33797646062511255
522.4021296859694	1587.6666666666667	8560.766666666666	0.8416139499905184
523.1699610491747	1586.7333333333333	8634.866666666667	1.073485247286672
523.9377200652801	1586.9666666666667	8705.666666666666	0.7754879028280117
524.7054067321207	1586.9333333333334	8767.433333333332	0.022177477325504145
525.4730210475309	1587.6333333333334	8831.766666666666	0.46387025054534065
526.2405630093459	1586.8	8882.4	-0.0396837034517836
527.0080326154003	1587.1	8954.6	0.369560485059078
527.7754298635291	1587.1666666666667	8985.3	-0.3305691430841738
528.5427547515668	1587.6333333333334	9032.966666666667	-0.37315867846685724
529.3100072773485	1587.7	9079.666666666666	-0.021254420968993305
530.077187438709	1587.1666666666667	9127.8	0.7878307822083724
530.8442952334829	1587.5666666666666	9155.766666666666	-0.6135764244406131
531.6113306595051	1587.1333333333334	9214.333333333334	0.8150094702574723
532.3782937146104	1587.6666666666667	9239.0	-0.5199943259197292
533.1451843966338	1587.2	9285.633333333333	-0.2255948323265418
533.9120027034099	1586.9666666666667	9320.8	-0.14597882349536134
534.6787486327736	1586.9666666666667	9355.0	0.0652307895777905
535.4454221825597	1587.6333333333334	9404.8	0.7246907825683073
536.212023350603	1586.8666666666666	9444.3	0.6600781783932409
536.9785521347383	1587.5	9468.3	0.44476487309193474
537.7450085328004	1587.3	9479.0	-0.027515030001993745
538.5113925426242	1587.8666666666666	9489.8	-1.0905123410204653
539.2777041620444	1587.3666666666666	9533.566666666668	0.07105648164495455
540.0439433888959	1587.8333333333333	9550.133333333333	-0.29443694816137966
540.8101102210134	1587.6333333333334	9580.7	0.3660024387093635
541.5762046562318	1587.3333333333333	9613.366666666667	0.756404785759672
542.3422266923859	1587.0666666666666	9613.666666666666	-0.5173144976842936
543.1081763273105	1587.4666666666667	9628.366666666667	-1.1740441326347524
543.8740535588404	1587.5	9643.833333333334	-0.1060045820030598
544.6398583848105	1587.8666666666666	9650.9	0.6863902632209447
545.4055908030555	1587.9	9645.033333333333	0.3864685750213556
546.1712508114102	1587.4666666666667	9656.3	0.3679511251361374
546.9368384077096	1587.2666666666667	9659.7	-0.17571013288262188
547.7023535897882	1587.8666666666666	9668.5	0.4768015642250545
548.4677963554811	1587.0333333333333	9654.266666666666	0.10050246538116304
549.2331667026231	1586.7	9651.966666666667	0.3483535336681625
549.9984646290487	1586.8333333333333	9653.433333333332	0.3716453381124563
550.7636901325931	1587.1666666666667	9645.2	-0.35197682388820917
551.5288432110908	1587.5333333333333	9652.0	0.08078678252998941
552.2939238623768	1587.2	9632.966666666667	-0.25002613314506433
553.0589320842859	1587.5	9644.666666666666	0.8236789392965064
553.8238678746528	1587.5	9639.766666666666	-0.03595480400958948
554.5887312313124	1587.9	9631.133333333333	0.22863905915069993
555.3535221520995	1587.0666666666666	9624.466666666667	-0.453650266078318
556.1182406348488	1587.0333333333333	9647.233333333334	0.6074879212120449
556.8828866773954	1587.4666666666667	9646.2	0.7893241563594302
557.6474602775738	1587.3333333333333	9639.033333333333	0.9557576520917251
558.411961433219	1587.7	9644.066666666668	-0.07187004031983879
559.1763901421657	1587.3	9655.933333333332	-0.2277995661960035
559.9407464022488	1587.9666666666667	9674.433333333332	0.1826399352156128
560.7050302113031	1587.2	9676.566666666668	0.10201743473621441
561.4692415671633	1587.6666666666667	9690.066666666668	0.5041392726713966
562.2333804676643	1587.3333333333333	9708.8	0.524370292821656
562.997446910641	1587.5666666666666	9716.866666666667	0.9841038763432935
563.7614408939281	1587.4666666666667	9726.033333333333	-0.012451077768673196
564.5253624153604	1587.5	9752.5	-0.4607335395997851
565.2892114727728	1587.6666666666667	9768.266666666666	-0.2034576417293523
566.0529880639999	1587.4	9786.2	0.12714779496602566
566.8166921868768	1587.7	9815.433333333332	1.0516783009028758
567.5803238392382	1587.3	9812.433333333332	0.4419924070679965
568.3438830189189	1587.2	9826.066666666668	0.23024064484627976
569.1073697237535	1587.5666666666666	9857.0	-0.07701963787043262
569.8707839515772	1588.5666666666666	9875.366666666667	0.506906226179458
570.6341257002246	1587.3333333333333	9884.633333333333	0.17276184616993537
571.3973949675305	1587.7333333333333	9891.866666666667	0.10112238328428691
572.1605917513298	1586.8333333333333	9902.466666666667	0.2664356699390176
572.9237160494572	1586.9333333333334	9912.366666666667	0.27830136405922573
573.6867678597476	1586.5666666666666	9916.166666666666	-0.8663755667970459
574.4497471800358	1587.1666666666667	9929.666666666666	0.29335954095938394
575.2126540081566	1587.2666666666667	9934.933333333332	-0.5684438190902831
575.9754883419448	1587.6	9955.866666666667	-0.8623763375190441
576.7382501792351	1587.6333333333334	9976.333333333334	-0.010354150341410517
577.5009395178625	1587.5	9984.866666666667	0.8006416517045356
578.2635563556619	1588.0333333333333	9996.6	-0.2547272636510878
579.0261006904677	1587.2333333333333	10020.2	0.34690254187196656
579.7885725201152	1588.0333333333333	10027.9	0.23505287048278098
580.5509718424388	1588.1	10038.333333333334	0.4799459570852703
581.3132986552736	1587.2666666666667	10050.8	0.8132264714812496
582.0755529564542	1587.5666666666666	10072.633333333333	0.6710205414962915
582.8377347438156	1587.2666666666667	10082.5	-0.3202472879003398
583.5998440151925	1587.7666666666667	10119.933333333332	0.3938116885565857
584.3618807684197	1587.7333333333333	10122.366666666667	-0.5424465055544193
585.123845001332	1588.3333333333333	10169.033333333333	0.06242711651243783
585.8857367117644	1587.0333333333333	10204.933333333332	-0.28547480331128927
586.6475558975515	1587.4666666666667	10252.8	0.04677989084283345
587.4093025565281	1588.1666666666667	10278.033333333333	0.1866213272008821
588.1709766865292	1586.9	10319.666666666666	-0.6890646222505671
588.9325782853895	1587.5666666666666	10386.6	0.1448048693826884
589.6941073509438	1586.7	10452.3	0.41658476182813925
590.4555638810269	1587.0333333333333	10512.133333333333	0.285565283353952
591.2169478734736	1586.8333333333333	10569.233333333334	0.638682701743521
591.9782593261189	1586.9666666666667	10638.466666666667	0.5441184455545369
592.7394982367973	1588.0	10712.033333333333	-0.48999274905426204
593.5006646033439	1587.4666666666667	10830.0	0.28829293034445946
594.2617584235933	1587.6333333333334	10911.4	-0.5151718596224789
595.0227796953804	1587.7333333333333	11025.8	-0.14262368415386995
595.78372841654	1587.2333333333333	11121.433333333332	-0.022775014919686826
596.544604584907	1587.5666666666666	11206.866666666667	-0.730786325167486
597.3054081983161	1588.1666666666667	11327.733333333334	-0.41301107348746685
598.0661392546021	1588.0666666666666	11466.033333333333	-0.25346317203434215
598.8267977515999	1587.0333333333333	11585.833333333334	-0.5989850585479178
599.5873836871442	1587.3333333333333	11736.033333333333	0.35532817137064177
600.34789705907	1587.1333333333334	11890.8	1.3170597216409479
601.1083378652119	1587.3666666666666	12009.9	-0.5815846854889298
601.8687061034049	1587.3333333333333	12141.1	0.001371690889945066
602.6290017714836	1587.6	12274.4	0.4201333126005548
603.3892248672829	1587.7666666666667	12417.5	0.34902802788409554
604.1493753886377	1587.4333333333334	12548.533333333333	-0.21918327331658727
604.9094533333828	1587.4666666666667	12686.766666666666	0.4528176333409832
605.6694586993528	1587.4333333333334	12810.266666666666	0.19740160119304537
606.4293914843829	1587.4666666666667	12935.3	-0.16580993636775243
607.1892516863076	1587.1	13092.9	-0.2578523919395444
607.9490393029618	1587.5666666666666	13243.466666666667	0.28699393088340003
608.7087543321802	1587.1666666666667	13354.166666666666	1.0778148230746958
609.4683967717978	1587.5666666666666	13477.5	-0.030437461336346578
610.2279666196492	1587.7666666666667	13613.0	0.12160508047071773
610.9874638735695	1587.7333333333333	13738.433333333332	-0.0953024560820132
611.7468885313933	1587.3	13873.333333333334	0.09191617160296499
612.5062405909555	1587.3	13994.433333333332	0.147040059660012
613.2655200500909	1587.5333333333333	14129.7	0.13160159091735799
614.0247269066342	1587.9333333333334	14249.666666666666	0.5834878017682549
614.7838611584203	1587.5666666666666	14357.266666666666	0.21318016652144084
615.5429228032841	1586.9333333333334	14483.0	0.5054416159946049
616.3019118390603	1587.9666666666667	14592.766666666666	0.5301898382189213
617.0608282635836	1587.8666666666666	14693.3	0.7141693781989001
617.8196720746892	1587.2666666666667	14748.666666666666	-0.564991040679885
618.5784432702114	1587.2	14861.533333333333	-0.39787280012991333
619.3371418479854	1587.6666666666667	14946.166666666666	0.31221513182354727
620.0957678058459	1587.1333333333334	14991.0	0.49168864093635106
620.8543211416277	1586.9666666666667	15039.333333333334	0.12700179729427122
621.6128018531655	1586.6666666666667	15116.3	-0.3422597799817658
622.3712099382943	1587.5	15167.066666666668	-0.33247997136919905
623.1295453948488	1587.2333333333333	15239.133333333333	0.10817433049368214
623.8878082206638	1587.3666666666666	15311.833333333334	-0.45121727736291967
624.6459984135743	1587.0333333333333	15366.333333333334	-0.608918823428419
625.4041159714149	1586.8666666666666	15414.033333333333	-0.30246592822495727
626.1621608920203	1587.5333333333333	15446.7	-0.36543593613352815
626.9201331732256	1587.5333333333333	15467.1	-0.4013720968840001
627.6780328128656	1587.6	15529.866666666667	-0.25016216514714273
628.4358598087749	1587.5333333333333	15580.1	0.3166980853131972
629.1936141587885	1586.6333333333334	15592.8	0.3370776011920315
629.9512958607411	1588.0	15627.833333333334	0.21864839050235096
630.7089049124675	1587.3	15633.233333333334	-0.17311518933099668
631.4664413118026	1587.5	15664.6	0.16765684566261585
632.2239050565811	1586.8333333333333	15669.333333333334	0.01850397588313681
632.9812961446379	1587.6333333333334	15683.366666666667	-0.08420679342479152
633.7386145738079	1587.4	15697.466666666667	-0.06770863704548367
634.4958603419257	1586.8333333333333	15714.3	0.4552074060527329
635.2530334468262	1586.6333333333334	15721.5	0.18438943644360362
636.0101338863443	1587.0333333333333	15741.9	0.00511363628439701
636.7671616583146	1587.2333333333333	15718.533333333333	0.12294862018749318
637.5241167605723	1587.1333333333334	15704.566666666668	0.1446101334014115
638.2809991909518	1587.4666666666667	15685.066666666668	-0.007188070345588381
639.037808947288	1586.8666666666666	15683.3	-0.38699170375277264
639.7945460274159	1587.0666666666666	15681.2	0.5015280673996699
640.5512104291702	1587.3	15633.266666666666	0.10823178897089777
641.3078021503857	1587.1	15620.266666666666	0.18572601402682734
642.0643211888971	1587.4	15577.766666666666	-0.09932430381352476
642.8207675425394	1587.4666666666667	15526.633333333333	-0.22115423857941865
643.5771412091474	1587.0	15530.666666666666	0.24924239823427694
644.3334421865558	1588.0666666666666	15520.7	0.5042241876962616
645.0896704725996	1587.5333333333333	15503.5	0.42255862681523443
645.8458260651132	1587.7	15502.266666666666	0.7153321174301691
646.6019089619319	1587.0	15489.966666666667	-0.023948120623935115
647.3579191608902	1587.7666666666667	15454.866666666667	0.027143405127788685
648.1138566598231	1587.0666666666666	15404.6	0.22740812037695948
648.8697214565653	1587.1	15386.233333333334	0.10072397107117319
649.6255135489516	1587.2	15345.866666666667	0.30313127912172727
650.3812329348169	1587.7	15333.633333333333	0.6133642422151574
651.1368796119959	1587.0333333333333	15394.833333333334	0.1803670474348715
651.8924535783235	1586.5333333333333	15416.8	0.3612702671864509
652.6479548316345	1586.8	15347.866666666667	-0.5172701290227328
653.4033833697637	1587.2666666666667	15354.8	-0.32479025792045174
654.1587391905458	1586.9	15357.366666666667	0.20714964585354445
654.9140222918159	1586.8666666666666	15353.466666666667	-0.3290153667385627
655.6692326714084	1587.5666666666666	15357.566666666668	-0.2049562873514904
656.4243703271585	1586.9666666666667	15385.866666666667	0.20147471560191935
657.1794352569008	1588.2666666666667	15362.5	-0.2742199271639895
657.9344274584702	1586.9666666666667	15386.766666666666	0.3998666258126197
658.6893469297014	1587.6666666666667	15423.966666666667	0.10882554170902672
659.4441936684294	1586.8333333333333	15459.233333333334	-0.14398542923838537
660.1989676724888	1586.5	15491.2	-0.08848631618813334
660.9536689397146	1587.1333333333334	15523.233333333334	0.37723938976815097
661.7082974679414	1587.4666666666667	15531.8	-0.5156604624082146
662.4628532550042	1588.0666666666666	15551.666666666666	-0.28811534361815944
663.2173362987378	1587.2	15599.433333333332	0.19220502565583314
663.9717465969768	1587.3333333333333	15653.333333333334	0.7581397584832763
664.7260841475563	1587.6333333333334	15698.166666666666	-0.02154408977900032
665.480348948311	1587.9333333333334	15776.733333333334	-0.026526348693978935
666.2345409970756	1587.0	15878.733333333334	0.4854632676826859
666.988660291685	1586.7666666666667	15961.066666666668	0.09568586766298974
667.742706829974	1586.8	16039.8	-0.16223290671148952
668.4966806097776	1587.9	16102.466666666667	0.7107130399251516
669.2505816289303	1587.1666666666667	16181.533333333333	0.38801503470295245
670.0044098852671	1586.7333333333333	16283.433333333332	0.07486765890168753
670.7581653766227	1587.2	16383.6	0.010762299148942835
671.511848100832	1587.2333333333333	16478.666666666668	-0.455692133720549
672.2654580557298	1587.7666666666667	16588.833333333332	0.30312525224514814
673.0189952391509	1586.5	16683.1	0.1975831553245446
673.7724596489301	1586.6666666666667	16759.266666666666	-0.36241438287329075
674.5258512829022	1587.0666666666666	16883.8	0.3843992927040242
675.279170138902	1587.6666666666667	17005.266666666666	-0.16334801236883525
676.0324162147645	1587.5	17089.033333333333	0.3325865473931585
676.7855895083242	1587.5333333333333	17180.966666666667	-0.3266635144682188
677.5386900174161	1587.5333333333333	17291.433333333334	0.09772603144367606
678.2917177398749	1586.8333333333333	17401.233333333334	-0.5626056894840781
679.0446726735356	1587.1333333333334	17556.9	0.10425921598457448
679.797554816233	1588.1333333333334	17679.3	-0.5583261005579425
680.5503641658016	1586.7333333333333	17806.5	0.421474372831004
681.3031007200765	1587.0666666666666	17928.166666666668	0.5788744151587274
682.0557644768925	1586.7666666666667	18037.233333333334	0.35566736770074536
682.8083554340842	1587.7333333333333	18163.666666666668	0.3188874029571942
683.5608735894867	1587.5	18256.7	-0.3246815051223305
684.3133189409347	1587.1333333333334	18390.633333333335	-0.23857436836058815
685.0656914862628	1587.3333333333333	18525.566666666666	-0.16491865811282108
685.8179912233061	1587.7333333333333	18651.4	-0.4561890525528551
686.5702181498993	1587.2666666666667	18778.7	0.04042149920100776
687.3223722638772	1587.2666666666667	18907.933333333334	0.5051122754060271
688.0744535630747	1587.1333333333334	19022.5	0.25912906239907646
688.8264620453265	1586.6333333333334	19126.933333333334	-0.4512193719083675
689.5783977084674	1587.0666666666666	19245.933333333334	-0.3277904639318976
690.3302605503324	1587.0	19344.6	-0.04075945909478925
691.082050568756	1587.7333333333333	19491.0	0.46842874023061143
691.8337677615733	1587.1666666666667	19593.466666666667	0.5703874649181867
692.585412126619	1587.2333333333333	19699.166666666668	-0.06953168146622624
693.3369836617278	1587.2	19756.733333333334	0.00557725000046224
694.0884823647348	1586.7333333333333	19813.566666666666	-0.3858292729107416
694.8399082334745	1587.2	19946.666666666668	0.5254603229578254
695.5912612657819	1587.5	20016.266666666666	-0.23167168652228667
696.3425414594917	1587.2	20100.033333333333	0.028933858697591273
697.0937488124388	1587.1333333333334	20155.4	-0.40210578868887886
697.8448833224579	1587.8666666666666	20226.466666666667	-0.2383795242753429
698.5959449873841	1587.4333333333334	20271.1	0.1937482664177936
699.3469338050518	1587.9333333333334	20300.8	-0.20882480329872877
700.0978497732962	1587.0666666666666	20297.266666666666	-0.3232951957093978
700.8486928899517	1587.1666666666667	20303.3	0.29092445216424034
701.5994631528534	1587.6	20326.733333333334	0.003090118198054465
702.3501605598362	1587.4333333333334	20379.666666666668	-0.10937506297235662
703.1007851087347	1587.0	20425.733333333334	-0.06070271244183302
703.8513367973837	1587.5666666666666	20461.3	-0.022242936312533317
704.6018156236181	1587.0666666666666	20470.3	0.42875862208833565
705.3522215852728	1587.5333333333333	20454.966666666667	0.051410371255109465
706.1025546801824	1587.9666666666667	20438.133333333335	0.503316068819963
706.8528149061818	1587.0666666666666	20396.3	-0.4661562246294835
707.603002261106	1587.4	20407.8	-0.4612695670085873
708.3531167427894	1587.1666666666667	20412.0	0.283857389114839
709.1031583490673	1587.5333333333333	20372.033333333333	0.25285042021699194
709.8531270777742	1586.8666666666666	20328.4	0.2542031513677913
710.6030229267449	1587.0666666666666	20217.233333333334	0.06527670743730091
711.3528458938142	1586.9666666666667	20176.933333333334	0.25238040900712866
712.1025959768172	1587.1666666666667	20176.166666666668	0.4901203237609811
712.8522731735884	1586.5666666666666	20089.466666666667	-0.039117734997386584
713.6018774819628	1587.5	19973.7	-0.06062217171437044
714.351408899775	1587.0666666666666	19882.0	0.29129007066595425
715.1008674248601	1587.3	19768.366666666665	-0.11862347782455498
715.8502530550527	1587.1333333333334	19690.4	-0.013594030255487118
716.5995657881876	1587.4	19593.6	0.1608241972078736
717.3488056220998	1587.6333333333334	19482.133333333335	-0.39379983964801596
718.097972554624	1587.7333333333333	19438.733333333334	0.1492426489278019
718.8470665835949	1587.0666666666666	19322.533333333333	-0.6492453395304899
719.5960877068475	1586.7333333333333	19260.166666666668	0.3408834304990382
720.3450359222164	1587.9	19206.6	0.3559221704575552
721.0939112275368	1587.0666666666666	19146.933333333334	0.1896550899409556
721.842713620643	1587.0333333333333	19111.5	0.23466802360289138
722.5914430993702	1586.9	19064.6	-0.5223323725875199
723.340099661553	1587.2	19046.633333333335	-0.3746140199723132
724.0886833050263	1587.7333333333333	19028.1	-0.4073664311153469
724.837194027625	1586.9333333333334	19001.066666666666	-0.5972984642953693
725.5856318271836	1587.3666666666666	18961.666666666668	-0.5296000642682268
726.3339967015373	1586.9666666666667	18927.033333333333	-0.40221495003224217
727.0822886485207	1587.1666666666667	18859.733333333334	-0.898372888406022
727.8305076659686	1586.7	18819.266666666666	-0.4382928918501176
728.5786537517159	1587.0	18798.0	0.3542551424993444
729.3267269035974	1587.6333333333334	18731.866666666665	0.2846539455070126
730.0747271194479	1587.1	18693.233333333334	-0.15991641576087975
730.822654397102	1586.6666666666667	18665.266666666666	-0.30165459943001977
731.5705087343949	1587.1	18617.6	0.039953376918245305
732.3182901291611	1587.1	18574.366666666665	0.8146108035382612
733.0659985792356	1587.1333333333334	18511.466666666667	-0.3206434866127858
733.8136340824532	1587.9	18485.833333333332	0.147377640029466
734.5611966366486	1587.5	18467.5	-0.4208832552619694
735.3086862396566	1587.2	18503.133333333335	-0.34731173522338876
736.056102889312	1587.6666666666667	18514.9	-0.07867297370425919
736.8034465834498	1587.3666666666666	18516.533333333333	-0.15816854432655583
737.5507173199047	1587.3	18497.266666666666	-0.047082493282095926
738.2979150965115	1587.0666666666666	18491.333333333332	0.02312288647659242
739.045039911105	1587.4	18515.866666666665	0.29598487348324076
739.79209176152	1587.1333333333334	18526.7	-0.06579889275628935
740.5390706455914	1587.4	18537.266666666666	0.6504390488110272
741.285976561154	1586.7666666666667	18527.933333333334	0.3333888202895979
742.0328095060426	1587.2333333333333	18517.866666666665	-0.08122184415918376
742.7795694780918	1587.9	18485.166666666668	-0.08052564065728043
743.5262564751367	1587.2333333333333	18461.366666666665	-0.0017158160182163418
744.272870495012	1588.0666666666666	18414.066666666666	0.3132854237787256
745.0194115355524	1587.3666666666666	18330.8	0.0017292166142830194
745.765879594593	1587.5	18302.666666666668	-0.6577139285440023
746.5122746699683	1586.9666666666667	18312.2	-0.6210188305889917
747.2585967595134	1586.8333333333333	18291.233333333334	-0.0025998729793334173
748.0048458610628	1587.4333333333334	18301.033333333333	-0.28746660165049265
748.7510219724516	1587.2666666666667	18347.7	0.3655113975759607
749.4971250915144	1587.5333333333333	18382.5	-0.19217313865810082
750.243155216086	1587.9333333333334	18394.366666666665	0.23435465025615695
750.9891123440015	1587.1666666666667	18458.433333333334	0.12014438347069016
751.7349964730954	1587.2333333333333	18507.733333333334	-0.41218368196988353
752.4808076012027	1586.8333333333333	18536.066666666666	-0.009395090885392513
753.2265457261582	1587.2	18578.733333333334	-0.06985691591357018
753.9722108457964	1587.1	18647.366666666665	0.3149260633502933
754.7178029579526	1587.4666666666667	18708.333333333332	0.6253085495695596
755.4633220604613	1587.3	18732.433333333334	-0.3139844410640564
756.2087681511574	1587.9	18784.766666666666	0.6048400793868495
756.9541412278757	1587.7333333333333	18799.733333333334	0.15562567857138906
757.699441288451	1587.5333333333333	18858.233333333334	0.43524929923094907
758.4446683307182	1586.6333333333334	18910.666666666668	0.6087651357236629
759.1898223525119	1587.7333333333333	18960.1	0.21254481649947374
759.9349033516671	1587.9333333333334	19001.233333333334	-0.4686263926946031
760.6799113260186	1587.9	19080.1	0.3543558094658695
761.424846273401	1587.2	19123.566666666666	-0.4381258509180199
762.1697081916495	1587.6333333333334	19208.066666666666	0.2243475276500111
762.9144970785986	1588.0666666666666	19296.8	0.3402036585927711
763.6592129320832	1587.4	19384.5	0.4321399217985106
764.4038557499381	1587.8666666666666	19403.033333333333	-0.11374814613735326
765.1484255299982	1587.8	19453.466666666667	-0.0956044338488019
765.8929222700982	1587.1333333333334	19497.7	-0.3990994358966704
766.637345968073	1586.8333333333333	19570.9	0.4808281393162052
767.3816966217572	1587.1333333333334	19658.0	-0.06968968192914668
768.1259742289859	1587.6	19728.033333333333	-0.21940089163778373
768.8701787875938	1587.4333333333334	19825.133333333335	0.30967947825514675
769.6143102954156	1587.5666666666666	19891.133333333335	-0.037171201858031494
770.3583687502863	1587.7	19971.433333333334	0.12049832873926727
771.1023541500406	1587.7	20021.566666666666	0.05261962236256023
771.8462664925133	1587.4333333333334	20073.566666666666	-0.39450294128398367
772.5901057755393	1586.9	20170.6	0.7578373385853641
773.3338719969533	1588.0333333333333	20219.6	0.48977780112379776
774.0775651545903	1587.7333333333333	20303.033333333333	0.03558294476790221
774.8211852462848	1587.5	20383.933333333334	-0.5272474997452115
775.5647322698719	1586.9	20505.4	0.009947745901878715
776.3082062231862	1587.3	20616.833333333332	-0.36728094385448834
777.0516071040627	1586.5666666666666	20723.033333333333	-0.10060107992696068
777.7949349103361	1587.2333333333333	20804.466666666667	0.07458382964186726
778.5381896398412	1587.3333333333333	20910.366666666665	0.029968342875562565
779.281371290413	1587.1666666666667	20985.3	-0.6882728454587221
780.024479859886	1587.3333333333333	21092.2	-0.12170349931687699
780.7675153460953	1587.2333333333333	21193.833333333332	-0.17126283091562758
781.5104777468754	1586.8666666666666	21281.666666666668	0.1867405205927927
782.2533670600615	1587.4333333333334	21411.5	0.14680463402981592
782.996183283488	1587.5666666666666	21530.266666666666	-0.045003706932349806
783.73892641499	1586.9333333333334	21647.1	0.10104319632512769
784.4815964524023	1587.3333333333333	21756.833333333332	-0.33433870884749883
785.2241933935596	1586.1	21834.0	-0.4444789473974804
785.9667172362967	1587.3	21960.966666666667	0.08101010889338696
786.7091679784486	1586.9333333333334	22076.066666666666	0.33008164795784095
787.4515456178499	1587.6333333333334	22165.366666666665	-0.1575559322194365
788.1938501523355	1587.1333333333334	22291.633333333335	0.2189031918394525
788.9360815797401	1587.1333333333334	22400.0	-0.23294826612252187
789.6782398978987	1587.2	22532.633333333335	0.028338165513839653
790.420325104646	1587.0333333333333	22684.466666666667	0.28485506748498923
791.1623371978169	1586.8666666666666	22777.033333333333	0.10522090049560763
791.9042761752461	1587.6666666666667	22868.3	-0.21423081584359732
792.6461420347684	1586.8	22974.033333333333	0.018952912463348702
793.3879347742187	1586.7	23052.466666666667	0.07149213440440544
794.1296543914318	1587.4333333333334	23174.3	0.6362090616322236
794.8713008842426	1587.4	23276.433333333334	-0.5083041492661502
795.6128742504857	1587.7333333333333	23429.066666666666	0.22474807314767198
796.354374487996	1587.5333333333333	23578.1	0.34508847531813874
797.0958015946084	1587.3666666666666	23679.333333333332	0.1985960471466875
797.8371555681575	1587.3666666666666	23814.3	-0.38019486378270473
798.5784364064783	1587.6	23926.766666666666	0.011664722881645877
799.3196441074057	1587.6	24046.366666666665	0.40111423968810356
800.0607786687742	1587.4333333333334	24119.433333333334	-0.16894081671025174
800.8018400884189	1586.7666666666667	24238.433333333334	0.3433276909909715
801.5428283641745	1587.4333333333334	24317.1	0.5232084204548048
802.2837434938757	1587.3333333333333	24414.266666666666	-0.005707621191498199
803.0245854753575	1587.2666666666667	24539.3	0.3849144087413974
803.7653543064547	1587.3333333333333	24641.433333333334	0.25941473245006874
804.5060499850019	1587.2333333333333	24719.9	-0.04693265828954887
805.2466725088342	1587.9	24769.966666666667	0.008118173290638037
805.9872218757862	1587.1	24815.4	0.5693785024570283
806.7276980836928	1587.9666666666667	24918.5	0.2445439246197459
807.4681011303886	1587.1666666666667	25046.6	0.10862067971690269
808.2084310137088	1587.1666666666667	25129.266666666666	0.35064530074939804
808.948687731488	1587.3	25244.366666666665	0.4126371845969165
809.688871281561	1586.7666666666667	25321.533333333333	0.04635695066183537
810.4289816617627	1587.5666666666666	25452.7	0.39446617261810024
811.1690188699278	1587.7666666666667	25600.633333333335	0.35161176315032017
811.9089829038911	1587.0	25621.2	0.20062170928674133
812.6488737614875	1587.1	25664.466666666667	-0.5119619194979949
813.3886914405518	1587.0333333333333	25781.733333333334	0.17414975830399418
814.1284359389189	1587.2666666666667	25900.166666666668	-0.1279972834408617
814.8681072544233	1587.3	25978.966666666667	-0.2622483224528384
815.6077053849002	1587.4	26069.3	-0.12711383993616668
816.3472303281842	1587.4333333333334	26117.8	-0.23186523088294786
817.0866820821101	1587.4666666666667	26192.766666666666	0.20008445445513157
817.8260606445127	1586.8666666666666	26255.666666666668	0.3651640259094875
818.5653660132269	1587.0	26342.933333333334	0.1450467339926307
819.3045981860876	1587.8333333333333	26447.933333333334	0.15201158810874135
820.0437571609293	1587.6	26567.333333333332	-0.12400152603099569
820.7828429355872	1587.0333333333333	26667.933333333334	-0.0986885357054249
821.5218555078957	1586.4333333333334	26764.233333333334	0.3324599498025652
822.26079487569	1587.7666666666667	26820.466666666667	-0.17953697283740358
822.9996610368046	1587.2333333333333	26872.533333333333	-0.04694456571413546
823.7384539890745	1587.5	26980.3	0.1163163562193451
824.4771737303345	1587.7333333333333	27073.0	-0.3565785516490191
825.2158202584193	1587.2	27174.266666666666	-0.34441941713862323
825.9543935711638	1587.2666666666667	27238.233333333334	0.013544947761427055
826.6928936664028	1587.0666666666666	27316.233333333334	-0.23905989861182933
827.4313205419711	1587.5	27379.833333333332	-0.15937165239028594
828.1696741957036	1587.6	27444.666666666668	-0.35984447557998744
828.907954625435	1587.4	27538.2	-0.09203440991341309
829.646161829	1586.9	27636.566666666666	0.5532998946121989
830.3842958042337	1587.0333333333333	27666.7	-0.9620095999116492
831.1223565489707	1586.7	27795.266666666666	0.05081980839835505
831.8603440610459	1587.6333333333334	27823.166666666668	-0.47593316218994386
832.598258338294	1587.2666666666667	27927.366666666665	0.19240213150955637
833.3360993785501	1587.1	28018.0	0.15119442653209744
834.0738671796487	1587.3333333333333	28129.5	-0.4186764659634919
834.8115617394246	1587.4	28256.9	0.17319105537101823
835.5491830557129	1586.4	28341.0	-0.2120531022456942
836.2867311263482	1587.6666666666667	28400.933333333334	-0.2002567236848682
837.0242059491653	1587.0	28432.0	-0.7139347319186636
837.7616075219992	1586.4666666666667	28548.733333333334	-0.29895950359117224
838.4989358426844	1587.9666666666667	28586.7	-0.6215368049939692
839.2361909090561	1587.7	28648.033333333333	0.23545087632660014
839.9733727189487	1587.3	28701.7	0.15753020445636504
840.7104812701973	1586.7	28834.2	0.12115234288551864
841.4475165606366	1586.8	28974.8	0.35164155476942427
842.1844785881015	1587.4333333333334	29088.633333333335	0.23957560364262062
842.9213673504267	1587.3666666666666	29105.7	-0.08205867458285789
843.6581828454471	1587.6333333333334	29109.033333333333	-0.09572294679560735
844.3949250709974	1587.0	29118.866666666665	0.10517438488686282
845.1315940249126	1587.1333333333334	29196.866666666665	0.0943888170401558
845.8681897050272	1587.7666666666667	29336.433333333334	0.013042698846978161
846.6047121091764	1587.2666666666667	29493.666666666668	0.46505011445331335
847.3411612351948	1586.8333333333333	29664.933333333334	-0.29893299864706585
848.0775370809172	1587.7	29787.066666666666	0.0867668416712592
848.8138396441784	1587.8666666666666	29845.066666666666	-0.13932632121034697
849.5500689228132	1586.9333333333334	29926.666666666668	-0.3758003652011321
850.2862249146566	1587.0333333333333	30045.733333333334	0.341970187091133
851.0223076175432	1587.1666666666667	30205.6	-0.1643684180655627
851.7583170293079	1586.5666666666666	30418.266666666666	0.37623806255407743
852.4942531477856	1587.4	30469.3	-0.027566790303519904
853.2301159708109	1587.3666666666666	30455.066666666666	0.10231332443886193
853.9659054962187	1587.2333333333333	30501.5	0.01802446519035315
854.7016217218439	1587.1333333333334	30572.066666666666	-0.5056468989769509
855.4372646455213	1586.5333333333333	30696.666666666668	-0.029837002709671323
856.1728342650856	1587.4333333333334	30804.733333333334	0.2696228412122628
856.9083305783716	1586.9333333333334	30932.366666666665	0.4570482183874172
857.6437535832143	1587.3	31030.033333333333	0.4609512289347152
858.3791032774483	1586.4	31053.366666666665	-0.11838194606874679
859.1143796589085	1587.6666666666667	31035.366666666665	-0.07225915542824496
859.8495827254299	1587.0666666666666	31197.2	-0.2096887530827441
860.5847124748469	1586.9666666666667	31236.533333333333	-0.48700309707962974
861.3197689049947	1587.2	31401.366666666665	-0.021849523521214283
862.0547520137079	1587.2333333333333	31585.7	-0.3584046196265398
862.7896617988213	1586.8	31704.4	-0.19894982340203862
863.5244982581698	1587.1333333333334	31863.5	0.16307793962268521
864.2592613895882	1587.5666666666666	31865.266666666666	-0.2442524581889253
864.9939511909114	1587.7333333333333	31884.166666666668	-0.12517288327520437
865.728567659974	1587.2	31956.566666666666	0.09486976655661178
866.4631107946109	1587.5666666666666	32014.966666666667	-0.28584444370436357
867.197580592657	1587.0333333333333	32039.466666666667	-0.24570202836392904
867.931977051947	1586.9333333333334	32195.233333333334	-0.21939772721347697
868.6663001703158	1586.9	32179.966666666667	0.08613000962778489
869.4005499455982	1586.9333333333334	32176.7	-0.13106934377419646
870.1347263756289	1586.5333333333333	32222.8	-0.09024340226082905
870.8688294582428	1586.9666666666667	32305.766666666666	-0.32363368654069025
871.6028591912748	1586.8333333333333	32428.866666666665	-0.4362996201244551
872.3368155725594	1587.7333333333333	32574.866666666665	-0.3936519340504427
873.0706985999318	1586.2666666666667	32592.333333333332	-0.41440227243951167
873.8045082712266	1587.2333333333333	32681.0	-0.11591272366676147
874.5382445842787	1587.8666666666666	32745.033333333333	0.24864698569476967
875.2719075369228	1587.5333333333333	32850.066666666666	0.12828704446810704
876.0054971269938	1587.1333333333334	32932.96666666667	0.15797498675674998
876.7390133523264	1587.1666666666667	33086.066666666666	-0.18058011534198787
877.4724562107556	1587.0333333333333	33321.933333333334	-0.018246383162860667
878.2058257001161	1587.2	33543.03333333333	-0.1444878558343779
878.9391218182427	1587.7666666666667	33682.6	0.0049616154104965
879.6723445629702	1586.6666666666667	33787.0	-0.04270757777255192
880.4054939321335	1586.8666666666666	33855.2	-0.07939992419573477
881.1385699235674	1587.0333333333333	34087.4	0.19959635419566238
881.8715725351066	1586.7333333333333	34263.3	-0.07043500407643072
882.604501764586	1587.3333333333333	34480.1	-0.2881773581419146
883.3373576098403	1586.7	34727.9	0.3644543112615237
884.0701400687044	1587.6666666666667	34876.5	0.2288045324077318
884.8028491390132	1587.2333333333333	34979.7	0.08671373787200258
885.5354848186014	1586.9	35058.03333333333	-0.5804681363961545
886.2680471053038	1587.1666666666667	35173.5	-0.04654799124532421
887.0005359969554	1587.0666666666666	35319.166666666664	-0.47096270252729644
887.7329514913906	1587.2333333333333	35528.23333333333	0.2180059371944995
888.4652935864447	1587.1666666666667	35690.23333333333	-0.044993832861419406
889.1975622799522	1587.1666666666667	35899.9	0.23295030809109976
889.929757569748	1587.4666666666667	36089.933333333334	0.16198738981405175
890.6618794536669	1587.4	36215.26666666667	-0.30256911350485594
891.3939279295437	1586.7666666666667	36355.933333333334	-0.47563867883709604
892.1259029952132	1587.0333333333333	36492.933333333334	-0.2773649914762778
892.8578046485103	1586.8333333333333	36710.46666666667	0.29850487757276084
893.5896328872698	1586.6333333333334	36841.4	-0.14862075731243227
894.3213877093264	1587.1333333333334	37147.433333333334	-0.14083264015262492
895.0530691125149	1587.1	37446.36666666667	0.034719819903205516
895.7846770946703	1587.2333333333333	37692.73333333333	-0.27616639089410894
896.5162116536272	1587.3	37835.86666666667	-0.03354553567214638
897.2476727872206	1587.7333333333333	37908.7	-0.05978153001945868
897.9790604932853	1587.3666666666666	38011.7	-0.08464644522612352
898.7103747696559	1587.0666666666666	38216.0	-0.04268164991079342
899.4416156141674	1587.2	38348.23333333333	-0.11576167288518886
900.1727830246544	1587.0333333333333	38575.7	0.21765968529557367
900.9038769989521	1587.4	38830.4	0.2099506049982129
901.634897534895	1587.2	39115.4	0.24424807549762018
902.365844630318	1586.5333333333333	39324.433333333334	0.43906707048646426
903.0967182830558	1586.8333333333333	39494.36666666667	-0.07560750676721123
903.8275184909435	1587.8	39632.333333333336	0.29347553490647815
904.5582452518156	1587.1333333333334	39791.73333333333	0.14552961711226
905.288898563507	1586.5666666666666	39880.53333333333	-0.331788487578202
906.0194784238527	1587.3333333333333	39973.26666666667	-0.3822414431903426
906.7499848306873	1586.5666666666666	40178.13333333333	-0.3393513173855887
907.4804177818455	1587.4	40357.566666666666	0.03547371974620202
908.2107772751625	1586.9333333333334	40509.933333333334	0.0022315628173191176
908.9410633084728	1586.7333333333333	40723.13333333333	-0.08321911449599571
909.6712758796114	1587.4666666666667	40826.46666666667	-0.15824255780318766
910.4014149864129	1587.7666666666667	41021.7	-0.20479754904549605
911.1314806267123	1587.1666666666667	41202.0	-0.3773261186563374
911.8614727983444	1587.1666666666667	41402.333333333336	-0.16503948093036291
912.5913914991438	1586.7666666666667	41612.23333333333	-0.25093465868365883
913.3212367269456	1587.2333333333333	41807.433333333334	0.2145716653455659
914.0510084795844	1586.2333333333333	41977.96666666667	0.3094112200163275
914.7807067548952	1586.9	42137.9	0.11032530302508688
915.5103315507125	1587.4666666666667	42257.066666666666	0.04663239996314511
916.2398828648716	1587.4666666666667	42383.433333333334	-0.012774442089161524
916.9693606952068	1587.0333333333333	42490.333333333336	0.22408895883671592
917.6987650395532	1587.9	42539.63333333333	-0.020149095214318038
918.4280958957455	1586.9666666666667	42529.3	0.09724600808336413
919.1573532616186	1587.4333333333334	42513.933333333334	-0.059774405841564834
919.8865371350073	1587.2666666666667	42501.066666666666	0.012030347463490746
920.6156475137464	1587.6	42567.53333333333	0.045572652349391514
921.3446843956707	1586.9666666666667	42666.63333333333	-0.12719784311546778
922.0736477786149	1587.2666666666667	42654.2	-0.03454455374143524
922.802537660414	1587.1	42591.066666666666	0.013416137154374246
923.5313540389027	1587.5333333333333	42625.03333333333	0.1538316022978007
924.2600969119159	1586.8333333333333	42644.9	-0.23687290826878113
924.9887662772883	1587.5	42649.26666666667	-0.16038237072308534
925.7173621328548	1587.5333333333333	42664.566666666666	-0.529720688855437
926.4458844764501	1587.3333333333333	42686.6	-0.23205897181661128
927.1743333059092	1587.4666666666667	42542.9	0.05761929563003373
927.9027086190666	1587.1666666666667	42251.1	-0.03061517987797412
928.6310104137575	1586.7333333333333	41791.666666666664	0.31949720916016167
929.3592386878165	1587.1333333333334	41181.8	0.1839442935520936
930.0873934390784	1587.2333333333333	40472.36666666667	-0.0115407859881819
930.815474665378	1587.4	39789.26666666667	0.3635623046281619
931.5434823645503	1587.0666666666666	38789.066666666666	-0.003891300971817302
932.2714165344298	1587.0	37661.53333333333	0.19346664609273495
932.9992771728516	1587.7	36555.0	0.14492438348948025
933.7270642776504	1587.2333333333333	35431.066666666666	0.10951616594419082
934.4547778466609	1586.9333333333334	34326.03333333333	0.11851965336655154
935.1824178777181	1587.7	33453.3	0.36540938464680933
935.9099843686568	1587.3666666666666	32725.0	0.12926676609006107
936.6374773173115	1587.2333333333333	32226.233333333334	0.49024404309661646
937.3648967215174	1587.0333333333333	31812.433333333334	-0.04789244985105913
938.0922425791092	1586.4333333333334	31619.5	0.5020709772748498
938.8195148879216	1586.8333333333333	31687.7	0.07791804180440941
939.5467136457895	1587.1666666666667	31901.633333333335	-0.19193015282674877
940.2738388505477	1587.0666666666666	32215.9	0.189570936950748
941.000890500031	1586.7333333333333	32587.733333333334	0.11161975453147556
941.7278685920743	1587.0666666666666	33111.03333333333	0.15340706641612534
942.4547731245123	1586.6	33728.26666666667	0.1986701339111973
943.1816040951798	1586.9333333333334	34480.9	0.180476599909261
943.9083615019116	1587.4	35241.933333333334	-0.06408755571124024
944.6350453425426	1586.9	35991.666666666664	0.33000878137790096
945.3616556149077	1586.9666666666667	36756.13333333333	-0.17778529221061282
946.0881923168415	1586.8333333333333	37521.8	-0.46061863608377424
946.8146554461789	1586.8	38290.166666666664	-0.13723591379084069
947.5410450007547	1586.6333333333334	39060.23333333333	-0.04519609401197671
948.2673609784038	1587.3333333333333	39821.666666666664	-0.19267748750610245
948.9936033769609	1587.1666666666667	40603.7	0.12023184239312636
949.7197721942608	1587.5666666666666	41384.8	0.5437917821727883
950.4458674281384	1587.4666666666667	42166.2	0.3133399333005981
951.1718890764284	1587.6666666666667	42936.433333333334	0.5941873534964546
951.8978371369658	1586.7666666666667	43617.76666666667	0.1119522095867789
952.6237116075853	1586.8666666666666	44181.9	0.368568018105513
953.3495124861216	1587.1	44679.36666666667	0.29606539625186756
954.0752397704097	1587.3333333333333	45127.5	-0.15191938989128478
954.8008934582843	1586.8666666666666	45658.26666666667	-0.02660589823655904
955.5264735475803	1587.0666666666666	46279.6	0.22582591054497148
956.2519800361324	1587.3666666666666	46792.433333333334	0.5300006730623479
956.9774129217755	1587.1666666666667	47165.8	0.12865335201717945
957.7027722023442	1587.1333333333334	47574.1	0.047851527521307044
958.4280578756737	1587.0666666666666	47909.8	0.21787660071204795
959.1532699395985	1587.6	48093.433333333334	0.14819606576632516
959.8784083919536	1586.1	48399.1	0.04020314577300268
960.6034732305736	1587.1	48781.6	-0.09569261309003835
961.3284644532936	1587.4333333333334	49089.0	-0.014323390071758363
962.053382057948	1586.8	49439.46666666667	0.2278588035598109
962.7782260423721	1586.8	49653.5	0.0024094057444350786
963.5029964044004	1587.0333333333333	49908.433333333334	-0.2213386783990672
964.2276931418677	1587.1666666666667	50177.63333333333	0.10041349724819637
964.952316252609	1587.1333333333334	50345.7	-0.40063193380149864
965.6768657344589	1588.1666666666667	50415.9	-0.36155596640714943
966.4013415852523	1587.1	50561.833333333336	-0.09044138025693689
967.1257438028242	1587.6666666666667	50637.933333333334	0.3419016390446529
967.8500723850091	1587.3666666666666	50665.3	0.33019611895412965
968.574327329642	1587.1	50741.26666666667	0.05301536202239743
969.2985086345576	1586.7	50922.76666666667	-0.13055492697767163
970.0226162975908	1586.8	50879.76666666667	0.374312793404005
970.7466503165765	1587.2666666666667	50736.73333333333	0.46680210353638557
971.4706106893493	1587.7666666666667	50633.166666666664	0.2149332557071497
972.1944974137441	1587.7666666666667	50433.566666666666	-0.05541785691338789
972.9183104875957	1587.6666666666667	50135.4	-0.2113657655032061
973.6420499087391	1587.5333333333333	49900.566666666666	-0.06232049947798803
974.3657156750087	1587.6	49645.066666666666	0.060853278206528943
975.0893077842397	1587.3333333333333	49413.666666666664	-0.07929715613255349
975.8128262342667	1588.0	49337.166666666664	-0.04395854233788191
976.5362710229247	1587.5333333333333	49309.833333333336	0.15018341605490798
977.2596421480483	1587.2	49181.7	-0.05626649760897164
977.9829396074724	1587.1666666666667	49109.433333333334	-0.10356023934474824
978.7061633990318	1586.9333333333334	48922.0	-0.11039059366065941
979.4293135205613	1586.9666666666667	48743.2	0.08780795948902453
980.1523899698958	1586.9666666666667	48508.333333333336	0.093493577412098
980.87539274487	1586.8333333333333	48380.9	0.07456355243315692
981.5983218433189	1587.2666666666667	48390.46666666667	0.12559615361116191
982.3211772630771	1587.7333333333333	48395.1	-0.025978564193982905
983.0439590019795	1587.6333333333334	48512.73333333333	0.1928565048752986
983.7666670578608	1587.4	48608.6	0.09329505465867596
984.4893014285559	1587.2666666666667	48662.8	0.5735885566009999
985.2118621118997	1587.4	48576.3	-0.2082142087368443
985.9343491057269	1587.1333333333334	48595.7	0.1484592673528333
986.6567624078724	1586.8	48478.8	0.09355213517165074
987.3791020161709	1587.3333333333333	48453.76666666667	0.26541594994908463
988.1013679284573	1586.9666666666667	48418.0	0.24149107776242418
988.8235601425663	1587.2333333333333	48440.4	0.1916070997326055
989.5456786563328	1587.7333333333333	48487.1	0.3730349446800708
990.2677234675917	1587.6	48535.03333333333	0.11564857701437115
990.9896945741776	1586.8	48487.63333333333	0.05340172684439581
991.7115919739255	1587.3666666666666	48310.433333333334	0.2002001187964683
992.4334156646702	1587.3	47986.46666666667	-0.039622035769769255
993.1551656442463	1587.6333333333334	47692.46666666667	-0.028258231613212687
993.8768419104888	1587.5666666666666	47358.6	0.09046562844937836
994.5984444612325	1587.4666666666667	47047.26666666667	-0.24768019838877006
995.3199732943121	1588.0	46741.36666666667	0.010900772772694118
996.0414284075626	1587.8333333333333	46432.36666666667	0.0987925895848598
996.7628097988187	1587.2333333333333	46163.23333333333	0.14454206063005182
997.4841174659151	1587.5333333333333	45873.13333333333	0.0951351657617964
998.2053514066869	1587.3	45587.566666666666	0.3185975225429161
998.9265116189687	1587.8333333333333	45104.13333333333	0.08616957334891347
999.6475981005952	1586.8	44588.2	0.21281583689498973
1000.3686108494015	1587.3666666666666	44037.433333333334	-0.03444203728960818
1001.0895498632223	1587.9666666666667	43649.3	-0.03269544693979525
1001.8104151398923	1586.8333333333333	43328.833333333336	0.24456888215240172
1002.5312066772464	1586.7	42953.46666666667	-0.18578605145251914
1003.2519244731194	1588.0333333333333	42623.166666666664	-0.35193444103347993
1003.9725685253462	1587.5666666666666	42301.1	-0.3046160394471044
1004.6931388317614	1587.3	41934.9	0.05489897423984939
1005.4136353902	1587.5666666666666	41442.23333333333	-0.11767116378595775
1006.1340581984969	1587.0	40871.7	0.19498121602681326
1006.8544072544867	1587.5666666666666	40178.1	-0.0007502601790853084
1007.5746825560042	1587.0	39593.066666666666	0.36391121951817457
1008.2948841008844	1587.4	39028.03333333333	-0.2771407883228092
1009.0150118869618	1587.3666666666666	38612.96666666667	0.3696388125269373
1009.7350659120716	1587.2333333333333	38300.333333333336	-0.08161529157694933
1010.4550461740483	1586.9666666666667	37971.36666666667	-0.06445114358057706
1011.174952670727	1587.3333333333333	37600.833333333336	-0.215404518362328
1011.8947853999423	1587.8	37170.03333333333	-0.04841195361425466
1012.614544359529	1587.1666666666667	36615.666666666664	-0.08182119071933644
1013.334229547322	1587.6	35985.63333333333	0.04334992426339321
1014.0538409611561	1587.1	35309.13333333333	0.48536718138632934
1014.7733785988661	1587.3333333333333	34652.73333333333	0.3192834709317674
1015.4928424582868	1587.1666666666667	34079.933333333334	-0.24897954955009785
1016.2122325372529	1587.4	33613.86666666667	-0.14778416002032893
1016.9315488335994	1587.9	33214.4	-0.030667007050909835
1017.6507913451611	1587.2666666666667	32873.46666666667	0.05321507602741351
1018.3699600697728	1587.5	32492.933333333334	0.4480331089010493
1019.0890550052692	1586.9	32075.7	0.14911692163903886
1019.8080761494851	1587.6333333333334	31538.766666666666	0.10924783974073754
1020.5270235002555	1587.2666666666667	30894.466666666667	-0.059764627387602506
1021.2458970554151	1587.4666666666667	30153.833333333332	0.12214794514298132
1021.9646968127987	1586.8	29517.066666666666	-0.20002084829631214
1022.6834227702411	1587.5	28995.9	0.17539012944094026
1023.4020749255772	1587.0666666666666	28521.866666666665	-0.21976712222643685
1024.1206532766416	1587.4333333333334	28164.233333333334	-0.1198182959225014
1024.8391578212693	1587.3	27843.233333333334	-0.18797322155333515
1025.5575885572953	1587.2333333333333	27547.3	0.06915339634507002
1026.2759454825539	1587.1	27105.5	-0.2223230627097601
1026.9942285948803	1586.9	26552.666666666668	0.13918709886848277
1027.7124378921092	1587.3666666666666	25950.533333333333	-0.16099712111006076
1028.4305733720753	1587.5666666666666	25315.3	-0.682784085055001
1029.1486350326138	1587.9	24756.133333333335	0.0668632291603557
1029.866622871559	1587.1666666666667	24238.733333333334	0.051769707980482894
1030.584536886746	1587.5	23801.233333333334	0.31879371357294106
1031.3023770760096	1587.1	23421.466666666667	0.17905058478722669
1032.0201434371845	1587.5333333333333	23065.7	-0.2351655425284442
1032.7378359681059	1587.1666666666667	22722.333333333332	0.11234594443189387
1033.455454666608	1587.2333333333333	22311.8	-0.30723921429794987
1034.1729995305259	1587.4666666666667	21860.266666666666	-0.2541395418673541
1034.8904705576945	1586.8	21365.9	-0.561741939216564
1035.6078677459486	1587.5666666666666	20852.066666666666	0.004508777661459052
1036.3251910931228	1587.1	20364.4	0.24523341308841473
1037.042440597052	1587.6666666666667	19895.366666666665	0.05930894337492678
1037.7596162555712	1588.0	19475.666666666668	0.1286977146195695
1038.4767180665153	1586.5	19115.5	0.00578105160411079
1039.1937460277186	1587.6333333333334	18800.3	0.2599580976044681
1039.9107001370162	1587.0	18518.4	0.19926257357820595
1040.627580392243	1587.1333333333334	18234.1	0.10175709169232394
1041.3443867912338	1586.9333333333334	17909.5	0.09756994826683987
1042.0611193318232	1587.3	17515.933333333334	0.19362478726470977
1042.7777780118463	1587.5	17047.766666666666	-0.3163767630184719
1043.4943628291376	1587.1333333333334	16595.933333333334	-0.413587655830972
1044.2108737815322	1587.0666666666666	16211.133333333333	-0.01979771167722896
1044.9273108668647	1586.8666666666666	15846.866666666667	-0.20704758563012782
1045.64367408297	1587.2666666666667	15513.866666666667	-0.011434177313495603
1046.359963427683	1587.7	15235.633333333333	-0.7153888936034518
1047.0761788988382	1586.3	14985.7	-0.4308589840460965
1047.7923204942708	1588.2666666666667	14713.2	-0.7064325727150772
1048.5083882118154	1587.0333333333333	14472.633333333333	0.49460484509147157
1049.224382049307	1586.9333333333334	14143.966666666667	-0.28466273886988114
1049.9403020045802	1586.4333333333334	13835.166666666666	0.11111054671584349
1050.6561480754697	1587.6666666666667	13483.133333333333	-0.11316390816612248
1051.3719202598106	1587.3333333333333	13176.333333333334	0.21490820179197467
1052.0876185554378	1587.2666666666667	12877.2	-0.33325631540345185
1052.8032429601856	1587.0333333333333	12626.766666666666	0.17575073271198685
1053.5187934718892	1587.5	12425.4	0.3247031726748837
1054.2342700883835	1587.0333333333333	12232.4	-0.1753898449778374
1054.949672807503	1586.9333333333334	12110.366666666667	0.38122025516693714
1055.6650016270826	1586.7333333333333	11948.833333333334	-0.1913551537341892
1056.3802565449573	1587.1	11742.166666666666	0.17109884206566484
1057.0954375589617	1587.3333333333333	11517.033333333333	0.0801917541844602
1057.8105446669308	1587.4333333333334	11281.4	0.24348425092900788
1058.5255778666992	1587.5666666666666	11050.466666666667	0.059666868595052686
1059.240537156102	1586.8666666666666	10832.866666666667	-0.02974732338240537
1059.9554225329737	1587.5	10640.233333333334	0.12634951918151613
1060.6702339951491	1587.2	10473.933333333332	-0.6868942276753258
1061.3849715404633	1587.0666666666666	10344.266666666666	-0.013224557915223641
1062.0996351667509	1587.7	10231.8	0.1926359898934019
1062.8142248718468	1586.6333333333334	10122.7	0.07293066586116069
1063.528740653586	1587.6	9979.733333333334	-0.3414170078395528
1064.2431825098029	1587.1333333333334	9808.433333333332	-0.5103467576711243
1064.9575504383324	1587.1	9600.733333333334	-0.3232399197890998
1065.6718444370097	1586.8666666666666	9379.266666666666	-0.9482841479094565
1066.386064503669	1587.5666666666666	9200.1	-0.7998636339606977
1067.1002106361457	1587.4666666666667	9057.8	0.032944920921463276
1067.8142828322743	1587.4333333333334	8935.033333333333	0.6703963223489923
1068.5282810898898	1587.6	8836.4	-0.04193679777201134
1069.2422054068265	1587.8666666666666	8739.933333333332	0.054654080671087714
1069.95605578092	1586.9	8627.9	-0.8011110132158454
1070.6698322100044	1587.3666666666666	8492.766666666666	0.5999847433303045
1071.383534691915	1587.1333333333334	8330.1	0.5757509742361998
1072.0971632244864	1587.0666666666666	8155.166666666667	0.04849201455501214
1072.8107178055534	1587.6666666666667	7997.166666666667	-0.6522447382622292
1073.524198432951	1588.0333333333333	7864.5	-0.13606042072211272
1074.2376051045137	1587.4	7759.966666666666	-0.7030188424862898
1074.9509378180765	1587.3	7675.6	-0.26385058372410153
1075.6641965714741	1586.7666666666667	7593.766666666666	-0.5418972735306885
1076.3773813625414	1587.1	7502.1	-0.2642408367840983
1077.0904921891133	1587.0	7402.433333333333	-0.2115407920761229
1077.8035290490245	1586.9666666666667	7282.5	0.9975010942074188
1078.51649194011	1587.2	7134.866666666667	-0.8602732728480269
1079.2293808602042	1586.2333333333333	7026.133333333333	-0.16230086048266412
1079.9421958071423	1587.2	6905.066666666667	-0.5196358860228809
1080.6549367787588	1587.7333333333333	6816.8	0.4348664922704612
1081.367603772889	1587.8	6739.033333333334	-0.33148821025499736
1082.080196787367	1587.1666666666667	6695.566666666667	0.5614667645677043
1082.7927158200282	1586.6333333333334	6607.866666666667	-0.005766068082590556
1083.5051608687072	1587.1333333333334	6508.266666666666	-0.4586624341561439
1084.217531931239	1586.9	6388.2	-0.021105308321704156
1084.9298290054578	1587.3666666666666	6256.8	-0.46788794907468145
1085.6420520891993	1587.4666666666667	6160.933333333333	0.31664734615286333
1086.3542011802977	1587.3333333333333	6075.533333333334	0.219386276093026
1087.0662762765878	1587.4	6012.833333333333	-0.09485447478122393
1087.7782773759047	1588.1333333333334	5964.333333333333	0.45343303618468345
1088.4902044760831	1587.2	5879.966666666666	0.10792690279670343
1089.202057574958	1587.0666666666666	5791.133333333333	-0.7603359278787198
1089.9138366703637	1586.7	5702.866666666667	0.5982988136162284
1090.6255417601355	1587.1333333333334	5620.733333333334	0.8262493359147307
1091.337172842108	1587.4666666666667	5528.366666666667	0.7463401342095697
1092.048729914116	1586.9	5472.466666666666	0.5666770017871707
1092.7602129739944	1587.7	5431.2	0.22227945219614953
1093.471622019578	1587.2666666666667	5376.533333333334	0.01910237834773417
1094.1829570487016	1587.5	5315.366666666667	-1.1479429337140967
1094.8942180592	1587.0	5230.733333333334	0.4571332991329864
1095.605405048908	1587.0333333333333	5136.233333333334	-0.40361375260381843
1096.3165180156604	1587.2666666666667	5078.333333333333	0.9631066098306064
1097.027556957292	1586.8333333333333	5036.5	1.0756317041114194
1097.7385218716379	1587.1	4997.3	-0.40309299381739855
1098.4494127565324	1586.8333333333333	4940.7	-1.4995002465114184
1099.1602296098106	1586.9	4862.666666666667	-0.3622286712020428
1099.8709724293074	1587.4666666666667	4777.166666666667	0.17703793740849888
1100.5816412128574	1587.2	4707.8	0.7939954250231717
1101.2922359582956	1586.8666666666666	4655.233333333334	-0.3961293367476756
1102.0027566634565	1586.7666666666667	4624.866666666667	0.2907610304365568
1102.7132033261753	1587.3333333333333	4569.933333333333	0.1504890772526801
1103.4235759442865	1587.4	4488.566666666667	-1.116297950664875
1104.1338745156252	1587.5	4423.733333333334	0.3472191027066637
1104.844099038026	1587.1	4369.566666666667	0.6925177991450394
1105.5542495093239	1586.5333333333333	4335.833333333333	-0.015796260277995074
1106.2643259273534	1587.8666666666666	4289.833333333333	0.15004313176933384
1106.9743282899494	1588.0	4211.633333333333	0.6626320479422279
1107.684256594947	1587.3	4126.066666666667	-1.6448089020718422
1108.394110840181	1586.9666666666667	4073.233333333333	-0.6923346969614707
1109.1038910234856	1587.2	4036.866666666667	-0.10045111431216218
1109.8135971426964	1586.8666666666666	3978.9333333333334	-0.13917076872728348
1110.5232291956477	1586.7333333333333	3908.5333333333333	0.1683783309751806
1111.2327871801745	1587.0666666666666	3844.133333333333	0.5390976971214958
1111.9422710941117	1587.0666666666666	3788.4666666666667	-0.12492668922069053
1112.6516809352938	1587.4666666666667	3743.9	0.11413872310753966
1113.3610167015559	1587.0666666666666	3683.233333333333	0.08978948742176099
1114.0702783907325	1586.3333333333333	3627.0666666666666	1.0155949536601623
1114.7794660006589	1586.9333333333334	3578.633333333333	-0.4141016124928034
1115.4885795291696	1586.9	3545.1666666666665	-1.4980903362895943
1116.1976189740992	1587.1666666666667	3501.733333333333	0.1663789697824393
1116.906584333283	1587.5333333333333	3452.0	-1.3643906265793957
1117.6154756045555	1586.5666666666666	3416.5666666666666	0.9582445797203154
1118.3242927857516	1586.4333333333334	3381.5666666666666	0.5002742480990819
1119.0330358747062	1586.9333333333334	3338.6666666666665	-0.4625426642357404
1119.741704869254	1586.4666666666667	3295.0666666666666	-0.5165283936741966
1120.4502997672296	1586.7666666666667	3255.733333333333	-0.026020979341194364
1121.1588205664682	1586.6333333333334	1663.0333333333333	14.253071482211315
1121.8672672648045	1586.2666666666667	1661.4666666666667	-5.927069295443625
1122.5756398600731	1586.4333333333334	1661.7333333333333	5.416660636525653
1123.2839383501089	1586.5333333333333	1661.8333333333333	-2.874229431352958
