# Supplementary material for: Roblonski: A Material-Efficient Robo-Fluidic Toolbox for Rapid Photochemical Characterization
Source: ACS Cent Sci. 2026 Feb 6;12(3):333–44. doi: 10.1021/acscentsci.5c02027 (PMC13022720; doi:10.1021/acscentsci.5c02027)
Supplement: Supplementary file 2 [file oc5c02027_si_002.zip › BeerLambertStudy/Raw Data (Automataed)/BLEC Study (2025 Jun 12)/Rubpy3/Rubpy3_abs_summary.csv]

Concentration	0.105	0.0	0.08132494109404709	0.05424377609898832	0.03618062559768096	0.024132495242416965	0.01609638631186647	0.010736297664132184	0.00716111587405634	0.0
Signal	128.6836578221596	0.35510857605500284	98.19483968348479	64.32467562774251	42.0394379828392	27.026307134633363	16.71864535078088	10.801932493876304	6.516592768502269	0.0
Signal	446.0290674133552	447.5789612974122	446.0290674133552	446.0290674133552	446.8040504217568	446.0290674133552	446.8040504217568	446.8040504217568	447.5789612974122	0.0
Signal	128.53318022634323	0.35217508326674785	98.12500470669539	64.28123797445467	42.0394379828392	27.013304273382506	16.71864535078088	10.801932493876304	6.509734579046569	0.0
Wavelength_nm	S-CHK	S-REF	S-EXP0	S-EXP1	S-EXP2	S-EXP3	S-EXP4	S-EXP5	S-EXP6
350.15676104652283	38.41503208832813	0.46153801591923255	30.83527071679448	20.39953306899324	12.804736939431082	9.601449801375031	5.152438788315647	2.5469746681670387	2.1463611029780596
350.94059987097285	40.893639194149486	0.37634509283850426	32.25291400962809	21.534526631672104	13.485432404544254	9.896341065813218	5.457200521742897	2.805502770339503	2.1478480867205154
351.72436682899485	42.22860511822403	0.29074029276182	32.92249178667646	22.145014082765183	13.83322609280963	10.038750356484805	5.577947814426135	2.9601972628077093	2.1158665072576825
352.5080619184237	42.75930861526014	0.21070842303780982	33.07586664865835	22.367940701916282	13.95060804308437	10.066971597287719	5.559004313246678	3.0385017875837277	2.079121624236617
353.2916851370942	42.8082377221825	0.1435234081412504	32.91683382711762	22.33722155303796	13.91528958468926	10.020278952171703	5.456186482041728	3.074553246755677	2.0482566251979075
354.0752364828412	42.60111339405515	0.09030761058770007	32.58367805186758	22.160355415539566	13.767277654094112	9.919834910803775	5.326501224898703	3.102984936907198	2.016854180385415
354.8587159534994	42.255282267166706	0.04428016802637724	32.1541113874036	21.908963018472637	13.524589388821786	9.768063792429812	5.217344969734273	3.1524367249497183	1.973206424171828
355.6421235469038	41.811161530011155	-0.00614207015531526	31.6664958984855	21.62207215398573	13.20439425480937	9.558932534027125	5.1571123332612885	3.2358654528461566	1.9131598132451066
356.42545926088906	41.2788745311399	-0.06877230398998088	31.141372813590785	21.31516607237516	12.84101333454257	9.293111123978052	5.151248307076905	3.3457837800119754	1.8465993685487079
357.20872309329	40.67441250124323	-0.13998850279575584	30.597736744679995	20.991830079411667	12.489168320402817	8.987378200919252	5.187528950025016	3.4600793782029506	1.7945573154771048
357.9919150419415	40.03397204647667	-0.2059829161734188	30.05825942428578	20.65526920959631	12.206272674227833	8.67049960621818	5.247373825789886	3.5522065724630445	1.7788189997826533
358.77503510467835	39.408518887135074	-0.25013047219027224	29.551356421367156	20.313036626203974	12.031568111624209	8.374002803363142	5.316039562197566	3.6043905763097714	1.812803272605437
359.5580832793353	38.83990535067818	-0.2632922778957571	29.104580512457456	19.976319133173206	11.9694664315248	8.120808830124531	5.3851658685692865	3.6116397560045774	1.8973899305607156
360.34105956374725	38.34656853016863	-0.24939752281395405	28.739379666505044	19.6585477310067	11.99120127011026	7.920668088228601	5.447215140678614	3.5797119049687534	2.0210900085142067
361.12396395574893	37.92192657778499	-0.2240664560960428	28.465193053503263	19.37425136792876	12.049951518454147	7.770687667959261	5.488120091279174	3.518440855879443	2.16341151438071
361.9067964531752	37.54762192281645	-0.20676635209561742	28.27881655674575	19.138138257734898	12.102105836535099	7.659654339843285	5.48716819018221	3.4368886008320394	2.298938189300782
362.6895570538609	37.21028609752233	-0.21362419007144917	28.166963348478863	18.96359570344289	12.119542265169986	7.571523198251813	5.425987222526798	3.3423119853948093	2.401228529694565
363.47224575564076	36.9114006773753	-0.2524596181162817	28.110370167160646	18.859748194574244	12.092050230922453	7.488328640151564	5.300519873574395	3.2422631430824205	2.44665564673961
364.2548625563497	36.664476539453204	-0.3225037036564869	28.08708582537052	18.82761926263168	12.01945409283156	7.392758017004649	5.126576794023698	3.14678698664778	2.4194117154973487
365.0374074538224	36.485177987975106	-0.4169855477041873	28.07444544456349	18.858161162561565	11.902977000691115	7.271203288155325	4.9350003054122125	3.0687717451884633	2.315429998134054
365.8198804458938	36.38188763831083	-0.5243493770150315	28.053719565437596	18.932836904637526	11.744976572324521	7.119754019613616	4.759908413580214	3.0214477048930894	2.145994074191624
366.6022815303986	36.35343794952379	-0.6277986150895892	28.01793718783317	19.02808168222367	11.556708862312757	6.950272146194685	4.627475279644723	3.0145816466886957	1.9372927626841576
367.3846107051717	36.394230390049515	-0.7040793231049134	27.97917906276223	19.1211413947389	11.369084352713937	6.7937115281360665	4.5505206490584635	3.0515567187667467	1.725444050231965
368.1668679680479	36.50208431004394	-0.7272238229389059	27.96748938422575	19.193345446341443	11.23234803846969	6.6957445152725485	4.529682985987647	3.127889705636155	1.5481823147005787
368.9490533168619	36.68076770207705	-0.6764222229884532	28.01759152153695	19.23061939815062	11.201828342309554	6.704431571411528	4.557459307144602	3.230339372870972	1.4368622042479937
369.7311667494487	36.93499722813196	-0.5455080900729312	28.150805403256197	19.22217532425279	11.315242861489157	6.853334082572758	4.623052964615091	3.3369302880700715	1.4115076552885475
370.5132082636429	37.25875904457561	-0.3471889962660834	28.364515410384087	19.164725590367016	11.575583189312557	7.148607926742156	4.716526973708477	3.4205651757143807	1.4791157552852408
371.2951778572795	37.62808889198438	-0.10763235077081984	28.637608644380936	19.070197975146762	11.951626304598593	7.565246901795886	4.832203888423711	3.4576494990691975	1.6324604482920384
372.07707552819323	38.004715338846076	0.14372941717722673	28.94788109153994	18.97210357726253	12.391749145937114	8.054446477019814	4.970105802780225	3.438702482252851	1.8482895561289485
372.8589012742189	38.35195492895223	0.38300367455594403	29.286378880287057	18.91903956259063	12.840765412850626	8.5576782724362	5.133099005456567	3.375366568789826	2.088586835952644
373.6406550931913	38.653102420292925	0.5943234752478384	29.658839351673798	18.957267307049367	13.251068775106576	9.020269583342927	5.320810089200362	3.29624391890291	2.3069399877699155
374.4223369829453	38.920763532187536	0.7677843740573531	30.073314320123327	19.11031031351437	13.588334114315233	9.40049151315771	5.523793524297183	3.232449862568504	2.4611683653715333
375.2039469413157	39.19199678268679	0.8970671689995174	30.52498627982837	19.37111387545243	13.836488917960056	9.673527995744035	5.723234471103464	3.200478588736903	2.5254258084529786
375.9854849661373	39.51248689758739	0.9797397421355257	30.992762079507933	19.712245120199636	14.002353497515555	9.83207171210276	5.897405838533293	3.194357979853402	2.497070231577715
376.7669510552448	39.92101407707754	1.0185707987475903	31.449226276125525	20.105029235700318	14.116445173888248	9.886566234819616	6.0314903764012335	3.191060848607502	2.395611004774656
377.5483452064732	40.43931580294381	1.02148629794606	31.87936686500805	20.53410399965114	14.224771579865093	9.864172533615418	6.124230257261734	3.167063146013725	2.257488320289581
378.3296674176572	41.07083357485592	0.998495092687613	32.29447693798781	20.997214947555374	14.37132129677704	9.804116253187505	6.186945614921827	3.1148779225965635	2.1278448841413073
379.11091768663164	41.803091837382766	0.9573915845512367	32.72919949055641	21.494390439223526	14.580081862806065	9.748437023463758	6.236827025466157	3.050840754339914	2.049444902280781
379.89209601123133	42.611840484941084	0.8990678836299795	33.223139963999095	22.016685078806685	14.841029064463003	9.729190024292087	6.287510941038245	3.008919670991487	2.04999915169751
380.67320238929113	43.466800684620054	0.816385926350756	33.79636287985551	22.543375510852798	15.110969751408632	9.758233952680385	6.342903622798259	3.0241095842052528	2.1320026975942863
381.45423681864577	44.338911438307306	0.6969346654532452	34.4343738916012	23.050116460234097	15.328849894661035	9.825030597414043	6.395469612872374	3.1144009634055543	2.2713055290407316
382.23519929713007	45.20733849504269	0.5310223861830065	35.093645520259514	23.520873022941597	15.444455725997583	9.90474046731479	6.430218811393971	3.2718032199046427	2.426488378179858
383.01608982257886	46.062665884284954	0.32005310870336134	35.7246832462999	23.956994675378024	15.444362052198201	9.972446722804829	6.434403077876773	3.4666413219371877	2.5551938361981184
383.796908392827	46.90555215525336	0.08161372715036136	36.29742497158582	24.377191379639967	15.364656829033649	10.017766789921508	6.407773546911729	3.660759175395289	2.62852769599652
384.57765500570923	47.74208637379455	-0.15390423168180872	36.81360573282682	24.807905601964777	15.27787158659544	10.050070278527924	6.367708065221552	3.8213079452910437	2.6393956566987486
385.3583296590604	48.57907255391751	-0.35573418520183536	37.29984834380386	25.270496980888442	15.259060292850332	10.090991891445977	6.345004127869569	3.9290051786513716	2.601348338261983
386.1389323507153	49.42107854653879	-0.5066370560735178	37.789663828496764	25.77104578443123	15.350163414344925	10.158997175343856	6.37241176664813	3.9795870280780257	2.541388716540011
386.91946307850884	50.26885147355518	-0.6097378810058944	38.30693071461909	26.297575599474627	15.5424961385161	10.255687193527196	6.471966348850756	3.982393063039132	2.4891284231703388
387.69992184027564	51.11873958393042	-0.6830985917154255	38.85958015090883	26.82431264018369	15.788394181363701	10.363688211286341	6.647764733444501	3.957954888258741	2.4661789366915094
388.48030863385065	51.96399741640177	-0.7452684106957217	39.444283664437926	27.320155414667017	16.03422645436585	10.458713831176855	6.886043735308487	3.9341976260866804	2.4802968211751972
389.2606234570687	52.797798014087064	-0.80066665299732	40.055171286734165	27.758066423362358	16.253484910648723	10.527108761732514	7.16069725450432	3.938490043668466	2.5259025679878455
390.04086630776453	53.61858254143263	-0.835192384108403	40.69071273482834	28.12344601831046	16.46110163711269	10.577328610580185	7.439247247250227	3.987538459344352	2.589582150004872
390.82103718377294	54.433794422529495	-0.8235993577659118	41.355438480702595	28.419484941025885	16.70267178423262	10.638547931768322	7.688816336782179	4.080796065250689	2.6584113117168773
391.6011360829288	55.259755333562865	-0.7437118142089385	42.055662827179646	28.66583996484976	17.02900820933404	10.748108851251672	7.882223485839172	4.20494364520017	2.7260718476308146
392.3811630030669	56.116669988306015	-0.5879692775255034	42.79308961557536	28.891350374155756	17.472216422022623	10.936196588695445	8.004131567529086	4.346448533203209	2.7951833392360226
393.161117942022	57.021904432964796	-0.3658095212502234	43.55955946235998	29.123694700363792	18.035572311240315	11.215615381237582	8.055288215960697	4.504146598288255	2.875068526740335
393.941000897629	57.984638062027706	-0.09906447798514989	44.33870625587977	29.38375553009794	18.69542487765992	11.57860494397074	8.052255397088611	4.69053804449065	2.9747898858513384
394.72081186772266	59.003490284543716	0.18553375146917245	45.1148054669247	29.685463341046482	19.41053351630442	12.001114666938234	8.02173359899683	4.920456438292856	3.095998515808456
395.5005508501378	60.06747119991175	0.4602332947758918	45.88295779260779	30.039010670441776	20.129646685206733	12.450431501872558	7.993128887793903	5.1944046687141885	3.2285526057502945
396.28021784270925	61.16061518143882	0.696986624799295	46.6542768097288	30.45220645141603	20.798485791489547	12.893472025785284	7.990831031501754	5.490040674978702	3.3533899937065748
397.0598128432718	62.26904095478787	0.8678702518719965	47.4501749859308	30.927925734022097	21.36918064704754	13.303621669489516	8.030179275595016	5.767481723899431	3.449547464195941
397.83933584966024	63.38895412630598	0.9492770417857719	48.29013679497142	31.461781600986924	21.81307863378244	13.66532261791535	8.115729367354131	5.986849377508541	3.5024841085145946
398.6187868597095	64.5313514546969	0.9285346848498981	49.18177808480049	32.04394950020226	22.13005926180171	13.976245770004107	8.241997606320789	6.126515892577315	3.5079821135957836
399.3981658712542	65.72036955675335	0.8104659713227739	50.11994540753918	32.66642401204247	22.349875103829138	14.248072795737214	8.398392038171783	6.191394776067527	3.4710910960373944
400.1774728821293	66.98480553014042	0.6182514703519976	51.09601083598008	33.32934477977784	22.52088255309202	14.503471228791074	8.5763489567242	6.209104076599685	3.4034685795144335
400.9567078901696	68.34767856838755	0.38779927550839893	52.109265564760555	34.040806810246465	22.693296462815802	14.768188724991155	8.77588856268814	6.215166926326768	3.321190839598286
401.7358708932098	69.81792454719954	0.15777518655421918	53.171241415622745	34.8107021160552	22.905780199231547	15.060403021256748	9.005731713766695	6.237530220802809	3.2438518544998587
402.5149618890848	71.38862973144462	-0.03992117078890001	54.300216686640404	35.64201980372792	23.180960281809877	15.381586038937291	9.275162292415319	6.287304620853757	3.191825770423795
403.2939808756294	73.04089983822078	-0.18562655482305657	55.50889922322307	36.52839798211744	23.52863697214213	15.7158945593574	9.582969078172228	6.359610367680818	3.181827871188619
404.07292785067847	74.75109944355333	-0.2727141640406892	56.79429920693383	37.45955294661337	23.951468555328052	16.04002849747822	9.911201524910597	6.442503768799622	3.2211184721977713
404.8518028120667	76.49752086157353	-0.3045531165429143	58.13557883195082	38.427644881596834	24.448062651075258	16.338550239139693	10.228732000365836	6.5277054652917	3.305814276311458
405.630605757629	78.26386485834398	-0.2908810984727668	59.5009695629705	39.42789705797764	25.011637908618436	16.61454073395063	10.502159396931283	6.6168081880330565	3.4236194605109618
406.4093366852001	80.0384755915058	-0.24490041611603536	60.85945196711731	40.4518941027299	25.626994987749125	16.88913145876992	10.708877229461253	6.719225790883085	3.560053421732433
407.1879955926149	81.8108033272608	-0.18191523139653998	62.190906027595716	41.47916852016585	26.268410644256246	17.188597090894678	10.845985975283982	6.844478648721244	3.7032521562182934
407.9665824777082	83.56811075972588	-0.11806264826464402	63.48950382605996	42.47635463124685	26.902783765765893	17.528811945289487	10.933130650003102	6.994108222873264	3.845942737031938
408.74509733831474	85.29514615011792	-0.06840705970922717	64.76037215739613	43.40765139744605	27.49744900685843	17.905558871487493	11.006408866321872	7.159368978392874	3.984697524904642
409.52354017226935	86.9778542514143	-0.042791386273644455	66.01205971066705	44.24970361786568	28.031365664448693	18.296656016029054	11.105679564162914	7.326287076978303	4.118163707282004
410.3019109774069	88.60878889446847	-0.042413617784002794	67.24847628640492	45.00195883137748	28.50346603107726	18.672853104258994	11.25876169218712	7.483787111126656	4.244776753182164
411.08020975156217	90.1897438904484	-0.0584984589695229	68.46457500619782	45.68409923438181	28.933025981397346	19.01034988480378	11.47093853638295	7.628384812905916	4.3615679135160725
411.8584364925699	91.72925868450237	-0.07612162319069166	69.64661666653647	46.323913986045135	29.350645569825478	19.297626078761578	11.72558212095354	7.762324000168006	4.464015365717734
412.6365911982651	93.2346654002179	-0.08129337315354182	70.776469157924	46.9439467535577	29.784435031938383	19.535692680554344	11.995973674857147	7.887224969049367	4.54783494272783
413.4146738664823	94.70372406114899	-0.06675332084798968	71.83812044522952	47.55391199156784	30.249282882817017	19.735157124269843	12.25987396857285	7.998264771358332	4.611370725757592
414.19268449505654	96.12101400012827	-0.03529134115170465	72.82340998989369	48.151920496909675	30.73961235337675	19.91216419381779	12.507345477570704	8.083161379618604	4.655697007016309
414.97062308182257	97.46268413355446	0.0018546985026159923	73.73481827666383	48.7288798709591	31.229725007037814	20.084951201087136	12.738256843844612	8.127895041450834	4.6826184995024205
415.74848962461516	98.70612156533323	0.028747386560440874	74.58296533730898	49.27240036279937	31.67822636991355	20.26904145554196	12.954579389068126	8.124344411237184	4.691956256735674
416.52628412126916	99.83946011256135	0.02910334313648394	75.38065646899383	49.76983154342843	32.03762852276297	20.471371353146946	13.1535835875434	8.07658495281489	4.681212607467408
417.3040065696194	100.86361289248183	-0.009073422510629633	76.13604147357323	50.21225894598488	32.269789917173156	20.68618883919983	13.32700728196653	8.001302161257872	4.648901767038093
418.0816569675006	101.7882378909211	-0.08877578260267441	76.84997576667958	50.60141933501901	32.36267733890557	20.89716325664384	13.464121972675631	7.923146952384817	4.599580182603696
418.8592353127476	102.62470472142017	-0.2003665385512397	77.51982324599835	50.955416680297134	32.341638618794136	21.08601666435721	13.555143934671975	7.868060948633139	4.547151169717596
419.63674160319533	103.38154857076813	-0.321620248153195	78.14649278581672	51.30804571619146	32.26781834390333	21.243588470815332	13.59443234923613	7.856126792833252	4.513746905868124
420.4141758366785	104.06497692798075	-0.4231507724867863	78.74025601173993	51.69744274647543	32.222450899213904	21.375345371516698	13.583301962463189	7.896830648038358	4.523738996991852
421.1915380110319	104.68346270648799	-0.47902729850926107	79.3199933808912	52.14804680991974	32.280906497997506	21.497714025420684	13.532584443801989	7.986556824009534	4.5944472950846755
421.9688281240904	105.25259474035722	-0.4769826863017666	79.90553331668416	52.655828263020545	32.489197381633005	21.627801081237642	13.46247104624111	8.11084168522918	4.727706474439119
422.7460461736888	105.79645919148699	-0.4227597425937673	80.50857892736936	53.18574143165403	32.85108356183436	21.77379011457822	13.39808583889927	8.250931570410044	4.9067626973798655
423.52319215766187	106.34321394215172	-0.3363756575252162	81.12790524180359	53.6840889193575	33.33018655573156	21.931767563200008	13.361826651369128	8.391496506725886	5.100501781997324
424.3002660738445	106.91663712036626	-0.24296323092452415	81.7516647451505	54.10117914270239	33.864794358570514	22.089968505137726	13.366859146617422	8.52492660207427	5.274365532067381
425.0772679200714	107.52860244062384	-0.16345744332150797	82.36467613691005	54.412273620501345	34.38776071800763	22.236919533846024	13.415841693969893	8.650231178660956	5.402678387681778
425.8541976941775	108.1765842147296	-0.11013664072407997	82.95468698630695	54.62739682819161	34.84366524305904	22.367539511061953	13.505292211979508	8.768511970907024	5.477136320099049
426.6310553939975	108.84861676615672	-0.0870519248287002	83.51555116970053	54.78643300978729	35.19942419957532	22.485384070027994	13.631416292795532	8.879140094744466	5.507212245561847
427.40784101736625	109.53208587090404	-0.09335583469208836	84.046554761032	54.94313921650175	35.446692150604626	22.599175187073378	13.792537869497787	8.979499275371822	5.512147621993178
428.18455456211865	110.22163176789101	-0.1257411232662942	84.55083180040289	55.14562794347239	35.59831012793215	22.7179900197649	13.986782956599141	9.066757654955248	5.510342516216258
428.96119602608934	110.92099697493397	-0.17886861567081785	85.0347595263538	55.421307048216285	35.6812576912681	22.84716084017709	14.207228029213557	9.13908822959825	5.511604603276131
429.7377654071133	111.63815229344164	-0.24515481945173678	85.50817705462617	55.77086269406987	35.72774341975305	22.987203235711373	14.438671445442557	9.195720090408244	5.5166400244570095
430.5142627030252	112.37904863094934	-0.31544130821481586	85.98325601789992	56.17247442803064	35.7676230464538	23.13594887882879	14.659629426111609	9.23635813116441	5.522073564155177
431.29068791166	113.14316457433698	-0.38031098538819913	86.4712022490999	56.593000682194194	35.82451415559297	23.292240732576555	14.848472131683655	9.261851381903764	5.526249131303363
432.06704103085235	113.92381096637273	-0.43084909589569853	86.97838209413705	57.001469455092625	35.916879168490986	23.4589431050243	14.991145827716336	9.27590279409549	5.532014428788461
432.8433220584372	114.71188126501107	-0.45812271352704964	87.50445806340078	57.38047891979146	36.06241108954047	23.642952294396945	15.086792983794346	9.286501170453397	5.545599334018773
433.6195309922492	115.50063286761275	-0.45212061621596145	88.04519012617509	57.730550127142564	36.28162865817345	23.85206894991216	15.149087769429835	9.305550511252546	5.573971991853548
434.3956678301234	116.2888783146651	-0.40382019482551146	88.59784914391892	58.06737803765691	36.5934976801697	24.089230681971333	15.201753087544905	9.345618286880093	5.622374934052156
435.1717325698944	117.08294807886449	-0.31046440525409263	89.16626055991979	58.413483978491335	37.00435132657062	24.34793350515802	15.270195705150188	9.416220946600847	5.692664926713461
435.9477252093971	117.89628089848168	-0.1815352839870673	89.76142896105448	58.78879733024122	37.49612434398043	24.61279653500852	15.372160470711288	9.52034750794243	5.781954496839415
436.72364574646633	118.74791319723413	-0.03967204756617948	90.39815506210557	59.20492883703478	38.02560745780562	24.866271840129983	15.511744995628163	9.653734162828766	5.881666075511992
437.49949417893686	119.65818137478652	0.08566776004924828	91.08998048532753	59.6648179350193	38.53855534583198	25.097738548332057	15.679295286165132	9.806059152995124	5.978710376521632
438.27527050464346	120.64222195518064	0.16986862040495293	91.84451832616635	60.16628384018451	38.9923652857914	25.309445055915305	15.857044659513688	9.963396083278159	6.058927522069773
439.0509747214211	121.70285341176265	0.20330609496899543	92.66052401070051	60.70488455752047	39.373279763780836	25.51436002163661	16.027409675000488	10.111645579155793	6.112035662754391
439.8266068271044	122.82472005310798	0.19434286308559717	93.52488943383267	61.273394919410926	39.697464218983036	25.727576482855813	16.179198108899683	10.24003230180136	6.136321380001641
440.6021668195283	123.97311886837086	0.16393633990966572	94.41150200994497	61.85827704489864	39.9967440961576	25.955816301708005	16.308752597279778	10.34449466734416	6.140186136274288
441.37765469652754	125.09811608485316	0.13548511254383616	95.2830102814375	62.4373174728791	40.299343304908106	26.192921947762567	16.417108546822824	10.428398841042307	6.139679502953315
442.1530704559369	126.14293656694409	0.12602112648537908	96.09663547178427	62.98076207057671	40.61800594359131	26.4228142559847	16.50596267772049	10.500094020519914	6.152403623780331
442.9284140955914	127.05355910922428	0.14225221224977824	96.81172940032225	63.45707482086736	40.94889191540226	26.627527691675372	16.576000179439443	10.567792612944293	6.190376803125399
443.7036856133256	127.78621373749128	0.18115996284567165	97.39606176232977	63.839786900182986	41.27606828211787	26.794062416948965	16.628158814470815	10.63483303913443	6.254476711385399
444.47888500697445	128.31093288630038	0.23330263660592168	97.82817441649888	64.11281775526687	41.576472541719944	26.916579479544726	16.665205332507014	10.698283518593916	6.334288767745742
445.2540122743727	128.61154757479966	0.28635055329441833	98.09613359303462	64.27232124944382	41.82243161616876	26.99394757676801	16.69130772763202	10.751173186865302	6.4129225063195365
446.0290674133552	128.6836578221596	0.3286076766805868	98.19483968348479	64.32467562774251	41.98493564366806	27.026307134633363	16.70950356888731	10.786877329737344	6.474503088230891
446.8040504217568	128.53318022634323	0.35217508326674785	98.12500470669539	64.28123797445467	42.0394379828392	27.013304273382506	16.71864535078088	10.801932493876304	6.509734579046569
447.5789612974122	128.17568989277584	0.35510857605500284	97.89455940271894	64.15245878121677	41.97251660658992	26.953990836675736	16.71301254651845	10.795779925646492	6.516592768502269
448.35380003815635	127.63574258824804	0.3411179843285296	97.52000301343064	63.9438577587672	41.785375393444596	26.847189896829182	16.68466181296545	10.768485924903567	6.497220612617489
449.1285666418239	126.94427027226052	0.31689380794453303	97.02482841124584	63.65598654374521	41.492899383887284	26.691536198393603	16.627475438182575	10.719410977477214	6.454302381418961
449.90326110624983	126.13252870543779	0.2883861963550564	96.43337348748928	63.28851167995707	41.11899287038798	26.485737625554354	16.54002600634759	10.648526351212743	6.389839398990208
450.67788342926883	125.22462979696073	0.2582001617372005	95.76275662148666	62.8455167360907	40.69089695236656	26.22960214048009	16.426299920720552	10.55906134395482	6.306081924743973
451.4524336087157	124.23161258230658	0.22592397649312415	95.01787231619997	62.33788411815962	40.23450787949746	25.925971690515198	16.294222952091012	10.458245792943504	6.206413396277761
452.22691164242536	123.1501723679044	0.1906990608843825	94.192516784274	61.78027474827321	39.77087507464056	25.582758513391763	16.15293226481938	10.35425633811701	6.095128265894693
453.00131752823256	121.96689939327497	0.1541957577830634	93.27565962529752	61.18375136664632	39.313862718796194	25.213528349411416	16.00920159489978	10.250934255821523	5.976056181377336
453.7756512639721	120.66552930415398	0.1219763431890663	92.25835124562967	60.54844069129638	38.86913346577903	24.83639543639984	15.86417675611223	10.14426080844448	5.852192672861339
454.5499128474788	119.23324499473554	0.10225303578729969	91.1366260536365	59.86071466735096	38.434479419508904	24.470732867081633	15.711682942250162	10.023180678101877	5.726767913277372
455.32410227658755	117.66369095969395	0.10248702673797164	89.9100850555982	59.09742166779491	38.000565843305324	24.131821827606306	15.539829748516315	9.87482403785511	5.604496631127534
456.09821954913303	115.95529105580837	0.1256260032147944	88.57854348026807	58.23539322596311	37.55177230661517	23.825246444454052	15.33587986722247	9.691323258119057	5.490849409264682
456.8722646629501	114.10713901798583	0.16828830025737246	87.13980549990248	57.26173385518813	37.068419928889575	23.54326702890422	15.09215196694252	9.474286413046345	5.389739229498488
457.6462376158736	112.11491920593296	0.22145677275021464	85.59071130802754	56.17973997775096	36.529823677913654	23.26554752407226	14.809698713342481	9.235135667481146	5.300930831713156
458.4201384057383	109.97070968093115	0.2736878010281591	83.93032382730387	55.00780439865372	35.918606428863676	22.964772973040454	14.497666624110485	8.990356825540848	5.220015927940005
459.1939670303791	107.66749756424122	0.31460750806791954	82.16323643314259	53.77217722766561	35.224079267448786	22.61481954397539	14.168934455627147	8.754304765603607	5.140191298662925
459.96772348763074	105.20627456703578	0.3369641458775413	80.30041248463215	52.497262823516145	34.44323699609594	22.197889850240948	13.835211387079983	8.532642590601705	5.055311439728238
460.741407775328	102.6012332486224	0.3365781696482689	78.35686604036734	51.19818136095491	33.57920880454073	21.707425852293593	13.503453850907121	8.320991514894278	4.9614890816554995
461.51501989130577	99.87991999351686	0.3110715750452727	76.34737702320585	49.87924057503881	32.63896403497572	21.147004533282093	13.175336022593568	8.109417366192476	4.857426536215412
462.2885598333988	97.0780765256483	0.25926355703636955	74.2832867285321	48.53800047146373	31.632204867038027	20.527229576127628	12.848300221669348	7.890839070443543	4.744083827237735
463.0620275994419	94.23230012677959	0.18193228644940135	72.17210890200435	47.17167739725286	30.57202014031135	19.862793801198055	12.516976348967837	7.66695121395074	4.624011116307671
463.83542318726995	91.37407825603145	0.08362125188073102	70.01975067218142	45.78184931424752	29.476157633699668	19.170900007528726	12.174754344830726	7.447235389526922	4.500658267198929
464.6087465947177	88.52641773407277	-0.026300110271768845	67.83376239793091	44.37486741686859	28.36642465318096	18.469887436430973	11.815148815110776	7.241520091581403	4.376565686120607
465.38199781962	85.7029008674412	-0.13485311717076057	65.62531399382331	42.959315782231045	27.26516302091794	17.776639533916462	11.433674202883392	7.051200627703376	4.251935933249299
466.1551768598116	82.90817464648012	-0.22852762293938783	63.40902854126072	41.543263576099974	26.191082872031718	17.10346718556114	11.03072421360059	6.866350378761191	4.124013667584421
466.92828371312737	80.13943324458316	-0.29665520633456666	61.200942792776935	40.13282630528616	25.157033540141477	16.456177475470867	10.613700105287462	6.670486298389351	3.988347168021909
467.7013183774021	77.38969266301507	-0.3331870597357002	59.01590716342123	38.73210593816985	24.17208973015548	15.834916277292136	10.196753551393655	6.4505131714805595	3.8415830063077636
468.4742808504707	74.65257140737329	-0.3361831975032893	56.86531447954599	37.343130418585005	23.245705165587427	15.237494876683767	9.797155499448895	6.204595718327816	3.684346593381673
469.24717113016777	71.9273591213506	-0.3066456938187803	54.756181852966094	35.966283812395766	22.388620854382104	14.662837288449788	9.428675213795984	5.943185786724196	3.523220856140574
470.0199892143283	69.22182085368567	-0.24805389185285012	52.691272479655005	34.60155655178156	21.60788645713636	14.112539726993715	9.09594487916977	5.683253836950507	3.3705963357538575
470.792735100787	66.5515830854122	-0.16754087439385404	50.67019672335491	33.25144834176327	20.897882461514076	13.589484226721503	8.792292446821271	5.439431361873159	3.241593936434095
471.5654087873788	63.93523577446685	-0.077038849633375	48.69105801389973	31.92282301689099	20.234731484599774	13.094596167858628	8.502771078273707	5.217580402861196	3.1486268055841276
472.33801027193834	61.387763320308984	0.007292022363544204	46.75199570877671	30.626197871269063	19.58010457961402	12.623921939651337	8.210453215302424	5.013611744743486	3.095759741914815
473.11053955230057	58.91588454980475	0.06855579611176288	44.85290985084596	29.37224205856537	18.894644078279914	12.16804279513628	7.902536589673451	4.817790384358283	3.0758663686191716
473.88299662630027	56.51813485411589	0.09439576956804888	42.99706417571155	28.167309288574334	18.15385165174243	11.714453889289924	7.573722080184202	4.620817938361479	3.072348535846522
474.65538149177223	54.1896742752202	0.08125937306979232	41.19104405041118	27.011218008225327	17.35765979341812	11.252115573152135	7.226055644240479	4.418385146466592	3.0641550239618542
475.4276941465513	51.928609236846135	0.035390561250125824	39.44251069371355	25.89825815665649	16.528972653150213	10.775523477588958	6.8665532055331715	4.211402187268326	3.0317903912710156
476.1999345884722	49.739732799000684	-0.030253387588180344	37.75623173073261	24.8209035379942	15.702294839182665	10.286282765617184	6.5048536304490705	4.003498590152415	2.9610662085780306
476.97210281536985	47.633222150677774	-0.10094391628428737	36.13058352932308	23.77362272266782	14.91059733040824	9.791770412625072	6.1513083623513785	3.798125655324626	2.8441528394296594
477.74419882507897	45.61954571048173	-0.16473797056113307	34.558039873172234	22.75465439778202	14.176038620422908	9.30191414866751	5.815669684643718	3.5978744466896124	2.679751324776528
478.51622261543446	43.704174436500054	-0.2143153895142142	33.03053352132907	21.76513580236481	13.508350697818447	8.826957091698587	5.505452479802502	3.405499452309203	2.474240597839818
479.2881741842711	41.8847326358912	-0.24653539259264423	31.54650180962035	20.807238699681726	12.908263405116246	8.377026335863269	5.224221792409981	3.2243930302002677	2.2432605263858294
480.06005352942367	40.152565406770755	-0.26130690555013253	30.11523387841614	19.88297988059268	12.371010840052321	7.962264739421562	4.9716452807703675	3.0573525446475	2.011445730282623
480.831860648727	38.49723731263331	-0.2603062068457166	28.754835602189186	18.99535032066652	11.888868454153197	7.592240561197261	4.7451068448883795	2.9048443715557792	1.808011001639598
481.60359554001593	36.9116361572313	-0.24586032056403578	27.484873531845786	18.1499793691275	11.452528737618405	7.27381576056414	4.5423019153758	2.764763389317229	1.6583218718940196
482.37525820112523	35.39481538344046	-0.2199710664695616	26.317831983365163	17.35527757422274	11.052653638700201	7.008371356233014	4.362778226581236	2.634886835148423	1.575110926791828
483.14684862988975	33.95109408827117	-0.18424592266722806	25.253663566340705	16.619134981798158	10.681073622031487	6.789018383003607	4.206961589378256	2.5155219292562934	1.5533295204515647
483.91836682414424	32.58607845966611	-0.14085683280207975	24.280122608922355	15.944401138623276	10.330583813912352	6.599836672032722	4.0739382215296525	2.410142833478611	1.5721509392403386
484.68981278172356	31.301902261884536	-0.09384268578504487	23.37761522804117	15.32613521401205	9.99335216562231	6.419236660816305	3.9599371804125476	2.3230720300021446	1.6028772126200699
485.46118650046253	30.09502671623584	-0.049701340220846435	22.526335129701128	14.753205209767385	9.659556698380841	6.226381547072044	3.8585596160132325	2.255642857649035	1.6193176396465525
486.23248797819593	28.957901447985584	-0.015921864634111216	21.712241232231115	14.21340614631354	9.319330855546092	6.009268010344671	3.7624627973765916	2.2037507968102044	1.6054397496917008
487.0037172127586	27.882314769427882	0.0015668007950349339	20.929849873288013	13.698613328812923	8.966381081455818	5.7693509795384506	3.6654869576026647	2.158024142458577	1.55776582056584
487.7748742019853	26.862210466311584	0.0010855359992696656	20.181331629847413	13.207058248095374	8.602107030547385	5.51961532875149	3.5637624857788994	2.1072811267735485	1.4832066387721128
488.54595894371096	25.894047187047406	-0.01402312112971621	19.47268029185554	12.741687735005224	8.23617931201143	5.2769372641204395	3.456138230253314	2.042799627714699	1.394526778006287
489.31697143577026	24.974875471470536	-0.03657008135905193	18.808733329208113	12.306395048668522	7.882914256011955	5.053781732001356	3.343315446970529	1.9614930017034384	1.3062267592582997
490.08791167599804	24.100802189911995	-0.05846326734168611	18.188900771977337	11.902157908413319	7.554591481889729	4.854206092196636	3.226608436054637	1.8666389040774007	1.2310989808765818
490.8587796622292	23.26705489294605	-0.07412726660389095	17.60608882561322	11.525580038331995	7.255510120160541	4.67493164623087	3.1069644067131357	1.7658196024777184	1.1771776285564326
491.6295753922984	22.469674810056	-0.08289560353475013	17.04960080858652	11.169782749313274	6.979531733889078	4.508687696604666	2.9839419916021983	1.6674340271387944	1.145300097690465
492.4002988640406	21.706733209383934	-0.08899340988892117	16.510514327887105	10.827063383319466	6.7132136640491025	4.346814836210952	2.8562841867530757	1.5771783716128513	1.128239042093924
493.17095007529053	20.978075226554076	-0.09893752882305912	15.98616393890543	10.491824806137652	6.44278493576326	4.180700354525766	2.7235077203962246	1.4963912424659758	1.1133198497720396
493.94152902388305	20.284172671699352	-0.11717182909749854	15.48121930452708	10.162087953351369	6.161751869055011	4.004299317136331	2.5886890264570734	1.4227568552235559	1.0884270524629036
494.71203570765294	19.625285020447205	-0.14273457223562314	15.004388338091566	9.838820025499633	5.874810925286138	3.8182503763552558	2.4600701681600032	1.352743549436589	1.0480276638281973
495.482470124435	19.001386000210818	-0.16874384969383957	14.563152327613677	9.52401405116048	5.596521576196968	3.632623435427034	2.3494091428590163	1.2846827116715318	0.9952245178720079
496.25283227206404	18.41283756912797	-0.1858436791381225	14.159937192643433	9.219175026849166	5.344185791025905	3.4645381278046656	2.267049772881596	1.2209747004498515	0.9386030285542185
497.02312214837485	17.860225132856467	-0.1876031055749644	13.790663554122252	8.924965687923489	5.128936306134877	3.3301629965146526	2.2157451407706645	1.1683669398956558	0.8857322825761401
497.7933397512024	17.34380070233245	-0.17529737290357086	13.445678204842721	8.642055568229333	4.9488664774997035	3.235100156247646	2.187973627646131	1.1357519148056283	0.8383909855033699
498.56348507838123	16.862959442469702	-0.15836696754142268	13.112161636781229	8.371810089531792	4.7894391858776775	3.169872676445194	2.16907211403834	1.1303843109630933	0.7920170719865589
499.3335581277464	16.415910250386787	-0.14959395649482254	12.77749341500282	8.115990401544478	4.632447609484247	3.114584835566907	2.1440467394314586	1.1541715396499461	0.7393213044176217
500.10355889713264	15.99925206147578	-0.15729070220037586	12.433171171519362	7.875625822022654	4.468620928509447	3.0497808774858735	2.104034293417645	1.2023206506338997	0.6750517928784349
500.8734873843747	15.607007834203735	-0.17911415235901212	12.077452304591008	7.650197506951584	4.306707468552084	2.9667104982466133	2.0477963114529962	1.2651726061987125	0.5994338790630136
501.6433435873074	15.23002772359182	-0.20212111681266046	11.715172084412309	7.437747072006544	4.170705145879783	2.870610898781076	1.9787501269684244	1.3319868740766057	0.5189055719707932
502.4131275037657	14.857808077380627	-0.20905136002575947	11.355105569333352	7.235991974958665	4.086453784201496	2.7758267418457923	1.9010674227711122	1.3942383107140237	0.4446310985424402
503.1828391315842	14.482366056931122	-0.18752214386961197	11.006269369431516	7.043087848687479	4.06504800439942	2.696754989918328	1.8179106800735492	1.446625567236517	0.389132859552375
503.95247846859786	14.10294209439612	-0.13671869554159843	10.675585738685385	6.857909930053042	4.09359500567053	2.6398404148195103	1.7322416789132626	1.4856262868979309	0.36144175205291595
504.72204551264144	13.727588207409061	-0.06744876759612425	10.367727998128553	6.680441809840192	4.1396959389586225	2.6019258637712483	1.6480514391929335	1.5076905864662435	0.36314384154671003
505.49154026154974	13.370073464555738	0.0037515804738796794	10.085842889457055	6.512276064515425	4.1668272031975535	2.574016497524503	1.5705190758840677	1.5086696596034688	0.38730227353482083
506.2609627131576	13.043440520436794	0.0631240379634587	9.83200520264193	6.357750015667431	4.15204845744839	2.5486174543536024	1.504783163333537	1.485109329188668	0.4213152041187599
507.03031286529983	12.753481225671003	0.10558509556764853	9.60633628975702	6.224011089528141	4.095802670562383	2.5257454213076524	1.4552189945081195	1.4363368262727116	0.4523691684559302
507.7995907158112	12.495706029469229	0.13532206789389653	9.406213896046573	6.11853709046393	4.018907954300057	2.5134187380112873	1.4250373702936816	1.3660959892710287	0.47220962523655113
508.5687962625266	12.257562745739948	0.16077518635021426	9.226859452472041	6.045018573891526	3.948629910266002	2.521785148070216	1.4153700211047364	1.2819142563452723	0.4788835211527565
509.33792950328075	12.024157815645092	0.18750494380458876	9.063391124281504	5.998781791338502	3.9013215897586044	2.554081520576906	1.4234263163892145	1.1926042667389751	0.47539428123559735
510.1069904359085	11.785100584179597	0.21371050341869485	8.912648854132392	5.9661618869054935	3.8724990486608166	2.600768919282897	1.4413165460325494	1.1052482831109163	0.4670809153008909
510.8759790582447	11.538582106631956	0.2311828314046774	8.77348401552894	5.928766376334017	3.8400652292116	2.641651224065931	1.4578134930475486	1.0239330351271254	0.4592490601963373
511.6448953681241	11.291029643698353	0.23074796235945377	8.644331391579772	5.870932736372739	3.778073044272866	2.6550649529565042	1.4618208505929389	0.95162242556628	0.45581901114557377
512.4137393633815	11.052580592890006	0.20850032390113338	8.520320004489195	5.786028327340927	3.6729508385253338	2.6288093994038952	1.4464166630287774	0.8935648893080017	0.4580220614340075
513.1825110418519	10.830766588023025	0.16883103130917965	8.392768356570707	5.6774776343079525	3.532275871816127	2.5656201636566762	1.4099586242797888	0.858966626351818	0.46319829095963316
513.9512104013698	10.626469178507222	0.12314173831622097	8.252712250071795	5.5548065498494195	3.382259611352025	2.4804562035646938	1.3549703943397766	0.8587991111324454	0.46521956479345444
514.7198374397702	10.433764451421867	0.08574273990655863	8.096287360344686	5.427395329342042	3.2569176126761117	2.391837251550839	1.2864483105777866	0.8996065255691889	0.4576489951450955
515.4883921548881	10.243446993429927	0.06926701435870156	7.927587205860105	5.300208608047317	3.1852312457574716	2.3131746656480723	1.2108933990531812	0.9771138819030175	0.4378167878473843
516.2568745445578	10.047689054167288	0.08132435185061782	7.756855161789558	5.173438518697715	3.1814697508484002	2.248788288564919	1.1365504744513144	1.0737025995767981	0.4095425589536035
517.0252846066146	9.843182710984147	0.12293275565704967	7.5946478058881715	5.044941056702763	3.2419088441793886	2.196175273504636	1.0732200387448205	1.1621536887402961	0.38185269881270717
517.793622338893	9.63191014614171	0.1892140392997348	7.446034505424305	4.912963688304014	3.348209859136729	2.1519553764338637	1.0307687747725078	1.2148397569012126	0.36515606605427414
518.561887739228	9.419771977608843	0.27137230436414944	7.3080161928597995	4.777883758230978	3.4744823990640783	2.1164251852722265	1.0165946340847234	1.2139520631442942	0.3674381393444192
519.3300808054544	9.214381166281669	0.3589800817240556	7.17121692570506	4.642102080190183	3.594627990634356	2.094125626578947	1.032824715903791	1.157864500604152	0.39241657319286244
520.0982015354069	9.022374294568294	0.44143904494277275	7.024759664719124	4.50945700982515	3.686174704038039	2.0902096045110197	1.074833267431516	1.0606918373676189	0.4388283881821372
520.8662499269203	8.846539694978372	0.5086727122033718	6.861900816745701	4.384359139630279	3.7311106657062822	2.1057811156440662	1.1316596634847966	0.9454633265273598	0.49949803899798395
521.6342259778296	8.683473546763132	0.5513623901833064	6.683716217402353	4.270844750649775	3.7153028855931485	2.134792686931542	1.1888814252511597	0.8349140102256898	0.5604463373629588
522.4021296859694	8.523880899339657	0.5624033627349232	6.499607567349112	4.171222565558403	3.630747093675997	2.1646071996752916	1.2326912969985524	0.7440960043267849	0.602733975580025
523.1699610491747	8.355991005994305	0.5386157418584209	6.323390574947913	4.084770475537946	3.4789547856305845	2.1795901790647667	1.253800281926158	0.6774437607925392	0.6084932686062091
523.9377200652801	8.171884197824388	0.48252444261370186	6.16641457706485	4.007558582063735	3.273907601855065	2.1666332929769507	1.249425363396381	0.6301861424697369	0.5689590001012175
524.7054067321207	7.972776064649402	0.40243667763246216	6.031128642501271	3.9345240187006483	3.0404522832996457	2.1197637210209894	1.2227499919378384	0.5924518276791922	0.49010799715076897
525.4730210475309	7.769706085953361	0.3107495042846462	5.908752329636793	3.861838863977468	2.8080806577773245	2.041626310597643	1.1804385812054308	0.5541707557452897	0.3912598846547898
526.2405630093459	7.578350385401256	0.2210336120539681	5.78354263446548	3.7884861589985737	2.6028748892305376	1.9408962345660299	1.1294728175272792	0.5093697506233259	0.2973796224991948
527.0080326154003	7.409972874108251	0.14477903978513423	5.6410481617397785	3.7152452985978566	2.4414442317530427	1.827454339139317	1.0749444508227395	0.4583661568500798	0.2291299672688205
527.7754298635291	7.264121016305989	0.08880761214613646	5.475918714321295	3.6418216360094817	2.3286580223798	1.7083687298721077	1.0195764977411261	0.4070533393874302	0.19572645373604486
528.5427547515668	7.127171049535437	0.054076370628190595	5.294396230674487	3.5651210093427808	2.2591789356745715	1.587477791434707	0.9643895023138908	0.363345744643927	0.1936208864219312
529.3100072773485	6.978744257246498	0.03634209253284451	5.110343893399742	3.4794010822682737	2.2205029214463026	1.4678634988676162	0.9100685857108624	0.332674693481491	0.21030622338076116
530.077187438709	6.8024374469695434	0.02915815545333622	4.937771639209798	3.379534689323583	2.1976484696092657	1.354932193229175	0.8580812721114055	0.31540782372941456	0.2307367858039269
530.8442952334829	6.5953906401504065	0.027642529484544376	4.784779552951043	3.2647608877542904	2.1774157746841554	1.257142851134422	0.8112300861585561	0.3075732004742106	0.24363239662637687
531.6113306595051	6.370447088421486	0.03116292730235229	4.65211583347799	3.140444563571602	2.151444696994995	1.1837019014375287	0.7728105126931178	0.3043595804862571	0.24521171170282355
532.3782937146104	6.150275757934359	0.042560017741224004	4.535902681714074	3.0163891781525	2.1163432352127436	1.140194887135675	0.7454608167584668	0.3035391109717909	0.23913216176999633
533.1451843966338	5.95619408080269	0.06423013695872433	4.431914750491587	2.902217360106602	2.0711199736779915	1.124613925755678	0.7292912259189963	0.3062226728594624	0.23324617671793876
533.9120027034099	5.798424737170663	0.09354438100208722	4.3379244698666835	2.8026748144577094	2.013594439874882	1.1264823167873514	0.72130640330812	0.31467030820366687	0.23525346092900826
534.6787486327736	5.672969974978456	0.12126580576732664	4.253053836144361	2.7156404266795353	1.9393133900074682	1.1298358124443575	0.7166288724211715	0.3292498493945544	0.24960618276792745
535.4454221825597	5.5659398080338995	0.13486707607596	4.175736275064708	2.6342306989129103	1.8447710580921735	1.1196186202433607	0.7112609570352628	0.34713978982070587	0.2763885021890786
536.212023350603	5.46208927923142	0.12533161226054765	4.102692921085336	2.5516019889524664	1.733036230763687	1.088361440019108	0.704631131054246	0.36346327570735126	0.3123382256510468
536.9785521347383	5.351173542938575	0.09275695103366063	4.029958637046391	2.4654843695253716	1.6169249148975446	1.0395373165019095	0.6998295596668384	0.37432421189844867	0.35189866022460214
537.7450085328004	5.229302717786447	0.04674218444941834	3.9544358847795764	2.379064852894722	1.5154964965301179	0.9851335357084017	0.7014134429679311	0.37863458122484894	0.3878395756235983
538.5113925426242	5.095781203597886	0.0009530348840171322	3.8745988858276212	2.298150548777501	1.4444059480416944	0.9385215363157564	0.7120756354973858	0.3773690363861114	0.41172075599396274
539.2777041620444	4.949467311738166	-0.03421764947966621	3.7896513173098563	2.2262588541055273	1.406941810463041	0.9070927140648982	0.7306809534221548	0.3704846562931986	0.41573655219623656
540.0439433888959	4.788192996608099	-0.05548831821439132	3.6987367257101207	2.1616255728437492	1.392666120419099	0.889598221953944	0.7526758080860944	0.3543520916897325	0.3957759681798177
540.8101102210134	4.611703043437618	-0.06476468610511958	3.6014524729816424	2.0984612161252976	1.3849762560120153	0.8798801100917154	0.7720114512352382	0.3220481221535451	0.3542318253847704
541.5762046562318	4.4252817460303895	-0.06406860206918297	3.498699592827688	2.031487058879969	1.3722093835651146	0.8736258843289982	0.7832483453912535	0.26751861334848226	0.29998267670760886
542.3422266923859	4.240441164513006	-0.05196814707782142	3.393002167743739	1.9604338296874988	1.3544694028046558	0.8722162033461527	0.7823716784091683	0.19092427796657407	0.24532582679980683
543.1081763273105	4.071345548011898	-0.025335331289607396	3.2872106922735647	1.8907723959536857	1.3406069362500406	0.8805317299720863	0.7664445610864756	0.10165746300662544	0.20123183475642467
543.8740535588404	3.928412610428669	0.01630576831552849	3.1834698900779252	1.8300143176823775	1.3396870573991102	0.9012678895139988	0.7334055057955313	0.01663624916876326	0.17387655921015882
544.6398583848105	3.813242039003434	0.06752291171322262	3.0837441800409713	1.7828016713094197	1.35290293404728	0.9307606884370297	0.6826700069476508	-0.04547318838450444	0.16452907881458637
545.4055908030555	3.7176354677445955	0.11837316057483382	2.991115329725088	1.747977619767171	1.371958700862858	0.9602905842141601	0.6165902586520375	-0.07101916061586878	0.17121765290850427
546.1712508114102	3.627860906443787	0.1587823189044365	2.9095530707168256	1.719885316076514	1.383092077736509	0.980748642128928	0.5416077693885357	-0.055774550282626165	0.19051979754743653
546.9368384077096	3.531641041444248	0.18267242512674847	2.8409967244074448	1.6919061086997984	1.3734994899366468	0.9866836149409051	0.46753646708733826	-0.005497331613732111	0.2179870181390969
547.7023535897882	3.4239723859249036	0.1891921014225601	2.7816833347522607	1.6593162399331718	1.3358795806432988	0.9765725744017733	0.4047190262952981	0.06666120560915909	0.24769015479415732
548.4677963554811	3.3082908182033015	0.18165237097329467	2.7218816029666866	1.6199630606928883	1.270444031095359	0.9507524210225545	0.3600923816107651	0.14439926449185536	0.2729532188727311
549.2331667026231	3.1926402916270376	0.16565016672751795	2.6500654430774566	1.5732591512043999	1.18438399697322	0.9098062239208478	0.33466199311495015	0.2121043564742159	0.2880458127526707
549.9984646290487	3.0839055573838676	0.14778056684834356	2.5595089594625544	1.5193546555767456	1.0901537042930276	0.8554518331289378	0.32406488461890604	0.2580277050981178	0.28982887043247474
550.7636901325931	2.983973555164169	0.13426769008917733	2.4521064770419163	1.4592141934026353	1.0023364241828756	0.7926336644268456	0.3217296132530499	0.2758804055217704	0.2780816130399471
551.5288432110908	2.889313657256718	0.1298021058996343	2.337247960945369	1.394787639562314	0.9343488363713925	0.7306668273969495	0.32227316313177706	0.2652587620171057	0.25415746904901265
552.2939238623768	2.793651669615668	0.13674065808835562	2.2265433117021067	1.3290018297412665	0.8958504507865475	0.681639196568316	0.32277831669154217	0.23116938689727698	0.219504888210849
553.0589320842859	2.6912681419488824	0.15507552290121948	2.128320414438013	1.2655161634666772	0.8914146429212477	0.6563751243119708	0.32137223115955155	0.18297605622196303	0.17520023490756007
553.8238678746528	2.5790677615197897	0.18303761662420137	2.044812104751819	1.2086040257871284	0.920439496883874	0.660111656699146	0.31547366426142853	0.13251652512117662	0.12298524495561948
554.5887312313124	2.457688525577371	0.2171881351578166	1.9724211822715405	1.1628602659954865	0.976324025278525	0.6896820120374347	0.30154614084399334	0.0914183837878319	0.06680778943729122
555.3535221520995	2.331342730000782	0.2521030445141126	1.9042521824607561	1.1316352268709744	1.0454209129135252	0.7337505242920628	0.27705715516369256	0.067794056249763	0.012744382542399554
556.1182406348488	2.207144320999456	0.2808041867783354	1.8332789544144983	1.1145073485598596	1.1080200219571634	0.7764771385770659	0.24272422492260456	0.06310792905485041	-0.032549033840368974
556.8828866773954	2.0931768741504913	0.2971915987156041	1.7555011200385942	1.1054890431937432	1.143891088135564	0.8036475208360807	0.20345157866212615	0.07168671546571176	-0.06462750000472404
557.6474602775738	1.996071940156434	0.2994806238222766	1.6718449476220452	1.0936957471079067	1.1410838510376315	0.8086067333312115	0.16685453511761936	0.08374801029699176	-0.08265790735683315
558.411961433219	1.9193920785290233	0.29189801384605224	1.5879157642211763	1.067313780663009	1.102053304646407	0.794732207795813	0.14072399902134833	0.09060632790706456	-0.08921066695234098
559.1763901421657	1.8632499435658307	0.282426127911781	1.510717279630506	1.0187313351240683	1.0422960708442877	0.7723570252128739	0.13042413380771456	0.08921182434519201	-0.08845854862264012
559.9407464022488	1.8248316329262733	0.2775788632723569	1.4440448202025766	0.9482209796403025	0.9812886794884166	0.7517844554277257	0.13703601601304669	0.08256413860344297	-0.08424381321515928
560.7050302113031	1.798491389425575	0.2779876769345001	1.3854276557118799	0.8643155684572835	0.9318078770373798	0.7363807593752326	0.15666541336150164	0.07625912813325314	-0.07848934558787847
561.4692415671633	1.7757471760882328	0.2783140170772656	1.3274877169757566	0.7805014002096482	0.8948892991640798	0.7211451896631194	0.18128321323342145	0.07383803885764642	-0.07045794396708345
562.2333804676643	1.7461327933304969	0.2720446453473919	1.2629915951810202	0.7098032541954497	0.8641648330986722	0.6974580389354644	0.2012872354161439	0.07476263538902024	-0.057064293457349716
562.997446910641	1.6998923570832767	0.25726421713360575	1.1899252276265342	0.6594089104924311	0.8345044883791588	0.6611382655433653	0.2086437025602546	0.07616821872802187	-0.034679136466274726
563.7614408939281	1.6315716874846227	0.23913910523065596	1.112506543308708	0.6279027167380437	0.8081362045652707	0.6175280967847324	0.199652298934627	0.07652907361393815	-0.002166540204124434
564.5253624153604	1.5426144903006311	0.22667894626026494	1.0378423673842985	0.6063626329461033	0.7926380362803598	0.5792155558363745	0.17565592795155704	0.07805678310549724	0.03711618605324847
565.2892114727728	1.4413555102428688	0.22662267388537063	0.9710798638998098	0.5827603362923914	0.7933797720376143	0.5583486043561228	0.14196239530630395	0.08632001415100368	0.07613369331550716
566.0529880639999	1.3403208116239462	0.2384392159137421	0.912639943642232	0.5475784017634088	0.8060696525294466	0.5583206233150942	0.10570913987383937	0.10700673801337976	0.10773981423067043
566.8166921868768	1.2521771530657175	0.25468801624494686	0.8595456070027179	0.4975449556413098	0.8166190874570189	0.5714201662585379	0.07366092205851764	0.14225560740831994	0.12855603436978214
567.5803238392382	1.1854597134627127	0.26540544310369707	0.8084484196044851	0.43604719286124194	0.8073275188255269	0.5832326364097297	0.05093094965431426	0.1878374137350976	0.1396772522407046
568.3438830189189	1.1417193401115808	0.2631382550572049	0.7583476714065505	0.37066669564640115	0.7653214400804935	0.5802018088023857	0.04076352263337189	0.23286709079906442	0.14394714893113147
569.1073697237535	1.1146339145709776	0.24498087541178465	0.7106159128708825	0.3097598091496761	0.6871581156945026	0.5553511690932285	0.044707998435289754	0.26232787135347824	0.1420548108662627
569.8707839515772	1.0925153827402978	0.21155936155505173	0.6672527868710026	0.25976850394110446	0.5784374581235512	0.5094386364361434	0.06280914222385182	0.2621502168758592	0.1311538839613818
570.6341257002246	1.0632084444826484	0.16471560891302017	0.6290097684524932	0.22391412967381127	0.4497877597128257	0.4485373196795184	0.093070466708776	0.2248230709022131	0.10725051244510148
571.3973949675305	1.0192528647853605	0.10670203569171462	0.5950759806792749	0.20167056341272205	0.313198951071344	0.3809190586092278	0.13114159550283525	0.15301432886688027	0.06959760138694299
572.1605917513298	0.9608010428465147	0.041326889556247554	0.5648529370605603	0.1887402766695626	0.1807212339075104	0.31532462910704034	0.17078108128793273	0.05953385632822423	0.023982234184125206
572.9237160494572	0.8947331928899273	-0.024435488742082033	0.5402552000354635	0.17757984255951445	0.06441658047168881	0.260302112126497	0.20527329856343768	-0.03690410854067799	-0.018148146122677285
573.6867678597476	0.8311592427699992	-0.08019285424370932	0.5259436199868793	0.15925891931973263	-0.022529834243425667	0.2234422657901719	0.22909176078245097	-0.11808416252675287	-0.044386066249865325
574.4497471800358	0.7790885883335346	-0.11427930546455001	0.5262873060342967	0.12701215505610383	-0.06620904786072404	0.20944590281890718	0.23895163390061153	-0.17226109895099334	-0.04707277284197586
575.2126540081566	0.7433989152426285	-0.11764206383334588	0.540385392093379	0.07970326236596097	-0.05453418195456308	0.2182751984527867	0.23411365076007107	-0.19710058252942486	-0.02674862635332604
575.9754883419448	0.723682580425578	-0.08729746792618169	0.558930142240929	0.023027563760627593	0.018651690469954074	0.24482813357894245	0.21591007535385814	-0.1985783976879163	0.008870454580174991
576.7382501792351	0.7148081756149576	-0.027841712263314545	0.5663254316414182	-0.03306510966020964	0.1491700776608576	0.28092328245943293	0.18757480121047845	-0.18685370384253236	0.04895382525949973
577.5009395178625	0.7086318165099196	0.05005611002219049	0.5480425586991104	-0.07980635720445257	0.32113640449183717	0.31846899557372815	0.1532964993074086	-0.17125086805283118	0.0840751575235769
578.2635563556619	0.696119811258931	0.13267342720555939	0.4987155869589604	-0.11410953764859946	0.5086706400979581	0.351484555726547	0.11742525766324072	-0.15711066512371738	0.10820948927488541
579.0261006904677	0.6697512970799491	0.20629495585646496	0.42578134006685747	-0.13894006384274796	0.6804803716648538	0.3755867160008476	0.08381024825597895	-0.1455225756256175	0.11785669578039157
579.7885725201152	0.6257880509941594	0.259211676999444	0.3463643293738465	-0.15939712099006845	0.8054453948212419	0.38637907901569324	0.05578996121951262	-0.13544910017978734	0.11020212705882387
580.5509718424388	0.565859653652188	0.2829904289897113	0.2789289342689693	-0.17737877146292777	0.8585496139879147	0.3786507357168451	0.03640366904596461	-0.12609080949427187	0.0828070485534641
581.3132986552736	0.4967945273367109	0.27392250107429217	0.23529885047032462	-0.18948259949410692	0.8267478329141883	0.34870834372300197	0.028221247136381127	-0.11834711137434996	0.03550893542008929
582.0755529564542	0.42847127210097524	0.23455100370226437	0.21728318624661794	-0.18927670132274133	0.7138216978289669	0.29847792647636306	0.032253491060473455	-0.11404072621631908	-0.026710244354851795
582.8377347438156	0.36962074559265545	0.173836360255751	0.21853132208393536	-0.17235617243793244	0.540806397509143	0.2379986824233024	0.046626508281892104	-0.11447403848551643	-0.09284384858530265
583.5998440151925	0.3239952486377274	0.1050790711858836	0.22955415715521038	-0.13979611387518162	0.34073020865763226	0.18387391365454156	0.06596158972838108	-0.11906145055887438	-0.14834597324045173
584.3618807684197	0.28908824470988576	0.042181221753831384	0.24262062731830156	-0.09773609737566062	0.1491743898062197	0.15316229711365173	0.082091478100726	-0.12541883772344448	-0.18018967527301877
585.123845001332	0.2585001835440508	-0.003928385830144238	0.25444128553113965	-0.05404579826112325	-0.004788341668203538	0.1562838792737902	0.08622397052308399	-0.12992470737985315	-0.1815724998110959
585.8857367117644	0.22665970362731874	-0.027099667389557897	0.2663948644948592	-0.01450638370897072	-0.1033447583965783	0.1924384029173939	0.07178669784860804	-0.12868705741225991	-0.15402237760101373
586.6475558975515	0.19280284093819555	-0.025805017240919964	0.28262273362161183	0.019232260381829555	-0.14025681258750894	0.2502512002197356	0.03643977697283663	-0.11830419142498627	-0.10591902234058728
587.4093025565281	0.16174582297402465	-0.002330307106526222	0.30688716883812034	0.04925617398836873	-0.11927819072649924	0.31303306154268845	-0.01665248917014853	-0.09729607406555837	-0.049079810199547394
588.1709766865292	0.1409272138976179	0.03751815799006352	0.33924046338004965	0.07946155178366981	-0.05313832004772093	0.365200216371296	-0.07914077090664445	-0.06764899038431152	0.004729983230573635
588.9325782853895	0.1354147708572055	0.08412844276736506	0.37426453565719087	0.1129047430262594	0.03689751574605263	0.3963045286525526	-0.1391856201348651	-0.03569063252373826	0.04596214890143943
589.6941073509438	0.1440950742704312	0.12491458960069769	0.40200038798018595	0.149777932287457	0.12431191759730192	0.401683851746451	-0.18415385798003797	-0.010463331229836784	0.06849808811502206
590.4555638810269	0.15943237421919426	0.14696290283773136	0.4115515971152899	0.18655950058868423	0.18368097200594796	0.3806078710121788	-0.2038187188661301	7.00386018216391e-05	0.07023376285165892
591.2169478734736	0.1710079129745593	0.14107557249510572	0.3954965189221794	0.21707668555762974	0.1983934826387284	0.3342091303469073	-0.19302222295724536	-0.007300733641256323	0.05366322360041418
591.9782593261189	0.1709598732515293	0.10503733223249379	0.35259753136082156	0.23520882894165968	0.1655485923735119	0.2648865723405999	-0.15284014409357588	-0.029174424482089623	0.02593754592806352
592.7394982367973	0.15796624447354207	0.04446848232893395	0.2880392682398648	0.2375238861393397	0.09574823241658108	0.1773342667504366	-0.08993434468037831	-0.05715869795863653	-0.0026102880489741517
593.5006646033439	0.1378133166129066	-0.029481234584091742	0.2109612737968001	0.22484737718845965	0.008112874953443629	0.07937839260795443	-0.014422189468060955	-0.08109434737449586	-0.021647602821510542
594.2617584235933	0.11990605689237187	-0.10348593684387775	0.131587320769266	0.20175226897068332	-0.07605266795445342	-0.018106669733706338	0.06274059330837904	-0.09229329955018256	-0.02485020119754576
595.0227796953804	0.11153923533965628	-0.1650215292990529	0.05917653549776273	0.1748365163255728	-0.1386162786995301	-0.10277865313829426	0.13175315742227375	-0.08568062290103165	-0.012605556126535404
595.78372841654	0.11322861293939677	-0.20376572010081762	0.0012444286726564918	0.1509514971983526	-0.1673663156735591	-0.1633022506086899	0.1850118788281792	-0.0608212715926512	0.00821416287888263
596.544604584907	0.1177790796920917	-0.21276231461706807	-0.036669664459681256	0.1366016242623336	-0.15760563551708506	-0.19217525798104718	0.2175522394733227	-0.02213134835077204	0.027687832650914374
597.3054081983161	0.11429028748035602	-0.18972952659155745	-0.05131014866493588	0.13743091021678888	-0.11262846595545989	-0.18821344290355296	0.22740128437658047	0.0217968775577121	0.03766529841069474
598.0661392546021	0.09469496205086318	-0.13858192909981934	-0.04299518797209876	0.15731340411758732	-0.043148410376523005	-0.15786450784611905	0.2163553491800872	0.0602251569198638	0.03580377130251223
598.8267977515999	0.05909223715344937	-0.06954874207187223	-0.01681756407297921	0.19621440758579353	0.03509010840665247	-0.11390240746279595	0.19022148582940232	0.08314324392800973	0.026028810595533726
599.5873836871442	0.01627673988371707	0.0034727457541068596	0.017735162632459663	0.2485062723840593	0.10607352841344024	-0.07097707464738828	0.15801173211930417	0.08462240715740399	0.015496030394388358
600.34789705907	-0.020536511072808752	0.0673521481177288	0.04935924368072903	0.30320356801597037	0.1586917827440029	-0.04005744275251837	0.1292367816516979	0.06539354689340746	0.010200399617413473
601.1083378652119	-0.04034938702070375	0.11395042808717036	0.06897787909241504	0.34679110269434754	0.19043696153458942	-0.024173333725858004	0.1102676270871287	0.03304705548618341	0.011734047359703785
601.8687061034049	-0.03890464969555739	0.14150319658770266	0.07334585526871573	0.36736927271488884	0.20663703527588018	-0.017824128221234276	0.10165530006424951	-0.0004713740979475946	0.01766542489824454
602.6290017714836	-0.019302210687577634	0.15313957704300155	0.06593146615557115	0.3581563696942543	0.2163189330859953	-0.010269239565113442	0.09816315840666917	-0.02354390210085173	0.024453460427436513
603.3892248672829	0.010847154976370746	0.15416487856909394	0.0550914775008349	0.3184981524362009	0.22717980414002267	0.009797014916998359	0.09164240805670062	-0.0293112428384535	0.030508689550730387
604.1493753886377	0.04353390354680875	0.15024520559006815	0.0500921330828602	0.2533169897723057	0.24289416130058655	0.050101222033391485	0.07497914188615523	-0.01799957077057974	0.03707931988135604
604.9094533333828	0.0733062102515004	0.14653865164031254	0.05684399913463424	0.17146712844309928	0.26332672904765636	0.11209380498018014	0.04521435987222369	0.0039607650304977066	0.046755827597048806
605.6694586993528	0.09775528891328636	0.14716487529259864	0.07544480814901686	0.08404189582031267	0.28629313399379025	0.19002045311074764	0.00454981353154515	0.027434003547688546	0.06083488489594665
606.4293914843829	0.1155741637709389	0.15406321116493044	0.10046472145956471	0.002586511607215439	0.3085623074004307	0.271759567859277	-0.040535717314327625	0.044379403498841674	0.07789953306635594
607.1892516863076	0.12400889257411088	0.16579510389007499	0.1241213494969804	-0.06298965380017915	0.32596055693253834	0.3419759748256189	-0.08109920953305377	0.050511615726916655	0.0940774137056814
607.9490393029618	0.1179718602481433	0.17798639621069656	0.14057440142950767	-0.10634303316366696	0.33405114984742446	0.3871505079498011	-0.10802370195124697	0.04656022150811935	0.10501008249027709
608.7087543321802	0.09233198522977157	0.18576492981569542	0.14879061442345867	-0.12576469248043876	0.33025950417816374	0.4005779249557718	-0.11483202058282437	0.03765323639292465	0.10786718441574178
609.4683967717978	0.04621485763673697	0.1872221885364709	0.15248572831481072	-0.12368065795501505	0.31713393598718265	0.3852598220294161	-0.10029696027693558	0.03157916107359616	0.10249956917827166
610.2279666196492	-0.013825047666253996	0.18523771708547285	0.15701493034901154	-0.10538939808719276	0.30327682217969065	0.3528143656073234	-0.06946088572466269	0.03559597879192079	0.09104135503691979
610.9874638735695	-0.07472567638207384	0.1861242124395598	0.16568941487909783	-0.07784877398803358	0.3004151145879643	0.31888723394285634	-0.03186005743849507	0.05274247200103637	0.07638281769395101
611.7468885313933	-0.12192206130285875	0.19574744016588236	0.1772148045502266	-0.048705973783787014	0.3171207950956237	0.2966067112366361	0.0026436944439975005	0.07964522225361398	0.06062363018632922
612.5062405909555	-0.14556179169349842	0.21585979971169955	0.1862816026514335	-0.025293293360215116	0.3534984790355856	0.2915434090839468	0.027870032786774794	0.10714417020306394	0.04484385452029381
613.2655200500909	-0.14401761810156571	0.24238517503400087	0.18617049722358164	-0.012919358519764388	0.39932525879798036	0.2995511922661718	0.042836406042244715	0.12412911546902419	0.030468585868707453
614.0247269066342	-0.1224167143361324	0.2667064952004418	0.1721812100771324	-0.013131723968306893	0.43742933683150675	0.30912718042695253	0.05000136292064444	0.12263788364491159	0.020643245580052413
614.7838611584203	-0.0880384568822346	0.2790636899294848	0.14371322158129407	-0.02298227345388583	0.45078200021437614	0.3072767585315247	0.05208918802377689	0.10146239016305181	0.019823571931141926
615.5429228032841	-0.04592449720346088	0.2726904067105976	0.10415252567820935	-0.0363770887284029	0.4303043120599963	0.28624311600776864	0.05004716329176942	0.06661062895043138	0.03144093661779822
616.3019118390603	0.0020963845991447162	0.24655946304628645	0.0586970417253445	-0.04679980245327462	0.37910696424484	0.24740317189672184	0.043140786544969695	0.028298481728400837	0.054824460763822365
617.0608282635836	0.05508667066568104	0.20552262609878913	0.01222366819096371	-0.05045774472992758	0.3108195794097717	0.20025520704544586	0.030618463451597792	-0.0035491009954469084	0.08429317475573608
617.8196720746892	0.1100344840284494	0.15746764994002674	-0.031827833515392485	-0.04786418596965147	0.24209677108944347	0.15665972586446406	0.013219201392673824	-0.022915221581350852	0.11137163272172008
618.5784432702114	0.16085971598190268	0.10896564741721243	-0.07130535387711236	-0.04323106735152915	0.18341982299276097	0.12400446962020381	-0.0065779133018804715	-0.0291081808763272	0.12899478955528565
619.3371418479854	0.20015723456878146	0.062163653243765694	-0.10522915994730248	-0.041813346709172826	0.1337087238454945	0.1013555722736331	-0.025317088836349207	-0.025630341859045558	0.1348870512693694
620.0957678058459	0.2223268535015009	0.014824533662375718	-0.13351152440109587	-0.04659805508571474	0.08197801408804509	0.080874434001382	-0.03941371403055368	-0.017547041305202758	0.1322432846546358
620.8543211416277	0.2256618667360555	-0.036483643144891	-0.15639246892338424	-0.056006430996341464	0.015429265329429766	0.053327938917354115	-0.045584084640461334	-0.008986441824966628	0.12717861357180443
621.6128018531655	0.21278876476184677	-0.0928236857771761	-0.1734380881972836	-0.0643255427683323	-0.07225555524162913	0.01400186929549073	-0.040839930141818664	-0.0019216767379886725	0.12469414152872388
622.3712099382943	0.18949921168118952	-0.1509939089289436	-0.18263176467649672	-0.064662675553844	-0.17630711369589308	-0.034315241171908914	-0.02283842174378822	0.004139983773660663	0.12575694535683019
623.1295453948488	0.16285721413578966	-0.20417064749100453	-0.18069262473023473	-0.05284433496139029	-0.282048148150962	-0.08249097676870827	0.008988223392929984	0.01166776668135721	0.12713309619162366
623.8878082206638	0.13902981834982514	-0.243964134092898	-0.16473005617552056	-0.0299111929510859	-0.3703703625028921	-0.11884758467189821	0.05199224694984609	0.024472363104366464	0.12396239255215902
624.6459984135743	0.12135741340031891	-0.2627832866315312	-0.13425572801573338	-0.0014863916561223406	-0.4240737485815231	-0.1337896970054166	0.10006877057048259	0.04598544705155466	0.11308845946993508
625.4041159714149	0.1097152210716608	-0.2559893931820027	-0.09189086184659223	0.024918742851064248	-0.43373156778842814	-0.1232488919945516	0.14500107046606298	0.07705840853662425	0.09493276869729651
626.1621608920203	0.10187980803155174	-0.22354259528335008	-0.042401756307805225	0.04289403876846256	-0.4007062014129805	-0.08983352975824123	0.17919794417496537	0.11413075693929309	0.07291831232068842
626.9201331732256	0.09572059980730316	-0.17076860982298164	0.009389571661081952	0.04878581873622743	-0.33650703142802757	-0.0415696987709768	0.19791824472055972	0.14969964419999596	0.051441814550292765
627.6780328128656	0.09088816388142944	-0.10753129101008475	0.060167574289954145	0.041542159774572825	-0.2585037033606803	0.011033830206866616	0.19985116894269883	0.17544950556539246	0.03409510700109795
628.4358598087749	0.08852373324326263	-0.04565810332520155	0.10812777037740107	0.02207003925772383	-0.1833477741863723	0.058328589356418645	0.18608276644859154	0.1860763666663991	0.023100542030350196
629.1936141587885	0.08975892877281758	0.004895346310382513	0.151876517881531	-0.007038307465689837	-0.12091568946206974	0.09427965962421937	0.1586984405547627	0.1818259713456078	0.019478192933207607
629.9512958607411	0.09447476002378244	0.03920494470228526	0.18900110182846655	-0.041128017820175035	-0.07214856918083551	0.1173734531150418	0.1203662660880809	0.16789817267174648	0.02324717127196342
630.7089049124675	0.10125980059058604	0.058385656002740614	0.21607341668437824	-0.07362823395147038	-0.031913829841594854	0.13013493453324054	0.07500396011507626	0.15184919591632798	0.033207866545706524
631.4664413118026	0.10857446459100564	0.06780506475903689	0.23031041442446729	-0.09743682877555705	0.00542978842964259	0.13716812826863312	0.028484763075767305	0.14041951152720653	0.046605647213456405
632.2239050565811	0.11570562076020338	0.07378274118021516	0.2318412791552879	-0.10743658218461968	0.04161007103244596	0.14310574870736445	-0.01193962315777405	0.1373612700331167	0.059371131849673006
632.9812961446379	0.1229076698458721	0.08040234119176191	0.22452245471008864	-0.10294585596400127	0.0737587558034244	0.15075906471256856	-0.03957993576670964	0.14295196487505812	0.06722832589323958
633.7386145738079	0.13074474990578924	0.0881614959953656	0.21385154622417485	-0.08828314962433159	0.09758090669823705	0.16016492374801197	-0.050843134299625475	0.15494127524768556	0.06704573811427716
634.4958603419257	0.13928640046939333	0.09475990673947773	0.20332226804335374	-0.07102765174319045	0.11110368989860159	0.168801796030217	-0.04639334412849564	0.17002797955764756	0.05800468097073055
635.2530334468262	0.14788247771098417	0.09734277503289787	0.19189488573143065	-0.05841455999534388	0.11615463398024073	0.17280653579254568	-0.03036788532547508	0.18502147394007376	0.0420287096179776
636.0101338863443	0.155590047898295	0.09468916194920757	0.1748408508702995	-0.05389262221497689	0.11633111253075526	0.16864685654353828	-0.007862601403789578	0.19708401022639888	0.022894252317878692
636.7671616583146	0.1619462455254128	0.08810913588537028	0.14755440173919812	-0.05563531924407574	0.11347874096798913	0.1548312091192972	0.01728195467785984	0.20337996030110878	0.004504557941404603
637.5241167605723	0.1671309728368306	0.08068153880891407	0.10971196541782792	-0.05793802958761918	0.10559013576857972	0.13283291634875227	0.04327560347778696	0.20081336413378634	-0.01083385599509322
638.2809991909518	0.17161570714605004	0.07565663230030742	0.06686981871805314	-0.054065691035158826	0.08840375544064584	0.10708283152497433	0.06905320328758933	0.18624904074356408	-0.023029410383504943
639.037808947288	0.17528026484471376	0.07510850324888099	0.02820500892402489	-0.039172147735452065	0.05982473486984128	0.08361454192909622	0.09252675275730331	0.15744869450893018	-0.03313795237543102
639.7945460274159	0.17719709822496826	0.07980753448267394	0.0021742275500991753	-0.011643331217293735	0.024548960649473733	0.06846047520691265	0.10989497524934688	0.11417654567279883	-0.04183087670634679
640.5512104291702	0.17599514466546703	0.09022773506160683	-0.007173254789314132	0.027078392095612858	-0.004428706607477184	0.06644534266860344	0.11694750172699327	0.05912664809682991	-0.04854859293386832
641.3078021503857	0.1706984209816166	0.1073598912482258	-0.0015621220879735095	0.07335438261087068	-0.009862550972143447	0.08049524260967325	0.11129850091987174	-0.001989507414149331	-0.05248674392080461
642.0643211888971	0.1609977123042417	0.13221977799549905	0.013353899622550167	0.12179024318306307	0.021464278790723018	0.1111203070921138	0.09375353729146503	-0.06103579469186236	-0.05427735331976221
642.8207675425394	0.14703361961337302	0.16407411336567262	0.03051516346074197	0.16573668364256808	0.09054147681140828	0.15536323968804366	0.06788844461664129	-0.10888778978665387	-0.05674801121517671
643.5771412091474	0.1289987338260299	0.19890620010938248	0.04356558110219908	0.19793181609499735	0.1830097875587698	0.2063733870427384	0.03801976133373883	-0.1377138770358456	-0.06358454573148946
644.3334421865558	0.1073786026765504	0.23006229871972178	0.04699957064490503	0.21250359867254376	0.27468502712949466	0.2549347208465056	0.007556641790188903	-0.14328426845834016	-0.07685039514444451
645.0896704725996	0.08355608298746678	0.251126957103907	0.03618771748923815	0.20704374907166256	0.34203241610301033	0.2929114445687361	-0.02160987418123136	-0.12680500366084554	-0.09510911269689544
645.8458260651132	0.06061605067979239	0.2591982975689594	0.007859475375893502	0.18333545498764026	0.37171254641286805	0.3166738759157016	-0.04855041430007294	-0.09463279740759378	-0.11395458086435593
646.6019089619319	0.043070980041220515	0.2562268847451319	-0.037783011930465876	0.14600734764866624	0.3638760655634671	0.3277043245366337	-0.07254963593951658	-0.056042598393287624	-0.12817586618317828
647.3579191608902	0.03539544179034854	0.2470549435150433	-0.09536025116551004	0.0997624355473987	0.3282095041596118	0.3292751707299122	-0.09282727352280783	-0.019808658197360454	-0.13455620855113948
648.1138566598231	0.040045185136553474	0.2355258820594493	-0.15444594774109482	0.04796709570447255	0.2769956371987725	0.3215820865597059	-0.10833247043893328	0.008428584022082512	-0.13337733470096058
648.8697214565653	0.05622559154490065	0.22156780525786998	-0.2021721678247252	-0.0063439195459178265	0.21977466928722625	0.2994782736584987	-0.1176131573816841	0.02688011618167488	-0.12822233106731948
649.6255135489516	0.08022753936815452	0.20117030096390964	-0.2273179196865141	-0.057843325957476904	0.16207148133159993	0.25477148087389656	-0.11890167346242761	0.03657965202629254	-0.12411089123517005
650.3812329348169	0.10728541117069954	0.1696028716184267	-0.22384982416703342	-0.09798316012261588	0.10733686096120842	0.18232516363038126	-0.11075621656758927	0.04004686569746348	-0.1248892179513402
651.1368796119959	0.13384508428509773	0.12537562112839606	-0.19259884694059282	-0.11731739511239582	0.05916242966484028	0.08526747748053645	-0.09301573931231151	0.040564945626383686	-0.1310150721986088
651.8924535783235	0.158722651210487	0.07256055069013068	-0.14109849478309894	-0.11008260123638136	0.022234224501228403	-0.02392008728481735	-0.06728329084136819	0.04145440570574476	-0.1388524309179379
652.6479548316345	0.18265849885723218	0.019746228775960543	-0.08133710776559454	-0.07782563411655744	0.0011541159682225827	-0.12737424707278924	-0.036280843422127146	0.044861113930231664	-0.14207522528339253
653.4033833697637	0.20641463847165198	-0.023351211248250826	-0.02641392346774602	-0.02916367918314519	-0.0012935525704258766	-0.20807702983565665	-0.0028190713553590914	0.050409636130344715	-0.13484618285897937
654.1587391905458	0.22863526172207807	-0.049768721179300715	0.013439229714250343	0.023806904275867	0.014354265203770061	-0.2549014116745898	0.030846404899899867	0.05520763255909714	-0.11505644351966694
654.9140222918159	0.24477062776657976	-0.0575759901132604	0.033667274263984664	0.07017488856445067	0.043850321766829486	-0.264420039902985	0.06271746262262723	0.05556619944313718	-0.08591787796737649
655.6692326714084	0.24767323467304075	-0.04994434901751675	0.0359654583615901	0.10294423379001381	0.07964499839771456	-0.23987160892991577	0.09064498496398385	0.04941663348262404	-0.05467172015314678
656.4243703271585	0.2299592726105625	-0.033368590647029905	0.026621170711223045	0.11918287548396181	0.11201038502802294	-0.18896599412547013	0.11214550045069846	0.0376032571984648	-0.029048876700933327
657.1794352569008	0.1870875623647637	-0.015301984057294438	0.013653204576461339	0.11872472931383753	0.13091399069393295	-0.12194333608095832	0.12500972895590073	0.02345422377032559	-0.013539381917555306
657.9344274584702	0.11995722450129072	-0.0017193912360039358	0.0045479722997104986	0.10304801417908219	0.1292584985524585	-0.04986675262156017	0.1276867333286722	0.011306712312423596	-0.007498419689161104
658.6893469297014	0.03563719728545268	0.0047407858565797975	0.004743685538552858	0.07507951737663862	0.10669811272581775	0.017195246503291354	0.11953433535797976	0.005285215848209708	-0.0058125626972696
659.4441936684294	-0.054109846377236946	0.005551597784366801	0.01680164391562836	0.03927358437660116	0.0720627957521337	0.0721428836849797	0.1008220245982667	0.008501162573950687	-0.0016051939468326123
660.1989676724888	-0.13610201653063433	0.005560222503959978	0.039879512942394245	0.0010467621225153539	0.04169349154387414	0.11241120356610464	0.07304515049770055	0.02255818070838803	0.010630370754794106
660.9536689397146	-0.19933414048194348	0.010915070572066407	0.0693281242214225	-0.034499523970134394	0.03350641304717343	0.14009531224545577	0.03940708162555354	0.04660693457668596	0.03259281113145978
661.7082974679414	-0.2375563182747546	0.026181978241125663	0.09786496898500241	-0.06408550974678323	0.058890457889365325	0.16015428815195054	0.004728483615764198	0.07671982407838737	0.06108326535473313
662.4628532550042	-0.2500420396607276	0.052114969076755495	0.11773195637085591	-0.08674665731106751	0.11689857438807216	0.17744631981168285	-0.02542522538801211	0.1064908759323401	0.08878689621679126
663.2173362987378	-0.2410514506294456	0.0852578685949229	0.12427692634384627	-0.10339295127949477	0.19400707085258623	0.19439566087336402	-0.046659895336597035	0.12871185435204083	0.10686614923027767
663.9717465969768	-0.21791340389738695	0.11972672555326774	0.11841244201395144	-0.11561883598934052	0.27027053037790705	0.21059727892258873	-0.057110747962021605	0.13805732023349201	0.10883633366979373
664.7260841475563	-0.1888203540265164	0.15003809016685193	0.10716013872565683	-0.12466482526459623	0.32786032890880257	0.22445649294866044	-0.058153769721400864	0.13268287348409633	0.09383229047794893
665.480348948311	-0.16045756844371467	0.17306094329321037	0.10101188735867687	-0.13097238217565413	0.3572772267444373	0.23492246537277728	-0.05346220585227236	0.11450874118569283	0.06754868504046699
666.2345409970756	-0.13622721473020663	0.18791392175773647	0.10919105211867532	-0.1340756527221182	0.3577876874517179	0.24179100029191056	-0.04724114487353416	0.08747301093616264	0.04001082094961055
666.988660291685	-0.11558054877052057	0.19449465857800113	0.13486672721423218	-0.1330387736312978	0.3337775443481301	0.2444885623944019	-0.04271055150667559	0.0550856274408334	0.0213171907569085
667.742706829974	-0.0949565314206024	0.1920246704657598	0.17274277936551768	-0.1269701065472195	0.2906938700383489	0.24055736289698343	-0.041369116600626685	0.019010377665233957	0.01741816504165597
668.4966806097776	-0.06957470396259055	0.1794489210092007	0.21064241561320698	-0.11551759886733637	0.2339428073885942	0.22650620240280306	-0.04366507829024363	-0.02063228520904801	0.02824320276833539
669.2505816289303	-0.035787272935759756	0.15690858826516735	0.2343504954328193	-0.09925625528602713	0.17003753532652957	0.20065940381565534	-0.04986045540070324	-0.06333929005785566	0.04837388647289684
670.0044098852671	0.006985752698044228	0.12727620095037528	0.2335362672703335	-0.07974069364550855	0.10803193672961912	0.16633591826936717	-0.06025895529761309	-0.10666259054564413	0.06987307477504198
670.7581653766227	0.055279383429278794	0.09576595213686469	0.20568777299476876	-0.05921080816213923	0.057793938476759635	0.13226808079375213	-0.07439132677392077	-0.14578823660109955	0.0851073741764403
671.511848100832	0.10166721494553473	0.06793279063318326	0.1563612666979411	-0.04019903147316397	0.026346143210249667	0.10906415385879313	-0.09013270572793482	-0.1749229779344263	0.08857201797529983
672.2654580557298	0.13658726319917824	0.04695687441802611	0.0959699617680312	-0.025077783353547378	0.013862747491130846	0.10319793680085214	-0.10384413078529381	-0.18947407264130453	0.07730883035016416
673.0189952391509	0.15115384752755512	0.03243654243980583	0.035482327781398496	-0.015943413926343415	0.01309268468087095	0.1127207943381397	-0.11194416589569642	-0.18805207535253352	0.05109470400680326
673.7724596489301	0.14004777415784378	0.02104507019989007	-0.016839538610672007	-0.014398201498120418	0.012419114449033472	0.12742865878309437	-0.11308928244415346	-0.1733129467662565	0.012902984008958212
674.5258512829022	0.10337184557547859	0.008663283255620227	-0.05660449023921978	-0.02119226741080196	0.0013633237056301945	0.13399259107892467	-0.10914655809630651	-0.15100423166497942	-0.030804557765532346
675.279170138902	0.04652675762824624	-0.0071376824781324705	-0.08295431774670241	-0.035717875305726676	-0.02446850709809397	0.1230878632210351	-0.10409436694101465	-0.12769234859565576	-0.07110465941516271
676.0324162147645	-0.02138381852783114	-0.025296638454034334	-0.09754358034547746	-0.05586719672492614	-0.06096442949808124	0.09455171322435497	-0.10150285897466192	-0.10835690481982059	-0.09898770944877243
676.7855895083242	-0.08991818451216697	-0.04098870554685627	-0.10374187235627345	-0.07820716253185975	-0.09699177683698026	0.05771488365412021	-0.10237203003965652	-0.09491827702287547	-0.10805613246141814
677.5386900174161	-0.14952816856758394	-0.0472585065950064	-0.10552950780178356	-0.09871691905517971	-0.11899096805767682	0.027043206261186337	-0.10477962586867913	-0.0863719182417929	-0.09601000837485153
678.2917177398749	-0.19303520699894477	-0.03830387214727021	-0.10631345903382322	-0.11384105745142387	-0.11691124963908298	0.01542413537147723	-0.10536826968660831	-0.08012653550011024	-0.0646865677130332
679.0446726735356	-0.21608162043870482	-0.01312638150390738	-0.10803625554817775	-0.12169030943831792	-0.08899700085865415	0.028132331565452612	-0.101345625224153	-0.0734783594937515	-0.01932013467659719
679.797554816233	-0.2169231230945222	0.022318402993645674	-0.11082156080170899	-0.12305512797246325	-0.04349920853457175	0.06034571081051325	-0.09181674943888	-0.06461102368505846	0.031986957629842105
680.5503641658016	-0.1960681986651559	0.05640374585466158	-0.11359920841382168	-0.12146700252743393	0.004120281370561127	0.09928893063748875	-0.0779672410701385	-0.0528811459878356	0.07930811971148569
681.3031007200765	-0.15633409011990945	0.0764310209795911	-0.11496226632932488	-0.12209639675587447	0.037841447940748354	0.1302520542140489	-0.06227011093545401	-0.03883147288898409	0.11263325968690652
682.0557644768925	-0.1030857846002263	0.07454527291068219	-0.11372925307508047	-0.12947182088622863	0.048721200444303905	0.1433832583190901	-0.04745165929640428	-0.023612231467668506	0.12470858714832916
682.8083554340842	-0.044203443932398015	0.05174563919654498	-0.10895856314088107	-0.14538368640653498	0.03974888958489172	0.1381461921713285	-0.03572243404847109	-0.008390019414896522	0.11352706601961333
683.5608735894867	0.0110257529359437	0.017373930136111555	-0.10006913889195201	-0.16780577205285593	0.0246288860953451	0.12258744342309333	-0.028383756535932295	0.0063028878230703324	0.0830946211575076
684.3133189409347	0.05404009188966519	-0.015576230126705663	-0.08744668657773864	-0.19154599089573088	0.020878312929229734	0.10838290640710786	-0.025809667378315145	0.02054487071472	0.04184070253893536
685.0656914862628	0.079143563186014	-0.03669574350803907	-0.07311089241953747	-0.21044433941909257	0.040984960754210015	0.10437832923418376	-0.027246642307686728	0.03445998546094994	-6.454481237355009e-06
685.8179912233061	0.08491517236422622	-0.042306162517423335	-0.06062621155298843	-0.2199116387062091	0.08644144913778368	0.11258867080935943	-0.030432826048025795	0.047580043674567085	-0.03311615046131381
686.5702181498993	0.07453024418506958	-0.03528431865366481	-0.05357108569109563	-0.21890545509991757	0.14807482272518424	0.12881796678010068	-0.03187949645765319	0.05866582103823691	-0.050800023707854275
687.3223722638772	0.05486168178841483	-0.021299968393201314	-0.05346053139786268	-0.21027784603499217	0.21218116590462835	0.1465644413803069	-0.027758025390382524	0.06637184586255176	-0.050420591058461195
688.0744535630747	0.034647642860474594	-0.00459040624109829	-0.05802180384762632	-0.19908821178542588	0.2676167443849324	0.16140731857031548	-0.015832992845226997	0.06973252092478076	-0.03395980542959674
688.8264620453265	0.021648372087990718	0.013583604643697001	-0.06132478478014332	-0.18983297884855174	0.30923206107336426	0.1723940874022646	0.0029397803390542533	0.06869821793090532	-0.007708127278486922
689.5783977084674	0.01988465527892827	0.03326267525792709	-0.05568975464819634	-0.18380411928923937	0.33629277377795724	0.18003142388717472	0.024280730492733625	0.06437837181191597	0.01990740669481984
690.3302605503324	0.02852892060883214	0.052776530017213025	-0.03473815805971095	-0.17816217065171117	0.34821931356258434	0.18310128934027398	0.042237872836297506	0.05906085938331502	0.04124391765624205
691.082050568756	0.042702308976168404	0.06782905731974997	0.004025802176391122	-0.16726631033278264	0.3427572483561987	0.1776719115163938	0.051722313437269365	0.055735898270740755	0.05213655664369293
691.8337677615733	0.05617363286710395	0.07324371381837547	0.0576325086916632	-0.1453530648337414	0.3172190490919053	0.15909196767942754	0.05051797369466149	0.05701576652130171	0.05286983105801121
692.585412126619	0.06424610166550862	0.0659185554223854	0.11808212739191706	-0.10950981839228856	0.2711363793711698	0.12551079850691216	0.04004560060748922	0.0639551268013198	0.046978949015724955
693.3369836617278	0.06559413564919418	0.04652579612665332	0.17435683570302948	-0.061284959013078434	0.20733265155965702	0.0800463394779031	0.024604629549105285	0.07547362938181387	0.03868908055159048
694.0884823647348	0.06283908218897943	0.01880301455556105	0.21560549832323905	-0.00659480266177683	0.13062304066537944	0.030032864506956965	0.009606924159259136	0.08909749667549492	0.03032051917023028
694.8399082334745	0.061510970697633144	-0.012285691239910829	0.2344506140214948	0.04599796169798539	0.04632099855600842	-0.01576458413961284	-0.0004937100705864732	0.10245546331465452	0.021135237671714248
695.5912612657819	0.06793326270203306	-0.04203070004332671	0.22926102645476665	0.0878995136931697	-0.039725415330021885	-0.050041432680005715	-0.0036926115406440366	0.11421044017010562	0.008139133264513052
696.3425414594917	0.08641225181933124	-0.06657103692624869	0.20433810760624158	0.11310594409961693	-0.12030482808477913	-0.06886144567206334	-0.0008982387923330221	0.12368292795148335	-0.01155168295264809
697.0937488124388	0.117013188640927	-0.08294582164209319	0.16798946247626076	0.11986415763140792	-0.18682131940505048	-0.07181367830184593	0.00508925752241805	0.12952464879280182	-0.03828569537355291
697.8448833224579	0.15506161949427114	-0.08949542672496207	0.12961593741920047	0.11038987679656194	-0.23127234718576742	-0.061533045368171835	0.010950935246095224	0.12887058979810803	-0.06907536885190943
698.5959449873841	0.1928963287181187	-0.08615241187739867	0.0968042921825768	0.08905983238983906	-0.24879234522597893	-0.042676008319947334	0.014156613720867886	0.11815707611210981	-0.09849392529025486
699.3469338050518	0.22290664670418384	-0.0743943978167185	0.07385969602226149	0.06005461721769137	-0.23919996403137603	-0.0209148066363612	0.013555191958669617	0.09522833340209451	-0.12080754532422658
700.0978497732962	0.24062932952502922	-0.05658366966435577	0.06183946424754712	0.026125998042722982	-0.20665602524488458	-0.0020515375321176407	0.009272443020460026	0.062068771063793673	-0.1315060661395304
700.8486928899517	0.24644975616586526	-0.03510073503907125	0.05943395549912875	-0.010994507771311213	-0.15763013680264032	0.009280071947910116	0.0026172442091786175	0.02567315734241425	-0.1282878279002083
701.5994631528534	0.24508172051477137	-0.011908839054495461	0.06383863649317946	-0.04901380534338618	-0.09857461745795024	0.01071089904443396	-0.004165687741698878	-0.0034946064715071293	-0.11145805572246116
702.3501605598362	0.24304182201267224	0.01118713152924061	0.07093102329915646	-0.08398764987625029	-0.03440531793951886	0.002764945177278764	-0.008311287828904569	-0.015628307166630006	-0.0842663034472181
703.1007851087347	0.2447739652285374	0.03190576305326308	0.07542414844217903	-0.11066187717679273	0.03121483531221822	-0.011593128061574531	-0.007582721327039367	-0.006256454114742289	-0.05292903527115736
703.8513367973837	0.24985333435048745	0.047444542527548955	0.07154605787400353	-0.12435148481904522	0.09432382151354086	-0.02843580258187154	-0.001396284381601681	0.021293737185539428	-0.025787971251411818
704.6018156236181	0.25295874240030664	0.05557199070630859	0.05510892773256872	-0.1231970801303518	0.14962171504672728	-0.04410635774426933	0.008541395772686719	0.056985730629905355	-0.011186114291131491
705.3522215852728	0.2473380539444613	0.056535642031256196	0.02598554893118666	-0.10914880747676632	0.1915299350367214	-0.05532659015223537	0.018684660639734056	0.0887657557877066	-0.014932475988671787
706.1025546801824	0.22928784379077097	0.05400675476591652	-0.010178765106652225	-0.08687776374400588	0.2165179715645807	-0.05855671692256307	0.0250329037040522	0.10804763963423893	-0.03823272581941727
706.8528149061818	0.20102165916498305	0.05412775797069838	-0.0426532364136212	-0.06143665899961788	0.22548687813436857	-0.049770148235697274	0.02463658957279437	0.11338326325093248	-0.07708506614616378
707.603002261106	0.16992544061722795	0.06236302741172216	-0.05883440202766789	-0.03610680636022324	0.2233961488529505	-0.02594918274963106	0.016472235645431533	0.10993617993537609	-0.12317054559345411
708.3531167427894	0.14487819774857913	0.08034617172247319	-0.048930168131214466	-0.012016482654001641	0.2166927005986235	0.012641595623174025	0.0011302982641571112	0.1055852218698054	-0.16591335788789577
709.1031583490673	0.13201966302026555	0.10479632070934312	-0.01035082864035431	0.010724350371155239	0.20999855767288372	0.06117649787051178	-0.020091311350385332	0.10602478335787849	-0.19507746949964833
709.8531270777742	0.1323480790450553	0.12894926942169765	0.05044232492861642	0.03144084245013875	0.20346180447868537	0.11149152062161312	-0.04584284279827667	0.11175783825937137	-0.20366267226024432
710.6030229267449	0.1416221189019597	0.14575156371016557	0.11987036908122636	0.04843173089062922	0.19270136833350648	0.15562802769977002	-0.07458884192604512	0.11872173071400588	-0.18999183173546774
711.3528458938142	0.15245004018739503	0.15048872561477164	0.18214357113864002	0.05990850199542308	0.17069361826057677	0.18916301206275765	-0.1039574750877917	0.12207604898157101	-0.158176772298058
712.1025959768172	0.157344610077722	0.1419279955830883	0.22520994575908213	0.06535819437213039	0.131385707379219	0.21245552010384144	-0.13036408949794168	0.12033712447004384	-0.11614972648505215
712.8522731735884	0.15155164995772857	0.12191191245502048	0.2446442387661296	0.06622803527593568	0.07351625466808737	0.2291036275206911	-0.1495543747509222	0.11671471701979744	-0.07200999059405952
713.6018774819628	0.1344423089302943	0.09403322102233955	0.24392185991591192	0.06517932606131015	0.0023008671748471488	0.24287851310622893	-0.15785257228213853	0.11637705984754917	-0.03085281959570744
714.351408899775	0.10890653742291288	0.06243440869773602	0.23136698193476085	0.06456626692519361	-0.07157745361903917	0.2549441613117249	-0.15340471385220242	0.12193160274004858	0.006075266317300624
715.1008674248601	0.07957195426818378	0.031158662312486894	0.21585118629244035	0.06502006040267197	-0.13538774890728422	0.263152898509266	-0.13689865447285685	0.13054107513103394	0.039576180196401814
715.8502530550527	0.051025579386624435	0.004057467036323121	0.20333081584334256	0.06518478043740811	-0.17821711891779224	0.263508678638968	-0.11174275357173476	0.13517737003519142	0.06972584996654288
716.5995657881876	0.027201634271860953	-0.01524298915248467	0.19552289612900153	0.06274881303455294	-0.19354691686205472	0.25307005704333213	-0.0832067675066609	0.12891528458450732	0.09440825207512636
717.3488056220998	0.011362098322105676	-0.024314095982046174	0.19072072145741178	0.0562173155829714	-0.18083849393825474	0.2318640393173772	-0.05718719015172955	0.10913020122745908	0.10953778720035719
718.097972554624	0.005778428627975989	-0.0235997439510824	0.18549411413742845	0.046175038538280144	-0.1462339865174321	0.2024787504025996	-0.03825241397534691	0.07866740299138521	0.11064548487131723
718.8470665835949	0.01056560788492045	-0.017899190043051752	0.1766173639030002	0.03536398053079271	-0.102741669378941	0.16779924941823912	-0.028088268117844026	0.043693557379265766	0.09451489031210988
719.5960877068475	0.022693716846834223	-0.016208447668050643	0.16219513794450263	0.027341845286413792	-0.06877830966890999	0.12855051022323255	-0.025294215969222142	0.010220875039160533	0.06098451904374684
720.3450359222164	0.036697980530196996	-0.02893759476709476	0.14253492805864273	0.024311587141134235	-0.0637124794086907	0.08324181130833455	-0.02637661747012686	-0.018528942839984817	0.014247505048137385
721.0939112275368	0.04686406970304516	-0.06351307264480864	0.12041825946695175	0.025455587379712943	-0.10130527955534717	0.030818300117468125	-0.02727373605564885	-0.042504638847494336	-0.03671293050557018
721.842713620643	0.04998019718338108	-0.12065497890754888	0.100537726092839	0.026631227858898703	-0.18376426606195867	-0.026271461380874384	-0.024613740657434838	-0.06341834420986069	-0.07990580601354128
722.5914430993702	0.04686632514340631	-0.1934476250335376	0.08806693488509022	0.021977738341836486	-0.29977840882480467	-0.08083318379717014	-0.016320558893197334	-0.08275115132328059	-0.10454022333763255
723.340099661553	0.04180584781013161	-0.26953456084813054	0.08648691272513598	0.006677447097713236	-0.4280710919961068	-0.12331263786159666	-0.0021576160700038476	-0.10035215679571835	-0.10578381914800014
724.0886833050263	0.040396325618118255	-0.33497834485410927	0.09628817586513341	-0.020395249668416857	-0.5442144173215576	-0.1455976429695322	0.015907610150354592	-0.11470326331446196	-0.08714497927395459
724.837194027625	0.046962414852832826	-0.3777359565027985	0.11520044548853411	-0.05586046527783352	-0.6272219536029494	-0.14399121731396602	0.03361817959547698	-0.12398311267170983	-0.058908561796113146
725.5856318271836	0.06224937351711787	-0.3901833008727569	0.13967149504946622	-0.0931302683035906	-0.6637365925638724	-0.1199946917847938	0.04544563234002843	-0.12732845494979772	-0.033476163941603784
726.3339967015373	0.08257455481766268	-0.3702823759961157	0.16629012732176152	-0.12536668265711526	-0.6490816225924836	-0.07905964906524676	0.04639921497739166	-0.12483164094107058	-0.020326859595165447
727.0822886485207	0.10076980793787453	-0.3219941653540525	0.19198395193855855	-0.14802141222340148	-0.5870978310171494	-0.028651663336463823	0.033895447583604264	-0.11685287786481459	-0.023110477071890914
727.8305076659686	0.10891511731101501	-0.2545295184189429	0.21331215781618562	-0.15973429031825648	-0.4892372552736004	0.024138017689982444	0.00888022037119297	-0.10324959832836712	-0.039508112803082675
728.5786537517159	0.10179417131699602	-0.17998317294623842	0.22598535895732919	-0.16118225125054617	-0.3724679816921063	0.07463694191926556	-0.02423892406058837	-0.08354810021608983	-0.06301601776582051
729.3267269035974	0.07912670427086568	-0.1102673195046113	0.22569770511041176	-0.15344352569111802	-0.2561189859601625	0.12120375801649538	-0.05853290000640482	-0.058215635015621006	-0.08559393988086664
730.0747271194479	0.04532091879691289	-0.05439623620313092	0.20981465407560124	-0.13733085109098578	-0.15810174734924315	0.16381597711895984	-0.08625149270094591	-0.03002464086577797	-0.10046588308269727
730.822654397102	0.007294999041934817	-0.017647830452841864	0.1789119716229827	-0.11403877588154818	-0.09209089601786755	0.20111553631397477	-0.10083800613791348	-0.004261623517249232	-0.10494636913049726
731.5705087343949	-0.028123860264986252	-0.001820309593821734	0.13704398281280936	-0.08633597817952313	-0.06578142432707287	0.22871358291151486	-0.09904358965223792	0.0127634521196168	-0.10188574814739831
732.3182901291611	-0.05538416412830787	-0.005629994457357339	0.09042772547887956	-0.05891314165774423	-0.07974572114475015	0.24034434985735367	-0.08198555822521959	0.016524497331557104	-0.0984542745979999
733.0659985792356	-0.07016811096351826	-0.024465187009136996	0.045233623409163065	-0.03742549289658089	-0.1267109729813884	0.23178975521990663	-0.054705529268112646	0.00693246421174008	-0.10189571655165237
733.8136340824532	-0.06911877867492283	-0.05027112317718584	0.005750818138865368	-0.026277316943191208	-0.19176531178306375	0.2044377644578916	-0.02389760082440153	-0.010537857397418702	-0.11441360174312838
734.5611966366486	-0.05033723282104856	-0.07290262484062818	-0.025992315704513807	-0.02651523480788249	-0.25496975527690724	0.1655919776300087	0.004539487476106237	-0.02681473397520015	-0.13058795737971038
735.3086862396566	-0.014915605898533768	-0.08288916580114411	-0.04892627172934527	-0.0347455402557472	-0.2962252665247017	0.125321489653693	0.027271263702234257	-0.033229928665111375	-0.13979126244945342
736.056102889312	0.031784616151991116	-0.07443795399405145	-0.061170363064868186	-0.044335076176141394	-0.30083598326523586	0.09220202575391243	0.043834087838181594	-0.02569969719297875	-0.1321320321339691
736.8034465834498	0.08048950380181025	-0.047128072470634136	-0.05927725401277136	-0.04838559267820978	-0.26379896223934085	0.07075243979036998	0.05543554321042264	-0.006482880411377061	-0.10412814598694321
737.5507173199047	0.12043420971638238	-0.005744426702803548	-0.039848233284217376	-0.043101359378352265	-0.19112024885529744	0.06142842750191033	0.06337644001279881	0.017049658710807707	-0.06022335420577302
738.2979150965115	0.1430970677967946	0.0413702860903091	-0.002066265093020098	-0.02923310579326726	-0.09794743775928956	0.062235912143607824	0.06784884932989729	0.0358198136003826	-0.009830733261976261
739.045039911105	0.1450457384002113	0.08451982105614556	0.05001957288958575	-0.01089458850687499	-0.004232177540240717	0.07001510210810456	0.06761492814126605	0.042715881412260584	0.03762186239929248
739.79209176152	0.12872933823276606	0.11498170776072764	0.1077087199775133	0.00720986672429249	0.07108892482045451	0.0809109050140588	0.06080962697943374	0.03466185928855772	0.07607599892161966
740.5390706455914	0.10061156660865844	0.1268313754370777	0.1598733245612065	0.022231847674704822	0.11507764764297701	0.09040806295453524	0.04643421912829106	0.012930665674555392	0.10346310728564687
741.285976561154	0.06800903244333761	0.11803694575124196	0.19615353957936676	0.03359521248051427	0.12339675093992475	0.09353356355558187	0.025718891377918978	-0.017815891188501472	0.12046834618080392
742.0328095060426	0.03630720432303808	0.09022729325993203	0.20942851825816694	0.042066792207963485	0.09930557589199093	0.08574279646264629	0.0027619317019629153	-0.05126265750277563	0.12856548129745823
742.7795694780918	0.007899693155653451	0.047703758590733114	0.19698468694684923	0.048507523871999615	0.05047443955366229	0.06406009724126864	-0.01627332820290387	-0.08112908420411516	0.12853307055209728
743.5262564751367	-0.01682776455053282	-0.0035972282926307365	0.16067185162946548	0.05340561284300722	-0.013818310961803375	0.0286309900581096	-0.025269101451590382	-0.10259057001322189	0.11981601906677392
744.272870495012	-0.03757175970984696	-0.05640782106498568	0.1064113010451874	0.05667210574707323	-0.08339947175655532	-0.016084341949291987	-0.02071022708531261	-0.11307393993945332	0.10103089442394811
745.0194115355524	-0.05257981965199831	-0.10242490219928382	0.04309453654480971	0.05741513766100953	-0.14707142371090787	-0.06160977341283695	-0.003618212468130275	-0.11231071830777944	0.07137340722671182
745.765879594593	-0.0588266666779386	-0.1334971040374728	-0.019613085124066766	0.05372148497540924	-0.19359809200109857	-0.0983682903949019	0.020236802235995426	-0.10158295387157203	0.03234041917304334
746.5122746699683	-0.05380604046985784	-0.14417870981059516	-0.07365594612476474	0.043071483398212186	-0.21529942108214353	-0.12014853009924686	0.04203219242559625	-0.08301882859635767	-0.011408129206347324
747.2585967595134	-0.0381473649885247	-0.13415995691264385	-0.11431819809137939	0.023344343506534474	-0.2115734720140612	-0.12712896931632373	0.05327216097321164	-0.05924264494144017	-0.0525883359598046
748.0048458610628	-0.01641152119042673	-0.10886358000867608	-0.14007528503569838	-0.005460374367801307	-0.18974314845521853	-0.12522788808008195	0.049261735567704946	-0.033426931106629594	-0.08353923689781945
748.7510219724516	0.004813454079926383	-0.07696672953004875	-0.15093698886101437	-0.04012897841926031	-0.16096048469496466	-0.12170080254644967	0.03135984278849357	-0.009609957319442574	-0.09904062598382646
749.4971250915144	0.020748811172804693	-0.04626368372709638	-0.14691509007575476	-0.07434343086668989	-0.13398996571644212	-0.1198622133483696	0.006497077798869207	0.007703613456107456	-0.09857465833187469
750.243155216086	0.031312967666147704	-0.020227744300292675	-0.12773057239422528	-0.10060177404517277	-0.11050218928531727	-0.11631641345342061	-0.015569383476113526	0.01499826949148049	-0.08645737618175461
750.9891123440015	0.04036882080780766	0.0028625908352515814	-0.0937962915521756	-0.11294327708466391	-0.08474358711265897	-0.10247703908154308	-0.026453680062511645	0.011849047088627147	-0.06929435753147749
751.7349964730954	0.05175840030907701	0.027796299548375286	-0.047756261649790376	-0.10933033941604556	-0.047536417967384705	-0.06944374106648672	-0.022241938034171384	0.0019529722498407434	-0.05231368775349041
752.4808076012027	0.06493033142315238	0.05883574644760188	0.004882615858901096	-0.09231057068157306	0.007940313336779706	-0.013540146169432485	-0.00454207678753258	-0.008062042320239151	-0.036726986946463674
753.2265457261582	0.07399783277009273	0.09707929869610002	0.056412258843274804	-0.06771746669909735	0.08215168336967495	0.06082327529860318	0.021065223494926094	-0.011708344115367635	-0.020025862024916494
753.9722108457964	0.0709210579626115	0.13973918124575194	0.09838131611563936	-0.042414581222574674	0.168152710242434	0.1420818065833578	0.0476635233755802	-0.006167014686017023	0.0014533954518707315
754.7178029579526	0.05072965071010534	0.181458144951111	0.12362872977507339	-0.021920931474547142	0.2534390911528285	0.21585524348223134	0.06944037839331016	0.006222738506892582	0.0296409462018644
755.4633220604613	0.015011265613155592	0.21613710516251042	0.12807145701631226	-0.009107670482549958	0.32288231508331744	0.27018768048873587	0.08317113773681645	0.019010620965482866	0.06356207600646435
756.2087681511574	-0.028127385356685502	0.23838384741520552	0.11219396651450964	-0.004141041940300268	0.3619522260054432	0.2993085155764664	0.08873358583838327	0.025087195903524186	0.09986806424300218
756.9541412278757	-0.06726673125214698	0.244430984627078	0.08091741950242291	-0.0054307420031266835	0.36016428362792535	0.30475392834594256	0.0884999203867072	0.020514428247121793	0.1341296253009161
757.699441288451	-0.09151304801816915	0.2332014674856162	0.04228050106204154	-0.011036380242384618	0.31496008529741315	0.2941651174862785	0.08593669225856142	0.006692233257861221	0.1615871017701322
758.4446683307182	-0.0934548438690561	0.20723975791900526	0.004705938148502897	-0.019925698466063742	0.23430376302786804	0.27844456719985194	0.0835120296205766	-0.010130942770997683	0.17759634485391723
759.1898223525119	-0.07059550734135252	0.172994087139656	-0.02523075026523368	-0.03229856981653023	0.13629102729524728	0.26834947914192536	0.0813211335678039	-0.022029754401379567	0.17827565020944883
759.9349033516671	-0.025561518877875083	0.13895885120488072	-0.04391222186262592	-0.048532468365929074	0.043944010459292276	0.2710407285391816	0.07709408199006615	-0.02342943365977906	0.16164132257305558
760.6799113260186	0.03461450081744903	0.11230784438097662	-0.04997872937332538	-0.06768972788793326	-0.022678127172739204	0.2879431799999813	0.06792519727288208	-0.013580580759497123	0.12881590704850818
761.424846273401	0.09967494507055236	0.09574517831442556	-0.04279157776678077	-0.0866357214959882	-0.05324190527539793	0.31464674318091396	0.05262702621553704	0.003652052311725204	0.08459663117406065
762.1697081916495	0.15756738323176153	0.08670624600193011	-0.021538421942862124	-0.10088839251330467	-0.049140464844016296	0.3430998844678655	0.03362499373386617	0.022361032718135464	0.03670012743886369
762.9144970785986	0.19661384335411292	0.07968335961968333	0.014301229881326403	-0.10647300023970693	-0.020040441419412428	0.36490135802639256	0.016700997560870432	0.037955094523353244	-0.006010891724270197
763.6592129320832	0.2083085053736593	0.07005625663504407	0.06306085416376396	-0.10166877157358933	0.022170605820931666	0.37406084739478906	0.008450597447169958	0.049002718264891706	-0.03606505784397375
764.4038557499381	0.19051188121983814	0.056794623771726845	0.1194094499661698	-0.08740743124020875	0.06790671776178867	0.3681254451733517	0.012471082836520138	0.05696926665639619	-0.04954549965599912
765.1484255299982	0.1491478683956688	0.04255422493545777	0.1744415131593735	-0.06668023271433451	0.11118912560011987	0.3475001723831206	0.026558934793225592	0.06443630138385795	-0.047001288458840954
765.8929222700982	0.09717329582712683	0.031368197669723596	0.21811161338558233	-0.043223828650580894	0.14798624328065915	0.31400413168795327	0.043203495864261365	0.07298029228265837	-0.032661124034750105
766.637345968073	0.04996647107668653	0.02622402091388539	0.24259232332975425	-0.02076810711411072	0.17498671794962653	0.2703722819370235	0.05374281278931148	0.08202156377148373	-0.012203385561452033
767.3816966217572	0.018994815727575415	0.02774610493364062	0.24493801776397417	-0.0024596097720898415	0.18979517961052922	0.22072351625712536	0.05325921249549909	0.08931369109709988	0.00929553717272542
768.1259742289859	0.007122764016920475	0.03487212252510192	0.22757639559407267	0.008875453880311062	0.19302026507120867	0.17149438183316162	0.043168641456608564	0.09259060155561012	0.028703687595118613
768.8701787875938	0.008023033506281838	0.046016811489577196	0.19640312535032892	0.010432439491758707	0.18935872087931954	0.13080260320089143	0.02942605308070228	0.09136728266685291	0.04454951960452696
769.6143102954156	0.010005900637188647	0.059676619761558254	0.15796844550402273	-0.0007222586275346843	0.18618666573692982	0.10602023161878234	0.018230251048073333	0.08757797226120244	0.05600811312610873
770.3583687502863	0.0019931356796614817	0.07390176628283014	0.11733981791638359	-0.026672849210783715	0.1897002017536882	0.10017770987920559	0.01214665384556441	0.08459593527691829	0.061813061261157175
771.1023541500406	-0.02137892459973828	0.08542567145722396	0.0777828914576108	-0.06667155683729512	0.2009807239540666	0.10936515642435976	0.009588750599936384	0.08503053527867262	0.05988891784215156
771.8462664925133	-0.057952494327995985	0.08928270277129031	0.04189982236856454	-0.11506428601296934	0.21425277201379317	0.12293758184638172	0.007335259438111451	0.08888661882807936	0.047905510384282604
772.5901057755393	-0.09946684191333624	0.0804396702311763	0.013114341933745943	-0.16126768973910047	0.2195184343452599	0.12764025703714488	0.003938521009790455	0.09324076784469569	0.02456889903316928
773.3338719969533	-0.13520525123684593	0.05641045080749006	-0.004136842018564499	-0.19274706576748302	0.2081394153702459	0.11348010223693175	0.0014070238595830023	0.09367913262984888	-0.009255161835295369
774.0775651545903	-0.1559215745207648	0.01938324217604459	-0.0056093717981169225	-0.19997424113481582	0.17803912468612612	0.07858735830231002	0.003927716218639249	0.08659574871231901	-0.05049655747051908
774.8211852462848	-0.1564376746735091	-0.02411719095926465	0.010487441994776654	-0.18076333098007025	0.1348755697492893	0.02982390565724039	0.014432224072168608	0.07069435064266293	-0.09511407832137313
775.5647322698719	-0.13608612269579407	-0.06601266068512554	0.042140574926785176	-0.1414237074043708	0.08810594912372595	-0.021379738528772535	0.0315127821704384	0.04731144936066438	-0.13979634190727758
776.3082062231862	-0.09754044164830795	-0.10001599196985496	0.08350715913596678	-0.0938310062112148	0.04512889177127391	-0.06517926175785135	0.048664910142339084	0.019506566029751635	-0.18246429769745662
777.0516071040627	-0.04478823398770776	-0.12316548608482511	0.12659539539128084	-0.0501145732442939	0.008042043078256261	-0.0975220130157997	0.05697689911585201	-0.009150407788154617	-0.22120658384557126
777.7949349103361	0.01858819052872551	-0.13517318009463603	0.16340332568753313	-0.017666207459097822	-0.025077061268932443	-0.1199428956104789	0.049627297951201216	-0.03566154384608665	-0.2523161886141735
778.5381896398412	0.0899203651380966	-0.13669228710531184	0.18773691894234684	0.002799574609619957	-0.055853791591154944	-0.13578402924625227	0.02600124357395843	-0.05839523520270075	-0.2694943722660929
779.281371290413	0.16676210643092923	-0.12853842747545705	0.19612923873066526	0.015784230340032145	-0.08228594384586016	-0.1460963228688866	-0.007271950176721774	-0.07738070577074005	-0.26543483990104655
780.024479859886	0.24542543193142635	-0.11257342053324419	0.18776806636730828	0.02719266929483918	-0.09933559400989059	-0.1485695477062975	-0.03896828085531	-0.09410001149900107	-0.235940920392149
780.7675153460953	0.32023541449312215	-0.09259767633321658	0.1641418034454298	0.04074510943870732	-0.10210101972621981	-0.13978221089674908	-0.058563902253117715	-0.11049152911609697	-0.18402238794368475
781.5104777468754	0.384285982223876	-0.0739327228923014	0.1284030860516456	0.05640310956412351	-0.08898406135466436	-0.11860742662470708	-0.061114993930254165	-0.12771893692122666	-0.12154485368077789
782.2533670600615	0.4319857788530319	-0.06120301643263461	0.08510153198613471	0.0713672316418187	-0.06224772034238134	-0.08787267938485613	-0.049185669214848925	-0.14533800070287514	-0.06595080708827394
782.996183283488	0.46127773379091	-0.05571346526941326	0.03997818769955841	0.0822639923791933	-0.026294186134512794	-0.05306229601125501	-0.03081739944724017	-0.1612505682165513	-0.03336389292409558
783.73892641499	0.47395043991333263	-0.05471082718760799	-0.0006927283858316063	0.08706803436356028	0.014251143601790861	-0.019428162358055327	-0.015052610912516595	-0.17234681028533896	-0.031489512037403855
784.4815964524023	0.47333854905480754	-0.05309432178186249	-0.03139617579380116	0.08551925787381333	0.05521865853876354	0.010061840107944892	-0.0075990260810911495	-0.17514791872622296	-0.056482421000448174
785.2241933935596	0.4615304823576929	-0.04652301864805701	-0.048994723795032134	0.07879367287484053	0.09239586451565544	0.034602326294852825	-0.009030823786948527	-0.16623320858706322	-0.09579820389605492
785.9667172362967	0.4383149184012086	-0.03379519116339299	-0.0535131381342848	0.06875261647715228	0.12142421616708199	0.05396138443778247	-0.01561537971841564	-0.14279133510933914	-0.13483644588471635
786.7091679784486	0.4025180770101421	-0.016931327787414553	-0.04719809480267701	0.05773568431042628	0.13916173128939704	0.06726525185877562	-0.021870183908558685	-0.10368558460450723	-0.163496561073436
787.4515456178499	0.3544476243425059	0.0005679948478901631	-0.03265040315545816	0.04814102434425079	0.14542749032351135	0.07367318377266621	-0.023177535165839973	-0.05113930803389988	-0.17890049290172716
788.1938501523355	0.2971481886368012	0.015856754188813174	-0.011610211778296731	0.041609163364370955	0.14323187533701615	0.07377667025649239	-0.017621988948550094	0.008021340835898534	-0.18407858051691373
788.9360815797401	0.23540740033931362	0.027812882300492607	0.014800209349218442	0.038075997069411574	0.13677282933722096	0.07072632822352451	-0.006451867954803528	0.06303866795766186	-0.1842724671520926
789.6782398978987	0.17348653105444925	0.03686974425324602	0.044658501299344865	0.03545242202675406	0.1285524368899136	0.0695084366533549	0.0067215195290820755	0.10225385610611949	-0.1834974058388088
790.420325104646	0.11336048515920935	0.04429246643750981	0.07459987137388722	0.030353608691872796	0.11809502622574787	0.07493286896620502	0.017770064147592357	0.11754899205716704	-0.18291904995351102
791.1623371978169	0.05455395676203133	0.051394807033527945	0.10068689446473587	0.020143052336063307	0.10333808337072313	0.08913916880275517	0.02396381251278642	0.1075964431143434	-0.18125360661354156
791.9042761752461	-0.004142304828458961	0.05912223860310792	0.12023276869042739	0.004474213974928349	0.08353211452808726	0.11037337075011865	0.024946408792967653	0.07795771586026437	-0.17630596048609898
792.6461420347684	-0.06197887750406224	0.06758578072297983	0.13304981734374569	-0.014375380669136262	0.06077142692840063	0.133141688024424	0.022188203894277864	0.03793110929321358	-0.16660488102115237
793.3879347742187	-0.11402272443776053	0.07592513471679507	0.1411654496235502	-0.03279048624144691	0.039148857238832074	0.15003237215707768	0.017515836529726152	-0.003847399694373215	-0.15207692299233963
794.1296543914318	-0.15134169378738507	0.08271231829162459	0.14714168751780787	-0.047679063392006914	0.022655284808025283	0.15481516131509215	0.011815462751963508	-0.04232872179127577	-0.1335766495650632
794.8713008842426	-0.1640839665258761	0.08667312182078327	0.1522664794717163	-0.05791260861831709	0.013407030922346519	0.14502938480358968	0.005006062257107527	-0.0761993386343483	-0.11208901633430564
795.6128742504857	-0.1462888554736556	0.08764793094400891	0.1557772439561818	-0.06463359070259765	0.01212113778522847	0.12335447386335877	-0.002781584942764287	-0.10595182159063496	-0.08799024098153203
796.354374487996	-0.09943757794354838	0.08717819639350395	0.1556044402512808	-0.07060611052227092	0.020001049331745013	0.09696372388134435	-0.009852812594055104	-0.13165400086771067	-0.0612129369538601
797.0958015946084	-0.032390841985492504	0.0883150129426929	0.1500914115168889	-0.0786898934875792	0.0400783204704816	0.0750804512309409	-0.012965193167999847	-0.15201481866528568	-0.03154564899329172
797.8371555681575	0.04233386579730497	0.0944970660689762	0.13926853391027705	-0.09020502653065027	0.07634104238426082	0.06576113758139711	-0.008791021063382778	-0.16483186943577213	0.0007306243848051314
798.5784364064783	0.11343603046673256	0.10801211876762704	0.1250762282061869	-0.10337234717452051	0.13086852222627535	0.0732904832289786	0.003905976131035306	-0.1679716686225326	0.034385273400684466
799.3196441074057	0.1741636143619291	0.12854336205560724	0.11015317780471198	-0.11305078374062914	0.20053394111782116	0.09700583739070065	0.022969896631426193	-0.16019848760863803	0.06683183200763335
slope	1223.9097119265145	9.092417390622918
intercept	-1.9655743373346795	0.3502822322055284
pearsons_r2	0.9992542005498386
rmse	0.9907477668867599
mae	0.6479007828245598
slope	2423.192915502465	1419.6535960989972
intercept	321.13066220469955	54.69166330980478
pearsons_r2	0.17725226466398278
rmse	154.6913840029378
mae	99.96075171332717
slope	1223.0416279799879	9.045984972552489
intercept	-1.957272128564668	0.34849343937413196
pearsons_r2	0.9992607451491323
rmse	0.9856882967218868
mae	0.643940153196185
Lambda_Range	350	800
FOLD	<class 'function'>:take_signal_near(447; 5)
FOLD	<class 'function'>:find_wavelength_of_max_signal(447; 5)
FOLD	<class 'function'>:take_signal_at(447)
