# Supplementary material for: Roblonski: A Material-Efficient Robo-Fluidic Toolbox for Rapid Photochemical Characterization
Source: ACS Cent Sci. 2026 Feb 6;12(3):333–44. doi: 10.1021/acscentsci.5c02027 (PMC13022720; doi:10.1021/acscentsci.5c02027)
Supplement: Supplementary file 2 [file oc5c02027_si_002.zip › BeerLambertStudy/Raw Data (Automataed)/BLEC Study (2025 Jun 12)/ZnPc1/blec_ZnPc1__13062025_aABS_i15_eCHK_d400e-03_t-1_m0_v0.csv]

name	C:/Users/cbe.mabolha.shared/Documents/Gilson Spectroscopy Project\BLEC Study (2025 Jun 12)\ZnPc1\blec_ZnPc1__13062025_aABS_i15_eCHK_d400e-03_t-1_m0_v0.csv
2025-06-13 04:22:22.572363
count	30
interval	0.1 (Sec)
integration_time	40000 (uSec)
NLC=False	DCC=False	WCAL=-5	Slit=S5
Conc_0=0.004	FRAC=1.0	Conc_(15;None)=0.004
wavelength (nm)	dark reference (int)	light reference (int)	abs (mOD)
W	D	L	S
344.6678771972656	1602.4666666666667	1676.9333333333334	86.15769944775931
345.45221902608614	1589.2666666666667	1665.0	92.5356501737574
346.236489003635	1586.7	1661.0	80.23464916134002
347.02068712774695	1585.5	1659.3	75.66467232478745
347.8048133962569	1584.8666666666666	2391.1666666666665	158.48962653692797
348.5888678069997	1585.8	2402.0333333333333	156.09188161212145
349.3728503578101	1586.6333333333334	2415.6	155.40869081533336
350.15676104652283	1587.7	2429.733333333333	158.0744448307923
350.94059987097285	1587.9	2435.6	154.89464117648586
351.72436682899485	1587.3333333333333	2442.6	154.21577900726794
352.5080619184237	1586.2666666666667	2449.4666666666667	155.72210320390136
353.2916851370942	1585.3666666666666	2453.2	154.4851306208883
354.0752364828412	1584.9333333333334	2456.1	151.6736053134442
354.8587159534994	1585.5333333333333	2460.1666666666665	152.29231675823615
355.6421235469038	1585.8666666666666	2461.6	153.12030421474333
356.42545926088906	1586.4666666666667	2464.4	151.11654995541247
357.20872309329	1587.1333333333334	2461.6666666666665	151.63200246743438
357.9919150419415	1586.2666666666667	2458.7	150.3767040344274
358.77503510467835	1587.1	2455.0333333333333	146.2347960412205
359.5580832793353	1585.5	2444.1	145.66967022928196
360.34105956374725	1586.7333333333333	2442.266666666667	145.72212134205705
361.12396395574893	1585.7	2437.3333333333335	143.14655855477167
361.9067964531752	1586.6333333333334	2439.8	146.6305774135934
362.6895570538609	1586.3	2442.0666666666666	145.58029020236023
363.47224575564076	1587.1666666666667	2436.3	141.798897283888
364.2548625563497	1586.2	2434.633333333333	142.43437721695378
365.0374074538224	1586.5	2430.6666666666665	140.55287243082373
365.8198804458938	1586.8333333333333	2427.6666666666665	141.42584266912374
366.6022815303986	1586.1	2425.6666666666665	138.77281891042063
367.3846107051717	1586.4	2425.6666666666665	137.57454009893294
368.1668679680479	1586.7666666666667	2426.0333333333333	138.04835040329715
368.9490533168619	1585.8333333333333	2434.5666666666666	139.00258133400575
369.7311667494487	1586.5666666666666	2439.7	136.94732691124005
370.5132082636429	1586.6	2449.0	136.8280126002757
371.2951778572795	1586.0666666666666	2452.0333333333333	135.64031305707937
372.07707552819323	1585.9333333333334	2454.1	134.10021032851455
372.8589012742189	1586.1333333333334	2457.0333333333333	131.95999064093604
373.6406550931913	1586.7333333333333	2468.0333333333333	134.4656818020426
374.4223369829453	1586.1333333333334	2480.0	135.51794764130457
375.2039469413157	1587.1333333333334	2483.233333333333	132.04552723328368
375.9854849661373	1586.5333333333333	2480.3333333333335	133.14648117770443
376.7669510552448	1586.7666666666667	2481.0333333333333	130.67466186074782
377.5483452064732	1586.2333333333333	2486.3	130.69178033306488
378.3296674176572	1586.0	2506.6666666666665	132.23264524244829
379.11091768663164	1586.0666666666666	2505.6	130.73934761314268
379.89209601123133	1586.1	2509.1666666666665	128.59252664696226
380.67320238929113	1586.2666666666667	2512.4333333333334	128.30187013121048
381.45423681864577	1585.9	2519.266666666667	132.2745173090676
382.23519929713007	1586.8	2524.9666666666667	127.4301974699196
383.01608982257886	1586.1333333333334	2541.4	129.13141818235485
383.796908392827	1586.5333333333333	2550.766666666667	127.67478307177527
384.57765500570923	1586.6	2552.4333333333334	129.50419326190232
385.3583296590604	1585.4666666666667	2544.8	129.20498454616123
386.1389323507153	1586.3666666666666	2550.4666666666667	129.10797956085065
386.91946307850884	1586.5	2555.6	126.71001530629309
387.69992184027564	1586.6	2580.633333333333	126.23681521609862
388.48030863385065	1586.7333333333333	2602.6	126.11836836299256
389.2606234570687	1587.1666666666667	2591.4666666666667	125.64562210088184
390.04086630776453	1586.3333333333333	2576.3	122.8429349572931
390.82103718377294	1587.0333333333333	2583.4333333333334	125.11311704907015
391.6011360829288	1586.3	2593.1666666666665	123.9334581020619
392.3811630030669	1586.3666666666666	2621.633333333333	125.75052839290682
393.161117942022	1586.2666666666667	2663.1	123.60985848456573
393.941000897629	1586.2333333333333	2704.766666666667	123.52600339190528
394.72081186772266	1586.1333333333334	2712.9333333333334	121.23736500706275
395.5005508501378	1586.4666666666667	2702.5	123.38064653859843
396.28021784270925	1586.2333333333333	2699.266666666667	120.83517694172993
397.0598128432718	1586.9666666666667	2709.4	119.58505270743288
397.83933584966024	1586.6	2716.1666666666665	123.10140218001965
398.6187868597095	1586.9333333333334	2725.133333333333	122.12431291682584
399.3981658712542	1586.4333333333334	2745.7	121.2497873641067
400.1774728821293	1586.1	2768.5	119.13357141055393
400.9567078901696	1585.7333333333333	2797.0666666666666	119.50731266172325
401.7358708932098	1586.6	2797.5666666666666	123.23260095673729
402.5149618890848	1586.0	2778.3333333333335	120.88631789438705
403.2939808756294	1586.8333333333333	2787.9333333333334	120.4105275101536
404.07292785067847	1586.8666666666666	2810.0666666666666	119.69997335067008
404.8518028120667	1586.2666666666667	2825.6666666666665	119.514192703654
405.630605757629	1586.4	2832.266666666667	121.05199252433823
406.4093366852001	1586.3666666666666	2817.8333333333335	118.57493467873329
407.1879955926149	1586.5666666666666	2823.1	116.42182483022728
407.9665824777082	1586.5	2842.0666666666666	118.95769165686751
408.74509733831474	1586.1	2861.266666666667	118.39245049277439
409.52354017226935	1585.9666666666667	2871.5333333333333	116.5852680540277
410.3019109774069	1587.0666666666666	2873.3333333333335	116.91005908054132
411.08020975156217	1586.1333333333334	2892.1666666666665	119.29668146680898
411.8584364925699	1586.4666666666667	2914.4	118.49671773397249
412.6365911982651	1586.3666666666666	2934.866666666667	116.53612431536267
413.4146738664823	1585.8666666666666	2961.5	117.86522721375799
414.19268449505654	1586.8	2989.5333333333333	116.30794259974225
414.97062308182257	1585.8333333333333	3029.1666666666665	115.34981264932911
415.74848962461516	1587.1666666666667	3071.5	116.06391451768735
416.52628412126916	1586.4666666666667	3140.4333333333334	116.80808044212723
417.3040065696194	1586.4666666666667	3212.9333333333334	115.26263869332728
418.0816569675006	1587.2333333333333	3215.5333333333333	117.43802547065746
418.8592353127476	1586.7666666666667	3195.9666666666667	117.22307937426285
419.63674160319533	1586.6	3212.133333333333	114.64211961202852
420.4141758366785	1586.8	3247.3	116.51495794638069
421.1915380110319	1586.0666666666666	3266.0	114.88192757801153
421.9688281240904	1586.4	3260.4333333333334	115.78574875588674
422.7460461736888	1586.4666666666667	3317.3	115.82091422115644
423.52319215766187	1587.1333333333334	3382.0333333333333	115.75861660806233
424.3002660738445	1586.6	3464.5	116.99209314466506
425.0772679200714	1586.2	3606.633333333333	116.41298459648931
425.8541976941775	1586.5666666666666	3755.4666666666667	117.54650876356517
426.6310553939975	1586.7333333333333	3824.4666666666667	118.20283260334091
427.40784101736625	1586.6666666666667	3878.3333333333335	119.16978432513183
428.18455456211865	1586.5	4000.6666666666665	119.20218819527972
428.96119602608934	1585.8333333333333	4193.166666666667	118.96875688226226
429.7377654071133	1586.7666666666667	4402.7	119.08684766496192
430.5142627030252	1585.9	4523.6	121.89581056635267
431.29068791166	1586.6	4672.533333333334	122.00576694319139
432.06704103085235	1586.5	4800.733333333334	122.14483556572243
432.8433220584372	1586.5333333333333	4882.333333333333	120.99475156023603
433.6195309922492	1585.8333333333333	4944.233333333334	121.34430223320186
434.3956678301234	1586.0666666666666	4979.9	120.5828035895817
435.1717325698944	1586.1	4999.866666666667	121.20471463141675
435.9477252093971	1586.2	5012.833333333333	119.5992899732624
436.72364574646633	1586.4	5058.966666666666	120.38120803842197
437.49949417893686	1586.8666666666666	5120.333333333333	118.1797224234362
438.27527050464346	1586.7333333333333	5226.466666666666	118.87733132459749
439.0509747214211	1586.7666666666667	5405.9	119.0330186973692
439.8266068271044	1586.8333333333333	5668.666666666667	118.75170461744402
440.6021668195283	1586.6	6046.5	120.62262274917254
441.37765469652754	1585.7666666666667	6500.066666666667	120.12557822250292
442.1530704559369	1586.4666666666667	6990.433333333333	120.23256403321784
442.9284140955914	1586.5	7427.233333333334	120.11920880820908
443.7036856133256	1586.8333333333333	7743.533333333334	120.43118142487829
444.47888500697445	1586.5333333333333	7913.633333333333	121.00822998177618
445.2540122743727	1586.8	7945.8	120.77449466687999
446.0290674133552	1586.5666666666666	7890.633333333333	119.36689171815294
446.8040504217568	1586.6	7780.733333333334	117.98028093166292
447.5789612974122	1586.6333333333334	7708.966666666666	118.78586571217001
448.35380003815635	1587.2666666666667	7656.833333333333	118.95775003095122
449.1285666418239	1586.8	7616.566666666667	117.96773617141314
449.90326110624983	1587.0	7623.7	119.27085354790685
450.67788342926883	1586.4333333333334	7646.233333333334	119.06207504103376
451.4524336087157	1586.9333333333334	7670.333333333333	118.10288159723262
452.22691164242536	1586.5333333333333	7722.9	118.12349382708656
453.00131752823256	1586.9	7796.0	118.01145276535316
453.7756512639721	1587.3333333333333	7850.6	117.06722996117591
454.5499128474788	1585.9666666666667	7933.433333333333	118.02733436658103
455.32410227658755	1585.6666666666667	7972.8	117.56304775823749
456.09821954913303	1585.9	7972.033333333334	117.44751191265607
456.8722646629501	1586.7333333333333	7939.766666666666	117.17970267803517
457.6462376158736	1586.1666666666667	7881.133333333333	116.86942654181442
458.4201384057383	1586.1666666666667	7790.2	117.91093100290004
459.1939670303791	1586.8666666666666	7662.5	117.66051918780057
459.96772348763074	1586.0666666666666	7515.233333333334	116.23445149520293
460.741407775328	1586.3333333333333	7364.033333333334	115.27610809577489
461.51501989130577	1586.8	7240.533333333334	115.58004258575839
462.2885598333988	1586.6333333333334	7124.866666666667	116.12490833325543
463.0620275994419	1586.6	7040.0	115.68159385172775
463.83542318726995	1586.3	6978.1	116.30631206061044
464.6087465947177	1586.4333333333334	6923.666666666667	115.3558011175888
465.38199781962	1587.0	6904.5	115.48042657753159
466.1551768598116	1586.4	6894.766666666666	114.52434178455773
466.92828371312737	1586.4	6906.9	114.50884867894639
467.7013183774021	1586.7333333333333	6938.233333333334	115.10242111547605
468.4742808504707	1586.5666666666666	6992.033333333334	116.24916338472714
469.24717113016777	1586.1333333333334	7042.133333333333	113.99403356673288
470.0199892143283	1586.9333333333334	7119.7	115.64478917400459
470.792735100787	1586.7666666666667	7192.966666666666	115.64475335824125
471.5654087873788	1587.0	7265.033333333334	114.22032274747167
472.33801027193834	1586.8333333333333	7324.066666666667	114.12279255505997
473.11053955230057	1586.2	7393.7	114.09643241028986
473.88299662630027	1586.4666666666667	7461.466666666666	113.99436180319995
474.65538149177223	1586.2	7509.133333333333	114.02303860549755
475.4276941465513	1586.6	7545.766666666666	114.90203170828755
476.1999345884722	1586.4333333333334	7553.6	114.40988439175774
476.97210281536985	1586.4	7546.966666666666	113.91348021181145
477.74419882507897	1586.7	7536.166666666667	114.49531852045084
478.51622261543446	1586.1333333333334	7510.966666666666	113.73351864419976
479.2881741842711	1587.4	7472.733333333334	114.4885302567229
480.06005352942367	1586.5333333333333	7440.0	114.69633597067943
480.831860648727	1586.3666666666666	7377.8	112.71501950650587
481.60359554001593	1585.9666666666667	7342.733333333334	113.30458812628295
482.37525820112523	1586.7666666666667	7299.233333333334	113.94715361026572
483.14684862988975	1587.0	7244.466666666666	113.22185076837353
483.91836682414424	1586.9666666666667	7197.9	112.67427621388008
484.68981278172356	1586.3333333333333	7141.2	112.42561450040674
485.46118650046253	1586.4333333333334	7103.4	113.33527419537653
486.23248797819593	1586.6	7056.866666666667	113.43078367847794
487.0037172127586	1586.6333333333334	7022.0	112.24503957676356
487.7748742019853	1586.5666666666666	6981.266666666666	112.05348142370286
488.54595894371096	1586.2666666666667	6965.033333333334	113.00801764405227
489.31697143577026	1586.4666666666667	6924.766666666666	111.92638502233605
490.08791167599804	1586.4666666666667	6890.066666666667	111.18002333886275
490.8587796622292	1586.3333333333333	6862.7	113.09283229858401
491.6295753922984	1586.9666666666667	6818.733333333334	111.01108508663414
492.4002988640406	1586.9666666666667	6796.533333333334	111.56481068519932
493.17095007529053	1586.1666666666667	6775.766666666666	110.61983813888189
493.94152902388305	1586.3	6744.166666666667	110.86999161629973
494.71203570765294	1586.5	6711.533333333334	111.27828685355492
495.482470124435	1586.5333333333333	6682.0	112.22083406378273
496.25283227206404	1586.5	6649.966666666666	111.46851388026359
497.02312214837485	1586.4666666666667	6620.0	110.84917496321545
497.7933397512024	1586.7333333333333	6600.966666666666	111.71994059361809
498.56348507838123	1586.2	6592.033333333334	111.4550542717078
499.3335581277464	1586.9333333333334	6568.433333333333	111.52731217814905
500.10355889713264	1587.4	6555.033333333334	111.9276495813966
500.8734873843747	1586.0666666666666	6545.533333333334	110.74198992515508
501.6433435873074	1587.0333333333333	6550.933333333333	111.25059177322414
502.4131275037657	1586.6666666666667	6559.366666666667	111.42868132937123
503.1828391315842	1586.9333333333334	6562.733333333334	111.18039550281557
503.95247846859786	1587.4333333333334	6580.5	110.14796316613906
504.72204551264144	1586.6	6611.933333333333	110.15594938059452
505.49154026154974	1586.8	6644.533333333334	110.0756974141932
506.2609627131576	1586.7333333333333	6679.966666666666	110.83649179600924
507.03031286529983	1587.1	6727.666666666667	110.00181969089034
507.7995907158112	1585.9666666666667	6784.066666666667	109.59228252738346
508.5687962625266	1586.5666666666666	6861.7	111.19379115925905
509.33792950328075	1586.5	6922.666666666667	110.17659663854442
510.1069904359085	1586.8	7018.0	110.98178538032815
510.8759790582447	1586.6666666666667	7091.5	110.19765611090705
511.6448953681241	1586.8333333333333	7203.566666666667	110.01059739905935
512.4137393633815	1586.3666666666666	7282.1	109.69526436043832
513.1825110418519	1587.2333333333333	7381.6	110.46311126639966
513.9512104013698	1586.6333333333334	7468.933333333333	109.78938479794522
514.7198374397702	1586.5	7584.1	110.6428635034208
515.4883921548881	1586.8666666666666	7692.266666666666	110.2565807104557
516.2568745445578	1586.2333333333333	7805.433333333333	110.2732107874621
517.0252846066146	1586.8	7899.7	109.37155151228262
517.793622338893	1586.5	7995.466666666666	108.91381185544358
518.561887739228	1586.6666666666667	8103.5	109.414294454848
519.3300808054544	1587.4333333333334	8189.9	108.38274399482259
520.0982015354069	1586.9	8286.733333333334	109.17348581501699
520.8662499269203	1585.8333333333333	8378.633333333333	109.70562898260981
521.6342259778296	1586.6666666666667	8474.433333333332	109.75170399170044
522.4021296859694	1586.8333333333333	8557.6	109.94683250216397
523.1699610491747	1586.3	8632.166666666666	110.32041436379866
523.9377200652801	1586.3666666666666	8690.233333333334	109.62391547719452
524.7054067321207	1586.8333333333333	8739.4	108.38585959885522
525.4730210475309	1586.8	8814.366666666667	109.3665679509698
526.2405630093459	1586.9	8860.533333333333	109.24200352901539
527.0080326154003	1586.9333333333334	8922.333333333334	108.57984899040756
527.7754298635291	1586.6	8983.0	109.47592757007763
528.5427547515668	1587.2666666666667	9035.866666666667	109.24110074739771
529.3100072773485	1587.6	9072.666666666666	108.36326423820337
530.077187438709	1587.1333333333334	9113.433333333332	109.16590271360201
530.8442952334829	1586.8	9158.033333333333	108.99726748019847
531.6113306595051	1586.4333333333334	9199.033333333333	109.0206083296407
532.3782937146104	1587.3333333333333	9223.633333333333	108.21033052000115
533.1451843966338	1586.0666666666666	9261.8	108.9055511923896
533.9120027034099	1586.4666666666667	9297.0	108.45329715201896
534.6787486327736	1586.1666666666667	9342.433333333332	108.94907212574448
535.4454221825597	1587.0666666666666	9366.266666666666	108.25453201690236
536.212023350603	1586.5666666666666	9418.2	109.16850010604827
536.9785521347383	1586.7	9431.9	108.27148205049878
537.7450085328004	1586.6333333333334	9452.1	107.76837160236235
538.5113925426242	1586.6333333333334	9476.5	107.55240857985378
539.2777041620444	1586.7666666666667	9509.433333333332	108.35869151447787
540.0439433888959	1586.7	9533.933333333332	108.28449705896136
540.8101102210134	1586.4666666666667	9566.2	108.8431648737069
541.5762046562318	1587.3666666666666	9588.2	108.14323244185435
542.3422266923859	1587.2666666666667	9594.666666666666	108.01935556238098
543.1081763273105	1586.4333333333334	9599.833333333334	108.7923380126921
543.8740535588404	1585.9	9619.266666666666	108.45740456524173
544.6398583848105	1586.8666666666666	9625.433333333332	107.96418381278123
545.4055908030555	1586.9	9631.766666666666	108.06664114459471
546.1712508114102	1586.4333333333334	9622.766666666666	108.17152866724776
546.9368384077096	1587.0666666666666	9621.166666666666	107.21508701673059
547.7023535897882	1587.4333333333334	9621.733333333334	108.08242902189201
548.4677963554811	1587.1	9629.566666666668	108.26490097169741
549.2331667026231	1586.2	9620.9	107.25674547401962
549.9984646290487	1586.9	9618.866666666667	106.76314260549223
550.7636901325931	1587.2666666666667	9619.233333333334	107.30276497223933
551.5288432110908	1586.8333333333333	9644.366666666667	108.07422209765582
552.2939238623768	1585.9	9626.4	108.50989038694023
553.0589320842859	1586.5666666666666	9617.8	108.82116566889782
553.8238678746528	1586.6	9612.266666666666	108.63584564433263
554.5887312313124	1587.1	9605.3	107.75237741374207
555.3535221520995	1587.0666666666666	9612.433333333332	108.55475639314794
556.1182406348488	1587.0666666666666	9606.666666666666	108.13373782416882
556.8828866773954	1586.9333333333334	9626.566666666668	108.23661042510935
557.6474602775738	1586.8333333333333	9636.1	108.68507119012015
558.411961433219	1586.7333333333333	9632.666666666666	107.78509624927557
559.1763901421657	1586.2666666666667	9637.333333333334	107.53201772989206
559.9407464022488	1586.4666666666667	9660.7	108.31718334535333
560.7050302113031	1587.1	9669.266666666666	108.26538664118071
561.4692415671633	1587.1	9686.3	108.1123263010432
562.2333804676643	1586.6333333333334	9710.766666666666	108.10126892531764
562.997446910641	1586.5333333333333	9721.466666666667	107.84252459198306
563.7614408939281	1587.3666666666666	9713.233333333334	106.85665766714304
564.5253624153604	1586.9	9746.366666666667	108.59177941346309
565.2892114727728	1586.5666666666666	9753.066666666668	107.53079898504296
566.0529880639999	1586.4	9773.466666666667	107.97422707799579
566.8166921868768	1586.6	9795.333333333334	107.76153383544327
567.5803238392382	1587.2	9790.8	107.90820265960389
568.3438830189189	1587.1	9809.666666666666	107.59866823616937
569.1073697237535	1587.1	9822.3	108.09853646443415
569.8707839515772	1587.2333333333333	9845.7	109.01276951181623
570.6341257002246	1586.7333333333333	9864.633333333333	108.19440599959891
571.3973949675305	1587.2666666666667	9872.566666666668	107.51808398562639
572.1605917513298	1585.9666666666667	9891.1	107.67555082163149
572.9237160494572	1586.7	9904.6	107.1738404228309
573.6867678597476	1587.3666666666666	9913.766666666666	107.50828094543482
574.4497471800358	1586.6	9912.1	107.30992808774413
575.2126540081566	1587.0333333333333	9939.5	107.56715538320333
575.9754883419448	1586.9	9944.233333333334	107.46058579402887
576.7382501792351	1587.1	9963.3	107.83246083401384
577.5009395178625	1587.3666666666666	9977.2	108.55869472132356
578.2635563556619	1585.9666666666667	9977.333333333334	107.28208748583711
579.0261006904677	1586.1333333333334	10007.966666666667	107.73552161364778
579.7885725201152	1587.0	10024.066666666668	107.89739022609771
580.5509718424388	1586.7333333333333	10024.2	107.82780008977579
581.3132986552736	1586.9666666666667	10039.666666666666	107.28266042656747
582.0755529564542	1587.3	10059.533333333333	107.05464266383481
582.8377347438156	1586.7333333333333	10085.933333333332	108.24242729305345
583.5998440151925	1586.6	10114.766666666666	108.0775743917579
584.3618807684197	1586.4666666666667	10135.6	108.09804518188795
585.123845001332	1587.0	10173.766666666666	108.67411556114207
585.8857367117644	1587.4333333333334	10216.4	108.32893361211217
586.6475558975515	1586.1333333333334	10255.3	108.15916500131242
587.4093025565281	1586.1333333333334	10295.066666666668	108.14209896010861
588.1709766865292	1586.6	10338.466666666667	108.13593007084206
588.9325782853895	1587.2333333333333	10370.2	107.66122983003298
589.6941073509438	1586.7	10416.8	108.08480670054969
590.4555638810269	1586.6333333333334	10497.3	108.88460734886115
591.2169478734736	1586.9666666666667	10576.2	109.81123667711978
591.9782593261189	1586.8333333333333	10636.4	108.80432618223668
592.7394982367973	1586.9666666666667	10714.766666666666	110.28992136398504
593.5006646033439	1586.5666666666666	10802.2	110.42166064635106
594.2617584235933	1586.8666666666666	10901.566666666668	110.61362939535742
595.0227796953804	1587.0666666666666	11006.233333333334	110.24167648378277
595.78372841654	1586.8666666666666	11094.233333333334	111.74336156644013
596.544604584907	1587.0666666666666	11216.6	112.42163251679852
597.3054081983161	1586.7	11348.666666666666	113.3483567069357
598.0661392546021	1586.7	11458.2	114.15091061479164
598.8267977515999	1586.5333333333333	11578.333333333334	114.64646188732615
599.5873836871442	1586.9666666666667	11719.566666666668	115.74539510043358
600.34789705907	1586.6333333333334	11835.466666666667	116.70195104193833
601.1083378652119	1586.6333333333334	11970.566666666668	116.87151969787764
601.8687061034049	1587.1333333333334	12104.433333333332	117.29689828340372
602.6290017714836	1586.3333333333333	12232.866666666667	117.64327492977803
603.3892248672829	1586.5	12369.233333333334	117.33254763100506
604.1493753886377	1586.7666666666667	12520.366666666667	118.25897054204395
604.9094533333828	1586.8666666666666	12641.466666666667	117.3309625692028
605.6694586993528	1587.0666666666666	12769.633333333333	116.77691354245745
606.4293914843829	1586.6666666666667	12925.166666666666	116.35454543566875
607.1892516863076	1587.0666666666666	13051.833333333334	115.72068931565614
607.9490393029618	1586.5	13205.6	114.88229603381474
608.7087543321802	1586.9	13356.033333333333	115.11765685006411
609.4683967717978	1587.1333333333334	13483.466666666667	114.37507463117433
610.2279666196492	1587.0	13613.333333333334	113.22844272727772
610.9874638735695	1586.3666666666666	13741.733333333334	113.39014936459998
611.7468885313933	1586.8	13869.466666666667	113.14145917399225
612.5062405909555	1587.0	13986.866666666667	113.36968594503129
613.2655200500909	1586.2	14119.4	112.58459919642117
614.0247269066342	1587.0	14227.733333333334	111.74733341145907
614.7838611584203	1586.9	14339.633333333333	111.3976104674019
615.5429228032841	1586.5333333333333	14466.433333333332	111.78979966998102
616.3019118390603	1586.9333333333334	14576.466666666667	111.55426473058075
617.0608282635836	1587.2	14691.033333333333	111.1477362831207
617.8196720746892	1585.5333333333333	14759.6	110.92387092845516
618.5784432702114	1586.7	14814.166666666666	110.1149015301549
619.3371418479854	1586.1	14903.8	110.19159036450107
620.0957678058459	1586.5333333333333	14963.233333333334	109.52031566733478
620.8543211416277	1586.0333333333333	15032.733333333334	109.926310306628
621.6128018531655	1586.5333333333333	15098.633333333333	109.8300760444359
622.3712099382943	1586.2666666666667	15151.5	109.92741428347875
623.1295453948488	1586.2	15190.966666666667	108.8347822319681
623.8878082206638	1586.8	15248.733333333334	109.2295502535233
624.6459984135743	1586.8333333333333	15298.733333333334	109.50750108835194
625.4041159714149	1586.4	15358.966666666667	109.44443966788977
626.1621608920203	1586.4333333333334	15422.366666666667	109.7104358081492
626.9201331732256	1587.0333333333333	15454.866666666667	109.28914675127012
627.6780328128656	1587.1666666666667	15510.133333333333	109.43629316592545
628.4358598087749	1586.1666666666667	15552.166666666666	110.514432065036
629.1936141587885	1586.4	15557.966666666667	111.26141949783978
629.9512958607411	1586.5666666666666	15569.8	110.8668795516422
630.7089049124675	1586.5333333333333	15571.7	110.32330784044744
631.4664413118026	1587.2	15587.9	110.20396826519034
632.2239050565811	1586.4666666666667	15619.6	111.16356214880615
632.9812961446379	1586.4666666666667	15643.8	112.41316837985771
633.7386145738079	1586.4333333333334	15660.866666666667	112.55843879360134
634.4958603419257	1586.2333333333333	15673.866666666667	112.9255755058777
635.2530334468262	1587.0333333333333	15651.866666666667	112.72620034054334
636.0101338863443	1586.7666666666667	15661.433333333332	113.41951983644984
636.7671616583146	1585.7333333333333	15667.733333333334	113.81538351137529
637.5241167605723	1587.0	15672.533333333333	113.83617064724068
638.2809991909518	1587.2666666666667	15635.0	114.11280299538738
639.037808947288	1586.4666666666667	15638.6	114.47938604793423
639.7945460274159	1586.3333333333333	15632.166666666666	114.75555015184165
640.5512104291702	1586.1	15593.533333333333	114.58396562121833
641.3078021503857	1586.4666666666667	15559.933333333332	115.229581760949
642.0643211888971	1586.6	15552.333333333334	115.38242216852386
642.8207675425394	1586.5666666666666	15529.133333333333	114.8601985111121
643.5771412091474	1586.4333333333334	15523.833333333334	114.40040368506568
644.3334421865558	1586.7666666666667	15505.2	114.5787945075512
645.0896704725996	1586.6	15485.033333333333	114.79464513435148
645.8458260651132	1586.9333333333334	15452.166666666666	114.38323921859421
646.6019089619319	1586.7333333333333	15411.3	114.68789001459169
647.3579191608902	1586.4333333333334	15400.033333333333	115.38084303188653
648.1138566598231	1586.6	15361.033333333333	116.22351631017158
648.8697214565653	1586.6666666666667	15341.266666666666	115.36843438942037
649.6255135489516	1586.1	15318.666666666666	116.30191842452481
650.3812329348169	1586.3666666666666	15297.833333333334	118.44720349246349
651.1368796119959	1585.9333333333334	15301.266666666666	118.32564304945264
651.8924535783235	1585.8	15341.166666666666	120.24338530003503
652.6479548316345	1586.9	15328.2	121.377442342238
653.4033833697637	1586.5666666666666	15286.4	121.9344143359891
654.1587391905458	1586.5666666666666	15297.733333333334	123.74835211634596
654.9140222918159	1586.0666666666666	15328.133333333333	125.32306212643066
655.6692326714084	1586.4666666666667	15341.2	127.4092380811328
656.4243703271585	1586.6333333333334	15348.6	129.12621465324332
657.1794352569008	1586.2666666666667	15381.333333333334	132.89421867705835
657.9344274584702	1586.9666666666667	15391.066666666668	136.34654891577225
658.6893469297014	1585.5666666666666	15380.933333333332	140.14602392695488
659.4441936684294	1586.4333333333334	15397.533333333333	145.10956386708818
660.1989676724888	1587.5	15404.233333333334	150.35229598751047
660.9536689397146	1586.4333333333334	15426.9	154.63129184788528
661.7082974679414	1586.0666666666666	15498.266666666666	160.20418752812478
662.4628532550042	1586.5666666666666	15549.566666666668	164.99962090660912
663.2173362987378	1587.2333333333333	15634.133333333333	170.5752078979095
663.9717465969768	1586.8666666666666	15658.0	174.93026019640922
664.7260841475563	1586.5	15712.066666666668	180.39429879087706
665.480348948311	1586.6666666666667	15753.033333333333	183.80411022620615
666.2345409970756	1586.2333333333333	15801.2	186.6948938380178
666.988660291685	1586.5	15859.6	188.81813730626112
667.742706829974	1586.8	15948.6	190.71046255380318
668.4966806097776	1585.5666666666666	16061.166666666666	191.26881557680613
669.2505816289303	1586.0333333333333	16175.033333333333	191.0948420129754
670.0044098852671	1586.4666666666667	16242.733333333334	190.88117596025
670.7581653766227	1586.9333333333334	16329.366666666667	188.71286446752015
671.511848100832	1586.7	16422.133333333335	187.47706553694894
672.2654580557298	1587.1	16486.166666666668	184.3178028718718
673.0189952391509	1586.8333333333333	16600.666666666668	181.28212536592113
673.7724596489301	1586.2333333333333	16690.266666666666	176.86493888662903
674.5258512829022	1586.3666666666666	16822.266666666666	172.43104779097374
675.279170138902	1586.6333333333334	16936.5	167.01879485155794
676.0324162147645	1586.5	17051.0	162.2024566985458
676.7855895083242	1586.2666666666667	17182.133333333335	157.39035495775488
677.5386900174161	1586.3333333333333	17244.333333333332	151.2037325317303
678.2917177398749	1586.0666666666666	17360.9	146.3248340285566
679.0446726735356	1586.8333333333333	17495.133333333335	141.76638069192234
679.797554816233	1587.2666666666667	17600.766666666666	137.4265726024597
680.5503641658016	1586.9	17726.433333333334	133.5963892394043
681.3031007200765	1586.2666666666667	17825.2	128.44143361563988
682.0557644768925	1585.9	17938.266666666666	125.17753373664642
682.8083554340842	1586.5	18064.6	121.67616026191007
683.5608735894867	1587.0	18193.966666666667	118.57645472762536
684.3133189409347	1587.4333333333334	18345.866666666665	116.67637573601
685.0656914862628	1587.1	18453.3	114.20787916009546
685.8179912233061	1586.7	18583.0	112.68103137917922
686.5702181498993	1586.2333333333333	18697.333333333332	110.99868698290358
687.3223722638772	1586.0666666666666	18811.133333333335	108.74292901694075
688.0744535630747	1586.4	18950.966666666667	107.5206430178144
688.8264620453265	1587.2	19072.966666666667	106.41660527452201
689.5783977084674	1586.1	19204.766666666666	105.84750280466268
690.3302605503324	1587.0666666666666	19305.666666666668	104.34424750176122
691.082050568756	1586.2666666666667	19380.333333333332	103.72343032884991
691.8337677615733	1586.3333333333333	19477.9	103.52167128301613
692.585412126619	1586.3666666666666	19599.366666666665	102.62639260909802
693.3369836617278	1586.8666666666666	19687.333333333332	102.25453640706195
694.0884823647348	1586.8333333333333	19760.133333333335	101.46355225924326
694.8399082334745	1586.7	19827.8	101.37657388363382
695.5912612657819	1585.9333333333334	19896.466666666667	100.20330015333118
696.3425414594917	1587.1	19978.1	100.7723665609154
697.0937488124388	1586.8333333333333	20042.266666666666	100.18189030261534
697.8448833224579	1586.3	20114.833333333332	99.83293214545668
698.5959449873841	1586.2333333333333	20195.5	99.78261945557287
699.3469338050518	1586.9	20255.066666666666	99.26604671702579
700.0978497732962	1586.6666666666667	20249.566666666666	99.16299867380233
700.8486928899517	1586.8	20265.333333333332	98.0535285122153
701.5994631528534	1586.9333333333334	20341.366666666665	99.18766674906408
702.3501605598362	1586.6333333333334	20367.6	99.42064128275042
703.1007851087347	1586.7333333333333	20345.833333333332	98.76257686112221
703.8513367973837	1585.9333333333334	20348.9	98.80946226708365
704.6018156236181	1586.1333333333334	20337.066666666666	98.65194426752105
705.3522215852728	1586.6333333333334	20317.633333333335	97.93816979630132
706.1025546801824	1586.2666666666667	20361.633333333335	98.15489822285478
706.8528149061818	1586.5666666666666	20340.933333333334	98.26952362832296
707.603002261106	1586.7666666666667	20302.6	98.1871783426675
708.3531167427894	1586.3	20286.666666666668	97.3542026557911
709.1031583490673	1586.6333333333334	20219.766666666666	97.02967540987319
709.8531270777742	1586.7	20196.4	97.17341196470085
710.6030229267449	1586.3666666666666	20147.933333333334	96.85308279334492
711.3528458938142	1586.3333333333333	20123.433333333334	96.91430823485823
712.1025959768172	1586.7333333333333	20077.266666666666	97.08111324353544
712.8522731735884	1586.2666666666667	19991.633333333335	97.07895446037422
713.6018774819628	1587.6333333333334	19868.833333333332	96.49032247625607
714.351408899775	1587.1666666666667	19755.5	95.95987608193992
715.1008674248601	1587.1	19695.966666666667	97.06572680919281
715.8502530550527	1586.7333333333333	19594.633333333335	97.05835719299986
716.5995657881876	1587.1	19475.933333333334	96.1267618065049
717.3488056220998	1587.2333333333333	19371.2	96.81051061252606
718.097972554624	1586.3333333333333	19290.8	97.57611022483529
718.8470665835949	1587.1666666666667	19259.233333333334	97.72441987873162
719.5960877068475	1586.3666666666666	19203.266666666666	97.04932000225241
720.3450359222164	1587.1	19158.066666666666	96.81857123071022
721.0939112275368	1586.5666666666666	19115.0	96.69265299539914
721.842713620643	1586.6333333333334	19084.2	95.96538844962447
722.5914430993702	1586.7333333333333	19063.833333333332	96.3785623354443
723.340099661553	1586.6	19008.733333333334	96.00234589910288
724.0886833050263	1586.4	18982.333333333332	95.79777856973969
724.837194027625	1586.9333333333334	18932.733333333334	95.09982801712108
725.5856318271836	1587.1333333333334	18869.833333333332	94.78742259767618
726.3339967015373	1586.6333333333334	18831.133333333335	95.37123969784857
727.0822886485207	1586.4	18770.4	95.36163450503021
727.8305076659686	1586.4333333333334	18728.466666666667	95.71542027948085
728.5786537517159	1586.9333333333334	18686.066666666666	96.15632819380218
729.3267269035974	1586.9	18619.666666666668	95.00548809751831
730.0747271194479	1587.1333333333334	18576.733333333334	95.08232027473646
730.822654397102	1586.8666666666666	18523.6	94.56645700740503
731.5705087343949	1586.8	18509.033333333333	95.36606879915945
732.3182901291611	1586.6333333333334	18499.366666666665	96.21254476236292
733.0659985792356	1586.1666666666667	18463.333333333332	95.26196459095893
733.8136340824532	1586.3	18413.966666666667	94.7282439598485
734.5611966366486	1586.5333333333333	18395.3	94.32793737842182
735.3086862396566	1586.7	18400.7	95.60758636948985
736.056102889312	1586.5666666666666	18427.0	95.96695286457572
736.8034465834498	1587.2333333333333	18463.1	95.6549053015332
737.5507173199047	1585.5333333333333	18486.2	96.32366347435362
738.2979150965115	1587.1	18482.033333333333	96.45012625900624
739.045039911105	1585.7333333333333	18466.6	95.87658832958539
739.79209176152	1586.0	18471.366666666665	95.57120059198306
740.5390706455914	1587.4666666666667	18457.033333333333	95.84144021935839
741.285976561154	1586.7333333333333	18436.666666666668	95.12709230072329
742.0328095060426	1586.5	18391.033333333333	94.53436204040113
742.7795694780918	1587.4333333333334	18376.4	94.63444066590932
743.5262564751367	1587.1	18372.966666666667	95.57617338408451
744.272870495012	1586.5666666666666	18356.8	95.35102488919566
745.0194115355524	1587.2333333333333	18329.866666666665	95.40510978202174
745.765879594593	1586.4333333333334	18278.966666666667	95.58818019356296
746.5122746699683	1586.7666666666667	18267.633333333335	96.0179126907234
747.2585967595134	1586.8	18280.3	95.83169778253352
748.0048458610628	1587.1	18251.766666666666	94.65186224827433
748.7510219724516	1586.2	18281.333333333332	95.08663287646884
749.4971250915144	1586.9	18323.9	95.78165363184466
750.243155216086	1586.0333333333333	18335.7	95.64890957533329
750.9891123440015	1586.8	18400.7	95.13849920042536
751.7349964730954	1586.8666666666666	18464.766666666666	95.22529541863015
752.4808076012027	1586.4333333333334	18520.5	94.32914028991216
753.2265457261582	1587.2	18574.966666666667	94.29153153600954
753.9722108457964	1586.8666666666666	18616.366666666665	94.41370765368666
754.7178029579526	1586.7333333333333	18639.666666666668	94.27830316929739
755.4633220604613	1586.5666666666666	18684.133333333335	94.86329315091128
756.2087681511574	1586.3333333333333	18738.0	95.52800871725084
756.9541412278757	1587.2666666666667	18773.2	94.73526806191303
757.699441288451	1586.8	18817.966666666667	94.19543138048891
758.4446683307182	1586.5666666666666	18865.9	94.51009943505615
759.1898223525119	1586.4	18917.8	94.74641137154069
759.9349033516671	1587.1333333333334	18965.066666666666	94.92401600992655
760.6799113260186	1586.5	19044.166666666668	94.6221823833159
761.424846273401	1586.8666666666666	19116.733333333334	94.33984174404948
762.1697081916495	1586.6333333333334	19173.4	94.21885982585911
762.9144970785986	1586.8333333333333	19248.3	94.40721998051323
763.6592129320832	1586.2	19280.633333333335	94.1193312413528
764.4038557499381	1586.2666666666667	19334.366666666665	94.94707468407809
765.1484255299982	1586.6666666666667	19403.966666666667	95.08897052907645
765.8929222700982	1587.0333333333333	19454.633333333335	94.88456333888738
766.637345968073	1586.4333333333334	19536.233333333334	95.57348616649152
767.3816966217572	1587.0333333333333	19627.3	95.25450013949133
768.1259742289859	1586.8	19722.7	95.44336385779214
768.8701787875938	1586.6	19808.5	95.3127226135812
769.6143102954156	1586.8	19898.366666666665	94.9052289105797
770.3583687502863	1586.4666666666667	19955.533333333333	94.11010721254733
771.1023541500406	1586.3333333333333	20015.033333333333	93.95350708226736
771.8462664925133	1587.0666666666666	20074.0	93.48724836826486
772.5901057755393	1587.0333333333333	20200.033333333333	94.00991581100261
773.3338719969533	1586.0333333333333	20263.566666666666	93.71473122551468
774.0775651545903	1587.1333333333334	20334.766666666666	93.03863835949635
774.8211852462848	1586.0666666666666	20411.3	92.90344676850016
775.5647322698719	1586.7	20496.833333333332	93.07650213403537
776.3082062231862	1585.7	20601.133333333335	93.83706726957503
777.0516071040627	1587.2333333333333	20683.4	93.5458162783132
777.7949349103361	1586.4333333333334	20786.266666666666	93.48161642404257
778.5381896398412	1586.6333333333334	20906.966666666667	93.8189891718696
779.281371290413	1587.0	21002.4	93.50251773689187
780.024479859886	1586.7	21067.033333333333	92.11090555312151
780.7675153460953	1586.5333333333333	21214.666666666668	92.46082308542995
781.5104777468754	1586.1666666666667	21314.1	92.83582792838395
782.2533670600615	1586.9666666666667	21430.366666666665	93.17231368223986
782.996183283488	1586.0666666666666	21554.566666666666	92.94448485091672
783.73892641499	1587.0	21635.666666666668	92.93254363846106
784.4815964524023	1586.8	21745.166666666668	93.77840134234337
785.2241933935596	1586.4333333333334	21823.266666666666	93.88301813753469
785.9667172362967	1586.6	21948.766666666666	93.92806291999426
786.7091679784486	1586.6333333333334	22042.333333333332	93.14882546538391
787.4515456178499	1586.5666666666666	22137.233333333334	92.98650987309071
788.1938501523355	1586.6666666666667	22269.333333333332	93.19790422519634
788.9360815797401	1586.5	22371.933333333334	92.8541246479765
789.6782398978987	1586.7666666666667	22455.7	93.05244061311109
790.420325104646	1586.2333333333333	22533.666666666668	93.32292634800292
791.1623371978169	1586.8666666666666	22660.833333333332	92.84457476822726
791.9042761752461	1586.0333333333333	22786.0	93.0039521460829
792.6461420347684	1586.6666666666667	22901.133333333335	92.72792154154085
793.3879347742187	1586.9333333333334	23017.6	92.56218839787837
794.1296543914318	1586.7666666666667	23098.9	92.6128859109884
794.8713008842426	1587.2	23199.133333333335	92.6336267787191
795.6128742504857	1586.6	23323.533333333333	92.33836014757705
796.354374487996	1586.2666666666667	23458.333333333332	93.02127910402825
797.0958015946084	1586.9	23579.166666666668	93.14749074076455
797.8371555681575	1586.5666666666666	23676.166666666668	92.89850454668041
798.5784364064783	1586.9666666666667	23785.3	93.01387009066356
799.3196441074057	1586.3666666666666	23881.1	93.12444892152884
800.0607786687742	1586.2666666666667	23980.233333333334	93.16486360509776
800.8018400884189	1586.8666666666666	24051.366666666665	92.8219677162717
801.5428283641745	1585.7	24140.8	92.08978107140268
802.2837434938757	1586.8	24276.866666666665	92.00252080307679
803.0245854753575	1586.7333333333333	24425.7	91.73327606295909
803.7653543064547	1586.9333333333334	24555.766666666666	93.10182935713493
804.5060499850019	1586.3666666666666	24634.366666666665	92.86198046120649
805.2466725088342	1586.4	24742.966666666667	92.92546930448101
805.9872218757862	1586.6333333333334	24844.333333333332	92.48284376806258
806.7276980836928	1586.0666666666666	24959.5	92.50817942055693
807.4681011303886	1586.5	25069.966666666667	92.62543883047512
808.2084310137088	1586.2	25131.766666666666	92.26957530215255
808.948687731488	1586.8	25223.266666666666	92.05984098532383
809.688871281561	1586.1	25284.666666666668	92.48073622383238
810.4289816617627	1586.3	25372.366666666665	92.87816983108691
811.1690188699278	1586.9666666666667	25445.1	92.84415399828542
811.9089829038911	1587.1	25437.833333333332	92.6733637240141
812.6488737614875	1586.6	25489.766666666666	92.293240080136
813.3886914405518	1586.6333333333334	25621.733333333334	92.02309648680536
814.1284359389189	1586.5333333333333	25770.2	91.87954460122114
814.8681072544233	1586.4	25916.4	92.26415848654027
815.6077053849002	1586.4333333333334	26007.0	91.90799422197712
816.3472303281842	1586.6333333333334	26029.066666666666	91.45877774870264
817.0866820821101	1586.7333333333333	26096.533333333333	91.74337844532418
817.8260606445127	1585.9333333333334	26227.733333333334	91.93202863851413
818.5653660132269	1586.2	26298.366666666665	92.86417042713502
819.3045981860876	1586.9	26330.0	92.26417900666969
820.0437571609293	1586.5666666666666	26461.866666666665	92.00006949988615
820.7828429355872	1587.1	26515.1	92.16962205515894
821.5218555078957	1586.0	26602.066666666666	92.48512954130499
822.26079487569	1587.0666666666666	26693.466666666667	92.30980023783323
822.9996610368046	1586.7	26751.033333333333	92.31279284906924
823.7384539890745	1586.9	26809.533333333333	91.69924337691533
824.4771737303345	1586.7666666666667	26946.033333333333	92.32916391369487
825.2158202584193	1586.7333333333333	27049.9	92.34958619902692
825.9543935711638	1586.8	27121.833333333332	92.10141772776731
826.6928936664028	1586.1666666666667	27197.633333333335	92.26134075129586
827.4313205419711	1586.4	27262.2	91.95856356541782
828.1696741957036	1586.2	27294.733333333334	91.27615323906517
828.907954625435	1586.2333333333333	27407.133333333335	91.51696762584463
829.646161829	1586.7666666666667	27463.666666666668	91.37940454374078
830.3842958042337	1586.9	27571.633333333335	91.80190065036028
831.1223565489707	1586.7666666666667	27670.1	91.69385416092868
831.8603440610459	1586.5333333333333	27742.566666666666	91.7450448722731
832.598258338294	1586.3666666666666	27810.433333333334	92.06519270504197
833.3360993785501	1586.4333333333334	27873.366666666665	92.95702426197627
834.0738671796487	1586.3333333333333	28023.933333333334	93.05406970720163
834.8115617394246	1586.7	28131.033333333333	92.29421225874323
835.5491830557129	1586.7333333333333	28241.9	92.36167102180539
836.2867311263482	1585.9666666666667	28319.3	92.30725019013829
837.0242059491653	1586.6333333333334	28447.633333333335	92.65977453444278
837.7616075219992	1586.2666666666667	28535.066666666666	93.0735142107447
838.4989358426844	1587.3	28514.533333333333	92.03350487698643
839.2361909090561	1586.7333333333333	28477.866666666665	91.07558845576742
839.9733727189487	1586.4666666666667	28548.1	90.9748682535021
840.7104812701973	1586.4666666666667	28693.566666666666	91.40655661367416
841.4475165606366	1586.3333333333333	28861.5	91.17277778040726
842.1844785881015	1586.8333333333333	29057.7	91.66207782692452
842.9213673504267	1586.3333333333333	29158.1	92.07924188334158
843.6581828454471	1587.3666666666666	29172.566666666666	91.23412053477371
844.3949250709974	1586.7	29224.266666666666	90.40470321848117
845.1315940249126	1586.6333333333334	29320.866666666665	89.72776603811624
845.8681897050272	1586.6333333333334	29428.4	90.74275086805416
846.6047121091764	1586.2666666666667	29555.466666666667	91.01337805546453
847.3411612351948	1586.0666666666666	29584.9	90.45198111336072
848.0775370809172	1586.7	29631.133333333335	90.37175734535477
848.8138396441784	1586.6	29705.7	90.05946352221217
849.5500689228132	1586.5666666666666	29782.733333333334	90.56830960073462
850.2862249146566	1586.5333333333333	29813.566666666666	90.22709069723507
851.0223076175432	1586.1333333333334	29966.9	90.6164248510751
851.7583170293079	1586.7	30183.833333333332	90.53759940359907
852.4942531477856	1585.6	30285.3	90.95719165687551
853.2301159708109	1586.1333333333334	30276.033333333333	90.99051122428398
853.9659054962187	1586.6333333333334	30334.933333333334	91.82636094449074
854.7016217218439	1586.7	30412.533333333333	91.97697652576053
855.4372646455213	1586.6333333333334	30468.7	90.74724759004916
856.1728342650856	1586.8666666666666	30565.766666666666	90.5202662674777
856.9083305783716	1586.3	30680.833333333332	89.59479021744701
857.6437535832143	1585.8333333333333	30778.933333333334	90.40605781162608
858.3791032774483	1586.5	30870.333333333332	90.63894210183065
859.1143796589085	1587.2	30919.866666666665	91.64404864532442
859.8495827254299	1586.4666666666667	31067.333333333332	91.48713178456171
860.5847124748469	1586.1666666666667	31180.9	92.43933627808589
861.3197689049947	1586.5666666666666	31313.033333333333	92.9181765796538
862.0547520137079	1587.0666666666666	31411.666666666668	92.81174881942633
862.7896617988213	1586.5333333333333	31507.366666666665	92.75094293682842
863.5244982581698	1586.1333333333334	31620.033333333333	92.43817958789603
864.2592613895882	1587.2	31621.9	91.9806861579293
864.9939511909114	1586.5	31640.1	93.21401134244233
865.728567659974	1587.1666666666667	31692.566666666666	92.14840894477841
866.4631107946109	1586.5333333333333	31755.2	92.35084522979112
867.197580592657	1586.2666666666667	31818.066666666666	92.61224572568248
867.931977051947	1586.6666666666667	31914.0	91.93548052114635
868.6663001703158	1587.0333333333333	31940.966666666667	92.53572290708763
869.4005499455982	1586.5666666666666	31991.033333333333	92.57937128628771
870.1347263756289	1586.9333333333334	32051.3	92.53644630552779
870.8688294582428	1586.0333333333333	32113.0	92.11272736301993
871.6028591912748	1585.9666666666667	32225.466666666667	91.712095742975
872.3368155725594	1586.2	32373.533333333333	91.21043890065233
873.0706985999318	1587.1	32454.933333333334	91.21710552704667
873.8045082712266	1587.0666666666666	32488.1	90.76208288041347
874.5382445842787	1586.6666666666667	32560.666666666668	90.096824360617
875.2719075369228	1586.4	32715.833333333332	90.12394075037128
876.0054971269938	1586.3333333333333	32883.86666666667	89.86157436561005
876.7390133523264	1586.4666666666667	33064.96666666667	90.3914496569674
877.4724562107556	1586.9333333333334	33287.666666666664	90.35448345742304
878.2058257001161	1586.8	33493.26666666667	89.9768317531714
878.9391218182427	1586.1666666666667	33652.8	90.29120959042004
879.6723445629702	1586.9666666666667	33729.9	90.09349152676015
880.4054939321335	1586.6666666666667	33856.933333333334	89.84479221518704
881.1385699235674	1586.7666666666667	34119.0	90.13894484734726
881.8715725351066	1586.6333333333334	34328.833333333336	90.4766377281206
882.604501764586	1585.8666666666666	34593.066666666666	90.71271025665486
883.3373576098403	1586.5333333333333	34767.86666666667	90.38609714506347
884.0701400687044	1586.4333333333334	34922.8	90.68410311895364
884.8028491390132	1585.8666666666666	35069.76666666667	89.97291221705079
885.5354848186014	1586.4333333333334	35144.9	89.31717501098537
886.2680471053038	1586.4333333333334	35184.86666666667	89.22568640579065
887.0005359969554	1586.3333333333333	35272.13333333333	87.96890504115126
887.7329514913906	1586.8333333333333	35399.03333333333	87.63543847093075
888.4652935864447	1587.0	35626.76666666667	87.08860877383333
889.1975622799522	1586.1	35879.76666666667	86.43908912504475
889.929757569748	1585.6	36073.8	86.49171151526483
890.6618794536669	1586.8666666666666	36279.0	87.46557169009036
891.3939279295437	1586.7	36414.23333333333	88.2090019385409
892.1259029952132	1586.4333333333334	36529.8	87.96556140213951
892.8578046485103	1586.1	36672.566666666666	87.38032688407813
893.5896328872698	1586.6	36752.26666666667	86.93501958235537
894.3213877093264	1586.6	36917.46666666667	86.53872738632747
895.0530691125149	1586.7333333333333	37188.53333333333	86.87163848179695
895.7846770946703	1586.8	37479.6	86.75849922899611
896.5162116536272	1586.1666666666667	37646.53333333333	86.83287745972729
897.2476727872206	1586.4	37756.0	86.76989290411818
897.9790604932853	1586.3333333333333	37865.933333333334	87.24688364627525
898.7103747696559	1586.1666666666667	37977.933333333334	86.98657996710564
899.4416156141674	1586.2	38085.26666666667	86.77570181879747
900.1727830246544	1586.5333333333333	38293.53333333333	87.50363959454566
900.9038769989521	1586.9333333333334	38620.13333333333	87.52717223298687
901.634897534895	1586.6333333333334	38917.8	87.82773426937766
902.365844630318	1586.9	39134.7	88.16440813137292
903.0967182830558	1586.9666666666667	39308.26666666667	88.20376305696443
903.8275184909435	1587.2	39498.63333333333	88.72178321753734
904.5582452518156	1587.0333333333333	39747.73333333333	88.42884137784948
905.288898563507	1586.5333333333333	39889.333333333336	87.01468135176289
906.0194784238527	1586.1333333333334	39999.066666666666	86.94935321486358
906.7499848306873	1586.7	40190.5	87.07676496428239
907.4804177818455	1587.1666666666667	40411.1	87.0508779709755
908.2107772751625	1586.9	40518.63333333333	86.93166979194856
908.9410633084728	1586.9	40649.76666666667	86.37533662456694
909.6712758796114	1586.1	40697.7	86.69215190057128
910.4014149864129	1587.0333333333333	40722.066666666666	86.48615888608813
911.1314806267123	1586.6	40922.066666666666	86.86684708536349
911.8614727983444	1586.0333333333333	41144.26666666667	87.71940332818872
912.5913914991438	1586.4333333333334	41353.7	87.59962136554002
913.3212367269456	1586.4666666666667	41536.166666666664	88.07794162934924
914.0510084795844	1586.3	41776.933333333334	88.43818159752936
914.7807067548952	1586.2333333333333	41992.333333333336	88.48081407044702
915.5103315507125	1586.2333333333333	42036.36666666667	87.93030903763847
916.2398828648716	1586.1	42113.566666666666	87.86942123748452
916.9693606952068	1586.9666666666667	42203.26666666667	87.92608305053557
917.6987650395532	1586.4	42301.833333333336	87.93084107247908
918.4280958957455	1586.1666666666667	42382.166666666664	87.6819489808808
919.1573532616186	1586.9666666666667	42469.13333333333	88.28703346977073
919.8865371350073	1586.2	42464.9	87.48976427955809
920.6156475137464	1586.6333333333334	42549.26666666667	87.54015872076886
921.3446843956707	1586.3666666666666	42598.9	87.18696532888717
922.0736477786149	1586.4	42568.8	87.51844357715015
922.802537660414	1586.6	42550.433333333334	87.64411239393232
923.5313540389027	1586.6666666666667	42566.4	87.01168080385756
924.2600969119159	1586.7333333333333	42634.166666666664	87.49036785617635
924.9887662772883	1586.5666666666666	42576.46666666667	87.69428349266003
925.7173621328548	1586.1666666666667	42543.3	87.36729031076395
926.4458844764501	1586.7	42547.63333333333	87.39504817183426
927.1743333059092	1587.9	42286.63333333333	86.38522829786169
927.9027086190666	1586.1333333333334	41969.86666666667	87.31279363390652
928.6310104137575	1586.5	41507.13333333333	86.79534467796974
929.3592386878165	1586.5666666666666	40956.8	86.91891238259919
930.0873934390784	1586.1666666666667	40279.63333333333	87.10158278510366
930.815474665378	1585.9333333333334	39499.13333333333	86.7600759799749
931.5434823645503	1586.9666666666667	38622.63333333333	87.37060082132562
932.2714165344298	1586.0666666666666	37534.066666666666	87.10145100123394
932.9992771728516	1586.4333333333334	36359.666666666664	86.78286716640642
933.7270642776504	1585.9	35241.433333333334	86.51890718072981
934.4547778466609	1586.4666666666667	34221.166666666664	87.1862560108869
935.1824178777181	1586.6	33348.53333333333	87.34022729226697
935.9099843686568	1586.7	32644.833333333332	86.87908834889005
936.6374773173115	1587.0	32133.633333333335	87.21737141651289
937.3648967215174	1586.3	31796.4	86.68225586095534
938.0922425791092	1586.4666666666667	31620.7	87.12125671719018
938.8195148879216	1586.3333333333333	31721.9	87.27359719149018
939.5467136457895	1587.4666666666667	31906.833333333332	87.16922174580579
940.2738388505477	1586.1666666666667	32170.6	86.92971321514936
941.000890500031	1586.1666666666667	32578.733333333334	87.06263012119953
941.7278685920743	1586.8666666666666	33109.46666666667	86.46568034435283
942.4547731245123	1585.7666666666667	33769.066666666666	86.50617066178664
943.1816040951798	1586.9	34524.96666666667	87.23119890925848
943.9083615019116	1586.6	35234.4	86.20759696658637
944.6350453425426	1586.8	35932.46666666667	85.71422834384386
945.3616556149077	1587.3	36686.63333333333	86.18644940412403
946.0881923168415	1586.4666666666667	37451.03333333333	86.75079764891919
946.8146554461789	1586.5333333333333	38131.63333333333	86.18878524711748
947.5410450007547	1586.0666666666666	38889.4	85.56567142265736
948.2673609784038	1586.2333333333333	39632.4	84.44385825488169
948.9936033769609	1586.6666666666667	40480.26666666667	84.44415698952652
949.7197721942608	1585.9	41232.53333333333	84.10814074855335
950.4458674281384	1586.7	41954.76666666667	83.83505865000245
951.1718890764284	1586.3	42724.23333333333	83.98854179244137
951.8978371369658	1586.4333333333334	43427.36666666667	84.39869065986875
952.6237116075853	1587.0666666666666	44055.86666666667	84.22866489898206
953.3495124861216	1586.7333333333333	44629.96666666667	84.54640159814896
954.0752397704097	1586.6666666666667	45203.2	85.20479029693908
954.8008934582843	1586.2	45702.666666666664	85.44129523943039
955.5264735475803	1586.4333333333334	46220.13333333333	85.5118943184366
956.2519800361324	1586.0	46739.3	85.74892632708797
956.9774129217755	1587.3333333333333	47279.86666666667	86.33891447016278
957.7027722023442	1586.6333333333334	47773.166666666664	86.33322711456152
958.4280578756737	1586.7	48083.53333333333	86.23440852651359
959.1532699395985	1586.8	48244.8	86.06122597199386
959.8784083919536	1587.0666666666666	48508.166666666664	85.7495589256609
960.6034732305736	1587.0333333333333	48832.36666666667	85.90008401012908
961.3284644532936	1586.5666666666666	49089.066666666666	85.66819235035118
962.053382057948	1586.8	49355.5	86.00399139814368
962.7782260423721	1586.2666666666667	49598.5	86.15413656380677
963.5029964044004	1586.6666666666667	49860.73333333333	86.64683378022053
964.2276931418677	1586.5	50116.26666666667	86.40019865552087
964.952316252609	1586.3666666666666	50270.76666666667	85.59700395269972
965.6768657344589	1586.9666666666667	50244.26666666667	85.29290543176559
966.4013415852523	1586.3333333333333	50255.46666666667	85.18421175321967
967.1257438028242	1587.2	50286.76666666667	84.70467056776899
967.8500723850091	1586.6333333333334	50312.066666666666	84.92444564518394
968.574327329642	1587.4333333333334	50364.03333333333	85.11444649987718
969.2985086345576	1586.2666666666667	50469.433333333334	85.16777468199882
970.0226162975908	1586.7	50402.1	84.25266207666812
970.7466503165765	1586.3	50402.13333333333	85.23370249241364
971.4706106893493	1586.6666666666667	50357.8	84.47116866169983
972.1944974137441	1586.5333333333333	50231.2	84.48910281240343
972.9183104875957	1586.7333333333333	49974.0	84.42920221895058
973.6420499087391	1587.0666666666666	49685.5	85.18910182140142
974.3657156750087	1586.1	49518.03333333333	86.01475099346844
975.0893077842397	1586.0333333333333	49260.23333333333	85.85089441764667
975.8128262342667	1585.9666666666667	49222.96666666667	85.79060167795627
976.5362710229247	1586.2666666666667	49152.53333333333	85.59017713022715
977.2596421480483	1586.5	48984.566666666666	85.02279219171555
977.9829396074724	1586.5666666666666	48850.53333333333	85.08996048507703
978.7061633990318	1586.3666666666666	48656.86666666667	86.04900994126336
979.4293135205613	1586.4666666666667	48402.2	86.33966982926204
980.1523899698958	1586.4	48227.566666666666	85.92342612725366
980.87539274487	1586.6666666666667	48177.76666666667	85.74949647156252
981.5983218433189	1586.3333333333333	48161.86666666667	85.09742397761397
982.3211772630771	1586.0666666666666	48220.23333333333	85.40529443174492
983.0439590019795	1586.4	48272.73333333333	85.43081548440465
983.7666670578608	1587.4	48344.26666666667	85.1373473704733
984.4893014285559	1587.0666666666666	48373.4	85.19857110051925
985.2118621118997	1586.9	48394.4	85.39839474621742
985.9343491057269	1586.5666666666666	48386.433333333334	85.45257506874036
986.6567624078724	1586.8666666666666	48220.63333333333	84.91096882925062
987.3791020161709	1587.0	48182.13333333333	85.06317294577208
988.1013679284573	1586.2333333333333	48200.96666666667	85.40343432783077
988.8235601425663	1586.5	48175.2	85.35934127234887
989.5456786563328	1587.2	48265.26666666667	85.19954342322404
990.2677234675917	1586.4666666666667	48360.433333333334	85.024658818309
990.9896945741776	1586.4	48303.333333333336	84.40595514769183
991.7115919739255	1586.7666666666667	48117.666666666664	83.81002356841786
992.4334156646702	1587.2333333333333	47873.6	83.60275932617351
993.1551656442463	1586.1	47509.86666666667	82.62778778253798
993.8768419104888	1586.5666666666666	47225.53333333333	83.1365527169378
994.5984444612325	1586.6	46975.066666666666	83.00265578715722
995.3199732943121	1586.2666666666667	46669.166666666664	83.28954241237389
996.0414284075626	1586.6333333333334	46408.9	83.32691421019976
996.7628097988187	1586.9333333333334	46158.1	83.39859012599625
997.4841174659151	1586.5	45941.2	83.84635553225993
998.2053514066869	1586.5666666666666	45647.3	84.19973530120049
998.9265116189687	1586.4	45173.333333333336	84.34978188063704
999.6475981005952	1586.5333333333333	44576.1	84.09489300937457
1000.3686108494015	1586.6	44031.933333333334	83.9290363264528
1001.0895498632223	1587.3666666666666	43621.26666666667	83.77572272521292
1001.8104151398923	1586.8333333333333	43279.23333333333	83.79102717503812
1002.5312066772464	1586.8666666666666	42924.933333333334	83.68197052518978
1003.2519244731194	1586.3333333333333	42582.066666666666	83.66651475443851
1003.9725685253462	1586.7333333333333	42246.7	84.25532884109661
1004.6931388317614	1586.4333333333334	41853.7	84.33937517637692
1005.4136353902	1586.5	41353.86666666667	84.37255491804444
1006.1340581984969	1586.6	40832.86666666667	83.74510405911909
1006.8544072544867	1586.6666666666667	40197.76666666667	83.94057805205614
1007.5746825560042	1586.7666666666667	39529.53333333333	83.72158132548172
1008.2948841008844	1586.8333333333333	38922.4	84.06582786574693
1009.0150118869618	1586.3	38397.73333333333	83.60705878052077
1009.7350659120716	1587.0333333333333	38060.066666666666	83.88563777346616
1010.4550461740483	1586.7333333333333	37723.73333333333	84.05657013909781
1011.174952670727	1587.3666666666666	37348.26666666667	83.06019179504369
1011.8947853999423	1586.0	36942.36666666667	82.91030172294782
1012.614544359529	1586.4666666666667	36434.9	82.90790527690783
1013.334229547322	1586.4	35859.63333333333	83.12874412174199
1014.0538409611561	1586.7333333333333	35202.23333333333	82.9470143655143
1014.7733785988661	1586.6333333333334	34549.13333333333	83.3118185575024
1015.4928424582868	1587.1666666666667	34062.36666666667	83.87101804420854
1016.2122325372529	1587.0	33568.2	83.38954297218558
1016.9315488335994	1586.6666666666667	33181.1	84.24208292143106
1017.6507913451611	1586.5666666666666	32836.23333333333	84.31615393355675
1018.3699600697728	1586.3666666666666	32490.833333333332	84.76940174091827
1019.0890550052692	1586.3	32055.166666666668	84.36544780810681
1019.8080761494851	1586.8333333333333	31510.533333333333	84.31114110120035
1020.5270235002555	1586.3	30893.233333333334	84.40465545466034
1021.2458970554151	1587.3333333333333	30115.366666666665	83.44200639693655
1021.9646968127987	1586.1666666666667	29448.3	83.16821678377687
1022.6834227702411	1587.0666666666666	28898.8	83.0050346356177
1023.4020749255772	1586.8	28395.233333333334	82.58214667281074
1024.1206532766416	1586.5	27996.033333333333	82.4100034615242
1024.8391578212693	1586.3666666666666	27660.466666666667	82.50484344077508
1025.5575885572953	1586.8	27318.733333333334	82.41848714319016
1026.2759454825539	1587.2333333333333	26880.466666666667	82.10649206830507
1026.9942285948803	1586.5666666666666	26310.7	81.80314148152316
1027.7124378921092	1586.9666666666667	25741.366666666665	82.57614629418507
1028.4305733720753	1587.4666666666667	25136.566666666666	82.25904492722239
1029.1486350326138	1586.9666666666667	24585.333333333332	82.26429122780374
1029.866622871559	1587.0	24097.933333333334	82.79650872161851
1030.584536886746	1586.7	23675.133333333335	83.00755762252714
1031.3023770760096	1586.6333333333334	23342.633333333335	83.6630166160408
1032.0201434371845	1586.3666666666666	23000.033333333333	82.8601061437212
1032.7378359681059	1586.7666666666667	22656.566666666666	83.10534107602014
1033.455454666608	1586.8666666666666	22290.266666666666	83.34027169361174
1034.1729995305259	1587.0666666666666	21819.5	83.32991319485294
1034.8904705576945	1586.6	21311.866666666665	83.28401503723676
1035.6078677459486	1587.1	20780.066666666666	82.71298249629703
1036.3251910931228	1587.1333333333334	20297.333333333332	83.30832613866164
1037.042440597052	1587.7	19814.733333333334	83.30936279026531
1037.7596162555712	1587.1666666666667	19412.0	83.53091614472875
1038.4767180665153	1586.6	19057.6	82.96115209296856
1039.1937460277186	1586.7	18728.433333333334	82.38156657338851
1039.9107001370162	1586.4333333333334	18494.666666666668	83.44723882211929
1040.627580392243	1586.2	18225.2	82.84136926458434
1041.3443867912338	1586.4333333333334	17888.966666666667	82.58238777961253
1042.0611193318232	1586.5	17491.566666666666	82.79362573273107
1042.7777780118463	1586.4	17044.866666666665	82.64915315539277
1043.4943628291376	1587.0333333333333	16561.366666666665	81.79274141233415
1044.2108737815322	1585.9666666666667	16139.666666666666	81.68973498518005
1044.9273108668647	1586.5333333333333	15761.966666666667	81.98047267887263
1045.64367408297	1586.7666666666667	15414.466666666667	81.78771443270169
1046.359963427683	1586.8666666666666	15162.4	82.51638824478538
1047.0761788988382	1586.8	14905.433333333332	82.10338725200151
1047.7923204942708	1587.0	14648.933333333332	81.49264074962537
1048.5083882118154	1587.1	14377.333333333334	81.94560000404316
1049.224382049307	1587.0666666666666	14063.133333333333	81.62295519369538
1049.9403020045802	1586.9	13748.733333333334	82.58098082830735
1050.6561480754697	1586.7666666666667	13372.4	81.41094906544761
1051.3719202598106	1585.6333333333334	13060.533333333333	81.93540693047235
1052.0876185554378	1587.3666666666666	12796.033333333333	82.60229384507367
1052.8032429601856	1586.6	12543.866666666667	82.57243566963135
1053.5187934718892	1586.1666666666667	12345.4	82.89096405805277
1054.2342700883835	1586.5	12177.933333333332	82.20611976835741
1054.949672807503	1586.6333333333334	12031.833333333334	81.96927488260937
1055.6650016270826	1586.7666666666667	11868.966666666667	82.69266888566906
1056.3802565449573	1586.4666666666667	11661.366666666667	82.43762510695223
1057.0954375589617	1587.3	11438.466666666667	82.74945674181475
1057.8105446669308	1586.2666666666667	11213.6	82.33295156462603
1058.5255778666992	1587.2	10991.833333333334	83.73579905006429
1059.240537156102	1586.6666666666667	10774.633333333333	83.36499165877963
1059.9554225329737	1585.6333333333334	10590.766666666666	83.5032821542122
1060.6702339951491	1586.9333333333334	10429.3	83.99789807568092
1061.3849715404633	1586.6333333333334	10301.133333333333	83.2599671259444
1062.0996351667509	1587.0	10185.6	82.52353378631052
1062.8142248718468	1586.1333333333334	10086.733333333334	83.18258826289068
1063.528740653586	1586.4	9947.3	83.91616232368268
1064.2431825098029	1586.1333333333334	9765.4	82.85762363778473
1064.9575504383324	1586.7	9541.666666666666	82.60391914235137
1065.6718444370097	1586.6	9352.0	82.93557856586058
1066.386064503669	1586.6666666666667	9164.266666666666	82.92496884657112
1067.1002106361457	1586.3666666666666	9021.6	82.61490400335065
1067.8142828322743	1585.5666666666666	8911.633333333333	82.51770158286864
1068.5282810898898	1586.7666666666667	8824.633333333333	83.83270632090858
1069.2422054068265	1586.4	8715.966666666667	82.93309296247749
1069.95605578092	1587.1333333333334	8618.9	82.8434714579588
1070.6698322100044	1586.5333333333333	8472.4	82.42421113265048
1071.383534691915	1586.6666666666667	8314.966666666667	83.1769839661685
1072.0971632244864	1586.3333333333333	8146.8	83.28013439225931
1072.8107178055534	1586.0	7990.733333333334	83.00706982903641
1073.524198432951	1587.0	7852.066666666667	83.3987539063971
1074.2376051045137	1586.9666666666667	7755.466666666666	82.46748985645728
1074.9509378180765	1587.0666666666666	7675.2	84.01985618571953
1075.6641965714741	1586.7333333333333	7589.266666666666	84.250262240987
1076.3773813625414	1586.9	7497.8	83.77402754181166
1077.0904921891133	1586.4	7380.566666666667	83.20889051442991
1077.8035290490245	1587.2666666666667	7249.133333333333	83.2461525523837
1078.51649194011	1586.3333333333333	7113.433333333333	82.95190366314367
1079.2293808602042	1586.0333333333333	6997.033333333334	84.13097522825161
1079.9421958071423	1587.3333333333333	6882.833333333333	84.254500117225
1080.6549367787588	1586.5666666666666	6783.733333333334	84.02871001138911
1081.367603772889	1586.8666666666666	6707.8	83.27235453039565
1082.080196787367	1586.8	6650.566666666667	83.33896510655933
1082.7927158200282	1586.8	6576.633333333333	84.03293390020492
1083.5051608687072	1586.6666666666667	6470.9	83.24356740394414
1084.217531931239	1585.7666666666667	6348.5	83.2427567722466
1084.9298290054578	1586.5666666666666	6235.733333333334	84.53178429572353
1085.6420520891993	1586.7333333333333	6139.7	84.49875100520605
1086.3542011802977	1587.0333333333333	6043.933333333333	82.83117102318559
1087.0662762765878	1586.4	5988.633333333333	83.63883524485829
1087.7782773759047	1587.1333333333334	5934.6	82.73875469016127
1088.4902044760831	1586.7333333333333	5862.566666666667	84.23141697650178
1089.202057574958	1586.5666666666666	5767.0	82.61405910466324
1089.9138366703637	1587.0	5690.066666666667	83.75950717329874
1090.6255417601355	1586.7	5592.333333333333	84.24499768133734
1091.337172842108	1586.8	5512.633333333333	84.55457758049317
1092.048729914116	1586.9	5456.4	85.03202393229486
1092.7602129739944	1586.2	5416.333333333333	84.2099407659735
1093.471622019578	1586.3333333333333	5364.5	84.63245305345573
1094.1829570487016	1586.7666666666667	5303.1	85.12713990551998
1094.8942180592	1586.4333333333334	5218.033333333334	84.68350149087998
1095.605405048908	1586.7666666666667	5135.4	84.92127148088903
1096.3165180156604	1586.9333333333334	5069.9	85.34039097164326
1097.027556957292	1586.4666666666667	5021.633333333333	84.69370144652406
1097.7385218716379	1587.5333333333333	4990.733333333334	85.40726247799093
1098.4494127565324	1586.2666666666667	4935.866666666667	85.41816946213271
1099.1602296098106	1586.6333333333334	4858.066666666667	85.9447758780467
1099.8709724293074	1586.6	4768.1	85.31526835363088
1100.5816412128574	1586.8666666666666	4699.5	86.75812855120579
1101.2922359582956	1586.1	4640.733333333334	85.14120100946532
1102.0027566634565	1585.7	4608.8	86.1526285568397
1102.7132033261753	1586.5666666666666	4557.1	86.07989756154964
1103.4235759442865	1586.4333333333334	4480.133333333333	86.47921290319218
1104.1338745156252	1586.6333333333334	4410.066666666667	87.38495383274532
1104.844099038026	1586.4333333333334	4356.133333333333	86.78968079289147
1105.5542495093239	1585.9	4320.5	86.3744418663132
1106.2643259273534	1586.6333333333334	4271.266666666666	86.43597733283427
1106.9743282899494	1585.7333333333333	4196.6	87.25800279149469
1107.684256594947	1586.7	4123.5	87.70089384800158
1108.394110840181	1586.8333333333333	4065.6	87.50332665601267
1109.1038910234856	1586.0333333333333	4024.3	88.9634833599017
1109.8135971426964	1586.8	3975.233333333333	91.82136071759633
1110.5232291956477	1586.8	3889.4	88.64626522840301
1111.2327871801745	1586.6	3827.4333333333334	91.12633998571329
1111.9422710941117	1586.6666666666667	3775.1	90.11201171191756
1112.6516809352938	1586.9	3724.8333333333335	89.52811644656266
1113.3610167015559	1586.5	3670.766666666667	91.62372338724023
1114.0702783907325	1586.3333333333333	3615.6	91.59583894087075
1114.7794660006589	1586.4	3575.366666666667	93.17952773991026
1115.4885795291696	1586.6333333333334	3536.1	91.56118898224597
1116.1976189740992	1586.4666666666667	3492.4	92.91612042657788
1116.906584333283	1586.6666666666667	3447.9666666666667	92.27987741596175
1117.6154756045555	1586.5	3409.733333333333	94.05703251498849
1118.3242927857516	1586.2666666666667	3369.9333333333334	93.7864151399777
1119.0330358747062	1585.4	3333.3	93.64668838393125
1119.741704869254	1585.9	3288.9333333333334	95.62410639727048
1120.4502997672296	1586.1333333333334	3249.9666666666667	95.95399114892673
1121.1588205664682	1585.6666666666667	1661.2666666666667	75.29235717486323
1121.8672672648045	1585.7333333333333	1660.6333333333334	78.60180035539177
1122.5756398600731	1585.4333333333334	1661.8666666666666	84.40206476788887
1123.2839383501089	1585.6	1661.4666666666667	75.91157066802108
