# Supplementary material for: Roblonski: A Material-Efficient Robo-Fluidic Toolbox for Rapid Photochemical Characterization
Source: ACS Cent Sci. 2026 Feb 6;12(3):333–44. doi: 10.1021/acscentsci.5c02027 (PMC13022720; doi:10.1021/acscentsci.5c02027)
Supplement: Supplementary file 2 [file oc5c02027_si_002.zip › BeerLambertStudy/Raw Data (Automataed)/BLEC Study (2025 Jun 12)/ZnPc1/blec_ZnPc1__13062025_aABS_i15_eEXP_s0_d400e-03_t250-0_m7_v175-0.csv]

name	C:/Users/cbe.mabolha.shared/Documents/Gilson Spectroscopy Project\BLEC Study (2025 Jun 12)\ZnPc1\blec_ZnPc1__13062025_aABS_i15_eEXP_s0_d400e-03_t250-0_m7_v175-0.csv
2025-06-13 04:25:25.641070
mix_iter=7	mix_disp=175.0
droplet_volume=50.0	working_volume=250.0
dilution_scheme=Fractional(value=0.3333333333333333)	n_dil=6
calibration=Calibration(y = f(x); f(x) = -0.244 + 0.9765x; s.t. y > 0.0; Set Feb 4	2025 from "Manuscript Figures Data.xlsx")
count	30
interval	0.1 (Sec)
integration_time	40000 (uSec)
NLC=False	DCC=False	WCAL=-5	Slit=S5
Conc_0=0.004	nFRAC=1.0	nConc_(15;0)=0.004	aFRAC=1.0	aConc_(15;0)=0.004
wavelength (nm)	dark reference (int)	light reference (int)	abs (mOD)
W	D	L	S
344.6678771972656	1602.6333333333334	1677.1	75.38758084949762
345.45221902608614	1589.2333333333333	1664.1666666666667	84.15532455110821
346.236489003635	1586.2333333333333	1661.6666666666667	72.9695839274332
347.02068712774695	1584.4333333333334	1660.2	89.42770732195798
347.8048133962569	1585.0666666666666	2384.6666666666665	156.08295329346686
348.5888678069997	1585.7666666666667	2399.9	152.94533272790318
349.3728503578101	1586.5333333333333	2411.4333333333334	153.24795084464887
350.15676104652283	1588.2333333333333	2424.1	153.69624451095896
350.94059987097285	1587.3333333333333	2432.2	150.23226511043478
351.72436682899485	1587.1333333333334	2437.6	150.03675856571934
352.5080619184237	1585.9666666666667	2445.0	149.79701714043355
353.2916851370942	1585.0333333333333	2449.766666666667	147.70118530675077
354.0752364828412	1586.4666666666667	2452.633333333333	148.91470347252118
354.8587159534994	1585.4666666666667	2460.0	150.83474440731388
355.6421235469038	1585.8	2461.5666666666666	149.39006720323812
356.42545926088906	1586.1333333333334	2460.1	146.37988320679133
357.20872309329	1586.5666666666666	2458.0666666666666	144.10951453909752
357.9919150419415	1586.2	2456.233333333333	145.0246091677214
358.77503510467835	1586.4333333333334	2451.9	144.46190170932482
359.5580832793353	1585.9333333333334	2446.4	144.14397899225355
360.34105956374725	1585.9666666666667	2444.266666666667	145.9897527227225
361.12396395574893	1586.0333333333333	2439.733333333333	144.24646110550492
361.9067964531752	1586.5333333333333	2437.3333333333335	139.4719348163051
362.6895570538609	1585.8666666666666	2436.4666666666667	142.0760185758017
363.47224575564076	1587.1333333333334	2436.0	139.61142275472417
364.2548625563497	1586.8	2433.9666666666667	140.4847696470595
365.0374074538224	1586.2666666666667	2429.9	139.56792120425501
365.8198804458938	1586.3666666666666	2423.9666666666667	136.00148664456233
366.6022815303986	1586.7666666666667	2423.8	133.84409919332677
367.3846107051717	1585.5333333333333	2427.9666666666667	136.2604481770709
368.1668679680479	1586.4333333333334	2429.233333333333	135.69752926460387
368.9490533168619	1586.3333333333333	2432.233333333333	134.60057010247886
369.7311667494487	1586.0	2441.1666666666665	135.2452388908778
370.5132082636429	1586.7	2447.2	132.47898663537728
371.2951778572795	1586.0666666666666	2449.3333333333335	133.80461727524732
372.07707552819323	1586.1	2452.6	131.13643843707152
372.8589012742189	1586.4333333333334	2456.9	130.14754442297425
373.6406550931913	1586.4333333333334	2468.0333333333333	132.1578274998114
374.4223369829453	1586.5666666666666	2478.6666666666665	131.63797541005394
375.2039469413157	1585.9	2477.733333333333	126.33153236942974
375.9854849661373	1586.3666666666666	2476.2	128.1227878654196
376.7669510552448	1586.7333333333333	2481.4	130.30059898347167
377.5483452064732	1586.4333333333334	2484.3	126.31676685926624
378.3296674176572	1586.1333333333334	2499.133333333333	125.83817119820704
379.11091768663164	1586.0666666666666	2505.766666666667	126.12087703524213
379.89209601123133	1586.3333333333333	2510.9333333333334	126.79020618741274
380.67320238929113	1586.6333333333334	2513.1666666666665	126.5667166763145
381.45423681864577	1586.7666666666667	2516.8	125.49426313146908
382.23519929713007	1586.3333333333333	2524.6666666666665	126.88701148602888
383.01608982257886	1586.8333333333333	2539.3	128.01982582611535
383.796908392827	1586.7666666666667	2547.1666666666665	122.43374338009133
384.57765500570923	1586.7666666666667	2552.1	124.51904148716855
385.3583296590604	1586.2333333333333	2538.4333333333334	122.54325041132195
386.1389323507153	1586.7	2542.366666666667	120.76786949206446
386.91946307850884	1585.5	2555.866666666667	122.52368282432417
387.69992184027564	1587.5666666666666	2577.4333333333334	121.07555480240218
388.48030863385065	1586.7333333333333	2598.866666666667	120.51786729838828
389.2606234570687	1586.3333333333333	2584.266666666667	117.56471543103493
390.04086630776453	1586.4333333333334	2573.9666666666667	120.65016591596736
390.82103718377294	1586.8666666666666	2577.366666666667	119.63663928292362
391.6011360829288	1586.7	2589.6666666666665	120.3205500156575
392.3811630030669	1586.7666666666667	2616.4	119.62396317354856
393.161117942022	1586.6333333333334	2655.733333333333	120.65843409689974
393.941000897629	1586.1666666666667	2701.0333333333333	116.91928663370814
394.72081186772266	1586.6333333333334	2708.8333333333335	117.14012153664896
395.5005508501378	1586.0666666666666	2701.6	118.64307197694703
396.28021784270925	1586.1333333333334	2701.9	118.08633780037376
397.0598128432718	1587.0333333333333	2710.766666666667	118.02041399767884
397.83933584966024	1586.5333333333333	2711.6666666666665	118.07116760929486
398.6187868597095	1586.6	2723.4666666666667	116.3234178714304
399.3981658712542	1586.9	2740.866666666667	116.41293913682175
400.1774728821293	1585.9	2769.0333333333333	116.62511905165859
400.9567078901696	1586.2333333333333	2795.9666666666667	116.28194193017983
401.7358708932098	1586.0	2789.4333333333334	115.84815571957466
402.5149618890848	1586.3333333333333	2781.5333333333333	118.22423694466549
403.2939808756294	1586.4666666666667	2786.733333333333	116.92419661363918
404.07292785067847	1586.4	2808.9666666666667	114.08309927190405
404.8518028120667	1586.6666666666667	2821.5666666666666	113.95390295281416
405.630605757629	1586.6666666666667	2824.733333333333	113.63594013514698
406.4093366852001	1586.3333333333333	2819.1	114.39334547976217
407.1879955926149	1586.6666666666667	2821.766666666667	113.61294866100587
407.9665824777082	1586.6333333333334	2841.266666666667	115.07096443037408
408.74509733831474	1585.9666666666667	2859.733333333333	111.7418396772956
409.52354017226935	1586.5666666666666	2868.3	113.09934752966487
410.3019109774069	1586.5666666666666	2873.9333333333334	114.88671002884736
411.08020975156217	1586.3666666666666	2886.8	113.52387684665153
411.8584364925699	1586.2666666666667	2913.8	112.13800392505172
412.6365911982651	1586.1666666666667	2935.0	115.21380153252323
413.4146738664823	1586.1	2957.366666666667	112.56784243162318
414.19268449505654	1586.8	2991.233333333333	111.91131137592693
414.97062308182257	1586.1	3024.733333333333	111.70215248594789
415.74848962461516	1586.4666666666667	3068.1666666666665	113.14488565050989
416.52628412126916	1586.9666666666667	3141.6	111.5188136115863
417.3040065696194	1586.6	3210.1666666666665	110.6744250216932
418.0816569675006	1586.2333333333333	3205.6666666666665	111.56222419530874
418.8592353127476	1587.1333333333334	3194.5	110.96886233504395
419.63674160319533	1586.2	3209.8	110.9019817285394
420.4141758366785	1586.6666666666667	3247.1	111.20567277968068
421.1915380110319	1586.2666666666667	3264.233333333333	113.47599900390641
421.9688281240904	1586.5333333333333	3266.6	111.61707684243646
422.7460461736888	1586.5666666666666	3316.733333333333	111.06957765757427
423.52319215766187	1586.5	3385.866666666667	112.09445603152582
424.3002660738445	1585.8333333333333	3463.233333333333	110.7435704206811
425.0772679200714	1586.4666666666667	3608.266666666667	113.28225369634234
425.8541976941775	1586.1	3746.233333333333	112.52759083856732
426.6310553939975	1586.4666666666667	3818.4333333333334	113.77410131151656
427.40784101736625	1585.6666666666667	3871.233333333333	114.67553116649091
428.18455456211865	1587.0	3992.9	113.58969228574318
428.96119602608934	1586.1	4191.533333333334	115.5019002406459
429.7377654071133	1586.5333333333333	4407.8	116.74838215444134
430.5142627030252	1586.7333333333333	4524.166666666667	116.86130880998435
431.29068791166	1586.9333333333334	4672.9	118.54519244743477
432.06704103085235	1586.8	4805.666666666667	118.75558263303348
432.8433220584372	1586.8666666666666	4884.8	116.6747689921069
433.6195309922492	1586.4333333333334	4941.133333333333	117.60603173262743
434.3956678301234	1586.0	4990.266666666666	117.36770945800869
435.1717325698944	1586.5666666666666	5002.7	116.54501389191044
435.9477252093971	1586.4666666666667	5023.1	116.29856263129957
436.72364574646633	1586.2	5059.0	115.04231641579086
437.49949417893686	1586.5666666666666	5131.366666666667	114.72488998033475
438.27527050464346	1586.2	5232.566666666667	115.33352593048262
439.0509747214211	1587.4333333333334	5403.133333333333	113.26628520612175
439.8266068271044	1586.7333333333333	5667.533333333334	113.7880012619248
440.6021668195283	1587.1	6050.166666666667	115.03620357877558
441.37765469652754	1586.3333333333333	6507.0	116.2243619754338
442.1530704559369	1586.1333333333334	7003.466666666666	116.68382433694468
442.9284140955914	1586.2	7446.0	116.77607516765279
443.7036856133256	1586.9333333333334	7743.566666666667	116.07656675785468
444.47888500697445	1586.6666666666667	7926.333333333333	117.74779892088193
445.2540122743727	1585.7	7949.9	117.16712806241051
446.0290674133552	1586.9333333333334	7891.433333333333	116.54054358900422
446.8040504217568	1586.2	7807.5	115.86685128189022
447.5789612974122	1586.0	7717.4	115.1723584122038
448.35380003815635	1586.5333333333333	7666.766666666666	114.96620395808428
449.1285666418239	1586.0666666666666	7631.6	113.87271808989594
449.90326110624983	1585.9333333333334	7630.4	114.60607451499129
450.67788342926883	1586.2666666666667	7654.666666666667	115.26337373971657
451.4524336087157	1586.2	7687.833333333333	114.80449525736181
452.22691164242536	1586.6	7730.8	113.75113532253266
453.00131752823256	1586.8333333333333	7800.533333333334	113.57726703131632
453.7756512639721	1586.9666666666667	7866.266666666666	114.84917734097708
454.5499128474788	1586.7333333333333	7928.966666666666	114.47254207985357
455.32410227658755	1586.9	7971.1	114.15179001955443
456.09821954913303	1586.8	7971.633333333333	113.72619701437456
456.8722646629501	1586.4666666666667	7950.233333333334	114.24555475384884
457.6462376158736	1586.9	7885.433333333333	113.14562489843165
458.4201384057383	1586.4	7796.533333333334	112.31533228562279
459.1939670303791	1586.6666666666667	7686.766666666666	113.49790232460444
459.96772348763074	1587.0	7529.066666666667	113.07204203244682
460.741407775328	1586.1333333333334	7387.566666666667	112.37686865048079
461.51501989130577	1586.1666666666667	7241.233333333334	111.58542855928268
462.2885598333988	1586.7	7136.3	112.85850264440671
463.0620275994419	1586.2	7048.1	111.09921314793193
463.83542318726995	1586.0	6972.133333333333	110.85646897428543
464.6087465947177	1586.4	6935.5	111.1929662926852
465.38199781962	1586.3333333333333	6906.6	110.66740199728666
466.1551768598116	1586.9	6917.833333333333	111.94820196051836
466.92828371312737	1586.3666666666666	6925.433333333333	110.6678606198315
467.7013183774021	1586.3333333333333	6962.866666666667	111.59348718409105
468.4742808504707	1586.6	6992.3	110.11997483657272
469.24717113016777	1586.5	7061.833333333333	110.7989496611266
470.0199892143283	1586.8	7134.166666666667	111.2046049780578
470.792735100787	1586.3333333333333	7213.033333333334	110.82039908512434
471.5654087873788	1587.1	7289.166666666667	111.36069558928477
472.33801027193834	1586.9333333333334	7331.8	109.60117114527208
473.11053955230057	1586.1333333333334	7413.8	110.1161273177515
473.88299662630027	1588.0	7467.133333333333	110.09456788655059
474.65538149177223	1586.6	7524.966666666666	110.6008755146874
475.4276941465513	1585.5666666666666	7548.233333333334	110.7703559057333
476.1999345884722	1586.3666666666666	7563.433333333333	109.88900866749627
476.97210281536985	1586.6	7560.433333333333	110.79406809936577
477.74419882507897	1586.5666666666666	7537.433333333333	109.84425118322156
478.51622261543446	1586.6	7524.466666666666	110.65237126276922
479.2881741842711	1586.4333333333334	7481.566666666667	109.59654731446685
480.06005352942367	1587.1	7446.066666666667	110.2807693886069
480.831860648727	1586.2	7389.533333333334	108.23492575984557
481.60359554001593	1586.4	7349.033333333334	109.1426750503704
482.37525820112523	1586.6	7305.633333333333	109.94291820215642
483.14684862988975	1587.0666666666666	7253.166666666667	109.27917156557781
483.91836682414424	1586.5	7209.8	108.44113159028227
484.68981278172356	1586.8333333333333	7159.333333333333	108.64708177271969
485.46118650046253	1587.1333333333334	7124.866666666667	109.04962337030192
486.23248797819593	1585.7	7066.733333333334	108.14649027294895
487.0037172127586	1586.3333333333333	7026.733333333334	108.6202041270407
487.7748742019853	1586.4666666666667	6995.066666666667	108.24950683241003
488.54595894371096	1586.2	6963.466666666666	107.95731085283988
489.31697143577026	1586.7333333333333	6929.6	108.43747933120397
490.08791167599804	1586.5666666666666	6893.066666666667	108.80203730412613
490.8587796622292	1586.3333333333333	6864.033333333334	108.86360351400779
491.6295753922984	1586.5	6841.933333333333	108.18850443914475
492.4002988640406	1586.8333333333333	6814.466666666666	109.93956822005325
493.17095007529053	1586.5666666666666	6779.2	108.18649312256937
493.94152902388305	1586.3333333333333	6750.2	108.30625554234963
494.71203570765294	1586.2666666666667	6710.766666666666	107.38526523893287
495.482470124435	1586.4666666666667	6695.3	107.65008345581109
496.25283227206404	1586.5333333333333	6671.433333333333	108.98954135553377
497.02312214837485	1586.1666666666667	6647.9	108.76262502160766
497.7933397512024	1586.5333333333333	6608.733333333334	106.77412408630691
498.56348507838123	1586.5333333333333	6584.1	108.05419466035151
499.3335581277464	1587.1666666666667	6590.3	109.83987522661252
500.10355889713264	1586.5	6556.266666666666	106.49805569493672
500.8734873843747	1586.2	6564.366666666667	107.72685330971737
501.6433435873074	1586.5	6565.766666666666	107.77808884667056
502.4131275037657	1586.4	6551.233333333334	106.73355535455865
503.1828391315842	1586.3	6565.6	106.486182042536
503.95247846859786	1586.2666666666667	6583.866666666667	107.15899094957494
504.72204551264144	1586.7666666666667	6609.166666666667	106.48559699530225
505.49154026154974	1586.4666666666667	6650.2	106.29335930091374
506.2609627131576	1586.8333333333333	6700.466666666666	107.68050324701693
507.03031286529983	1587.1666666666667	6737.033333333334	106.87906763647214
507.7995907158112	1586.7333333333333	6795.066666666667	106.18410703541495
508.5687962625266	1586.1666666666667	6858.566666666667	105.60636392069735
509.33792950328075	1586.5666666666666	6932.1	106.52740365855499
510.1069904359085	1586.6	7005.233333333334	106.56829539883218
510.8759790582447	1587.0	7102.6	106.96437248924893
511.6448953681241	1586.1333333333334	7185.066666666667	107.03459940178631
512.4137393633815	1587.0	7285.766666666666	105.97886584500417
513.1825110418519	1586.8333333333333	7388.7	106.18039783168562
513.9512104013698	1587.0	7491.966666666666	105.00533080244755
514.7198374397702	1587.1333333333334	7598.9	105.95047439548705
515.4883921548881	1586.4666666666667	7694.266666666666	105.62485655200055
516.2568745445578	1586.8666666666666	7793.766666666666	105.6580207675979
517.0252846066146	1586.4666666666667	7913.733333333334	107.32804402291764
517.793622338893	1586.0666666666666	8020.366666666667	106.3782164489803
518.561887739228	1586.6	8122.266666666666	105.11609414408731
519.3300808054544	1586.7	8211.733333333334	104.62273219798985
520.0982015354069	1586.1333333333334	8302.833333333334	105.73832897910843
520.8662499269203	1586.2	8397.966666666667	105.88119357444091
521.6342259778296	1586.2666666666667	8492.8	106.58495640537643
522.4021296859694	1586.4666666666667	8554.666666666666	104.82903729368479
523.1699610491747	1586.5666666666666	8628.6	104.8865660591263
523.9377200652801	1587.2	8700.466666666667	105.35706759423663
524.7054067321207	1586.5333333333333	8773.2	105.12777720769829
525.4730210475309	1587.1333333333334	8820.633333333333	105.9748374529375
526.2405630093459	1586.0	8870.733333333334	105.07331206690482
527.0080326154003	1586.8333333333333	8944.766666666666	105.97913742482781
527.7754298635291	1586.6333333333334	8996.066666666668	105.59640434725314
528.5427547515668	1586.8	9042.1	105.39092788318919
529.3100072773485	1586.4333333333334	9081.733333333334	104.36906424617713
530.077187438709	1586.2	9126.966666666667	105.2650043036447
530.8442952334829	1586.2666666666667	9158.1	104.38735290757467
531.6113306595051	1586.8333333333333	9185.533333333333	104.22213576046579
532.3782937146104	1586.7666666666667	9241.2	105.38315831676893
533.1451843966338	1586.7333333333333	9276.166666666666	105.55061647990091
533.9120027034099	1586.2333333333333	9310.833333333334	105.1239690578541
534.6787486327736	1587.2666666666667	9362.3	106.44881424648031
535.4454221825597	1586.6	9385.533333333333	104.69046623021165
536.212023350603	1586.2666666666667	9413.7	104.66188294641718
536.9785521347383	1586.9	9440.4	103.297767464025
537.7450085328004	1586.5666666666666	9476.766666666666	105.25472620020834
538.5113925426242	1587.1	9488.2	104.67755643527326
539.2777041620444	1587.1666666666667	9525.066666666668	104.4978349004183
540.0439433888959	1585.9666666666667	9550.2	104.12586181562966
540.8101102210134	1586.9	9579.6	105.32670236996614
541.5762046562318	1586.9333333333334	9602.933333333332	104.96657346273197
542.3422266923859	1586.3	9612.366666666667	104.96234599064377
543.1081763273105	1586.0666666666666	9624.033333333333	104.33063867510057
543.8740535588404	1586.9	9636.133333333333	104.84736197289199
544.6398583848105	1587.2333333333333	9621.466666666667	103.57503632728569
545.4055908030555	1587.1333333333334	9636.066666666668	103.79751597120124
546.1712508114102	1586.5666666666666	9648.033333333333	104.21065183813857
546.9368384077096	1586.7	9665.2	105.60239175230355
547.7023535897882	1587.0333333333333	9659.033333333333	104.18235128921067
548.4677963554811	1586.8333333333333	9659.133333333333	104.10275788174505
549.2331667026231	1586.4	9655.266666666666	104.27369266222395
549.9984646290487	1586.0333333333333	9658.933333333332	104.79876991713289
550.7636901325931	1586.6	9656.533333333333	104.02783424011466
551.5288432110908	1586.9333333333334	9649.466666666667	104.11975859869369
552.2939238623768	1586.6333333333334	9645.633333333333	104.40430201457315
553.0589320842859	1586.5333333333333	9642.466666666667	103.99007351221411
553.8238678746528	1587.2333333333333	9634.466666666667	104.1216918800286
554.5887312313124	1587.0	9621.7	103.40361157324494
555.3535221520995	1587.2	9637.566666666668	102.97582811557389
556.1182406348488	1586.8333333333333	9643.3	103.2705913614212
556.8828866773954	1586.7	9640.333333333334	103.92542940410344
557.6474602775738	1587.0666666666666	9636.6	103.8458780861647
558.411961433219	1586.9333333333334	9658.1	104.11699730532237
559.1763901421657	1586.4666666666667	9664.6	104.09752068185132
559.9407464022488	1586.7333333333333	9677.133333333333	104.52198338572212
560.7050302113031	1587.0	9695.066666666668	104.88925042280592
561.4692415671633	1586.7333333333333	9703.8	104.22914234438456
562.2333804676643	1586.8	9718.533333333333	104.84994872067787
562.997446910641	1587.4666666666667	9725.233333333334	103.96349787631792
563.7614408939281	1587.0666666666666	9739.2	104.38162794840896
564.5253624153604	1586.7	9744.233333333334	103.52578094806405
565.2892114727728	1586.2666666666667	9777.433333333332	104.82195825425221
566.0529880639999	1586.7666666666667	9787.433333333332	103.93048664537346
566.8166921868768	1586.4333333333334	9790.3	103.2821559945496
567.5803238392382	1586.1666666666667	9807.9	104.02107047950709
568.3438830189189	1586.5333333333333	9832.7	104.205978719561
569.1073697237535	1586.6	9859.766666666666	104.28206780945982
569.8707839515772	1587.2666666666667	9874.333333333334	104.00006185332305
570.6341257002246	1587.0	9900.933333333332	105.03526245974342
571.3973949675305	1587.3666666666666	9902.766666666666	104.6729982496484
572.1605917513298	1586.2666666666667	9914.1	104.31061677741512
572.9237160494572	1586.8666666666666	9919.166666666666	103.40890409284992
573.6867678597476	1587.0333333333333	9935.166666666666	103.65178851230759
574.4497471800358	1586.4	9929.966666666667	103.8436635812933
575.2126540081566	1587.2	9952.733333333334	104.30514328580051
575.9754883419448	1587.0333333333333	9974.333333333334	104.69502674755452
576.7382501792351	1586.4	9989.366666666667	104.47654044849516
577.5009395178625	1587.6666666666667	10008.166666666666	103.69554547886297
578.2635563556619	1586.6666666666667	10014.933333333332	104.54145992191678
579.0261006904677	1587.1	10020.233333333334	104.43395428713364
579.7885725201152	1586.5666666666666	10027.133333333333	104.16428336670229
580.5509718424388	1587.1	10051.066666666668	105.1356051139321
581.3132986552736	1587.2333333333333	10057.3	104.06712716439004
582.0755529564542	1587.1666666666667	10085.466666666667	104.80055133272315
582.8377347438156	1587.1666666666667	10104.2	105.23891088410512
583.5998440151925	1587.2666666666667	10104.833333333334	103.82824692123798
584.3618807684197	1586.7333333333333	10139.133333333333	104.67564915772323
585.123845001332	1586.1333333333334	10175.966666666667	104.67881990184054
585.8857367117644	1586.8333333333333	10221.133333333333	105.13411300744119
586.6475558975515	1586.4666666666667	10259.5	104.55436271937772
587.4093025565281	1586.5	10315.166666666666	104.69343775601395
588.1709766865292	1586.4666666666667	10357.4	104.88121977301232
588.9325782853895	1586.4	10392.0	104.53990692770974
589.6941073509438	1586.2666666666667	10437.466666666667	104.16210088842358
590.4555638810269	1586.9333333333334	10508.266666666666	104.80262325486957
591.2169478734736	1586.7666666666667	10575.833333333334	105.64665196483872
591.9782593261189	1586.1333333333334	10668.466666666667	105.86792728214296
592.7394982367973	1587.7	10746.033333333333	106.170110111289
593.5006646033439	1586.7	10836.466666666667	106.84233510471618
594.2617584235933	1586.1666666666667	10931.8	106.63393410497488
595.0227796953804	1587.0	11011.366666666667	107.04207897988707
595.78372841654	1586.6333333333334	11097.533333333333	107.47836727681198
596.544604584907	1586.5333333333333	11219.166666666666	109.57256556963512
597.3054081983161	1587.1333333333334	11336.533333333333	109.1158338058925
598.0661392546021	1586.6	11463.133333333333	109.7827468457661
598.8267977515999	1586.6333333333334	11598.333333333334	111.97078248486268
599.5873836871442	1586.9	11713.5	112.38465511552792
600.34789705907	1585.9333333333334	11832.033333333333	112.23937848853069
601.1083378652119	1586.4666666666667	11981.6	114.19451451589205
601.8687061034049	1586.6	12119.933333333332	113.96286851003015
602.6290017714836	1587.1666666666667	12274.733333333334	115.28218593932715
603.3892248672829	1586.8333333333333	12430.7	115.80967149261338
604.1493753886377	1586.7666666666667	12569.766666666666	115.60493622780243
604.9094533333828	1586.8333333333333	12686.5	114.64102161408452
605.6694586993528	1586.8333333333333	12792.7	113.39775242185021
606.4293914843829	1587.3666666666666	12916.633333333333	113.62223333747035
607.1892516863076	1587.1333333333334	13068.333333333334	113.83808109725507
607.9490393029618	1586.6333333333334	13213.566666666668	112.91488841104945
608.7087543321802	1586.7666666666667	13326.633333333333	111.47529110256814
609.4683967717978	1587.3	13470.733333333334	111.25797220678218
610.2279666196492	1586.4333333333334	13591.3	110.32681059490146
610.9874638735695	1586.2666666666667	13755.066666666668	110.02586624531729
611.7468885313933	1586.4666666666667	13882.866666666667	109.50638593095898
612.5062405909555	1586.8666666666666	14019.9	109.27339945529616
613.2655200500909	1586.7333333333333	14144.5	109.33060274092765
614.0247269066342	1587.3	14259.233333333334	109.0232281964085
614.7838611584203	1586.0	14388.866666666667	108.91273325674814
615.5429228032841	1586.9	14513.933333333332	108.54703465550034
616.3019118390603	1586.4666666666667	14610.233333333334	108.535928945689
617.0608282635836	1587.6333333333334	14673.666666666666	107.58807496656657
617.8196720746892	1587.0333333333333	14761.733333333334	106.74612434851177
618.5784432702114	1586.9	14857.6	107.48517184769824
619.3371418479854	1586.3666666666666	14915.066666666668	106.9756495508102
620.0957678058459	1586.4666666666667	14975.4	107.36379068291147
620.8543211416277	1586.4666666666667	15041.5	107.13470510182201
621.6128018531655	1586.9333333333334	15100.866666666667	106.08954214681896
622.3712099382943	1587.0333333333333	15185.233333333334	106.83650241266773
623.1295453948488	1586.9333333333334	15241.7	105.86668336746547
623.8878082206638	1586.7666666666667	15317.166666666666	107.01061900194735
624.6459984135743	1586.5333333333333	15347.633333333333	106.16332769287732
625.4041159714149	1586.7666666666667	15388.466666666667	105.6464571242287
626.1621608920203	1586.5	15421.466666666667	105.58173615650988
626.9201331732256	1586.4	15478.466666666667	106.54930090775615
627.6780328128656	1586.4666666666667	15543.666666666666	106.99610907780247
628.4358598087749	1586.4333333333334	15590.166666666666	106.72660501478808
629.1936141587885	1586.1	15630.7	107.25788158795645
629.9512958607411	1586.9333333333334	15630.7	107.04742040810514
630.7089049124675	1586.7666666666667	15669.133333333333	107.0435088608424
631.4664413118026	1586.3	15664.833333333334	107.33189802588811
632.2239050565811	1586.4	15659.966666666667	107.98117961116189
632.9812961446379	1586.7333333333333	15680.0	109.62795865012279
633.7386145738079	1586.3333333333333	15716.1	109.886136046908
634.4958603419257	1586.2333333333333	15743.066666666668	110.20295905437446
635.2530334468262	1587.0333333333333	15736.333333333334	110.99837437750071
636.0101338863443	1586.4	15708.966666666667	110.34354009002767
636.7671616583146	1586.2666666666667	15678.233333333334	111.18135741513011
637.5241167605723	1586.6666666666667	15648.5	112.0655146465628
638.2809991909518	1586.3666666666666	15625.766666666666	112.41008698167681
639.037808947288	1586.2	15631.666666666666	112.04639865170101
639.7945460274159	1586.6	15643.533333333333	112.47018672701415
640.5512104291702	1586.5333333333333	15603.166666666666	112.31478049661321
641.3078021503857	1586.9666666666667	15577.366666666667	112.35678358473825
642.0643211888971	1586.8333333333333	15545.366666666667	112.46684776567473
642.8207675425394	1586.3	15513.766666666666	112.02218687176078
643.5771412091474	1586.5666666666666	15521.733333333334	112.6417615932171
644.3334421865558	1587.0333333333333	15517.9	112.06900639348952
645.0896704725996	1586.2666666666667	15493.866666666667	111.89355597785735
645.8458260651132	1586.3	15457.866666666667	111.9482838697807
646.6019089619319	1586.3	15441.533333333333	112.39921709026602
647.3579191608902	1586.9333333333334	15415.033333333333	112.55467841283726
648.1138566598231	1586.7666666666667	15387.366666666667	112.59457904522993
648.8697214565653	1586.9666666666667	15376.933333333332	113.20294147425872
649.6255135489516	1586.3666666666666	15358.933333333332	114.02597741314041
650.3812329348169	1586.9	15354.666666666666	114.85151508548306
651.1368796119959	1586.8333333333333	15386.6	115.012693536194
651.8924535783235	1586.5	15377.866666666667	115.81043196052373
652.6479548316345	1587.3333333333333	15366.4	118.0677291378416
653.4033833697637	1587.0	15339.466666666667	119.64682431492544
654.1587391905458	1586.8	15320.4	120.30029072966425
654.9140222918159	1586.7333333333333	15312.666666666666	121.99213258539112
655.6692326714084	1586.7	15334.1	125.38896652898279
656.4243703271585	1586.0333333333333	15351.133333333333	127.94535685629177
657.1794352569008	1586.4666666666667	15355.5	130.19259114444372
657.9344274584702	1586.2666666666667	15376.733333333334	133.4310918787398
658.6893469297014	1586.5666666666666	15375.166666666666	136.4332029731277
659.4441936684294	1586.3	15426.0	141.21499164468207
660.1989676724888	1586.6333333333334	15436.033333333333	145.18350443091333
660.9536689397146	1586.7333333333333	15466.766666666666	150.48693094762226
661.7082974679414	1587.0	15538.933333333332	156.7671117410714
662.4628532550042	1586.4	15587.466666666667	162.62955268609585
663.2173362987378	1586.5	15659.766666666666	168.27180877490537
663.9717465969768	1586.6666666666667	15720.9	173.59526580141986
664.7260841475563	1586.3666666666666	15799.233333333334	178.39110728699873
665.480348948311	1586.7	15832.366666666667	181.7701836766087
666.2345409970756	1586.1333333333334	15894.966666666667	185.62639246859692
666.988660291685	1587.0333333333333	15956.066666666668	188.16388711497984
667.742706829974	1586.6	16002.4	190.14570819937728
668.4966806097776	1586.5	16071.133333333333	190.94984008887852
669.2505816289303	1586.5	16161.366666666667	192.0442544802577
670.0044098852671	1586.5666666666666	16228.833333333334	190.75594919411546
670.7581653766227	1585.9666666666667	16326.933333333332	190.31043713724208
671.511848100832	1587.2	16420.133333333335	188.15431337906583
672.2654580557298	1585.5333333333333	16515.266666666666	185.32368955870888
673.0189952391509	1586.4333333333334	16601.6	181.5988850923176
673.7724596489301	1586.4	16723.033333333333	177.94822367164662
674.5258512829022	1586.7333333333333	16889.7	174.4587113232859
675.279170138902	1586.5666666666666	16989.933333333334	167.83768961420395
676.0324162147645	1586.6333333333334	17116.8	163.57647060839304
676.7855895083242	1586.6	17210.2	157.67277657939954
677.5386900174161	1586.2666666666667	17325.6	152.44787927053298
678.2917177398749	1586.8333333333333	17443.066666666666	146.4879003140042
679.0446726735356	1586.3666666666666	17556.4	141.74654233775325
679.797554816233	1586.7666666666667	17667.8	136.85183020007153
680.5503641658016	1587.0666666666666	17792.633333333335	132.83573376743408
681.3031007200765	1587.1666666666667	17897.966666666667	129.49850980911424
682.0557644768925	1586.4666666666667	17995.533333333333	125.41068905423015
682.8083554340842	1586.2666666666667	18105.7	121.81188071848277
683.5608735894867	1585.9	18219.2	118.8970502457858
684.3133189409347	1586.6666666666667	18353.366666666665	115.3203355893597
685.0656914862628	1586.9666666666667	18517.8	112.79390994591826
685.8179912233061	1586.8	18653.966666666667	110.82705244437592
686.5702181498993	1586.5333333333333	18755.466666666667	108.09357507176348
687.3223722638772	1586.2333333333333	18867.266666666666	106.04620959547302
688.0744535630747	1586.7666666666667	19006.9	105.03099212763374
688.8264620453265	1586.7	19126.0	103.1523952282939
689.5783977084674	1586.3333333333333	19282.8	102.75855449058676
690.3302605503324	1587.0666666666666	19359.866666666665	100.78527379731749
691.082050568756	1587.1333333333334	19458.066666666666	101.1637320119117
691.8337677615733	1586.6666666666667	19530.5	99.6799860153862
692.585412126619	1586.4333333333334	19616.8	99.11432433695592
693.3369836617278	1586.9333333333334	19699.533333333333	98.17907513428283
694.0884823647348	1586.6	19803.966666666667	97.77884109481649
694.8399082334745	1586.6666666666667	19851.333333333332	96.6841821703058
695.5912612657819	1586.4666666666667	19917.366666666665	95.89107404499967
696.3425414594917	1587.0333333333333	19985.166666666668	95.90617602715847
697.0937488124388	1586.6666666666667	20061.0	95.8749368121432
697.8448833224579	1587.1666666666667	20103.566666666666	94.83689269670434
698.5959449873841	1586.2	20183.833333333332	94.82907677769636
699.3469338050518	1586.3	20258.233333333334	95.27371255412125
700.0978497732962	1587.1666666666667	20277.166666666668	95.19678325774187
700.8486928899517	1586.5	20313.033333333333	94.91126922180236
701.5994631528534	1585.9666666666667	20336.833333333332	95.43483019404806
702.3501605598362	1586.6666666666667	20361.1	95.099262579984
703.1007851087347	1586.7666666666667	20357.7	95.68204349835902
703.8513367973837	1586.4666666666667	20375.566666666666	96.04447986998174
704.6018156236181	1587.0	20387.666666666668	95.96298581201127
705.3522215852728	1586.5666666666666	20378.966666666667	95.53003047440279
706.1025546801824	1587.3333333333333	20369.733333333334	95.59652843898866
706.8528149061818	1586.9666666666667	20353.033333333333	94.73966049965826
707.603002261106	1586.4333333333334	20367.233333333334	95.2349949641825
708.3531167427894	1586.1	20344.433333333334	94.48678204675618
709.1031583490673	1586.7666666666667	20277.6	93.872908815408
709.8531270777742	1586.4666666666667	20247.3	94.28905288120525
710.6030229267449	1586.3	20203.7	93.58656301542929
711.3528458938142	1587.0666666666666	20156.9	94.32371049494246
712.1025959768172	1586.4333333333334	20107.0	94.51464023159879
712.8522731735884	1587.0	19990.3	93.81508103113099
713.6018774819628	1586.7333333333333	19877.566666666666	92.84025567205539
714.351408899775	1586.7	19790.9	93.35088386604961
715.1008674248601	1586.5333333333333	19733.566666666666	92.77437690381674
715.8502530550527	1587.3666666666666	19602.933333333334	91.89536764005699
716.5995657881876	1587.0333333333333	19522.933333333334	93.2016222607143
717.3488056220998	1587.0333333333333	19419.133333333335	93.20709257506277
718.097972554624	1586.8333333333333	19365.866666666665	93.72964393975676
718.8470665835949	1586.6	19258.0	92.5295713294851
719.5960877068475	1586.5	19203.7	92.711638678285
720.3450359222164	1586.5666666666666	19144.333333333332	93.16685568632019
721.0939112275368	1586.7666666666667	19117.2	93.048488704932
721.842713620643	1586.0666666666666	19085.2	92.76988980938522
722.5914430993702	1586.5666666666666	19002.566666666666	92.83955830334126
723.340099661553	1586.1666666666667	18960.5	92.25655433958273
724.0886833050263	1586.6333333333334	18927.5	92.17721886594373
724.837194027625	1587.4	18914.466666666667	91.94089466021197
725.5856318271836	1586.4333333333334	18885.566666666666	92.14558417648212
726.3339967015373	1587.1333333333334	18858.733333333334	91.94657204610415
727.0822886485207	1587.7	18820.933333333334	90.4414506674788
727.8305076659686	1586.9333333333334	18789.433333333334	90.95509892993807
728.5786537517159	1586.3333333333333	18754.466666666667	91.5468788434402
729.3267269035974	1586.7333333333333	18732.166666666668	92.93184216118595
730.0747271194479	1586.7	18703.333333333332	93.04126195959563
730.822654397102	1587.3	18671.933333333334	92.55666802202175
731.5705087343949	1586.3666666666666	18582.6	91.51547534492548
732.3182901291611	1586.7333333333333	18544.8	91.29795188908071
733.0659985792356	1586.4	18534.1	91.98884860349807
733.8136340824532	1586.6	18498.5	91.79106875935771
734.5611966366486	1586.2	18469.366666666665	91.37733446653068
735.3086862396566	1586.8333333333333	18439.333333333332	90.81640376415261
736.056102889312	1587.2666666666667	18431.033333333333	90.9630834713827
736.8034465834498	1587.1333333333334	18438.233333333334	91.26764645112577
737.5507173199047	1586.1	18460.1	92.23177371019213
738.2979150965115	1586.7666666666667	18506.766666666666	92.10372609635216
739.045039911105	1586.3333333333333	18473.566666666666	91.57612492791745
739.79209176152	1587.2333333333333	18473.233333333334	91.80910517842726
740.5390706455914	1587.2666666666667	18520.233333333334	92.71257081052633
741.285976561154	1586.3333333333333	18493.566666666666	91.52636596018583
742.0328095060426	1586.9666666666667	18466.333333333332	91.4955098690636
742.7795694780918	1586.7333333333333	18446.133333333335	91.29922498792543
743.5262564751367	1586.1666666666667	18446.6	91.77532299952777
744.272870495012	1586.4	18387.8	90.83049813202815
745.0194115355524	1586.2	18330.433333333334	91.54579702887081
745.765879594593	1587.5	18319.066666666666	91.39543701774254
746.5122746699683	1586.9	18310.266666666666	92.31275783448804
747.2585967595134	1587.2333333333333	18329.333333333332	92.5271146488534
748.0048458610628	1586.9	18329.733333333334	90.8609645283742
748.7510219724516	1586.1333333333334	18367.466666666667	91.46109522054721
749.4971250915144	1586.5666666666666	18361.966666666667	90.58613145093268
750.243155216086	1586.7666666666667	18364.666666666668	90.73377868984261
750.9891123440015	1586.9	18409.6	90.75138295117223
751.7349964730954	1586.2666666666667	18477.5	91.10249586449643
752.4808076012027	1586.0333333333333	18532.033333333333	91.33762419830856
753.2265457261582	1587.0	18602.5	91.8224743725132
753.9722108457964	1586.3666666666666	18639.633333333335	92.03865801468645
754.7178029579526	1587.4	18669.633333333335	92.59633354491017
755.4633220604613	1586.6666666666667	18671.6	91.62261513137145
756.2087681511574	1587.0333333333333	18707.6	90.76690764117485
756.9541412278757	1586.3666666666666	18738.8	90.26240118972065
757.699441288451	1586.2	18812.9	90.26849694500922
758.4446683307182	1587.1666666666667	18904.533333333333	90.77461873439489
759.1898223525119	1586.0333333333333	18969.666666666668	90.8547099060884
759.9349033516671	1586.9333333333334	19028.266666666666	90.99617616957752
760.6799113260186	1586.5666666666666	19081.9	90.80314210014984
761.424846273401	1586.8333333333333	19156.7	91.4293000104205
762.1697081916495	1586.0333333333333	19206.766666666666	90.54927266035651
762.9144970785986	1587.0333333333333	19283.366666666665	90.64417717328284
763.6592129320832	1586.4	19338.966666666667	91.5445500518411
764.4038557499381	1586.0	19395.566666666666	91.32683236110995
765.1484255299982	1586.3	19453.666666666668	91.01514358943626
765.8929222700982	1586.1	19498.6	90.73319957969174
766.637345968073	1586.7	19556.8	91.11975692727692
767.3816966217572	1586.4666666666667	19660.666666666668	91.0604194279741
768.1259742289859	1587.0	19718.8	90.77018775790864
768.8701787875938	1586.4333333333334	19802.433333333334	91.22544910210578
769.6143102954156	1587.1666666666667	19899.1	91.01944324331565
770.3583687502863	1587.2333333333333	19965.166666666668	90.9646914043302
771.1023541500406	1586.7333333333333	20021.966666666667	91.0984783891193
771.8462664925133	1586.0	20030.533333333333	89.61044723927878
772.5901057755393	1586.8333333333333	20113.666666666668	89.05631654200265
773.3338719969533	1586.1666666666667	20221.033333333333	89.59557741842829
774.0775651545903	1586.5666666666666	20316.533333333333	89.54443833040966
774.8211852462848	1586.6666666666667	20411.433333333334	89.509580794666
775.5647322698719	1587.2	20499.366666666665	89.37569855117744
776.3082062231862	1586.4	20556.7	90.2227130794998
777.0516071040627	1586.7666666666667	20666.033333333333	89.9209469381099
777.7949349103361	1586.2	20779.233333333334	89.92808672007334
778.5381896398412	1586.8333333333333	20913.3	89.69992032139412
779.281371290413	1587.6666666666667	21015.733333333334	89.40341305894555
780.024479859886	1586.9333333333334	21132.166666666668	89.13598946221275
780.7675153460953	1586.0333333333333	21265.933333333334	90.23508598185167
781.5104777468754	1585.9333333333334	21349.9	89.42694832689779
782.2533670600615	1587.0	21459.066666666666	90.1897432591545
782.996183283488	1586.6666666666667	21538.066666666666	89.70213229441528
783.73892641499	1586.4666666666667	21634.533333333333	90.08387962657038
784.4815964524023	1586.4333333333334	21722.433333333334	89.23617582444946
785.2241933935596	1586.8666666666666	21884.766666666666	90.57648123438302
785.9667172362967	1586.8	21971.7	89.95550001306479
786.7091679784486	1586.4333333333334	22032.633333333335	89.35402775559534
787.4515456178499	1587.3666666666666	22090.333333333332	88.94076239703126
788.1938501523355	1586.9	22208.1	89.71872316624611
788.9360815797401	1587.1	22352.266666666666	89.73491415618797
789.6782398978987	1586.3333333333333	22434.333333333332	89.30152260590752
790.420325104646	1586.2666666666667	22552.3	89.05298578495913
791.1623371978169	1587.0	22689.533333333333	88.37122974791517
791.9042761752461	1587.0666666666666	22814.533333333333	87.61537636588578
792.6461420347684	1586.6666666666667	22931.433333333334	87.77730509296944
793.3879347742187	1586.7666666666667	23084.566666666666	88.85082735362505
794.1296543914318	1586.9	23234.1	89.58072352391171
794.8713008842426	1586.4333333333334	23345.266666666666	89.50778736780309
795.6128742504857	1586.9333333333334	23459.0	89.50316464607795
796.354374487996	1586.6333333333334	23548.266666666666	90.53765140470307
797.0958015946084	1586.2666666666667	23619.3	89.39551165015595
797.8371555681575	1586.9333333333334	23738.1	88.6892794101482
798.5784364064783	1586.8333333333333	23811.833333333332	88.28030753075232
799.3196441074057	1586.5333333333333	23921.9	88.84375514318528
800.0607786687742	1586.1	24019.6	89.18067544326546
800.8018400884189	1586.7666666666667	24131.033333333333	89.14924361932951
801.5428283641745	1586.8666666666666	24223.166666666668	89.5480387179032
802.2837434938757	1586.7333333333333	24314.166666666668	90.19088870430018
803.0245854753575	1587.2666666666667	24424.2	90.18852845130296
803.7653543064547	1586.4	24570.3	90.45467839505069
804.5060499850019	1586.7333333333333	24643.4	90.02616191687198
805.2466725088342	1586.3333333333333	24716.9	88.65609790167491
805.9872218757862	1587.0	24811.933333333334	88.52940801252991
806.7276980836928	1586.7333333333333	24981.5	89.26781561485787
807.4681011303886	1586.9333333333334	25118.566666666666	88.86008123334719
808.2084310137088	1587.4333333333334	25166.566666666666	88.91080534013152
808.948687731488	1586.4	25236.2	88.64010876554084
809.688871281561	1586.3333333333333	25300.866666666665	89.06516068410184
810.4289816617627	1586.4333333333334	25410.766666666666	89.38919618055665
811.1690188699278	1586.8333333333333	25541.433333333334	89.27043067216773
811.9089829038911	1586.8333333333333	25543.933333333334	88.84987607842487
812.6488737614875	1586.0333333333333	25637.2	88.79810006370677
813.3886914405518	1586.3333333333333	25801.266666666666	88.67966450602454
814.1284359389189	1585.7333333333333	25912.2	88.7278493542136
814.8681072544233	1587.1333333333334	26016.6	89.74016177977533
815.6077053849002	1586.7	26103.433333333334	89.16573610039545
816.3472303281842	1586.5	26101.266666666666	88.87140745694046
817.0866820821101	1586.7666666666667	26099.366666666665	88.15169487571848
817.8260606445127	1587.1333333333334	26199.2	88.3274237619903
818.5653660132269	1586.7333333333333	26307.933333333334	88.55388833268103
819.3045981860876	1586.9	26452.1	88.94894308797174
820.0437571609293	1587.3333333333333	26550.566666666666	87.93970236116414
820.7828429355872	1587.1	26621.2	88.71025703054733
821.5218555078957	1586.5666666666666	26685.033333333333	88.60007364333586
822.26079487569	1586.5	26744.266666666666	89.05312315203976
822.9996610368046	1586.2666666666667	26800.233333333334	88.63214643948193
823.7384539890745	1586.1333333333334	26825.033333333333	88.06759452601594
824.4771737303345	1586.4	26951.266666666666	88.78846590356889
825.2158202584193	1586.4666666666667	27040.2	87.50167106939907
825.9543935711638	1586.1	27113.133333333335	88.04706249781891
826.6928936664028	1586.5666666666666	27199.633333333335	88.17955468790343
827.4313205419711	1587.7	27310.766666666666	88.308925346745
828.1696741957036	1586.4	27360.766666666666	88.08860277330066
828.907954625435	1586.6666666666667	27443.366666666665	87.87849729768878
829.646161829	1586.4333333333334	27592.2	88.82941058821197
830.3842958042337	1586.8	27669.066666666666	88.27235646355804
831.1223565489707	1587.0666666666666	27760.733333333334	88.4632975528994
831.8603440610459	1586.5333333333333	27823.8	87.66882630047871
832.598258338294	1586.7	27911.3	88.36861681363636
833.3360993785501	1587.0666666666666	27992.6	88.44050785909248
834.0738671796487	1586.3	28102.133333333335	88.22594873257192
834.8115617394246	1587.1	28184.2	87.8558435979574
835.5491830557129	1586.6666666666667	28291.4	87.37869844731948
836.2867311263482	1586.5333333333333	28352.6	87.51871240102213
837.0242059491653	1586.8	28414.1	87.06858121455281
837.7616075219992	1586.5	28483.466666666667	86.8610087129869
838.4989358426844	1586.3666666666666	28521.5	86.4184174666946
839.2361909090561	1586.6333333333334	28491.266666666666	85.98604609580791
839.9733727189487	1586.4	28575.033333333333	86.07782305768336
840.7104812701973	1586.6666666666667	28736.2	86.38290874434138
841.4475165606366	1587.0	28891.533333333333	87.82798760763492
842.1844785881015	1586.8	29011.333333333332	88.31991739623535
842.9213673504267	1586.7	29092.366666666665	88.3748091601822
843.6581828454471	1586.3333333333333	29107.1	88.24755356062296
844.3949250709974	1586.5	29158.466666666667	87.68856223749341
845.1315940249126	1586.9	29304.266666666666	87.97594517352215
845.8681897050272	1587.0	29388.1	88.38318674035058
846.6047121091764	1586.4666666666667	29494.833333333332	88.58506086381503
847.3411612351948	1586.2	29637.9	88.80697422540617
848.0775370809172	1586.0	29699.4	88.56929794141269
848.8138396441784	1586.8666666666666	29756.933333333334	88.12865012060593
849.5500689228132	1585.6666666666667	29821.933333333334	87.32441170937622
850.2862249146566	1586.8666666666666	29973.2	87.93529196973466
851.0223076175432	1586.6666666666667	30127.566666666666	87.83845324307516
851.7583170293079	1586.2	30360.133333333335	87.49175468586859
852.4942531477856	1586.9	30435.966666666667	86.24492347405061
853.2301159708109	1586.2333333333333	30443.9	86.6719196562867
853.9659054962187	1586.7666666666667	30468.8	87.21857087517446
854.7016217218439	1587.1	30509.033333333333	87.86653336863097
855.4372646455213	1586.3	30619.066666666666	88.08632870946326
856.1728342650856	1586.4	30680.966666666667	88.55808080518106
856.9083305783716	1586.0333333333333	30818.666666666668	89.53861277230898
857.6437535832143	1586.1	30919.733333333334	89.42854229071186
858.3791032774483	1586.3333333333333	30965.866666666665	88.08766733811918
859.1143796589085	1586.8	31018.233333333334	89.85298602799331
859.8495827254299	1586.3333333333333	31104.6	89.49916593710998
860.5847124748469	1586.2666666666667	31190.866666666665	89.73337634648105
861.3197689049947	1586.9666666666667	31341.1	89.66973031810707
862.0547520137079	1586.3	31552.1	89.16248747230567
862.7896617988213	1587.1	31661.2	88.78731589340117
863.5244982581698	1586.6666666666667	31773.8	88.92089877165017
864.2592613895882	1587.1333333333334	31802.5	88.99450738170277
864.9939511909114	1585.8666666666666	31796.033333333333	88.60172991030066
865.728567659974	1586.8	31864.733333333334	89.0838473249043
866.4631107946109	1586.7666666666667	31943.233333333334	88.84333332438422
867.197580592657	1586.2666666666667	32007.4	88.52820349654958
867.931977051947	1586.1333333333334	32109.766666666666	88.27296124529734
868.6663001703158	1586.9333333333334	32104.033333333333	87.97198671305073
869.4005499455982	1585.8333333333333	32087.6	87.06997381738235
870.1347263756289	1586.1	32061.866666666665	87.56580258885954
870.8688294582428	1587.1	32190.733333333334	87.72876313452505
871.6028591912748	1587.3333333333333	32386.3	88.11502005219396
872.3368155725594	1586.4	32576.266666666666	89.11716560393778
873.0706985999318	1586.2	32624.533333333333	88.4364067646586
873.8045082712266	1586.5333333333333	32684.6	88.02678890582759
874.5382445842787	1586.8	32795.46666666667	88.8440418114352
875.2719075369228	1586.3666666666666	32906.03333333333	88.4120621447487
876.0054971269938	1587.1	33039.166666666664	88.33894309795936
876.7390133523264	1586.9666666666667	33197.066666666666	88.3161540964589
877.4724562107556	1586.5666666666666	33403.46666666667	88.13351799487752
878.2058257001161	1587.0333333333333	33592.03333333333	87.56902437325505
878.9391218182427	1586.7333333333333	33724.36666666667	87.36594608903094
879.6723445629702	1586.3333333333333	33808.1	86.95633121400802
880.4054939321335	1586.6666666666667	33926.96666666667	86.2283906409366
881.1385699235674	1587.3333333333333	34203.166666666664	86.31093022032611
881.8715725351066	1586.6	34458.26666666667	86.15392486502775
882.604501764586	1586.1	34689.96666666667	86.38624469327014
883.3373576098403	1586.6	34852.433333333334	85.84106304370101
884.0701400687044	1586.5666666666666	34994.6	85.34706170879119
884.8028491390132	1585.9666666666667	35075.666666666664	85.39330386682344
885.5354848186014	1586.4	35230.6	85.90724674934457
886.2680471053038	1586.6666666666667	35266.53333333333	84.89947903738725
887.0005359969554	1586.2333333333333	35329.6	83.76936677550218
887.7329514913906	1586.6666666666667	35462.53333333333	83.02304443217808
888.4652935864447	1586.4333333333334	35653.433333333334	82.8544628043368
889.1975622799522	1586.5333333333333	35886.1	82.77386932767998
889.929757569748	1586.5	36168.933333333334	83.27478941354244
890.6618794536669	1586.9333333333334	36236.26666666667	82.69406977915908
891.3939279295437	1586.7	36294.86666666667	83.06053768385927
892.1259029952132	1586.8333333333333	36453.3	83.4343650033119
892.8578046485103	1586.5	36666.9	83.2604805579939
893.5896328872698	1586.6666666666667	36837.833333333336	82.80965372140648
894.3213877093264	1586.5	37019.4	81.81240379964477
895.0530691125149	1586.9333333333334	37327.36666666667	82.3359058519158
895.7846770946703	1586.8	37593.76666666667	82.4467739641922
896.5162116536272	1586.8666666666666	37773.63333333333	82.54271234143022
897.2476727872206	1586.5	37906.433333333334	83.1145167337286
897.9790604932853	1586.6333333333334	38041.86666666667	82.91837253481283
898.7103747696559	1586.4666666666667	38215.03333333333	83.23047809568072
899.4416156141674	1586.4	38428.73333333333	83.54259843669998
900.1727830246544	1586.0333333333333	38684.23333333333	84.08486636740871
900.9038769989521	1587.1666666666667	38898.666666666664	84.22691918558492
901.634897534895	1586.3	39031.166666666664	84.14556677654713
902.365844630318	1587.2333333333333	39195.63333333333	84.8801319026509
903.0967182830558	1586.8333333333333	39292.666666666664	84.98754686871072
903.8275184909435	1586.2666666666667	39412.666666666664	84.63402673738258
904.5582452518156	1587.1	39531.96666666667	84.58939075476339
905.288898563507	1586.9333333333334	39698.6	84.1430466614478
906.0194784238527	1586.6333333333334	39827.433333333334	84.23571778396133
906.7499848306873	1586.9333333333334	40088.9	84.39122900625601
907.4804177818455	1586.7	40333.96666666667	84.61787613037343
908.2107772751625	1586.9	40519.3	84.01229148836657
908.9410633084728	1585.7	40732.63333333333	83.64359959750308
909.6712758796114	1586.5333333333333	40854.0	83.92909414952796
910.4014149864129	1586.5333333333333	40965.066666666666	84.19654165123359
911.1314806267123	1586.5	41100.333333333336	84.48201147855532
911.8614727983444	1586.0666666666666	41271.46666666667	83.74535607185292
912.5913914991438	1586.2666666666667	41452.96666666667	83.74584760710296
913.3212367269456	1586.3666666666666	41655.36666666667	84.25683907188785
914.0510084795844	1586.2333333333333	41792.433333333334	84.08994548400047
914.7807067548952	1586.6666666666667	41913.23333333333	84.60624134091428
915.5103315507125	1586.3	42004.13333333333	84.99651151742209
916.2398828648716	1586.8	42122.833333333336	83.40963981532295
916.9693606952068	1586.2666666666667	42305.53333333333	84.32883416720445
917.6987650395532	1586.7	42463.63333333333	84.50915614564781
918.4280958957455	1586.7	42590.1	83.95799525681366
919.1573532616186	1586.7	42760.333333333336	84.09250884579566
919.8865371350073	1587.5333333333333	42752.9	84.30794958723862
920.6156475137464	1586.1666666666667	42731.96666666667	84.06475085389611
921.3446843956707	1586.3666666666666	42670.1	83.64660466035981
922.0736477786149	1586.4666666666667	42584.7	83.50593898445042
922.802537660414	1586.7333333333333	42549.9	84.01252536062869
923.5313540389027	1586.4	42620.5	83.96189234237112
924.2600969119159	1586.2333333333333	42616.433333333334	83.40128900527816
924.9887662772883	1586.8	42557.0	83.34242443618623
925.7173621328548	1586.7666666666667	42509.7	83.10359645595234
926.4458844764501	1586.3666666666666	42500.6	83.92203001652955
927.1743333059092	1586.2333333333333	42319.13333333333	84.15443797040258
927.9027086190666	1586.6	42042.76666666667	83.96399342303263
928.6310104137575	1586.7666666666667	41631.0	83.78264351868793
929.3592386878165	1586.3666666666666	41127.7	84.2784451493292
930.0873934390784	1585.8333333333333	40440.6	84.09215562505958
930.815474665378	1587.1	39725.1	84.35035849934847
931.5434823645503	1586.1333333333334	38782.03333333333	83.8044244754531
932.2714165344298	1587.1333333333334	37681.333333333336	83.97186151458172
932.9992771728516	1586.0333333333333	36591.666666666664	84.07442241977373
933.7270642776504	1586.6	35389.5	83.29268537002775
934.4547778466609	1586.6	34251.566666666666	82.66913071297418
935.1824178777181	1586.3666666666666	33405.9	83.5043905220326
935.9099843686568	1586.3333333333333	32711.8	83.33655288915607
936.6374773173115	1586.9	32238.0	83.93879529120456
937.3648967215174	1587.0666666666666	31878.333333333332	83.2946280117075
938.0922425791092	1586.0333333333333	31714.633333333335	83.06283123290747
938.8195148879216	1587.3	31776.266666666666	82.64890823533928
939.5467136457895	1587.1666666666667	31886.433333333334	81.87260788848512
940.2738388505477	1586.1666666666667	32173.366666666665	82.0085612634182
941.000890500031	1586.2666666666667	32604.066666666666	81.6294280235963
941.7278685920743	1586.4	33156.5	81.66588789324946
942.4547731245123	1586.5	33811.86666666667	81.98545586891086
943.1816040951798	1586.7333333333333	34506.7	81.55612122532786
943.9083615019116	1586.6666666666667	35229.433333333334	81.22731543142933
944.6350453425426	1587.1666666666667	36010.23333333333	82.29076616047575
945.3616556149077	1585.9666666666667	36774.2	82.46716521113957
946.0881923168415	1587.2666666666667	37526.53333333333	82.33583605947489
946.8146554461789	1586.9666666666667	38205.36666666667	82.81704559701693
947.5410450007547	1586.0666666666666	38954.4	82.64364387830125
948.2673609784038	1585.8666666666666	39690.566666666666	82.27248258838648
948.9936033769609	1586.8	40530.833333333336	82.543247632678
949.7197721942608	1586.1333333333334	41277.96666666667	82.63007394990356
950.4458674281384	1586.9	42082.566666666666	83.39734262429693
951.1718890764284	1586.8	42886.36666666667	83.51175457762523
951.8978371369658	1587.2666666666667	43601.53333333333	83.5239583354467
952.6237116075853	1586.5	44213.86666666667	83.8595585918976
953.3495124861216	1587.5333333333333	44753.066666666666	83.5013172499385
954.0752397704097	1586.2666666666667	45315.4	83.0892636640162
954.8008934582843	1586.6666666666667	45827.46666666667	82.6972196011728
955.5264735475803	1586.0666666666666	46349.6	82.65143263065103
956.2519800361324	1586.1666666666667	46817.96666666667	82.79721556542134
956.9774129217755	1585.9	47267.63333333333	82.15427528340774
957.7027722023442	1586.5333333333333	47730.03333333333	82.35841209537934
958.4280578756737	1586.9333333333334	48031.666666666664	81.78305511840153
959.1532699395985	1587.0333333333333	48224.9	82.65721807073841
959.8784083919536	1586.7333333333333	48426.03333333333	81.95705137364196
960.6034732305736	1586.5666666666666	48711.666666666664	82.24818625515468
961.3284644532936	1586.8333333333333	49041.26666666667	82.09388784461743
962.053382057948	1587.1	49348.2	82.11125247676705
962.7782260423721	1587.1333333333334	49620.96666666667	81.67181317087665
963.5029964044004	1586.3666666666666	49861.53333333333	81.30998465120867
964.2276931418677	1587.0	50151.36666666667	81.38067831331944
964.952316252609	1587.1666666666667	50292.23333333333	81.39671397754347
965.6768657344589	1587.5333333333333	50335.8	81.13407048421742
966.4013415852523	1586.9333333333334	50388.26666666667	80.79833664749822
967.1257438028242	1586.2	50428.4	80.6597968365819
967.8500723850091	1587.1	50477.433333333334	80.60319860048638
968.574327329642	1587.0333333333333	50550.76666666667	80.84602651788677
969.2985086345576	1586.9333333333334	50690.26666666667	80.83986397891475
970.0226162975908	1586.7666666666667	50590.8	80.21790876671504
970.7466503165765	1586.3666666666666	50489.36666666667	80.051719193856
971.4706106893493	1586.7666666666667	50420.566666666666	80.02158769641915
972.1944974137441	1587.3333333333333	50277.566666666666	80.36266880163575
972.9183104875957	1587.3333333333333	49990.4	80.61477622753675
973.6420499087391	1586.6	49679.166666666664	80.94254744433051
974.3657156750087	1586.3666666666666	49474.1	81.27700445905482
975.0893077842397	1586.7666666666667	49276.0	81.3781838592971
975.8128262342667	1586.3666666666666	49197.4	80.83426370594839
976.5362710229247	1587.1	49059.5	80.47491899229259
977.2596421480483	1587.3666666666666	48950.666666666664	80.77543134457862
977.9829396074724	1585.8	48852.4	80.88661017420179
978.7061633990318	1586.4666666666667	48691.333333333336	80.98973908243435
979.4293135205613	1586.5333333333333	48510.933333333334	81.22478075233452
980.1523899698958	1586.4	48378.2	81.3742191953309
980.87539274487	1586.3666666666666	48280.36666666667	81.31862675088232
981.5983218433189	1586.3	48334.03333333333	82.16033161321599
982.3211772630771	1587.0666666666666	48434.5	82.21389870886513
983.0439590019795	1586.4333333333334	48623.76666666667	82.0196074074465
983.7666670578608	1586.7	48679.5	81.61048849342595
984.4893014285559	1586.9	48632.96666666667	81.2794639566489
985.2118621118997	1586.6	48576.6	81.14912657248973
985.9343491057269	1586.6333333333334	48458.566666666666	80.43848503172106
986.6567624078724	1586.8333333333333	48321.13333333333	81.52993939993311
987.3791020161709	1586.4666666666667	48175.566666666666	81.39858821372334
988.1013679284573	1586.3	48125.1	81.50474274998457
988.8235601425663	1586.7	48102.23333333333	81.48425670881167
989.5456786563328	1587.4	48227.26666666667	81.70145035016895
990.2677234675917	1586.3333333333333	48297.6	81.62128579947796
990.9896945741776	1586.2	48273.76666666667	81.53254617444553
991.7115919739255	1586.5666666666666	48085.933333333334	81.32277721801762
992.4334156646702	1585.9333333333334	47822.03333333333	81.49638673423595
993.1551656442463	1586.3	47468.96666666667	80.96311606635373
993.8768419104888	1586.6	47088.933333333334	79.67643950342837
994.5984444612325	1586.4666666666667	46758.8	79.14215018365184
995.3199732943121	1586.5666666666666	46441.46666666667	79.68326812213971
996.0414284075626	1586.6333333333334	46148.7	79.04664446175228
996.7628097988187	1587.7	45894.433333333334	78.95873237446817
997.4841174659151	1586.8	45656.46666666667	79.23748732443578
998.2053514066869	1586.6666666666667	45378.03333333333	79.22891807849449
998.9265116189687	1586.1333333333334	44975.833333333336	79.43535287207312
999.6475981005952	1586.6	44414.23333333333	80.14071950313087
1000.3686108494015	1586.6	43859.8	80.0467271358213
1001.0895498632223	1586.7	43514.36666666667	79.68065944070926
1001.8104151398923	1586.8333333333333	43248.63333333333	80.07866112767309
1002.5312066772464	1586.3333333333333	42878.63333333333	79.72618735033208
1003.2519244731194	1587.0333333333333	42583.13333333333	79.9482608102743
1003.9725685253462	1587.1333333333334	42216.066666666666	79.46624476994843
1004.6931388317614	1586.5333333333333	41867.03333333333	80.02066165049399
1005.4136353902	1586.8666666666666	41366.23333333333	79.5404374117996
1006.1340581984969	1586.7	40836.1	79.38666095803788
1006.8544072544867	1586.6333333333334	40179.63333333333	79.28748918490936
1007.5746825560042	1586.8666666666666	39604.2	79.78223797095644
1008.2948841008844	1587.3	38994.1	79.72400617979632
1009.0150118869618	1586.5666666666666	38512.3	79.5866510609328
1009.7350659120716	1587.1333333333334	38198.666666666664	79.52934430424756
1010.4550461740483	1586.8	37815.666666666664	79.57685470239198
1011.174952670727	1586.7	37419.8	79.12816402057548
1011.8947853999423	1587.0333333333333	36987.03333333333	79.31916257611367
1012.614544359529	1586.6333333333334	36463.166666666664	79.73664337209125
1013.334229547322	1586.8	35837.7	79.97394921719832
1014.0538409611561	1587.0	35129.73333333333	79.85054295803319
1014.7733785988661	1586.5333333333333	34462.433333333334	80.10614578537621
1015.4928424582868	1586.8	33937.9	80.58852255529612
1016.2122325372529	1586.4	33471.13333333333	80.39974221389711
1016.9315488335994	1586.9333333333334	33040.03333333333	80.50797976909074
1017.6507913451611	1586.4333333333334	32683.566666666666	80.60155413619299
1018.3699600697728	1586.9	32326.133333333335	80.05912616582071
1019.0890550052692	1586.7666666666667	31962.5	81.00618442324028
1019.8080761494851	1587.1333333333334	31401.233333333334	80.459463692587
1020.5270235002555	1586.9333333333334	30781.1	81.15960145524964
1021.2458970554151	1587.1666666666667	30059.533333333333	80.73629327991704
1021.9646968127987	1587.2333333333333	29405.933333333334	80.50118130165042
1022.6834227702411	1586.8666666666666	28844.433333333334	79.95000228456213
1023.4020749255772	1586.4	28365.733333333334	79.67995084389287
1024.1206532766416	1587.0333333333333	27989.9	79.73537441380657
1024.8391578212693	1586.5666666666666	27680.733333333334	79.93428914467876
1025.5575885572953	1586.4666666666667	27392.5	80.22849757659678
1026.2759454825539	1586.5	26961.433333333334	80.29950172271394
1026.9942285948803	1586.6333333333334	26401.466666666667	80.38409009629125
1027.7124378921092	1586.6333333333334	25797.633333333335	79.76210474090666
1028.4305733720753	1586.5666666666666	25199.933333333334	79.91177298753702
1029.1486350326138	1586.5	24613.766666666666	80.2278536397211
1029.866622871559	1587.5333333333333	24112.566666666666	79.84023998789682
1030.584536886746	1586.6666666666667	23666.2	79.86260894800203
1031.3023770760096	1586.0666666666666	23285.433333333334	79.60588708893745
1032.0201434371845	1586.3	22962.533333333333	80.03443677759131
1032.7378359681059	1586.9666666666667	22617.966666666667	79.6936733453869
1033.455454666608	1586.5	22238.666666666668	80.46267945120336
1034.1729995305259	1586.8	21770.033333333333	79.45919875006715
1034.8904705576945	1586.6666666666667	21243.666666666668	79.6056510435086
1035.6078677459486	1586.6	20727.866666666665	80.25409169477034
1036.3251910931228	1586.3333333333333	20224.066666666666	79.91478742134215
1037.042440597052	1585.9	19751.633333333335	79.34894861296343
1037.7596162555712	1586.9333333333334	19359.566666666666	79.62311318526919
1038.4767180665153	1586.7	19019.133333333335	79.22393244525577
1039.1937460277186	1586.3666666666666	18758.033333333333	79.96767532799404
1039.9107001370162	1587.0	18462.033333333333	79.2830006314897
1040.627580392243	1586.4333333333334	18197.133333333335	79.18386060203363
1041.3443867912338	1586.7666666666667	17865.9	79.31074250807512
1042.0611193318232	1587.4	17474.966666666667	79.65842134711863
1042.7777780118463	1587.0333333333333	17028.6	79.88850981949322
1043.4943628291376	1586.2666666666667	16575.366666666665	79.78374391168364
1044.2108737815322	1586.8333333333333	16167.166666666666	80.28633329770655
1044.9273108668647	1586.3333333333333	15813.7	80.08961044356917
1045.64367408297	1586.8	15475.233333333334	79.81816624240291
1046.359963427683	1586.2333333333333	15187.433333333332	78.84801845259894
1047.0761788988382	1587.5666666666666	14915.633333333333	78.90067160119703
1047.7923204942708	1586.7333333333333	14654.2	78.60954102802066
1048.5083882118154	1586.6333333333334	14386.4	78.66062155056733
1049.224382049307	1587.0333333333333	14094.1	78.87393229449269
1049.9403020045802	1586.7666666666667	13778.433333333332	79.08816323514276
1050.6561480754697	1586.3333333333333	13423.933333333332	78.65326403782616
1051.3719202598106	1586.0	13099.8	78.86451798635733
1052.0876185554378	1586.6	12818.433333333332	78.65389896925993
1052.8032429601856	1586.3666666666666	12559.333333333334	78.35431370300778
1053.5187934718892	1586.7333333333333	12370.133333333333	79.07332418604169
1054.2342700883835	1586.7333333333333	12195.6	79.3100800429523
1054.949672807503	1586.6333333333334	12060.9	79.74495564604688
1055.6650016270826	1586.4	11875.433333333332	78.8569171762296
1056.3802565449573	1586.3333333333333	11669.6	78.75017765509963
1057.0954375589617	1586.5	11459.3	79.1126286471299
1057.8105446669308	1586.5666666666666	11233.666666666666	79.12812789299042
1058.5255778666992	1586.5333333333333	11013.033333333333	80.07688052898143
1059.240537156102	1587.0333333333333	10801.233333333334	79.86049464263336
1059.9554225329737	1586.5333333333333	10624.8	80.29295780113155
1060.6702339951491	1586.8	10462.766666666666	79.93181672229571
1061.3849715404633	1586.5	10336.233333333334	80.71536281952649
1062.0996351667509	1586.7	10226.933333333332	80.48168312814447
1062.8142248718468	1586.8333333333333	10086.133333333333	79.31105354327332
1063.528740653586	1586.4333333333334	9966.566666666668	81.17031899969388
1064.2431825098029	1586.3333333333333	9784.966666666667	80.23524567556522
1064.9575504383324	1586.3	9577.433333333332	79.8172095716897
1065.6718444370097	1585.9333333333334	9377.5	80.15256240113867
1066.386064503669	1587.3666666666666	9204.5	80.0815025882435
1067.1002106361457	1586.6	9055.966666666667	79.8146957612292
1067.8142828322743	1586.3666666666666	8932.833333333334	79.84069395610894
1068.5282810898898	1586.5666666666666	8829.233333333334	80.00392225614658
1069.2422054068265	1586.3333333333333	8724.166666666666	80.18958708331346
1069.95605578092	1586.5	8633.366666666667	80.30847218905483
1070.6698322100044	1586.8333333333333	8488.533333333333	79.00131574991782
1071.383534691915	1587.0333333333333	8326.1	79.49498830817778
1072.0971632244864	1586.6333333333334	8166.033333333334	80.78158992633387
1072.8107178055534	1586.4666666666667	8008.366666666667	80.26869762109692
1073.524198432951	1586.2666666666667	7863.166666666667	78.94191693515717
1074.2376051045137	1586.3666666666666	7766.5	79.76161745116437
1074.9509378180765	1586.6666666666667	7668.833333333333	79.55604369248181
1075.6641965714741	1586.7	7604.2	80.15087472674325
1076.3773813625414	1586.5333333333333	7503.033333333334	80.88903922658633
1077.0904921891133	1587.0333333333333	7388.333333333333	80.01600577899761
1077.8035290490245	1586.8	7274.833333333333	80.6093436215916
1078.51649194011	1586.6333333333334	7140.0	79.87677397059406
1079.2293808602042	1586.4333333333334	7012.033333333334	80.75619055650708
1079.9421958071423	1586.5333333333333	6895.3	80.79474750762124
1080.6549367787588	1585.8	6797.566666666667	80.03259750779763
1081.367603772889	1587.2333333333333	6742.633333333333	81.6277345079935
1082.080196787367	1587.0333333333333	6681.733333333334	81.32616771538115
1082.7927158200282	1586.6333333333334	6612.2	81.80644782885058
1083.5051608687072	1586.5666666666666	6500.966666666666	81.27894874288202
1084.217531931239	1587.0	6375.266666666666	81.01604155830543
1084.9298290054578	1587.4666666666667	6261.466666666666	81.25638865676329
1085.6420520891993	1586.8333333333333	6143.6	79.31914626274545
1086.3542011802977	1586.8666666666666	6066.0	80.65883381213223
1087.0662762765878	1586.1333333333334	6004.766666666666	80.82311865471361
1087.7782773759047	1586.9333333333334	5956.566666666667	80.94533856787324
1088.4902044760831	1586.7333333333333	5876.566666666667	80.7139924331802
1089.202057574958	1586.1333333333334	5789.433333333333	80.96825988515712
1089.9138366703637	1587.3	5691.766666666666	81.19489025582044
1090.6255417601355	1586.4	5600.166666666667	81.87804159892944
1091.337172842108	1586.9333333333334	5518.166666666667	80.8718206215333
1092.048729914116	1587.3666666666666	5466.1	81.52245379275305
1092.7602129739944	1586.9666666666667	5422.033333333334	81.01815210406777
1093.471622019578	1586.5	5381.2	81.8560966090757
1094.1829570487016	1587.2	5311.0	82.46383295252681
1094.8942180592	1586.7	5223.1	82.1676810150932
1095.605405048908	1586.4	5132.766666666666	81.17541360906196
1096.3165180156604	1586.6333333333334	5069.2	82.02466956252692
1097.027556957292	1585.9666666666667	5020.0	82.34855965984544
1097.7385218716379	1586.5	4989.966666666666	82.49967485542616
1098.4494127565324	1586.6333333333334	4936.3	83.78839999818229
1099.1602296098106	1586.2666666666667	4851.166666666667	82.84403575874252
1099.8709724293074	1587.0333333333333	4770.2	83.05777945157223
1100.5816412128574	1586.6333333333334	4697.333333333333	83.8328465691162
1101.2922359582956	1587.0	4642.433333333333	81.4033329089356
1102.0027566634565	1586.7	4616.933333333333	83.1424806287198
1102.7132033261753	1586.9	4568.8	83.98776719128077
1103.4235759442865	1586.8	4489.1	82.63964731667703
1104.1338745156252	1586.7666666666667	4417.066666666667	83.44020301934177
1104.844099038026	1586.4333333333334	4362.9	83.46105585280968
1105.5542495093239	1585.6333333333334	4332.066666666667	84.718275850795
1106.2643259273534	1586.2	4274.9	83.75706522021963
1106.9743282899494	1587.0333333333333	4201.666666666667	84.60216285394367
1107.684256594947	1586.2333333333333	4123.666666666667	85.0942165244745
1108.394110840181	1586.7666666666667	4071.6	87.30232405841319
1109.1038910234856	1586.9333333333334	4021.1	85.82004131371792
1109.8135971426964	1586.6	3975.0333333333333	87.16633889656819
1110.5232291956477	1587.0666666666666	3895.6	87.55657800043693
1111.2327871801745	1586.9666666666667	3827.766666666667	88.41106610395767
1111.9422710941117	1586.7333333333333	3775.866666666667	86.97460242999415
1112.6516809352938	1585.8	3733.366666666667	88.25558718403816
1113.3610167015559	1586.0333333333333	3676.4	88.64245240267832
1114.0702783907325	1586.2333333333333	3623.4666666666667	89.5872364376857
1114.7794660006589	1586.9666666666667	3582.7	90.65005376603423
1115.4885795291696	1586.1666666666667	3538.9333333333334	87.4360944582478
1116.1976189740992	1586.6333333333334	3495.1666666666665	89.56558185607385
1116.906584333283	1586.1666666666667	3452.8333333333335	90.11936452276464
1117.6154756045555	1586.4333333333334	3410.233333333333	90.75462336904417
1118.3242927857516	1585.8	3375.9333333333334	91.3277267944514
1119.0330358747062	1586.9666666666667	3336.3	90.43133358898683
1119.741704869254	1586.3	3291.4333333333334	91.82681016491544
1120.4502997672296	1586.4666666666667	3250.233333333333	90.71575936011469
1121.1588205664682	1585.3	1661.2333333333333	73.80033641055576
1121.8672672648045	1585.9333333333334	1661.3	89.4827393358232
1122.5756398600731	1586.0333333333333	1660.6	79.22007607866604
1123.2839383501089	1585.1666666666667	1661.4	79.59922055829284
