# Supplementary material for: Roblonski: A Material-Efficient Robo-Fluidic Toolbox for Rapid Photochemical Characterization
Source: ACS Cent Sci. 2026 Feb 6;12(3):333–44. doi: 10.1021/acscentsci.5c02027 (PMC13022720; doi:10.1021/acscentsci.5c02027)
Supplement: Supplementary file 2 [file oc5c02027_si_002.zip › BeerLambertStudy/Raw Data (Automataed)/BLEC Study (2025 Jun 12)/ZnPc1/blec_ZnPc1__13062025_aABS_i15_eEXP_s1_d400e-03_t250-0_m7_v175-0.csv]

name	C:/Users/cbe.mabolha.shared/Documents/Gilson Spectroscopy Project\BLEC Study (2025 Jun 12)\ZnPc1\blec_ZnPc1__13062025_aABS_i15_eEXP_s1_d400e-03_t250-0_m7_v175-0.csv
2025-06-13 04:31:22.463217
mix_iter=7	mix_disp=175.0
droplet_volume=50.0	working_volume=250.0
dilution_scheme=Fractional(value=0.3333333333333333)	n_dil=6
calibration=Calibration(y = f(x); f(x) = -0.244 + 0.9765x; s.t. y > 0.0; Set Feb 4	2025 from "Manuscript Figures Data.xlsx")
count	30
interval	0.1 (Sec)
integration_time	40000 (uSec)
NLC=False	DCC=False	WCAL=-5	Slit=S5
Conc_0=0.004	nFRAC=0.6666666666666667	nConc_(15;1)=0.002666666666666667	aFRAC=0.6670004966404939	aConc_(15;1)=0.0026680019865619755
wavelength (nm)	dark reference (int)	light reference (int)	abs (mOD)
W	D	L	S
344.6678771972656	1601.9333333333334	1677.4	83.26712113740224
345.45221902608614	1589.1666666666667	1663.7	77.86249783555374
346.236489003635	1586.4666666666667	1660.6666666666667	77.54548335336636
347.02068712774695	1585.4	1660.6333333333334	87.77064236015295
347.8048133962569	1586.3333333333333	2379.9	142.4405475681897
348.5888678069997	1586.1333333333334	2393.3333333333335	143.97767777995068
349.3728503578101	1587.2333333333333	2404.233333333333	142.10676174531386
350.15676104652283	1587.5333333333333	2421.9333333333334	144.3343292907107
350.94059987097285	1587.9666666666667	2425.6	143.21705377445772
351.72436682899485	1586.6333333333334	2434.766666666667	142.8733242727686
352.5080619184237	1586.5	2439.2	142.9581000124229
353.2916851370942	1584.5666666666666	2444.0	141.98397931784578
354.0752364828412	1585.4333333333334	2446.633333333333	139.2471667974277
354.8587159534994	1585.4	2451.1	137.06283996109093
355.6421235469038	1585.3	2454.9	136.88790464751446
356.42545926088906	1586.1	2453.9	138.43617322900042
357.20872309329	1587.7333333333333	2454.3	134.91428106963792
357.9919150419415	1586.4333333333334	2451.0	134.7548989713829
358.77503510467835	1586.3666666666666	2445.5	135.57105943768016
359.5580832793353	1586.1333333333334	2439.766666666667	136.2027886829198
360.34105956374725	1585.6333333333334	2433.233333333333	132.68168686437923
361.12396395574893	1585.6666666666667	2432.633333333333	133.4712287233948
361.9067964531752	1586.1666666666667	2430.866666666667	133.0750586735585
362.6895570538609	1586.2333333333333	2431.0	131.4593911278379
363.47224575564076	1587.3	2430.5666666666666	134.46141990329892
364.2548625563497	1586.4666666666667	2426.6666666666665	132.27126811480474
365.0374074538224	1586.7	2427.0666666666666	131.4238431459623
365.8198804458938	1586.6333333333334	2417.266666666667	125.89834957750485
366.6022815303986	1586.0333333333333	2422.9666666666667	130.0190761174433
367.3846107051717	1585.3666666666666	2419.4	130.19493309501348
368.1668679680479	1586.0	2421.4666666666667	126.02594805518427
368.9490533168619	1586.0666666666666	2425.766666666667	124.5309132751958
369.7311667494487	1586.4666666666667	2434.0	125.49706565746027
370.5132082636429	1586.2	2440.266666666667	125.8550058297056
371.2951778572795	1585.9666666666667	2447.3	126.57771274013687
372.07707552819323	1586.7333333333333	2446.366666666667	124.10313944442713
372.8589012742189	1586.5666666666666	2453.0333333333333	123.48206152306125
373.6406550931913	1586.2	2461.5333333333333	122.21298408847422
374.4223369829453	1586.7	2469.5666666666666	122.11668694257067
375.2039469413157	1586.2	2478.1666666666665	123.25949311657848
375.9854849661373	1586.3666666666666	2469.5333333333333	121.89513188428538
376.7669510552448	1586.8	2478.766666666667	125.16060118182723
377.5483452064732	1587.0	2480.633333333333	121.06278550403438
378.3296674176572	1587.0333333333333	2499.1	121.95446286474353
379.11091768663164	1585.8333333333333	2499.6	120.70829763599534
379.89209601123133	1586.9	2507.8	121.37449861930033
380.67320238929113	1586.7	2508.233333333333	122.58873728520028
381.45423681864577	1585.9666666666667	2510.0	119.39177149586119
382.23519929713007	1586.5666666666666	2521.6	121.75591005765739
383.01608982257886	1586.5	2531.5333333333333	120.1703234383447
383.796908392827	1586.2	2542.266666666667	118.73478216717355
384.57765500570923	1586.5333333333333	2547.3	119.63232138466955
385.3583296590604	1586.3666666666666	2537.633333333333	120.40717271739133
386.1389323507153	1586.5	2540.4666666666667	116.92483596384449
386.91946307850884	1586.2	2555.9	119.72024478588348
387.69992184027564	1586.7333333333333	2570.633333333333	115.75244529865661
388.48030863385065	1586.4666666666667	2594.4	114.78437469707342
389.2606234570687	1586.3	2579.2	113.6605923620593
390.04086630776453	1586.3666666666666	2569.3	114.9799554393923
390.82103718377294	1586.1333333333334	2574.766666666667	114.43123561461474
391.6011360829288	1586.6666666666667	2584.3333333333335	116.55580007687315
392.3811630030669	1586.7	2611.733333333333	114.85523851230346
393.161117942022	1586.2666666666667	2649.2	114.142240648266
393.941000897629	1586.4	2696.9	114.53559052810459
394.72081186772266	1586.3666666666666	2708.1	115.66058773929483
395.5005508501378	1586.6	2693.6	113.48719696503788
396.28021784270925	1586.2	2693.0	115.34906411960796
397.0598128432718	1586.4666666666667	2703.4	112.08355993295052
397.83933584966024	1586.0	2709.733333333333	113.78106326688938
398.6187868597095	1586.8333333333333	2719.5333333333333	113.2831021208019
399.3981658712542	1587.0666666666666	2738.366666666667	112.547365997723
400.1774728821293	1586.7	2763.0666666666666	114.35826592356062
400.9567078901696	1585.8	2790.1	113.03074156305784
401.7358708932098	1587.0333333333333	2786.6	112.27272511025029
402.5149618890848	1585.7	2770.866666666667	111.67855090441999
403.2939808756294	1587.1333333333334	2780.9	113.60393661162816
404.07292785067847	1586.7333333333333	2809.0333333333333	112.92717329657393
404.8518028120667	1586.0333333333333	2819.5	112.1560573961975
405.630605757629	1586.4333333333334	2822.733333333333	111.2875727602749
406.4093366852001	1586.4333333333334	2811.2	112.36120410454299
407.1879955926149	1586.5	2819.1666666666665	111.61605908133635
407.9665824777082	1585.9333333333334	2831.0666666666666	110.34364803392904
408.74509733831474	1586.5333333333333	2852.4	110.11434627694942
409.52354017226935	1586.4666666666667	2867.133333333333	112.2105402051211
410.3019109774069	1586.6333333333334	2865.1	108.11042676207896
411.08020975156217	1585.8	2882.866666666667	111.53148629056145
411.8584364925699	1587.2	2910.6666666666665	111.03151433816097
412.6365911982651	1586.1666666666667	2926.4666666666667	109.2926216936643
413.4146738664823	1586.6333333333334	2953.9666666666667	110.63682671271523
414.19268449505654	1585.8	2983.6	110.38904537899457
414.97062308182257	1586.7	3021.4333333333334	110.96592811374926
415.74848962461516	1586.1	3061.6666666666665	108.60101122151879
416.52628412126916	1586.7666666666667	3131.9	109.20604205055076
417.3040065696194	1586.8	3203.7	108.22071146878542
418.0816569675006	1586.0666666666666	3205.366666666667	108.94528164046584
418.8592353127476	1586.2333333333333	3188.4666666666667	110.02176836339048
419.63674160319533	1586.1333333333334	3199.0	108.43597345332782
420.4141758366785	1586.7333333333333	3236.9333333333334	107.73312935397895
421.1915380110319	1586.4333333333334	3253.5	107.54216538849597
421.9688281240904	1586.7	3258.3333333333335	110.14524257539755
422.7460461736888	1586.6	3310.8333333333335	108.239854923069
423.52319215766187	1586.9333333333334	3374.366666666667	109.44423710256534
424.3002660738445	1586.5333333333333	3457.233333333333	110.51635515598964
425.0772679200714	1586.3333333333333	3600.766666666667	110.00872097540805
425.8541976941775	1587.1	3746.8333333333335	111.77902463811239
426.6310553939975	1586.1333333333334	3811.133333333333	111.50708867967796
427.40784101736625	1586.6666666666667	3866.266666666667	111.82809711120869
428.18455456211865	1586.8	3991.233333333333	113.8175369384941
428.96119602608934	1586.4666666666667	4183.0	114.48728568304114
429.7377654071133	1586.4666666666667	4388.466666666666	115.50125432307193
430.5142627030252	1586.1666666666667	4506.833333333333	113.67924755669729
431.29068791166	1586.8	4649.733333333334	114.95881240114194
432.06704103085235	1586.6333333333334	4781.633333333333	115.83689314262975
432.8433220584372	1586.6666666666667	4873.233333333334	116.11236965620189
433.6195309922492	1586.8	4924.333333333333	115.07821720501431
434.3956678301234	1586.2333333333333	4959.9	113.68596718557156
435.1717325698944	1585.7333333333333	4984.866666666667	114.52806334195091
435.9477252093971	1586.2666666666667	4998.766666666666	113.78345108080882
436.72364574646633	1586.2	5047.933333333333	114.61338462621016
437.49949417893686	1586.3333333333333	5108.766666666666	112.87570773863183
438.27527050464346	1586.4333333333334	5218.0	113.03940557100205
439.0509747214211	1587.0333333333333	5387.266666666666	112.49326432519257
439.8266068271044	1585.9	5656.033333333334	112.81732079359074
440.6021668195283	1587.0333333333333	6030.2	113.11657087859268
441.37765469652754	1586.2666666666667	6495.133333333333	114.63988586284289
442.1530704559369	1586.1	6990.633333333333	115.10446097594395
442.9284140955914	1585.7333333333333	7428.933333333333	115.47292116472369
443.7036856133256	1586.5666666666666	7728.333333333333	115.3461776879297
444.47888500697445	1586.3333333333333	7885.433333333333	114.87304232087948
445.2540122743727	1587.3	7904.233333333334	113.68538411293041
446.0290674133552	1586.8	7868.2	114.85626455281071
446.8040504217568	1586.5	7776.7	114.5419819191685
447.5789612974122	1586.5666666666666	7693.1	113.94027046649488
448.35380003815635	1586.2333333333333	7636.466666666666	113.11912687287713
449.1285666418239	1586.1	7608.3	113.12177184770152
449.90326110624983	1586.3666666666666	7613.133333333333	114.06587318871621
450.67788342926883	1587.1666666666667	7613.133333333333	112.3061174981695
451.4524336087157	1586.6666666666667	7649.733333333334	111.76341626693102
452.22691164242536	1586.2	7695.4	111.82770390050251
453.00131752823256	1586.3333333333333	7762.466666666666	112.33791208365851
453.7756512639721	1586.2666666666667	7832.1	112.55536674260546
454.5499128474788	1586.8333333333333	7899.9	113.84842840985212
455.32410227658755	1586.0666666666666	7937.333333333333	112.61699996917947
456.09821954913303	1586.8333333333333	7954.033333333334	112.58110208123352
456.8722646629501	1586.9666666666667	7921.166666666667	111.40116190321085
457.6462376158736	1586.3666666666666	7872.5	112.7702170367508
458.4201384057383	1586.3	7766.433333333333	112.53713280654758
459.1939670303791	1586.1666666666667	7644.233333333334	112.1067551806408
459.96772348763074	1586.3	7493.133333333333	111.07121673249696
460.741407775328	1586.7666666666667	7352.6	110.44446343140538
461.51501989130577	1586.1666666666667	7221.8	110.85236641981285
462.2885598333988	1586.5333333333333	7101.466666666666	110.14723617397632
463.0620275994419	1586.5	7024.333333333333	111.91472573418434
463.83542318726995	1586.5333333333333	6954.8	110.31988370953479
464.6087465947177	1586.1666666666667	6907.7	110.77780946647526
465.38199781962	1586.0333333333333	6888.733333333334	109.79665390590708
466.1551768598116	1586.2666666666667	6889.566666666667	109.65600666581716
466.92828371312737	1586.0333333333333	6894.166666666667	109.31787773501429
467.7013183774021	1587.3666666666666	6927.9	110.33958647532866
468.4742808504707	1586.5666666666666	6966.233333333334	109.3540306500188
469.24717113016777	1585.8	7029.533333333334	109.46750370144426
470.0199892143283	1586.2333333333333	7103.733333333334	109.81516508165072
470.792735100787	1586.8666666666666	7175.866666666667	108.78828158579914
471.5654087873788	1586.3666666666666	7263.233333333334	109.597892266953
472.33801027193834	1586.4	7309.6	109.25614042565475
473.11053955230057	1587.1333333333334	7398.1	110.81073906670679
473.88299662630027	1586.5666666666666	7440.733333333334	109.1706117810926
474.65538149177223	1586.4666666666667	7485.833333333333	108.90440369955618
475.4276941465513	1586.5666666666666	7521.5	109.46691180321807
476.1999345884722	1586.4	7527.766666666666	108.47736523374886
476.97210281536985	1586.7333333333333	7523.4	108.80356347644123
477.74419882507897	1587.2333333333333	7508.633333333333	108.2495571735506
478.51622261543446	1586.2666666666667	7484.933333333333	108.36438559023313
479.2881741842711	1586.5666666666666	7463.933333333333	107.97923312784627
480.06005352942367	1586.4333333333334	7402.533333333334	107.35923790009628
480.831860648727	1586.5666666666666	7366.4	107.92177420220084
481.60359554001593	1586.6	7320.666666666667	107.12010158471729
482.37525820112523	1586.7333333333333	7272.7	108.30582643208977
483.14684862988975	1586.5666666666666	7230.866666666667	108.96423825101876
483.91836682414424	1586.7666666666667	7175.9	107.12812981223871
484.68981278172356	1585.8333333333333	7129.3	107.98281024731651
485.46118650046253	1586.7666666666667	7085.9	107.75935172496702
486.23248797819593	1587.0333333333333	7038.633333333333	107.15516449874247
487.0037172127586	1586.6666666666667	7004.2	107.6426464932666
487.7748742019853	1586.3666666666666	6961.666666666667	107.42234941982667
488.54595894371096	1586.1333333333334	6927.1	106.8455113808182
489.31697143577026	1587.2	6899.733333333334	106.87002673506407
490.08791167599804	1585.6333333333334	6866.166666666667	106.06225860520772
490.8587796622292	1586.3	6835.6	106.63309172589132
491.6295753922984	1586.4	6810.933333333333	106.58619708788612
492.4002988640406	1586.7666666666667	6779.466666666666	106.4359712575791
493.17095007529053	1586.4666666666667	6751.133333333333	106.60718580916765
493.94152902388305	1586.8666666666666	6736.1	107.14936039421076
494.71203570765294	1587.0333333333333	6691.166666666667	106.713346666836
495.482470124435	1586.0666666666666	6675.4	107.21816181386669
496.25283227206404	1586.7666666666667	6636.166666666667	106.64634503006687
497.02312214837485	1586.4	6623.1	106.70865372957094
497.7933397512024	1586.8666666666666	6591.833333333333	106.76187526593966
498.56348507838123	1586.2666666666667	6563.8	106.15748725374876
499.3335581277464	1587.5666666666666	6543.466666666666	105.86940462766627
500.10355889713264	1586.5	6526.3	105.06423289207778
500.8734873843747	1587.4	6517.366666666667	104.96845852150956
501.6433435873074	1586.5666666666666	6533.866666666667	107.21874815071172
502.4131275037657	1586.7333333333333	6535.566666666667	106.09291598989198
503.1828391315842	1586.7	6535.4	105.30882384848633
503.95247846859786	1585.9666666666667	6568.233333333334	105.95795082748583
504.72204551264144	1587.1666666666667	6596.133333333333	105.67249497568326
505.49154026154974	1586.9	6629.866666666667	105.61282185818435
506.2609627131576	1587.2666666666667	6662.533333333334	105.61216857877201
507.03031286529983	1586.3666666666666	6707.966666666666	104.33057100818166
507.7995907158112	1587.1	6771.166666666667	105.04771459342355
508.5687962625266	1587.0	6841.2	105.52155020574702
509.33792950328075	1585.6	6911.766666666666	104.81615655071779
510.1069904359085	1586.8	6984.8	104.29380559916872
510.8759790582447	1586.0666666666666	7072.533333333334	104.42267140872087
511.6448953681241	1586.2666666666667	7164.733333333334	104.41321015364208
512.4137393633815	1586.5666666666666	7268.866666666667	105.15684281577717
513.1825110418519	1586.0333333333333	7365.266666666666	104.93237253525925
513.9512104013698	1586.3	7472.466666666666	104.64257369119589
514.7198374397702	1587.0333333333333	7581.966666666666	104.71427653292915
515.4883921548881	1586.3	7686.233333333334	105.10745815824347
516.2568745445578	1586.8666666666666	7772.533333333334	104.39294676300929
517.0252846066146	1586.9333333333334	7884.066666666667	103.88308625128712
517.793622338893	1586.3	7991.8	105.036858072155
518.561887739228	1586.4666666666667	8090.133333333333	105.03493795712707
519.3300808054544	1586.4333333333334	8188.833333333333	105.06197274851993
520.0982015354069	1587.0333333333333	8277.8	104.2535171668765
520.8662499269203	1587.1333333333334	8358.6	104.12939714520432
521.6342259778296	1586.8333333333333	8458.066666666668	105.50502308062369
522.4021296859694	1587.1	8536.1	104.04880076259634
523.1699610491747	1587.0333333333333	8602.533333333333	104.40025491148472
523.9377200652801	1586.8333333333333	8671.6	103.95346120963963
524.7054067321207	1586.6333333333334	8724.2	103.5383296789431
525.4730210475309	1586.8666666666666	8785.866666666667	104.55806172643832
526.2405630093459	1586.6333333333334	8853.233333333334	105.06545584628236
527.0080326154003	1586.4666666666667	8900.2	103.79958412139818
527.7754298635291	1586.8333333333333	8954.866666666667	103.44712430699722
528.5427547515668	1586.2	8984.466666666667	102.8311761293128
529.3100072773485	1587.5666666666666	9034.066666666668	103.60519949995637
530.077187438709	1586.5333333333333	9078.766666666666	103.08750481888895
530.8442952334829	1587.4333333333334	9128.066666666668	104.1188354852977
531.6113306595051	1586.3666666666666	9166.933333333332	103.73219010489451
532.3782937146104	1586.4666666666667	9205.466666666667	104.0942978232885
533.1451843966338	1587.4	9240.0	103.22050197894522
533.9120027034099	1586.7	9273.833333333334	102.71645615547986
534.6787486327736	1586.3666666666666	9303.866666666667	102.69773342328895
535.4454221825597	1587.0	9340.066666666668	103.02261084799562
536.212023350603	1586.7333333333333	9384.833333333334	103.259650650835
536.9785521347383	1586.4333333333334	9411.5	102.90969752742267
537.7450085328004	1586.6	9437.366666666667	102.97826528942966
538.5113925426242	1586.4333333333334	9470.366666666667	104.35358864642284
539.2777041620444	1586.8666666666666	9493.2	103.02026641248302
540.0439433888959	1586.3	9511.066666666668	103.37986859232282
540.8101102210134	1586.9333333333334	9525.8	103.82290454578933
541.5762046562318	1587.5	9547.166666666666	102.72321298580734
542.3422266923859	1587.0666666666666	9565.733333333334	103.07258971721932
543.1081763273105	1586.9666666666667	9586.1	102.91034932356207
543.8740535588404	1586.0333333333333	9597.866666666667	102.70799832498322
544.6398583848105	1587.0	9576.7	101.7332313032836
545.4055908030555	1586.9333333333334	9589.866666666667	102.28480833017423
546.1712508114102	1586.7333333333333	9606.133333333333	102.86167981559949
546.9368384077096	1586.5	9619.9	102.77360188830069
547.7023535897882	1587.6	9634.566666666668	102.6715768554284
548.4677963554811	1586.9666666666667	9637.533333333333	102.81569499925767
549.2331667026231	1586.6333333333334	9635.666666666666	102.82639943716036
549.9984646290487	1586.3333333333333	9620.533333333333	102.55436400121447
550.7636901325931	1587.0	9608.733333333334	101.64498563275531
551.5288432110908	1587.1	9614.3	103.01860503393826
552.2939238623768	1586.4333333333334	9612.233333333334	102.88113093248587
553.0589320842859	1586.5333333333333	9608.333333333334	102.58005798596876
553.8238678746528	1587.1333333333334	9604.2	102.09980695097644
554.5887312313124	1586.1666666666667	9602.433333333332	102.01992101613655
555.3535221520995	1586.8666666666666	9610.433333333332	102.23025972669443
556.1182406348488	1586.3	9608.1	101.94744993999811
556.8828866773954	1586.7666666666667	9624.4	102.33850701672775
557.6474602775738	1587.0	9612.366666666667	102.31854572457262
558.411961433219	1587.4333333333334	9605.033333333333	102.25663526338296
559.1763901421657	1587.1	9625.166666666666	102.13856959418038
559.9407464022488	1586.5	9647.566666666668	102.83525700208529
560.7050302113031	1587.6	9641.333333333334	102.49688476239967
561.4692415671633	1586.8	9666.6	102.63212314000218
562.2333804676643	1586.6333333333334	9678.733333333334	101.91745975756666
562.997446910641	1586.0666666666666	9688.4	102.5884976855425
563.7614408939281	1586.6333333333334	9702.466666666667	102.5767311340692
564.5253624153604	1586.7666666666667	9718.533333333333	101.18441329213249
565.2892114727728	1586.3333333333333	9739.266666666666	102.75859097463923
566.0529880639999	1587.1666666666667	9756.366666666667	102.93639204161866
566.8166921868768	1586.5666666666666	9752.866666666667	101.362764480709
567.5803238392382	1586.9333333333334	9771.233333333334	101.59646808859748
568.3438830189189	1586.6	9794.233333333334	101.29568143375141
569.1073697237535	1586.4666666666667	9822.733333333334	102.19166374041608
569.8707839515772	1587.0666666666666	9841.266666666666	101.25664271044809
570.6341257002246	1586.7666666666667	9849.433333333332	102.95923811793809
571.3973949675305	1587.2333333333333	9850.766666666666	101.28267526983065
572.1605917513298	1586.5666666666666	9870.533333333333	101.65018769437746
572.9237160494572	1586.3	9888.4	101.10949653667019
573.6867678597476	1586.6	9889.566666666668	101.16583495912018
574.4497471800358	1586.2	9901.8	101.23010289173408
575.2126540081566	1586.7	9931.566666666668	102.41537988379751
575.9754883419448	1586.3333333333333	9931.866666666667	103.12041228572222
576.7382501792351	1587.0666666666666	9926.8	101.80348562252166
577.5009395178625	1586.5666666666666	9954.6	101.18630167540162
578.2635563556619	1586.2	9968.233333333334	101.53900316573757
579.0261006904677	1586.3333333333333	9970.533333333333	101.65343116908826
579.7885725201152	1587.3666666666666	10003.966666666667	102.44785456411081
580.5509718424388	1586.8666666666666	10006.966666666667	102.19094288630768
581.3132986552736	1586.7666666666667	10034.5	101.91172550636252
582.0755529564542	1586.4666666666667	10074.3	102.09158295840365
582.8377347438156	1586.2	10057.3	101.53886730925281
583.5998440151925	1586.9666666666667	10069.033333333333	102.07051472245371
584.3618807684197	1586.9666666666667	10098.733333333334	101.53167493902279
585.123845001332	1586.2	10124.7	101.3663644922871
585.8857367117644	1586.3333333333333	10160.8	101.71487541383374
586.6475558975515	1586.2666666666667	10210.433333333332	101.86484670770953
587.4093025565281	1587.1666666666667	10261.066666666668	102.13093316602205
588.1709766865292	1586.4666666666667	10306.733333333334	102.99603875504722
588.9325782853895	1586.3333333333333	10346.566666666668	103.18849314771671
589.6941073509438	1586.5666666666666	10399.5	102.52788519673705
590.4555638810269	1586.4333333333334	10450.766666666666	102.27720626629676
591.2169478734736	1586.5	10530.833333333334	103.12278190935741
591.9782593261189	1586.2666666666667	10607.4	102.9580337905546
592.7394982367973	1586.6333333333334	10696.3	102.33489184680249
593.5006646033439	1587.0666666666666	10781.8	101.75191062851609
594.2617584235933	1587.1333333333334	10890.4	103.3695781872247
595.0227796953804	1586.7666666666667	10991.433333333332	104.49333007708215
595.78372841654	1587.0333333333333	11082.733333333334	104.41961035502771
596.544604584907	1586.3	11190.2	104.40673454521061
597.3054081983161	1587.0333333333333	11306.133333333333	104.2353059481192
598.0661392546021	1586.4333333333334	11437.433333333332	105.43568525478513
598.8267977515999	1586.7	11535.4	104.9540693856426
599.5873836871442	1586.7666666666667	11675.3	106.31823566181838
600.34789705907	1586.4333333333334	11792.966666666667	106.30430242102906
601.1083378652119	1586.3	11925.566666666668	106.96551696355925
601.8687061034049	1586.1333333333334	12065.333333333334	107.68633346782616
602.6290017714836	1586.7666666666667	12180.5	107.5155202719385
603.3892248672829	1586.1333333333334	12351.7	109.12295472048767
604.1493753886377	1586.3666666666666	12508.433333333332	109.33404791375536
604.9094533333828	1586.9666666666667	12636.4	107.84785503360533
605.6694586993528	1586.9	12762.266666666666	108.27188216650647
606.4293914843829	1586.8333333333333	12884.766666666666	107.7208579947044
607.1892516863076	1586.5333333333333	13005.366666666667	105.93620673914982
607.9490393029618	1587.1	13148.566666666668	105.77289890803682
608.7087543321802	1586.4666666666667	13288.133333333333	106.03470429064105
609.4683967717978	1586.6333333333334	13440.3	105.66873406337477
610.2279666196492	1586.9	13563.566666666668	105.1957886492086
610.9874638735695	1586.8666666666666	13696.833333333334	104.47254657304921
611.7468885313933	1586.7	13834.933333333332	105.33499985287521
612.5062405909555	1586.3333333333333	13961.966666666667	104.7701255952239
613.2655200500909	1586.5666666666666	14073.7	103.69574447298255
614.0247269066342	1586.8333333333333	14186.5	103.02947408792376
614.7838611584203	1586.7	14307.433333333332	103.6574300247376
615.5429228032841	1586.3333333333333	14419.133333333333	103.9599210601015
616.3019118390603	1587.2666666666667	14528.833333333334	103.25754838740401
617.0608282635836	1587.8	14623.533333333333	103.0888440463622
617.8196720746892	1586.2333333333333	14710.6	102.78987011717584
618.5784432702114	1585.8333333333333	14796.366666666667	103.26663683983813
619.3371418479854	1586.2333333333333	14880.166666666666	103.96544985466542
620.0957678058459	1586.5	14926.933333333332	102.70719742561764
620.8543211416277	1586.4	14982.133333333333	101.76853243134218
621.6128018531655	1587.0666666666666	15050.933333333332	102.3030120808031
622.3712099382943	1586.2333333333333	15146.666666666666	103.2173257763472
623.1295453948488	1586.5333333333333	15197.833333333334	102.88049811517381
623.8878082206638	1586.7333333333333	15252.533333333333	103.10896976939378
624.6459984135743	1586.7333333333333	15289.3	101.90086544637643
625.4041159714149	1586.2666666666667	15328.233333333334	101.78605336697434
626.1621608920203	1586.6333333333334	15368.2	102.07932814072181
626.9201331732256	1586.3	15410.566666666668	101.95174933673009
627.6780328128656	1586.8666666666666	15467.733333333334	102.4119073415396
628.4358598087749	1587.1	15533.2	103.29835910716622
629.1936141587885	1586.0666666666666	15567.166666666666	103.36106116192585
629.9512958607411	1586.3333333333333	15588.6	102.99330544376949
630.7089049124675	1587.0	15592.4	103.2503962462298
631.4664413118026	1586.8333333333333	15600.566666666668	103.27935587606676
632.2239050565811	1586.7333333333333	15631.666666666666	103.211241182623
632.9812961446379	1587.1	15631.6	103.21483595810608
633.7386145738079	1586.2666666666667	15653.066666666668	104.17586754956302
634.4958603419257	1586.9333333333334	15659.6	104.23401087886347
635.2530334468262	1586.7666666666667	15649.733333333334	104.5941578777614
636.0101338863443	1586.0	15639.266666666666	104.61025637195908
636.7671616583146	1586.7333333333333	15636.133333333333	105.27786626396119
637.5241167605723	1585.8666666666666	15625.366666666667	106.28282355731751
638.2809991909518	1586.6666666666667	15591.066666666668	105.1891040735825
639.037808947288	1586.6333333333334	15573.666666666666	105.46751927600846
639.7945460274159	1586.5	15533.233333333334	104.8852234876033
640.5512104291702	1586.5	15552.866666666667	105.85180212538093
641.3078021503857	1586.0666666666666	15532.466666666667	104.80745091809301
642.0643211888971	1586.5333333333333	15505.066666666668	105.19057971947554
642.8207675425394	1587.0	15495.366666666667	105.22188777836047
643.5771412091474	1587.0333333333333	15502.166666666666	105.61220217919728
644.3334421865558	1586.1	15506.333333333334	105.90271293005017
645.0896704725996	1587.0	15504.6	105.90416668951535
645.8458260651132	1587.0333333333333	15438.9	104.86077973760021
646.6019089619319	1586.3	15397.866666666667	105.40200378969556
647.3579191608902	1587.1333333333334	15373.8	105.15843427188089
648.1138566598231	1586.7333333333333	15324.133333333333	105.43218417279107
648.8697214565653	1586.7666666666667	15346.766666666666	106.34224811664144
649.6255135489516	1586.3666666666666	15317.333333333334	106.92198971743069
650.3812329348169	1587.1	15301.3	107.3864145943563
651.1368796119959	1586.1666666666667	15338.933333333332	107.68108454172635
651.8924535783235	1586.4	15341.1	108.16991903004566
652.6479548316345	1586.1	15308.866666666667	108.77690847066768
653.4033833697637	1586.5666666666666	15288.766666666666	109.43933521032568
654.1587391905458	1586.2666666666667	15287.066666666668	111.10013370691351
654.9140222918159	1586.6666666666667	15265.033333333333	111.74838963896767
655.6692326714084	1587.4333333333334	15264.933333333332	113.02741320951553
656.4243703271585	1586.1666666666667	15277.066666666668	114.630981861598
657.1794352569008	1586.6	15316.033333333333	117.78613278477614
657.9344274584702	1586.7666666666667	15334.0	119.23340941252945
658.6893469297014	1586.8333333333333	15355.933333333332	122.33877507240658
659.4441936684294	1586.2666666666667	15368.066666666668	124.79100465449282
660.1989676724888	1586.9	15393.233333333334	128.20072915613963
660.9536689397146	1587.0	15421.0	131.00987765162637
661.7082974679414	1586.2666666666667	15453.433333333332	134.12052139214225
662.4628532550042	1587.0	15499.8	137.7007871135726
663.2173362987378	1586.2	15575.833333333334	141.06376771139855
663.9717465969768	1586.8	15660.7	145.2125143658985
664.7260841475563	1586.3666666666666	15684.666666666666	147.45898957256603
665.480348948311	1586.7333333333333	15743.433333333332	150.21279370928715
666.2345409970756	1586.6333333333334	15833.566666666668	153.1644048206968
666.988660291685	1585.9666666666667	15896.266666666666	154.40698543305055
667.742706829974	1586.6333333333334	15930.766666666666	155.8037024406697
668.4966806097776	1586.6333333333334	16012.0	156.5519050638331
669.2505816289303	1586.3	16102.166666666666	156.6781934881001
670.0044098852671	1587.1	16188.166666666666	156.129430063381
670.7581653766227	1586.8	16260.033333333333	155.16404948481167
671.511848100832	1586.0	16359.5	153.83728002723817
672.2654580557298	1586.4666666666667	16459.7	152.46424027320734
673.0189952391509	1586.3666666666666	16543.033333333333	149.44155316420353
673.7724596489301	1586.1666666666667	16661.733333333334	147.24914611630658
674.5258512829022	1585.9333333333334	16818.766666666666	143.83747735306554
675.279170138902	1586.7666666666667	16941.166666666668	141.04944200998565
676.0324162147645	1586.9333333333334	17055.0	137.96450391978723
676.7855895083242	1586.0666666666666	17154.333333333332	133.28055542738284
677.5386900174161	1586.4333333333334	17276.166666666668	131.16506094459294
678.2917177398749	1586.2	17378.233333333334	127.7612263590632
679.0446726735356	1587.6333333333334	17517.366666666665	124.07807488989238
679.797554816233	1586.6666666666667	17653.5	120.34005425415727
680.5503641658016	1587.3	17770.3	117.6957785703886
681.3031007200765	1586.5666666666666	17858.2	114.86523375442583
682.0557644768925	1586.8	17937.966666666667	112.39533785555494
682.8083554340842	1586.5	18007.533333333333	109.43296838892448
683.5608735894867	1586.5666666666666	18149.0	108.36613429390226
684.3133189409347	1586.8666666666666	18284.966666666667	106.83695824982662
685.0656914862628	1586.8	18402.966666666667	105.82147820181818
685.8179912233061	1586.5666666666666	18520.5	103.37743909666513
686.5702181498993	1586.9666666666667	18663.733333333334	102.20915605602367
687.3223722638772	1586.9	18777.9	100.50056745297303
688.0744535630747	1586.4333333333334	18907.566666666666	100.19886176277313
688.8264620453265	1586.3333333333333	19028.5	99.06288880938682
689.5783977084674	1586.6666666666667	19164.533333333333	98.01684984402448
690.3302605503324	1585.9666666666667	19286.5	97.65674350425559
691.082050568756	1586.9	19383.133333333335	97.4712545722373
691.8337677615733	1585.9666666666667	19470.833333333332	96.79852883570526
692.585412126619	1586.7	19627.233333333334	97.54319993080937
693.3369836617278	1585.9333333333334	19662.133333333335	95.32301134825687
694.0884823647348	1585.8	19742.266666666666	95.6234542126481
694.8399082334745	1586.5333333333333	19819.8	94.90138134630796
695.5912612657819	1586.8	19885.933333333334	94.44994186211702
696.3425414594917	1586.9333333333334	19950.766666666666	94.38098788602635
697.0937488124388	1586.5333333333333	20023.733333333334	94.42790910214124
697.8448833224579	1587.1333333333334	20051.933333333334	93.49074575224962
698.5959449873841	1586.6	20089.266666666666	93.08338210248584
699.3469338050518	1586.3666666666666	20167.666666666668	94.05838673354782
700.0978497732962	1586.9666666666667	20185.0	93.38348356794741
700.8486928899517	1586.9	20228.866666666665	93.77746124748928
701.5994631528534	1586.8333333333333	20244.066666666666	93.44735328740612
702.3501605598362	1586.6333333333334	20248.133333333335	92.95050778907981
703.1007851087347	1586.8	20273.733333333334	93.20677881200375
703.8513367973837	1587.0	20317.266666666666	94.28471915663012
704.6018156236181	1586.8	20337.7	93.56608102212614
705.3522215852728	1586.6	20335.3	93.30640562170153
706.1025546801824	1586.3	20310.0	93.52595105310681
706.8528149061818	1587.2333333333333	20271.3	93.57627049966388
707.603002261106	1586.7666666666667	20273.4	94.26301504880821
708.3531167427894	1586.9333333333334	20254.366666666665	93.89164055470671
709.1031583490673	1587.2333333333333	20195.166666666668	93.10917667493574
709.8531270777742	1587.0	20150.9	92.60015908128607
710.6030229267449	1587.1666666666667	20091.133333333335	92.87257602347593
711.3528458938142	1587.2333333333333	20036.733333333334	93.47410324436973
712.1025959768172	1586.7333333333333	19970.6	92.70358400149382
712.8522731735884	1586.7333333333333	19906.433333333334	92.49038997170152
713.6018774819628	1586.6666666666667	19832.766666666666	92.94764855986112
714.351408899775	1587.1	19750.133333333335	92.6734088780519
715.1008674248601	1586.6666666666667	19670.633333333335	91.79118723886806
715.8502530550527	1586.8	19549.766666666666	91.6862353218404
716.5995657881876	1586.4666666666667	19443.5	92.43163493402228
717.3488056220998	1586.8	19323.9	91.40066188435863
718.097972554624	1586.7333333333333	19269.833333333332	92.3712051512228
718.8470665835949	1586.4333333333334	19232.0	92.919298286245
719.5960877068475	1586.9333333333334	19146.4	91.93048701855102
720.3450359222164	1587.0666666666666	19094.033333333333	92.3337591504412
721.0939112275368	1586.1666666666667	19023.8	91.74512666180466
721.842713620643	1587.1	18995.7	92.35761457941366
722.5914430993702	1586.7	18915.7	91.65495737631944
723.340099661553	1585.8666666666666	18834.733333333334	90.76800908286761
724.0886833050263	1586.6	18835.633333333335	91.127134900609
724.837194027625	1587.3	18820.633333333335	90.9605019175086
725.5856318271836	1587.1333333333334	18816.0	90.99398865805236
726.3339967015373	1587.2666666666667	18786.266666666666	90.66651981679121
727.0822886485207	1586.9666666666667	18765.3	90.51994652179152
727.8305076659686	1586.4	18723.966666666667	90.65116852678094
728.5786537517159	1586.8	18705.8	92.1446549400857
729.3267269035974	1586.1333333333334	18653.8	91.805449580526
730.0747271194479	1587.5	18621.333333333332	91.81636856144034
730.822654397102	1586.3333333333333	18595.466666666667	92.54165427534778
731.5705087343949	1586.5	18507.5	91.78471636036183
732.3182901291611	1586.3	18451.566666666666	90.99495642520982
733.0659985792356	1586.6	18439.433333333334	90.30225987143363
733.8136340824532	1586.6	18410.5	89.36992703108966
734.5611966366486	1587.1666666666667	18412.533333333333	90.02979215048542
735.3086862396566	1586.0666666666666	18399.733333333334	89.82403050063176
736.056102889312	1587.1333333333334	18410.233333333334	90.44049057319641
736.8034465834498	1587.1333333333334	18417.633333333335	90.28826360307129
737.5507173199047	1586.9333333333334	18415.133333333335	90.8869845623725
738.2979150965115	1586.7333333333333	18409.833333333332	90.40975932834537
739.045039911105	1586.1333333333334	18389.666666666668	90.3146270850511
739.79209176152	1586.3	18375.1	90.58009486450504
740.5390706455914	1586.8666666666666	18379.733333333334	90.9487950587671
741.285976561154	1586.3	18362.966666666667	90.89541804388456
742.0328095060426	1586.5	18330.6	90.78085437230224
742.7795694780918	1586.4666666666667	18333.166666666668	90.6480047400524
743.5262564751367	1587.1333333333334	18317.633333333335	89.71461967624042
744.272870495012	1586.4	18301.833333333332	90.59753706539753
745.0194115355524	1586.7	18239.0	89.38324834591927
745.765879594593	1586.2666666666667	18219.866666666665	90.26340279469137
746.5122746699683	1587.0333333333333	18225.8	90.73267748052555
747.2585967595134	1586.8666666666666	18240.766666666666	90.41614265026286
748.0048458610628	1587.3666666666666	18250.333333333332	90.14756054528144
748.7510219724516	1586.4	18262.5	89.60319656385359
749.4971250915144	1586.6333333333334	18248.7	89.35069224660643
750.243155216086	1586.4666666666667	18287.8	89.2580092476667
750.9891123440015	1586.6	18364.8	89.48546846577527
751.7349964730954	1587.0	18440.9	90.6069078960814
752.4808076012027	1587.2666666666667	18485.233333333334	90.76637406844661
753.2265457261582	1586.8	18538.5	90.78002781233486
753.9722108457964	1587.1666666666667	18565.333333333332	90.76345504978836
754.7178029579526	1586.4666666666667	18621.966666666667	91.21047731733147
755.4633220604613	1586.4333333333334	18623.833333333332	90.62615204106213
756.2087681511574	1586.2333333333333	18639.566666666666	90.24768210970664
756.9541412278757	1586.9	18675.8	90.0660616620155
757.699441288451	1586.3333333333333	18740.833333333332	89.48331308855447
758.4446683307182	1587.0	18812.133333333335	89.84640311421774
759.1898223525119	1586.6333333333334	18887.366666666665	90.24808226795055
759.9349033516671	1586.5333333333333	18964.6	90.84908698500004
760.6799113260186	1586.3666666666666	19029.0	90.3535730478587
761.424846273401	1587.2333333333333	19062.533333333333	89.28994081490517
762.1697081916495	1586.8	19129.933333333334	90.21002023837985
762.9144970785986	1586.7	19199.133333333335	90.35983666314122
763.6592129320832	1586.5	19270.333333333332	90.0068297045119
764.4038557499381	1586.3	19312.066666666666	90.12392553517813
765.1484255299982	1586.7	19387.5	90.94952889201605
765.8929222700982	1586.4	19416.1	89.97575516496242
766.637345968073	1587.0	19506.233333333334	90.28533407743043
767.3816966217572	1586.3	19601.933333333334	89.81981482700603
768.1259742289859	1587.0666666666666	19680.266666666666	89.82398824090922
768.8701787875938	1586.7333333333333	19751.266666666666	89.31284507772358
769.6143102954156	1586.3666666666666	19839.366666666665	89.24725633685718
770.3583687502863	1586.8	19882.866666666665	89.128718417573
771.1023541500406	1587.0333333333333	19959.033333333333	89.33420474962013
771.8462664925133	1586.8	20017.6	88.99956764114029
772.5901057755393	1587.2333333333333	20104.233333333334	88.8650782724957
773.3338719969533	1586.7666666666667	20195.0	88.97443086118207
774.0775651545903	1586.9666666666667	20275.8	89.08384556187576
774.8211852462848	1586.1333333333334	20374.9	89.70386859024823
775.5647322698719	1587.2333333333333	20465.5	89.41165095936178
776.3082062231862	1586.4	20502.233333333334	89.34330096756926
777.0516071040627	1586.1333333333334	20574.333333333332	88.70348945297576
777.7949349103361	1586.0666666666666	20712.7	89.19188799804768
778.5381896398412	1586.8	20837.033333333333	89.4261309367645
779.281371290413	1586.4	20956.466666666667	89.40867501400881
780.024479859886	1586.3666666666666	21034.866666666665	89.00757237691813
780.7675153460953	1586.6	21136.933333333334	88.84298182125464
781.5104777468754	1586.5666666666666	21243.9	88.90094911100795
782.2533670600615	1586.7333333333333	21346.666666666668	88.97578417535593
782.996183283488	1586.5	21463.233333333334	89.03557567126344
783.73892641499	1586.9333333333334	21567.3	88.66459644807905
784.4815964524023	1587.5	21707.566666666666	89.32082074459426
785.2241933935596	1586.2333333333333	21830.566666666666	89.8481441034701
785.9667172362967	1586.7	21919.433333333334	88.89597209014686
786.7091679784486	1586.3	22003.2	88.95655366567038
787.4515456178499	1586.7666666666667	22061.2	89.14517997742047
788.1938501523355	1587.3333333333333	22152.5	88.84958179249355
788.9360815797401	1585.9333333333334	22237.733333333334	88.14756738703113
789.6782398978987	1587.3	22362.866666666665	88.28411493848094
790.420325104646	1586.9	22467.333333333332	87.76726909708906
791.1623371978169	1586.7666666666667	22576.633333333335	86.87446423800641
791.9042761752461	1586.2	22720.266666666666	87.14119491960105
792.6461420347684	1586.7333333333333	22843.2	87.32554082587048
793.3879347742187	1586.8333333333333	22965.466666666667	87.13633204024998
794.1296543914318	1586.3	23090.333333333332	87.24420928710461
794.8713008842426	1586.5	23188.666666666668	88.03730450044746
795.6128742504857	1586.4	23319.8	88.27852290670371
796.354374487996	1586.4	23413.466666666667	87.9966989962975
797.0958015946084	1586.6	23536.766666666666	88.31233060229833
797.8371555681575	1586.3666666666666	23681.066666666666	88.63696782601686
798.5784364064783	1587.3	23732.433333333334	88.17596680724891
799.3196441074057	1585.8333333333333	23876.333333333332	89.00635759494018
800.0607786687742	1586.6666666666667	23944.133333333335	88.94493892822005
800.8018400884189	1587.2333333333333	24059.9	88.3286934460458
801.5428283641745	1587.2333333333333	24154.466666666667	88.61250625772277
802.2837434938757	1586.0666666666666	24241.133333333335	88.94541109972064
803.0245854753575	1586.7333333333333	24299.5	88.97938529184496
803.7653543064547	1586.2	24403.966666666667	88.40776116118862
804.5060499850019	1586.5666666666666	24485.366666666665	88.19490252459264
805.2466725088342	1586.1	24596.533333333333	87.77618853818171
805.9872218757862	1586.4666666666667	24709.066666666666	87.9028131946156
806.7276980836928	1587.1333333333334	24888.4	87.89966492778845
807.4681011303886	1587.1333333333334	25003.9	88.05721224916881
808.2084310137088	1586.7666666666667	25030.0	87.20740228683033
808.948687731488	1586.5666666666666	25147.833333333332	87.38904546450283
809.688871281561	1586.7666666666667	25240.566666666666	86.98360355700676
810.4289816617627	1586.7333333333333	25338.266666666666	87.66014976169886
811.1690188699278	1586.8	25450.0	87.28965898124501
811.9089829038911	1586.6333333333334	25459.766666666666	86.80339047363564
812.6488737614875	1586.2333333333333	25563.2	87.35872638866094
813.3886914405518	1586.6666666666667	25696.966666666667	87.42272179401213
814.1284359389189	1586.1333333333334	25878.266666666666	88.44381828920413
814.8681072544233	1586.5333333333333	26010.666666666668	88.55889827368856
815.6077053849002	1586.4666666666667	26095.966666666667	88.33196214940013
816.3472303281842	1586.7666666666667	26108.6	88.47734216081165
817.0866820821101	1586.8333333333333	26139.833333333332	87.47569213201322
817.8260606445127	1586.5	26232.833333333332	87.67272592723083
818.5653660132269	1586.4666666666667	26309.233333333334	87.64108116198801
819.3045981860876	1587.5	26393.166666666668	87.23318394190044
820.0437571609293	1586.7333333333333	26519.833333333332	87.04606492883464
820.7828429355872	1586.6333333333334	26564.366666666665	86.60211444509433
821.5218555078957	1586.5333333333333	26634.1	87.37480323106892
822.26079487569	1586.5	26652.933333333334	86.61687053559353
822.9996610368046	1586.7	26694.1	86.84200573896578
823.7384539890745	1585.4	26711.633333333335	86.67639071826292
824.4771737303345	1586.8333333333333	26862.133333333335	87.99644553860799
825.2158202584193	1587.4	26996.1	87.60450013261432
825.9543935711638	1586.5	27080.833333333332	87.73840557611967
826.6928936664028	1586.5	27158.8	87.24340354838665
827.4313205419711	1586.2666666666667	27243.9	87.33176629328385
828.1696741957036	1586.9333333333334	27332.1	87.558471739878
828.907954625435	1586.4666666666667	27427.133333333335	88.11114557922339
829.646161829	1586.2	27541.866666666665	87.91681327757803
830.3842958042337	1586.1333333333334	27618.166666666668	87.29571362886585
831.1223565489707	1586.8	27667.133333333335	86.83796702487084
831.8603440610459	1586.3666666666666	27709.333333333332	86.2706189717765
832.598258338294	1586.7333333333333	27781.666666666668	86.32524756632725
833.3360993785501	1586.7666666666667	27872.0	86.77472939364068
834.0738671796487	1587.0333333333333	27968.9	86.89466534436302
834.8115617394246	1586.9666666666667	28089.966666666667	86.89801643427656
835.5491830557129	1586.2666666666667	28228.133333333335	86.44924654469283
836.2867311263482	1586.4666666666667	28271.166666666668	86.26794068731857
837.0242059491653	1586.4333333333334	28354.3	86.52628237786767
837.7616075219992	1586.7	28413.1	86.61638448593088
838.4989358426844	1586.4	28419.1	87.27272149170993
839.2361909090561	1586.4333333333334	28460.4	86.94726027563406
839.9733727189487	1586.6666666666667	28568.833333333332	86.56534514393945
840.7104812701973	1586.0	28749.7	86.66997091476333
841.4475165606366	1586.7333333333333	28907.4	87.39775582577242
842.1844785881015	1586.5	29036.733333333334	88.20690734116178
842.9213673504267	1586.9666666666667	29090.966666666667	87.95065888431876
843.6581828454471	1586.4333333333334	29084.5	87.99619277270936
844.3949250709974	1587.3666666666666	29116.6	87.93084202975089
845.1315940249126	1586.6666666666667	29213.633333333335	87.55156916271116
845.8681897050272	1586.2333333333333	29295.033333333333	87.41403542542018
846.6047121091764	1586.7	29390.033333333333	87.58405626765072
847.3411612351948	1586.3	29480.1	87.4287296805197
848.0775370809172	1586.5666666666666	29521.233333333334	86.54829869487169
848.8138396441784	1586.9333333333334	29545.4	85.65244961128208
849.5500689228132	1586.5666666666666	29665.1	85.96860591931856
850.2862249146566	1586.1333333333334	29836.666666666668	86.53881912368621
851.0223076175432	1586.2666666666667	29998.5	85.83704592881439
851.7583170293079	1586.7333333333333	30223.4	86.27061509675879
852.4942531477856	1586.5666666666666	30331.333333333332	86.0512103006406
853.2301159708109	1586.6333333333334	30280.766666666666	85.05044329263798
853.9659054962187	1586.6333333333334	30319.0	85.78524012178379
854.7016217218439	1586.8666666666666	30357.733333333334	86.24586877430684
855.4372646455213	1586.6	30466.1	86.31374617859538
856.1728342650856	1587.0	30590.266666666666	86.49569591717031
856.9083305783716	1586.7	30752.5	86.58745746112798
857.6437535832143	1586.8666666666666	30893.266666666666	86.77897872034333
858.3791032774483	1586.4333333333334	30979.933333333334	86.90754736645314
859.1143796589085	1587.0333333333333	31015.633333333335	87.55882452626976
859.8495827254299	1586.5333333333333	31090.5	87.79669533813514
860.5847124748469	1586.7	31113.066666666666	87.81109902007348
861.3197689049947	1586.4333333333334	31230.533333333333	87.84423104902417
862.0547520137079	1586.5333333333333	31437.466666666667	87.89036881443735
862.7896617988213	1586.6666666666667	31592.066666666666	87.80708943728028
863.5244982581698	1586.3	31708.8	87.88470632097292
864.2592613895882	1586.9666666666667	31727.033333333333	88.12142757914695
864.9939511909114	1586.2	31762.866666666665	88.4190863453054
865.728567659974	1586.1	31758.3	87.85407258664746
866.4631107946109	1586.8333333333333	31837.1	88.08383339884418
867.197580592657	1586.0666666666666	31901.1	87.66366987649472
867.931977051947	1587.0666666666666	31985.466666666667	87.21976308005448
868.6663001703158	1586.5333333333333	32032.566666666666	87.72107406873974
869.4005499455982	1586.6333333333334	32019.533333333333	87.13759666796405
870.1347263756289	1586.3	32020.966666666667	87.00528285400114
870.8688294582428	1586.2666666666667	32127.3	86.88002647698548
871.6028591912748	1586.3333333333333	32275.8	86.95011257252892
872.3368155725594	1586.4333333333334	32414.9	86.41657863061951
873.0706985999318	1585.7666666666667	32499.2	86.75844490341944
873.8045082712266	1587.1	32565.8	86.5042704422416
874.5382445842787	1586.4333333333334	32662.866666666665	87.06431533349263
875.2719075369228	1586.6666666666667	32756.066666666666	86.44350391908526
876.0054971269938	1586.5333333333333	32943.433333333334	86.46365378917028
876.7390133523264	1587.1333333333334	33159.1	87.45025550675672
877.4724562107556	1586.3333333333333	33429.1	87.9717505268662
878.2058257001161	1586.4666666666667	33611.0	87.51648540920166
878.9391218182427	1586.6666666666667	33755.13333333333	87.84411204778314
879.6723445629702	1586.6333333333334	33784.9	86.4978901629079
880.4054939321335	1586.6666666666667	33909.066666666666	85.93062663345943
881.1385699235674	1587.0333333333333	34115.3	85.44668158432599
881.8715725351066	1586.6	34340.73333333333	85.1173902501686
882.604501764586	1585.8333333333333	34611.333333333336	85.64459775846179
883.3373576098403	1586.3666666666666	34793.63333333333	85.43334170882288
884.0701400687044	1585.7333333333333	34874.566666666666	84.86301610528878
884.8028491390132	1587.1666666666667	34965.3	85.03098707099825
885.5354848186014	1586.3	35117.2	84.69036177616975
886.2680471053038	1586.2	35199.63333333333	83.93068445260516
887.0005359969554	1586.4666666666667	35312.833333333336	83.43190337754986
887.7329514913906	1586.9	35442.0	82.57413964505938
888.4652935864447	1586.7666666666667	35598.76666666667	82.65495173488576
889.1975622799522	1586.6333333333334	35819.03333333333	82.97995522363318
889.929757569748	1586.4333333333334	36089.86666666667	82.82752200663516
890.6618794536669	1586.3	36209.36666666667	83.60428760899315
891.3939279295437	1586.1333333333334	36293.23333333333	83.14365638253702
892.1259029952132	1586.5333333333333	36498.76666666667	83.89136896068882
892.8578046485103	1586.9333333333334	36646.2	82.68896133218273
893.5896328872698	1586.9	36816.4	82.63607200435726
894.3213877093264	1587.3333333333333	37025.23333333333	82.2803134137873
895.0530691125149	1586.6666666666667	37248.86666666667	81.37002525048445
895.7846770946703	1586.9333333333334	37483.9	81.59219282486099
896.5162116536272	1587.3333333333333	37614.73333333333	81.56735927701118
897.2476727872206	1586.8	37765.666666666664	82.3143851171428
897.9790604932853	1586.6	37935.23333333333	82.16934892347199
898.7103747696559	1585.8	38056.0	81.84061359638072
899.4416156141674	1586.7666666666667	38291.333333333336	82.80234980486229
900.1727830246544	1586.8666666666666	38568.666666666664	83.40873392866246
900.9038769989521	1586.7	38852.566666666666	83.7274671486233
901.634897534895	1586.4333333333334	39058.5	83.69201404392771
902.365844630318	1586.8	39208.03333333333	83.94806894852294
903.0967182830558	1586.9666666666667	39261.6	84.06203316302181
903.8275184909435	1586.8666666666666	39344.96666666667	83.52048053667593
904.5582452518156	1587.1	39534.5	84.14165051792385
905.288898563507	1585.9666666666667	39736.1	84.60467961171388
906.0194784238527	1586.5666666666666	39830.7	84.5549332539911
906.7499848306873	1586.3	40044.2	84.22918232450989
907.4804177818455	1586.2	40217.933333333334	83.6170970497746
908.2107772751625	1586.7666666666667	40420.46666666667	83.25112334389217
908.9410633084728	1586.3	40650.933333333334	83.26794894021234
909.6712758796114	1585.8666666666666	40747.3	83.48309030148805
910.4014149864129	1586.8	40906.73333333333	83.75957651946464
911.1314806267123	1586.5666666666666	41052.933333333334	82.9877877763943
911.8614727983444	1586.4666666666667	41240.4	82.40801486255317
912.5913914991438	1586.3	41435.6	82.95251524434545
913.3212367269456	1586.3666666666666	41589.9	82.83053530161432
914.0510084795844	1586.4666666666667	41747.76666666667	82.23080945645336
914.7807067548952	1586.0666666666666	41852.13333333333	82.32372519405573
915.5103315507125	1586.5333333333333	41942.4	82.23476762144612
916.2398828648716	1586.3	42048.0	81.56178759943138
916.9693606952068	1586.6	42207.26666666667	81.71250716541886
917.6987650395532	1586.9333333333334	42357.13333333333	82.48833442488716
918.4280958957455	1586.7666666666667	42429.46666666667	82.26799071819073
919.1573532616186	1586.8666666666666	42619.4	82.85177329276601
919.8865371350073	1586.7666666666667	42574.933333333334	82.63306046221474
920.6156475137464	1586.5	42575.0	83.41352064528755
921.3446843956707	1586.9	42521.36666666667	83.12918010678848
922.0736477786149	1586.6666666666667	42417.76666666667	82.69113880105456
922.802537660414	1586.5666666666666	42395.36666666667	82.80873407128854
923.5313540389027	1586.2666666666667	42435.4	82.37537637804759
924.2600969119159	1586.3333333333333	42454.833333333336	82.19754530399221
924.9887662772883	1586.4666666666667	42458.53333333333	82.5917104592501
925.7173621328548	1586.5666666666666	42435.6	82.59156940476628
926.4458844764501	1587.0	42452.46666666667	83.35213896324856
927.1743333059092	1586.3666666666666	42266.933333333334	83.27138402212978
927.9027086190666	1586.8333333333333	41999.066666666666	83.22345821244463
928.6310104137575	1586.8666666666666	41574.4	83.01779456076163
929.3592386878165	1586.8666666666666	40985.36666666667	82.2993903575478
930.0873934390784	1586.5333333333333	40285.03333333333	81.96051000456686
930.815474665378	1587.1	39452.666666666664	81.17053262592809
931.5434823645503	1585.9	38523.46666666667	81.36665955902895
932.2714165344298	1586.3	37455.46666666667	81.6905048357716
932.9992771728516	1586.6333333333334	36388.6	81.53474903806688
933.7270642776504	1586.0333333333333	35282.933333333334	81.8845778889954
934.4547778466609	1586.0666666666666	34166.23333333333	81.18117103102782
935.1824178777181	1586.4	33288.566666666666	81.59911555575613
935.9099843686568	1586.1666666666667	32602.566666666666	82.17454342339268
936.6374773173115	1586.4666666666667	32091.966666666667	81.9877860235242
937.3648967215174	1586.4333333333334	31754.0	82.14377004224295
938.0922425791092	1586.8666666666666	31572.266666666666	82.26207708171478
938.8195148879216	1586.6333333333334	31639.5	82.19440325107881
939.5467136457895	1586.5666666666666	31798.633333333335	81.47847336699547
940.2738388505477	1586.4	32083.3	81.37269955536622
941.000890500031	1586.0333333333333	32516.6	81.29317021868152
941.7278685920743	1586.6333333333334	33075.76666666667	81.3405296056509
942.4547731245123	1586.2	33739.833333333336	81.49373239246265
943.1816040951798	1586.5666666666666	34509.566666666666	81.60303416746135
943.9083615019116	1586.6	35255.03333333333	81.43558228153285
944.6350453425426	1586.7	36027.433333333334	81.81222831898216
945.3616556149077	1586.2333333333333	36792.2	81.81882491143682
946.0881923168415	1587.0	37519.433333333334	81.47492933602041
946.8146554461789	1586.2333333333333	38234.166666666664	81.64473898743184
947.5410450007547	1586.6666666666667	38957.166666666664	81.36012165891263
948.2673609784038	1586.5	39661.5	81.28646635405408
948.9936033769609	1586.0	40421.13333333333	80.87961177933542
949.7197721942608	1586.4	41141.566666666666	81.27641553923972
950.4458674281384	1586.9	41894.166666666664	81.53417157865864
951.1718890764284	1586.1666666666667	42680.0	81.54093727459637
951.8978371369658	1587.2666666666667	43415.86666666667	82.04968270656117
952.6237116075853	1586.5	44026.8	82.10853711072431
953.3495124861216	1586.3666666666666	44574.333333333336	81.8761671892998
954.0752397704097	1586.2666666666667	45134.566666666666	82.10810357521282
954.8008934582843	1586.3333333333333	45622.13333333333	81.47534925593908
955.5264735475803	1586.5666666666666	46161.76666666667	81.3954153693322
956.2519800361324	1586.4	46645.833333333336	81.32887534652912
956.9774129217755	1586.0666666666666	47096.666666666664	81.47410312967406
957.7027722023442	1586.5	47530.933333333334	81.58272187281088
958.4280578756737	1586.8333333333333	47795.9	81.72955255933839
959.1532699395985	1587.4333333333334	47999.1	81.57986943289018
959.8784083919536	1587.0333333333333	48232.566666666666	81.60401094320919
960.6034732305736	1586.7333333333333	48501.76666666667	81.43798013100444
961.3284644532936	1586.8333333333333	48794.26666666667	81.62967536752593
962.053382057948	1587.4333333333334	49092.73333333333	81.55091177746182
962.7782260423721	1586.8	49349.26666666667	81.32357139940815
963.5029964044004	1586.3666666666666	49629.933333333334	81.07179838869928
964.2276931418677	1586.8	49902.933333333334	81.00989653768812
964.952316252609	1586.7666666666667	50035.73333333333	80.67187799418625
965.6768657344589	1586.8666666666666	50170.9	81.13212638734524
966.4013415852523	1586.9333333333334	50313.933333333334	81.51660931746757
967.1257438028242	1586.2666666666667	50361.96666666667	80.9826765966599
967.8500723850091	1586.5666666666666	50431.833333333336	80.97766528309555
968.574327329642	1586.3	50560.566666666666	81.0979604240535
969.2985086345576	1586.3333333333333	50686.433333333334	80.55706446237022
970.0226162975908	1586.5666666666666	50693.2	80.7444157912481
970.7466503165765	1586.2333333333333	50603.46666666667	80.39990984369464
971.4706106893493	1587.1333333333334	50539.53333333333	80.04479502756689
972.1944974137441	1586.2333333333333	50411.76666666667	80.1840786600988
972.9183104875957	1586.5	50073.833333333336	79.79947067598482
973.6420499087391	1586.3666666666666	49774.7	80.44024452518245
974.3657156750087	1586.8	49511.5	80.51159211131412
975.0893077842397	1586.8666666666666	49267.066666666666	80.97640832837376
975.8128262342667	1586.4333333333334	49136.4	80.04289595793375
976.5362710229247	1586.8	48992.53333333333	79.98940661454284
977.2596421480483	1586.5666666666666	48867.9	80.03092331865572
977.9829396074724	1586.9	48746.166666666664	80.17721576381292
978.7061633990318	1586.8666666666666	48581.13333333333	80.58735551833536
979.4293135205613	1586.4333333333334	48378.26666666667	81.02392199616583
980.1523899698958	1585.8333333333333	48165.833333333336	81.27140334251195
980.87539274487	1586.4666666666667	48099.73333333333	81.5089003727109
981.5983218433189	1587.1333333333334	48139.333333333336	81.7656436742057
982.3211772630771	1586.7	48221.0	81.81373306647265
983.0439590019795	1586.3666666666666	48374.933333333334	81.86579274741877
983.7666670578608	1587.2333333333333	48476.333333333336	81.82771282137391
984.4893014285559	1587.2333333333333	48477.96666666667	81.67215432352896
985.2118621118997	1586.7333333333333	48407.23333333333	81.56626659231577
985.9343491057269	1586.3666666666666	48343.4	80.9756750549047
986.6567624078724	1586.4	48178.4	80.87915937393068
987.3791020161709	1586.0666666666666	48089.13333333333	81.21506519576442
988.1013679284573	1586.1666666666667	48011.433333333334	81.07977904621802
988.8235601425663	1585.9666666666667	48014.36666666667	81.21095062051697
989.5456786563328	1586.4666666666667	48135.76666666667	81.02442359670376
990.2677234675917	1587.1	48199.933333333334	80.48603945298875
990.9896945741776	1587.5333333333333	48195.9	80.37826305029321
991.7115919739255	1587.3333333333333	48046.86666666667	80.17224567925604
992.4334156646702	1587.1333333333334	47789.73333333333	79.8657134578678
993.1551656442463	1586.5333333333333	47411.86666666667	79.74468164869452
993.8768419104888	1587.0	47087.73333333333	79.69021730872183
994.5984444612325	1586.9	46777.9	79.41310591756232
995.3199732943121	1586.9	46434.76666666667	79.2136554620867
996.0414284075626	1586.4333333333334	46144.0	78.81498516473056
996.7628097988187	1586.5666666666666	45865.1	79.4922131715031
997.4841174659151	1586.9666666666667	45590.73333333333	79.5545387324046
998.2053514066869	1586.3666666666666	45267.933333333334	79.14910052345947
998.9265116189687	1585.8333333333333	44833.6	79.71346379228464
999.6475981005952	1586.5333333333333	44294.46666666667	80.33525797013067
1000.3686108494015	1586.9	43722.166666666664	80.13205554703116
1001.0895498632223	1586.8333333333333	43426.7	79.80227069268105
1001.8104151398923	1586.8	43105.0	80.00881930301126
1002.5312066772464	1586.2666666666667	42747.666666666664	80.12299473294634
1003.2519244731194	1586.7333333333333	42414.8	80.06062293712421
1003.9725685253462	1586.5	42100.4	80.4275830780881
1004.6931388317614	1586.7666666666667	41729.63333333333	80.34198573442683
1005.4136353902	1586.6666666666667	41262.63333333333	80.70241379115845
1006.1340581984969	1586.7666666666667	40729.166666666664	80.39409486999313
1006.8544072544867	1586.8333333333333	40087.86666666667	80.21249054089805
1007.5746825560042	1586.3333333333333	39488.53333333333	80.2518523994436
1008.2948841008844	1586.9	38874.9	79.95436485973322
1009.0150118869618	1587.0333333333333	38373.53333333333	79.6123720841167
1009.7350659120716	1586.6333333333334	38049.23333333333	79.41666494565344
1010.4550461740483	1586.6	37658.433333333334	79.0747477883591
1011.174952670727	1586.5	37273.433333333334	79.21889220263907
1011.8947853999423	1586.8	36866.73333333333	79.56712943462942
1012.614544359529	1586.7333333333333	36327.23333333333	80.03440854120312
1013.334229547322	1586.7666666666667	35712.73333333333	79.68660111582771
1014.0538409611561	1586.3	35028.666666666664	80.09653591630737
1014.7733785988661	1586.4666666666667	34352.53333333333	79.91120448755944
1015.4928424582868	1586.8	33817.5	79.9664442823693
1016.2122325372529	1586.9	33394.066666666666	80.25586849340368
1016.9315488335994	1586.9333333333334	32983.5	79.77377529785686
1017.6507913451611	1586.8666666666666	32639.3	79.88773252848218
1018.3699600697728	1587.1666666666667	32313.4	80.12011955437826
1019.0890550052692	1586.4666666666667	31882.833333333332	80.53263997783858
1019.8080761494851	1586.7333333333333	31366.966666666667	80.7490565506114
1020.5270235002555	1586.9	30711.833333333332	80.3843748611098
1021.2458970554151	1586.9666666666667	29951.6	80.09280574990653
1021.9646968127987	1587.3666666666666	29300.5	79.3783283589105
1022.6834227702411	1585.9666666666667	28813.1	79.95352551908336
1023.4020749255772	1586.8333333333333	28321.866666666665	79.63947138537267
1024.1206532766416	1587.0	27984.933333333334	79.86112911123297
1024.8391578212693	1586.4	27673.333333333332	80.17749249670258
1025.5575885572953	1586.9333333333334	27362.133333333335	79.82604230694166
1026.2759454825539	1586.4	26883.133333333335	79.49267086377907
1026.9942285948803	1587.2666666666667	26319.666666666668	79.24376321695765
1027.7124378921092	1586.4666666666667	25741.866666666665	78.91523554664309
1028.4305733720753	1587.1	25090.533333333333	78.6788142706269
1029.1486350326138	1587.0	24519.933333333334	78.98459214640052
1029.866622871559	1586.9333333333334	23998.333333333332	78.5515210105059
1030.584536886746	1587.1	23571.3	78.05352449068458
1031.3023770760096	1586.0333333333333	23208.066666666666	78.5701324618685
1032.0201434371845	1586.3333333333333	22865.3	78.27777054631338
1032.7378359681059	1586.6666666666667	22512.533333333333	78.21242600149337
1033.455454666608	1587.5666666666666	22119.2	78.25561455585704
1034.1729995305259	1587.0	21663.4	78.48006740326184
1034.8904705576945	1587.0666666666666	21147.8	77.79123675340803
1035.6078677459486	1586.2	20635.6	78.50876031169851
1036.3251910931228	1585.8666666666666	20137.033333333333	78.49367419014732
1037.042440597052	1585.9	19671.133333333335	78.3922306402117
1037.7596162555712	1586.4333333333334	19260.566666666666	77.77634592737749
1038.4767180665153	1585.9	18950.266666666666	78.65550659125044
1039.1937460277186	1586.5333333333333	18672.1	78.53219639935706
1039.9107001370162	1586.1	18396.2	78.54358175793101
1040.627580392243	1586.4333333333334	18127.633333333335	77.9112969794019
1041.3443867912338	1586.9333333333334	17799.233333333334	78.27408223601168
1042.0611193318232	1586.7666666666667	17423.9	78.24696016128655
1042.7777780118463	1586.4	16975.533333333333	78.64462892973668
1043.4943628291376	1586.5333333333333	16536.866666666665	79.11889168122937
1044.2108737815322	1586.6333333333334	16135.3	78.41852270188672
1044.9273108668647	1586.7666666666667	15776.766666666666	77.895265207975
1045.64367408297	1586.5666666666666	15442.366666666667	77.81804848982647
1046.359963427683	1587.2	15177.366666666667	78.33734904525252
1047.0761788988382	1586.3333333333333	14904.8	78.38849786657116
1047.7923204942708	1586.9	14646.866666666667	77.71147607074374
1048.5083882118154	1586.7666666666667	14359.8	77.42604502810025
1049.224382049307	1586.8333333333333	14083.966666666667	78.38454552200025
1049.9403020045802	1586.6	13757.066666666668	77.9222277860799
1050.6561480754697	1586.8	13402.666666666666	77.96512821023515
1051.3719202598106	1586.0	13072.333333333334	78.33412787961396
1052.0876185554378	1586.0333333333333	12795.5	77.72023344728329
1052.8032429601856	1586.9666666666667	12544.6	78.34155399302207
1053.5187934718892	1586.2	12353.933333333332	78.60137659070571
1054.2342700883835	1586.6	12186.5	79.10012992655683
1054.949672807503	1585.8333333333333	12047.833333333334	79.48854066531297
1055.6650016270826	1586.4666666666667	11876.466666666667	79.30112618039699
1056.3802565449573	1586.8666666666666	11659.866666666667	78.80717150652752
1057.0954375589617	1586.7666666666667	11449.1	78.95642874574216
1057.8105446669308	1586.6666666666667	11229.166666666666	79.63818803866917
1058.5255778666992	1586.8333333333333	10990.166666666666	78.48594647284423
1059.240537156102	1586.6	10780.266666666666	78.69905188939971
1059.9554225329737	1586.7333333333333	10582.033333333333	78.98141218652958
1060.6702339951491	1586.9333333333334	10443.433333333332	78.76855227784834
1061.3849715404633	1586.4	10313.2	79.44408796414662
1062.0996351667509	1586.7333333333333	10204.066666666668	79.34927115201626
1062.8142248718468	1585.9	10093.266666666666	79.36335979739536
1063.528740653586	1587.0333333333333	9936.866666666667	79.1933824329853
1064.2431825098029	1586.7	9759.1	79.35983856820546
1064.9575504383324	1586.6	9553.466666666667	78.68147162502127
1065.6718444370097	1586.7333333333333	9345.733333333334	78.68001734737902
1066.386064503669	1586.8666666666666	9188.166666666666	79.74266698654486
1067.1002106361457	1586.0666666666666	9033.666666666666	78.81519254048065
1067.8142828322743	1586.8666666666666	8923.8	79.54681747034194
1068.5282810898898	1586.5	8813.866666666667	78.6291671320386
1069.2422054068265	1586.1333333333334	8711.4	80.09322212469016
1069.95605578092	1586.4666666666667	8609.866666666667	79.44350715375202
1070.6698322100044	1586.8666666666666	8478.9	79.27409657635084
1071.383534691915	1586.9333333333334	8312.7	79.00607671419414
1072.0971632244864	1586.6	8135.366666666667	78.94036114047367
1072.8107178055534	1586.4333333333334	7976.2	78.54327639258432
1073.524198432951	1586.6	7847.766666666666	78.7657281795675
1074.2376051045137	1587.1333333333334	7750.833333333333	79.2474835259893
1074.9509378180765	1586.1333333333334	7658.6	78.91432521403918
1075.6641965714741	1586.8666666666666	7583.533333333334	78.87331757416277
1076.3773813625414	1586.4333333333334	7480.566666666667	79.38564027217042
1077.0904921891133	1587.0333333333333	7374.033333333334	78.28761100598217
1077.8035290490245	1586.8666666666666	7253.033333333334	79.37188333703916
1078.51649194011	1586.0666666666666	7122.666666666667	79.10281248437266
1079.2293808602042	1586.6	7000.2	79.77851464778396
1079.9421958071423	1586.4	6867.633333333333	79.35177705134043
1080.6549367787588	1586.3333333333333	6777.9	79.52994365820433
1081.367603772889	1586.6333333333334	6708.033333333334	80.03687188192565
1082.080196787367	1586.3	6645.166666666667	79.62674033992771
1082.7927158200282	1586.5	6576.866666666667	80.09831328559807
1083.5051608687072	1586.9333333333334	6476.1	80.4984869950761
1084.217531931239	1586.8	6357.4	80.18744389213734
1084.9298290054578	1586.4	6235.633333333333	80.2018813984261
1085.6420520891993	1586.7666666666667	6128.233333333334	79.03846401944685
1086.3542011802977	1586.7666666666667	6052.566666666667	80.78296926415004
1087.0662762765878	1586.4666666666667	5991.133333333333	80.23819475658622
1087.7782773759047	1587.0333333333333	5929.766666666666	79.99938932775397
1088.4902044760831	1586.1666666666667	5854.8	79.90556646953928
1089.202057574958	1587.1	5767.633333333333	79.88546406294458
1089.9138366703637	1585.8333333333333	5692.066666666667	81.11398308362398
1090.6255417601355	1586.8	5581.766666666666	79.98281870593627
1091.337172842108	1586.0333333333333	5508.166666666667	80.54017105630356
1092.048729914116	1586.6666666666667	5451.8	81.6617808125847
1092.7602129739944	1586.5	5409.1	80.26874032876643
1093.471622019578	1585.6666666666667	5365.2	81.2514324047732
1094.1829570487016	1586.3333333333333	5294.566666666667	80.57403761250765
1094.8942180592	1586.7	5204.6	81.29187664435469
1095.605405048908	1586.7333333333333	5120.266666666666	80.66027935099396
1096.3165180156604	1586.6	5053.033333333334	80.33959395555425
1097.027556957292	1586.2666666666667	5011.066666666667	81.00095382245827
1097.7385218716379	1586.7666666666667	4976.266666666666	82.22857820199194
1098.4494127565324	1586.6333333333334	4913.9	81.39887729867638
1099.1602296098106	1586.4666666666667	4846.533333333334	82.52270253612585
1099.8709724293074	1586.2666666666667	4753.8	81.23356867765212
1100.5816412128574	1586.2	4683.933333333333	82.63445056273108
1101.2922359582956	1586.9333333333334	4642.433333333333	83.20520403263227
1102.0027566634565	1587.0666666666666	4607.433333333333	81.62773828518384
1102.7132033261753	1586.2666666666667	4553.0	83.00608206660198
1103.4235759442865	1586.4333333333334	4471.8	82.14850166647706
1104.1338745156252	1585.9666666666667	4405.633333333333	83.93050202156863
1104.844099038026	1586.3333333333333	4354.433333333333	83.02956388396613
1105.5542495093239	1586.6	4320.166666666667	82.90957510349484
1106.2643259273534	1586.2333333333333	4273.066666666667	84.61924883988871
1106.9743282899494	1586.2666666666667	4197.466666666666	84.50268762074138
1107.684256594947	1586.6	4117.6	84.86009484346334
1108.394110840181	1586.9666666666667	4057.9	84.65244784831292
1109.1038910234856	1586.6333333333334	4020.0666666666666	85.13155501765462
1109.8135971426964	1587.0333333333333	3970.366666666667	87.10563497921675
1110.5232291956477	1587.2333333333333	3888.733333333333	85.49556176343926
1111.2327871801745	1586.9666666666667	3828.0	88.64638450483781
1111.9422710941117	1586.4333333333334	3770.866666666667	86.85794481913733
1112.6516809352938	1586.6	3730.766666666667	86.4043932964308
1113.3610167015559	1586.1666666666667	3670.5333333333333	87.07995703094454
1114.0702783907325	1587.2333333333333	3616.6666666666665	88.28823219136598
1114.7794660006589	1586.2	3574.2	89.4199688610606
1115.4885795291696	1586.2	3538.733333333333	87.78331585021287
1116.1976189740992	1586.9666666666667	3494.3	89.61883861767946
1116.906584333283	1586.1	3446.4	88.79785109317437
1117.6154756045555	1586.0666666666666	3403.0666666666666	87.3848301803045
1118.3242927857516	1587.0666666666666	3376.5333333333333	90.61743861987074
1119.0330358747062	1585.9666666666667	3330.366666666667	89.29656968866254
1119.741704869254	1586.7	3291.3	90.82123940096577
1120.4502997672296	1586.7666666666667	3245.6	89.38320709805815
1121.1588205664682	1585.5333333333333	1662.1333333333334	83.97004968501179
1121.8672672648045	1586.3333333333333	1660.5666666666666	82.19488181496403
1122.5756398600731	1585.9666666666667	1661.0666666666666	80.91958518733185
1123.2839383501089	1585.5	1660.8333333333333	80.6441665260546
