# Supplementary material for: Roblonski: A Material-Efficient Robo-Fluidic Toolbox for Rapid Photochemical Characterization
Source: ACS Cent Sci. 2026 Feb 6;12(3):333–44. doi: 10.1021/acscentsci.5c02027 (PMC13022720; doi:10.1021/acscentsci.5c02027)
Supplement: Supplementary file 2 [file oc5c02027_si_002.zip › BeerLambertStudy/Raw Data (Automataed)/BLEC Study (2025 Jun 12)/ZnPc1/blec_ZnPc1__13062025_aABS_i15_eEXP_s2_d400e-03_t250-0_m7_v175-0.csv]

name	C:/Users/cbe.mabolha.shared/Documents/Gilson Spectroscopy Project\BLEC Study (2025 Jun 12)\ZnPc1\blec_ZnPc1__13062025_aABS_i15_eEXP_s2_d400e-03_t250-0_m7_v175-0.csv
2025-06-13 04:37:19.208444
mix_iter=7	mix_disp=175.0
droplet_volume=50.0	working_volume=250.0
dilution_scheme=Fractional(value=0.3333333333333333)	n_dil=6
calibration=Calibration(y = f(x); f(x) = -0.244 + 0.9765x; s.t. y > 0.0; Set Feb 4	2025 from "Manuscript Figures Data.xlsx")
count	30
interval	0.1 (Sec)
integration_time	40000 (uSec)
NLC=False	DCC=False	WCAL=-5	Slit=S5
Conc_0=0.004	nFRAC=0.44444444444444453	nConc_(15;2)=0.001777777777777778	aFRAC=0.44488966251866546	aConc_(15;2)=0.001779558650074662
wavelength (nm)	dark reference (int)	light reference (int)	abs (mOD)
W	D	L	S
344.6678771972656	1602.5333333333333	1677.3333333333333	78.2532660323639
345.45221902608614	1589.5333333333333	1665.0333333333333	84.8553514526071
346.236489003635	1586.5	1662.0333333333333	79.94855098556717
347.02068712774695	1584.9333333333334	1659.8333333333333	74.9115435740886
347.8048133962569	1585.4	2380.5666666666666	139.25726451939073
348.5888678069997	1586.8	2393.1	140.43099038754363
349.3728503578101	1586.5	2406.7	140.01148114722517
350.15676104652283	1587.5333333333333	2418.4	140.00699264115116
350.94059987097285	1588.0	2426.9	137.40843824883993
351.72436682899485	1586.2666666666667	2434.866666666667	136.49817144002282
352.5080619184237	1586.1666666666667	2437.6	135.36062951900942
353.2916851370942	1585.7666666666667	2442.8	136.16907580954242
354.0752364828412	1586.0666666666666	2446.5666666666666	136.05420150570245
354.8587159534994	1586.5	2450.4	136.6635966586355
355.6421235469038	1586.8333333333333	2455.6666666666665	135.3200557583561
356.42545926088906	1587.1	2453.9	134.4845493611686
357.20872309329	1586.7	2452.266666666667	131.16579060390492
357.9919150419415	1586.6666666666667	2447.866666666667	132.78648758409165
358.77503510467835	1585.7	2444.5666666666666	132.75079436481928
359.5580832793353	1586.5333333333333	2437.3333333333335	131.43007543854335
360.34105956374725	1585.2333333333333	2434.4	129.56048405415137
361.12396395574893	1585.3	2429.6	129.5063987275339
361.9067964531752	1586.2666666666667	2429.1666666666665	128.37000416036418
362.6895570538609	1586.5666666666666	2433.133333333333	128.84944314493453
363.47224575564076	1586.3	2430.8333333333335	129.55710094422216
364.2548625563497	1587.0333333333333	2422.5	125.72495759852798
365.0374074538224	1586.7666666666667	2427.7	127.33243741175187
365.8198804458938	1586.0	2424.6	128.04559689317162
366.6022815303986	1586.0333333333333	2421.9666666666667	127.26553680744443
367.3846107051717	1586.5333333333333	2420.6	124.44146824466574
368.1668679680479	1586.1333333333334	2418.6666666666665	122.64950234796896
368.9490533168619	1586.9666666666667	2426.766666666667	123.09245333741485
369.7311667494487	1585.8	2433.6	124.83629658378817
370.5132082636429	1587.3333333333333	2439.8	124.72368610531554
371.2951778572795	1586.5333333333333	2446.5	123.532589874297
372.07707552819323	1586.1333333333334	2448.0	124.28975083967102
372.8589012742189	1586.4333333333334	2451.633333333333	122.84671240830926
373.6406550931913	1586.8333333333333	2459.133333333333	122.46198015278713
374.4223369829453	1586.5	2471.1	119.29150098713447
375.2039469413157	1586.6666666666667	2477.9	120.6662023924701
375.9854849661373	1586.2333333333333	2471.0	118.25477815515256
376.7669510552448	1587.2	2476.5333333333333	121.28618491164609
377.5483452064732	1586.6	2481.7	121.15460769146648
378.3296674176572	1586.5	2495.733333333333	119.5955350346978
379.11091768663164	1585.8333333333333	2497.733333333333	118.17075580067407
379.89209601123133	1586.2666666666667	2503.766666666667	118.93734994498324
380.67320238929113	1586.3	2508.6666666666665	120.67501833593695
381.45423681864577	1586.2	2511.0666666666666	117.37696293733221
382.23519929713007	1586.4	2522.5333333333333	119.75325279376312
383.01608982257886	1587.0333333333333	2530.8	119.08308326311797
383.796908392827	1586.9666666666667	2544.4666666666667	116.78594333366524
384.57765500570923	1585.6	2543.9	117.60391531186566
385.3583296590604	1586.7333333333333	2535.4	119.1582984338599
386.1389323507153	1585.7	2540.9666666666667	117.33752538573678
386.91946307850884	1587.1666666666667	2551.5	117.01511796670565
387.69992184027564	1586.6666666666667	2571.133333333333	114.16251058701782
388.48030863385065	1586.6	2594.3333333333335	114.45506154767148
389.2606234570687	1585.8666666666666	2579.266666666667	115.68243371781143
390.04086630776453	1586.6	2577.266666666667	118.28749353694924
390.82103718377294	1586.3666666666666	2573.3333333333335	111.62618895146596
391.6011360829288	1585.4333333333334	2584.9666666666667	114.96417130341817
392.3811630030669	1586.8666666666666	2611.233333333333	111.87650802816087
393.161117942022	1586.5	2654.9333333333334	113.61152220027982
393.941000897629	1586.2	2695.233333333333	112.14962992446894
394.72081186772266	1586.4	2703.6666666666665	114.21423916565067
395.5005508501378	1586.8	2693.3333333333335	113.76284807568403
396.28021784270925	1586.3	2690.5666666666666	113.84242019692715
397.0598128432718	1586.4666666666667	2702.4	111.84557920555037
397.83933584966024	1586.9333333333334	2706.4666666666667	112.87528801524869
398.6187868597095	1586.8	2718.4	111.61871259751071
399.3981658712542	1586.0333333333333	2739.4666666666667	113.75889508580474
400.1774728821293	1586.1333333333334	2763.266666666667	111.00546143986547
400.9567078901696	1585.6	2787.6	110.53515593319317
401.7358708932098	1586.4	2787.5666666666666	111.52523068981348
402.5149618890848	1586.5	2775.5333333333333	112.87205706136233
403.2939808756294	1586.4333333333334	2779.4333333333334	111.61130271825407
404.07292785067847	1586.3333333333333	2803.233333333333	110.43627645843614
404.8518028120667	1585.8333333333333	2820.5333333333333	112.71166247032629
405.630605757629	1585.9666666666667	2823.266666666667	112.7597506789695
406.4093366852001	1586.5666666666666	2810.9333333333334	110.76733783979913
407.1879955926149	1586.4666666666667	2820.9	111.88891777857896
407.9665824777082	1586.7666666666667	2836.4333333333334	111.48749221177255
408.74509733831474	1587.0	2856.6	110.73066679354058
409.52354017226935	1586.6	2868.366666666667	110.80141452052138
410.3019109774069	1586.8666666666666	2869.633333333333	110.60110866171865
411.08020975156217	1586.6	2880.233333333333	107.94872702765625
411.8584364925699	1586.8	2907.866666666667	110.2997441693211
412.6365911982651	1586.2666666666667	2927.0	110.51791328303501
413.4146738664823	1585.9666666666667	2952.766666666667	111.15089343601683
414.19268449505654	1586.7666666666667	2981.366666666667	109.32690590421927
414.97062308182257	1587.2666666666667	3021.766666666667	109.80236689138943
415.74848962461516	1586.8333333333333	3062.5	107.87521334120665
416.52628412126916	1586.4	3129.0	107.25426660316404
417.3040065696194	1586.5333333333333	3209.0333333333333	109.6303708972118
418.0816569675006	1585.9333333333334	3200.3333333333335	109.42510213581443
418.8592353127476	1586.9	3187.5666666666666	109.86471298338984
419.63674160319533	1586.5	3205.866666666667	110.30945503438087
420.4141758366785	1586.8333333333333	3240.0333333333333	109.89568818620408
421.1915380110319	1586.4333333333334	3252.3333333333335	108.47462355786755
421.9688281240904	1586.3	3257.6666666666665	109.26203378027093
422.7460461736888	1585.8	3315.7	111.35936349891311
423.52319215766187	1587.0	3378.9666666666667	109.21256535402797
424.3002660738445	1586.4666666666667	3457.233333333333	109.11683365413606
425.0772679200714	1586.8666666666666	3602.766666666667	109.31685126088263
425.8541976941775	1586.6333333333334	3738.9666666666667	109.43955052425673
426.6310553939975	1586.1333333333334	3814.5333333333333	113.1132620048102
427.40784101736625	1586.0333333333333	3862.9333333333334	111.33805302050447
428.18455456211865	1586.4	3992.633333333333	114.33036907749587
428.96119602608934	1587.1333333333334	4182.1	113.7464696173448
429.7377654071133	1586.6	4387.2	112.69011335601108
430.5142627030252	1586.5333333333333	4512.066666666667	114.87909781800536
431.29068791166	1585.8666666666666	4653.333333333333	113.88011747250656
432.06704103085235	1586.0	4783.766666666666	115.19053569685792
432.8433220584372	1586.3	4872.466666666666	113.33452909277335
433.6195309922492	1586.1333333333334	4928.533333333334	114.29995347173565
434.3956678301234	1586.0666666666666	4969.266666666666	114.79440942923152
435.1717325698944	1586.8	4987.5	114.46769465290123
435.9477252093971	1586.8	5003.733333333334	113.36712142586255
436.72364574646633	1586.3333333333333	5042.9	112.26924490378879
437.49949417893686	1586.6333333333334	5115.2	113.43942879007105
438.27527050464346	1586.4666666666667	5216.3	112.37722367990482
439.0509747214211	1586.4666666666667	5399.2	112.93341892553971
439.8266068271044	1586.8666666666666	5655.266666666666	112.9783537668876
440.6021668195283	1586.3666666666666	6034.0	112.5690431836548
441.37765469652754	1586.3666666666666	6499.433333333333	113.69238075139538
442.1530704559369	1586.1	6987.966666666666	114.40507708920667
442.9284140955914	1586.2666666666667	7433.433333333333	115.69654226683488
443.7036856133256	1586.7	7727.7	115.65793234653326
444.47888500697445	1586.5666666666666	7885.166666666667	115.88174598352053
445.2540122743727	1586.5333333333333	7905.4	113.82125951453767
446.0290674133552	1586.4333333333334	7860.433333333333	114.17022670604345
446.8040504217568	1586.2	7780.8	113.70434789684299
447.5789612974122	1586.8333333333333	7699.766666666666	113.60696525499152
448.35380003815635	1586.7	7642.266666666666	113.46764299732729
449.1285666418239	1586.2	7603.033333333334	112.46330180853575
449.90326110624983	1586.7333333333333	7602.433333333333	112.66212479413515
450.67788342926883	1585.7666666666667	7620.133333333333	113.3593472473858
451.4524336087157	1586.5666666666666	7645.0	112.02169217196544
452.22691164242536	1586.5333333333333	7696.6	111.6104354340042
453.00131752823256	1586.1666666666667	7756.3	110.98175265787206
453.7756512639721	1586.4666666666667	7825.866666666667	111.70252049041038
454.5499128474788	1586.4333333333334	7890.566666666667	111.93296741640631
455.32410227658755	1586.7	7933.366666666667	111.66178274489444
456.09821954913303	1586.4	7951.733333333334	112.06206358505533
456.8722646629501	1586.5666666666666	7916.0	111.90501528024078
457.6462376158736	1586.4666666666667	7863.033333333334	112.50605758970735
458.4201384057383	1586.3333333333333	7765.8	111.29601520520927
459.1939670303791	1586.0333333333333	7640.933333333333	111.66938172136066
459.96772348763074	1586.5333333333333	7500.066666666667	110.69403321145334
460.741407775328	1586.4	7347.266666666666	110.3195821720814
461.51501989130577	1586.2666666666667	7218.8	109.93091411126056
462.2885598333988	1587.3333333333333	7105.9	110.85292648715492
463.0620275994419	1586.8	7013.8	109.8137634067111
463.83542318726995	1586.0666666666666	6947.233333333334	109.06076978483893
464.6087465947177	1585.8333333333333	6901.5	107.64221877496006
465.38199781962	1586.7333333333333	6893.233333333334	110.0585534066449
466.1551768598116	1587.0333333333333	6880.833333333333	109.44694455811458
466.92828371312737	1586.5333333333333	6885.266666666666	108.67441845505081
467.7013183774021	1586.8333333333333	6927.666666666667	109.69001544323417
468.4742808504707	1585.5666666666666	6970.366666666667	109.27698923133562
469.24717113016777	1587.6	7031.2	109.61771303978226
470.0199892143283	1586.7666666666667	7103.733333333334	109.31393747133713
470.792735100787	1586.4666666666667	7171.133333333333	108.28175933036559
471.5654087873788	1586.4666666666667	7255.333333333333	109.55361602268253
472.33801027193834	1586.9	7302.333333333333	109.1187795875812
473.11053955230057	1585.9333333333334	7380.333333333333	108.84797992692201
473.88299662630027	1585.7666666666667	7447.3	108.71001198540655
474.65538149177223	1585.9	7491.066666666667	109.00020543525486
475.4276941465513	1586.6333333333334	7530.766666666666	108.94863594193055
476.1999345884722	1586.9	7528.433333333333	107.87378657241037
476.97210281536985	1586.7666666666667	7527.133333333333	107.86971906594404
477.74419882507897	1586.7333333333333	7502.366666666667	107.3498716656852
478.51622261543446	1586.5666666666666	7488.166666666667	107.80615746912991
479.2881741842711	1586.2666666666667	7450.0	107.68819576365539
480.06005352942367	1586.6333333333334	7407.966666666666	107.29751377631212
480.831860648727	1586.7333333333333	7357.4	107.54726081739398
481.60359554001593	1586.4	7319.366666666667	107.57020246083745
482.37525820112523	1586.7	7277.0	108.22848301613534
483.14684862988975	1586.3333333333333	7221.266666666666	107.77841208163777
483.91836682414424	1586.8	7170.633333333333	106.34832853960589
484.68981278172356	1586.2333333333333	7139.8	107.78664159732843
485.46118650046253	1587.2666666666667	7079.1	106.8047416782655
486.23248797819593	1586.0	7036.033333333334	105.9814544289151
487.0037172127586	1586.7	7000.7	107.45518181191382
487.7748742019853	1586.9333333333334	6962.466666666666	107.21707931027086
488.54595894371096	1586.4666666666667	6929.733333333334	107.34458825795697
489.31697143577026	1587.0333333333333	6910.233333333334	107.93635896094165
490.08791167599804	1586.6666666666667	6869.5	107.26401148177482
490.8587796622292	1587.0666666666666	6828.3	106.46607230385354
491.6295753922984	1586.4	6802.7	105.64987116869335
492.4002988640406	1587.3666666666666	6782.8	106.61108685904382
493.17095007529053	1586.2	6761.233333333334	106.14369141378565
493.94152902388305	1586.3666666666666	6718.666666666667	106.19042621314452
494.71203570765294	1586.5666666666666	6690.066666666667	105.55486319287718
495.482470124435	1586.4666666666667	6668.933333333333	106.06054360376804
496.25283227206404	1586.7333333333333	6638.833333333333	106.83453027324163
497.02312214837485	1587.0	6614.533333333334	106.02043329542322
497.7933397512024	1585.8333333333333	6584.166666666667	105.10728445634723
498.56348507838123	1586.5	6571.466666666666	106.19324082032652
499.3335581277464	1586.7666666666667	6543.066666666667	105.52814821247259
500.10355889713264	1586.8	6532.266666666666	104.68213154837306
500.8734873843747	1586.9	6521.6	105.64705921924828
501.6433435873074	1586.7	6531.766666666666	105.73236258627567
502.4131275037657	1587.2333333333333	6538.4	105.41714312043557
503.1828391315842	1586.6666666666667	6543.233333333334	104.42082890314926
503.95247846859786	1586.2333333333333	6563.1	104.86441261693919
504.72204551264144	1586.7	6587.633333333333	104.67324928196666
505.49154026154974	1586.5333333333333	6629.433333333333	104.7147344064249
506.2609627131576	1586.4666666666667	6670.266666666666	105.6656899974152
507.03031286529983	1587.3	6714.566666666667	104.43360494769696
507.7995907158112	1586.3333333333333	6781.6	105.51575775651821
508.5687962625266	1586.5666666666666	6836.466666666666	103.99772527030446
509.33792950328075	1587.0	6916.933333333333	105.04361060994918
510.1069904359085	1586.5333333333333	6983.3	103.16943946330382
510.8759790582447	1586.6	7071.766666666666	104.1117462847846
511.6448953681241	1585.8333333333333	7161.733333333334	104.75824541082642
512.4137393633815	1586.8333333333333	7266.7	104.87671254073705
513.1825110418519	1586.3666666666666	7352.066666666667	103.59216280691335
513.9512104013698	1586.9	7467.266666666666	105.31740446661989
514.7198374397702	1586.6666666666667	7582.5	104.297243903321
515.4883921548881	1586.3666666666666	7686.8	104.04405625667047
516.2568745445578	1586.9	7789.133333333333	104.4517468357702
517.0252846066146	1586.3333333333333	7884.433333333333	104.69794849216369
517.793622338893	1586.6666666666667	7996.0	104.74151053611526
518.561887739228	1586.6	8085.0	104.41387072741207
519.3300808054544	1586.3	8185.733333333334	104.61830809696342
520.0982015354069	1586.7666666666667	8279.0	105.40901396824476
520.8662499269203	1586.3333333333333	8363.4	104.39875417356268
521.6342259778296	1586.5666666666666	8446.133333333333	104.13889859968884
522.4021296859694	1587.4666666666667	8535.433333333332	104.10600436421836
523.1699610491747	1586.4666666666667	8615.933333333332	104.1632143858927
523.9377200652801	1585.7666666666667	8657.8	103.71769388559423
524.7054067321207	1586.9	8726.533333333333	103.98080907137059
525.4730210475309	1586.9666666666667	8776.9	102.20325238208368
526.2405630093459	1587.0333333333333	8854.066666666668	103.88267410429289
527.0080326154003	1587.1666666666667	8902.533333333333	103.58245557055183
527.7754298635291	1587.4333333333334	8950.866666666667	103.50263471409365
528.5427547515668	1587.7666666666667	9005.5	103.05101519619504
529.3100072773485	1587.0333333333333	9038.466666666667	102.57699755816581
530.077187438709	1586.3333333333333	9088.0	103.50904875392918
530.8442952334829	1586.7666666666667	9129.366666666667	102.96761724365031
531.6113306595051	1586.2333333333333	9178.733333333334	103.45611944544801
532.3782937146104	1587.4333333333334	9206.466666666667	104.23868729479612
533.1451843966338	1587.4	9247.266666666666	104.2449373384825
533.9120027034099	1585.7666666666667	9270.966666666667	101.82541209671254
534.6787486327736	1586.7333333333333	9313.3	103.7902125217801
535.4454221825597	1586.5333333333333	9347.133333333333	103.61959084034109
536.212023350603	1586.7	9375.6	102.92126068335203
536.9785521347383	1586.6666666666667	9408.333333333334	102.96017894986709
537.7450085328004	1586.9333333333334	9442.933333333332	102.87283260413851
538.5113925426242	1586.5333333333333	9464.366666666667	102.79797960657072
539.2777041620444	1587.3	9482.366666666667	102.36613136405039
540.0439433888959	1586.3	9512.5	103.55344720657506
540.8101102210134	1586.5	9529.133333333333	102.54923205188106
541.5762046562318	1586.7	9544.833333333334	102.2641459393751
542.3422266923859	1586.5	9565.833333333334	102.60767602375482
543.1081763273105	1586.4333333333334	9585.666666666666	102.51686367028924
543.8740535588404	1587.3333333333333	9610.866666666667	103.95333732695462
544.6398583848105	1586.5333333333333	9583.133333333333	101.37361147674444
545.4055908030555	1586.5	9577.466666666667	100.9761159691651
546.1712508114102	1586.1	9611.066666666668	102.2169994590117
546.9368384077096	1586.7333333333333	9623.866666666667	102.56460778742412
547.7023535897882	1586.2333333333333	9644.9	102.70366075989683
548.4677963554811	1586.3	9638.966666666667	101.7434785106167
549.2331667026231	1587.1	9643.2	102.67456139137539
549.9984646290487	1586.2333333333333	9618.3	101.2017844311624
550.7636901325931	1587.1666666666667	9629.433333333332	102.69366389795093
551.5288432110908	1586.1	9606.766666666666	102.15317802961349
552.2939238623768	1586.5333333333333	9618.266666666666	103.32324783213012
553.0589320842859	1586.9333333333334	9606.433333333332	101.76586246079471
553.8238678746528	1586.7333333333333	9596.333333333334	101.40513445437686
554.5887312313124	1587.3333333333333	9598.033333333333	102.10212752671036
555.3535221520995	1586.9333333333334	9604.966666666667	101.18243818903203
556.1182406348488	1586.9333333333334	9613.966666666667	101.68104325055077
556.8828866773954	1586.7	9609.266666666666	100.85849525708052
557.6474602775738	1586.4333333333334	9613.9	101.54269216125515
558.411961433219	1586.5666666666666	9614.266666666666	101.65785501789001
559.1763901421657	1586.3333333333333	9621.5	101.4239798304809
559.9407464022488	1586.8333333333333	9632.2	101.1088004404045
560.7050302113031	1587.3666666666666	9646.833333333334	101.83973945222361
561.4692415671633	1587.3333333333333	9655.8	100.68568593197045
562.2333804676643	1587.2333333333333	9677.766666666666	101.67052679799009
562.997446910641	1586.5	9692.733333333334	102.08756101793112
563.7614408939281	1586.6666666666667	9704.166666666666	102.1805057045921
564.5253624153604	1587.1	9710.833333333334	101.07214984769223
565.2892114727728	1586.9	9740.633333333333	101.06348460644497
566.0529880639999	1586.6666666666667	9752.166666666666	101.63599216265051
566.8166921868768	1586.8	9772.533333333333	101.77981368254048
567.5803238392382	1586.7666666666667	9766.266666666666	100.93957032651014
568.3438830189189	1586.4	9796.233333333334	101.71952486183723
569.1073697237535	1586.3333333333333	9833.4	101.22673513995595
569.8707839515772	1586.5666666666666	9841.366666666667	101.51856319984732
570.6341257002246	1587.4333333333334	9830.0	101.42205387801881
571.3973949675305	1586.7	9856.733333333334	101.25711952866243
572.1605917513298	1587.2666666666667	9883.9	101.53928962215427
572.9237160494572	1587.1	9888.066666666668	100.03022429396398
573.6867678597476	1586.3333333333333	9891.633333333333	100.19760011688977
574.4497471800358	1586.1333333333334	9918.4	102.28433231930873
575.2126540081566	1587.0	9936.7	102.04359481800101
575.9754883419448	1587.2333333333333	9933.966666666667	101.52756965135416
576.7382501792351	1586.9666666666667	9938.666666666666	100.68297384396212
577.5009395178625	1586.4	9957.933333333332	101.18887091187646
578.2635563556619	1587.3	9968.966666666667	101.15358518409393
579.0261006904677	1586.4666666666667	9967.0	100.5349204828446
579.7885725201152	1586.1	9993.033333333333	101.23293656600792
580.5509718424388	1586.6333333333334	10009.7	100.91054347377778
581.3132986552736	1586.1333333333334	10035.833333333334	100.41228199162325
582.0755529564542	1587.0333333333333	10042.2	99.7335119822949
582.8377347438156	1587.1666666666667	10055.233333333334	101.29481528640382
583.5998440151925	1586.8	10072.766666666666	100.85407062475218
584.3618807684197	1586.6333333333334	10106.166666666666	100.3770361511827
585.123845001332	1586.6333333333334	10136.866666666667	100.73332682658484
585.8857367117644	1586.7666666666667	10161.333333333334	99.95879397801826
586.6475558975515	1587.4333333333334	10197.433333333332	100.88776934910324
587.4093025565281	1586.3	10254.8	100.40180883228899
588.1709766865292	1586.6	10298.6	101.12613265219883
588.9325782853895	1586.2333333333333	10342.633333333333	101.24155437223601
589.6941073509438	1586.8666666666666	10403.933333333332	101.02923747774504
590.4555638810269	1586.8	10459.9	101.36517018620408
591.2169478734736	1586.2	10535.366666666667	101.15677979785688
591.9782593261189	1586.5333333333333	10608.166666666666	101.04797494324409
592.7394982367973	1586.7333333333333	10702.8	101.0938861556682
593.5006646033439	1586.4333333333334	10793.6	101.00149790401078
594.2617584235933	1586.9333333333334	10890.933333333332	101.63849522869666
595.0227796953804	1586.7	10988.133333333333	101.99098777886427
595.78372841654	1586.4333333333334	11076.0	102.28743031313529
596.544604584907	1586.1333333333334	11202.8	102.25097314109573
597.3054081983161	1586.5333333333333	11316.933333333332	102.27212949118179
598.0661392546021	1587.0	11426.6	102.46886696728417
598.8267977515999	1586.5333333333333	11538.266666666666	102.14294769018743
599.5873836871442	1586.9666666666667	11683.266666666666	103.27464081453465
600.34789705907	1586.5333333333333	11799.4	103.29603730882876
601.1083378652119	1586.8	11948.8	104.19895140947622
601.8687061034049	1586.2333333333333	12066.2	103.87261425304845
602.6290017714836	1586.4	12215.266666666666	105.3972899073657
603.3892248672829	1586.3	12355.566666666668	105.18725030349943
604.1493753886377	1587.5666666666666	12492.833333333334	104.64533282268164
604.9094533333828	1587.0666666666666	12633.833333333334	104.73713753149592
605.6694586993528	1587.0	12765.233333333334	105.45942138533765
606.4293914843829	1587.0	12889.4	104.83270471092852
607.1892516863076	1586.5	13025.7	104.15636072032183
607.9490393029618	1587.0	13154.433333333332	102.58075266388545
608.7087543321802	1586.3	13289.833333333334	102.0641610922432
609.4683967717978	1586.6	13453.966666666667	103.01819776462179
610.2279666196492	1586.5666666666666	13575.133333333333	102.81032905633194
610.9874638735695	1587.2666666666667	13725.233333333334	102.69732803688949
611.7468885313933	1585.8	13850.866666666667	102.91122085726482
612.5062405909555	1586.5	13970.6	101.917653619744
613.2655200500909	1585.9333333333334	14102.566666666668	101.6768983664256
614.0247269066342	1586.8666666666666	14207.366666666667	101.65455727682479
614.7838611584203	1586.3	14302.766666666666	100.94757569670914
615.5429228032841	1587.1	14410.633333333333	100.3054350647195
616.3019118390603	1587.1666666666667	14523.133333333333	100.67410303461017
617.0608282635836	1587.1333333333334	14616.833333333334	101.25752472975962
617.8196720746892	1586.9333333333334	14702.833333333334	101.1546839563599
618.5784432702114	1586.4666666666667	14811.233333333334	101.95876066282284
619.3371418479854	1587.0	14882.966666666667	100.9905729364366
620.0957678058459	1586.6666666666667	14943.7	100.40960737699743
620.8543211416277	1585.9333333333334	14982.4	99.05519904888415
621.6128018531655	1586.3333333333333	15067.133333333333	100.13846023319154
622.3712099382943	1586.2666666666667	15128.466666666667	100.03842990031916
623.1295453948488	1586.1333333333334	15194.233333333334	100.63519619634049
623.8878082206638	1586.5	15252.033333333333	100.55991212085321
624.6459984135743	1586.0333333333333	15302.9	100.38525733955353
625.4041159714149	1586.8	15349.066666666668	100.28707461832215
626.1621608920203	1586.9	15377.366666666667	99.79350553305974
626.9201331732256	1586.7	15415.266666666666	100.02586933939381
627.6780328128656	1586.8333333333333	15470.333333333334	100.6301326782169
628.4358598087749	1586.4666666666667	15518.533333333333	100.15964302890956
629.1936141587885	1586.1666666666667	15552.933333333332	100.30533375319749
629.9512958607411	1586.5	15584.633333333333	100.5958876784093
630.7089049124675	1586.6	15581.366666666667	100.30502982335396
631.4664413118026	1586.4333333333334	15603.033333333333	100.7801026891182
632.2239050565811	1587.4	15620.233333333334	100.34465235049335
632.9812961446379	1586.1333333333334	15652.633333333333	101.43472932242065
633.7386145738079	1586.4333333333334	15673.666666666666	101.82227840967005
634.4958603419257	1587.2333333333333	15662.933333333332	101.79018146192266
635.2530334468262	1586.2	15650.733333333334	101.46240802257857
636.0101338863443	1585.8333333333333	15648.333333333334	102.04107408876116
636.7671616583146	1586.3	15643.733333333334	102.596095852211
637.5241167605723	1586.9333333333334	15620.266666666666	102.07920408710318
638.2809991909518	1586.7333333333333	15617.833333333334	102.20847485807259
639.037808947288	1586.3666666666666	15592.6	102.41834910598106
639.7945460274159	1586.3666666666666	15555.766666666666	101.46844022505013
640.5512104291702	1586.8	15539.3	101.89412449806485
641.3078021503857	1586.5666666666666	15540.033333333333	102.29826888758846
642.0643211888971	1586.4666666666667	15516.5	102.03074283140634
642.8207675425394	1585.7333333333333	15493.566666666668	101.60497864911558
643.5771412091474	1587.0	15490.633333333333	101.68824588599679
644.3334421865558	1586.9666666666667	15496.433333333332	102.06521485045205
645.0896704725996	1587.0333333333333	15478.9	101.88543463074282
645.8458260651132	1586.3333333333333	15446.933333333332	101.4355432950622
646.6019089619319	1586.5333333333333	15395.633333333333	101.18642889930007
647.3579191608902	1585.9	15368.6	101.48964958291964
648.1138566598231	1586.3333333333333	15358.366666666667	102.63935734300206
648.8697214565653	1586.4333333333334	15358.733333333334	102.59318302597696
649.6255135489516	1586.3	15318.833333333334	102.44235632120902
650.3812329348169	1586.6333333333334	15298.133333333333	103.01427412240304
651.1368796119959	1585.9333333333334	15337.6	103.55180743570901
651.8924535783235	1586.3666666666666	15334.366666666667	103.79557090322359
652.6479548316345	1587.2666666666667	15317.233333333334	104.32615973151665
653.4033833697637	1586.7666666666667	15284.333333333334	103.92529861711333
654.1587391905458	1586.3	15270.8	105.16669657612525
654.9140222918159	1586.7666666666667	15262.4	106.29181413243067
655.6692326714084	1587.1	15265.4	106.90006720695683
656.4243703271585	1587.0666666666666	15280.466666666667	107.67444984110712
657.1794352569008	1586.7	15316.266666666666	109.75162668378478
657.9344274584702	1586.4333333333334	15321.433333333332	110.9183300737803
658.6893469297014	1586.3666666666666	15344.466666666667	112.43530816148217
659.4441936684294	1586.5333333333333	15381.4	115.3988026693591
660.1989676724888	1586.5333333333333	15394.4	116.57372190303232
660.9536689397146	1586.3333333333333	15431.0	118.68918982538841
661.7082974679414	1586.2	15462.566666666668	120.73641607480633
662.4628532550042	1586.8	15502.233333333334	122.78335248088888
663.2173362987378	1585.7	15572.6	125.62825063952448
663.9717465969768	1586.4333333333334	15642.4	127.06453046667379
664.7260841475563	1587.2666666666667	15676.433333333332	128.6953443771415
665.480348948311	1585.9666666666667	15742.733333333334	131.05610864761016
666.2345409970756	1586.2	15823.266666666666	132.83413533915692
666.988660291685	1586.7	15907.1	134.19130690084296
667.742706829974	1587.3666666666666	15950.133333333333	134.41260278051752
668.4966806097776	1586.6333333333334	16015.233333333334	134.2639896108731
669.2505816289303	1586.5666666666666	16103.1	134.34478812814933
670.0044098852671	1587.4	16179.7	134.48028469101942
670.7581653766227	1585.8	16284.666666666666	134.02097455162146
671.511848100832	1587.1333333333334	16396.466666666667	133.05456112373096
672.2654580557298	1586.5666666666666	16469.533333333333	131.8117021562222
673.0189952391509	1586.2	16551.7	129.64567614956022
673.7724596489301	1587.1	16671.3	128.16573002344373
674.5258512829022	1586.8	16822.7	127.0338085062522
675.279170138902	1586.4666666666667	16949.166666666668	124.86932504600419
676.0324162147645	1586.0666666666666	17072.566666666666	123.28452468502833
676.7855895083242	1585.7333333333333	17165.6	120.02097594709343
677.5386900174161	1586.3	17266.8	117.51859396567899
678.2917177398749	1587.3333333333333	17378.866666666665	116.16327220666008
679.0446726735356	1586.7	17527.566666666666	114.33093623144077
679.797554816233	1587.0	17659.666666666668	111.85329568120741
680.5503641658016	1587.5333333333333	17766.4	108.97066176120195
681.3031007200765	1586.6666666666667	17862.133333333335	107.5735934314446
682.0557644768925	1586.2666666666667	17943.966666666667	106.10982866827139
682.8083554340842	1586.3333333333333	18004.2	103.42719987041959
683.5608735894867	1586.7	18139.433333333334	102.99527156507469
684.3133189409347	1586.4666666666667	18272.466666666667	102.28528072911199
685.0656914862628	1585.9333333333334	18409.3	101.20658362809635
685.8179912233061	1586.9333333333334	18535.8	100.4625101547027
686.5702181498993	1586.6	18667.566666666666	99.47518106240764
687.3223722638772	1587.1	18807.0	98.42968175051405
688.0744535630747	1586.5666666666666	18913.9	97.26000743732666
688.8264620453265	1586.5	19051.866666666665	96.75545663964645
689.5783977084674	1586.8	19202.3	96.82475924460338
690.3302605503324	1586.5	19312.566666666666	96.07127879596322
691.082050568756	1586.6333333333334	19398.633333333335	95.1782753826571
691.8337677615733	1587.1	19490.933333333334	95.53761660006874
692.585412126619	1586.9333333333334	19590.033333333333	95.17900086561123
693.3369836617278	1587.4	19671.233333333334	94.81271783835687
694.0884823647348	1586.5333333333333	19764.266666666666	94.36269359189666
694.8399082334745	1585.9666666666667	19821.633333333335	94.59318439063865
695.5912612657819	1586.8	19862.7	92.55218811159092
696.3425414594917	1586.5333333333333	19951.466666666667	93.48708476993401
697.0937488124388	1586.5333333333333	20028.9	93.34897274308015
697.8448833224579	1587.0666666666666	20088.066666666666	93.4477265540352
698.5959449873841	1586.3333333333333	20120.3	93.24682127459693
699.3469338050518	1587.2666666666667	20158.533333333333	93.4659947545648
700.0978497732962	1587.2333333333333	20207.266666666666	93.31726819476326
700.8486928899517	1586.9666666666667	20251.6	93.56954166048675
701.5994631528534	1586.5	20274.933333333334	93.30981308465495
702.3501605598362	1586.3666666666666	20270.633333333335	93.03919771979272
703.1007851087347	1587.0333333333333	20275.5	93.08018052735103
703.8513367973837	1586.4	20316.4	93.31451212846068
704.6018156236181	1586.5	20312.733333333334	92.87470400655884
705.3522215852728	1586.9333333333334	20345.966666666667	93.35621845052367
706.1025546801824	1587.3333333333333	20309.066666666666	92.86128975262079
706.8528149061818	1586.4666666666667	20294.066666666666	93.77323862111376
707.603002261106	1587.4666666666667	20277.3	94.10163422120658
708.3531167427894	1586.9	20266.2	93.80774537544744
709.1031583490673	1587.1	20196.366666666665	93.27334598574951
709.8531270777742	1586.2333333333333	20139.266666666666	91.91272816761955
710.6030229267449	1587.1666666666667	20067.466666666667	91.6526108371428
711.3528458938142	1586.5333333333333	20031.633333333335	92.98728857159334
712.1025959768172	1586.3	19962.666666666668	92.53709357621621
712.8522731735884	1586.0	19884.466666666667	91.7951318053711
713.6018774819628	1586.8	19821.466666666667	91.9399739433751
714.351408899775	1586.4333333333334	19738.4	91.58862466986506
715.1008674248601	1587.1666666666667	19675.633333333335	91.46236108598652
715.8502530550527	1586.7	19574.166666666668	91.3227040463138
716.5995657881876	1586.6666666666667	19432.266666666666	91.0616227044078
717.3488056220998	1586.1666666666667	19367.2	92.04612352773462
718.097972554624	1586.4666666666667	19295.466666666667	92.08627002889236
718.8470665835949	1586.3333333333333	19234.033333333333	92.05926475676372
719.5960877068475	1586.3333333333333	19174.7	91.60269281532105
720.3450359222164	1586.4333333333334	19106.166666666668	92.22303044569072
721.0939112275368	1586.7666666666667	19042.066666666666	91.86507547613421
721.842713620643	1586.5666666666666	18989.166666666668	91.78534704815549
722.5914430993702	1586.8	18899.833333333332	90.92873264191932
723.340099661553	1586.4333333333334	18826.466666666667	89.9480978891243
724.0886833050263	1586.9	18836.033333333333	90.37461137132027
724.837194027625	1586.9333333333334	18827.8	90.52516487732697
725.5856318271836	1587.0	18818.766666666666	91.057759119265
726.3339967015373	1586.5666666666666	18784.8	90.30919263654712
727.0822886485207	1586.7333333333333	18768.766666666666	90.33745489028037
727.8305076659686	1586.4666666666667	18727.266666666666	90.58012897365141
728.5786537517159	1586.0666666666666	18698.6	91.40278608811873
729.3267269035974	1586.4666666666667	18645.9	91.2722366878972
730.0747271194479	1586.8	18611.9	91.22422257861773
730.822654397102	1587.0666666666666	18587.733333333334	91.95799969905903
731.5705087343949	1586.8	18525.033333333333	91.78208742529776
732.3182901291611	1587.1	18456.033333333333	90.66302527642685
733.0659985792356	1585.8	18443.366666666665	90.19162575317269
733.8136340824532	1586.9666666666667	18424.533333333333	89.39395069849768
734.5611966366486	1586.5333333333333	18416.833333333332	89.3163464270036
735.3086862396566	1586.7333333333333	18407.933333333334	90.08422397188316
736.056102889312	1586.6	18400.833333333332	89.98269140220896
736.8034465834498	1586.2	18431.466666666667	90.7252610811748
737.5507173199047	1587.3333333333333	18429.833333333332	90.89439426440862
738.2979150965115	1587.2333333333333	18419.933333333334	90.4149216468795
739.045039911105	1586.3333333333333	18373.066666666666	89.9343038617865
739.79209176152	1586.6	18375.966666666667	90.19553373941997
740.5390706455914	1586.8333333333333	18375.766666666666	90.27560293288278
741.285976561154	1586.1333333333334	18363.466666666667	90.35029896461128
742.0328095060426	1587.4	18365.466666666667	90.97208368655508
742.7795694780918	1586.0333333333333	18356.4	90.18479779639604
743.5262564751367	1586.0	18331.8	89.59170199845077
744.272870495012	1586.2666666666667	18311.4	89.73595481896533
745.0194115355524	1586.7666666666667	18252.933333333334	89.97442376276717
745.765879594593	1586.6666666666667	18242.133333333335	90.69041483417689
746.5122746699683	1586.8333333333333	18235.633333333335	90.16753391602207
747.2585967595134	1587.1333333333334	18254.566666666666	90.95093010767908
748.0048458610628	1586.8666666666666	18262.566666666666	90.50603924801469
748.7510219724516	1586.6	18278.366666666665	89.98753714867321
749.4971250915144	1586.9666666666667	18288.733333333334	89.49395747386691
750.243155216086	1586.5333333333333	18309.233333333334	89.18137559890394
750.9891123440015	1587.6666666666667	18358.766666666666	88.89259100681787
751.7349964730954	1586.9666666666667	18441.033333333333	89.88588039691976
752.4808076012027	1586.4	18506.666666666668	90.3203900010965
753.2265457261582	1586.9	18538.2	90.05465625266858
753.9722108457964	1586.9333333333334	18558.966666666667	89.80024401533151
754.7178029579526	1586.3	18575.766666666666	89.56487057190779
755.4633220604613	1586.3333333333333	18638.066666666666	90.92018428928172
756.2087681511574	1586.4	18665.033333333333	90.54472599025176
756.9541412278757	1586.5	18695.5	89.57811125078466
757.699441288451	1586.5333333333333	18772.833333333332	89.98598235050525
758.4446683307182	1586.3333333333333	18811.733333333334	89.20761482911676
759.1898223525119	1586.1333333333334	18903.366666666665	90.07536260886718
759.9349033516671	1586.9333333333334	18950.066666666666	90.25500976071885
760.6799113260186	1587.4666666666667	19045.266666666666	90.0979246833611
761.424846273401	1586.3333333333333	19100.9	89.5428827901294
762.1697081916495	1585.9666666666667	19135.033333333333	89.501486823231
762.9144970785986	1587.6666666666667	19184.033333333333	89.7732530869408
763.6592129320832	1586.8666666666666	19281.066666666666	90.48096231790029
764.4038557499381	1587.0666666666666	19324.3	90.1043744981001
765.1484255299982	1586.7	19379.0	89.88363194022283
765.8929222700982	1586.1333333333334	19427.466666666667	89.988426011454
766.637345968073	1586.2	19494.9	89.70984201915978
767.3816966217572	1586.6	19587.166666666668	89.21837313526903
768.1259742289859	1586.7666666666667	19664.033333333333	89.01454580296567
768.8701787875938	1587.5333333333333	19759.633333333335	89.0514671546739
769.6143102954156	1586.5666666666666	19833.2	89.52746100926642
770.3583687502863	1586.3666666666666	19881.466666666667	88.7367662653871
771.1023541500406	1586.8333333333333	19951.266666666666	89.14368505592121
771.8462664925133	1587.2	20010.333333333332	88.04636218529012
772.5901057755393	1586.9333333333334	20118.9	89.03564983646676
773.3338719969533	1586.3	20174.733333333334	88.1675140068941
774.0775651545903	1587.3333333333333	20278.433333333334	89.19262615955634
774.8211852462848	1587.1666666666667	20395.0	89.93128219678096
775.5647322698719	1586.5666666666666	20482.833333333332	88.82050853146309
776.3082062231862	1586.0333333333333	20528.633333333335	88.25163637730287
777.0516071040627	1586.7666666666667	20577.466666666667	88.41946836892974
777.7949349103361	1587.1333333333334	20696.1	88.77754671896052
778.5381896398412	1587.3666666666666	20837.133333333335	88.76377619990626
779.281371290413	1586.4333333333334	20942.833333333332	88.25363572118337
780.024479859886	1586.6333333333334	21029.066666666666	87.97852653997218
780.7675153460953	1586.8333333333333	21131.9	87.78391239984988
781.5104777468754	1585.5	21238.933333333334	87.87771526547239
782.2533670600615	1586.7	21341.8	88.41927890357691
782.996183283488	1587.0666666666666	21468.866666666665	89.04435731457528
783.73892641499	1586.4	21579.066666666666	88.27122484910515
784.4815964524023	1586.6666666666667	21712.033333333333	89.00677486364695
785.2241933935596	1586.1	21828.3	89.60366738736123
785.9667172362967	1586.6666666666667	21921.8	89.15697065153593
786.7091679784486	1586.6666666666667	22004.5	88.95813218002901
787.4515456178499	1587.0333333333333	22067.966666666667	88.21478337864643
788.1938501523355	1586.7333333333333	22185.666666666668	88.77937860951646
788.9360815797401	1586.6	22274.0	88.02569605631452
789.6782398978987	1586.0333333333333	22367.866666666665	87.71377552361476
790.420325104646	1586.2666666666667	22490.7	87.05354316226273
791.1623371978169	1587.3666666666666	22620.6	87.05367609702206
791.9042761752461	1586.5333333333333	22738.866666666665	87.48208043248593
792.6461420347684	1586.8	22828.733333333334	86.2356509678377
793.3879347742187	1586.7	22975.0	86.99265069923223
794.1296543914318	1587.1333333333334	23139.3	87.94043443917296
794.8713008842426	1587.2	23201.5	87.77506849204927
795.6128742504857	1586.9	23334.6	88.55846958336357
796.354374487996	1586.2666666666667	23423.633333333335	87.84193359565332
797.0958015946084	1587.1	23552.1	88.00641946998755
797.8371555681575	1586.2333333333333	23702.1	88.14175080702856
798.5784364064783	1587.2	23781.266666666666	88.32642963717942
799.3196441074057	1586.5	23886.533333333333	88.83666825869666
800.0607786687742	1586.8333333333333	23988.266666666666	88.91300260505206
800.8018400884189	1586.7666666666667	24108.566666666666	87.96862951554607
801.5428283641745	1586.6666666666667	24194.166666666668	88.42254312284066
802.2837434938757	1587.2	24253.133333333335	88.64657339222212
803.0245854753575	1586.6666666666667	24350.666666666668	89.21615561502972
803.7653543064547	1586.0333333333333	24423.733333333334	88.73722180977835
804.5060499850019	1586.0666666666666	24519.3	88.19501939434497
805.2466725088342	1586.8666666666666	24629.066666666666	87.41845559607496
805.9872218757862	1586.5333333333333	24728.3	86.92788203390639
806.7276980836928	1586.6	24898.7	87.76013590615311
807.4681011303886	1585.9	25035.8	88.07655066183433
808.2084310137088	1586.3	25058.933333333334	86.92443948333114
808.948687731488	1586.7333333333333	25193.633333333335	87.39090151911255
809.688871281561	1586.9	25262.366666666665	86.94328145658918
810.4289816617627	1587.0	25353.733333333334	87.14293417428526
811.1690188699278	1586.8333333333333	25458.366666666665	87.28111757755062
811.9089829038911	1586.4333333333334	25474.0	86.93185928892407
812.6488737614875	1586.7666666666667	25573.066666666666	87.60158340868723
813.3886914405518	1586.3333333333333	25702.6	87.6043572661071
814.1284359389189	1586.7	25868.166666666668	87.52899078672732
814.8681072544233	1586.8	26014.6	88.24415218171971
815.6077053849002	1586.6333333333334	26072.166666666668	88.03015393119414
816.3472303281842	1586.5666666666666	26098.766666666666	88.04188620319549
817.0866820821101	1586.5	26136.633333333335	87.34349953812723
817.8260606445127	1586.7	26219.766666666666	87.29588072911127
818.5653660132269	1587.0333333333333	26310.666666666668	87.16936858641296
819.3045981860876	1586.4	26425.9	87.76449360143758
820.0437571609293	1586.2666666666667	26520.933333333334	86.4707233405752
820.7828429355872	1586.3	26582.533333333333	87.21594600902705
821.5218555078957	1586.4333333333334	26630.766666666666	86.8885334798454
822.26079487569	1586.7666666666667	26691.333333333332	87.71296362715852
822.9996610368046	1586.6333333333334	26689.266666666666	86.6630803334701
823.7384539890745	1585.7666666666667	26759.433333333334	87.0968257869094
824.4771737303345	1586.6	26862.466666666667	87.71099491064254
825.2158202584193	1586.4333333333334	26973.5	86.97952022089125
825.9543935711638	1585.9666666666667	27087.733333333334	87.21155104419587
826.6928936664028	1586.2333333333333	27189.7	87.63607269337056
827.4313205419711	1586.5666666666666	27258.233333333334	87.08451661749393
828.1696741957036	1586.8333333333333	27354.733333333334	87.49763375410643
828.907954625435	1586.2666666666667	27416.033333333333	87.28059504431722
829.646161829	1586.5	27561.6	87.5165523919052
830.3842958042337	1586.5666666666666	27633.0	87.06903719906397
831.1223565489707	1585.1666666666667	27664.933333333334	86.64417157360724
831.8603440610459	1585.8333333333333	27716.966666666667	86.12053810136366
832.598258338294	1587.0	27778.866666666665	85.94957168993471
833.3360993785501	1586.7	27900.9	86.39909040908312
834.0738671796487	1586.8333333333333	28023.233333333334	86.60201254816445
834.8115617394246	1586.3333333333333	28118.666666666668	86.69306836490969
835.5491830557129	1586.4333333333334	28258.366666666665	86.3334858593875
836.2867311263482	1586.5	28306.433333333334	86.68749632661795
837.0242059491653	1586.7666666666667	28390.5	86.7271297099254
837.7616075219992	1586.9	28446.466666666667	86.65460678443576
838.4989358426844	1586.1666666666667	28457.7	86.96321703551929
839.2361909090561	1587.0333333333333	28475.0	86.47381415492777
839.9733727189487	1587.0666666666666	28586.1	86.58730783979259
840.7104812701973	1586.0666666666666	28764.033333333333	86.45579376701295
841.4475165606366	1587.0333333333333	28912.1	87.21310727745345
842.1844785881015	1586.1333333333334	29068.2	88.41959183691307
842.9213673504267	1586.9333333333334	29152.333333333332	88.42762885219855
843.6581828454471	1586.6	29129.933333333334	88.4102043383823
844.3949250709974	1587.0333333333333	29163.266666666666	88.00705901383088
845.1315940249126	1587.6	29256.966666666667	87.71402292710344
845.8681897050272	1587.0666666666666	29359.4	87.64901406608068
846.6047121091764	1586.1666666666667	29465.633333333335	87.61827439669807
847.3411612351948	1586.6	29537.4	87.11288655328738
848.0775370809172	1586.7333333333333	29546.633333333335	86.4347050432255
848.8138396441784	1586.3	29543.433333333334	85.00656327986523
849.5500689228132	1587.2	29665.166666666668	85.36575240716057
850.2862249146566	1585.6666666666667	29839.1	86.2495498461631
851.0223076175432	1585.9333333333334	29974.633333333335	85.49828849854977
851.7583170293079	1586.8	30228.166666666668	85.69862277200126
852.4942531477856	1586.0666666666666	30334.333333333332	85.86470043622953
853.2301159708109	1586.2333333333333	30302.366666666665	84.91226514345365
853.9659054962187	1587.0	30350.966666666667	85.73378246869846
854.7016217218439	1586.2333333333333	30394.933333333334	86.35532826357027
855.4372646455213	1586.1	30491.7	86.3203879368207
856.1728342650856	1587.0333333333333	30598.466666666667	86.09929512433035
856.9083305783716	1586.7666666666667	30768.133333333335	86.69682397955738
857.6437535832143	1586.3333333333333	30913.533333333333	87.28561316415835
858.3791032774483	1587.0	31014.766666666666	87.18078594766632
859.1143796589085	1586.5666666666666	31026.033333333333	87.38108041718384
859.8495827254299	1586.3	31115.1	88.13746140163306
860.5847124748469	1586.1333333333334	31125.433333333334	87.67852593764431
861.3197689049947	1587.5666666666666	31213.533333333333	87.43981963779827
862.0547520137079	1586.8333333333333	31423.166666666668	87.54670827198129
862.7896617988213	1587.3666666666666	31590.0	88.13689690064712
863.5244982581698	1586.9333333333334	31716.533333333333	87.41259366717883
864.2592613895882	1586.6666666666667	31725.766666666666	87.76697379663686
864.9939511909114	1586.5	31723.866666666665	87.59504743632263
865.728567659974	1586.4333333333334	31775.866666666665	87.68229092760642
866.4631107946109	1586.1333333333334	31857.766666666666	88.2170109639399
867.197580592657	1585.9	31918.033333333333	87.38531917033457
867.931977051947	1586.4666666666667	32023.5	87.28437433141703
868.6663001703158	1586.8666666666666	32043.2	87.38758336205285
869.4005499455982	1586.9666666666667	32048.733333333334	87.53074123470341
870.1347263756289	1586.5666666666666	32028.866666666665	87.03632561432784
870.8688294582428	1586.3333333333333	32140.8	86.98069629895363
871.6028591912748	1586.4666666666667	32262.2	86.38246453312566
872.3368155725594	1586.2	32435.366666666665	86.32494679871874
873.0706985999318	1586.3666666666666	32468.766666666666	86.26392327014058
873.8045082712266	1586.5666666666666	32538.966666666667	86.33277966467448
874.5382445842787	1586.0666666666666	32625.2	86.5028881155084
875.2719075369228	1586.6	32759.333333333332	86.48371195754292
876.0054971269938	1586.2	32950.46666666667	87.21008004736875
876.7390133523264	1587.5333333333333	33147.9	87.01090862819797
877.4724562107556	1586.4666666666667	33402.333333333336	87.32867675530706
878.2058257001161	1586.4333333333334	33613.333333333336	87.08212841628723
878.9391218182427	1586.9333333333334	33735.53333333333	86.62874242013889
879.6723445629702	1586.2666666666667	33809.5	86.56464088604451
880.4054939321335	1586.5333333333333	33877.6	85.46465826442116
881.1385699235674	1586.2333333333333	34089.96666666667	84.79133346685634
881.8715725351066	1586.5666666666666	34335.3	84.77327227224278
882.604501764586	1586.4666666666667	34588.96666666667	85.18776690771335
883.3373576098403	1586.7	34798.26666666667	85.15853333038773
884.0701400687044	1587.0666666666666	34919.53333333333	85.16550054522908
884.8028491390132	1586.0666666666666	34957.46666666667	84.69023672063297
885.5354848186014	1586.2333333333333	35098.066666666666	84.58765430882559
886.2680471053038	1585.9333333333334	35211.73333333333	84.07580611301962
887.0005359969554	1586.6666666666667	35304.833333333336	82.88284092894921
887.7329514913906	1586.2333333333333	35446.63333333333	82.66746380988393
888.4652935864447	1586.3666666666666	35573.6	82.34322815793632
889.1975622799522	1586.4	35766.96666666667	82.38790874981768
889.929757569748	1586.6	36058.9	82.82862684355945
890.6618794536669	1587.0333333333333	36168.433333333334	82.64208760151023
891.3939279295437	1586.2333333333333	36307.1	83.29366193255663
892.1259029952132	1586.6	36444.2	82.88991478551308
892.8578046485103	1586.2	36677.5	82.88283502321451
893.5896328872698	1585.9	36834.4	82.48817607617984
894.3213877093264	1586.3666666666666	37020.76666666667	81.87074387355702
895.0530691125149	1586.0333333333333	37263.666666666664	81.55009858562755
895.7846770946703	1586.9666666666667	37510.76666666667	81.89335338088976
896.5162116536272	1585.8666666666666	37649.36666666667	81.7725581672616
897.2476727872206	1586.8666666666666	37801.6	81.72350464752289
897.9790604932853	1586.7333333333333	37963.26666666667	82.39960200412072
898.7103747696559	1586.5666666666666	38089.26666666667	82.11580602554152
899.4416156141674	1586.6	38288.833333333336	81.95988640128924
900.1727830246544	1586.1	38612.76666666667	83.32810823805274
900.9038769989521	1586.4666666666667	38875.933333333334	83.56219225268872
901.634897534895	1586.3666666666666	39076.23333333333	83.43990995746661
902.365844630318	1586.7	39176.46666666667	82.96233711918897
903.0967182830558	1586.9333333333334	39229.066666666666	83.33390730203318
903.8275184909435	1586.6666666666667	39334.333333333336	83.55151354941383
904.5582452518156	1586.6666666666667	39543.76666666667	84.14662514241063
905.288898563507	1585.9	39717.03333333333	83.81697590837656
906.0194784238527	1586.4333333333334	39839.13333333333	83.69347444820596
906.7499848306873	1586.4666666666667	40058.833333333336	83.68248102602023
907.4804177818455	1585.8	40273.066666666666	83.28254118289033
908.2107772751625	1586.8666666666666	40461.2	83.20392433289653
908.9410633084728	1586.1	40672.566666666666	83.47021063875843
909.6712758796114	1586.5666666666666	40777.76666666667	83.70780326475204
910.4014149864129	1587.2666666666667	40884.7	83.40072100536226
911.1314806267123	1586.2333333333333	41030.933333333334	82.60589692036415
911.8614727983444	1587.2	41227.03333333333	81.60790386500555
912.5913914991438	1586.9	41438.6	81.9649373660294
913.3212367269456	1586.1333333333334	41599.333333333336	82.21262513416441
914.0510084795844	1586.2666666666667	41803.5	82.27715984802904
914.7807067548952	1586.4	41925.63333333333	82.53718315092907
915.5103315507125	1586.5333333333333	41962.73333333333	81.86177166677882
916.2398828648716	1587.0333333333333	42106.7	81.61621281520947
916.9693606952068	1586.8333333333333	42293.066666666666	82.50165004090942
917.6987650395532	1586.0333333333333	42392.23333333333	82.37517559327377
918.4280958957455	1587.5	42484.566666666666	82.37903591946771
919.1573532616186	1586.8	42594.933333333334	81.86736574320939
919.8865371350073	1587.6	42582.833333333336	82.28007975883962
920.6156475137464	1586.0333333333333	42564.96666666667	83.03020351551325
921.3446843956707	1586.0333333333333	42521.03333333333	82.8364468177187
922.0736477786149	1586.5333333333333	42411.86666666667	82.55603236215272
922.802537660414	1586.4333333333334	42376.96666666667	82.28003046587033
923.5313540389027	1586.8333333333333	42413.76666666667	82.21469516778173
924.2600969119159	1585.9333333333334	42461.666666666664	82.43066269705237
924.9887662772883	1586.9	42446.166666666664	82.32504420234437
925.7173621328548	1587.1	42421.666666666664	82.56291216503921
926.4458844764501	1585.8666666666666	42400.933333333334	83.03856844706127
927.1743333059092	1586.8666666666666	42241.3	83.36274890705688
927.9027086190666	1586.5666666666666	41955.066666666666	82.76797098598448
928.6310104137575	1586.8	41527.4	82.7348549306533
929.3592386878165	1586.5666666666666	40965.8	82.26108248718718
930.0873934390784	1585.8	40213.03333333333	81.33756828664106
930.815474665378	1586.0333333333333	39422.3	81.0500958267632
931.5434823645503	1586.4	38496.666666666664	81.41298320598858
932.2714165344298	1587.0333333333333	37431.066666666666	81.52640238339886
932.9992771728516	1586.2333333333333	36381.46666666667	81.93077151531473
933.7270642776504	1586.8	35302.666666666664	81.59290048370823
934.4547778466609	1586.4	34186.53333333333	81.70551161510726
935.1824178777181	1586.4666666666667	33281.166666666664	81.0787875330956
935.9099843686568	1586.5	32620.433333333334	82.25758806847603
936.6374773173115	1586.3666666666666	32112.866666666665	81.68697177012317
937.3648967215174	1586.1333333333334	31750.5	81.84498769634683
938.0922425791092	1585.6666666666667	31590.2	81.99682259753759
938.8195148879216	1586.4	31645.866666666665	81.87146620371817
939.5467136457895	1586.4666666666667	31836.866666666665	81.99968144680881
940.2738388505477	1586.2333333333333	32091.733333333334	81.57874546722341
941.000890500031	1587.1	32521.9	81.19686638397914
941.7278685920743	1586.9333333333334	33082.3	81.09008480198113
942.4547731245123	1586.5333333333333	33747.066666666666	81.36591035440775
943.1816040951798	1587.2	34486.566666666666	81.3070880310815
943.9083615019116	1586.3333333333333	35237.73333333333	81.59043900132086
944.6350453425426	1586.5666666666666	35988.9	81.00004139211137
945.3616556149077	1586.8666666666666	36771.933333333334	81.04246089415732
946.0881923168415	1586.6666666666667	37520.03333333333	81.37541213309893
946.8146554461789	1586.3	38220.066666666666	81.40723043178163
947.5410450007547	1586.4666666666667	38959.433333333334	81.41448288524397
948.2673609784038	1585.8	39692.166666666664	81.00317192542946
948.9936033769609	1586.7666666666667	40463.46666666667	81.29705428526127
949.7197721942608	1585.6666666666667	41167.0	81.5750905115451
950.4458674281384	1587.0	41918.76666666667	81.75127237356921
951.1718890764284	1587.0333333333333	42718.0	81.73177745855072
951.8978371369658	1586.4333333333334	43430.63333333333	81.8806449096127
952.6237116075853	1586.7333333333333	44020.6	82.0241556822861
953.3495124861216	1586.1	44595.9	82.43065293540545
954.0752397704097	1586.7666666666667	45092.4	81.76633650495796
954.8008934582843	1586.3666666666666	45599.0	81.49752430482832
955.5264735475803	1586.3333333333333	46193.1	81.71500255082806
956.2519800361324	1587.1333333333334	46643.23333333333	81.53857748049816
956.9774129217755	1586.6333333333334	47106.333333333336	81.53675886194247
957.7027722023442	1586.0	47497.13333333333	81.46482468717542
958.4280578756737	1586.2333333333333	47811.933333333334	81.3103096477693
959.1532699395985	1586.9	47964.933333333334	81.15778098042695
959.8784083919536	1586.8333333333333	48206.566666666666	80.68715610451783
960.6034732305736	1586.2333333333333	48506.8	80.84872486419259
961.3284644532936	1586.8666666666666	48796.566666666666	81.29281846380944
962.053382057948	1587.0	49140.166666666664	81.14491202794929
962.7782260423721	1586.3666666666666	49389.86666666667	80.77750213095052
963.5029964044004	1587.1	49639.4	80.59799419985325
964.2276931418677	1586.1333333333334	49883.46666666667	80.13269258527484
964.952316252609	1586.5	50098.4	80.66646747537987
965.6768657344589	1586.5666666666666	50189.73333333333	80.49574184767343
966.4013415852523	1586.4666666666667	50358.73333333333	81.1932195615552
967.1257438028242	1587.0666666666666	50431.333333333336	80.8830728168546
967.8500723850091	1586.2333333333333	50524.53333333333	81.03620902832579
968.574327329642	1587.9333333333334	50620.2	80.69588779833839
969.2985086345576	1586.4	50753.5	80.33442619519019
970.0226162975908	1586.3333333333333	50673.6	80.14833968543626
970.7466503165765	1586.5666666666666	50603.933333333334	80.04868004200756
971.4706106893493	1586.8333333333333	50591.86666666667	80.39203755858331
972.1944974137441	1586.9666666666667	50375.1	79.52652958984392
972.9183104875957	1587.2333333333333	50107.833333333336	80.25989354412545
973.6420499087391	1587.0666666666666	49752.86666666667	80.4417989467775
974.3657156750087	1586.5	49525.46666666667	80.92891864892839
975.0893077842397	1587.0666666666666	49266.066666666666	80.67874737839064
975.8128262342667	1586.2	49174.96666666667	80.42751297735684
976.5362710229247	1586.6333333333334	48997.933333333334	79.78898883304366
977.2596421480483	1585.8	48870.2	80.02264714249613
977.9829396074724	1587.0666666666666	48787.13333333333	80.53543215913072
978.7061633990318	1586.8333333333333	48587.166666666664	80.61634494995918
979.4293135205613	1586.8333333333333	48384.066666666666	81.32875988351311
980.1523899698958	1587.4	48206.933333333334	81.02232697246373
980.87539274487	1587.1	48107.5	81.48651787053798
981.5983218433189	1587.3333333333333	48135.833333333336	81.45304563315617
982.3211772630771	1586.6	48206.333333333336	81.06872359803984
983.0439590019795	1586.3666666666666	48410.4	81.93082780203878
983.7666670578608	1586.6	48483.0	81.44005827317174
984.4893014285559	1586.9	48521.166666666664	81.56499754906349
985.2118621118997	1586.2	48430.6	81.11539816242404
985.9343491057269	1586.5	48383.7	80.7472485119009
986.6567624078724	1586.9	48240.5	80.73115037548258
987.3791020161709	1586.9	48145.73333333333	81.12160354105193
988.1013679284573	1586.4333333333334	48088.76666666667	81.37601495599715
988.8235601425663	1587.0	48088.166666666664	81.4458506128786
989.5456786563328	1586.7666666666667	48165.166666666664	80.91335514089087
990.2677234675917	1587.3666666666666	48214.23333333333	79.92316984964546
990.9896945741776	1586.5333333333333	48184.96666666667	79.93750250923864
991.7115919739255	1586.3	48033.03333333333	79.5772591856689
992.4334156646702	1586.8333333333333	47790.833333333336	79.71245453008508
993.1551656442463	1587.3	47422.3	79.38027024384265
993.8768419104888	1586.6	47064.6	79.41202450607636
994.5984444612325	1586.9333333333334	46749.13333333333	79.00857114743987
995.3199732943121	1586.8	46445.4	78.81466900371323
996.0414284075626	1587.0333333333333	46126.73333333333	78.73898329439392
996.7628097988187	1586.7666666666667	45851.63333333333	78.64614222583106
997.4841174659151	1587.3	45591.86666666667	79.1726269402777
998.2053514066869	1586.2333333333333	45246.03333333333	78.96365496804113
998.9265116189687	1586.6333333333334	44827.933333333334	79.70040401598254
999.6475981005952	1586.5666666666666	44252.23333333333	79.75966342041878
1000.3686108494015	1586.6333333333334	43696.36666666667	79.93656827610619
1001.0895498632223	1586.1666666666667	43387.5	79.457833030173
1001.8104151398923	1586.7	43118.2	80.21541786757416
1002.5312066772464	1587.2	42777.96666666667	80.21285053320935
1003.2519244731194	1586.9	42462.166666666664	80.27897734270681
1003.9725685253462	1586.6333333333334	42141.3	80.32932477483914
1004.6931388317614	1586.5	41768.13333333333	80.17017618845314
1005.4136353902	1587.2	41281.2	80.18767599286916
1006.1340581984969	1585.8333333333333	40733.76666666667	79.55785469285192
1006.8544072544867	1586.2333333333333	40139.666666666664	80.65122650195961
1007.5746825560042	1586.6666666666667	39484.666666666664	79.83860539044571
1008.2948841008844	1586.9666666666667	38859.833333333336	79.31021133362279
1009.0150118869618	1586.5	38401.13333333333	79.547021868945
1009.7350659120716	1586.8333333333333	38071.46666666667	79.26164172687164
1010.4550461740483	1586.3	37663.26666666667	79.24200206452747
1011.174952670727	1587.4333333333334	37290.833333333336	79.4007392177066
1011.8947853999423	1586.4	36863.53333333333	79.5711030955668
1012.614544359529	1586.9333333333334	36333.73333333333	79.79962843753232
1013.334229547322	1586.9333333333334	35723.333333333336	79.92843464975698
1014.0538409611561	1587.1666666666667	35075.333333333336	80.27050312677298
1014.7733785988661	1586.7666666666667	34393.833333333336	80.23979668251195
1015.4928424582868	1586.4666666666667	33876.36666666667	80.36995560249584
1016.2122325372529	1587.2	33419.76666666667	80.01819131996199
1016.9315488335994	1587.1333333333334	32993.4	79.32434616940661
1017.6507913451611	1586.8666666666666	32647.866666666665	79.61434422971482
1018.3699600697728	1586.6666666666667	32331.2	80.05019898317644
1019.0890550052692	1586.5	31913.433333333334	80.03807006540751
1019.8080761494851	1586.4666666666667	31366.633333333335	79.99351979170751
1020.5270235002555	1586.8666666666666	30725.033333333333	80.15302331797977
1021.2458970554151	1586.4	29971.766666666666	79.24438840086314
1021.9646968127987	1586.4333333333334	29338.2	79.39235363825698
1022.6834227702411	1587.1	28793.233333333334	78.75640951554692
1023.4020749255772	1587.1	28367.8	79.489148066689
1024.1206532766416	1586.8666666666666	27992.133333333335	79.54170039535595
1024.8391578212693	1586.8333333333333	27693.666666666668	79.92370291241863
1025.5575885572953	1587.1333333333334	27364.033333333333	79.56049619127694
1026.2759454825539	1586.9333333333334	26902.166666666668	79.29299965653195
1026.9942285948803	1586.8333333333333	26310.9	78.44949206494881
1027.7124378921092	1586.8666666666666	25733.133333333335	78.49448474536139
1028.4305733720753	1586.7	25121.233333333334	78.5722157296695
1029.1486350326138	1586.6333333333334	24547.8	78.84407188342006
1029.866622871559	1586.7333333333333	24028.033333333333	78.37654241523157
1030.584536886746	1586.0333333333333	23608.466666666667	77.72659925029924
1031.3023770760096	1586.7666666666667	23226.7	78.21365505990077
1032.0201434371845	1586.7333333333333	22905.933333333334	77.91113675807894
1032.7378359681059	1586.6333333333334	22557.033333333333	78.3420645791446
1033.455454666608	1587.1	22166.233333333334	78.49156446496355
1034.1729995305259	1587.2	21704.466666666667	78.50189500136511
1034.8904705576945	1587.0333333333333	21174.0	77.80620942974397
1035.6078677459486	1587.1	20646.8	78.40493741139589
1036.3251910931228	1586.3	20152.866666666665	78.44566994512536
1037.042440597052	1587.3333333333333	19698.233333333334	78.41983808900893
1037.7596162555712	1586.3333333333333	19262.866666666665	77.98327817912401
1038.4767180665153	1586.0666666666666	18951.0	78.1563852226827
1039.1937460277186	1586.8333333333333	18655.733333333334	78.05656927206275
1039.9107001370162	1586.3666666666666	18387.933333333334	77.90019247909997
1040.627580392243	1586.9333333333334	18124.333333333332	78.35113072317459
1041.3443867912338	1586.5666666666666	17812.833333333332	77.98560997806742
1042.0611193318232	1586.8333333333333	17423.266666666666	78.3613189251827
1042.7777780118463	1586.4333333333334	16983.733333333334	78.0550362457362
1043.4943628291376	1586.5333333333333	16519.733333333334	77.76781348852363
1044.2108737815322	1586.4333333333334	16133.466666666667	78.44486248368322
1044.9273108668647	1586.1666666666667	15797.433333333332	78.32600483482224
1045.64367408297	1586.8666666666666	15434.233333333334	76.69086256379906
1046.359963427683	1586.5	15175.366666666667	77.7373713326447
1047.0761788988382	1587.1666666666667	14901.766666666666	77.24025752847858
1047.7923204942708	1586.8	14646.366666666667	77.71540825188241
1048.5083882118154	1586.9	14383.533333333333	77.59425840809712
1049.224382049307	1587.2333333333333	14080.033333333333	77.49778406476072
1049.9403020045802	1586.5	13751.566666666668	77.12077005181378
1050.6561480754697	1587.4	13391.566666666668	76.71171367053896
1051.3719202598106	1586.8	13090.433333333332	78.23367825881097
1052.0876185554378	1587.0333333333333	12784.4	77.67304679605904
1052.8032429601856	1586.5333333333333	12551.733333333334	78.69514892598379
1053.5187934718892	1586.9	12344.0	78.32376692391584
1054.2342700883835	1586.5666666666666	12181.7	78.6148605112907
1054.949672807503	1586.6	12023.2	77.7687158760432
1055.6650016270826	1586.2	11865.066666666668	79.04718958900736
1056.3802565449573	1586.9333333333334	11663.633333333333	78.95805121289216
1057.0954375589617	1586.8	11435.533333333333	78.62833431251285
1057.8105446669308	1586.1666666666667	11211.366666666667	78.06909567825727
1058.5255778666992	1586.9333333333334	10983.933333333332	78.1490773193141
1059.240537156102	1586.6333333333334	10775.8	79.19857563722962
1059.9554225329737	1586.2666666666667	10595.833333333334	79.57508815255828
1060.6702339951491	1586.9	10446.866666666667	79.35611075913056
1061.3849715404633	1586.7333333333333	10312.133333333333	78.68578382159227
1062.0996351667509	1586.8333333333333	10189.866666666667	77.74154532161293
1062.8142248718468	1586.8333333333333	10084.533333333333	79.2292895645597
1063.528740653586	1586.6666666666667	9926.333333333334	78.97438096883293
1064.2431825098029	1586.4333333333334	9754.633333333333	79.15997899498342
1064.9575504383324	1586.2666666666667	9546.1	78.55497666098492
1065.6718444370097	1586.3	9357.1	79.0739543389906
1066.386064503669	1586.6	9182.6	78.90232601344209
1067.1002106361457	1586.9333333333334	9034.8	79.0778530568229
1067.8142828322743	1586.2	8917.566666666668	79.04659951761741
1068.5282810898898	1586.4666666666667	8821.166666666666	79.86972805888483
1069.2422054068265	1587.0666666666666	8712.7	78.81286891186404
1069.95605578092	1586.0	8616.0	79.06017939830387
1070.6698322100044	1587.0333333333333	8485.033333333333	78.8237833624334
1071.383534691915	1586.7666666666667	8310.533333333333	78.00770832813583
1072.0971632244864	1586.6666666666667	8138.433333333333	79.06238830442616
1072.8107178055534	1586.6666666666667	7990.366666666667	78.67560849856478
1073.524198432951	1586.5	7860.033333333334	79.1101793672555
1074.2376051045137	1586.9666666666667	7756.566666666667	79.17279901199734
1074.9509378180765	1587.1333333333334	7669.633333333333	78.88003976043541
1075.6641965714741	1587.0	7577.033333333334	78.16690827606295
1076.3773813625414	1585.8666666666666	7486.0	78.93497588204
1077.0904921891133	1586.7666666666667	7373.033333333334	78.502269388638
1077.8035290490245	1587.0666666666666	7257.4	79.05973922491559
1078.51649194011	1586.2	7119.433333333333	78.7570927693541
1079.2293808602042	1586.3333333333333	6990.633333333333	79.0575078709397
1079.9421958071423	1587.3	6882.866666666667	80.85475605345358
1080.6549367787588	1586.9666666666667	6785.433333333333	78.92957666558492
1081.367603772889	1587.0	6716.433333333333	80.09604957970929
1082.080196787367	1587.0666666666666	6649.8	79.76266928740792
1082.7927158200282	1587.1666666666667	6575.066666666667	79.27354963700168
1083.5051608687072	1586.8333333333333	6471.033333333334	78.52374900801229
1084.217531931239	1586.6	6358.1	79.36514222318588
1084.9298290054578	1586.2	6230.133333333333	80.44496147794167
1085.6420520891993	1586.6	6133.0	79.74712205712726
1086.3542011802977	1586.9	6057.8	79.78586535912828
1087.0662762765878	1586.3333333333333	5982.833333333333	78.82380282210462
1087.7782773759047	1587.2333333333333	5935.533333333334	79.71091618659152
1088.4902044760831	1585.9333333333334	5854.033333333334	79.05712441098791
1089.202057574958	1586.5666666666666	5776.3	80.27447281287337
1089.9138366703637	1586.2333333333333	5684.6	80.86799086102246
1090.6255417601355	1585.5333333333333	5596.533333333334	80.16984624761564
1091.337172842108	1586.6666666666667	5511.866666666667	80.74633681036221
1092.048729914116	1587.0333333333333	5453.3	79.4943828322718
1092.7602129739944	1586.3666666666666	5411.333333333333	80.07308760369752
1093.471622019578	1586.3333333333333	5366.166666666667	80.96736153634733
1094.1829570487016	1585.7	5299.0	80.00774471671316
1094.8942180592	1586.3666666666666	5210.866666666667	80.69122752633587
1095.605405048908	1586.9666666666667	5120.233333333334	79.97190453850648
1096.3165180156604	1586.5666666666666	5055.033333333334	81.42918763248707
1097.027556957292	1586.1666666666667	5007.8	79.77990336077013
1097.7385218716379	1587.1666666666667	4962.966666666666	79.10406329538772
1098.4494127565324	1586.5333333333333	4924.566666666667	81.24614134681832
1099.1602296098106	1585.8666666666666	4848.766666666666	81.58101575638362
1099.8709724293074	1586.6	4757.066666666667	80.8978127956331
1100.5816412128574	1587.1333333333334	4685.933333333333	80.79877385684166
1101.2922359582956	1586.8333333333333	4638.366666666667	81.42620773757425
1102.0027566634565	1586.5333333333333	4611.166666666667	82.9180638910427
1102.7132033261753	1586.3	4560.333333333333	83.05263654284957
1103.4235759442865	1586.0333333333333	4478.633333333333	82.03122249174449
1104.1338745156252	1586.4333333333334	4415.133333333333	83.29380582055484
1104.844099038026	1586.5	4361.633333333333	83.63173696112817
1105.5542495093239	1586.7	4325.3	84.02911611478277
1106.2643259273534	1587.0333333333333	4276.3	83.87470553209182
1106.9743282899494	1586.4	4190.5	81.55926173600614
1107.684256594947	1586.6333333333334	4123.666666666667	84.04830276295459
1108.394110840181	1587.0333333333333	4060.5333333333333	84.20719232410515
1109.1038910234856	1586.0666666666666	4023.6666666666665	84.32852140083814
1109.8135971426964	1586.6	3967.0666666666666	86.30838538800282
1110.5232291956477	1587.3333333333333	3891.133333333333	85.35534329464191
1111.2327871801745	1585.8333333333333	3822.8333333333335	84.94258319462965
1111.9422710941117	1586.4666666666667	3777.7	84.96597464440464
1112.6516809352938	1586.2666666666667	3730.8	87.59217750370814
1113.3610167015559	1586.8	3676.633333333333	86.57406941441921
1114.0702783907325	1586.2333333333333	3616.866666666667	87.58447261453281
1114.7794660006589	1586.6333333333334	3576.3333333333335	87.68486530304854
1115.4885795291696	1586.8333333333333	3538.0666666666666	86.84115465124704
1116.1976189740992	1586.8333333333333	3493.633333333333	87.38474842654033
1116.906584333283	1586.3	3445.5333333333333	87.68083091996486
1117.6154756045555	1586.3666666666666	3406.9666666666667	87.3490084781868
1118.3242927857516	1586.3333333333333	3364.7	87.64611412486302
1119.0330358747062	1586.5333333333333	3333.1666666666665	89.19017812019445
1119.741704869254	1585.8	3287.0666666666666	89.42715537174384
1120.4502997672296	1586.7333333333333	3247.5333333333333	89.43702237471226
1121.1588205664682	1585.5666666666666	1662.3	75.64884954679002
1121.8672672648045	1586.0666666666666	1661.5666666666666	84.62229833088736
1122.5756398600731	1586.0	1660.7333333333333	79.02630688012272
1123.2839383501089	1586.0	1662.0	92.40951178137955
