# Supplementary material for: Roblonski: A Material-Efficient Robo-Fluidic Toolbox for Rapid Photochemical Characterization
Source: ACS Cent Sci. 2026 Feb 6;12(3):333–44. doi: 10.1021/acscentsci.5c02027 (PMC13022720; doi:10.1021/acscentsci.5c02027)
Supplement: Supplementary file 2 [file oc5c02027_si_002.zip › BeerLambertStudy/Raw Data (Automataed)/BLEC Study (2025 Jun 12)/ZnPc1/blec_ZnPc1__13062025_aABS_i15_eEXP_s3_d400e-03_t250-0_m7_v175-0.csv]

name	C:/Users/cbe.mabolha.shared/Documents/Gilson Spectroscopy Project\BLEC Study (2025 Jun 12)\ZnPc1\blec_ZnPc1__13062025_aABS_i15_eEXP_s3_d400e-03_t250-0_m7_v175-0.csv
2025-06-13 04:43:16.052709
mix_iter=7	mix_disp=175.0
droplet_volume=50.0	working_volume=250.0
dilution_scheme=Fractional(value=0.3333333333333333)	n_dil=6
calibration=Calibration(y = f(x); f(x) = -0.244 + 0.9765x; s.t. y > 0.0; Set Feb 4	2025 from "Manuscript Figures Data.xlsx")
count	30
interval	0.1 (Sec)
integration_time	40000 (uSec)
NLC=False	DCC=False	WCAL=-5	Slit=S5
Conc_0=0.004	nFRAC=0.2962962962962964	nConc_(15;3)=0.0011851851851851856	aFRAC=0.29674162585017155	aConc_(15;3)=0.0011869665034006862
wavelength (nm)	dark reference (int)	light reference (int)	abs (mOD)
W	D	L	S
344.6678771972656	1602.1	1678.2	87.5942720797546
345.45221902608614	1589.9666666666667	1665.2	84.95358719491959
346.236489003635	1586.7666666666667	1661.1333333333334	73.64925026717374
347.02068712774695	1584.7666666666667	1660.0333333333333	83.74426094362558
347.8048133962569	1585.3333333333333	2379.866666666667	136.06058998270225
348.5888678069997	1586.7666666666667	2391.1	135.22247125132958
349.3728503578101	1586.5	2405.4	135.10374887136618
350.15676104652283	1587.5333333333333	2417.9	133.41828292482984
350.94059987097285	1588.2	2427.9	133.8624524812528
351.72436682899485	1586.9	2431.366666666667	131.83893599351234
352.5080619184237	1586.5333333333333	2439.633333333333	134.9115132754834
353.2916851370942	1585.5666666666666	2446.6	133.13625757174972
354.0752364828412	1584.8	2445.9	130.89143145776148
354.8587159534994	1585.5	2449.5	131.37551411457378
355.6421235469038	1586.2333333333333	2454.3	132.75780777111405
356.42545926088906	1586.6666666666667	2458.9666666666667	132.20731646589687
357.20872309329	1587.6666666666667	2455.4	132.45519273839284
357.9919150419415	1586.7333333333333	2449.1666666666665	129.07080980043878
358.77503510467835	1586.7	2448.0	130.31107867593144
359.5580832793353	1586.2333333333333	2437.0	127.81255175500294
360.34105956374725	1586.3	2432.1666666666665	126.24138106999158
361.12396395574893	1586.2333333333333	2432.633333333333	126.69826521048452
361.9067964531752	1586.1333333333334	2430.0	127.43910524876529
362.6895570538609	1586.4333333333334	2426.1	123.41274092724795
363.47224575564076	1586.4333333333334	2429.8	124.7270851505645
364.2548625563497	1587.1666666666667	2424.6666666666665	121.48963676071276
365.0374074538224	1586.7666666666667	2424.766666666667	125.03087992417183
365.8198804458938	1587.0	2425.0	125.12304279403932
366.6022815303986	1586.4333333333334	2419.733333333333	120.88674837320598
367.3846107051717	1586.9333333333334	2418.733333333333	121.59848234726763
368.1668679680479	1585.8333333333333	2422.366666666667	121.53717480102621
368.9490533168619	1586.7	2426.5	122.42925108246085
369.7311667494487	1586.0333333333333	2434.4666666666667	122.16639953732533
370.5132082636429	1587.2333333333333	2441.8333333333335	120.85860781247757
371.2951778572795	1586.7666666666667	2444.133333333333	119.2521746331945
372.07707552819323	1586.5	2448.3	121.53651244650875
372.8589012742189	1587.0	2454.1	121.36400255687047
373.6406550931913	1586.6666666666667	2464.0	120.16886665204828
374.4223369829453	1586.6	2471.4666666666667	119.59474037399708
375.2039469413157	1586.7	2475.1	119.64805893812176
375.9854849661373	1587.1333333333334	2472.5	119.19415291981073
376.7669510552448	1586.8	2474.5666666666666	118.11663821818135
377.5483452064732	1587.0333333333333	2482.6666666666665	118.28219907988284
378.3296674176572	1586.1333333333334	2493.766666666667	115.84232272425206
379.11091768663164	1586.3	2498.8	117.66523459867608
379.89209601123133	1586.0666666666666	2506.633333333333	117.94503182630149
380.67320238929113	1586.0333333333333	2507.866666666667	117.82065526226454
381.45423681864577	1585.8333333333333	2508.6	115.71343799778191
382.23519929713007	1586.6333333333334	2520.1	115.28689647662824
383.01608982257886	1586.5333333333333	2530.0	114.60825302193079
383.796908392827	1586.0666666666666	2539.766666666667	114.38681372063162
384.57765500570923	1587.3	2541.4666666666667	114.65853544336592
385.3583296590604	1586.6333333333334	2534.9666666666667	114.63082942464933
386.1389323507153	1586.7333333333333	2539.633333333333	118.35005289592574
386.91946307850884	1586.3666666666666	2550.8333333333335	113.45430723282698
387.69992184027564	1586.7333333333333	2572.4333333333334	114.84015408100204
388.48030863385065	1585.8	2597.733333333333	114.61910998398288
389.2606234570687	1586.3333333333333	2578.866666666667	112.83772997301928
390.04086630776453	1586.1	2568.5	112.46638893662487
390.82103718377294	1586.8666666666666	2576.9666666666667	113.66709888496352
391.6011360829288	1586.9	2579.8	112.18564996000177
392.3811630030669	1586.5333333333333	2614.4333333333334	112.36744883208195
393.161117942022	1586.9	2655.7	111.47846847892858
393.941000897629	1586.7666666666667	2697.0333333333333	112.78445171991406
394.72081186772266	1586.6333333333334	2703.766666666667	109.51857864936191
395.5005508501378	1586.2	2689.4	110.48500724700116
396.28021784270925	1586.5	2690.1666666666665	111.8210151395332
397.0598128432718	1585.9666666666667	2700.3333333333335	109.02571289538838
397.83933584966024	1586.6333333333334	2706.5666666666666	109.40676582599895
398.6187868597095	1586.8666666666666	2719.0666666666666	109.01297461461589
399.3981658712542	1586.9333333333334	2738.0	110.4598136493211
400.1774728821293	1585.8333333333333	2761.4	108.36759374338014
400.9567078901696	1586.6666666666667	2790.6666666666665	112.1124072627426
401.7358708932098	1587.5	2781.0666666666666	107.97475447073475
402.5149618890848	1586.2333333333333	2770.5666666666666	109.93796334470923
403.2939808756294	1586.5	2778.1	110.41152429878515
404.07292785067847	1586.5333333333333	2804.7	108.68463904540127
404.8518028120667	1586.4	2818.8	111.4917263792455
405.630605757629	1587.0333333333333	2819.0333333333333	111.83692349828412
406.4093366852001	1586.2333333333333	2807.5333333333333	107.6383234246434
407.1879955926149	1586.1333333333334	2816.9	106.15876421270563
407.9665824777082	1586.3666666666666	2836.733333333333	108.25554392178027
408.74509733831474	1586.4666666666667	2856.5333333333333	110.49317821527734
409.52354017226935	1586.8	2863.6	106.8038022281271
410.3019109774069	1586.4	2868.6666666666665	109.95163045581617
411.08020975156217	1586.5	2879.233333333333	107.144576196519
411.8584364925699	1586.6333333333334	2909.2	110.55249634719469
412.6365911982651	1586.8666666666666	2926.366666666667	107.46639634018138
413.4146738664823	1586.3	2946.1666666666665	107.29003130942847
414.19268449505654	1586.7	2983.1	107.58334220151765
414.97062308182257	1586.8	3018.766666666667	107.03814195743576
415.74848962461516	1586.2	3059.9333333333334	106.0124303791737
416.52628412126916	1586.1333333333334	3137.3	108.24413676463745
417.3040065696194	1586.5	3205.4333333333334	107.95171469243468
418.0816569675006	1586.4	3198.5	105.75944827171584
418.8592353127476	1586.1333333333334	3191.0666666666666	107.97987643406428
419.63674160319533	1587.2666666666667	3207.1666666666665	109.232568216476
420.4141758366785	1586.5	3237.8333333333335	108.33494543251533
421.1915380110319	1586.9	3255.9333333333334	107.62059719400101
421.9688281240904	1585.9666666666667	3260.5333333333333	110.03704702672633
422.7460461736888	1586.1333333333334	3317.4666666666667	109.94910948037497
423.52319215766187	1586.3	3378.4333333333334	111.33560768404313
424.3002660738445	1586.3	3461.233333333333	108.44462268931629
425.0772679200714	1586.8666666666666	3603.1	110.02644854739302
425.8541976941775	1586.4	3742.5333333333333	109.55710261632541
426.6310553939975	1586.9	3805.266666666667	109.46248256254637
427.40784101736625	1586.2333333333333	3866.9333333333334	110.72512114578325
428.18455456211865	1586.3666666666666	3989.1	112.54899669010781
428.96119602608934	1587.1333333333334	4186.833333333333	113.16279075716204
429.7377654071133	1586.1666666666667	4387.9	112.6983477804055
430.5142627030252	1586.5	4514.566666666667	114.88126017639355
431.29068791166	1587.0666666666666	4656.766666666666	113.93863640491409
432.06704103085235	1586.7666666666667	4777.0	112.37566973471928
432.8433220584372	1586.9333333333334	4873.333333333333	113.90899492523558
433.6195309922492	1586.0333333333333	4935.833333333333	115.12518680144326
434.3956678301234	1587.0666666666666	4972.3	113.53643335137677
435.1717325698944	1586.3333333333333	4987.366666666667	113.21015176409155
435.9477252093971	1586.7	5007.5	112.68829330863431
436.72364574646633	1586.3	5048.533333333334	112.44403629999643
437.49949417893686	1586.0666666666666	5112.0	112.16266348140128
438.27527050464346	1586.0333333333333	5221.433333333333	112.81033466815899
439.0509747214211	1586.9666666666667	5396.5	110.96143991524787
439.8266068271044	1586.3	5656.633333333333	111.36078608173722
440.6021668195283	1586.8666666666666	6026.0	111.41780918265053
441.37765469652754	1586.2666666666667	6493.666666666667	112.32685329951086
442.1530704559369	1586.8333333333333	6992.033333333334	113.38797047446012
442.9284140955914	1586.8333333333333	7423.066666666667	113.77025142546115
443.7036856133256	1587.0333333333333	7734.966666666666	114.3824886335683
444.47888500697445	1586.6666666666667	7886.233333333334	113.84064329571353
445.2540122743727	1586.8666666666666	7917.1	113.2372807222858
446.0290674133552	1585.7666666666667	7856.833333333333	112.54391484603144
446.8040504217568	1586.2	7772.8	111.96963009780059
447.5789612974122	1586.8666666666666	7700.133333333333	112.20254485906693
448.35380003815635	1586.4	7642.6	112.05953956417822
449.1285666418239	1586.2333333333333	7607.533333333334	111.19873940137522
449.90326110624983	1586.7	7602.333333333333	111.69455633215867
450.67788342926883	1586.6	7618.366666666667	111.26406888792674
451.4524336087157	1585.9666666666667	7652.866666666667	112.29741274800692
452.22691164242536	1586.3333333333333	7686.966666666666	110.8352611243884
453.00131752823256	1586.3333333333333	7768.9	111.73788290508358
453.7756512639721	1585.9666666666667	7837.2	111.51534075746163
454.5499128474788	1587.0	7892.133333333333	110.32325132204313
455.32410227658755	1586.8333333333333	7928.866666666667	110.28989973277305
456.09821954913303	1587.3	7950.166666666667	110.24247908586284
456.8722646629501	1586.7333333333333	7926.6	110.6685405909865
457.6462376158736	1586.1	7869.2	111.0435196605631
458.4201384057383	1586.2666666666667	7777.9	110.88078084154257
459.1939670303791	1586.8666666666666	7649.166666666667	110.78296250346477
459.96772348763074	1585.9666666666667	7499.0	110.29736729629856
460.741407775328	1586.8	7354.966666666666	109.16562329377805
461.51501989130577	1586.0333333333333	7226.433333333333	109.02349082300535
462.2885598333988	1586.5333333333333	7103.2	109.87797215520963
463.0620275994419	1586.6666666666667	7023.333333333333	109.29360901509929
463.83542318726995	1586.2666666666667	6957.166666666667	108.66303790380931
464.6087465947177	1586.8666666666666	6914.633333333333	108.95081673425578
465.38199781962	1586.2	6896.2	108.77657911767862
466.1551768598116	1586.3	6891.366666666667	108.21533198942342
466.92828371312737	1586.8333333333333	6895.1	108.99917516177993
467.7013183774021	1587.0666666666666	6929.133333333333	108.27855140876594
468.4742808504707	1586.7666666666667	6972.0	109.16674349720357
469.24717113016777	1586.7666666666667	7029.166666666667	107.69115410960126
470.0199892143283	1586.8333333333333	7098.933333333333	108.64388322013887
470.792735100787	1586.2	7182.333333333333	108.3384831555597
471.5654087873788	1587.0666666666666	7249.066666666667	108.5772350810412
472.33801027193834	1586.5666666666666	7312.6	108.57094984346949
473.11053955230057	1587.1	7391.433333333333	108.21374969286366
473.88299662630027	1586.9	7445.133333333333	107.74277641725556
474.65538149177223	1586.6333333333334	7492.0	107.41721237276022
475.4276941465513	1586.9333333333334	7517.166666666667	107.44701943088084
476.1999345884722	1586.6333333333334	7532.966666666666	106.70913641559139
476.97210281536985	1586.4333333333334	7521.633333333333	106.34680500196863
477.74419882507897	1585.6	7511.433333333333	107.19032881716134
478.51622261543446	1585.7	7493.033333333334	106.96889800024671
479.2881741842711	1586.9666666666667	7455.8	106.87157554848002
480.06005352942367	1586.7666666666667	7403.433333333333	107.03519195945472
480.831860648727	1586.1666666666667	7358.933333333333	105.73023024779094
481.60359554001593	1587.6	7317.666666666667	105.80050283265048
482.37525820112523	1586.6666666666667	7268.933333333333	106.43169493539624
483.14684862988975	1586.5333333333333	7229.433333333333	107.03750417173825
483.91836682414424	1586.7333333333333	7173.4	105.8736957123444
484.68981278172356	1586.0666666666666	7131.566666666667	105.85098764428228
485.46118650046253	1586.9	7086.966666666666	106.98367181219476
486.23248797819593	1586.6	7041.033333333334	106.42348316536896
487.0037172127586	1586.9333333333334	7002.2	105.92975698151788
487.7748742019853	1586.7	6969.466666666666	106.01568508116998
488.54595894371096	1587.0666666666666	6932.666666666667	105.98978528725137
489.31697143577026	1587.0	6908.933333333333	106.20771630648242
490.08791167599804	1586.6	6874.066666666667	106.07599516157516
490.8587796622292	1586.4	6832.8	105.477488089805
491.6295753922984	1586.8666666666666	6802.133333333333	105.28429425699261
492.4002988640406	1586.2	6777.733333333334	105.77593841946707
493.17095007529053	1586.9333333333334	6758.266666666666	106.07960012003333
493.94152902388305	1586.7	6728.733333333334	105.62872602858852
494.71203570765294	1586.5333333333333	6698.5	104.76547248371077
495.482470124435	1586.5666666666666	6671.033333333334	105.631848339399
496.25283227206404	1586.4666666666667	6641.8	105.47739771924022
497.02312214837485	1587.3333333333333	6623.866666666667	105.85358318145542
497.7933397512024	1587.1	6584.533333333334	103.64778612680281
498.56348507838123	1586.6333333333334	6561.533333333334	104.18942539678385
499.3335581277464	1586.6333333333334	6545.2	104.00953532809312
500.10355889713264	1587.0666666666666	6526.933333333333	103.83633910425945
500.8734873843747	1586.8333333333333	6524.933333333333	104.6460794661551
501.6433435873074	1586.7666666666667	6522.333333333333	104.03916558738837
502.4131275037657	1586.3333333333333	6534.2	104.74386203008862
503.1828391315842	1587.1666666666667	6545.233333333334	104.23290759136809
503.95247846859786	1586.5333333333333	6574.466666666666	105.73647806052368
504.72204551264144	1587.4333333333334	6590.833333333333	103.26592380092437
505.49154026154974	1586.6333333333334	6624.666666666667	104.75964482227057
506.2609627131576	1586.9666666666667	6677.166666666667	104.97896787889306
507.03031286529983	1586.5666666666666	6711.666666666667	103.19558160515541
507.7995907158112	1586.9333333333334	6777.2	103.92319709950016
508.5687962625266	1586.6	6838.166666666667	103.72585391136298
509.33792950328075	1587.0666666666666	6917.733333333334	103.98054891313852
510.1069904359085	1586.9	6996.533333333334	103.49664505411978
510.8759790582447	1586.3333333333333	7080.3	104.01372679038606
511.6448953681241	1586.8333333333333	7170.533333333334	104.18394136191975
512.4137393633815	1586.3666666666666	7267.033333333334	103.93959620988257
513.1825110418519	1586.2	7354.0	102.92880549848475
513.9512104013698	1586.4333333333334	7471.433333333333	103.88104234201104
514.7198374397702	1587.2	7575.666666666667	103.33376803174507
515.4883921548881	1586.6333333333334	7683.4	103.0297459115755
516.2568745445578	1585.9666666666667	7786.533333333334	103.96409797904116
517.0252846066146	1586.8333333333333	7892.5	103.64559281478742
517.793622338893	1587.3666666666666	7986.066666666667	103.25353476081277
518.561887739228	1586.5333333333333	8092.166666666667	103.6041865798623
519.3300808054544	1586.7	8180.6	103.21418577367828
520.0982015354069	1585.9	8269.966666666667	103.56266716808081
520.8662499269203	1586.7333333333333	8364.4	102.59385579890943
521.6342259778296	1587.3666666666666	8455.833333333334	103.6464748566737
522.4021296859694	1586.9333333333334	8535.833333333334	102.22771012639822
523.1699610491747	1586.4333333333334	8595.866666666667	101.74742091450966
523.9377200652801	1587.2	8660.466666666667	102.84576022954589
524.7054067321207	1586.6	8719.8	101.64353556117054
525.4730210475309	1586.6666666666667	8788.566666666668	102.21525959070425
526.2405630093459	1586.5	8852.266666666666	103.57423451104097
527.0080326154003	1586.9	8909.5	103.42427103046244
527.7754298635291	1586.1666666666667	8957.033333333333	102.14062056900067
528.5427547515668	1587.0333333333333	9006.5	101.95166494936223
529.3100072773485	1586.9	9049.866666666667	102.08648109795989
530.077187438709	1586.9	9092.833333333334	102.46476226673622
530.8442952334829	1585.8	9130.066666666668	101.50935239042279
531.6113306595051	1586.7666666666667	9172.5	101.2676475769048
532.3782937146104	1586.7	9211.533333333333	102.32616729571335
533.1451843966338	1587.2	9248.466666666667	102.6864030602005
533.9120027034099	1586.6666666666667	9272.966666666667	101.1594698848529
534.6787486327736	1587.0	9311.933333333332	102.23278499290448
535.4454221825597	1587.4	9339.733333333334	102.0876964539313
536.212023350603	1586.5666666666666	9368.933333333332	101.33831291112872
536.9785521347383	1586.7666666666667	9396.566666666668	101.5155949654425
537.7450085328004	1586.2666666666667	9442.3	102.22829080378754
538.5113925426242	1586.1333333333334	9475.866666666667	102.01927492992279
539.2777041620444	1585.9	9495.566666666668	102.46118557364122
540.0439433888959	1586.9	9511.9	101.86566394654089
540.8101102210134	1586.9666666666667	9544.7	102.52786529660709
541.5762046562318	1586.8	9560.466666666667	101.46127184692098
542.3422266923859	1586.5666666666666	9576.0	101.81035197680353
543.1081763273105	1586.9	9591.666666666666	101.89008337273351
543.8740535588404	1586.8333333333333	9600.8	101.5665141739427
544.6398583848105	1586.7666666666667	9593.533333333333	100.59910421357336
545.4055908030555	1586.9	9588.733333333334	99.71417672954009
546.1712508114102	1586.7666666666667	9612.7	101.16591693280083
546.9368384077096	1586.1666666666667	9629.733333333334	101.48653259039529
547.7023535897882	1586.7	9652.666666666666	102.03092558742223
548.4677963554811	1586.8	9657.066666666668	102.25330792063109
549.2331667026231	1587.5	9638.766666666666	101.33860803600359
549.9984646290487	1586.8666666666666	9626.933333333332	100.52974225997391
550.7636901325931	1586.7666666666667	9617.1	100.86239057932482
551.5288432110908	1586.9333333333334	9612.866666666667	100.92008728417808
552.2939238623768	1587.0666666666666	9620.4	102.14714065893523
553.0589320842859	1587.0	9614.1	101.19716765325913
553.8238678746528	1587.3333333333333	9607.566666666668	100.6707112280782
554.5887312313124	1586.3333333333333	9609.8	100.9527393760177
555.3535221520995	1587.3	9618.233333333334	100.79934060672716
556.1182406348488	1586.2666666666667	9604.9	99.84276339197295
556.8828866773954	1586.9666666666667	9619.3	99.61507564811662
557.6474602775738	1587.0666666666666	9611.966666666667	100.30474216888918
558.411961433219	1586.9333333333334	9614.633333333333	100.74951505029341
559.1763901421657	1586.5	9621.033333333333	100.08552457931128
559.9407464022488	1585.9333333333334	9648.266666666666	99.83540011690263
560.7050302113031	1587.2666666666667	9651.066666666668	101.28136475098269
561.4692415671633	1586.9333333333334	9658.5	100.40480262134291
562.2333804676643	1586.8666666666666	9681.4	100.14072151956276
562.997446910641	1587.2	9691.066666666668	100.09424627245265
563.7614408939281	1587.0333333333333	9705.733333333334	100.22314313403328
564.5253624153604	1587.0666666666666	9732.933333333332	100.20085979218271
565.2892114727728	1586.8666666666666	9749.266666666666	99.91235785249161
566.0529880639999	1586.3333333333333	9762.166666666666	100.63544326784682
566.8166921868768	1587.1333333333334	9767.766666666666	99.99385362849848
567.5803238392382	1587.0333333333333	9774.833333333334	100.15588554752388
568.3438830189189	1586.9333333333334	9813.166666666666	100.32996614507076
569.1073697237535	1586.7666666666667	9839.166666666666	100.41412200091166
569.8707839515772	1587.1666666666667	9867.033333333333	100.89888184019775
570.6341257002246	1586.6333333333334	9850.3	100.6950689510619
571.3973949675305	1586.6	9858.866666666667	100.22224027775795
572.1605917513298	1586.5666666666666	9874.433333333332	99.7023497384093
572.9237160494572	1586.5	9906.366666666667	100.43865365672474
573.6867678597476	1587.2	9902.8	99.4687995265524
574.4497471800358	1586.5333333333333	9898.033333333333	98.98764685371269
575.2126540081566	1586.8	9919.2	99.32427504520535
575.9754883419448	1586.6	9929.433333333332	100.40091217570928
576.7382501792351	1586.7	9938.766666666666	99.54957280851868
577.5009395178625	1586.6666666666667	9967.566666666668	99.9686114448704
578.2635563556619	1586.7	9977.666666666666	98.9510232087763
579.0261006904677	1586.5	9972.566666666668	99.4867397433213
579.7885725201152	1586.4666666666667	9989.733333333334	99.45069119927709
580.5509718424388	1587.0666666666666	10012.133333333333	99.0925274471617
581.3132986552736	1586.9333333333334	10038.033333333333	99.33505671285394
582.0755529564542	1587.2666666666667	10050.8	98.74363636255453
582.8377347438156	1586.9	10056.333333333334	98.73077017359346
583.5998440151925	1586.5	10067.566666666668	99.64669867047729
584.3618807684197	1586.4333333333334	10094.466666666667	98.19612827761317
585.123845001332	1586.8	10132.866666666667	99.0530378575102
585.8857367117644	1587.0	10171.133333333333	99.66167937926599
586.6475558975515	1586.6	10208.1	98.97392317701241
587.4093025565281	1586.8	10261.733333333334	99.60801890214934
588.1709766865292	1586.9333333333334	10295.7	99.08765899208476
588.9325782853895	1587.0333333333333	10335.966666666667	99.3458676191005
589.6941073509438	1586.9333333333334	10405.133333333333	99.11707714868962
590.4555638810269	1587.0	10465.666666666666	99.54715145501254
591.2169478734736	1587.2666666666667	10530.666666666666	100.05880257253233
591.9782593261189	1586.5666666666666	10627.3	100.97332181229102
592.7394982367973	1587.6	10692.9	98.85842282615526
593.5006646033439	1586.9666666666667	10788.366666666667	99.8197077123893
594.2617584235933	1586.8666666666666	10886.7	100.03450341356083
595.0227796953804	1586.5333333333333	10990.0	99.85112619173033
595.78372841654	1586.9	11081.6	99.89300012956008
596.544604584907	1586.0	11183.966666666667	99.09345811338503
597.3054081983161	1586.4666666666667	11325.566666666668	99.64135061683633
598.0661392546021	1586.7666666666667	11438.133333333333	100.30824321947087
598.8267977515999	1586.9333333333334	11556.2	100.82177611410899
599.5873836871442	1586.7	11684.1	100.6800731155895
600.34789705907	1586.3333333333333	11824.566666666668	101.01499832732266
601.1083378652119	1586.8333333333333	11953.0	100.55444890304447
601.8687061034049	1586.8333333333333	12084.133333333333	101.26584760099304
602.6290017714836	1586.2666666666667	12215.9	101.06867039442986
603.3892248672829	1586.3	12367.166666666666	101.8777850660031
604.1493753886377	1586.5333333333333	12498.9	101.21256588276228
604.9094533333828	1586.5666666666666	12633.3	101.29696470168594
605.6694586993528	1586.4666666666667	12770.8	101.72572281332066
606.4293914843829	1586.7666666666667	12870.2	101.02926737155836
607.1892516863076	1586.9666666666667	13006.6	100.02093195166519
607.9490393029618	1587.0333333333333	13163.366666666667	100.21455775929364
608.7087543321802	1586.5666666666666	13303.733333333334	99.16290002387912
609.4683967717978	1586.7	13443.033333333333	99.40493595560437
610.2279666196492	1587.2666666666667	13587.166666666666	99.76280843132612
610.9874638735695	1587.0	13729.9	100.61796841083145
611.7468885313933	1586.5333333333333	13844.9	99.3418839543555
612.5062405909555	1586.5333333333333	13987.533333333333	100.2027572646904
613.2655200500909	1587.0	14102.833333333334	99.32835632642366
614.0247269066342	1586.9333333333334	14203.333333333334	98.66712835821507
614.7838611584203	1587.1666666666667	14300.733333333334	98.14094375115943
615.5429228032841	1586.1666666666667	14433.8	98.01594806317401
616.3019118390603	1587.1333333333334	14525.333333333334	98.49305363122954
617.0608282635836	1586.6	14622.266666666666	98.83967284034462
617.8196720746892	1586.8333333333333	14716.0	99.00313568059633
618.5784432702114	1586.2666666666667	14812.3	99.77318157525781
619.3371418479854	1586.4	14880.033333333333	98.8242942284085
620.0957678058459	1586.2666666666667	14954.133333333333	98.84028985673044
620.8543211416277	1586.5666666666666	15000.666666666666	97.04277477002938
621.6128018531655	1586.4	15054.966666666667	97.10030043028529
622.3712099382943	1586.6666666666667	15145.766666666666	98.92105846105677
623.1295453948488	1586.9333333333334	15216.9	98.56633697698236
623.8878082206638	1586.6333333333334	15256.1	98.08076742622164
624.6459984135743	1586.1333333333334	15299.766666666666	97.39349532525951
625.4041159714149	1586.9666666666667	15334.8	97.4605548540192
626.1621608920203	1586.4	15383.033333333333	97.84119417001547
626.9201331732256	1586.7666666666667	15418.633333333333	98.17930311861305
627.6780328128656	1586.1	15472.4	98.58279590332386
628.4358598087749	1585.9666666666667	15536.166666666666	98.83901264160501
629.1936141587885	1586.6666666666667	15563.266666666666	98.09291326442892
629.9512958607411	1586.3333333333333	15574.5	97.64930835850951
630.7089049124675	1587.0666666666666	15585.4	98.24872286296521
631.4664413118026	1586.1	15610.733333333334	98.48726455369376
632.2239050565811	1586.4	15638.5	98.06718085678011
632.9812961446379	1586.3	15647.2	98.85972887702692
633.7386145738079	1586.2333333333333	15667.533333333333	98.96224440604978
634.4958603419257	1586.6666666666667	15654.066666666668	98.48426824566427
635.2530334468262	1586.4333333333334	15654.3	98.44445560941499
636.0101338863443	1586.6	15650.433333333332	98.87534816242545
636.7671616583146	1586.5	15644.833333333334	99.74589882212835
637.5241167605723	1587.0666666666666	15625.7	98.76391720034918
638.2809991909518	1586.6333333333334	15626.4	98.91290717332551
639.037808947288	1586.8333333333333	15596.333333333334	98.9647409159546
639.7945460274159	1586.9333333333334	15574.0	99.4162152836277
640.5512104291702	1586.4666666666667	15559.933333333332	99.23192329037943
641.3078021503857	1586.0333333333333	15541.866666666667	98.90882826200512
642.0643211888971	1586.8	15520.433333333332	99.66574683919598
642.8207675425394	1586.8	15501.0	99.7450015229777
643.5771412091474	1586.6666666666667	15495.666666666666	99.22021691277652
644.3334421865558	1586.4333333333334	15523.033333333333	99.96736939147567
645.0896704725996	1586.6	15504.333333333334	99.34112646956152
645.8458260651132	1586.8	15437.866666666667	97.88388017555828
646.6019089619319	1586.6333333333334	15405.933333333332	98.16916498059817
647.3579191608902	1586.3666666666666	15374.4	98.3452752782802
648.1138566598231	1586.7333333333333	15349.1	99.01335383525375
648.8697214565653	1586.0	15349.5	99.73273790451904
649.6255135489516	1586.8	15312.5	98.9169893700157
650.3812329348169	1585.9666666666667	15304.833333333334	99.13536923262951
651.1368796119959	1587.2	15338.9	100.21860321248847
651.8924535783235	1586.3	15336.366666666667	99.20941641176405
652.6479548316345	1586.8666666666666	15310.3	99.65394941676728
653.4033833697637	1586.9	15299.833333333334	100.45756306005913
654.1587391905458	1587.2666666666667	15299.533333333333	101.3860791184554
654.9140222918159	1586.4333333333334	15271.1	101.25034937300894
655.6692326714084	1586.4	15249.766666666666	101.34651788389411
656.4243703271585	1586.1333333333334	15280.766666666666	101.83641160837749
657.1794352569008	1586.8333333333333	15300.6	102.5536973299367
657.9344274584702	1586.7	15308.933333333332	104.15253764671048
658.6893469297014	1586.7	15325.766666666666	104.7158101160506
659.4441936684294	1586.6	15376.133333333333	106.62473438096218
660.1989676724888	1586.2333333333333	15400.4	107.21068225084836
660.9536689397146	1586.4	15435.133333333333	108.8570990435324
661.7082974679414	1587.3333333333333	15472.333333333334	110.73092196819533
662.4628532550042	1586.7333333333333	15514.8	111.97094702687149
663.2173362987378	1586.7	15578.066666666668	112.99838003252938
663.9717465969768	1587.0333333333333	15652.366666666667	114.65389706778598
664.7260841475563	1586.3	15697.433333333332	116.2024846470976
665.480348948311	1587.2333333333333	15767.0	117.84606883378117
666.2345409970756	1586.5333333333333	15849.5	118.68140666019201
666.988660291685	1586.6333333333334	15929.833333333334	119.52380176542262
667.742706829974	1585.7	15960.233333333334	119.92427880388239
668.4966806097776	1586.9333333333334	16022.5	119.58101754148268
669.2505816289303	1586.2333333333333	16107.666666666666	119.7280645209115
670.0044098852671	1586.7333333333333	16209.433333333332	119.74632730294995
670.7581653766227	1586.7	16315.066666666668	119.21455055386623
671.511848100832	1586.5333333333333	16391.7	118.3481110467652
672.2654580557298	1586.8333333333333	16479.5	117.74198609783615
673.0189952391509	1586.9	16571.533333333333	116.47287192053459
673.7724596489301	1586.3	16709.666666666668	116.01743723800143
674.5258512829022	1586.6	16818.5	114.31711752966554
675.279170138902	1586.2	16964.7	113.47669571285931
676.0324162147645	1585.8666666666666	17070.4	111.8886369364489
676.7855895083242	1586.5	17174.4	109.50601684772337
677.5386900174161	1586.5333333333333	17261.2	108.41033295292111
678.2917177398749	1586.5	17374.3	107.70033305941874
679.0446726735356	1586.6	17518.233333333334	106.46118678077069
679.797554816233	1586.7333333333333	17648.266666666666	104.19571697594148
680.5503641658016	1586.7666666666667	17783.933333333334	103.16540651787179
681.3031007200765	1586.0666666666666	17860.366666666665	101.66401399338028
682.0557644768925	1586.9333333333334	17954.966666666667	100.99960473366572
682.8083554340842	1586.8	18025.233333333334	99.74436246873681
683.5608735894867	1587.2	18147.8	98.78847018057353
684.3133189409347	1586.3666666666666	18309.166666666668	99.89513521485638
685.0656914862628	1587.0333333333333	18428.566666666666	98.50939145128537
685.8179912233061	1587.2666666666667	18546.333333333332	96.86157316193098
686.5702181498993	1586.5666666666666	18692.9	96.41311697979457
687.3223722638772	1586.6666666666667	18798.166666666668	96.04035243300717
688.0744535630747	1586.8333333333333	18928.366666666665	95.40458290882127
688.8264620453265	1586.0666666666666	19048.666666666668	94.81707431827695
689.5783977084674	1586.5	19175.533333333333	93.58105499616549
690.3302605503324	1586.5	19324.066666666666	94.07764522052138
691.082050568756	1586.3	19397.233333333334	93.3981800183247
691.8337677615733	1587.0	19494.9	93.2970500380701
692.585412126619	1586.7666666666667	19611.133333333335	93.8824303274341
693.3369836617278	1586.4333333333334	19702.766666666666	93.88009014264384
694.0884823647348	1586.5666666666666	19767.533333333333	92.87612319668753
694.8399082334745	1586.3666666666666	19831.466666666667	92.77547677935046
695.5912612657819	1586.4333333333334	19884.833333333332	91.86685585843372
696.3425414594917	1586.4666666666667	19990.8	93.18876260270704
697.0937488124388	1587.2333333333333	20061.6	92.59993560161021
697.8448833224579	1586.9333333333334	20089.633333333335	91.76291762320108
698.5959449873841	1585.8333333333333	20135.266666666666	92.37838431008375
699.3469338050518	1586.9666666666667	20168.633333333335	91.88784601793859
700.0978497732962	1586.8666666666666	20204.3	92.36310816129355
700.8486928899517	1587.0333333333333	20259.166666666668	92.27835422692671
701.5994631528534	1586.7	20280.0	92.14854648099012
702.3501605598362	1587.2666666666667	20276.533333333333	92.04142705112712
703.1007851087347	1586.9666666666667	20306.833333333332	92.19791231110946
703.8513367973837	1586.8666666666666	20307.466666666667	92.12026950944136
704.6018156236181	1587.1333333333334	20313.3	91.40127958106568
705.3522215852728	1586.7	20333.766666666666	92.07372671399335
706.1025546801824	1586.6333333333334	20320.233333333334	92.43608899271926
706.8528149061818	1587.0666666666666	20270.166666666668	92.31479147546132
707.603002261106	1586.0333333333333	20249.133333333335	92.5891614617352
708.3531167427894	1586.5333333333333	20254.866666666665	92.69460563131643
709.1031583490673	1587.2	20211.633333333335	92.19850227195732
709.8531270777742	1587.0	20162.066666666666	91.81635745437832
710.6030229267449	1586.4	20088.066666666666	90.89864179277119
711.3528458938142	1587.3333333333333	20046.3	91.42387220727807
712.1025959768172	1587.2333333333333	19988.166666666668	91.73714704552289
712.8522731735884	1585.9	19908.9	90.81316504589735
713.6018774819628	1587.0	19840.466666666667	90.85383942309116
714.351408899775	1586.9333333333334	19756.366666666665	90.32368612781225
715.1008674248601	1586.8	19660.466666666667	89.47296237604118
715.8502530550527	1586.5333333333333	19558.866666666665	89.7313623574049
716.5995657881876	1586.3666666666666	19462.133333333335	91.0824129639028
717.3488056220998	1586.1	19366.233333333334	91.18765767994759
718.097972554624	1587.0	19280.5	90.99009704040826
718.8470665835949	1586.6666666666667	19230.366666666665	91.2435039958846
719.5960877068475	1587.5666666666666	19175.6	91.08963314666556
720.3450359222164	1587.4666666666667	19116.433333333334	91.17751880925536
721.0939112275368	1585.8666666666666	19062.866666666665	90.97037246635725
721.842713620643	1586.2333333333333	18992.933333333334	90.77411015511231
722.5914430993702	1587.3333333333333	18927.333333333332	89.88747954153902
723.340099661553	1586.8333333333333	18882.7	90.26497406408478
724.0886833050263	1586.3666666666666	18862.2	90.14717377940546
724.837194027625	1586.2666666666667	18842.5	89.60776817116039
725.5856318271836	1586.2333333333333	18834.533333333333	90.32882839844217
726.3339967015373	1586.0666666666666	18783.1	89.69273485104014
727.0822886485207	1586.3	18787.9	89.81736058405635
727.8305076659686	1586.6333333333334	18733.366666666665	89.59473342151924
728.5786537517159	1586.9	18702.9	90.2416957273223
729.3267269035974	1586.3333333333333	18644.433333333334	90.54464657202602
730.0747271194479	1586.6	18623.966666666667	90.94156722210643
730.822654397102	1587.3333333333333	18605.7	91.1646907528391
731.5705087343949	1586.9333333333334	18526.233333333334	90.7075355961455
732.3182901291611	1586.9666666666667	18490.633333333335	90.82733100818137
733.0659985792356	1586.3333333333333	18461.533333333333	89.92647256607617
733.8136340824532	1586.8	18455.7	88.67984737286443
734.5611966366486	1586.7333333333333	18445.166666666668	88.88210966884455
735.3086862396566	1586.0333333333333	18400.366666666665	88.21265639338138
736.056102889312	1586.9333333333334	18404.533333333333	89.67686313813793
736.8034465834498	1586.3666666666666	18430.366666666665	89.44368027510798
737.5507173199047	1586.5333333333333	18463.6	90.89457523301668
738.2979150965115	1586.8333333333333	18426.233333333334	89.61555625870153
739.045039911105	1586.4333333333334	18394.833333333332	89.46038400544595
739.79209176152	1586.9666666666667	18381.033333333333	89.13856537390848
740.5390706455914	1586.8	18374.433333333334	89.15530762038318
741.285976561154	1586.6	18362.566666666666	89.09804726256881
742.0328095060426	1586.8	18345.6	89.19405812328242
742.7795694780918	1586.7333333333333	18360.0	89.06310701826244
743.5262564751367	1586.8	18350.6	89.10939163927303
744.272870495012	1587.2333333333333	18328.833333333332	88.8552505661742
745.0194115355524	1586.3333333333333	18301.2	89.93459394790733
745.765879594593	1586.2333333333333	18245.966666666667	89.22050127498841
746.5122746699683	1586.9	18261.133333333335	89.58552500168487
747.2585967595134	1587.2333333333333	18248.0	89.67449802196855
748.0048458610628	1586.6	18254.1	89.2170131410095
748.7510219724516	1586.4666666666667	18261.666666666668	89.02952469442872
749.4971250915144	1587.3666666666666	18282.266666666666	88.7937767402566
750.243155216086	1586.7333333333333	18306.266666666666	88.18377759507341
750.9891123440015	1587.7333333333333	18367.2	88.15692460978472
751.7349964730954	1586.0666666666666	18451.033333333333	88.74912266117232
752.4808076012027	1586.8333333333333	18517.366666666665	89.39936073838967
753.2265457261582	1586.1	18550.8	88.68422948535006
753.9722108457964	1586.5333333333333	18589.166666666668	88.98594031879179
754.7178029579526	1585.9	18598.5	88.61491397717393
755.4633220604613	1587.2	18646.666666666668	89.52592361511832
756.2087681511574	1586.2666666666667	18678.2	89.77534846706602
756.9541412278757	1586.6666666666667	18698.433333333334	89.3385370871986
757.699441288451	1586.3333333333333	18756.566666666666	88.57164951692731
758.4446683307182	1586.7333333333333	18835.133333333335	89.203365670398
759.1898223525119	1586.2333333333333	18892.733333333334	88.80023591041586
759.9349033516671	1585.9666666666667	18980.833333333332	90.01264851785375
760.6799113260186	1586.1666666666667	19067.366666666665	89.48640196970715
761.424846273401	1587.2333333333333	19126.5	89.63818447954267
762.1697081916495	1586.4666666666667	19129.0	88.0795440508743
762.9144970785986	1586.9666666666667	19203.433333333334	88.72605994221522
763.6592129320832	1586.1333333333334	19275.366666666665	88.31528911158208
764.4038557499381	1587.1666666666667	19334.233333333334	88.63604031123631
765.1484255299982	1586.2	19370.866666666665	88.6288097230085
765.8929222700982	1586.3333333333333	19430.333333333332	88.68494186895272
766.637345968073	1586.2333333333333	19505.366666666665	88.94927236433341
767.3816966217572	1587.1666666666667	19592.166666666668	88.63551490803458
768.1259742289859	1587.0	19670.433333333334	88.09156103498752
768.8701787875938	1587.0333333333333	19760.1	88.26754593998872
769.6143102954156	1586.3333333333333	19808.366666666665	87.74686381480976
770.3583687502863	1587.3333333333333	19905.466666666667	88.94553767379224
771.1023541500406	1586.4	19960.833333333332	88.48475823429425
771.8462664925133	1587.1666666666667	20018.533333333333	87.77101888795794
772.5901057755393	1586.9333333333334	20133.133333333335	87.8929527675945
773.3338719969533	1586.6	20183.833333333332	87.9544237067604
774.0775651545903	1587.2333333333333	20285.033333333333	88.06904516383865
774.8211852462848	1586.7666666666667	20398.466666666667	88.56682516699794
775.5647322698719	1587.3666666666666	20497.6	87.97646530353552
776.3082062231862	1586.9333333333334	20521.5	87.61255167667186
777.0516071040627	1586.2	20613.6	87.28427033076356
777.7949349103361	1586.3	20728.766666666666	87.92593997680365
778.5381896398412	1586.5	20845.233333333334	87.51447763451114
779.281371290413	1586.8333333333333	20948.1	87.56534942743303
780.024479859886	1586.8666666666666	21059.766666666666	87.06766428291895
780.7675153460953	1586.8	21155.766666666666	87.40176948201227
781.5104777468754	1586.5333333333333	21287.966666666667	88.07315820743699
782.2533670600615	1586.6333333333334	21376.066666666666	87.55864046872395
782.996183283488	1586.6333333333334	21498.033333333333	87.90736607163002
783.73892641499	1587.3666666666666	21624.1	88.05866197078433
784.4815964524023	1586.5	21707.6	87.98508068764684
785.2241933935596	1586.5333333333333	21823.866666666665	88.72461824568444
785.9667172362967	1586.6333333333334	21939.266666666666	88.17777188647219
786.7091679784486	1587.2333333333333	22005.266666666666	87.68509459807842
787.4515456178499	1586.7666666666667	22088.566666666666	87.41779459108753
788.1938501523355	1586.4	22202.666666666668	87.74502355709812
788.9360815797401	1586.7666666666667	22304.5	87.51942707447827
789.6782398978987	1586.8333333333333	22409.733333333334	87.05718077809954
790.420325104646	1586.5666666666666	22539.066666666666	86.58023451635486
791.1623371978169	1586.0	22639.6	86.11450882386633
791.9042761752461	1586.3666666666666	22757.433333333334	86.39904074409118
792.6461420347684	1586.2666666666667	22854.933333333334	85.34627653290427
793.3879347742187	1586.8333333333333	22989.6	86.47086648998906
794.1296543914318	1586.0333333333333	23108.966666666667	86.00586065761506
794.8713008842426	1586.5666666666666	23214.4	87.01766562067148
795.6128742504857	1586.8333333333333	23347.733333333334	87.36015044195314
796.354374487996	1585.9666666666667	23428.3	87.3446323100051
797.0958015946084	1587.2333333333333	23567.133333333335	87.66779637774438
797.8371555681575	1586.6	23690.066666666666	86.98021521516729
798.5784364064783	1586.9	23773.9	86.73807902781815
799.3196441074057	1586.6666666666667	23888.633333333335	87.61605546008954
800.0607786687742	1587.4333333333334	23997.7	87.78239969337942
800.8018400884189	1586.4333333333334	24097.333333333332	87.34457461224213
801.5428283641745	1586.7333333333333	24191.3	87.44017062891696
802.2837434938757	1586.6666666666667	24302.466666666667	88.4034012976583
803.0245854753575	1586.7	24373.366666666665	89.07396903750853
803.7653543064547	1586.4666666666667	24446.6	87.74761299896146
804.5060499850019	1586.6333333333334	24551.033333333333	87.18687986146965
805.2466725088342	1586.8333333333333	24643.433333333334	86.55181210254052
805.9872218757862	1587.2666666666667	24743.833333333332	86.29483174569239
806.7276980836928	1587.0666666666666	24922.833333333332	87.01296086602429
807.4681011303886	1587.1	25044.866666666665	86.9658302313574
808.2084310137088	1585.8333333333333	25104.433333333334	86.30518706143191
808.948687731488	1586.6333333333334	25194.966666666667	86.1734352487375
809.688871281561	1586.6	25269.7	86.32277779958082
810.4289816617627	1586.7	25369.4	86.65511305968539
811.1690188699278	1586.3666666666666	25508.5	86.98869788980205
811.9089829038911	1586.7333333333333	25493.333333333332	86.3895396477955
812.6488737614875	1586.8	25575.733333333334	86.54820089174537
813.3886914405518	1586.2333333333333	25716.4	86.71184598819745
814.1284359389189	1586.7666666666667	25879.533333333333	86.99943477640373
814.8681072544233	1586.0666666666666	26029.533333333333	87.4564735632373
815.6077053849002	1586.9333333333334	26077.0	86.67130705392982
816.3472303281842	1586.6	26075.133333333335	85.90286121622003
817.0866820821101	1587.0333333333333	26132.933333333334	86.35602076481477
817.8260606445127	1586.5	26198.9	86.04704417906623
818.5653660132269	1586.8666666666666	26302.633333333335	86.13033651159996
819.3045981860876	1586.4666666666667	26395.733333333334	86.39751545718238
820.0437571609293	1587.2333333333333	26529.166666666668	86.09878385559075
820.7828429355872	1586.7666666666667	26560.466666666667	85.7862328631005
821.5218555078957	1586.8333333333333	26630.233333333334	86.26203464451756
822.26079487569	1587.1333333333334	26654.633333333335	85.34290115466804
822.9996610368046	1586.7333333333333	26719.166666666668	85.95430306992961
823.7384539890745	1587.3333333333333	26749.966666666667	85.79327182248318
824.4771737303345	1586.8666666666666	26874.5	86.7490575682042
825.2158202584193	1586.2333333333333	26977.066666666666	86.32696870111364
825.9543935711638	1586.3	27056.266666666666	86.25351216491265
826.6928936664028	1586.7	27189.0	86.8138082875927
827.4313205419711	1586.7333333333333	27272.733333333334	86.01957559613405
828.1696741957036	1587.5333333333333	27356.566666666666	86.87056259619703
828.907954625435	1586.8333333333333	27471.966666666667	87.07045761920939
829.646161829	1586.2333333333333	27572.066666666666	86.4637629286073
830.3842958042337	1586.4333333333334	27634.366666666665	86.40861830850906
831.1223565489707	1586.9666666666667	27672.0	85.843025781688
831.8603440610459	1585.7333333333333	27731.266666666666	85.32211913688131
832.598258338294	1586.9	27822.6	86.09075300957339
833.3360993785501	1586.7	27908.5	85.62933399713769
834.0738671796487	1586.5666666666666	28041.4	85.94724052739903
834.8115617394246	1586.3666666666666	28168.233333333334	86.43389168777038
835.5491830557129	1586.6666666666667	28295.033333333333	85.8563146016924
836.2867311263482	1587.1666666666667	28321.833333333332	85.80516053857531
837.0242059491653	1586.2666666666667	28405.966666666667	85.55377341163836
837.7616075219992	1586.9333333333334	28471.3	86.39529589860679
838.4989358426844	1586.1333333333334	28491.333333333332	87.09649308481993
839.2361909090561	1586.1666666666667	28512.433333333334	85.87558477552874
839.9733727189487	1585.9666666666667	28606.7	85.58419384409746
840.7104812701973	1586.8	28804.633333333335	86.30337050420083
841.4475165606366	1586.7	28932.266666666666	86.75396068208299
842.1844785881015	1587.2	29073.533333333333	87.13572153871516
842.9213673504267	1586.4666666666667	29178.166666666668	87.42973884717809
843.6581828454471	1586.5	29145.966666666667	87.24689668065677
844.3949250709974	1586.7666666666667	29192.433333333334	87.10764292603916
845.1315940249126	1586.6666666666667	29294.733333333334	86.7423804691991
845.8681897050272	1587.5333333333333	29380.0	86.70713465240297
846.6047121091764	1586.7	29471.933333333334	86.71367873849124
847.3411612351948	1586.5666666666666	29553.933333333334	86.14651989267338
848.0775370809172	1586.8	29569.7	85.30085879675934
848.8138396441784	1587.1666666666667	29569.0	84.53822829511398
849.5500689228132	1585.6333333333334	29679.633333333335	84.45359246536695
850.2862249146566	1586.4666666666667	29806.933333333334	84.2277901448648
851.0223076175432	1586.2333333333333	29991.2	84.45505257704018
851.7583170293079	1586.5666666666666	30200.3	84.48158363663157
852.4942531477856	1586.7333333333333	30343.4	84.94473876912112
853.2301159708109	1586.6	30343.266666666666	84.5035911656414
853.9659054962187	1587.3	30374.566666666666	85.07006539940795
854.7016217218439	1587.1666666666667	30423.866666666665	85.85801441289668
855.4372646455213	1586.5333333333333	30511.4	85.81504346673496
856.1728342650856	1586.6	30623.7	85.5164532577848
856.9083305783716	1586.1	30775.8	86.01116270985877
857.6437535832143	1586.3666666666666	30924.4	86.21480403575373
858.3791032774483	1585.3666666666666	31011.3	86.02656480820824
859.1143796589085	1586.9666666666667	31022.933333333334	86.16682407247792
859.8495827254299	1586.4	31134.4	87.24006014947882
860.5847124748469	1586.6	31170.2	87.25061107819394
861.3197689049947	1586.5333333333333	31238.3	87.18782427006097
862.0547520137079	1586.6	31473.4	87.06853893418739
862.7896617988213	1586.8	31623.1	87.12993360834402
863.5244982581698	1587.0	31720.633333333335	86.73098062960221
864.2592613895882	1586.4333333333334	31739.233333333334	87.10803529296288
864.9939511909114	1586.2666666666667	31762.833333333332	87.5053714520377
865.728567659974	1586.9333333333334	31807.766666666666	87.38799604407893
866.4631107946109	1587.0333333333333	31873.033333333333	87.6977159946263
867.197580592657	1586.8	31927.366666666665	85.96854807193384
867.931977051947	1586.9	32043.133333333335	85.92557607790604
868.6663001703158	1586.3666666666666	32053.1	86.00923980764968
869.4005499455982	1586.6333333333334	32090.7	86.82500234350462
870.1347263756289	1586.7333333333333	32061.3	86.09424388107931
870.8688294582428	1587.0	32170.733333333334	86.18778698961366
871.6028591912748	1586.7666666666667	32275.4	85.41905874225746
872.3368155725594	1587.3	32435.733333333334	85.6110681365081
873.0706985999318	1586.3666666666666	32451.666666666668	85.26931004254207
873.8045082712266	1586.4	32559.833333333332	85.86221184923697
874.5382445842787	1586.7	32637.2	86.19086673668839
875.2719075369228	1586.5666666666666	32765.366666666665	85.76365415542226
876.0054971269938	1586.7	32990.23333333333	86.28505651335216
876.7390133523264	1586.8	33203.4	86.53659762701731
877.4724562107556	1586.8666666666666	33425.333333333336	86.3737624557611
878.2058257001161	1587.4	33630.433333333334	86.04877236058432
878.9391218182427	1586.7	33756.8	86.07830415403642
879.6723445629702	1587.2333333333333	33809.433333333334	85.56753753288729
880.4054939321335	1586.8666666666666	33878.0	84.06235104283799
881.1385699235674	1586.4333333333334	34102.6	83.70318460589698
881.8715725351066	1586.3	34355.26666666667	84.14509516667422
882.604501764586	1587.1666666666667	34620.53333333333	84.66610413967673
883.3373576098403	1586.7666666666667	34840.933333333334	84.8776231715788
884.0701400687044	1585.8666666666666	34953.5	84.73981303577727
884.8028491390132	1586.2666666666667	34973.1	83.56293584327646
885.5354848186014	1586.4	35089.833333333336	83.44077839496713
886.2680471053038	1586.5	35223.2	82.96182224567319
887.0005359969554	1586.4666666666667	35309.73333333333	82.24086582325752
887.7329514913906	1586.8	35445.46666666667	81.59301945061432
888.4652935864447	1586.7	35623.1	81.99184224752356
889.1975622799522	1586.6666666666667	35790.833333333336	81.88660826093172
889.929757569748	1587.1666666666667	36059.5	81.98932195322227
890.6618794536669	1586.5666666666666	36202.0	82.38067415600484
891.3939279295437	1586.6666666666667	36284.23333333333	82.32331255913228
892.1259029952132	1586.1333333333334	36462.86666666667	82.01430920191814
892.8578046485103	1586.3	36678.26666666667	82.47787633870472
893.5896328872698	1586.9	36865.2	82.29240020052467
894.3213877093264	1586.7666666666667	37085.3	81.63269873551691
895.0530691125149	1586.5666666666666	37295.96666666667	80.85356209522097
895.7846770946703	1586.6333333333334	37542.3	80.48414530918532
896.5162116536272	1586.5666666666666	37663.5	80.98120249638866
897.2476727872206	1586.6666666666667	37783.166666666664	81.24190641283603
897.9790604932853	1586.6666666666667	37961.433333333334	81.03061811677367
898.7103747696559	1586.4	38107.666666666664	80.71590314385067
899.4416156141674	1586.7	38333.5	81.3456461169288
900.1727830246544	1586.4333333333334	38654.3	82.51705073644568
900.9038769989521	1586.6666666666667	38904.63333333333	82.52486533340603
901.634897534895	1586.5	39069.066666666666	82.10120099445935
902.365844630318	1586.5333333333333	39219.166666666664	82.33294276963629
903.0967182830558	1586.4666666666667	39281.433333333334	82.74213308343505
903.8275184909435	1587.6	39359.0	82.72971986725432
904.5582452518156	1586.6333333333334	39538.46666666667	82.49356105450569
905.288898563507	1586.4333333333334	39775.23333333333	83.65533117300015
906.0194784238527	1587.0333333333333	39917.8	83.36273578860278
906.7499848306873	1586.4666666666667	40137.066666666666	82.95443183010327
907.4804177818455	1586.8333333333333	40359.13333333333	82.90768173162981
908.2107772751625	1586.8666666666666	40540.066666666666	83.07003038988532
908.9410633084728	1586.4	40703.566666666666	82.69497287136305
909.6712758796114	1586.0666666666666	40807.86666666667	82.80337872596577
910.4014149864129	1586.8	40898.166666666664	82.47979936263609
911.1314806267123	1586.4	41084.36666666667	82.14830466172737
911.8614727983444	1585.8666666666666	41295.166666666664	81.74825822483594
912.5913914991438	1586.9666666666667	41481.73333333333	81.58374280066252
913.3212367269456	1586.2333333333333	41634.0	81.72155423027444
914.0510084795844	1586.7	41813.73333333333	81.47599605210937
914.7807067548952	1587.0	41960.76666666667	81.79966726819987
915.5103315507125	1586.2	42029.26666666667	81.2676410747132
916.2398828648716	1586.3666666666666	42139.63333333333	80.9895832222276
916.9693606952068	1586.4	42323.23333333333	81.47078090074132
917.6987650395532	1586.8666666666666	42455.3	81.67367418445845
918.4280958957455	1586.8666666666666	42530.03333333333	81.68803038290196
919.1573532616186	1586.3333333333333	42574.86666666667	80.37820899960279
919.8865371350073	1586.7333333333333	42596.1	81.34028307539654
920.6156475137464	1586.3666666666666	42560.166666666664	81.74876877720763
921.3446843956707	1586.5666666666666	42506.5	81.59602821994258
922.0736477786149	1586.0666666666666	42410.63333333333	81.37146398041702
922.802537660414	1587.2333333333333	42380.8	81.56406287581466
923.5313540389027	1586.8333333333333	42434.86666666667	81.57997746339441
924.2600969119159	1586.2	42465.13333333333	81.56213549428082
924.9887662772883	1586.5	42422.433333333334	81.29867335137472
925.7173621328548	1585.9666666666667	42448.5	81.42376234512139
926.4458844764501	1586.5333333333333	42439.9	82.57206367038572
927.1743333059092	1586.4666666666667	42257.46666666667	82.35399173999231
927.9027086190666	1586.6666666666667	41977.566666666666	81.87788718057138
928.6310104137575	1586.6	41538.26666666667	81.65880125494297
929.3592386878165	1586.5	40969.46666666667	81.31884316117801
930.0873934390784	1586.2333333333333	40235.166666666664	80.60722579152976
930.815474665378	1586.3333333333333	39440.6	80.1210432499539
931.5434823645503	1586.4666666666667	38564.63333333333	81.12777024415561
932.2714165344298	1586.9666666666667	37461.46666666667	81.09018359143705
932.9992771728516	1586.4666666666667	36411.96666666667	81.4325252017919
933.7270642776504	1586.5666666666666	35295.7	80.59782790331943
934.4547778466609	1587.3333333333333	34191.0	80.35378104679313
935.1824178777181	1587.2333333333333	33325.53333333333	80.68823357856279
935.9099843686568	1586.8333333333333	32620.566666666666	80.73926740199494
936.6374773173115	1585.7	32134.3	81.3458349761786
937.3648967215174	1587.0	31770.433333333334	80.87249834373783
938.0922425791092	1586.7333333333333	31617.933333333334	81.34485225808206
938.8195148879216	1586.6333333333334	31692.5	81.3021677128082
939.5467136457895	1586.7333333333333	31855.6	80.69999261887617
940.2738388505477	1586.6666666666667	32129.466666666667	80.76016996289108
941.000890500031	1586.8	32534.466666666667	80.42111578368721
941.7278685920743	1586.4666666666667	33081.96666666667	80.47963581457172
942.4547731245123	1586.2333333333333	33743.63333333333	80.48619339408948
943.1816040951798	1586.0666666666666	34492.166666666664	81.02946073285678
943.9083615019116	1586.6	35257.066666666666	81.00719034850005
944.6350453425426	1586.6666666666667	35998.8	80.07687030253386
945.3616556149077	1586.3	36811.23333333333	80.8445922382882
946.0881923168415	1586.6666666666667	37582.8	80.9731361523764
946.8146554461789	1586.1333333333334	38270.13333333333	80.80762357998684
947.5410450007547	1586.4333333333334	38989.36666666667	80.67438361073484
948.2673609784038	1586.6333333333334	39729.5	80.31388234845495
948.9936033769609	1586.5333333333333	40498.933333333334	80.63637403707969
949.7197721942608	1585.9333333333334	41211.566666666666	81.19677211455219
950.4458674281384	1586.2333333333333	41917.666666666664	80.33921478051089
951.1718890764284	1586.1333333333334	42733.566666666666	81.0588803864371
951.8978371369658	1587.0333333333333	43460.1	80.98662512901734
952.6237116075853	1586.3666666666666	44081.36666666667	81.09945817095017
953.3495124861216	1586.3	44652.9	81.7806627675071
954.0752397704097	1586.6333333333334	45154.9	81.46181958754849
954.8008934582843	1586.8333333333333	45691.166666666664	81.62477534034201
955.5264735475803	1586.9	46217.433333333334	81.1526494482243
956.2519800361324	1587.2	46643.73333333333	80.48032313794843
956.9774129217755	1587.3666666666666	47093.7	80.42037233449787
957.7027722023442	1586.2	47545.03333333333	80.57895278853016
958.4280578756737	1586.3	47861.03333333333	80.94145476851598
959.1532699395985	1587.1333333333334	48065.8	80.94584981833997
959.8784083919536	1587.1	48270.53333333333	80.22996339598555
960.6034732305736	1586.6	48583.73333333333	80.99339851651843
961.3284644532936	1586.9666666666667	48846.0	80.36237430388549
962.053382057948	1586.0333333333333	49153.63333333333	80.23759808331207
962.7782260423721	1586.5	49425.166666666664	80.30429239381164
963.5029964044004	1586.9	49661.36666666667	79.55058380484647
964.2276931418677	1586.1	49908.26666666667	79.13673034741082
964.952316252609	1587.1333333333334	50104.833333333336	79.70090885654974
965.6768657344589	1587.4333333333334	50214.0	79.77545930527705
966.4013415852523	1586.1666666666667	50380.6	80.25876986129144
967.1257438028242	1586.8666666666666	50497.46666666667	80.23027563481055
967.8500723850091	1586.1333333333334	50586.8	80.21081353640035
968.574327329642	1587.0666666666666	50686.3	80.33862380145496
969.2985086345576	1586.8	50803.86666666667	79.98981179725509
970.0226162975908	1586.6333333333334	50704.5	79.14646936278811
970.7466503165765	1586.5333333333333	50630.73333333333	79.18372550089465
971.4706106893493	1587.1	50586.833333333336	79.51191020318123
972.1944974137441	1586.9	50403.2	79.0440835948354
972.9183104875957	1587.0333333333333	50148.7	79.52646973859916
973.6420499087391	1586.8666666666666	49801.4	80.05633917439765
974.3657156750087	1586.2666666666667	49548.13333333333	79.77807832381468
975.0893077842397	1586.3666666666666	49285.0	79.65891240528518
975.8128262342667	1586.4333333333334	49180.46666666667	79.48825794757082
976.5362710229247	1586.6333333333334	49005.76666666667	79.08502999306062
977.2596421480483	1586.9	48858.76666666667	78.32682318850506
977.9829396074724	1586.6	48786.76666666667	79.73114637449036
978.7061633990318	1586.8	48616.36666666667	80.01283879687891
979.4293135205613	1586.2666666666667	48415.36666666667	80.33814425278011
980.1523899698958	1586.4666666666667	48204.63333333333	80.14677216438777
980.87539274487	1586.6666666666667	48112.6	80.32092198015809
981.5983218433189	1587.0333333333333	48170.13333333333	80.58064377430831
982.3211772630771	1586.0333333333333	48267.7	80.53481548031607
983.0439590019795	1586.6666666666667	48435.23333333333	80.97079659550656
983.7666670578608	1586.8	48499.166666666664	80.64535796090088
984.4893014285559	1586.7333333333333	48531.666666666664	80.53191472556234
985.2118621118997	1587.1333333333334	48465.6	80.32100955185629
985.9343491057269	1586.2	48410.53333333333	80.32666868855596
986.6567624078724	1587.1333333333334	48268.46666666667	80.25183373798603
987.3791020161709	1586.9666666666667	48204.96666666667	80.50165521524502
988.1013679284573	1586.9333333333334	48150.86666666667	80.83012470983654
988.8235601425663	1586.4333333333334	48160.0	80.81249785305289
989.5456786563328	1586.5666666666666	48199.13333333333	80.15734681000784
990.2677234675917	1587.1666666666667	48276.23333333333	79.33481565815103
990.9896945741776	1586.5333333333333	48260.0	79.7040027168735
991.7115919739255	1586.4333333333334	48126.46666666667	78.92930285540614
992.4334156646702	1586.3666666666666	47840.5	78.72266387486476
993.1551656442463	1586.3333333333333	47447.7	78.2349896139097
993.8768419104888	1586.4	47091.6	78.30067004552235
994.5984444612325	1586.3333333333333	46801.53333333333	78.29234406534204
995.3199732943121	1586.6333333333334	46489.7	77.74895682563047
996.0414284075626	1586.7666666666667	46153.73333333333	77.91672446892791
996.7628097988187	1586.2333333333333	45865.3	77.66546628446864
997.4841174659151	1586.4666666666667	45621.333333333336	78.36408416198508
998.2053514066869	1586.6333333333334	45282.53333333333	78.2755535601695
998.9265116189687	1586.5333333333333	44827.1	78.53979482420155
999.6475981005952	1587.4	44242.13333333333	78.91958925633755
1000.3686108494015	1586.6333333333334	43718.066666666666	79.17664179315366
1001.0895498632223	1586.7333333333333	43409.566666666666	79.2306081685598
1001.8104151398923	1586.7333333333333	43129.933333333334	79.73063984281612
1002.5312066772464	1586.9333333333334	42785.166666666664	79.36674719353633
1003.2519244731194	1586.7666666666667	42480.96666666667	79.57393699336885
1003.9725685253462	1586.8	42139.76666666667	79.47785253622932
1004.6931388317614	1587.2666666666667	41789.166666666664	79.92143853148677
1005.4136353902	1586.4333333333334	41292.833333333336	79.56554609770657
1006.1340581984969	1586.8333333333333	40780.666666666664	79.38820865959521
1006.8544072544867	1587.0333333333333	40101.23333333333	79.29627869552652
1007.5746825560042	1587.1	39556.03333333333	79.66252509792432
1008.2948841008844	1586.8333333333333	38930.8	79.47029840554674
1009.0150118869618	1587.5333333333333	38422.63333333333	78.5047778748352
1009.7350659120716	1587.0333333333333	38068.76666666667	78.22724136754002
1010.4550461740483	1586.5666666666666	37696.2	78.39626498125415
1011.174952670727	1587.0333333333333	37300.0	78.60772119475175
1011.8947853999423	1586.5	36873.86666666667	78.71881747357087
1012.614544359529	1586.7	36328.73333333333	78.97820127062252
1013.334229547322	1586.6	35722.63333333333	78.70814332429597
1014.0538409611561	1586.3	35095.86666666667	79.22902903113695
1014.7733785988661	1586.3	34402.13333333333	79.109169225126
1015.4928424582868	1586.9666666666667	33873.63333333333	79.28384600153389
1016.2122325372529	1586.5666666666666	33413.46666666667	78.67365667453846
1016.9315488335994	1586.4666666666667	33004.333333333336	78.67266701903961
1017.6507913451611	1585.7666666666667	32666.966666666667	78.86669029487895
1018.3699600697728	1587.4666666666667	32337.166666666668	78.53402321921335
1019.0890550052692	1586.7	31913.066666666666	78.75021631549201
1019.8080761494851	1586.0666666666666	31388.366666666665	78.96358721646155
1020.5270235002555	1586.6666666666667	30755.2	78.85162626564946
1021.2458970554151	1587.9666666666667	30014.933333333334	78.86185896505569
1021.9646968127987	1587.2	29366.366666666665	78.75631832770915
1022.6834227702411	1586.3666666666666	28831.633333333335	78.41657839929796
1023.4020749255772	1586.9333333333334	28364.3	78.54410189240194
1024.1206532766416	1587.0666666666666	28012.766666666666	78.90687575290981
1024.8391578212693	1586.3	27737.166666666668	79.56847871857049
1025.5575885572953	1587.1	27386.4	79.14589697629438
1026.2759454825539	1586.8333333333333	26937.7	78.83921067577715
1026.9942285948803	1587.2	26366.566666666666	78.48926891488227
1027.7124378921092	1587.7333333333333	25794.433333333334	78.02057486388716
1028.4305733720753	1586.8	25149.233333333334	78.07883643431245
1029.1486350326138	1586.0666666666666	24597.566666666666	78.57660094070854
1029.866622871559	1586.7	24073.6	77.61083375639757
1030.584536886746	1587.1	23613.433333333334	77.26372956139197
1031.3023770760096	1586.7	23258.633333333335	77.86411257752218
1032.0201434371845	1586.3666666666666	22929.8	77.44767645774215
1032.7378359681059	1586.7666666666667	22575.066666666666	77.26400484292219
1033.455454666608	1587.3	22177.066666666666	77.3190994389962
1034.1729995305259	1586.9666666666667	21735.366666666665	77.8434629956771
1034.8904705576945	1587.3333333333333	21215.233333333334	77.57033881644314
1035.6078677459486	1587.4666666666667	20672.533333333333	78.25077594336064
1036.3251910931228	1586.4333333333334	20169.833333333332	77.642488566623
1037.042440597052	1586.6666666666667	19714.566666666666	77.75239350945213
1037.7596162555712	1585.8666666666666	19314.533333333333	77.8308013419646
1038.4767180665153	1586.5333333333333	18963.7	77.79605437997972
1039.1937460277186	1586.7333333333333	18682.933333333334	77.68707553891404
1039.9107001370162	1587.5333333333333	18397.333333333332	77.51030536627262
1040.627580392243	1586.7	18137.5	77.0118945012464
1041.3443867912338	1586.9	17826.3	77.55189776137733
1042.0611193318232	1587.1333333333334	17432.2	77.23047183080811
1042.7777780118463	1586.9666666666667	17004.466666666667	77.28848085878624
1043.4943628291376	1586.6666666666667	16551.733333333334	77.68713255898193
1044.2108737815322	1587.0	16143.733333333334	77.32037637666072
1044.9273108668647	1586.4666666666667	15796.7	77.78842418887052
1045.64367408297	1586.6333333333334	15481.933333333332	78.08309260761675
1046.359963427683	1586.7	15188.8	77.08223929156256
1047.0761788988382	1586.9	14904.7	76.76569964456625
1047.7923204942708	1586.8	14637.8	76.07105307717458
1048.5083882118154	1587.2	14373.933333333332	76.45005234779329
1049.224382049307	1586.2333333333333	14078.133333333333	76.50763666666184
1049.9403020045802	1587.3666666666666	13747.933333333332	76.32951440602983
1050.6561480754697	1586.4333333333334	13407.733333333334	76.66609143583783
1051.3719202598106	1586.5666666666666	13063.4	76.42885699413259
1052.0876185554378	1587.2333333333333	12788.333333333334	77.47782626447184
1052.8032429601856	1586.9333333333334	12548.6	77.81362749238521
1053.5187934718892	1586.0666666666666	12351.533333333333	78.27316884201555
1054.2342700883835	1586.7666666666667	12173.933333333332	77.40975539526661
1054.949672807503	1586.5	12032.2	77.33833854897095
1055.6650016270826	1586.0333333333333	11856.366666666667	77.59643127500762
1056.3802565449573	1586.2333333333333	11658.433333333332	78.0117335997434
1057.0954375589617	1586.5333333333333	11452.833333333334	77.90571955491134
1057.8105446669308	1587.1	11211.233333333334	77.84997842738686
1058.5255778666992	1586.8333333333333	10988.566666666668	78.00092595539519
1059.240537156102	1587.0666666666666	10766.9	76.6318160572416
1059.9554225329737	1586.8666666666666	10599.666666666666	78.99624963778341
1060.6702339951491	1586.9333333333334	10425.066666666668	76.97626621985192
1061.3849715404633	1586.7	10313.266666666666	77.39166964611269
1062.0996351667509	1586.8666666666666	10180.233333333334	77.47472277674177
1062.8142248718468	1586.9666666666667	10091.633333333333	78.59473023358817
1063.528740653586	1586.6333333333334	9931.0	77.90520919586591
1064.2431825098029	1586.8333333333333	9749.3	78.06676422436163
1064.9575504383324	1586.6333333333334	9551.3	77.67816021110862
1065.6718444370097	1586.8666666666666	9340.766666666666	77.49191937775073
1066.386064503669	1586.5333333333333	9173.233333333334	78.13493880577414
1067.1002106361457	1586.4	9024.233333333334	77.18850039379176
1067.8142828322743	1586.3666666666666	8906.766666666666	77.49490256176114
1068.5282810898898	1587.3666666666666	8817.9	77.81713568394466
1069.2422054068265	1587.5333333333333	8719.3	77.62793704332856
1069.95605578092	1586.9666666666667	8624.733333333334	78.57239818282099
1070.6698322100044	1586.5	8490.966666666667	79.06720142946615
1071.383534691915	1586.4333333333334	8317.7	78.32957085140518
1072.0971632244864	1586.6666666666667	8149.4	78.10083642497675
1072.8107178055534	1586.3666666666666	7990.4	78.08627254536313
1073.524198432951	1586.7666666666667	7869.3	78.48868229281274
1074.2376051045137	1586.2333333333333	7749.2	78.1006664345711
1074.9509378180765	1586.5666666666666	7662.266666666666	77.31105812708581
1075.6641965714741	1587.7	7589.633333333333	77.41445879885828
1076.3773813625414	1586.6333333333334	7481.2	77.31142319300024
1077.0904921891133	1586.6	7377.933333333333	77.24282678916144
1077.8035290490245	1587.1666666666667	7260.5	78.28296665188134
1078.51649194011	1587.1333333333334	7119.4	77.67557233376041
1079.2293808602042	1586.6666666666667	6993.766666666666	78.27137896918715
1079.9421958071423	1586.4666666666667	6879.866666666667	79.41431502335934
1080.6549367787588	1586.6333333333334	6791.033333333334	79.56193372193538
1081.367603772889	1586.7	6709.5	78.61869273965576
1082.080196787367	1587.0	6661.633333333333	79.68418553903393
1082.7927158200282	1586.9333333333334	6573.7	78.04766167372618
1083.5051608687072	1586.6333333333334	6476.3	78.56587166345535
1084.217531931239	1586.9	6359.0	78.92832026506008
1084.9298290054578	1586.2666666666667	6230.533333333334	78.11900347960449
1085.6420520891993	1587.2333333333333	6128.8	78.36408929758214
1086.3542011802977	1586.2	6059.133333333333	78.22430808122576
1087.0662762765878	1586.7	5990.766666666666	78.82507357121092
1087.7782773759047	1587.8666666666666	5946.033333333334	80.14360887904338
1088.4902044760831	1586.3666666666666	5859.5	79.44693011441836
1089.202057574958	1586.6333333333334	5765.066666666667	78.63626451248025
1089.9138366703637	1586.4333333333334	5681.1	79.0525747887515
1090.6255417601355	1586.6333333333334	5597.333333333333	79.49104864782738
1091.337172842108	1586.9	5508.366666666667	79.0158938908128
1092.048729914116	1587.6	5454.466666666666	79.17525613004183
1092.7602129739944	1585.9	5405.633333333333	77.89760417171155
1093.471622019578	1586.5	5363.3	78.28524843861126
1094.1829570487016	1586.5	5291.266666666666	77.98328842557007
1094.8942180592	1586.1333333333334	5211.533333333334	79.8430026681966
1095.605405048908	1586.2666666666667	5123.633333333333	80.97333743254528
1096.3165180156604	1587.0333333333333	5052.966666666666	79.07266302997601
1097.027556957292	1586.5	5012.5	80.51177193376803
1097.7385218716379	1585.9666666666667	4982.0	81.1850973693231
1098.4494127565324	1587.3	4920.733333333334	79.76444315927013
1099.1602296098106	1587.1	4843.133333333333	80.41990150509599
1099.8709724293074	1586.3	4758.366666666667	80.85845979841558
1100.5816412128574	1586.5333333333333	4687.666666666667	80.23191077088103
1101.2922359582956	1586.2666666666667	4643.866666666667	80.71226722724946
1102.0027566634565	1586.1666666666667	4604.4	80.4021911051967
1102.7132033261753	1586.2666666666667	4553.366666666667	80.3156302166179
1103.4235759442865	1586.2666666666667	4485.5	83.0260098611582
1104.1338745156252	1586.2666666666667	4416.166666666667	82.73467821730408
1104.844099038026	1587.0666666666666	4362.4	82.9742350647639
1105.5542495093239	1586.3333333333333	4324.8	83.17488433390523
1106.2643259273534	1586.4	4278.233333333334	83.21942450934615
1106.9743282899494	1586.5333333333333	4203.033333333334	82.53707543340008
1107.684256594947	1586.8333333333333	4119.7	82.82235087776036
1108.394110840181	1587.1666666666667	4064.1	83.41926161852551
1109.1038910234856	1586.9666666666667	4022.5666666666666	83.6908858136236
1109.8135971426964	1586.5	3968.7	85.65377851559629
1110.5232291956477	1586.5	3894.5666666666666	84.36524084918742
1111.2327871801745	1586.5333333333333	3819.5666666666666	82.4439865121284
1111.9422710941117	1586.8	3776.4333333333334	84.88983629543257
1112.6516809352938	1586.7	3726.3333333333335	83.89822451043685
1113.3610167015559	1586.2666666666667	3672.4	84.31890302308251
1114.0702783907325	1586.3	3617.6	85.30038469150949
1114.7794660006589	1586.7666666666667	3570.766666666667	83.84686455690685
1115.4885795291696	1586.8666666666666	3537.9	86.7785150911596
1116.1976189740992	1587.0666666666666	3486.4333333333334	84.69614636831506
1116.906584333283	1586.6	3445.9	86.66857685766739
1117.6154756045555	1586.5666666666666	3403.4666666666667	86.48494131249272
1118.3242927857516	1586.7333333333333	3371.5	87.51623224162384
1119.0330358747062	1586.6666666666667	3330.1666666666665	87.39380210879823
1119.741704869254	1586.1	3286.4	88.7101037196438
1120.4502997672296	1587.0	3244.3333333333335	87.06477713797348
1121.1588205664682	1585.3333333333333	1661.5	75.58497570231984
1121.8672672648045	1585.1333333333334	1662.2333333333333	81.10065803514873
1122.5756398600731	1585.3	1661.1	76.21208998363849
1123.2839383501089	1585.9333333333334	1661.5333333333333	90.35342436003931
