# Supplementary material for: Roblonski: A Material-Efficient Robo-Fluidic Toolbox for Rapid Photochemical Characterization
Source: ACS Cent Sci. 2026 Feb 6;12(3):333–44. doi: 10.1021/acscentsci.5c02027 (PMC13022720; doi:10.1021/acscentsci.5c02027)
Supplement: Supplementary file 2 [file oc5c02027_si_002.zip › BeerLambertStudy/Raw Data (Automataed)/BLEC Study (2025 Jun 12)/ZnPc1/blec_ZnPc1__13062025_aABS_i15_eEXP_s4_d400e-03_t250-0_m7_v175-0.csv]

name	C:/Users/cbe.mabolha.shared/Documents/Gilson Spectroscopy Project\BLEC Study (2025 Jun 12)\ZnPc1\blec_ZnPc1__13062025_aABS_i15_eEXP_s4_d400e-03_t250-0_m7_v175-0.csv
2025-06-13 04:49:12.876288
mix_iter=7	mix_disp=175.0
droplet_volume=50.0	working_volume=250.0
dilution_scheme=Fractional(value=0.3333333333333333)	n_dil=6
calibration=Calibration(y = f(x); f(x) = -0.244 + 0.9765x; s.t. y > 0.0; Set Feb 4	2025 from "Manuscript Figures Data.xlsx")
count	30
interval	0.1 (Sec)
integration_time	40000 (uSec)
NLC=False	DCC=False	WCAL=-5	Slit=S5
Conc_0=0.004	nFRAC=0.1975308641975309	nConc_(15;4)=0.0007901234567901236	aFRAC=0.19792681181597202	aConc_(15;4)=0.0007917072472638881
wavelength (nm)	dark reference (int)	light reference (int)	abs (mOD)
W	D	L	S
344.6678771972656	1602.2666666666667	1678.4	91.75918841463724
345.45221902608614	1590.0666666666666	1664.6666666666667	84.5704563315013
346.236489003635	1586.7	1660.5666666666666	72.33692201334605
347.02068712774695	1585.4666666666667	1659.3666666666666	78.59396471147305
347.8048133962569	1585.0	2373.3333333333335	131.66255510016504
348.5888678069997	1585.8333333333333	2391.6	131.4977334171954
349.3728503578101	1587.0666666666666	2405.866666666667	132.26075033957483
350.15676104652283	1587.8666666666666	2419.733333333333	134.0362057401831
350.94059987097285	1587.8333333333333	2425.9333333333334	132.44793669007217
351.72436682899485	1587.1666666666667	2433.5666666666666	132.90175396602405
352.5080619184237	1585.9666666666667	2434.5	130.7553697411104
353.2916851370942	1586.1	2439.4333333333334	128.77835605417656
354.0752364828412	1585.3666666666666	2445.266666666667	129.03771985640472
354.8587159534994	1586.2666666666667	2447.9	129.1877592061062
355.6421235469038	1586.0	2454.0	130.2187057079077
356.42545926088906	1586.1666666666667	2454.633333333333	127.20048904449064
357.20872309329	1587.6333333333334	2455.766666666667	128.77990171560384
357.9919150419415	1586.6333333333334	2448.5666666666666	127.19516681604928
358.77503510467835	1586.6	2444.2	124.84871806058334
359.5580832793353	1585.7	2438.5666666666666	127.05998955195663
360.34105956374725	1586.1333333333334	2432.0	124.09524688983394
361.12396395574893	1586.2	2430.3	124.46450679031857
361.9067964531752	1586.2333333333333	2429.4666666666667	124.26970699742166
362.6895570538609	1586.4333333333334	2434.366666666667	126.7522202392913
363.47224575564076	1586.5	2427.9666666666667	124.96167570678169
364.2548625563497	1586.8666666666666	2425.9666666666667	124.08271196657772
365.0374074538224	1586.3666666666666	2427.3333333333335	123.00931183190693
365.8198804458938	1586.6666666666667	2419.5	122.41408067159797
366.6022815303986	1586.6666666666667	2419.633333333333	120.89661320368438
367.3846107051717	1586.1333333333334	2418.5666666666666	119.28893260101253
368.1668679680479	1586.8	2422.1666666666665	119.7650509290545
368.9490533168619	1587.0	2427.0	121.64236797907097
369.7311667494487	1585.8666666666666	2434.6	119.09933815008472
370.5132082636429	1586.8333333333333	2440.9	119.80507937182443
371.2951778572795	1585.8	2445.0666666666666	116.9593922526668
372.07707552819323	1586.3	2446.9666666666667	120.58738747881875
372.8589012742189	1587.1333333333334	2455.3	120.0253442792056
373.6406550931913	1586.6666666666667	2460.5333333333333	116.73373018992268
374.4223369829453	1586.6333333333334	2468.0333333333333	116.5990719817042
375.2039469413157	1586.4	2475.3333333333335	116.61582153685598
375.9854849661373	1586.5333333333333	2470.5	115.86860371713043
376.7669510552448	1586.9	2474.9666666666667	116.55447518983159
377.5483452064732	1586.8666666666666	2484.0	116.23753966754379
378.3296674176572	1586.0666666666666	2496.1666666666665	117.37517735939069
379.11091768663164	1585.7	2497.1	114.32155104458403
379.89209601123133	1586.6333333333334	2501.9333333333334	115.10263723273702
380.67320238929113	1585.7333333333333	2508.133333333333	114.43643519198939
381.45423681864577	1586.5333333333333	2510.0333333333333	112.97723875402411
382.23519929713007	1585.3666666666666	2517.8	116.46735416642883
383.01608982257886	1586.6333333333334	2530.5666666666666	115.40275396600317
383.796908392827	1587.0666666666666	2540.0666666666666	114.4236354653088
384.57765500570923	1586.3333333333333	2544.6	115.06119299645374
385.3583296590604	1586.9	2531.9	112.62485545041174
386.1389323507153	1586.6666666666667	2536.0333333333333	114.1706154309651
386.91946307850884	1587.0666666666666	2552.9	113.95234555574535
387.69992184027564	1586.5	2572.5	113.0061824087878
388.48030863385065	1586.0666666666666	2595.1666666666665	114.2964057670406
389.2606234570687	1586.7666666666667	2575.6	109.17793348529459
390.04086630776453	1586.0666666666666	2569.8	111.70203386301219
390.82103718377294	1585.9666666666667	2578.3	111.8244692932632
391.6011360829288	1586.5	2583.4	112.36772697741056
392.3811630030669	1585.9333333333334	2608.133333333333	109.7153741921218
393.161117942022	1586.4666666666667	2651.8333333333335	110.16867829157312
393.941000897629	1586.8	2695.6666666666665	108.66728414435839
394.72081186772266	1587.4333333333334	2702.5	113.00442657368428
395.5005508501378	1586.4333333333334	2689.133333333333	108.46421074307852
396.28021784270925	1586.6	2691.1	110.06667006203377
397.0598128432718	1586.1666666666667	2701.4333333333334	108.15908625142097
397.83933584966024	1586.0	2704.5333333333333	108.04944664884118
398.6187868597095	1586.9333333333334	2716.6666666666665	109.02000771782349
399.3981658712542	1585.8333333333333	2735.133333333333	107.78623694379701
400.1774728821293	1586.4333333333334	2762.4333333333334	110.07927120997662
400.9567078901696	1586.0333333333333	2792.0666666666666	110.4548132014864
401.7358708932098	1586.5666666666666	2784.866666666667	110.87720886380473
402.5149618890848	1586.2	2769.766666666667	106.76937948155135
403.2939808756294	1586.7	2776.4666666666667	109.89951021526896
404.07292785067847	1586.2666666666667	2803.0666666666666	107.75472589706239
404.8518028120667	1586.8333333333333	2819.6	108.95662071000794
405.630605757629	1586.8	2818.5666666666666	108.10644373480238
406.4093366852001	1586.2666666666667	2813.4	109.89000478605813
407.1879955926149	1587.8333333333333	2815.4666666666667	108.4139684965153
407.9665824777082	1586.7333333333333	2832.366666666667	107.63460476199651
408.74509733831474	1585.8333333333333	2856.1666666666665	107.37683642189265
409.52354017226935	1586.6666666666667	2865.766666666667	108.44172347049458
410.3019109774069	1587.0666666666666	2864.866666666667	108.31983791078045
411.08020975156217	1586.7666666666667	2878.7	107.34893742798552
411.8584364925699	1586.6	2910.1666666666665	109.04916756467026
412.6365911982651	1586.9666666666667	2928.5	108.23589356694865
413.4146738664823	1587.1	2951.4666666666667	106.21077100645863
414.19268449505654	1586.7666666666667	2983.6666666666665	107.92479569974338
414.97062308182257	1587.4333333333334	3020.0666666666666	108.74334954629433
415.74848962461516	1585.8333333333333	3066.1	106.71891799326103
416.52628412126916	1586.4666666666667	3133.6	106.69451937762383
417.3040065696194	1587.2333333333333	3210.3	107.71973434297536
418.0816569675006	1586.3	3197.6	105.2461251807116
418.8592353127476	1586.6666666666667	3191.9333333333334	107.23810708460616
419.63674160319533	1586.7	3204.0333333333333	108.81980339352056
420.4141758366785	1585.9666666666667	3242.766666666667	107.22395005901099
421.1915380110319	1587.2666666666667	3258.8333333333335	107.6463279434889
421.9688281240904	1586.2	3255.0333333333333	107.71304145465379
422.7460461736888	1586.9666666666667	3308.6	107.81075725402776
423.52319215766187	1586.6	3380.1	108.32884726218809
424.3002660738445	1586.2666666666667	3460.766666666667	106.80085134773313
425.0772679200714	1586.6666666666667	3594.2	107.2520843948441
425.8541976941775	1586.7	3743.9	110.1609022512479
426.6310553939975	1586.8333333333333	3804.7	108.29955185260529
427.40784101736625	1586.7666666666667	3858.1666666666665	108.82773719155456
428.18455456211865	1587.0333333333333	3989.3333333333335	111.71400619670942
428.96119602608934	1586.3	4178.566666666667	112.06377758306753
429.7377654071133	1587.2	4388.4	111.45180551151998
430.5142627030252	1586.9333333333334	4508.433333333333	112.90895792707127
431.29068791166	1587.0333333333333	4647.5	112.82658068497724
432.06704103085235	1586.6666666666667	4778.866666666667	112.19682979449257
432.8433220584372	1586.4333333333334	4871.366666666667	112.5143339360049
433.6195309922492	1586.2666666666667	4925.066666666667	111.86410219247092
434.3956678301234	1586.4333333333334	4971.3	113.06748695745871
435.1717325698944	1586.5666666666666	4984.1	110.96035195240275
435.9477252093971	1586.2666666666667	4995.833333333333	111.61101632838613
436.72364574646633	1586.8333333333333	5044.3	111.97031132334874
437.49949417893686	1586.2	5111.866666666667	110.09870183074945
438.27527050464346	1586.6	5221.266666666666	111.95923384750405
439.0509747214211	1586.8333333333333	5392.5	111.09482323574112
439.8266068271044	1587.6666666666667	5661.9	112.5127139477631
440.6021668195283	1586.9666666666667	6022.966666666666	110.2942438689375
441.37765469652754	1586.4333333333334	6489.9	111.2609312315432
442.1530704559369	1586.3	6993.3	113.14329147719242
442.9284140955914	1586.6666666666667	7417.366666666667	113.25839068211872
443.7036856133256	1587.4333333333334	7721.533333333334	113.36435816171456
444.47888500697445	1586.5666666666666	7880.566666666667	112.80907265730526
445.2540122743727	1586.9	7919.633333333333	112.85704418541225
446.0290674133552	1586.3666666666666	7860.433333333333	111.62236971459711
446.8040504217568	1586.1333333333334	7780.7	111.920287488155
447.5789612974122	1586.4666666666667	7691.366666666667	111.14195508657163
448.35380003815635	1586.8333333333333	7642.433333333333	110.92569482067498
449.1285666418239	1586.5666666666666	7610.166666666667	111.22175570263269
449.90326110624983	1586.4	7603.066666666667	111.6851277439619
450.67788342926883	1586.8	7621.166666666667	111.3055155741139
451.4524336087157	1586.3333333333333	7654.766666666666	111.85744492683386
452.22691164242536	1586.7333333333333	7695.6	110.44198155652417
453.00131752823256	1586.8333333333333	7758.633333333333	110.19723673032432
453.7756512639721	1586.8	7822.533333333334	110.44614699605465
454.5499128474788	1586.2	7893.5	110.73302295947838
455.32410227658755	1586.3333333333333	7943.166666666667	110.06808690793383
456.09821954913303	1586.7666666666667	7943.766666666666	110.04426428888156
456.8722646629501	1586.1666666666667	7922.566666666667	110.21304282997488
457.6462376158736	1586.7	7872.666666666667	110.31728362605305
458.4201384057383	1586.5666666666666	7777.566666666667	110.6975432005087
459.1939670303791	1586.0333333333333	7641.533333333334	109.79965552159844
459.96772348763074	1586.5666666666666	7492.866666666667	109.34514960065839
460.741407775328	1585.9666666666667	7363.766666666666	108.64651139008707
461.51501989130577	1586.5	7231.433333333333	110.05252156579144
462.2885598333988	1586.4	7095.0	107.63675276089828
463.0620275994419	1587.1333333333334	7016.5	108.7477484272041
463.83542318726995	1586.6666666666667	6953.133333333333	108.58835304669931
464.6087465947177	1586.3333333333333	6908.6	107.99970034259054
465.38199781962	1586.6666666666667	6880.733333333334	107.55202282683052
466.1551768598116	1586.9	6883.0	108.32170790131487
466.92828371312737	1586.4333333333334	6884.566666666667	106.59834870917449
467.7013183774021	1586.5666666666666	6924.733333333334	107.20400354653842
468.4742808504707	1586.4	6964.9	107.47737635185831
469.24717113016777	1586.0666666666666	7026.8	107.13909279950262
470.0199892143283	1586.7	7095.4	107.24749812197139
470.792735100787	1586.7666666666667	7178.533333333334	108.23524122727525
471.5654087873788	1586.7	7249.366666666667	107.00958800774026
472.33801027193834	1586.1666666666667	7320.0	107.71672958727225
473.11053955230057	1587.2666666666667	7380.333333333333	107.00530532750038
473.88299662630027	1586.8333333333333	7438.166666666667	106.5379445034006
474.65538149177223	1586.3	7503.466666666666	107.91700276469763
475.4276941465513	1586.6	7532.533333333334	107.45876845785546
476.1999345884722	1587.0333333333333	7532.466666666666	107.00772599303441
476.97210281536985	1586.0666666666666	7525.933333333333	106.1618861248925
477.74419882507897	1586.9333333333334	7516.766666666666	106.17521465637446
478.51622261543446	1587.0333333333333	7497.2	107.90822357300972
479.2881741842711	1586.8333333333333	7454.533333333334	106.65206196567284
480.06005352942367	1586.8666666666666	7398.2	105.3966687416447
480.831860648727	1586.7666666666667	7362.266666666666	106.48638518634186
481.60359554001593	1586.1666666666667	7325.4	105.99538176139
482.37525820112523	1586.7	7265.1	106.03516737052357
483.14684862988975	1586.2333333333333	7223.433333333333	106.71021105405518
483.91836682414424	1587.1666666666667	7175.066666666667	106.07869369392968
484.68981278172356	1586.4	7124.966666666666	106.13120047959241
485.46118650046253	1586.4333333333334	7078.233333333334	105.57009240692015
486.23248797819593	1586.5666666666666	7041.733333333334	105.51648739976784
487.0037172127586	1586.2333333333333	7005.133333333333	105.19533144146729
487.7748742019853	1586.1333333333334	6955.933333333333	104.75544774811853
488.54595894371096	1586.9333333333334	6931.733333333334	105.36516788817619
489.31697143577026	1587.1	6902.166666666667	105.6470025983594
490.08791167599804	1586.3666666666666	6871.0	105.57066022523315
490.8587796622292	1586.6	6827.766666666666	104.16899289665685
491.6295753922984	1586.7333333333333	6801.6	104.6359305395603
492.4002988640406	1586.5666666666666	6790.733333333334	105.63426676230749
493.17095007529053	1587.3333333333333	6753.466666666666	103.98399517197853
493.94152902388305	1586.3666666666666	6727.533333333334	104.4689554315305
494.71203570765294	1586.7	6700.533333333334	105.08265420529064
495.482470124435	1586.6333333333334	6657.6	103.9582490152872
496.25283227206404	1586.7666666666667	6642.733333333334	105.49529613940757
497.02312214837485	1586.6333333333334	6623.5	105.16040340398389
497.7933397512024	1586.5333333333333	6593.833333333333	104.35730985413598
498.56348507838123	1586.1666666666667	6560.866666666667	103.52514668429653
499.3335581277464	1586.5333333333333	6551.766666666666	104.2667268626637
500.10355889713264	1587.0333333333333	6540.6	104.2990640337974
500.8734873843747	1585.9333333333334	6523.633333333333	104.70416766024259
501.6433435873074	1586.9666666666667	6527.066666666667	104.65037715306663
502.4131275037657	1586.9666666666667	6535.366666666667	103.37420854718091
503.1828391315842	1586.7	6548.266666666666	104.51710655214637
503.95247846859786	1586.8666666666666	6554.033333333334	101.67566451040258
504.72204551264144	1586.8333333333333	6591.033333333334	103.03452396486303
505.49154026154974	1586.5666666666666	6630.566666666667	103.03388398119925
506.2609627131576	1586.6333333333334	6664.766666666666	102.42617406819784
507.03031286529983	1586.8	6718.8	103.57932575505555
507.7995907158112	1586.7666666666667	6775.033333333334	103.87984523530403
508.5687962625266	1587.3	6837.266666666666	102.51677331672083
509.33792950328075	1587.1333333333334	6912.933333333333	104.01538283476093
510.1069904359085	1586.5333333333333	6994.6	104.11525523277854
510.8759790582447	1587.0	7081.166666666667	103.32033107089903
511.6448953681241	1586.6333333333334	7163.666666666667	103.37519542198315
512.4137393633815	1587.2	7271.133333333333	103.71362052698004
513.1825110418519	1586.4333333333334	7355.733333333334	102.78731937730015
513.9512104013698	1586.3666666666666	7458.333333333333	102.17201314092223
514.7198374397702	1585.7333333333333	7576.666666666667	103.1355693753253
515.4883921548881	1586.3333333333333	7673.133333333333	102.14765700742075
516.2568745445578	1586.4666666666667	7770.466666666666	101.95766137082214
517.0252846066146	1587.1333333333334	7892.166666666667	103.02526465743959
517.793622338893	1586.7333333333333	7981.733333333334	102.19385393613803
518.561887739228	1586.5	8093.466666666666	103.62822232798582
519.3300808054544	1586.1	8174.333333333333	102.19529556643569
520.0982015354069	1586.7333333333333	8274.733333333334	103.64500216887862
520.8662499269203	1586.2333333333333	8367.333333333334	102.23530165873267
521.6342259778296	1586.9666666666667	8443.666666666666	102.038411442966
522.4021296859694	1586.7333333333333	8539.333333333334	102.53534820520869
523.1699610491747	1586.2666666666667	8601.533333333333	102.28363590013419
523.9377200652801	1586.8333333333333	8669.566666666668	102.85124042913014
524.7054067321207	1587.0	8719.733333333334	101.31772880998861
525.4730210475309	1586.8	8794.833333333334	102.23663977826862
526.2405630093459	1586.5666666666666	8840.233333333334	101.42129867802748
527.0080326154003	1587.7	8909.633333333333	102.13226492983922
527.7754298635291	1586.7333333333333	8957.9	101.76836350963843
528.5427547515668	1586.7	9003.833333333334	101.20603901490422
529.3100072773485	1586.5666666666666	9039.033333333333	102.17737405487051
530.077187438709	1586.2666666666667	9089.2	102.01042242326858
530.8442952334829	1586.6333333333334	9128.666666666666	101.36622440852214
531.6113306595051	1586.4	9174.433333333332	102.2289778597221
532.3782937146104	1586.8	9194.133333333333	101.68405234603246
533.1451843966338	1587.3666666666666	9238.966666666667	101.90357438560407
533.9120027034099	1586.9666666666667	9277.666666666666	102.21232032656377
534.6787486327736	1585.9666666666667	9309.9	102.21924845089507
535.4454221825597	1587.1333333333334	9346.8	102.73224557064133
536.212023350603	1586.9333333333334	9382.9	102.04257321247471
536.9785521347383	1586.4	9414.866666666667	101.56763404763828
537.7450085328004	1586.9	9449.1	102.1052835923392
538.5113925426242	1586.8666666666666	9470.766666666666	101.44053536555623
539.2777041620444	1586.8	9483.566666666668	100.7454896992284
540.0439433888959	1586.8666666666666	9510.033333333333	101.20432359383541
540.8101102210134	1587.5666666666666	9528.6	100.87898490485078
541.5762046562318	1586.7333333333333	9558.9	100.50439595682894
542.3422266923859	1586.7666666666667	9577.466666666667	100.91362355274957
543.1081763273105	1585.8666666666666	9592.366666666667	101.51331450561919
543.8740535588404	1586.9666666666667	9596.0	100.41215620639467
544.6398583848105	1586.7333333333333	9600.5	99.98142913854197
545.4055908030555	1587.3	9595.466666666667	99.95081582271276
546.1712508114102	1586.9	9612.4	100.45540466272193
546.9368384077096	1586.5666666666666	9621.333333333334	100.60209314427159
547.7023535897882	1587.0666666666666	9645.133333333333	100.84555332492153
548.4677963554811	1587.3666666666666	9642.666666666666	101.2678477508025
549.2331667026231	1587.4	9641.0	100.78381108446727
549.9984646290487	1586.9333333333334	9630.666666666666	100.87075981612433
550.7636901325931	1586.9666666666667	9619.566666666668	99.35981375188584
551.5288432110908	1587.1666666666667	9613.466666666667	99.52456490304695
552.2939238623768	1586.6	9628.1	101.2067244537939
553.0589320842859	1587.5666666666666	9601.933333333332	99.86615330308497
553.8238678746528	1586.8666666666666	9604.133333333333	99.67332462392461
554.5887312313124	1587.3333333333333	9608.533333333333	99.75688522028724
555.3535221520995	1586.7666666666667	9606.233333333334	100.18562700192338
556.1182406348488	1586.5666666666666	9610.3	99.49681680410983
556.8828866773954	1587.0	9617.0	99.1059571999774
557.6474602775738	1587.0666666666666	9607.5	99.4338842839744
558.411961433219	1586.8	9622.166666666666	99.91055314895438
559.1763901421657	1586.4	9621.433333333332	99.81544500050796
559.9407464022488	1586.5666666666666	9641.066666666668	99.93552499094993
560.7050302113031	1587.0666666666666	9650.266666666666	99.7804108884222
561.4692415671633	1586.7	9663.466666666667	99.82203481635172
562.2333804676643	1586.6333333333334	9676.666666666666	99.74834379501009
562.997446910641	1587.0333333333333	9688.9	99.1667982645709
563.7614408939281	1586.5333333333333	9700.533333333333	99.2333637164855
564.5253624153604	1585.9666666666667	9725.466666666667	99.23277078221422
565.2892114727728	1585.9666666666667	9737.733333333334	100.01867463129541
566.0529880639999	1586.5333333333333	9750.866666666667	98.8069737696023
566.8166921868768	1587.1	9770.633333333333	100.22576079214755
567.5803238392382	1587.3	9778.3	99.6025270884025
568.3438830189189	1586.6333333333334	9799.666666666666	99.34661150073588
569.1073697237535	1587.0	9834.233333333334	99.70466850960396
569.8707839515772	1586.5333333333333	9849.9	99.5894509622413
570.6341257002246	1586.6666666666667	9837.066666666668	98.84574064340539
571.3973949675305	1586.9	9860.8	99.52617741357399
572.1605917513298	1586.4333333333334	9874.9	98.72851316014157
572.9237160494572	1586.7333333333333	9900.766666666666	98.95158517019472
573.6867678597476	1586.3	9897.766666666666	97.75165699617324
574.4497471800358	1586.4	9897.466666666667	99.05470518770707
575.2126540081566	1586.6666666666667	9928.166666666666	99.00849403431884
575.9754883419448	1587.2333333333333	9938.066666666668	99.50723530597149
576.7382501792351	1587.4333333333334	9953.233333333334	99.1028108260031
577.5009395178625	1586.6333333333334	9958.966666666667	98.38439716039957
578.2635563556619	1586.4333333333334	9966.933333333332	98.12521063253506
579.0261006904677	1586.6	9983.333333333334	98.62149461599581
579.7885725201152	1587.1666666666667	9993.233333333334	98.03646516082611
580.5509718424388	1587.0333333333333	10012.866666666667	98.4094993377242
581.3132986552736	1586.5	10041.766666666666	98.63497694081718
582.0755529564542	1586.3666666666666	10052.9	98.35895856810198
582.8377347438156	1586.6333333333334	10050.4	97.37506491821004
583.5998440151925	1586.7666666666667	10071.366666666667	98.25017136279926
584.3618807684197	1586.9666666666667	10104.266666666666	98.49400340870112
585.123845001332	1586.8333333333333	10140.533333333333	98.93038154350423
585.8857367117644	1586.8666666666666	10173.866666666667	98.62665681655997
586.6475558975515	1586.7	10207.566666666668	98.22979797780128
587.4093025565281	1586.4333333333334	10265.5	98.51130030287435
588.1709766865292	1586.2333333333333	10311.9	99.1889061096428
588.9325782853895	1586.4	10346.466666666667	99.19571549124863
589.6941073509438	1587.4666666666667	10409.0	98.7988481398066
590.4555638810269	1586.1333333333334	10475.633333333333	98.89110725046429
591.2169478734736	1586.4333333333334	10537.166666666666	98.96607846242351
591.9782593261189	1586.0666666666666	10609.0	98.42963801662215
592.7394982367973	1586.3333333333333	10704.733333333334	98.43998771677546
593.5006646033439	1586.7	10803.966666666667	98.88045362968084
594.2617584235933	1587.5333333333333	10873.666666666666	98.17888965209742
595.0227796953804	1586.2	10988.533333333333	98.66299520415971
595.78372841654	1587.3666666666666	11089.1	98.51576543646738
596.544604584907	1586.9	11190.533333333333	98.92744264825224
597.3054081983161	1586.5666666666666	11324.833333333334	99.06229646340968
598.0661392546021	1587.1	11444.3	98.52261091518831
598.8267977515999	1586.7	11554.0	98.71144913584148
599.5873836871442	1586.4	11695.966666666667	99.44768381200979
600.34789705907	1586.7333333333333	11813.166666666666	99.2705502046394
601.1083378652119	1586.4333333333334	11940.766666666666	98.79455200044225
601.8687061034049	1587.1666666666667	12077.8	98.74784124416998
602.6290017714836	1586.7	12222.5	99.40151021504194
603.3892248672829	1586.4333333333334	12379.8	100.1034792945847
604.1493753886377	1587.2333333333333	12501.833333333334	98.77486769781105
604.9094533333828	1586.6666666666667	12638.2	99.26900144061639
605.6694586993528	1586.7666666666667	12779.1	100.69192576681839
606.4293914843829	1586.9333333333334	12887.133333333333	99.49716231478978
607.1892516863076	1586.9	13012.933333333332	98.04353190038555
607.9490393029618	1586.6	13149.5	97.58441288387924
608.7087543321802	1586.5333333333333	13313.966666666667	98.52608378606233
609.4683967717978	1586.0666666666666	13451.433333333332	97.95717256696551
610.2279666196492	1586.8333333333333	13589.133333333333	98.11813575132014
610.9874638735695	1586.8	13717.766666666666	97.4267422780818
611.7468885313933	1586.3666666666666	13870.633333333333	98.47635233316906
612.5062405909555	1586.7666666666667	13989.1	98.85636120073835
613.2655200500909	1586.7	14110.666666666666	98.30540363747133
614.0247269066342	1586.4333333333334	14201.0	97.0686977610659
614.7838611584203	1587.7666666666667	14306.5	97.3962972418943
615.5429228032841	1586.7	14419.9	96.90550083415516
616.3019118390603	1587.3333333333333	14541.766666666666	96.82118143591329
617.0608282635836	1587.6333333333334	14633.566666666668	97.3588227919778
617.8196720746892	1586.4	14726.333333333334	98.12276669834323
618.5784432702114	1586.7333333333333	14805.1	97.81557463563139
619.3371418479854	1586.5333333333333	14865.3	97.01277631145317
620.0957678058459	1587.2666666666667	14945.833333333334	96.87967087876503
620.8543211416277	1586.4333333333334	15014.133333333333	96.74671066878419
621.6128018531655	1586.7333333333333	15068.733333333334	96.22468743315329
622.3712099382943	1586.8333333333333	15137.8	97.6373320178716
623.1295453948488	1586.7333333333333	15218.6	98.16999484002588
623.8878082206638	1586.0333333333333	15276.366666666667	98.04558323217735
624.6459984135743	1586.4	15301.2	96.33011871270926
625.4041159714149	1587.1	15337.7	96.37526227043058
626.1621608920203	1586.7	15363.133333333333	95.80202963732519
626.9201331732256	1586.8333333333333	15394.833333333334	95.76874401883735
627.6780328128656	1586.8333333333333	15467.966666666667	97.18933637251148
628.4358598087749	1586.6	15522.366666666667	96.90014451450881
629.1936141587885	1587.1666666666667	15579.766666666666	97.44755189063228
629.9512958607411	1587.0333333333333	15600.0	97.46332013955312
630.7089049124675	1586.1	15602.0	96.47849137821628
631.4664413118026	1586.3	15607.0	96.44666424735591
632.2239050565811	1586.9333333333334	15625.266666666666	97.06601167478622
632.9812961446379	1586.8	15636.6	96.9785379729707
633.7386145738079	1586.1333333333334	15662.533333333333	97.49094572724034
634.4958603419257	1586.4666666666667	15664.166666666666	97.26081424687706
635.2530334468262	1586.4	15655.166666666666	96.71635066592958
636.0101338863443	1586.4666666666667	15664.166666666666	98.19191339327118
636.7671616583146	1586.3333333333333	15645.5	98.0841500877757
637.5241167605723	1586.7333333333333	15641.966666666667	97.5150272110102
638.2809991909518	1586.3666666666666	15618.966666666667	97.5816088000171
639.037808947288	1586.4333333333334	15580.366666666667	96.7127302378956
639.7945460274159	1586.8	15577.033333333333	96.44022911602083
640.5512104291702	1586.4666666666667	15561.233333333334	97.30435253146413
641.3078021503857	1586.5	15542.966666666667	96.95954499110245
642.0643211888971	1586.3666666666666	15515.3	96.82220017301384
642.8207675425394	1586.7333333333333	15497.8	97.31162747740866
643.5771412091474	1587.1666666666667	15501.7	97.3326151837372
644.3334421865558	1586.7333333333333	15495.133333333333	96.6519602338651
645.0896704725996	1586.5333333333333	15489.733333333334	96.32315379395
645.8458260651132	1587.0	15447.133333333333	96.3596654624476
646.6019089619319	1586.8	15399.433333333332	95.86216902618222
647.3579191608902	1586.6666666666667	15379.866666666667	96.89400785380052
648.1138566598231	1586.3333333333333	15340.866666666667	96.76505696546651
648.8697214565653	1586.1	15357.233333333334	97.46646441063484
649.6255135489516	1586.4333333333334	15324.433333333332	97.13135790150942
650.3812329348169	1586.6666666666667	15304.6	97.33286491927312
651.1368796119959	1586.7333333333333	15329.0	96.94741129736512
651.8924535783235	1587.7333333333333	15342.066666666668	97.2113966591941
652.6479548316345	1586.7666666666667	15333.3	98.17795232309027
653.4033833697637	1586.5	15315.1	97.68099184631897
654.1587391905458	1586.7	15292.633333333333	97.75898703656944
654.9140222918159	1586.5	15282.8	98.70686280791335
655.6692326714084	1586.9333333333334	15281.2	98.37977975798819
656.4243703271585	1586.5666666666666	15292.433333333332	99.18924424179876
657.1794352569008	1586.2333333333333	15305.766666666666	99.3341676452589
657.9344274584702	1586.4	15321.433333333332	99.95454786569624
658.6893469297014	1586.3333333333333	15358.6	101.29347376594173
659.4441936684294	1586.2	15376.6	101.72690240442986
660.1989676724888	1586.9333333333334	15395.7	102.60622361190993
660.9536689397146	1587.0666666666666	15438.733333333334	103.2661369080141
661.7082974679414	1586.8333333333333	15487.566666666668	104.59506568727126
662.4628532550042	1585.9333333333334	15503.633333333333	104.31467219248586
663.2173362987378	1586.1666666666667	15577.0	105.97755688349508
663.9717465969768	1587.2	15647.366666666667	106.8518543775634
664.7260841475563	1586.4	15673.066666666668	106.67525145150917
665.480348948311	1586.4666666666667	15776.933333333332	108.92140413779808
666.2345409970756	1586.1333333333334	15861.7	109.62526172707786
666.988660291685	1586.9	15912.833333333334	109.3027150695122
667.742706829974	1587.1666666666667	15956.9	109.91814384851034
668.4966806097776	1586.9666666666667	16025.3	109.49453260968387
669.2505816289303	1586.7666666666667	16098.6	108.95654052912207
670.0044098852671	1586.7	16199.866666666667	109.3175840226266
670.7581653766227	1586.4	16290.833333333334	108.61499184122944
671.511848100832	1586.3666666666666	16400.833333333332	109.47739848186427
672.2654580557298	1586.3666666666666	16487.866666666665	109.53142888077696
673.0189952391509	1586.5	16556.8	107.6278043885354
673.7724596489301	1586.6666666666667	16690.666666666668	107.71694233502711
674.5258512829022	1586.6	16826.4	106.33639699591114
675.279170138902	1587.5333333333333	16955.7	105.7071029150987
676.0324162147645	1587.1666666666667	17038.533333333333	103.61209094973096
676.7855895083242	1586.6	17153.466666666667	102.37260264858563
677.5386900174161	1586.6	17260.466666666667	102.0557715956199
678.2917177398749	1586.9	17352.3	101.40109994530911
679.0446726735356	1586.7	17514.533333333333	101.34519342633853
679.797554816233	1587.3333333333333	17669.0	100.37715252920435
680.5503641658016	1587.3333333333333	17766.833333333332	98.84696933909038
681.3031007200765	1585.8666666666666	17853.0	97.86126844323404
682.0557644768925	1586.2333333333333	17944.7	97.5500846111168
682.8083554340842	1586.8333333333333	18022.933333333334	96.15584524393925
683.5608735894867	1586.4	18146.633333333335	95.71905909880098
684.3133189409347	1586.9	18303.733333333334	96.83208158850464
685.0656914862628	1586.4333333333334	18417.233333333334	96.24522040796502
685.8179912233061	1586.8666666666666	18515.866666666665	94.97425904313073
686.5702181498993	1586.5666666666666	18664.333333333332	94.32214221266146
687.3223722638772	1586.6333333333334	18792.8	93.63688960100077
688.0744535630747	1586.6666666666667	18907.133333333335	92.81327982530354
688.8264620453265	1586.3666666666666	19020.533333333333	92.66900986790598
689.5783977084674	1586.4666666666667	19180.466666666667	92.6238340203617
690.3302605503324	1587.1666666666667	19299.666666666668	92.51581633424505
691.082050568756	1587.1333333333334	19425.6	93.12372800090027
691.8337677615733	1586.5333333333333	19497.3	93.05802531828255
692.585412126619	1586.7	19641.1	93.6812656072886
693.3369836617278	1587.1	19686.566666666666	92.39176747860476
694.0884823647348	1586.5333333333333	19753.766666666666	91.64856678509717
694.8399082334745	1586.1666666666667	19821.366666666665	92.02135729454756
695.5912612657819	1586.7666666666667	19897.3	91.48761322800263
696.3425414594917	1586.9333333333334	19988.5	91.7404335727706
697.0937488124388	1587.0666666666666	20059.066666666666	91.65394055504933
697.8448833224579	1586.3333333333333	20103.566666666666	91.01316293290132
698.5959449873841	1586.9333333333334	20154.966666666667	91.7818847439869
699.3469338050518	1586.7	20175.966666666667	90.80236119895694
700.0978497732962	1586.6333333333334	20205.7	91.37420770725464
700.8486928899517	1586.9	20258.5	91.42394309696067
701.5994631528534	1586.9	20272.733333333334	91.64579635095218
702.3501605598362	1586.5666666666666	20278.633333333335	91.11953030968861
703.1007851087347	1586.3666666666666	20280.266666666666	91.90021798790879
703.8513367973837	1586.6	20300.633333333335	91.72418955321345
704.6018156236181	1587.5	20324.0	91.52161057425268
705.3522215852728	1586.7666666666667	20338.166666666668	91.2929816317396
706.1025546801824	1587.3333333333333	20313.066666666666	91.46756815977093
706.8528149061818	1586.6333333333334	20275.566666666666	91.73027816851089
707.603002261106	1587.6333333333334	20270.466666666667	92.11313112950758
708.3531167427894	1586.4	20258.833333333332	92.23355742813284
709.1031583490673	1586.8333333333333	20226.533333333333	92.14990877465009
709.8531270777742	1586.1333333333334	20145.333333333332	90.71024934399298
710.6030229267449	1586.7333333333333	20118.6	90.66459294631545
711.3528458938142	1586.4666666666667	20037.066666666666	91.15728923435098
712.1025959768172	1586.7666666666667	19996.633333333335	91.2284582320788
712.8522731735884	1586.3333333333333	19915.4	90.45181446140215
713.6018774819628	1586.6	19838.8	90.80414926304258
714.351408899775	1586.9333333333334	19753.0	89.98137320184907
715.1008674248601	1587.5	19670.633333333335	89.32555466262778
715.8502530550527	1586.6666666666667	19567.5	89.32609477243716
716.5995657881876	1586.8666666666666	19442.233333333334	89.51710738163587
717.3488056220998	1586.4333333333334	19362.066666666666	90.19674023970218
718.097972554624	1587.1333333333334	19290.6	90.69424107595566
718.8470665835949	1586.4	19230.0	90.64317438169176
719.5960877068475	1587.4666666666667	19157.766666666666	89.81482767390683
720.3450359222164	1586.8	19106.866666666665	90.56286553980112
721.0939112275368	1586.9333333333334	19064.2	90.5849847938996
721.842713620643	1586.6	18983.666666666668	89.48741235939562
722.5914430993702	1586.1333333333334	18926.166666666668	90.15640154466172
723.340099661553	1586.9666666666667	18844.533333333333	88.4118637770161
724.0886833050263	1587.1666666666667	18853.466666666667	89.1532183352145
724.837194027625	1586.5666666666666	18860.8	89.50819643009709
725.5856318271836	1587.3	18830.066666666666	89.36462310065609
726.3339967015373	1587.3333333333333	18787.033333333333	89.13543796646739
727.0822886485207	1586.1	18768.466666666667	88.48058416853783
727.8305076659686	1586.3333333333333	18750.933333333334	89.19175803736117
728.5786537517159	1586.6	18685.6	89.27012271567195
729.3267269035974	1586.7	18657.533333333333	90.20017997207104
730.0747271194479	1586.7666666666667	18636.4	91.0383853790449
730.822654397102	1586.4666666666667	18598.766666666666	89.88014551503257
731.5705087343949	1587.0	18532.7	90.11400909218013
732.3182901291611	1587.1666666666667	18491.3	90.60292505163662
733.0659985792356	1586.2666666666667	18463.3	89.49168672777152
733.8136340824532	1586.7	18426.066666666666	88.01673840175286
734.5611966366486	1586.9666666666667	18427.566666666666	88.06960233846445
735.3086862396566	1587.5666666666666	18401.2	88.09437541399214
736.056102889312	1586.9	18396.933333333334	88.72228103438219
736.8034465834498	1588.0333333333333	18403.766666666666	88.48833518249987
737.5507173199047	1586.9333333333334	18417.4	89.35868437202224
738.2979150965115	1587.9	18415.233333333334	88.70128346630747
739.045039911105	1586.8666666666666	18401.966666666667	89.52447545135335
739.79209176152	1586.8	18373.866666666665	88.81782265130683
740.5390706455914	1586.0	18366.633333333335	89.10867357299504
741.285976561154	1586.6	18361.566666666666	89.36254032928926
742.0328095060426	1586.3	18373.5	89.7151853577505
742.7795694780918	1585.9	18373.2	89.226104229261
743.5262564751367	1587.3	18329.733333333334	88.08713018809706
744.272870495012	1586.5	18331.133333333335	87.98853600177388
745.0194115355524	1586.7333333333333	18289.666666666668	89.09420159535361
745.765879594593	1586.8666666666666	18233.833333333332	88.63153102787223
746.5122746699683	1587.1666666666667	18239.133333333335	88.50393845028725
747.2585967595134	1586.8	18267.333333333332	89.737844952453
748.0048458610628	1586.5	18257.9	88.7110730025281
748.7510219724516	1586.8333333333333	18286.333333333332	88.78152770035496
749.4971250915144	1586.6666666666667	18304.466666666667	88.57282468671058
750.243155216086	1586.4666666666667	18326.833333333332	88.61004385850019
750.9891123440015	1586.8	18381.666666666668	88.032472068327
751.7349964730954	1586.3666666666666	18444.3	88.19010643662162
752.4808076012027	1586.8666666666666	18498.766666666666	88.76987940369315
753.2265457261582	1586.7	18524.233333333334	88.18292869899129
753.9722108457964	1586.3	18562.433333333334	87.96797927231431
754.7178029579526	1586.0333333333333	18611.8	89.00621110066407
755.4633220604613	1586.8666666666666	18629.766666666666	89.13942824852157
756.2087681511574	1587.6666666666667	18663.6	88.90436098686897
756.9541412278757	1587.8	18697.466666666667	88.09177649286464
757.699441288451	1586.5666666666666	18761.4	88.39446896279664
758.4446683307182	1587.2333333333333	18823.9	88.02750765812583
759.1898223525119	1586.3333333333333	18896.166666666668	88.20092890340413
759.9349033516671	1587.2666666666667	18978.3	89.71936541593742
760.6799113260186	1586.9333333333334	19053.6	89.05193148306125
761.424846273401	1586.6666666666667	19100.066666666666	87.93219500547632
762.1697081916495	1586.8666666666666	19155.1	88.12644783543028
762.9144970785986	1586.9666666666667	19205.833333333332	87.86285391360977
763.6592129320832	1586.3666666666666	19295.1	88.67243944758467
764.4038557499381	1586.2333333333333	19347.8	87.86474300077259
765.1484255299982	1586.2333333333333	19385.1	88.29514560553017
765.8929222700982	1586.9	19431.866666666665	87.61724814841762
766.637345968073	1587.1333333333334	19505.966666666667	88.38612245764963
767.3816966217572	1587.2666666666667	19588.066666666666	88.04144310918997
768.1259742289859	1587.4666666666667	19684.3	88.45934701307748
768.8701787875938	1587.2666666666667	19765.766666666666	87.8657118729521
769.6143102954156	1586.6666666666667	19836.066666666666	87.8534833460226
770.3583687502863	1586.4666666666667	19895.966666666667	87.68199652064489
771.1023541500406	1586.1333333333334	19958.933333333334	87.9692568447138
771.8462664925133	1587.0666666666666	20018.533333333333	87.56385381976847
772.5901057755393	1586.9	20092.233333333334	87.4761640534412
773.3338719969533	1587.0666666666666	20172.966666666667	87.16099385331117
774.0775651545903	1587.1	20271.766666666666	88.0484700627451
774.8211852462848	1586.8	20391.166666666668	87.69128733296701
775.5647322698719	1586.9333333333334	20500.933333333334	87.04422540968527
776.3082062231862	1587.2	20554.8	87.35485214301191
777.0516071040627	1586.5666666666666	20609.366666666665	87.40907979057515
777.7949349103361	1586.6333333333334	20743.966666666667	87.60431449183112
778.5381896398412	1586.7	20862.733333333334	87.15935481999873
779.281371290413	1586.8333333333333	20962.066666666666	86.91820165769816
780.024479859886	1586.9666666666667	21048.533333333333	86.5550905077968
780.7675153460953	1586.5	21145.633333333335	86.57054022210338
781.5104777468754	1587.3333333333333	21276.7	86.67636547689104
782.2533670600615	1586.5	21399.933333333334	87.61811837380289
782.996183283488	1587.0	21497.033333333333	87.317116462986
783.73892641499	1586.8666666666666	21613.166666666668	86.92020218906582
784.4815964524023	1587.0333333333333	21734.8	87.74343586685019
785.2241933935596	1586.7333333333333	21835.333333333332	87.4404578823178
785.9667172362967	1586.7333333333333	21918.533333333333	87.16868842181924
786.7091679784486	1586.1333333333334	21978.433333333334	86.87111715082388
787.4515456178499	1587.4	22078.2	87.21925993699129
788.1938501523355	1586.8333333333333	22196.9	87.46832271528076
788.9360815797401	1586.7666666666667	22281.1	87.01580739051882
789.6782398978987	1587.3	22389.533333333333	86.04439181604631
790.420325104646	1587.2	22502.7	85.77468729371209
791.1623371978169	1586.7666666666667	22614.633333333335	85.6705582858152
791.9042761752461	1587.2666666666667	22760.3	86.05494271469617
792.6461420347684	1586.7333333333333	22869.233333333334	85.7968627668327
793.3879347742187	1587.1	22994.133333333335	85.48162268789147
794.1296543914318	1586.7666666666667	23128.166666666668	86.50132963228941
794.8713008842426	1586.8666666666666	23245.233333333334	87.1864937137978
795.6128742504857	1586.5	23340.6	86.91215416723104
796.354374487996	1586.7666666666667	23425.666666666668	87.37362240409104
797.0958015946084	1586.8333333333333	23529.666666666668	86.2446428065426
797.8371555681575	1586.6	23688.6	86.44438439386587
798.5784364064783	1586.4666666666667	23770.0	86.81444544765648
799.3196441074057	1586.6666666666667	23897.4	87.46282117195689
800.0607786687742	1587.0333333333333	24002.233333333334	87.40937572708226
800.8018400884189	1586.3	24124.166666666668	86.97136259153199
801.5428283641745	1586.3666666666666	24212.233333333334	87.09088977606065
802.2837434938757	1586.5666666666666	24287.533333333333	87.6551759957109
803.0245854753575	1586.7	24387.933333333334	88.38780389487512
803.7653543064547	1586.5333333333333	24442.9	87.89621946344963
804.5060499850019	1586.7333333333333	24534.933333333334	86.42910166650577
805.2466725088342	1587.1	24644.233333333334	85.91325528104893
805.9872218757862	1586.3333333333333	24743.6	85.65720684644644
806.7276980836928	1586.7	24917.066666666666	85.75807773507701
807.4681011303886	1586.6	25042.666666666668	85.67632978977278
808.2084310137088	1586.1666666666667	25076.066666666666	85.84998132677012
808.948687731488	1586.2	25160.433333333334	85.70573797874863
809.688871281561	1586.9	25236.866666666665	85.47397701048907
810.4289816617627	1587.1666666666667	25370.2	86.11015715355485
811.1690188699278	1587.1	25466.7	86.36225559361542
811.9089829038911	1586.6333333333334	25481.3	86.23993823034242
812.6488737614875	1586.4666666666667	25585.366666666665	85.83241082288662
813.3886914405518	1586.2666666666667	25720.466666666667	86.23758997574531
814.1284359389189	1587.0333333333333	25900.066666666666	86.35727037339062
814.8681072544233	1587.0	26029.933333333334	86.81508792378305
815.6077053849002	1586.2333333333333	26068.733333333334	85.9522147885645
816.3472303281842	1586.6666666666667	26084.066666666666	86.20707602879156
817.0866820821101	1586.4666666666667	26140.333333333332	85.90878821333388
817.8260606445127	1586.4333333333334	26220.8	85.49686083843237
818.5653660132269	1586.8	26317.566666666666	86.19175857373965
819.3045981860876	1586.5333333333333	26429.9	86.24216246825684
820.0437571609293	1587.1666666666667	26522.266666666666	85.47692081711921
820.7828429355872	1587.3	26590.866666666665	85.46073112625652
821.5218555078957	1586.5333333333333	26638.133333333335	85.06594042452275
822.26079487569	1586.7666666666667	26672.433333333334	85.31113206332039
822.9996610368046	1587.0333333333333	26711.333333333332	85.32606692124887
823.7384539890745	1586.9	26736.6	85.01797714604172
824.4771737303345	1586.7	26857.4	85.98794261434357
825.2158202584193	1586.4333333333334	26983.266666666666	85.7755860152458
825.9543935711638	1586.7666666666667	27057.7	85.06472515384633
826.6928936664028	1586.5333333333333	27183.866666666665	86.31610481928469
827.4313205419711	1586.8333333333333	27299.5	86.14467911988206
828.1696741957036	1587.0666666666666	27345.266666666666	85.67975259363288
828.907954625435	1586.4	27442.4	85.88213887966451
829.646161829	1586.4333333333334	27543.066666666666	85.7559520572468
830.3842958042337	1586.6666666666667	27610.7	85.25587481922652
831.1223565489707	1586.3666666666666	27661.1	85.10921989349112
831.8603440610459	1586.7	27709.4	84.53785885226512
832.598258338294	1586.6333333333334	27788.966666666667	84.56231125456378
833.3360993785501	1586.7333333333333	27913.6	85.61848460617541
834.0738671796487	1587.0666666666666	28039.933333333334	85.04875908285777
834.8115617394246	1586.6	28147.466666666667	85.37621696168362
835.5491830557129	1586.9666666666667	28291.933333333334	85.50324213878244
836.2867311263482	1586.4666666666667	28332.966666666667	85.71967105899655
837.0242059491653	1586.8333333333333	28417.633333333335	85.24735078154441
837.7616075219992	1586.8333333333333	28470.366666666665	85.37059104143714
838.4989358426844	1586.6333333333334	28529.266666666666	86.58851527371473
839.2361909090561	1586.0666666666666	28519.633333333335	85.21303416050974
839.9733727189487	1586.6	28620.7	85.37052724282678
840.7104812701973	1586.7666666666667	28770.666666666668	85.55077422594672
841.4475165606366	1586.7666666666667	28914.966666666667	86.24798794458906
842.1844785881015	1586.4	29080.933333333334	86.881790834341
842.9213673504267	1586.2333333333333	29156.233333333334	86.82888668770856
843.6581828454471	1587.1333333333334	29149.4	86.91295404014096
844.3949250709974	1586.3333333333333	29167.566666666666	86.25165853493338
845.1315940249126	1586.6333333333334	29296.1	86.64567749940367
845.8681897050272	1586.7666666666667	29376.466666666667	85.6278538829022
846.6047121091764	1586.1333333333334	29488.2	86.2632452893879
847.3411612351948	1586.6333333333334	29579.933333333334	86.06771325467304
848.0775370809172	1586.2666666666667	29562.566666666666	84.73778504039143
848.8138396441784	1587.2333333333333	29547.0	83.90029748791288
849.5500689228132	1586.0666666666666	29661.433333333334	83.99461491785313
850.2862249146566	1585.9666666666667	29834.666666666668	84.55932078367518
851.0223076175432	1586.4333333333334	30002.5	84.6600187324775
851.7583170293079	1586.3666666666666	30214.133333333335	84.26331426125707
852.4942531477856	1586.7	30350.733333333334	84.17535311420559
853.2301159708109	1586.8	30343.933333333334	83.93494565323786
853.9659054962187	1587.1666666666667	30365.7	84.30992695749278
854.7016217218439	1586.5333333333333	30438.633333333335	84.62415485619692
855.4372646455213	1586.5666666666666	30524.6	84.84400597488286
856.1728342650856	1586.6666666666667	30646.833333333332	85.26741561191454
856.9083305783716	1587.1	30777.9	85.79966653215716
857.6437535832143	1586.9666666666667	30932.3	85.9036063473423
858.3791032774483	1586.5333333333333	31004.066666666666	85.59202067258704
859.1143796589085	1586.1666666666667	31051.433333333334	86.32251262171178
859.8495827254299	1586.4	31120.433333333334	86.34232241456242
860.5847124748469	1587.1333333333334	31160.933333333334	86.7885831017922
861.3197689049947	1586.4	31257.5	87.19289603695269
862.0547520137079	1586.5666666666666	31431.966666666667	85.8277378317165
862.7896617988213	1586.8333333333333	31623.1	86.61728687147601
863.5244982581698	1586.6	31713.0	86.13835560728977
864.2592613895882	1586.6666666666667	31770.433333333334	87.50336667821009
864.9939511909114	1586.1666666666667	31781.3	87.16088314305004
865.728567659974	1587.1	31812.6	86.87667536047286
866.4631107946109	1586.4	31884.7	86.81308699900134
867.197580592657	1586.6	31945.0	85.58853925874033
867.931977051947	1586.7333333333333	32054.533333333333	85.08249046093835
868.6663001703158	1585.8333333333333	32086.833333333332	86.15176773435478
869.4005499455982	1586.7666666666667	32081.2	85.79847003033886
870.1347263756289	1586.8	32062.866666666665	86.00674617776073
870.8688294582428	1586.4	32155.433333333334	85.41423847181277
871.6028591912748	1586.9333333333334	32274.133333333335	84.94821809736231
872.3368155725594	1586.4666666666667	32456.0	85.39736957750723
873.0706985999318	1586.2666666666667	32490.166666666668	85.22403082880399
873.8045082712266	1587.3666666666666	32560.433333333334	85.67883635694248
874.5382445842787	1587.2	32622.8	85.23765597192903
875.2719075369228	1586.7666666666667	32765.266666666666	85.24162555795071
876.0054971269938	1586.5333333333333	32962.73333333333	85.62751197506968
876.7390133523264	1587.1666666666667	33177.46666666667	85.59214970720046
877.4724562107556	1586.6666666666667	33397.166666666664	85.64110919611363
878.2058257001161	1587.1333333333334	33615.76666666667	86.08164126513357
878.9391218182427	1586.3	33768.566666666666	85.78464788487959
879.6723445629702	1586.7333333333333	33800.73333333333	84.71903050718913
880.4054939321335	1586.6	33885.03333333333	83.59778883826237
881.1385699235674	1585.8333333333333	34112.86666666667	83.23169661270802
881.8715725351066	1585.9333333333334	34365.8	83.58389921719854
882.604501764586	1586.4	34629.2	84.27435432549457
883.3373576098403	1586.9333333333334	34809.333333333336	83.5811237075332
884.0701400687044	1586.3666666666666	34896.86666666667	83.371130406219
884.8028491390132	1586.9	34969.76666666667	83.18506299115428
885.5354848186014	1586.5	35110.166666666664	83.2785309003493
886.2680471053038	1586.3666666666666	35203.6	82.6864450691702
887.0005359969554	1586.3666666666666	35302.066666666666	81.90121222668863
887.7329514913906	1586.7333333333333	35429.13333333333	81.36523310054875
888.4652935864447	1586.4333333333334	35599.1	81.37617433487354
889.1975622799522	1586.4	35761.13333333333	81.14441176164985
889.929757569748	1586.9666666666667	36026.933333333334	81.09320194444125
890.6618794536669	1586.4	36170.46666666667	81.42463546583572
891.3939279295437	1586.6	36281.566666666666	81.8124528396002
892.1259029952132	1586.2333333333333	36415.46666666667	81.08264048077325
892.8578046485103	1586.1666666666667	36657.166666666664	81.43390290069499
893.5896328872698	1586.1333333333334	36848.933333333334	81.48154025638063
894.3213877093264	1586.3333333333333	37068.4	81.19847820180506
895.0530691125149	1586.2	37335.066666666666	81.2644347143906
895.7846770946703	1586.5333333333333	37555.63333333333	80.53928848242673
896.5162116536272	1586.1333333333334	37680.1	80.3871945392266
897.2476727872206	1586.4666666666667	37792.833333333336	80.4825694646884
897.9790604932853	1586.5	37987.03333333333	80.59442237068883
898.7103747696559	1586.4333333333334	38082.86666666667	80.52265988662145
899.4416156141674	1587.0	38302.4	80.64003963887654
900.1727830246544	1587.0666666666666	38614.933333333334	81.51529358359271
900.9038769989521	1586.4666666666667	38863.166666666664	81.24058080580326
901.634897534895	1586.5333333333333	39069.46666666667	81.58504744817114
902.365844630318	1587.4	39184.46666666667	81.73216229255172
903.0967182830558	1586.6666666666667	39247.86666666667	81.91544757954468
903.8275184909435	1586.8333333333333	39345.1	81.86796510295775
904.5582452518156	1587.3	39561.23333333333	82.30796979426955
905.288898563507	1586.0666666666666	39800.166666666664	82.77483909000624
906.0194784238527	1586.5	39906.23333333333	82.48836193526431
906.7499848306873	1586.6	40172.566666666666	82.79529380355977
907.4804177818455	1587.1	40339.0	82.03021257613104
908.2107772751625	1586.2	40528.433333333334	81.90774466913908
908.9410633084728	1586.4333333333334	40719.63333333333	81.69841706070694
909.6712758796114	1586.9666666666667	40822.76666666667	82.31259014006166
910.4014149864129	1586.1	40902.13333333333	82.20331052626038
911.1314806267123	1586.7666666666667	41098.03333333333	82.01031479649016
911.8614727983444	1586.2	41285.566666666666	81.47901043919879
912.5913914991438	1586.5	41481.1	81.40463315526812
913.3212367269456	1587.1666666666667	41590.76666666667	80.71295722702223
914.0510084795844	1586.5	41797.26666666667	80.88638035913664
914.7807067548952	1586.7333333333333	41968.6	81.40785949928602
915.5103315507125	1585.8666666666666	42033.566666666666	80.8950568645064
916.2398828648716	1586.7333333333333	42136.833333333336	80.76042202584854
916.9693606952068	1587.1	42329.833333333336	81.48223598145032
917.6987650395532	1586.9333333333334	42454.46666666667	81.78725112992632
918.4280958957455	1587.4333333333334	42527.1	81.28448305319462
919.1573532616186	1586.5666666666666	42567.63333333333	80.38452006613515
919.8865371350073	1586.8666666666666	42548.2	80.54404227013117
920.6156475137464	1586.4333333333334	42532.96666666667	80.90899273828781
921.3446843956707	1587.2666666666667	42500.46666666667	81.68851942116902
922.0736477786149	1587.2333333333333	42439.933333333334	81.00270450316415
922.802537660414	1586.8666666666666	42394.833333333336	81.41942310921465
923.5313540389027	1586.4333333333334	42410.566666666666	81.09622077071865
924.2600969119159	1586.8	42451.833333333336	81.08810879302835
924.9887662772883	1586.1666666666667	42412.4	80.8985011902173
925.7173621328548	1586.6333333333334	42427.23333333333	80.98637343165665
926.4458844764501	1587.0	42400.666666666664	81.67567271510819
927.1743333059092	1587.0666666666666	42247.1	82.23687130878982
927.9027086190666	1586.6333333333334	41960.96666666667	81.50328784298432
928.6310104137575	1587.0	41563.76666666667	81.5281176640332
929.3592386878165	1586.6	41009.63333333333	81.46931829730349
930.0873934390784	1586.3333333333333	40279.86666666667	80.55333235081547
930.815474665378	1586.1333333333334	39481.6	80.38839588300512
931.5434823645503	1586.1666666666667	38539.433333333334	79.85809229757326
932.2714165344298	1586.7333333333333	37460.066666666666	80.5229223373865
932.9992771728516	1586.4666666666667	36440.566666666666	80.61980656117515
933.7270642776504	1586.4666666666667	35323.46666666667	80.13024567828008
934.4547778466609	1586.8333333333333	34222.96666666667	80.28679201778277
935.1824178777181	1586.5666666666666	33350.46666666667	80.8725518636207
935.9099843686568	1586.4666666666667	32649.5	81.09574003843873
936.6374773173115	1586.9666666666667	32125.333333333332	81.32321858204574
937.3648967215174	1586.8333333333333	31796.666666666668	81.12393932711907
938.0922425791092	1586.6666666666667	31626.466666666667	81.35120551043323
938.8195148879216	1587.0666666666666	31709.833333333332	81.29604898718675
939.5467136457895	1586.3333333333333	31857.2	80.53003833370258
940.2738388505477	1586.2	32136.5	80.50446875025341
941.000890500031	1585.9333333333334	32560.333333333332	80.3313743473064
941.7278685920743	1586.1333333333334	33095.0	80.01713091617941
942.4547731245123	1586.3	33747.3	80.06799749684174
943.1816040951798	1586.7	34494.933333333334	80.15990386352969
943.9083615019116	1585.7333333333333	35257.13333333333	79.76824463966182
944.6350453425426	1586.4	36013.53333333333	80.02339105489128
945.3616556149077	1586.7	36812.13333333333	80.28675524468889
946.0881923168415	1587.2333333333333	37567.76666666667	79.86753986630606
946.8146554461789	1586.3333333333333	38260.433333333334	80.20061610486266
947.5410450007547	1586.5	39000.933333333334	79.89586027607493
948.2673609784038	1586.6	39747.73333333333	80.03942775239861
948.9936033769609	1586.6666666666667	40523.5	80.09049003541944
949.7197721942608	1586.7666666666667	41242.666666666664	80.60355347335543
950.4458674281384	1587.3666666666666	41981.2	80.33095552748429
951.1718890764284	1586.7333333333333	42745.2	80.60454683861855
951.8978371369658	1586.5333333333333	43506.4	80.96421555254159
952.6237116075853	1586.7333333333333	44116.4	81.52053730865889
953.3495124861216	1586.1	44681.066666666666	81.39920524728672
954.0752397704097	1586.8	45178.03333333333	81.29966524052797
954.8008934582843	1587.0	45719.36666666667	81.19545129546756
955.5264735475803	1586.3333333333333	46222.933333333334	80.6072137395656
956.2519800361324	1587.0333333333333	46665.666666666664	80.60087624277796
956.9774129217755	1586.1	47120.46666666667	80.21604987145405
957.7027722023442	1586.5666666666666	47546.166666666664	80.39891102090141
958.4280578756737	1587.0666666666666	47851.9	80.48042755635498
959.1532699395985	1586.7	48063.6	80.64722305988569
959.8784083919536	1586.6	48314.63333333333	80.272192114042
960.6034732305736	1586.8	48580.13333333333	80.19432239720514
961.3284644532936	1586.4333333333334	48847.13333333333	80.37879589889712
962.053382057948	1586.8333333333333	49159.8	80.14567095841716
962.7782260423721	1586.2666666666667	49376.63333333333	79.46856633833222
963.5029964044004	1586.5333333333333	49647.9	79.06059876063705
964.2276931418677	1586.6	49925.7	78.97734960156714
964.952316252609	1586.8	50090.4	78.7831608231836
965.6768657344589	1587.3666666666666	50204.066666666666	79.20179250464452
966.4013415852523	1586.9666666666667	50345.46666666667	79.60061431452773
967.1257438028242	1586.8	50444.5	79.65386281987485
967.8500723850091	1586.8666666666666	50550.333333333336	79.83692078355526
968.574327329642	1586.7	50622.0	79.35788600269564
969.2985086345576	1586.7	50715.03333333333	79.12019540342645
970.0226162975908	1586.7	50688.833333333336	79.22912808937888
970.7466503165765	1586.7666666666667	50584.9	78.90987168671396
971.4706106893493	1587.3333333333333	50556.46666666667	78.9143199128211
972.1944974137441	1586.8333333333333	50377.166666666664	78.67180060294709
972.9183104875957	1587.3	50070.63333333333	78.84361594856111
973.6420499087391	1586.2666666666667	49778.333333333336	79.21789534566338
974.3657156750087	1586.6666666666667	49544.566666666666	79.59782890569255
975.0893077842397	1587.0333333333333	49286.63333333333	79.11351174837877
975.8128262342667	1586.9666666666667	49182.23333333333	78.901267596891
976.5362710229247	1586.3666666666666	49034.86666666667	78.46296644881667
977.2596421480483	1586.6333333333334	48870.86666666667	77.9276224756763
977.9829396074724	1586.1	48780.26666666667	78.6144481690875
978.7061633990318	1587.1666666666667	48604.86666666667	79.44235732977408
979.4293135205613	1587.4333333333334	48423.76666666667	79.71728560628401
980.1523899698958	1586.9333333333334	48255.666666666664	79.90560050620672
980.87539274487	1586.4	48147.36666666667	79.97935043334178
981.5983218433189	1586.6666666666667	48156.03333333333	79.85402945466444
982.3211772630771	1586.4	48269.96666666667	80.08761545328349
983.0439590019795	1586.3333333333333	48420.76666666667	80.22918082675871
983.7666670578608	1586.3	48498.53333333333	79.99995668376212
984.4893014285559	1586.4666666666667	48559.833333333336	80.45610395586597
985.2118621118997	1586.6	48507.36666666667	80.39070166542605
985.9343491057269	1586.4333333333334	48425.333333333336	79.77562266057232
986.6567624078724	1586.0666666666666	48319.26666666667	80.22890736139763
987.3791020161709	1586.4333333333334	48245.3	80.43390395969242
988.1013679284573	1586.2333333333333	48144.1	80.16952694912807
988.8235601425663	1586.3333333333333	48173.73333333333	80.48681518176808
989.5456786563328	1586.6333333333334	48210.166666666664	79.67832614235523
990.2677234675917	1586.7666666666667	48270.7	79.35741607999337
990.9896945741776	1587.5666666666666	48254.03333333333	79.33265573457999
991.7115919739255	1587.1666666666667	48066.566666666666	78.2116945686118
992.4334156646702	1586.7	47793.8	78.16266416692713
993.1551656442463	1586.9666666666667	47456.6	78.16475094402806
993.8768419104888	1587.0	47060.433333333334	77.98633980411157
994.5984444612325	1586.4	46782.03333333333	77.55757330883166
995.3199732943121	1586.9333333333334	46474.63333333333	77.39406118218253
996.0414284075626	1587.1666666666667	46148.8	77.38851678721926
996.7628097988187	1586.5666666666666	45857.73333333333	77.08237002958771
997.4841174659151	1586.6666666666667	45612.76666666667	77.73063381830202
998.2053514066869	1586.9	45289.333333333336	77.61665339540477
998.9265116189687	1586.2	44818.96666666667	77.59181342554615
999.6475981005952	1586.1333333333334	44264.1	78.09627178545435
1000.3686108494015	1586.3333333333333	43753.0	78.3846604410338
1001.0895498632223	1586.6	43427.73333333333	78.25029432180129
1001.8104151398923	1587.0	43123.86666666667	78.56800291137608
1002.5312066772464	1586.2	42821.666666666664	79.10106935202148
1003.2519244731194	1586.1333333333334	42486.566666666666	78.39909637571053
1003.9725685253462	1586.7666666666667	42161.1	78.63242307961616
1004.6931388317614	1587.0666666666666	41799.1	79.03690853242468
1005.4136353902	1586.5666666666666	41300.8	78.79335534014041
1006.1340581984969	1587.0666666666666	40760.166666666664	78.70943717757507
1006.8544072544867	1587.0333333333333	40143.2	78.92683055261878
1007.5746825560042	1586.7	39519.53333333333	78.76279451896465
1008.2948841008844	1586.9	38939.5	78.38530153050091
1009.0150118869618	1587.3333333333333	38438.26666666667	78.0947565573659
1009.7350659120716	1587.0666666666666	38111.6	78.11542340466428
1010.4550461740483	1586.1666666666667	37717.666666666664	78.14085476449628
1011.174952670727	1586.6	37299.73333333333	77.50792719768297
1011.8947853999423	1586.6333333333334	36890.1	78.3262144129516
1012.614544359529	1586.4	36358.86666666667	78.28475200507833
1013.334229547322	1586.7	35717.833333333336	77.81494240785311
1014.0538409611561	1587.0	35092.9	78.60276056152769
1014.7733785988661	1586.8333333333333	34402.23333333333	78.20722324615
1015.4928424582868	1586.8666666666666	33901.0	78.59691977556429
1016.2122325372529	1586.2666666666667	33421.8	78.13336466685456
1016.9315488335994	1586.6	33014.2	78.53334734818003
1017.6507913451611	1586.8	32680.1	78.15696383114626
1018.3699600697728	1586.2333333333333	32366.5	78.72527800138683
1019.0890550052692	1587.0	31958.166666666668	78.89601573951387
1019.8080761494851	1586.0666666666666	31386.4	78.4865499362885
1020.5270235002555	1586.5666666666666	30748.033333333333	78.45429423564
1021.2458970554151	1586.4333333333334	29996.8	78.1589694060037
1021.9646968127987	1586.7333333333333	29351.966666666667	78.19059093624678
1022.6834227702411	1586.7666666666667	28815.9	78.1987978737447
1023.4020749255772	1587.0333333333333	28364.666666666668	78.2906799410189
1024.1206532766416	1586.8333333333333	27987.533333333333	78.13397959980718
1024.8391578212693	1586.9333333333334	27710.466666666667	78.80059769697233
1025.5575885572953	1586.9333333333334	27388.966666666667	78.755834533897
1026.2759454825539	1586.3666666666666	26942.166666666668	78.55139211192035
1026.9942285948803	1586.8	26363.3	78.24378354410393
1027.7124378921092	1586.9333333333334	25788.466666666667	77.9443314173605
1028.4305733720753	1586.4666666666667	25154.066666666666	77.61257611105135
1029.1486350326138	1586.5333333333333	24579.066666666666	77.87411608641108
1029.866622871559	1586.6666666666667	24056.966666666667	77.2208447712229
1030.584536886746	1587.0666666666666	23630.666666666668	76.9982863207347
1031.3023770760096	1586.3333333333333	23233.866666666665	76.55970465934979
1032.0201434371845	1586.5666666666666	22920.8	76.83341982937257
1032.7378359681059	1586.4666666666667	22579.833333333332	77.00475846697542
1033.455454666608	1586.2333333333333	22166.0	77.05183783598996
1034.1729995305259	1586.9	21727.733333333334	76.80105648644717
1034.8904705576945	1586.5	21206.666666666668	76.99905129163741
1035.6078677459486	1586.6	20679.766666666666	77.63831889847835
1036.3251910931228	1586.7	20172.366666666665	77.01785815492578
1037.042440597052	1586.9	19704.266666666666	76.75941210207942
1037.7596162555712	1586.4	19308.0	77.3178536316522
1038.4767180665153	1586.8	18957.1	77.16924214170585
1039.1937460277186	1587.5333333333333	18674.3	77.3147403942425
1039.9107001370162	1586.9333333333334	18410.333333333332	77.40674554629402
1040.627580392243	1586.5333333333333	18135.066666666666	76.58703580844613
1041.3443867912338	1586.4	17823.633333333335	76.66879801638376
1042.0611193318232	1587.2666666666667	17461.6	77.67623310785059
1042.7777780118463	1586.6	17023.1	77.53177605123948
1043.4943628291376	1586.8666666666666	16555.5	77.52694847102711
1044.2108737815322	1586.1	16141.566666666668	77.06874612390585
1044.9273108668647	1585.8666666666666	15801.266666666666	76.9701049275419
1045.64367408297	1586.6	15467.033333333333	76.59433557960863
1046.359963427683	1586.8666666666666	15192.166666666666	76.8273993197326
1047.0761788988382	1586.9666666666667	14904.566666666668	76.19786667696347
1047.7923204942708	1586.3	14648.733333333334	76.61128983360213
1048.5083882118154	1586.1333333333334	14370.2	76.36487128999674
1049.224382049307	1586.6333333333334	14078.033333333333	76.3341030697025
1049.9403020045802	1586.8	13743.733333333334	75.99400357277281
1050.6561480754697	1587.2666666666667	13398.3	76.21424070087622
1051.3719202598106	1586.7	13067.766666666666	76.28530372048215
1052.0876185554378	1585.9666666666667	12796.833333333334	76.60682752123037
1052.8032429601856	1586.5666666666666	12537.633333333333	76.42770032036717
1053.5187934718892	1587.1333333333334	12343.3	77.4294902755983
1054.2342700883835	1586.1666666666667	12165.233333333334	76.65431955226468
1054.949672807503	1586.2	12023.833333333334	77.29769658091782
1055.6650016270826	1586.7666666666667	11861.666666666666	76.89048148645611
1056.3802565449573	1586.6666666666667	11639.466666666667	76.74634451788245
1057.0954375589617	1586.8666666666666	11448.666666666666	77.90426020258262
1057.8105446669308	1586.2333333333333	11218.8	78.01268603348502
1058.5255778666992	1586.8666666666666	10991.233333333334	77.63634842025378
1059.240537156102	1586.8333333333333	10785.5	78.18274317796123
1059.9554225329737	1587.0	10582.033333333333	77.12706305334986
1060.6702339951491	1587.1	10438.1	77.79583551113032
1061.3849715404633	1586.5666666666666	10302.733333333334	77.2704642448767
1062.0996351667509	1586.9333333333334	10186.433333333332	77.8208271103002
1062.8142248718468	1586.0333333333333	10081.4	77.67102423218205
1063.528740653586	1586.9	9921.9	77.25555556437695
1064.2431825098029	1586.2	9753.566666666668	78.27645263886897
1064.9575504383324	1586.0666666666666	9555.566666666668	77.22060419515043
1065.6718444370097	1586.5	9348.666666666666	77.49520123153215
1066.386064503669	1586.7333333333333	9175.033333333333	77.81098381873802
1067.1002106361457	1586.5666666666666	9030.066666666668	76.91287406926868
1067.8142828322743	1586.3666666666666	8913.7	77.76895634079332
1068.5282810898898	1586.7	8814.933333333332	77.46107408417015
1069.2422054068265	1586.6	8721.566666666668	78.06796963902624
1069.95605578092	1586.4	8622.6	77.91653595680972
1070.6698322100044	1586.9333333333334	8490.133333333333	78.27123360285161
1071.383534691915	1586.8	8328.166666666666	78.14699710341874
1072.0971632244864	1587.7666666666667	8142.933333333333	77.9828520705179
1072.8107178055534	1586.8666666666666	7998.4	77.72149796428336
1073.524198432951	1586.1666666666667	7859.866666666667	76.87940817120088
1074.2376051045137	1587.2	7763.966666666666	77.86467852203755
1074.9509378180765	1586.5	7671.533333333334	78.04318265880336
1075.6641965714741	1586.4666666666667	7582.033333333334	76.91317332037488
1076.3773813625414	1586.5666666666666	7481.733333333334	77.58163649908607
1077.0904921891133	1587.0	7380.8	77.89387003794546
1077.8035290490245	1586.7	7259.3	77.8511402809927
1078.51649194011	1586.1333333333334	7125.933333333333	77.32255595011654
1079.2293808602042	1586.7	7009.633333333333	78.39818926595942
1079.9421958071423	1587.2333333333333	6880.066666666667	77.81420365420034
1080.6549367787588	1587.0666666666666	6792.966666666666	79.78064033113375
1081.367603772889	1586.7333333333333	6712.033333333334	77.87658738784056
1082.080196787367	1586.4333333333334	6659.766666666666	79.88833458266862
1082.7927158200282	1586.4666666666667	6585.033333333334	78.92472498937197
1083.5051608687072	1586.7666666666667	6483.6	77.88772593326748
1084.217531931239	1586.1	6362.466666666666	77.69684746519214
1084.9298290054578	1586.9	6237.1	78.30424127476687
1085.6420520891993	1586.9	6134.966666666666	77.81851714041845
1086.3542011802977	1586.5666666666666	6054.066666666667	77.68869361834746
1087.0662762765878	1586.6333333333334	5992.1	77.17745605934036
1087.7782773759047	1587.2666666666667	5935.9	78.45414156728926
1088.4902044760831	1587.3333333333333	5856.8	78.23288612082303
1089.202057574958	1586.8666666666666	5770.633333333333	78.89553121747527
1089.9138366703637	1586.6333333333334	5678.2	78.28278415310204
1090.6255417601355	1586.6333333333334	5595.9	78.56063969025206
1091.337172842108	1586.3666666666666	5514.2	78.52643753543406
1092.048729914116	1586.0666666666666	5442.833333333333	77.41542755205217
1092.7602129739944	1586.2333333333333	5419.1	79.374668111579
1093.471622019578	1586.1333333333334	5374.2	79.80844142813805
1094.1829570487016	1585.8666666666666	5302.5	78.24666070505774
1094.8942180592	1586.6333333333334	5212.866666666667	79.24752086441876
1095.605405048908	1586.3666666666666	5123.1	79.47277822249508
1096.3165180156604	1587.1	5055.1	79.19627379834532
1097.027556957292	1586.4333333333334	5012.666666666667	78.88642795925104
1097.7385218716379	1586.9	4974.666666666667	79.12569846747705
1098.4494127565324	1586.5666666666666	4917.633333333333	78.64789715579285
1099.1602296098106	1586.3333333333333	4843.5	80.12717651647216
1099.8709724293074	1587.0333333333333	4759.233333333334	80.29984159687618
1100.5816412128574	1586.6666666666667	4682.733333333334	78.78679060122371
1101.2922359582956	1585.9666666666667	4635.833333333333	79.4870344118743
1102.0027566634565	1586.0	4610.7	80.04647499096856
1102.7132033261753	1586.7	4560.833333333333	80.6341775807881
1103.4235759442865	1586.6666666666667	4477.1	79.2824277678917
1104.1338745156252	1586.3666666666666	4417.233333333334	81.57906562970787
1104.844099038026	1586.5	4358.8	80.87956881523498
1105.5542495093239	1586.7333333333333	4326.166666666667	81.71779162598281
1106.2643259273534	1587.0	4277.833333333333	81.32883353307935
1106.9743282899494	1586.1333333333334	4200.3	82.5713354077422
1107.684256594947	1586.4	4121.333333333333	81.85066325706234
1108.394110840181	1587.0333333333333	4061.3333333333335	81.92452725303947
1109.1038910234856	1586.6333333333334	4024.766666666667	83.3647248450596
1109.8135971426964	1585.6666666666667	3964.0666666666666	82.5099759794202
1110.5232291956477	1586.1666666666667	3893.8	82.35329202615259
1111.2327871801745	1586.6	3830.5666666666666	84.66708935369883
1111.9422710941117	1586.2333333333333	3778.9	84.77620636376895
1112.6516809352938	1586.7666666666667	3728.9666666666667	82.71502768686194
1113.3610167015559	1586.5333333333333	3671.3333333333335	84.69055357937805
1114.0702783907325	1586.8333333333333	3615.1	84.81619539503056
1114.7794660006589	1586.4666666666667	3576.1	85.98193650642611
1115.4885795291696	1586.6666666666667	3538.0333333333333	84.69250644869625
1116.1976189740992	1586.7666666666667	3496.9333333333334	86.56617051080013
1116.906584333283	1586.5	3445.6	84.98048529218423
1117.6154756045555	1585.9	3411.0	86.63578927991979
1118.3242927857516	1586.9333333333334	3367.866666666667	86.29480679651579
1119.0330358747062	1586.9666666666667	3334.5666666666666	88.72877292914269
1119.741704869254	1586.6666666666667	3283.0	84.81247751050728
1120.4502997672296	1586.6666666666667	3246.4333333333334	86.41234028128245
1121.1588205664682	1585.8333333333333	1662.0333333333333	79.1812460476251
1121.8672672648045	1586.2666666666667	1660.5666666666666	66.39509845294172
1122.5756398600731	1585.9333333333334	1661.7333333333333	83.55762630867028
1123.2839383501089	1586.1333333333334	1661.0	73.1135438341646
