# Supplementary material for: Roblonski: A Material-Efficient Robo-Fluidic Toolbox for Rapid Photochemical Characterization
Source: ACS Cent Sci. 2026 Feb 6;12(3):333–44. doi: 10.1021/acscentsci.5c02027 (PMC13022720; doi:10.1021/acscentsci.5c02027)
Supplement: Supplementary file 2 [file oc5c02027_si_002.zip › BeerLambertStudy/Raw Data (Automataed)/BLEC Study (2025 Jun 12)/ZnPc1/blec_ZnPc1__13062025_aABS_i15_eEXP_s5_d400e-03_t250-0_m7_v175-0.csv]

name	C:/Users/cbe.mabolha.shared/Documents/Gilson Spectroscopy Project\BLEC Study (2025 Jun 12)\ZnPc1\blec_ZnPc1__13062025_aABS_i15_eEXP_s5_d400e-03_t250-0_m7_v175-0.csv
2025-06-13 04:55:09.586658
mix_iter=7	mix_disp=175.0
droplet_volume=50.0	working_volume=250.0
dilution_scheme=Fractional(value=0.3333333333333333)	n_dil=6
calibration=Calibration(y = f(x); f(x) = -0.244 + 0.9765x; s.t. y > 0.0; Set Feb 4	2025 from "Manuscript Figures Data.xlsx")
count	30
interval	0.1 (Sec)
integration_time	40000 (uSec)
NLC=False	DCC=False	WCAL=-5	Slit=S5
Conc_0=0.004	nFRAC=0.13168724279835395	nConc_(15;5)=0.0005267489711934158	aFRAC=0.13201728177972288	aConc_(15;5)=0.0005280691271188915
wavelength (nm)	dark reference (int)	light reference (int)	abs (mOD)
W	D	L	S
344.6678771972656	1602.4333333333334	1676.1	71.15943964206437
345.45221902608614	1589.4666666666667	1664.4666666666667	80.80564621728806
346.236489003635	1587.1333333333334	1661.6666666666667	78.09492732031106
347.02068712774695	1585.0333333333333	1661.0	82.20263677906532
347.8048133962569	1585.3666666666666	2378.266666666667	132.48343976452944
348.5888678069997	1586.1	2390.4666666666667	134.23416298029
349.3728503578101	1586.0333333333333	2408.1	133.17559277487598
350.15676104652283	1587.4666666666667	2417.9333333333334	131.10668214450993
350.94059987097285	1587.2666666666667	2422.733333333333	129.44405103416972
351.72436682899485	1587.4666666666667	2430.0666666666666	128.53866116353814
352.5080619184237	1585.6333333333334	2440.233333333333	131.27492889674883
353.2916851370942	1585.6	2442.4	130.67604710085112
354.0752364828412	1585.9333333333334	2445.1666666666665	127.81806003987451
354.8587159534994	1585.8333333333333	2449.1	128.8354926884008
355.6421235469038	1586.4	2456.0	131.33375623108867
356.42545926088906	1586.8	2453.5	125.51258493891976
357.20872309329	1587.1333333333334	2456.766666666667	128.94682246435102
357.9919150419415	1586.6666666666667	2450.4333333333334	125.98468398929397
358.77503510467835	1586.3333333333333	2444.8	124.09639474466829
359.5580832793353	1585.7	2437.5666666666666	125.75520775318475
360.34105956374725	1585.6	2433.4666666666667	123.12131707304975
361.12396395574893	1585.5666666666666	2431.633333333333	123.21970303192519
361.9067964531752	1586.4	2425.366666666667	121.83815513385191
362.6895570538609	1586.4333333333334	2429.0666666666666	121.09032679250977
363.47224575564076	1586.7333333333333	2427.4666666666667	123.2774268599581
364.2548625563497	1587.5666666666666	2424.1	122.45389172589184
365.0374074538224	1585.2666666666667	2423.5	119.99886802937502
365.8198804458938	1586.0666666666666	2416.766666666667	117.65189046893768
366.6022815303986	1586.8333333333333	2419.233333333333	120.00456699476682
367.3846107051717	1586.5	2415.5666666666666	119.08808483342777
368.1668679680479	1586.7333333333333	2422.0	120.23852156333153
368.9490533168619	1586.2666666666667	2425.866666666667	119.34252232170861
369.7311667494487	1586.9333333333334	2429.6	117.06227302743764
370.5132082636429	1585.8333333333333	2438.4666666666667	117.20355650072712
371.2951778572795	1587.2666666666667	2444.9	119.63172358461871
372.07707552819323	1586.9666666666667	2446.4	116.93336370275522
372.8589012742189	1585.8333333333333	2454.3	115.82267668896306
373.6406550931913	1586.4333333333334	2461.4333333333334	117.339960973257
374.4223369829453	1586.2333333333333	2469.766666666667	114.24657622077335
375.2039469413157	1586.6666666666667	2478.4	117.0241207566511
375.9854849661373	1586.7	2473.133333333333	119.07210465711884
376.7669510552448	1586.5	2475.133333333333	115.38421099765617
377.5483452064732	1585.9666666666667	2477.9	115.17048360984141
378.3296674176572	1586.5	2493.8333333333335	114.82496127233607
379.11091768663164	1586.1333333333334	2498.233333333333	115.39962937100702
379.89209601123133	1586.3	2505.4	116.13982188435811
380.67320238929113	1586.6	2506.8333333333335	114.08967820734574
381.45423681864577	1586.4666666666667	2506.5666666666666	112.67864101204259
382.23519929713007	1586.4333333333334	2516.233333333333	113.1127380169764
383.01608982257886	1586.7333333333333	2531.9	114.13331631453597
383.796908392827	1586.5333333333333	2541.9666666666667	114.386008789204
384.57765500570923	1587.4333333333334	2544.1	113.56823549943621
385.3583296590604	1586.8	2533.4333333333334	110.66327392414661
386.1389323507153	1586.7	2540.6	113.6096063562961
386.91946307850884	1586.5333333333333	2546.9	110.12538063741148
387.69992184027564	1586.2333333333333	2570.233333333333	110.35673673530268
388.48030863385065	1586.3666666666666	2591.9	110.65464481308462
389.2606234570687	1586.5	2582.4	113.66580187406096
390.04086630776453	1586.7333333333333	2566.9333333333334	110.31066761962474
390.82103718377294	1587.1333333333334	2575.2	112.14788652385998
391.6011360829288	1586.0666666666666	2583.7	112.3110536767254
392.3811630030669	1586.8333333333333	2608.266666666667	109.46245954599786
393.161117942022	1586.9666666666667	2652.9333333333334	111.50029382270789
393.941000897629	1587.4333333333334	2696.6	112.1342479201713
394.72081186772266	1586.8	2706.2	111.36712317688745
395.5005508501378	1586.4666666666667	2693.9	111.31987783588158
396.28021784270925	1587.1666666666667	2690.1666666666665	111.59254008380248
397.0598128432718	1586.9	2700.9	110.48875051735703
397.83933584966024	1586.8	2701.1	108.31565760262465
398.6187868597095	1586.8333333333333	2716.633333333333	110.76195539868704
399.3981658712542	1586.4666666666667	2735.1	107.88956277879917
400.1774728821293	1586.2666666666667	2764.4	112.48725272041263
400.9567078901696	1586.0	2786.633333333333	110.78737560223976
401.7358708932098	1586.8333333333333	2788.6666666666665	112.21827767116484
402.5149618890848	1586.5666666666666	2773.233333333333	111.15502687796092
403.2939808756294	1586.7666666666667	2775.5666666666666	107.34247987822451
404.07292785067847	1586.3333333333333	2805.6	109.0308417022182
404.8518028120667	1586.7	2813.1	110.31464509956758
405.630605757629	1586.7333333333333	2819.0	110.24680851488615
406.4093366852001	1586.4666666666667	2809.766666666667	109.88556914390675
407.1879955926149	1586.3	2816.8	107.53903573587796
407.9665824777082	1586.7	2836.9666666666667	111.2619115662476
408.74509733831474	1586.8333333333333	2849.733333333333	107.31589966157608
409.52354017226935	1586.6666666666667	2864.1	107.9335841263137
410.3019109774069	1586.6666666666667	2863.5333333333333	107.84260951088034
411.08020975156217	1585.8333333333333	2876.3	106.00995462240468
411.8584364925699	1586.7333333333333	2906.133333333333	108.14403395467794
412.6365911982651	1586.5666666666666	2929.866666666667	107.93607083892073
413.4146738664823	1585.9666666666667	2948.633333333333	106.03531002960757
414.19268449505654	1586.6333333333334	2980.9333333333334	107.23530397199801
414.97062308182257	1586.2666666666667	3019.4666666666667	108.47400476005228
415.74848962461516	1586.4333333333334	3062.5666666666666	107.83650210765909
416.52628412126916	1586.9	3130.866666666667	106.25951744317773
417.3040065696194	1586.3	3202.7	105.56661125234746
418.0816569675006	1587.0	3203.2	108.41188413843686
418.8592353127476	1587.1333333333334	3186.6666666666665	106.75912973640897
419.63674160319533	1585.7666666666667	3201.866666666667	107.84499469100709
420.4141758366785	1586.2333333333333	3242.0666666666666	107.26137986835397
421.1915380110319	1586.9666666666667	3253.5666666666666	106.80919791908346
421.9688281240904	1586.3333333333333	3255.0	107.48072897906772
422.7460461736888	1586.2666666666667	3307.133333333333	106.6914074046807
423.52319215766187	1586.9333333333334	3373.0	105.376874184258
424.3002660738445	1585.9666666666667	3458.8333333333335	106.91634468672676
425.0772679200714	1586.6666666666667	3598.0	107.9533829989671
425.8541976941775	1586.7666666666667	3741.766666666667	108.48280778058783
426.6310553939975	1586.2666666666667	3808.4666666666667	109.75912680629436
427.40784101736625	1586.7	3860.2	109.52395549819384
428.18455456211865	1587.0666666666666	3985.9666666666667	110.45250440530293
428.96119602608934	1586.0333333333333	4175.166666666667	110.16727349315786
429.7377654071133	1586.8333333333333	4393.733333333334	112.983063666842
430.5142627030252	1586.4	4506.833333333333	113.59947518719987
431.29068791166	1585.8333333333333	4652.566666666667	112.64291816197431
432.06704103085235	1586.1	4778.6	113.7316414297025
432.8433220584372	1586.5333333333333	4866.633333333333	112.0576226582889
433.6195309922492	1587.2666666666667	4933.033333333334	112.74690933346021
434.3956678301234	1586.5333333333333	4974.766666666666	113.80451579726167
435.1717325698944	1586.0666666666666	4978.766666666666	111.90725030957455
435.9477252093971	1586.8333333333333	4997.833333333333	111.57949069621056
436.72364574646633	1586.5	5042.1	111.49742832807873
437.49949417893686	1586.4333333333334	5114.3	110.94669442509027
438.27527050464346	1586.4	5220.433333333333	111.86293617493888
439.0509747214211	1586.7	5392.366666666667	111.01622590142657
439.8266068271044	1586.4	5657.533333333334	111.32205748238457
440.6021668195283	1586.4333333333334	6024.6	111.04513542066816
441.37765469652754	1586.5333333333333	6491.566666666667	112.51871255829975
442.1530704559369	1587.1	6985.166666666667	113.308500428518
442.9284140955914	1586.6333333333334	7417.433333333333	113.42699682935475
443.7036856133256	1586.5666666666666	7728.0	113.0231407509655
444.47888500697445	1586.4	7871.666666666667	113.55312835370216
445.2540122743727	1586.9333333333334	7903.333333333333	112.53064071220074
446.0290674133552	1587.0666666666666	7856.333333333333	111.95284204621102
446.8040504217568	1586.9	7775.866666666667	112.54776336228826
447.5789612974122	1586.2333333333333	7692.666666666667	111.82721952088704
448.35380003815635	1586.2	7648.833333333333	111.76017223122696
449.1285666418239	1586.2666666666667	7602.933333333333	110.8178409759228
449.90326110624983	1586.3333333333333	7599.933333333333	112.37015199920886
450.67788342926883	1587.0333333333333	7611.666666666667	111.00450157089912
451.4524336087157	1586.8	7645.266666666666	110.24946459290406
452.22691164242536	1587.1333333333334	7698.133333333333	111.44706346664286
453.00131752823256	1586.3	7750.8	109.42032190721183
453.7756512639721	1586.0	7821.366666666667	110.49845491987031
454.5499128474788	1586.7333333333333	7883.366666666667	110.69748169080648
455.32410227658755	1585.6666666666667	7947.033333333334	111.75013033316556
456.09821954913303	1586.5333333333333	7945.566666666667	110.37683932412958
456.8722646629501	1587.1666666666667	7922.966666666666	109.91580818690396
457.6462376158736	1586.6	7864.766666666666	110.13150388759823
458.4201384057383	1587.1666666666667	7771.0	110.47218354637022
459.1939670303791	1586.5	7637.233333333334	109.36532071607445
459.96772348763074	1586.2666666666667	7491.433333333333	109.6055950838435
460.741407775328	1586.4333333333334	7349.433333333333	109.52573845926894
461.51501989130577	1586.8666666666666	7218.833333333333	109.78460670606378
462.2885598333988	1586.7333333333333	7099.2	110.08489296537799
463.0620275994419	1587.1666666666667	7023.366666666667	108.94479196157245
463.83542318726995	1586.3666666666666	6954.833333333333	109.3984070965421
464.6087465947177	1586.9333333333334	6912.966666666666	108.17442925796102
465.38199781962	1586.6	6900.233333333334	109.091152224061
466.1551768598116	1586.8666666666666	6884.633333333333	108.6057080407208
466.92828371312737	1586.5666666666666	6891.033333333334	108.17321273733869
467.7013183774021	1586.2333333333333	6917.366666666667	106.53423729951788
468.4742808504707	1586.6333333333334	6961.4	107.72428558492955
469.24717113016777	1586.5666666666666	7023.266666666666	106.72168591702604
470.0199892143283	1585.6	7091.8	107.10755105319849
470.792735100787	1586.6666666666667	7170.466666666666	106.32586493692718
471.5654087873788	1587.0666666666666	7250.366666666667	108.49969237688981
472.33801027193834	1586.9	7308.933333333333	107.38214186074377
473.11053955230057	1586.7333333333333	7380.733333333334	107.7888148927237
473.88299662630027	1586.2	7441.7	107.70480795536474
474.65538149177223	1586.9333333333334	7484.833333333333	107.76022758507871
475.4276941465513	1586.4333333333334	7529.033333333334	109.09957878655548
476.1999345884722	1585.5	7527.166666666667	106.5829917811974
476.97210281536985	1586.7	7521.066666666667	106.5382795162484
477.74419882507897	1586.5333333333333	7512.066666666667	105.79782914662759
478.51622261543446	1586.4	7479.1	106.98411202446765
479.2881741842711	1586.2333333333333	7448.7	105.76966750199603
480.06005352942367	1586.5333333333333	7404.233333333334	105.96112146922349
480.831860648727	1586.7	7367.6	107.05884292487995
481.60359554001593	1586.3	7321.033333333334	106.20563215312181
482.37525820112523	1586.7333333333333	7266.033333333334	106.09423245272846
483.14684862988975	1586.9333333333334	7228.033333333334	106.6593958633705
483.91836682414424	1586.5666666666666	7178.1	106.11299863533367
484.68981278172356	1587.0333333333333	7121.5	105.63274742366166
485.46118650046253	1586.0	7084.5	105.56547721156666
486.23248797819593	1586.5333333333333	7035.133333333333	104.67545322951155
487.0037172127586	1586.7666666666667	7001.133333333333	105.03272099181778
487.7748742019853	1586.5666666666666	6961.966666666666	105.6750336927744
488.54595894371096	1586.2333333333333	6930.433333333333	106.28410697043918
489.31697143577026	1586.2333333333333	6892.733333333334	106.26849857996899
490.08791167599804	1586.5333333333333	6870.2	105.69735722289421
490.8587796622292	1586.1666666666667	6833.666666666667	105.70927341244403
491.6295753922984	1587.1	6806.766666666666	104.83772809150311
492.4002988640406	1586.5666666666666	6783.833333333333	105.10064513130708
493.17095007529053	1587.6666666666667	6750.5	104.90438694921892
493.94152902388305	1586.8666666666666	6726.5	105.07065976265477
494.71203570765294	1586.8	6695.3	104.23302752739166
495.482470124435	1586.9	6665.066666666667	104.44389639374327
496.25283227206404	1586.0333333333333	6640.466666666666	105.1518885079173
497.02312214837485	1587.0666666666666	6618.133333333333	104.52822580954631
497.7933397512024	1586.6	6585.333333333333	103.38946770429251
498.56348507838123	1586.3	6569.966666666666	104.2481480769918
499.3335581277464	1587.2333333333333	6552.733333333334	104.44205302818143
500.10355889713264	1586.5333333333333	6542.933333333333	104.87450746529336
500.8734873843747	1586.6333333333334	6519.3	104.94831048667307
501.6433435873074	1586.0	6520.033333333334	103.55029680412834
502.4131275037657	1587.1	6530.466666666666	103.64918400228493
503.1828391315842	1586.9	6541.933333333333	103.46261543005207
503.95247846859786	1586.5333333333333	6555.266666666666	103.04826279684897
504.72204551264144	1587.1	6581.333333333333	103.02404946656338
505.49154026154974	1586.3333333333333	6631.666666666667	104.2561840627172
506.2609627131576	1586.9	6666.7	103.59846889957933
507.03031286529983	1586.9	6706.9	101.58623381912103
507.7995907158112	1586.7	6783.733333333334	104.07467021767137
508.5687962625266	1587.0666666666666	6841.166666666667	103.91780426346055
509.33792950328075	1586.4333333333334	6914.533333333334	104.64174738131744
510.1069904359085	1586.9	6991.566666666667	102.71412961521855
510.8759790582447	1587.4666666666667	7078.566666666667	103.495877591461
511.6448953681241	1587.0	7165.6	103.49717768376208
512.4137393633815	1586.8333333333333	7264.533333333334	103.117448355501
513.1825110418519	1586.9	7366.266666666666	103.28700109327808
513.9512104013698	1586.8666666666666	7461.233333333334	102.44307030404215
514.7198374397702	1586.8666666666666	7574.866666666667	102.29824549780912
515.4883921548881	1586.7666666666667	7679.366666666667	102.91649801442662
516.2568745445578	1586.8666666666666	7777.4	102.96723172060378
517.0252846066146	1586.2666666666667	7886.333333333333	102.72668590584422
517.793622338893	1587.3666666666666	7979.233333333334	102.60874425998016
518.561887739228	1586.6666666666667	8092.1	104.08544515093321
519.3300808054544	1586.2666666666667	8174.566666666667	102.57240832695157
520.0982015354069	1586.8333333333333	8267.3	102.75452084857821
520.8662499269203	1586.8666666666666	8369.666666666666	102.37117966548647
521.6342259778296	1586.4	8457.6	103.36997181464092
522.4021296859694	1587.0	8533.466666666667	102.09933052919182
523.1699610491747	1586.6333333333334	8596.333333333334	102.17660155028832
523.9377200652801	1586.2333333333333	8663.433333333332	102.12347992674009
524.7054067321207	1587.5333333333333	8725.9	101.97337462462231
525.4730210475309	1587.1333333333334	8793.033333333333	102.91192846492687
526.2405630093459	1586.5666666666666	8842.066666666668	102.1616916699341
527.0080326154003	1586.8333333333333	8917.8	103.41377372470677
527.7754298635291	1586.9	8955.1	102.00086474364488
528.5427547515668	1586.3333333333333	8999.533333333333	101.67352998682713
529.3100072773485	1586.5333333333333	9042.5	102.37145865850182
530.077187438709	1586.4	9076.8	102.04149640309605
530.8442952334829	1586.7	9119.533333333333	100.6713316648396
531.6113306595051	1586.3666666666666	9166.433333333332	101.58692394263535
532.3782937146104	1586.2666666666667	9194.033333333333	101.69195551812251
533.1451843966338	1586.6	9247.0	102.77372730680374
533.9120027034099	1586.4666666666667	9262.866666666667	100.97552974798562
534.6787486327736	1586.4666666666667	9299.566666666668	101.20196785652415
535.4454221825597	1586.2666666666667	9327.3	100.76969496665967
536.212023350603	1587.3	9362.966666666667	100.54633153146156
536.9785521347383	1587.2	9408.8	101.09308211372468
537.7450085328004	1587.0	9437.266666666666	101.3897064566355
538.5113925426242	1586.8333333333333	9448.9	100.93715347210738
539.2777041620444	1586.3333333333333	9485.066666666668	100.9345582168403
540.0439433888959	1586.9	9503.0	100.99906190318536
540.8101102210134	1586.5	9530.7	101.52152083934254
541.5762046562318	1586.4	9549.233333333334	100.74699921358048
542.3422266923859	1585.9666666666667	9574.866666666667	102.23285104844084
543.1081763273105	1587.0	9590.833333333334	100.99647841559256
543.8740535588404	1586.6666666666667	9586.266666666666	101.07035772450081
544.6398583848105	1587.5333333333333	9585.866666666667	100.3580205312744
545.4055908030555	1587.3	9590.733333333334	100.41826346281098
546.1712508114102	1587.3666666666666	9606.033333333333	99.64468006870926
546.9368384077096	1586.5666666666666	9621.6	100.7051000281779
547.7023535897882	1587.0	9646.0	100.87092667958744
548.4677963554811	1587.0333333333333	9638.8	100.35407642527554
549.2331667026231	1586.8333333333333	9630.366666666667	100.92580396568323
549.9984646290487	1586.7666666666667	9630.466666666667	100.81447719856644
550.7636901325931	1586.9	9622.0	100.33173919020842
551.5288432110908	1587.1333333333334	9623.166666666666	101.26834053061299
552.2939238623768	1586.4333333333334	9609.4	100.77545631058622
553.0589320842859	1586.8666666666666	9601.366666666667	99.91657368023236
553.8238678746528	1586.3333333333333	9608.8	100.22530774121711
554.5887312313124	1586.8333333333333	9605.466666666667	100.1404954628286
555.3535221520995	1586.6666666666667	9605.1	99.38685020492191
556.1182406348488	1586.5	9617.2	100.18693069973743
556.8828866773954	1586.2333333333333	9608.466666666667	99.54495689815467
557.6474602775738	1586.0333333333333	9614.1	99.97412281405596
558.411961433219	1587.0666666666666	9606.966666666667	98.70660999096032
559.1763901421657	1586.7	9613.966666666667	99.73112880708169
559.9407464022488	1586.5666666666666	9633.0	100.38130397623283
560.7050302113031	1586.8333333333333	9646.8	100.03114357825146
561.4692415671633	1586.8	9662.9	100.21720511280702
562.2333804676643	1587.3333333333333	9675.033333333333	99.40023044842718
562.997446910641	1586.7	9705.2	100.48878388886023
563.7614408939281	1586.2	9710.8	100.26022953651416
564.5253624153604	1586.7	9713.4	98.24987023175038
565.2892114727728	1587.1	9736.766666666666	99.56930802384305
566.0529880639999	1587.7666666666667	9764.233333333334	100.45929194179894
566.8166921868768	1587.0	9766.266666666666	99.46706672276099
567.5803238392382	1586.8666666666666	9771.533333333333	99.37108891265251
568.3438830189189	1586.8666666666666	9806.733333333334	99.15644603520384
569.1073697237535	1586.6666666666667	9843.766666666666	100.05833940298585
569.8707839515772	1587.1666666666667	9844.733333333334	98.9629367398487
570.6341257002246	1586.6	9834.166666666666	99.44185682397298
571.3973949675305	1587.1333333333334	9860.633333333333	99.37538360302676
572.1605917513298	1586.4666666666667	9887.033333333333	98.78803384470167
572.9237160494572	1587.1666666666667	9912.166666666666	99.39506576230792
573.6867678597476	1586.3333333333333	9904.9	99.38299132086411
574.4497471800358	1585.9	9909.533333333333	99.40465827050437
575.2126540081566	1587.0333333333333	9920.5	99.17463664638038
575.9754883419448	1587.0	9928.866666666667	98.69855059112368
576.7382501792351	1587.2333333333333	9940.566666666668	99.43890376897991
577.5009395178625	1587.3333333333333	9948.3	98.32169416839962
578.2635563556619	1586.7333333333333	9967.933333333332	97.65726215032828
579.0261006904677	1586.1666666666667	9976.433333333332	97.81116957222194
579.7885725201152	1587.0666666666666	9994.2	98.71359868766334
580.5509718424388	1586.6666666666667	10018.633333333333	98.46913936725541
581.3132986552736	1586.2333333333333	10041.7	99.83078615013204
582.0755529564542	1586.8	10048.8	98.23144787730058
582.8377347438156	1587.1333333333334	10066.8	98.42566022850706
583.5998440151925	1587.0	10077.766666666666	98.80537830941668
584.3618807684197	1586.9	10104.666666666666	98.69908411835132
585.123845001332	1586.7333333333333	10127.0	98.06717783805797
585.8857367117644	1587.1	10172.766666666666	98.92961760053166
586.6475558975515	1586.7666666666667	10211.0	98.74901084738349
587.4093025565281	1586.5666666666666	10262.833333333334	97.7960635654259
588.1709766865292	1586.6	10292.933333333332	98.27978530539633
588.9325782853895	1586.2333333333333	10341.5	98.18587616567662
589.6941073509438	1586.5	10403.1	97.81073913964593
590.4555638810269	1587.3	10474.4	98.95383043355983
591.2169478734736	1586.6	10535.9	98.63457023744974
591.9782593261189	1586.4	10622.5	98.77723097356606
592.7394982367973	1587.2	10706.6	98.46371590236811
593.5006646033439	1586.7666666666667	10798.666666666666	98.51708939791098
594.2617584235933	1587.2	10883.933333333332	98.24655190580218
595.0227796953804	1586.9333333333334	10975.8	97.64649818885998
595.78372841654	1586.7333333333333	11084.766666666666	98.1994559508261
596.544604584907	1586.2666666666667	11196.033333333333	98.47084416313805
597.3054081983161	1587.2	11328.866666666667	98.85176888872932
598.0661392546021	1586.4333333333334	11440.933333333332	97.75368363353786
598.8267977515999	1587.4333333333334	11535.2	97.46591013728555
599.5873836871442	1586.6666666666667	11680.066666666668	97.89826073064236
600.34789705907	1586.2333333333333	11803.366666666667	97.60164814001124
601.1083378652119	1586.6666666666667	11928.566666666668	98.37807104999368
601.8687061034049	1586.3	12082.066666666668	98.95510388543626
602.6290017714836	1586.7333333333333	12208.333333333334	98.41935033072072
603.3892248672829	1586.6	12365.133333333333	98.47719510576636
604.1493753886377	1586.4	12502.8	98.65837308612798
604.9094533333828	1587.0666666666666	12642.0	97.68724412517959
605.6694586993528	1586.5	12772.8	99.115943766527
606.4293914843829	1586.5333333333333	12874.2	98.21692574663932
607.1892516863076	1586.9333333333334	13017.9	97.6565797222468
607.9490393029618	1586.5666666666666	13153.766666666666	96.97540940246807
608.7087543321802	1586.9333333333334	13292.833333333334	96.81201696975148
609.4683967717978	1586.6333333333334	13439.6	96.91184501944277
610.2279666196492	1586.8	13589.4	97.44163069078337
610.9874638735695	1587.1333333333334	13730.566666666668	97.62945958307586
611.7468885313933	1586.2333333333333	13841.7	97.18650802011743
612.5062405909555	1586.2	13980.6	97.80385732647962
613.2655200500909	1586.8333333333333	14111.366666666667	97.72681077088221
614.0247269066342	1586.5	14193.5	96.5713997159933
614.7838611584203	1587.2666666666667	14301.866666666667	96.80243131584228
615.5429228032841	1587.0	14431.8	96.53431085513994
616.3019118390603	1586.5666666666666	14521.8	96.03460045151667
617.0608282635836	1586.4666666666667	14641.266666666666	97.14183520957883
617.8196720746892	1586.6	14712.033333333333	96.78236719283093
618.5784432702114	1586.6	14815.066666666668	97.25377279055424
619.3371418479854	1586.7666666666667	14865.1	96.97134296802325
620.0957678058459	1586.8	14934.2	96.38917900493973
620.8543211416277	1586.4333333333334	14991.233333333334	96.14689086203944
621.6128018531655	1586.4666666666667	15059.866666666667	95.87788899104682
622.3712099382943	1586.7666666666667	15138.966666666667	97.26239543136894
623.1295453948488	1586.8666666666666	15218.933333333332	97.61757788190779
623.8878082206638	1587.1666666666667	15268.8	97.66747640734138
624.6459984135743	1586.4333333333334	15309.166666666666	96.1348064310574
625.4041159714149	1586.9	15350.3	96.14890687763278
626.1621608920203	1586.7666666666667	15369.9	95.35336694491708
626.9201331732256	1586.7	15410.833333333334	95.93486649932098
627.6780328128656	1586.5666666666666	15461.6	96.53040043778012
628.4358598087749	1586.7	15528.633333333333	97.14162482774127
629.1936141587885	1586.5333333333333	15564.4	96.58881462953944
629.9512958607411	1586.7	15575.133333333333	95.91816998580762
630.7089049124675	1586.4333333333334	15593.966666666667	96.72635106816246
631.4664413118026	1587.0	15593.166666666666	95.98723263333386
632.2239050565811	1586.2333333333333	15624.9	95.95592533639883
632.9812961446379	1586.4666666666667	15653.433333333332	96.45641162792957
633.7386145738079	1586.1666666666667	15661.3	96.73160234398975
634.4958603419257	1586.5	15663.766666666666	96.1437906620202
635.2530334468262	1586.6333333333334	15654.633333333333	96.14790891249812
636.0101338863443	1586.7333333333333	15665.066666666668	97.02956712886467
636.7671616583146	1586.6	15646.5	97.53287025434484
637.5241167605723	1586.5666666666666	15630.4	96.9899079046769
638.2809991909518	1586.6666666666667	15620.033333333333	97.27482826853716
639.037808947288	1586.0	15584.433333333332	96.09173740510957
639.7945460274159	1586.5333333333333	15570.433333333332	96.3896067590495
640.5512104291702	1586.3333333333333	15553.633333333333	96.38329499989017
641.3078021503857	1585.8666666666666	15528.966666666667	96.26729032970862
642.0643211888971	1587.0333333333333	15501.066666666668	96.03667613536041
642.8207675425394	1586.8666666666666	15485.466666666667	95.76240912716507
643.5771412091474	1587.1666666666667	15492.1	96.57490681549598
644.3334421865558	1585.9333333333334	15510.166666666666	96.0253833068717
645.0896704725996	1586.6333333333334	15491.966666666667	96.33000166591674
645.8458260651132	1586.4	15435.6	95.1545973605554
646.6019089619319	1587.0333333333333	15397.0	95.58232239913353
647.3579191608902	1586.5666666666666	15378.766666666666	95.77895389626634
648.1138566598231	1587.2333333333333	15352.4	95.76913080389909
648.8697214565653	1586.5	15349.533333333333	95.20124959331712
649.6255135489516	1586.1333333333334	15332.166666666666	96.22312006809251
650.3812329348169	1586.4333333333334	15303.8	96.04786522329425
651.1368796119959	1586.4666666666667	15330.1	96.24193046788838
651.8924535783235	1587.2666666666667	15331.9	95.51958638481429
652.6479548316345	1586.6333333333334	15317.9	96.51668434818674
653.4033833697637	1586.3333333333333	15314.833333333334	96.77690481144698
654.1587391905458	1586.1333333333334	15294.266666666666	96.75981578234905
654.9140222918159	1586.1333333333334	15280.933333333332	96.29496459945503
655.6692326714084	1586.8	15273.866666666667	96.21725915971305
656.4243703271585	1586.7666666666667	15288.0	96.6757790266779
657.1794352569008	1586.8333333333333	15304.0	97.25841992847567
657.9344274584702	1586.4	15339.0	97.99611141624987
658.6893469297014	1585.7	15364.233333333334	99.04255360229038
659.4441936684294	1586.5	15376.233333333334	99.12100203123742
660.1989676724888	1586.0666666666666	15388.166666666666	99.14774409736354
660.9536689397146	1586.5666666666666	15440.566666666668	100.12985957736439
661.7082974679414	1586.3666666666666	15465.366666666667	99.81285105483266
662.4628532550042	1587.2666666666667	15514.866666666667	100.59917148114967
663.2173362987378	1586.7666666666667	15588.833333333334	101.268427187854
663.9717465969768	1586.9333333333334	15638.966666666667	101.55758219569887
664.7260841475563	1586.1	15686.833333333334	102.42538786288479
665.480348948311	1585.8	15750.333333333334	102.96769350251482
666.2345409970756	1587.2	15838.133333333333	103.58603300700595
666.988660291685	1586.7	15923.0	104.15878288868672
667.742706829974	1586.9	15955.2	103.5653545822469
668.4966806097776	1586.2666666666667	16003.533333333333	103.17467175515227
669.2505816289303	1586.5	16105.666666666666	103.34486708885463
670.0044098852671	1587.0666666666666	16202.7	103.58261312079733
670.7581653766227	1586.5333333333333	16269.233333333334	103.0386138506043
671.511848100832	1586.0666666666666	16376.1	103.17377220519741
672.2654580557298	1586.4333333333334	16468.2	103.36018121555225
673.0189952391509	1586.7666666666667	16554.1	102.18905621043561
673.7724596489301	1586.9666666666667	16673.7	102.15382207614212
674.5258512829022	1585.8666666666666	16801.133333333335	100.67785624032919
675.279170138902	1586.9	16940.4	101.04649235215751
676.0324162147645	1586.3666666666666	17039.3	100.20294444557798
676.7855895083242	1587.0666666666666	17155.533333333333	99.04602972686617
677.5386900174161	1586.0666666666666	17269.766666666666	98.56399281117653
678.2917177398749	1586.8666666666666	17360.766666666666	98.33209663035927
679.0446726735356	1586.0666666666666	17525.9	98.43049303268067
679.797554816233	1586.4333333333334	17665.933333333334	97.92629705903244
680.5503641658016	1586.8	17786.266666666666	96.59311005727943
681.3031007200765	1585.7666666666667	17876.333333333332	95.76916340297613
682.0557644768925	1586.4666666666667	17954.933333333334	96.24080721103988
682.8083554340842	1586.2666666666667	18028.5	94.9999120264482
683.5608735894867	1586.4666666666667	18144.4	94.60625238583572
684.3133189409347	1586.9333333333334	18273.466666666667	94.83911647323721
685.0656914862628	1586.3	18387.9	94.26474719256363
685.8179912233061	1586.2	18524.933333333334	94.235344232014
686.5702181498993	1586.3	18646.2	93.21288584316768
687.3223722638772	1586.5666666666666	18785.733333333334	93.00739767733434
688.0744535630747	1587.1	18899.033333333333	92.2940606165454
688.8264620453265	1586.1666666666667	19042.366666666665	92.98118373731401
689.5783977084674	1586.8	19152.4	91.92529049365687
690.3302605503324	1586.6333333333334	19272.733333333334	92.3446338987617
691.082050568756	1586.7	19385.366666666665	91.81592314664653
691.8337677615733	1586.0	19500.5	92.4291312550365
692.585412126619	1586.6666666666667	19605.233333333334	92.56682015017485
693.3369836617278	1586.1333333333334	19676.833333333332	92.01516747025708
694.0884823647348	1586.6333333333334	19779.666666666668	92.6133859016963
694.8399082334745	1586.4333333333334	19823.633333333335	91.7021595808697
695.5912612657819	1586.0333333333333	19897.733333333334	91.26452417080839
696.3425414594917	1586.3666666666666	19960.733333333334	90.98822039390676
697.0937488124388	1586.5333333333333	20056.366666666665	91.36303940467644
697.8448833224579	1586.3666666666666	20094.3	91.38732153505192
698.5959449873841	1587.1666666666667	20121.733333333334	91.16121171899172
699.3469338050518	1586.4333333333334	20170.566666666666	91.19431775417391
700.0978497732962	1586.9	20212.6	91.34470483000035
700.8486928899517	1587.2	20242.733333333334	91.11898596019309
701.5994631528534	1586.6666666666667	20280.1	91.58710334902769
702.3501605598362	1587.3333333333333	20283.4	92.01179628353783
703.1007851087347	1586.2333333333333	20291.633333333335	91.52092410306739
703.8513367973837	1587.0333333333333	20321.866666666665	91.90384440850839
704.6018156236181	1586.9	20342.766666666666	91.57364473929788
705.3522215852728	1586.7	20352.4	91.52975288846825
706.1025546801824	1586.8333333333333	20312.533333333333	91.25117340510495
706.8528149061818	1586.6	20274.366666666665	91.8371351095311
707.603002261106	1587.1	20276.966666666667	93.10983408343854
708.3531167427894	1586.8	20248.5	92.11712717478586
709.1031583490673	1587.2333333333333	20215.666666666668	91.83355303766515
709.8531270777742	1587.0333333333333	20162.366666666665	91.47418800522561
710.6030229267449	1586.5333333333333	20117.566666666666	91.3501980261854
711.3528458938142	1586.9666666666667	20045.333333333332	91.01692137210976
712.1025959768172	1586.8333333333333	19998.0	91.50755512980562
712.8522731735884	1587.1333333333334	19918.2	91.22543421134186
713.6018774819628	1587.0	19850.766666666666	90.91214650552158
714.351408899775	1587.0	19755.333333333332	90.32387897146143
715.1008674248601	1586.9666666666667	19677.266666666666	89.91084915888482
715.8502530550527	1586.8	19558.5	89.45072433961798
716.5995657881876	1587.3333333333333	19459.1	90.22180687320504
717.3488056220998	1586.7	19383.366666666665	90.78751362493313
718.097972554624	1587.2666666666667	19291.466666666667	90.38386892878987
718.8470665835949	1586.4333333333334	19229.0	90.37821508502094
719.5960877068475	1587.1333333333334	19196.466666666667	91.31184010455289
720.3450359222164	1586.0333333333333	19112.666666666668	90.57906439805309
721.0939112275368	1586.0333333333333	19048.033333333333	90.78032686590244
721.842713620643	1587.4333333333334	18986.5	90.3223234055355
722.5914430993702	1586.9333333333334	18893.766666666666	89.44431567609118
723.340099661553	1586.8666666666666	18847.6	88.92568212839258
724.0886833050263	1586.1333333333334	18850.266666666666	88.7272347778638
724.837194027625	1587.6	18851.366666666665	89.05346319662308
725.5856318271836	1587.6666666666667	18819.0	88.67347126696393
726.3339967015373	1586.7333333333333	18808.3	89.08515584034379
727.0822886485207	1586.7666666666667	18791.333333333332	89.14154353271653
727.8305076659686	1587.4	18753.266666666666	88.75386620088123
728.5786537517159	1586.1333333333334	18699.0	89.57850632491429
729.3267269035974	1586.9333333333334	18648.233333333334	90.4954563356883
730.0747271194479	1587.1666666666667	18635.766666666666	90.9869335665932
730.822654397102	1586.4	18609.266666666666	91.03613669790576
731.5705087343949	1586.6333333333334	18544.533333333333	91.13991743594158
732.3182901291611	1586.6333333333334	18470.933333333334	90.31363699747315
733.0659985792356	1586.8666666666666	18443.333333333332	89.24470029641347
733.8136340824532	1587.1333333333334	18438.933333333334	88.85136127558991
734.5611966366486	1586.4	18401.366666666665	87.9379696972726
735.3086862396566	1586.5333333333333	18414.833333333332	88.4572298171765
736.056102889312	1587.1333333333334	18385.4	87.87237660355149
736.8034465834498	1586.5	18428.166666666668	89.24520179070775
737.5507173199047	1586.1	18433.533333333333	89.73393576424496
738.2979150965115	1587.3333333333333	18414.133333333335	88.59361278631117
739.045039911105	1586.3666666666666	18385.933333333334	89.10723077130652
739.79209176152	1586.6	18364.433333333334	89.2608024998359
740.5390706455914	1586.8666666666666	18377.533333333333	89.8504530229817
741.285976561154	1586.7333333333333	18364.7	89.16041442920039
742.0328095060426	1586.9333333333334	18367.066666666666	89.62881977600942
742.7795694780918	1586.7666666666667	18357.2	88.68576459406626
743.5262564751367	1586.5333333333333	18363.833333333332	89.18871667169024
744.272870495012	1587.0666666666666	18341.233333333334	88.6000735420138
745.0194115355524	1587.4666666666667	18298.1	89.5050980787281
745.765879594593	1586.1666666666667	18257.333333333332	89.49390585764752
746.5122746699683	1586.5	18235.6	88.76931094412022
747.2585967595134	1587.3666666666666	18235.133333333335	89.13472553042293
748.0048458610628	1586.4	18237.366666666665	89.12958817256305
748.7510219724516	1587.1333333333334	18270.966666666667	88.10704357374321
749.4971250915144	1586.4333333333334	18282.066666666666	88.04225889051867
750.243155216086	1586.1666666666667	18300.666666666668	88.31829008058794
750.9891123440015	1586.7666666666667	18345.533333333333	86.99980187541807
751.7349964730954	1586.2333333333333	18432.6	88.1214374780018
752.4808076012027	1586.3666666666666	18486.833333333332	88.93216728251123
753.2265457261582	1586.7666666666667	18531.2	89.4449373705567
753.9722108457964	1586.8	18566.266666666666	88.73356659646336
754.7178029579526	1586.9333333333334	18598.2	89.11236027105173
755.4633220604613	1586.8	18623.966666666667	88.62426077918234
756.2087681511574	1586.4	18681.133333333335	89.42385719805749
756.9541412278757	1586.9	18707.433333333334	88.77292580736061
757.699441288451	1586.7666666666667	18767.066666666666	88.46346501680601
758.4446683307182	1586.1333333333334	18842.733333333334	88.784619397204
759.1898223525119	1586.4333333333334	18901.633333333335	89.26384498500404
759.9349033516671	1586.6666666666667	18982.1	89.50696970086517
760.6799113260186	1587.3666666666666	19064.733333333334	89.39726370508254
761.424846273401	1586.6333333333334	19096.033333333333	88.40318054075563
762.1697081916495	1586.2666666666667	19141.766666666666	88.61072686082088
762.9144970785986	1586.5	19211.533333333333	88.48684800356672
763.6592129320832	1587.0	19289.533333333333	88.49028373239541
764.4038557499381	1586.7333333333333	19354.1	88.3409317812259
765.1484255299982	1587.0666666666666	19393.933333333334	88.60095085946922
765.8929222700982	1586.8666666666666	19429.766666666666	88.3567657080821
766.637345968073	1586.6666666666667	19481.1	88.10340658730836
767.3816966217572	1586.7666666666667	19568.066666666666	87.61898838817147
768.1259742289859	1586.5333333333333	19674.3	87.96524830590168
768.8701787875938	1586.6333333333334	19762.433333333334	87.92893639497085
769.6143102954156	1586.4	19824.2	87.82018690313096
770.3583687502863	1587.0666666666666	19881.633333333335	88.05293107769717
771.1023541500406	1587.0	19938.533333333333	88.19726780156536
771.8462664925133	1586.6333333333334	19991.366666666665	87.73463556058374
772.5901057755393	1587.1	20092.0	87.65932023462592
773.3338719969533	1586.7333333333333	20161.1	87.63079920383845
774.0775651545903	1586.3	20286.666666666668	88.05090423783729
774.8211852462848	1586.2666666666667	20377.133333333335	88.05350967747151
775.5647322698719	1586.4666666666667	20486.333333333332	86.8477280933809
776.3082062231862	1586.9666666666667	20524.233333333334	86.99026645824698
777.0516071040627	1586.9	20626.2	87.59951997560216
777.7949349103361	1586.2666666666667	20740.566666666666	87.92495553453728
778.5381896398412	1586.6666666666667	20861.533333333333	87.03669780777469
779.281371290413	1586.9666666666667	20971.2	86.75678117634133
780.024479859886	1586.4	21058.733333333334	86.87246633367997
780.7675153460953	1586.1666666666667	21149.366666666665	86.48289288394048
781.5104777468754	1586.6666666666667	21268.533333333333	86.73896743731805
782.2533670600615	1587.7666666666667	21392.833333333332	87.41055262024257
782.996183283488	1586.7666666666667	21515.833333333332	87.9054814780906
783.73892641499	1586.4666666666667	21626.2	87.42340495352569
784.4815964524023	1586.7333333333333	21731.7	87.79565237612141
785.2241933935596	1586.0	21843.766666666666	88.58765569021708
785.9667172362967	1586.5666666666666	21921.4	88.11683207966
786.7091679784486	1586.7333333333333	21995.866666666665	87.5157049924345
787.4515456178499	1586.7	22047.3	86.4491867205288
788.1938501523355	1586.3	22175.066666666666	87.12408274164876
788.9360815797401	1586.8666666666666	22287.233333333334	87.31851486817608
789.6782398978987	1586.7666666666667	22380.4	86.7701406656814
790.420325104646	1586.8333333333333	22502.466666666667	86.08367279381537
791.1623371978169	1586.6666666666667	22603.666666666668	85.69687223685106
791.9042761752461	1586.8333333333333	22742.933333333334	86.37065595970476
792.6461420347684	1586.1333333333334	22840.333333333332	85.43203136854383
793.3879347742187	1586.5666666666666	22978.566666666666	85.90910921042817
794.1296543914318	1586.7	23108.666666666668	86.67398528702061
794.8713008842426	1586.7333333333333	23236.866666666665	88.04628082443642
795.6128742504857	1586.6666666666667	23339.366666666665	87.70111767993252
796.354374487996	1586.1666666666667	23409.033333333333	87.16572817483163
797.0958015946084	1587.3333333333333	23555.666666666668	86.97602278304542
797.8371555681575	1586.6	23687.4	86.01418280175635
798.5784364064783	1587.2	23801.133333333335	87.27372376525607
799.3196441074057	1586.5666666666666	23912.6	87.42497347064624
800.0607786687742	1586.5666666666666	23997.366666666665	87.36913961094552
800.8018400884189	1586.7666666666667	24117.7	87.19808149026419
801.5428283641745	1586.8333333333333	24186.366666666665	86.92148286361133
802.2837434938757	1586.6333333333334	24292.266666666666	87.73196031748492
803.0245854753575	1586.7	24362.866666666665	88.43258505854502
803.7653543064547	1586.3666666666666	24452.733333333334	87.3648464930926
804.5060499850019	1586.5333333333333	24568.133333333335	87.15619496010177
805.2466725088342	1586.5	24639.766666666666	85.66292975584739
805.9872218757862	1586.8666666666666	24749.966666666667	86.42344583538832
806.7276980836928	1586.7666666666667	24894.966666666667	85.98223569956772
807.4681011303886	1587.2333333333333	25018.433333333334	86.41263357961769
808.2084310137088	1586.3666666666666	25084.066666666666	86.32397624999265
808.948687731488	1587.2	25127.433333333334	85.89281711934848
809.688871281561	1586.9666666666667	25222.8	86.45549838711939
810.4289816617627	1586.4666666666667	25351.633333333335	86.70951221173011
811.1690188699278	1587.1666666666667	25469.6	86.41304231723599
811.9089829038911	1586.5666666666666	25489.9	86.12337383717228
812.6488737614875	1586.7	25594.6	86.5166962569664
813.3886914405518	1586.7666666666667	25747.0	86.58803682703656
814.1284359389189	1585.9333333333334	25902.4	87.36031422302928
814.8681072544233	1586.3666666666666	26012.033333333333	86.89388647851267
815.6077053849002	1586.2333333333333	26082.333333333332	86.86417432336475
816.3472303281842	1587.0333333333333	26072.766666666666	86.47539430489195
817.0866820821101	1587.1333333333334	26129.133333333335	86.0424455928667
817.8260606445127	1586.9	26208.033333333333	85.46031064783654
818.5653660132269	1586.8666666666666	26321.233333333334	86.55775829035512
819.3045981860876	1586.7	26398.2	85.78708880227109
820.0437571609293	1586.1666666666667	26493.233333333334	84.98838975701372
820.7828429355872	1586.7	26567.5	85.24842017450389
821.5218555078957	1586.5666666666666	26637.466666666667	85.52922556570401
822.26079487569	1586.6333333333334	26660.666666666668	85.58261725702644
822.9996610368046	1586.9666666666667	26696.433333333334	84.90691678320032
823.7384539890745	1586.4666666666667	26732.433333333334	85.33101138275917
824.4771737303345	1586.1	26853.966666666667	86.02793854648738
825.2158202584193	1587.3666666666666	26962.566666666666	85.79874407971404
825.9543935711638	1586.8333333333333	27047.933333333334	85.71148260838636
826.6928936664028	1586.6666666666667	27169.9	86.32938856977148
827.4313205419711	1587.0333333333333	27239.766666666666	85.85541387264831
828.1696741957036	1585.9	27335.133333333335	86.17870182250228
828.907954625435	1586.8666666666666	27446.0	86.79943410273569
829.646161829	1586.7	27531.0	85.76635255745909
830.3842958042337	1586.6333333333334	27596.9	85.6628546703288
831.1223565489707	1587.0	27666.2	85.29979127081627
831.8603440610459	1586.7333333333333	27703.833333333332	84.7835298009393
832.598258338294	1585.9333333333334	27788.733333333334	85.59760454060584
833.3360993785501	1587.1333333333334	27890.5	85.70774031934374
834.0738671796487	1586.7	28005.933333333334	85.13837769427434
834.8115617394246	1586.2666666666667	28123.0	85.52645578454617
835.5491830557129	1586.5333333333333	28258.8	85.55830419091265
836.2867311263482	1586.7	28301.666666666668	85.1018654991134
837.0242059491653	1586.7	28429.866666666665	85.95003847509987
837.7616075219992	1586.3666666666666	28453.1	85.14171492739243
838.4989358426844	1586.6	28472.4	85.91417439517554
839.2361909090561	1587.1	28494.166666666668	85.4871821734783
839.9733727189487	1587.0666666666666	28609.1	85.28289487492356
840.7104812701973	1586.5666666666666	28776.4	85.70197793394546
841.4475165606366	1586.7333333333333	28918.166666666668	86.51263390489264
842.1844785881015	1586.5	29062.766666666666	87.41972524158587
842.9213673504267	1586.4666666666667	29141.433333333334	86.88004575164221
843.6581828454471	1586.5	29118.233333333334	86.89505715772381
844.3949250709974	1586.8	29144.233333333334	86.50072345285204
845.1315940249126	1586.0333333333333	29269.766666666666	86.22303444121833
845.8681897050272	1586.6666666666667	29390.633333333335	86.29955255412628
846.6047121091764	1585.7333333333333	29479.933333333334	85.98450177229999
847.3411612351948	1586.5666666666666	29583.6	86.28517189188054
848.0775370809172	1586.7333333333333	29547.533333333333	84.71980422022052
848.8138396441784	1586.6333333333334	29565.8	84.12804836534663
849.5500689228132	1586.6666666666667	29693.7	84.18647886640865
850.2862249146566	1586.7	29847.6	84.84647346837593
851.0223076175432	1587.2333333333333	30010.833333333332	85.06187533753416
851.7583170293079	1586.4666666666667	30247.233333333334	85.14938601369019
852.4942531477856	1587.0	30320.633333333335	84.21247069396425
853.2301159708109	1586.2333333333333	30335.166666666668	84.4167503365541
853.9659054962187	1586.4666666666667	30324.8	83.93135004428292
854.7016217218439	1586.4333333333334	30415.833333333332	84.76181171128536
855.4372646455213	1586.4	30533.0	85.52940237656935
856.1728342650856	1586.2	30614.866666666665	85.49594145577606
856.9083305783716	1586.8333333333333	30753.866666666665	86.02457978759398
857.6437535832143	1586.2	30948.566666666666	86.40338699394377
858.3791032774483	1586.3333333333333	31021.933333333334	86.27357719489612
859.1143796589085	1586.2333333333333	31041.333333333332	86.4364290915293
859.8495827254299	1587.0	31105.866666666665	86.62302764457468
860.5847124748469	1586.3	31108.966666666667	85.84937089496133
861.3197689049947	1586.1333333333334	31202.1	86.07038739188438
862.0547520137079	1586.9	31415.566666666666	86.1495725138871
862.7896617988213	1586.7666666666667	31602.7	86.4520549399626
863.5244982581698	1586.9666666666667	31694.0	85.39233653039652
864.2592613895882	1586.4333333333334	31696.966666666667	86.45424650990351
864.9939511909114	1586.4333333333334	31731.366666666665	86.4740058105248
865.728567659974	1587.0	31782.866666666665	86.23369458653494
866.4631107946109	1586.2666666666667	31857.833333333332	86.4577334384747
867.197580592657	1586.0666666666666	31923.466666666667	85.66914286045801
867.931977051947	1586.2333333333333	32023.6	85.14638699502115
868.6663001703158	1586.3333333333333	32082.0	86.23211550512431
869.4005499455982	1586.4	32075.633333333335	86.12022401599195
870.1347263756289	1587.5333333333333	32025.7	85.56477045908439
870.8688294582428	1586.7333333333333	32139.466666666667	85.22699487808924
871.6028591912748	1586.1666666666667	32272.7	85.30206133637847
872.3368155725594	1586.0666666666666	32433.533333333333	85.06511687636726
873.0706985999318	1585.6333333333334	32466.2	85.0333935482842
873.8045082712266	1586.3333333333333	32518.333333333332	85.65180368000199
874.5382445842787	1587.0333333333333	32618.666666666668	85.26729314362973
875.2719075369228	1586.4666666666667	32803.03333333333	85.76758891480297
876.0054971269938	1586.9333333333334	33006.6	86.14052493047402
876.7390133523264	1586.6666666666667	33205.2	86.14813672746499
877.4724562107556	1586.8666666666666	33419.0	85.97017174829082
878.2058257001161	1586.0333333333333	33636.666666666664	86.10109775474427
878.9391218182427	1587.3333333333333	33779.03333333333	85.93330555035588
879.6723445629702	1586.6	33827.7	84.82432190477289
880.4054939321335	1587.0333333333333	33922.23333333333	84.1848060927983
881.1385699235674	1586.3333333333333	34167.1	83.98412195767926
881.8715725351066	1586.5	34384.03333333333	83.86983090427839
882.604501764586	1586.7666666666667	34638.566666666666	84.25328349372242
883.3373576098403	1586.4666666666667	34839.13333333333	84.22440463782823
884.0701400687044	1586.4	34936.63333333333	83.90044017991555
884.8028491390132	1587.2333333333333	34977.23333333333	83.15024940888388
885.5354848186014	1586.1333333333334	35128.666666666664	83.68768701516771
886.2680471053038	1586.3666666666666	35202.2	82.43191607419601
887.0005359969554	1586.3666666666666	35259.433333333334	81.75941821269446
887.7329514913906	1586.5	35428.333333333336	81.42503351798766
888.4652935864447	1586.7	35573.0	81.39783188417628
889.1975622799522	1586.2666666666667	35746.5	81.09544261410139
889.929757569748	1586.4	36046.333333333336	81.20054599497232
890.6618794536669	1586.0666666666666	36214.9	82.22784867579352
891.3939279295437	1586.6	36314.03333333333	82.45548830426402
892.1259029952132	1586.4666666666667	36440.2	81.83260745038491
892.8578046485103	1586.6333333333334	36681.63333333333	82.13249940667447
893.5896328872698	1587.0666666666666	36860.4	81.67266458365003
894.3213877093264	1586.0666666666666	37034.333333333336	80.57754574896856
895.0530691125149	1587.0333333333333	37296.6	80.2338722824136
895.7846770946703	1586.7	37545.2	80.23593905457255
896.5162116536272	1586.9333333333334	37698.26666666667	80.46195490345809
897.2476727872206	1587.1333333333334	37830.566666666666	80.93850567612232
897.9790604932853	1586.4333333333334	38006.46666666667	80.84856074072908
898.7103747696559	1586.1333333333334	38134.5	80.6167526960415
899.4416156141674	1586.4333333333334	38325.46666666667	80.99641520552863
900.1727830246544	1586.1333333333334	38648.433333333334	81.94538451082816
900.9038769989521	1586.7666666666667	38909.23333333333	81.86711870438154
901.634897534895	1586.6333333333334	39052.1	81.36910877789998
902.365844630318	1586.6333333333334	39214.433333333334	81.33567377359573
903.0967182830558	1586.5666666666666	39314.066666666666	82.47420338370809
903.8275184909435	1586.8	39409.53333333333	82.56392428100776
904.5582452518156	1586.2666666666667	39599.53333333333	82.55534692404758
905.288898563507	1586.8	39823.566666666666	83.07591133019274
906.0194784238527	1587.1666666666667	39949.833333333336	82.87738386689922
906.7499848306873	1586.3666666666666	40149.76666666667	82.25622534054607
907.4804177818455	1586.8	40345.566666666666	82.21862954050577
908.2107772751625	1586.6666666666667	40505.23333333333	82.24701927299917
908.9410633084728	1587.3	40672.6	81.80098976059519
909.6712758796114	1586.2666666666667	40772.4	82.03059288678162
910.4014149864129	1586.6666666666667	40893.566666666666	82.35164494221816
911.1314806267123	1587.0333333333333	41067.8	82.00519994652153
911.8614727983444	1585.7	41249.4	81.37424859095199
912.5913914991438	1586.6333333333334	41463.066666666666	81.71395069192282
913.3212367269456	1586.7333333333333	41606.96666666667	81.61532901795864
914.0510084795844	1586.2	41771.666666666664	80.52760893709949
914.7807067548952	1586.3666666666666	41899.7	80.98248278498994
915.5103315507125	1586.5666666666666	41967.3	80.68711489488491
916.2398828648716	1586.1333333333334	42124.2	80.87022033952641
916.9693606952068	1586.3333333333333	42312.1	81.16634187618713
917.6987650395532	1586.6	42461.2	81.8520781889438
918.4280958957455	1586.7666666666667	42523.76666666667	81.59402301585509
919.1573532616186	1586.6666666666667	42613.96666666667	81.31182030695015
919.8865371350073	1586.6666666666667	42615.3	81.60770800710839
920.6156475137464	1585.9333333333334	42567.566666666666	81.70727257005156
921.3446843956707	1585.7666666666667	42552.066666666666	81.79040573022463
922.0736477786149	1587.2666666666667	42452.333333333336	81.66141014689482
922.802537660414	1586.4333333333334	42416.333333333336	81.57619708220466
923.5313540389027	1586.4333333333334	42436.1	81.29981155769394
924.2600969119159	1586.8333333333333	42437.5	81.15064690338575
924.9887662772883	1586.2666666666667	42398.86666666667	80.8863273475061
925.7173621328548	1586.9666666666667	42412.46666666667	81.28517671892128
926.4458844764501	1586.2333333333333	42423.0	82.11494708205132
927.1743333059092	1586.4666666666667	42287.4	82.82498769272617
927.9027086190666	1586.5333333333333	42002.53333333333	82.12085479359892
928.6310104137575	1586.3333333333333	41570.96666666667	81.90158369462738
929.3592386878165	1585.9666666666667	41021.166666666664	81.7792267675334
930.0873934390784	1586.4666666666667	40313.86666666667	81.28742618269615
930.815474665378	1586.4666666666667	39498.76666666667	80.60977023048419
931.5434823645503	1586.3	38572.2	80.7224356919935
932.2714165344298	1586.9	37512.066666666666	81.12423689618501
932.9992771728516	1586.4666666666667	36472.333333333336	81.09146723008323
933.7270642776504	1586.6666666666667	35375.7	81.08656716360747
934.4547778466609	1586.3	34270.5	80.67094595399529
935.1824178777181	1585.9666666666667	33360.53333333333	80.86795809116485
935.9099843686568	1586.7333333333333	32651.866666666665	80.94426517217468
936.6374773173115	1587.4	32152.8	81.37777231719434
937.3648967215174	1585.9666666666667	31800.366666666665	81.54322894342127
938.0922425791092	1586.0666666666666	31612.533333333333	81.63407150973009
938.8195148879216	1587.0666666666666	31708.866666666665	81.69086182372088
939.5467136457895	1587.3666666666666	31853.7	80.99723249601874
940.2738388505477	1586.9333333333334	32141.4	81.22867968647947
941.000890500031	1586.9333333333334	32525.5	80.4037437497543
941.7278685920743	1586.9666666666667	33119.63333333333	80.49311465979156
942.4547731245123	1586.8333333333333	33764.333333333336	79.76551206564147
943.1816040951798	1586.9	34511.36666666667	80.04565234631428
943.9083615019116	1586.6666666666667	35263.26666666667	79.87147399451929
944.6350453425426	1586.8	36023.6	79.98103707146721
945.3616556149077	1586.9	36815.433333333334	80.42040645455931
946.0881923168415	1587.0	37559.13333333333	80.29791115364584
946.8146554461789	1586.7666666666667	38277.9	80.47587704723662
947.5410450007547	1586.4666666666667	38977.0	80.26947117794387
948.2673609784038	1586.3	39723.1	80.12609447161995
948.9936033769609	1586.9333333333334	40510.333333333336	79.78551938420419
949.7197721942608	1586.1	41238.36666666667	80.2759838545294
950.4458674281384	1586.9666666666667	41973.46666666667	80.24477366180514
951.1718890764284	1586.6333333333334	42804.833333333336	80.83609250432241
951.8978371369658	1586.0666666666666	43535.066666666666	80.80263678793982
952.6237116075853	1586.9	44166.53333333333	81.20540515931579
953.3495124861216	1586.6	44712.6	81.29552102818147
954.0752397704097	1586.8333333333333	45225.86666666667	81.19374549347971
954.8008934582843	1586.8333333333333	45728.6	81.48730126541666
955.5264735475803	1586.0666666666666	46263.63333333333	81.02279927136051
956.2519800361324	1586.7	46659.1	80.5466186563051
956.9774129217755	1586.5666666666666	47113.23333333333	80.6492216787301
957.7027722023442	1587.2666666666667	47550.433333333334	80.5971476536185
958.4280578756737	1587.1666666666667	47803.1	80.12963102076647
959.1532699395985	1586.4333333333334	48012.86666666667	80.36369971805722
959.8784083919536	1586.6333333333334	48309.666666666664	80.2227376061888
960.6034732305736	1586.8333333333333	48575.433333333334	80.3777696601921
961.3284644532936	1586.5	48801.2	80.15570145645998
962.053382057948	1586.8333333333333	49119.6	79.79719428175028
962.7782260423721	1587.4	49353.066666666666	79.63269565366438
963.5029964044004	1586.2	49636.6	79.16931564034246
964.2276931418677	1586.9	49932.0	79.12501475517607
964.952316252609	1587.0	50076.73333333333	79.0062131416988
965.6768657344589	1586.6	50162.9	78.81573507501207
966.4013415852523	1586.5333333333333	50347.96666666667	79.63066378710664
967.1257438028242	1586.8666666666666	50437.933333333334	79.64152674206856
967.8500723850091	1586.8	50467.03333333333	79.4090546005231
968.574327329642	1587.1	50565.76666666667	79.13573109851556
969.2985086345576	1586.4666666666667	50687.73333333333	79.2030639497631
970.0226162975908	1586.7	50627.3	78.83600652128517
970.7466503165765	1587.1666666666667	50589.433333333334	78.90080126604745
971.4706106893493	1587.1333333333334	50539.933333333334	78.98682194289287
972.1944974137441	1586.3333333333333	50389.36666666667	79.18688206936018
972.9183104875957	1585.9333333333334	50052.5	79.15693335557002
973.6420499087391	1587.3	49748.4	79.16014552458358
974.3657156750087	1586.1333333333334	49521.333333333336	79.7164800628182
975.0893077842397	1586.5	49248.566666666666	79.27079539804673
975.8128262342667	1587.0333333333333	49106.333333333336	78.52352991529828
976.5362710229247	1587.0333333333333	49009.36666666667	78.51700443018822
977.2596421480483	1587.2666666666667	48880.066666666666	78.36801799056815
977.9829396074724	1586.7	48794.46666666667	79.16217254517665
978.7061633990318	1586.7333333333333	48626.933333333334	79.45424191470643
979.4293135205613	1586.6666666666667	48414.6	79.7838726457079
980.1523899698958	1586.4	48211.23333333333	79.47003441281213
980.87539274487	1586.3	48156.566666666666	80.39140060884934
981.5983218433189	1586.1333333333334	48137.23333333333	80.08172102771658
982.3211772630771	1586.5	48241.6	80.27377524920414
983.0439590019795	1586.8	48409.3	80.31487196998742
983.7666670578608	1587.1666666666667	48521.5	80.34253625488292
984.4893014285559	1586.8666666666666	48557.26666666667	80.40234088606024
985.2118621118997	1587.3666666666666	48492.9	80.28012550410892
985.9343491057269	1586.9	48419.2	79.63680866314769
986.6567624078724	1587.2333333333333	48327.86666666667	80.3881637504364
987.3791020161709	1587.3333333333333	48237.333333333336	80.33605764780896
988.1013679284573	1587.0666666666666	48153.7	80.48509087361462
988.8235601425663	1586.1333333333334	48128.8	80.34121928518911
989.5456786563328	1586.6333333333334	48222.333333333336	80.36162364372038
990.2677234675917	1586.9	48271.666666666664	79.32608226056814
990.9896945741776	1586.1	48268.03333333333	79.14118182652497
991.7115919739255	1586.2333333333333	48111.9	78.71763048340945
992.4334156646702	1586.7	47836.933333333334	78.34026932951942
993.1551656442463	1586.5666666666666	47467.5	78.2256329019411
993.8768419104888	1587.3333333333333	47101.0	77.9222475074061
994.5984444612325	1587.4333333333334	46822.4	77.53500675421813
995.3199732943121	1586.4333333333334	46485.23333333333	77.24136396055869
996.0414284075626	1587.0666666666666	46169.5	77.48249365590169
996.7628097988187	1586.6	45885.433333333334	77.33260506573056
997.4841174659151	1586.8666666666666	45621.9	77.46416879151558
998.2053514066869	1586.8666666666666	45300.46666666667	77.57712709789102
998.9265116189687	1587.0	44859.26666666667	78.02606397011795
999.6475981005952	1586.6333333333334	44300.23333333333	78.07195613571422
1000.3686108494015	1586.9333333333334	43770.03333333333	78.68796187270377
1001.0895498632223	1587.1666666666667	43463.76666666667	78.83334087520603
1001.8104151398923	1587.0666666666666	43174.6	78.92957545562389
1002.5312066772464	1586.5333333333333	42811.433333333334	78.96365239812128
1003.2519244731194	1586.3666666666666	42484.46666666667	78.8282036283409
1003.9725685253462	1587.2333333333333	42130.7	78.55555515996414
1004.6931388317614	1586.0	41786.86666666667	79.08258882753661
1005.4136353902	1586.7666666666667	41285.6	78.74467863044435
1006.1340581984969	1586.6333333333334	40751.7	78.67308397496754
1006.8544072544867	1587.1	40129.9	79.53790722843151
1007.5746825560042	1587.3666666666666	39516.3	79.04813860235417
1008.2948841008844	1586.1333333333334	38938.76666666667	78.74607634787954
1009.0150118869618	1586.4333333333334	38441.36666666667	78.4975333018618
1009.7350659120716	1586.7	38067.066666666666	77.53823008822876
1010.4550461740483	1587.5333333333333	37682.63333333333	77.571710180255
1011.174952670727	1586.8	37277.86666666667	77.34514534397485
1011.8947853999423	1587.0666666666666	36867.433333333334	77.89219057772725
1012.614544359529	1587.2	36334.73333333333	78.1527493227831
1013.334229547322	1586.3666666666666	35749.666666666664	78.64994234049261
1014.0538409611561	1586.3	35078.6	78.5900942559856
1014.7733785988661	1586.5666666666666	34402.3	78.89300962431545
1015.4928424582868	1586.9	33869.333333333336	78.93799486974301
1016.2122325372529	1586.6666666666667	33419.166666666664	78.49989787306161
1016.9315488335994	1586.7	32972.0	78.05439843602286
1017.6507913451611	1586.8333333333333	32642.033333333333	78.4390188219492
1018.3699600697728	1587.1333333333334	32337.033333333333	78.48608187301949
1019.0890550052692	1586.5333333333333	31909.733333333334	78.62075112026746
1019.8080761494851	1586.1	31375.0	78.86266443826237
1020.5270235002555	1586.7333333333333	30732.033333333333	78.84788935818077
1021.2458970554151	1586.5666666666666	29991.966666666667	78.41013462677682
1021.9646968127987	1587.1	29336.7	78.7257431088593
1022.6834227702411	1586.8666666666666	28807.7	78.45740943341528
1023.4020749255772	1586.4333333333334	28334.3	78.02975864939202
1024.1206532766416	1586.9	27988.033333333333	78.48783588706132
1024.8391578212693	1587.1	27713.666666666668	78.63248918863623
1025.5575885572953	1586.9	27384.366666666665	78.73882918532279
1026.2759454825539	1586.4	26930.8	78.73457630941537
1026.9942285948803	1586.8	26362.966666666667	78.1120259783924
1027.7124378921092	1586.8	25775.466666666667	77.88304588503073
1028.4305733720753	1586.2333333333333	25155.533333333333	78.26789520986452
1029.1486350326138	1586.7	24556.633333333335	77.61805187022746
1029.866622871559	1586.9333333333334	24055.0	77.39399432868231
1030.584536886746	1586.6333333333334	23597.666666666668	76.7241009545885
1031.3023770760096	1587.0666666666666	23216.233333333334	76.38893794026764
1032.0201434371845	1586.6	22898.3	76.76906285918693
1032.7378359681059	1586.2666666666667	22556.566666666666	76.25980370815931
1033.455454666608	1586.6333333333334	22175.033333333333	77.29783270648969
1034.1729995305259	1586.9333333333334	21720.866666666665	77.15864494723841
1034.8904705576945	1586.7333333333333	21198.433333333334	77.5901912329865
1035.6078677459486	1586.6	20671.933333333334	77.75304056126937
1036.3251910931228	1586.9333333333334	20172.6	77.10994211898645
1037.042440597052	1587.6333333333334	19720.3	77.86084386947279
1037.7596162555712	1586.0	19302.633333333335	77.93660782526335
1038.4767180665153	1586.9333333333334	18967.866666666665	77.81246109755709
1039.1937460277186	1586.9	18674.733333333334	77.49068759512652
1039.9107001370162	1585.8666666666666	18404.9	77.37628447671254
1040.627580392243	1586.7	18136.133333333335	76.91232943566973
1041.3443867912338	1586.6666666666667	17825.133333333335	76.84008774841696
1042.0611193318232	1586.3333333333333	17441.566666666666	76.97565276514224
1042.7777780118463	1586.9	16999.866666666665	77.32009587745623
1043.4943628291376	1586.7333333333333	16572.5	77.85846891323324
1044.2108737815322	1587.0	16145.433333333332	77.72653397630695
1044.9273108668647	1586.5	15782.2	77.1113433926177
1045.64367408297	1586.1333333333334	15448.833333333334	76.22330131617392
1046.359963427683	1586.2666666666667	15162.5	76.28480303482199
1047.0761788988382	1587.1	14910.333333333334	76.22869279001665
1047.7923204942708	1586.6333333333334	14650.433333333332	76.24179813687127
1048.5083882118154	1586.3333333333333	14383.433333333332	76.85061284995652
1049.224382049307	1586.4333333333334	14072.466666666667	76.47089507153547
1049.9403020045802	1586.6666666666667	13741.733333333334	75.61677054042035
1050.6561480754697	1586.3	13400.733333333334	76.88299767422505
1051.3719202598106	1587.0	13070.833333333334	76.64854307984703
1052.0876185554378	1586.4666666666667	12790.633333333333	76.83732107802747
1052.8032429601856	1586.6333333333334	12536.066666666668	76.59942810550854
1053.5187934718892	1587.0666666666666	12329.566666666668	76.91915399867835
1054.2342700883835	1586.6	12182.833333333334	78.23932293895581
1054.949672807503	1586.2	12019.533333333333	77.22978552894466
1055.6650016270826	1586.3	11864.833333333334	78.09642923450323
1056.3802565449573	1586.2	11652.633333333333	77.76817477178372
1057.0954375589617	1586.6	11441.266666666666	77.86760045146275
1057.8105446669308	1587.2333333333333	11230.933333333332	78.61328838304694
1058.5255778666992	1586.5	10992.366666666667	77.82158909871572
1059.240537156102	1586.7	10777.0	78.00805424631132
1059.9554225329737	1586.5	10582.5	77.49100340647271
1060.6702339951491	1586.5666666666666	10431.466666666667	77.7762830083302
1061.3849715404633	1587.4	10301.2	77.77803163818686
1062.0996351667509	1587.2333333333333	10189.133333333333	77.13524224086802
1062.8142248718468	1586.8666666666666	10076.733333333334	77.91786531697863
1063.528740653586	1586.3333333333333	9918.166666666666	76.94322701944553
1064.2431825098029	1586.3333333333333	9763.266666666666	78.2884639391511
1064.9575504383324	1586.5666666666666	9550.6	78.21129725557374
1065.6718444370097	1585.8	9355.1	77.2258431097981
1066.386064503669	1586.7333333333333	9183.1	78.07391603390191
1067.1002106361457	1586.7666666666667	9026.566666666668	77.58472331265675
1067.8142828322743	1586.8666666666666	8922.7	77.2386475407413
1068.5282810898898	1586.7666666666667	8811.6	76.58938007729398
1069.2422054068265	1587.0666666666666	8710.933333333332	77.45252043831997
1069.95605578092	1586.6	8616.466666666667	77.16126424928305
1070.6698322100044	1586.2666666666667	8495.433333333332	78.52592514107089
1071.383534691915	1587.0666666666666	8321.833333333334	78.68413286830099
1072.0971632244864	1587.1666666666667	8145.166666666667	77.89840440214827
1072.8107178055534	1586.2	7985.7	77.72732500482579
1073.524198432951	1587.1333333333334	7854.4	77.45966245199524
1074.2376051045137	1586.2333333333333	7752.9	77.35308083634406
1074.9509378180765	1586.0333333333333	7661.166666666667	76.59919272930239
1075.6641965714741	1587.1333333333334	7573.766666666666	76.92904229291709
1076.3773813625414	1586.0666666666666	7489.333333333333	78.14272059460785
1077.0904921891133	1586.8	7379.033333333334	77.41783151251849
1077.8035290490245	1586.9	7255.733333333334	78.36941890692054
1078.51649194011	1587.1	7128.766666666666	78.52553214138773
1079.2293808602042	1586.4	7002.133333333333	79.0957171256994
1079.9421958071423	1586.5	6879.6	78.9860129031737
1080.6549367787588	1586.4	6787.866666666667	78.62608349623278
1081.367603772889	1586.9	6713.166666666667	79.10556993450452
1082.080196787367	1586.1666666666667	6659.8	79.13274304238539
1082.7927158200282	1586.4	6583.466666666666	79.3678526821738
1083.5051608687072	1585.8666666666666	6484.8	78.75356871498977
1084.217531931239	1586.4666666666667	6356.366666666667	78.53164247225422
1084.9298290054578	1586.6666666666667	6240.4	79.39531665035705
1085.6420520891993	1586.9666666666667	6135.5	78.77787081843235
1086.3542011802977	1587.0333333333333	6059.833333333333	78.26561832786693
1087.0662762765878	1586.1666666666667	5989.166666666667	77.92447038838922
1087.7782773759047	1587.0666666666666	5935.866666666667	78.17975344330034
1088.4902044760831	1587.1333333333334	5853.5	76.86717639488218
1089.202057574958	1586.6666666666667	5775.933333333333	78.21061325449384
1089.9138366703637	1586.6666666666667	5672.6	77.27786914257459
1090.6255417601355	1585.9333333333334	5595.733333333334	79.3545738551251
1091.337172842108	1586.8333333333333	5510.233333333334	77.91675619166627
1092.048729914116	1586.7666666666667	5451.7	79.1962286940963
1092.7602129739944	1586.5	5413.966666666666	78.36806499201298
1093.471622019578	1586.5	5361.266666666666	78.51062737538126
1094.1829570487016	1587.0	5296.833333333333	78.5534470814039
1094.8942180592	1586.6333333333334	5207.333333333333	77.91883431714037
1095.605405048908	1586.0666666666666	5125.666666666667	78.48979178885514
1096.3165180156604	1586.3	5053.9	78.80567788098064
1097.027556957292	1587.0333333333333	5019.633333333333	80.92058652769526
1097.7385218716379	1585.8666666666666	4973.366666666667	79.51214100615219
1098.4494127565324	1586.8666666666666	4930.6	80.44207474742105
1099.1602296098106	1586.7	4839.566666666667	79.99197089156648
1099.8709724293074	1586.1	4753.033333333334	79.44645289053908
1100.5816412128574	1586.3666666666666	4690.7	79.87757050145711
1101.2922359582956	1587.1	4642.3	79.83562548839264
1102.0027566634565	1586.3333333333333	4611.4	81.03239197261583
1102.7132033261753	1586.4	4555.566666666667	80.04899488223843
1103.4235759442865	1585.8	4485.066666666667	81.4861995889839
1104.1338745156252	1585.8666666666666	4410.933333333333	80.20115308748414
1104.844099038026	1586.2333333333333	4354.166666666667	81.58745528203627
1105.5542495093239	1587.1666666666667	4323.1	80.99038040553447
1106.2643259273534	1587.1333333333334	4275.6	80.89479053713129
1106.9743282899494	1586.4666666666667	4196.666666666667	81.17576691489853
1107.684256594947	1586.3333333333333	4117.3	82.75934625859988
1108.394110840181	1586.9666666666667	4060.5	82.10799773197546
1109.1038910234856	1586.8	4023.6	82.6094995567339
1109.8135971426964	1586.3333333333333	3963.0666666666666	82.80949101303305
1110.5232291956477	1587.4333333333334	3889.6	83.45173870253936
1111.2327871801745	1586.1	3826.9333333333334	84.71144869700761
1111.9422710941117	1586.7666666666667	3772.0333333333333	82.91496651492905
1112.6516809352938	1586.6	3725.9	82.89588826323627
1113.3610167015559	1586.0666666666666	3675.8	85.66639457084429
1114.0702783907325	1586.6333333333334	3616.633333333333	85.26527721301692
1114.7794660006589	1586.5333333333333	3573.766666666667	84.7045447622197
1115.4885795291696	1586.2333333333333	3536.9666666666667	85.35470080516471
1116.1976189740992	1586.5333333333333	3488.6666666666665	83.89489794454471
1116.906584333283	1586.1666666666667	3443.4333333333334	85.34819127126259
1117.6154756045555	1587.0666666666666	3402.5333333333333	84.59892460896315
1118.3242927857516	1586.9333333333334	3366.5333333333333	84.89010536373101
1119.0330358747062	1585.9	3330.366666666667	86.93446790829749
1119.741704869254	1585.8333333333333	3284.633333333333	85.41241149399193
1120.4502997672296	1586.4	3246.866666666667	85.5962542396979
1121.1588205664682	1585.4333333333334	1661.1666666666667	75.14763998396815
1121.8672672648045	1585.6	1660.3333333333333	81.12266404103812
1122.5756398600731	1586.1333333333334	1661.2	84.45865637083028
1123.2839383501089	1585.9333333333334	1661.7666666666667	92.39967175505365
