# Supplementary material for: Roblonski: A Material-Efficient Robo-Fluidic Toolbox for Rapid Photochemical Characterization
Source: ACS Cent Sci. 2026 Feb 6;12(3):333–44. doi: 10.1021/acscentsci.5c02027 (PMC13022720; doi:10.1021/acscentsci.5c02027)
Supplement: Supplementary file 2 [file oc5c02027_si_002.zip › BeerLambertStudy/Raw Data (Automataed)/BLEC Study (2025 Jun 12)/ZnPc1/blec_ZnPc1__13062025_aABS_i15_eEXP_s6_d400e-03_t250-0_m7_v175-0.csv]

name	C:/Users/cbe.mabolha.shared/Documents/Gilson Spectroscopy Project\BLEC Study (2025 Jun 12)\ZnPc1\blec_ZnPc1__13062025_aABS_i15_eEXP_s6_d400e-03_t250-0_m7_v175-0.csv
2025-06-13 05:01:06.428974
mix_iter=7	mix_disp=175.0
droplet_volume=50.0	working_volume=250.0
dilution_scheme=Fractional(value=0.3333333333333333)	n_dil=6
calibration=Calibration(y = f(x); f(x) = -0.244 + 0.9765x; s.t. y > 0.0; Set Feb 4	2025 from "Manuscript Figures Data.xlsx")
count	30
interval	0.1 (Sec)
integration_time	40000 (uSec)
NLC=False	DCC=False	WCAL=-5	Slit=S5
Conc_0=0.004	nFRAC=0.08779149519890263	nConc_(15;6)=0.00035116598079561054	aFRAC=0.0880555925122032	aConc_(15;6)=0.0003522223700488128
wavelength (nm)	dark reference (int)	light reference (int)	abs (mOD)
W	D	L	S
344.6678771972656	1602.2666666666667	1676.3666666666666	76.26062655428315
345.45221902608614	1589.6333333333334	1664.6333333333334	81.73661009340074
346.236489003635	1587.0333333333333	1661.2666666666667	81.95930031642752
347.02068712774695	1585.1	1659.9666666666667	77.7141639953466
347.8048133962569	1585.4333333333334	2380.2	131.65086923582066
348.5888678069997	1585.9666666666667	2388.0333333333333	128.74565839249115
349.3728503578101	1586.6666666666667	2403.4666666666667	130.16897203619817
350.15676104652283	1587.5666666666666	2416.0333333333333	129.6353772825052
350.94059987097285	1588.1	2422.8333333333335	126.82740467432107
351.72436682899485	1587.1333333333334	2429.6	128.53923327533224
352.5080619184237	1586.3	2438.3	129.24176030755137
353.2916851370942	1585.9	2439.1	127.4344279923719
354.0752364828412	1585.9666666666667	2449.3	130.47380492772493
354.8587159534994	1585.2	2449.266666666667	127.25695038649553
355.6421235469038	1585.8666666666666	2450.366666666667	126.46525656977248
356.42545926088906	1585.9333333333334	2452.4	124.05969904066502
357.20872309329	1586.7333333333333	2454.0666666666666	125.60688209685841
357.9919150419415	1586.9666666666667	2446.6	121.2885475171943
358.77503510467835	1586.6666666666667	2446.1	126.451733957113
359.5580832793353	1586.2666666666667	2436.5666666666666	123.70899366225748
360.34105956374725	1586.0333333333333	2430.866666666667	124.97872084345877
361.12396395574893	1586.0333333333333	2426.733333333333	118.98163388769878
361.9067964531752	1586.6666666666667	2429.4	121.05105479202204
362.6895570538609	1586.4333333333334	2428.866666666667	121.1461958730076
363.47224575564076	1586.0333333333333	2428.133333333333	123.57134735780213
364.2548625563497	1586.5666666666666	2422.3333333333335	118.21841166666108
365.0374074538224	1587.1	2424.866666666667	122.13121525831669
365.8198804458938	1586.5333333333333	2418.6	118.11453579132181
366.6022815303986	1586.4	2421.266666666667	121.10624463158084
367.3846107051717	1586.4333333333334	2418.3	118.51281604834509
368.1668679680479	1586.0666666666666	2423.8333333333335	120.50896382764864
368.9490533168619	1586.3	2425.9666666666667	119.33161725205285
369.7311667494487	1586.7333333333333	2431.7	119.46242057116763
370.5132082636429	1586.0666666666666	2440.6666666666665	117.44868827371815
371.2951778572795	1586.3333333333333	2446.5	120.53488769070873
372.07707552819323	1586.3	2447.233333333333	117.24994129491127
372.8589012742189	1586.2333333333333	2451.6666666666665	117.75549026108193
373.6406550931913	1586.6333333333334	2461.5333333333333	116.4457514366969
374.4223369829453	1586.5666666666666	2469.766666666667	117.3347332463325
375.2039469413157	1587.1	2473.8	115.16136407511094
375.9854849661373	1586.7333333333333	2470.0333333333333	116.22578399341279
376.7669510552448	1586.6	2475.2	115.21920716599122
377.5483452064732	1586.5333333333333	2485.366666666667	119.5977256734214
378.3296674176572	1586.1333333333334	2491.1	113.83618762151423
379.11091768663164	1586.7	2498.0333333333333	114.1244784803791
379.89209601123133	1586.5	2504.0333333333333	116.2434971082424
380.67320238929113	1586.5	2506.0333333333333	115.85089955931572
381.45423681864577	1586.1666666666667	2507.633333333333	113.6292606739206
382.23519929713007	1586.9	2513.4666666666667	111.53926788893713
383.01608982257886	1586.4666666666667	2528.366666666667	112.13200317219162
383.796908392827	1587.2	2542.4	113.72819826665418
384.57765500570923	1585.9333333333334	2541.8	112.85126645744683
385.3583296590604	1587.1333333333334	2528.633333333333	110.06140565870018
386.1389323507153	1585.9666666666667	2535.5333333333333	111.45483067547195
386.91946307850884	1586.5666666666666	2550.133333333333	111.0459237346356
387.69992184027564	1587.0	2570.233333333333	111.51930579117675
388.48030863385065	1586.7333333333333	2592.3333333333335	111.29683475944152
389.2606234570687	1587.0	2581.8	110.71895265495942
390.04086630776453	1586.5333333333333	2569.366666666667	110.20205993293887
390.82103718377294	1587.0	2569.3333333333335	108.25695636147566
391.6011360829288	1586.6	2585.5333333333333	109.71209617858902
392.3811630030669	1586.2333333333333	2607.0	107.23209408534936
393.161117942022	1586.3333333333333	2649.0666666666666	109.42672975094048
393.941000897629	1586.3666666666666	2696.4666666666667	109.95561290099897
394.72081186772266	1586.8666666666666	2698.366666666667	109.14446942506802
395.5005508501378	1586.5666666666666	2688.866666666667	108.47520344551342
396.28021784270925	1586.3	2689.133333333333	107.84313443574543
397.0598128432718	1587.3	2701.5333333333333	109.72580090436387
397.83933584966024	1586.6666666666667	2703.5	109.36858604959
398.6187868597095	1586.9	2715.1666666666665	108.80184088166634
399.3981658712542	1585.8666666666666	2737.3333333333335	111.08131046229305
400.1774728821293	1586.2	2765.2	111.67772914530188
400.9567078901696	1586.5333333333333	2787.9333333333334	110.80014864698686
401.7358708932098	1586.5333333333333	2782.133333333333	109.25864682085567
402.5149618890848	1587.3666666666666	2771.0333333333333	108.67124379780687
403.2939808756294	1586.3	2776.366666666667	109.50781650359104
404.07292785067847	1586.5666666666666	2802.633333333333	109.00504085657386
404.8518028120667	1586.3	2814.266666666667	106.71935346608382
405.630605757629	1586.5666666666666	2818.6666666666665	109.4920561538013
406.4093366852001	1586.6333333333334	2813.5666666666666	112.74623391720338
407.1879955926149	1586.7	2814.266666666667	107.86094969339922
407.9665824777082	1587.2333333333333	2832.633333333333	108.8954559199125
408.74509733831474	1586.0666666666666	2853.3	108.58343911405163
409.52354017226935	1586.5333333333333	2866.266666666667	107.22082940811357
410.3019109774069	1586.3333333333333	2867.5	107.25833400026025
411.08020975156217	1586.3666666666666	2879.4666666666667	107.43975544888596
411.8584364925699	1586.0666666666666	2903.1	106.08543337100392
412.6365911982651	1586.3	2922.8	106.07759145987913
413.4146738664823	1586.1	2952.4333333333334	107.8130393087918
414.19268449505654	1586.2666666666667	2981.6	106.66749236545462
414.97062308182257	1586.8666666666666	3017.733333333333	107.89605837964476
415.74848962461516	1586.9	3060.6666666666665	107.81901582793898
416.52628412126916	1586.2666666666667	3132.8333333333335	108.73013513071375
417.3040065696194	1586.2	3204.3333333333335	106.55772966680232
418.0816569675006	1586.6666666666667	3195.9333333333334	106.02774588574053
418.8592353127476	1586.8	3188.3333333333335	106.61957299578206
419.63674160319533	1586.0333333333333	3197.2	104.99272716713556
420.4141758366785	1586.6666666666667	3247.266666666667	108.28600999966531
421.1915380110319	1587.0	3252.6	105.8381936391684
421.9688281240904	1586.1666666666667	3254.733333333333	106.14551548382678
422.7460461736888	1586.6333333333334	3309.3333333333335	106.89579733484683
423.52319215766187	1586.7333333333333	3382.0333333333333	108.96135036636056
424.3002660738445	1586.5	3459.1666666666665	108.86184923510088
425.0772679200714	1586.2333333333333	3597.6666666666665	108.53828014027741
425.8541976941775	1586.5333333333333	3741.9	108.47908812415933
426.6310553939975	1587.0333333333333	3808.4333333333334	108.32133666174255
427.40784101736625	1586.8666666666666	3863.366666666667	110.85935608329868
428.18455456211865	1586.8666666666666	3985.6	111.02976783302681
428.96119602608934	1586.8666666666666	4173.666666666667	110.0784544847496
429.7377654071133	1586.5333333333333	4385.633333333333	110.9257509423942
430.5142627030252	1586.5	4502.833333333333	111.83187254488097
431.29068791166	1586.7	4654.766666666666	113.2601882277576
432.06704103085235	1586.7666666666667	4777.8	112.10854444401775
432.8433220584372	1586.2666666666667	4870.966666666666	113.03200914281913
433.6195309922492	1586.7333333333333	4923.066666666667	111.16184225119707
434.3956678301234	1586.6666666666667	4965.7	113.83026393224745
435.1717325698944	1586.5	4977.033333333334	111.29315394319734
435.9477252093971	1586.2333333333333	4998.3	112.58314353194646
436.72364574646633	1586.4333333333334	5042.666666666667	112.32499748985711
437.49949417893686	1586.7666666666667	5115.366666666667	111.05285507195867
438.27527050464346	1586.4666666666667	5214.566666666667	111.25636894814483
439.0509747214211	1586.5	5393.566666666667	111.81497695388697
439.8266068271044	1586.6666666666667	5661.833333333333	112.12904648506267
440.6021668195283	1586.6	6034.833333333333	111.24633291360875
441.37765469652754	1586.2	6488.233333333334	112.07713230256516
442.1530704559369	1586.1	6989.4	113.49615741906425
442.9284140955914	1586.5333333333333	7429.066666666667	114.17756518306018
443.7036856133256	1586.1333333333334	7716.566666666667	113.45410714549054
444.47888500697445	1587.0333333333333	7884.066666666667	113.46291043087871
445.2540122743727	1586.5666666666666	7901.466666666666	112.34731687371317
446.0290674133552	1586.7666666666667	7852.6	112.24116680192867
446.8040504217568	1586.9333333333334	7770.566666666667	112.50992596437173
447.5789612974122	1587.4333333333334	7681.133333333333	111.6880770154922
448.35380003815635	1587.1	7625.333333333333	111.18711498086735
449.1285666418239	1586.2	7587.866666666667	110.58860074520015
449.90326110624983	1586.5	7595.566666666667	111.33850353189338
450.67788342926883	1586.7	7617.7	111.58733461459927
451.4524336087157	1586.3	7659.933333333333	111.81297331191581
452.22691164242536	1586.7	7696.466666666666	109.89215071334189
453.00131752823256	1586.5333333333333	7755.666666666667	110.25448723103848
453.7756512639721	1586.7	7827.1	110.19362266226032
454.5499128474788	1587.0666666666666	7879.833333333333	110.95016347961406
455.32410227658755	1586.2333333333333	7925.333333333333	109.67721998662736
456.09821954913303	1586.8666666666666	7940.5	110.60415595925589
456.8722646629501	1587.3333333333333	7919.233333333334	110.20201636004484
457.6462376158736	1586.5666666666666	7857.4	110.0520144736695
458.4201384057383	1587.0666666666666	7761.633333333333	109.93563258614051
459.1939670303791	1586.5333333333333	7635.133333333333	110.46350278541856
459.96772348763074	1586.5666666666666	7487.433333333333	109.11888596485662
460.741407775328	1587.0	7348.266666666666	109.43388825422491
461.51501989130577	1586.0333333333333	7210.266666666666	109.13490915294089
462.2885598333988	1587.2333333333333	7100.266666666666	109.25401933465457
463.0620275994419	1587.0666666666666	7020.3	109.48869821771792
463.83542318726995	1586.6333333333334	6963.433333333333	109.33721092182458
464.6087465947177	1587.2333333333333	6911.0	109.0613469980437
465.38199781962	1586.2333333333333	6892.766666666666	108.4299190288971
466.1551768598116	1586.8333333333333	6883.0	108.19039401946124
466.92828371312737	1586.5666666666666	6885.966666666666	108.18902854705934
467.7013183774021	1587.1333333333334	6922.033333333334	108.1408436160278
468.4742808504707	1586.0666666666666	6957.966666666666	106.87862911396421
469.24717113016777	1587.3	7028.566666666667	107.60752363455292
470.0199892143283	1586.9	7094.833333333333	107.28798449916128
470.792735100787	1586.5	7181.9	109.08238078964244
471.5654087873788	1586.9	7247.266666666666	107.40264454554944
472.33801027193834	1586.4333333333334	7317.033333333334	108.90418866095685
473.11053955230057	1586.4	7375.8	107.26778540762818
473.88299662630027	1586.1333333333334	7442.3	106.97242534834233
474.65538149177223	1586.3333333333333	7501.7	108.44092586220219
475.4276941465513	1586.3666666666666	7526.1	107.23648749503138
476.1999345884722	1587.0666666666666	7521.933333333333	105.6592470738627
476.97210281536985	1586.5666666666666	7531.6	107.171692271236
477.74419882507897	1586.3	7515.7	107.36410290717022
478.51622261543446	1586.6666666666667	7473.7	105.88479744078421
479.2881741842711	1585.9333333333334	7452.233333333334	105.95590154623675
480.06005352942367	1586.3333333333333	7400.233333333334	107.10888830778302
480.831860648727	1586.3333333333333	7362.3	106.72010798423888
481.60359554001593	1586.4333333333334	7312.433333333333	105.68238943974995
482.37525820112523	1586.4	7263.366666666667	106.6127534759282
483.14684862988975	1586.4333333333334	7222.8	106.65257226758904
483.91836682414424	1586.6666666666667	7164.666666666667	105.46074746270236
484.68981278172356	1586.6666666666667	7115.633333333333	105.08420028735539
485.46118650046253	1586.4	7084.666666666667	106.30308720467319
486.23248797819593	1587.1666666666667	7038.566666666667	106.47701847361193
487.0037172127586	1587.1333333333334	7002.866666666667	105.36372676561307
487.7748742019853	1586.5666666666666	6966.9	105.62710835288401
488.54595894371096	1586.9	6927.666666666667	105.31703237462862
489.31697143577026	1586.8666666666666	6893.9	105.30285388549657
490.08791167599804	1586.3666666666666	6863.566666666667	105.5256156162575
490.8587796622292	1586.5	6831.4	105.50811469501129
491.6295753922984	1586.6333333333334	6802.166666666667	104.74090185075036
492.4002988640406	1586.2	6778.6	104.36748854129966
493.17095007529053	1586.3333333333333	6746.8	104.58746166677885
493.94152902388305	1586.3	6728.566666666667	105.29311712183632
494.71203570765294	1586.5333333333333	6689.066666666667	103.54539320809047
495.482470124435	1587.0333333333333	6669.9	105.55326433028347
496.25283227206404	1586.4	6640.333333333333	104.59111291367867
497.02312214837485	1586.9	6613.8	104.53093260871866
497.7933397512024	1586.8	6584.2	103.58972892022278
498.56348507838123	1586.6666666666667	6566.9	104.56599707688653
499.3335581277464	1586.2	6546.4	104.61650309616522
500.10355889713264	1587.1666666666667	6538.833333333333	104.0655752292891
500.8734873843747	1586.7	6517.9	103.56532016775884
501.6433435873074	1586.5	6528.2	104.41456065651097
502.4131275037657	1586.9666666666667	6534.2	104.40162852476507
503.1828391315842	1586.6333333333334	6539.466666666666	103.1437128017831
503.95247846859786	1587.0666666666666	6558.366666666667	102.97714734075053
504.72204551264144	1587.1666666666667	6591.5	103.42767653704031
505.49154026154974	1586.4333333333334	6614.033333333334	102.92771188297039
506.2609627131576	1587.7666666666667	6670.733333333334	104.53163412608903
507.03031286529983	1586.6	6707.066666666667	102.71681565470134
507.7995907158112	1586.7666666666667	6776.9	103.8872385732755
508.5687962625266	1586.6	6841.966666666666	103.27411224029413
509.33792950328075	1586.7	6914.933333333333	103.28224610407999
510.1069904359085	1587.2666666666667	6988.5	102.85232155850686
510.8759790582447	1586.2666666666667	7082.5	103.36000527701611
511.6448953681241	1587.0666666666666	7162.3	103.19877818104867
512.4137393633815	1587.2	7266.533333333334	104.59587443017652
513.1825110418519	1586.7	7355.866666666667	103.05396686040044
513.9512104013698	1586.8666666666666	7463.566666666667	103.82776410644966
514.7198374397702	1585.5666666666666	7573.133333333333	102.97111864808826
515.4883921548881	1586.7666666666667	7670.633333333333	102.3537527542394
516.2568745445578	1586.6	7787.2	103.05973235232526
517.0252846066146	1586.2333333333333	7887.2	102.30867065504381
517.793622338893	1586.7	7982.933333333333	102.83936665975945
518.561887739228	1586.1	8074.266666666666	102.28126918054454
519.3300808054544	1586.7	8184.266666666666	103.39157960908038
520.0982015354069	1587.0333333333333	8274.933333333332	103.44619325516396
520.8662499269203	1586.8333333333333	8360.833333333334	103.35815770123838
521.6342259778296	1586.9666666666667	8441.666666666666	101.8796712035787
522.4021296859694	1586.3666666666666	8529.8	102.39499883582415
523.1699610491747	1587.3	8597.4	102.06030398100185
523.9377200652801	1586.1666666666667	8666.133333333333	101.93884470150573
524.7054067321207	1586.0333333333333	8727.766666666666	102.63491033818832
525.4730210475309	1586.5	8788.733333333334	103.05259101107148
526.2405630093459	1587.0666666666666	8849.6	103.15084467681768
527.0080326154003	1586.2333333333333	8906.266666666666	102.26224936573924
527.7754298635291	1587.4	8949.433333333332	102.3534694597849
528.5427547515668	1586.4	8999.766666666666	102.21916271492657
529.3100072773485	1586.7666666666667	9052.766666666666	103.23575580013836
530.077187438709	1586.5666666666666	9089.233333333334	102.33187799505933
530.8442952334829	1586.9	9135.533333333333	102.66822307400088
531.6113306595051	1587.1666666666667	9169.666666666666	102.5644747826395
532.3782937146104	1586.4	9193.3	101.32034075425773
533.1451843966338	1587.0	9238.566666666668	102.2965902664065
533.9120027034099	1586.5666666666666	9276.866666666667	101.06458810636025
534.6787486327736	1586.7666666666667	9299.7	101.1688901802276
535.4454221825597	1586.6	9339.466666666667	101.24914929894372
536.212023350603	1586.6	9380.033333333333	101.78165497381053
536.9785521347383	1587.5	9414.0	101.4398258317279
537.7450085328004	1587.1666666666667	9443.733333333334	102.07826320483059
538.5113925426242	1586.8666666666666	9463.866666666667	100.96519170988623
539.2777041620444	1586.9	9481.0	100.86012501811108
540.0439433888959	1587.3666666666666	9519.966666666667	102.35817087355869
540.8101102210134	1586.7	9534.5	101.6791466359927
541.5762046562318	1587.4	9546.566666666668	100.92083928818408
542.3422266923859	1586.9333333333334	9576.766666666666	100.98309666973606
543.1081763273105	1586.8	9591.433333333332	101.96975172918259
543.8740535588404	1586.7	9598.366666666667	101.77977329653035
544.6398583848105	1587.0	9587.766666666666	101.04234700390106
545.4055908030555	1587.3666666666666	9603.3	101.11426328026837
546.1712508114102	1586.9333333333334	9611.033333333333	100.42510529710515
546.9368384077096	1586.5	9639.5	101.30950174718312
547.7023535897882	1586.0	9643.733333333334	100.6123622392128
548.4677963554811	1587.2	9650.6	101.07172133328572
549.2331667026231	1587.0333333333333	9628.066666666668	100.90888811162517
549.9984646290487	1586.9	9629.5	101.04119353534672
550.7636901325931	1586.6666666666667	9622.566666666668	99.96885762474224
551.5288432110908	1586.8	9618.8	100.04613500217043
552.2939238623768	1587.3333333333333	9608.9	100.35163232385246
553.0589320842859	1586.9666666666667	9616.566666666668	101.17079138986873
553.8238678746528	1586.6	9608.5	99.8833544778296
554.5887312313124	1586.8333333333333	9602.533333333333	99.79520459141897
555.3535221520995	1587.3	9611.766666666666	100.33583671766317
556.1182406348488	1586.6	9612.2	100.34489600651297
556.8828866773954	1586.5333333333333	9614.133333333333	99.66521922946178
557.6474602775738	1586.7333333333333	9614.033333333333	99.96896799990643
558.411961433219	1586.5333333333333	9606.8	99.94712098305905
559.1763901421657	1587.2666666666667	9618.2	100.72659446218466
559.9407464022488	1586.9	9628.7	100.41234671751221
560.7050302113031	1587.3	9635.366666666667	99.58624202809676
561.4692415671633	1586.5	9667.866666666667	99.95429372518225
562.2333804676643	1586.6666666666667	9667.433333333332	99.41723818521154
562.997446910641	1586.9333333333334	9681.6	99.31535002829942
563.7614408939281	1586.9666666666667	9705.133333333333	100.41701833505958
564.5253624153604	1587.8333333333333	9736.3	100.29021515664078
565.2892114727728	1586.7666666666667	9746.533333333333	99.22341903477145
566.0529880639999	1586.8333333333333	9773.033333333333	99.8261482801125
566.8166921868768	1586.6333333333334	9762.2	99.28614174677959
567.5803238392382	1586.5	9784.333333333334	100.56084393483661
568.3438830189189	1586.7	9803.8	99.5726768219007
569.1073697237535	1587.0333333333333	9835.0	99.49823077264087
569.8707839515772	1587.2666666666667	9845.8	99.43231396154853
570.6341257002246	1587.0666666666666	9850.733333333334	99.35850573051934
571.3973949675305	1587.3	9852.166666666666	98.37679871308448
572.1605917513298	1586.6666666666667	9886.066666666668	98.93284933680054
572.9237160494572	1586.4333333333334	9920.733333333334	99.34250009404312
573.6867678597476	1587.0	9899.566666666668	99.50740161232011
574.4497471800358	1587.2333333333333	9911.3	99.82320906863889
575.2126540081566	1586.7	9919.0	98.89778965263716
575.9754883419448	1587.1	9938.666666666666	100.13434894449645
576.7382501792351	1586.5666666666666	9953.266666666666	100.34905594413902
577.5009395178625	1587.4333333333334	9950.8	97.82794767305546
578.2635563556619	1586.8	9957.833333333334	97.43951809585266
579.0261006904677	1586.5666666666666	9971.066666666668	98.82641879204246
579.7885725201152	1586.9	10002.0	98.91966330167291
580.5509718424388	1587.2	10017.9	99.06776829944245
581.3132986552736	1587.0333333333333	10031.066666666668	98.99328766776114
582.0755529564542	1586.6333333333334	10039.933333333332	98.22250358147915
582.8377347438156	1587.0	10060.166666666666	97.63673708502088
583.5998440151925	1587.0666666666666	10079.566666666668	98.13907668616922
584.3618807684197	1586.3666666666666	10106.666666666666	98.07798537224265
585.123845001332	1586.4333333333334	10130.533333333333	98.57661031612817
585.8857367117644	1586.3666666666666	10174.833333333334	98.14264989649615
586.6475558975515	1586.4666666666667	10222.0	98.1981281551212
587.4093025565281	1586.1333333333334	10256.4	98.11258648209004
588.1709766865292	1586.4333333333334	10299.633333333333	98.14705579473507
588.9325782853895	1586.3666666666666	10344.266666666666	99.0218403098738
589.6941073509438	1586.1666666666667	10394.3	97.617720610824
590.4555638810269	1586.6333333333334	10477.766666666666	98.74396895782084
591.2169478734736	1585.8333333333333	10548.3	98.3604899646861
591.9782593261189	1587.2333333333333	10631.533333333333	98.51198280587096
592.7394982367973	1587.3333333333333	10712.0	98.29646400727427
593.5006646033439	1587.1666666666667	10790.666666666666	97.17355912253548
594.2617584235933	1586.4666666666667	10888.133333333333	98.19198642611313
595.0227796953804	1586.7333333333333	10985.066666666668	97.91430962612742
595.78372841654	1586.4333333333334	11089.266666666666	98.11133943650954
596.544604584907	1586.5333333333333	11193.366666666667	97.09653122868585
597.3054081983161	1586.8666666666666	11331.3	98.54429008919934
598.0661392546021	1586.8	11427.366666666667	97.85733215895993
598.8267977515999	1586.5666666666666	11559.333333333334	98.15545666392805
599.5873836871442	1586.8333333333333	11689.533333333333	97.63568255965495
600.34789705907	1586.6333333333334	11815.5	98.29883004219914
601.1083378652119	1586.9666666666667	11951.933333333332	98.41964534152987
601.8687061034049	1586.8	12078.066666666668	97.95202171896096
602.6290017714836	1587.1333333333334	12222.633333333333	98.67116060858775
603.3892248672829	1586.7	12356.733333333334	98.16490311393437
604.1493753886377	1586.9666666666667	12520.666666666666	98.82047265965036
604.9094533333828	1586.2	12641.7	97.42591019231203
605.6694586993528	1587.0	12761.566666666668	97.91452690179958
606.4293914843829	1587.8333333333333	12880.566666666668	98.2815972815916
607.1892516863076	1586.5333333333333	13012.233333333334	97.54683574022404
607.9490393029618	1586.5	13153.633333333333	96.64445938550003
608.7087543321802	1587.1	13291.8	97.55796583926451
609.4683967717978	1587.0666666666666	13444.8	97.26359221950379
610.2279666196492	1586.7333333333333	13588.333333333334	97.16701234640682
610.9874638735695	1586.7333333333333	13739.466666666667	97.93357601474294
611.7468885313933	1586.2333333333333	13857.3	98.04787230983902
612.5062405909555	1586.6	14000.6	98.58958523398606
613.2655200500909	1587.0	14097.333333333334	96.57890163039346
614.0247269066342	1586.7	14220.733333333334	97.4801521639052
614.7838611584203	1587.5666666666666	14317.133333333333	96.33126292387132
615.5429228032841	1586.3333333333333	14424.566666666668	96.24889301909282
616.3019118390603	1587.0	14543.166666666666	96.34891075154754
617.0608282635836	1586.9333333333334	14623.133333333333	96.5101455312633
617.8196720746892	1586.2	14730.3	97.1488000173511
618.5784432702114	1586.1	14820.966666666667	97.2503224656598
619.3371418479854	1586.4	14872.833333333334	96.3565924454876
620.0957678058459	1587.3666666666666	14942.7	96.52673568871126
620.8543211416277	1586.5	15005.1	95.50897802891744
621.6128018531655	1586.1	15061.3	95.44712675529287
622.3712099382943	1586.6666666666667	15152.5	97.02474443846494
623.1295453948488	1586.5666666666666	15214.233333333334	97.47737873075666
623.8878082206638	1586.5666666666666	15274.8	96.78259259985877
624.6459984135743	1587.0666666666666	15311.0	96.01485400551829
625.4041159714149	1586.8666666666666	15338.8	95.18493148019732
626.1621608920203	1587.1	15385.8	95.89329602580268
626.9201331732256	1586.6666666666667	15403.966666666667	95.23586496890243
627.6780328128656	1586.9	15450.9	95.78506430374526
628.4358598087749	1586.5666666666666	15497.033333333333	96.53968532530865
629.1936141587885	1586.4	15531.6	96.58806250033446
629.9512958607411	1586.1	15559.233333333334	96.20117527616507
630.7089049124675	1586.5	15551.366666666667	95.347248674202
631.4664413118026	1586.4333333333334	15589.3	96.06284667153079
632.2239050565811	1586.4	15640.0	96.33277343235238
632.9812961446379	1586.7333333333333	15632.966666666667	95.42278536860735
633.7386145738079	1587.2333333333333	15651.233333333334	95.87420027751426
634.4958603419257	1586.3	15658.3	95.7529330645942
635.2530334468262	1587.1666666666667	15640.433333333332	94.85516667590433
636.0101338863443	1586.4333333333334	15652.333333333334	95.70701388518759
636.7671616583146	1586.7333333333333	15661.333333333334	96.65603450838894
637.5241167605723	1587.3666666666666	15629.433333333332	95.94792677403511
638.2809991909518	1587.3666666666666	15606.166666666666	95.8170409953126
639.037808947288	1586.4666666666667	15569.1	95.87747562202408
639.7945460274159	1586.4666666666667	15564.266666666666	95.40984000915257
640.5512104291702	1586.5333333333333	15551.233333333334	95.71019649212583
641.3078021503857	1585.7	15533.333333333334	95.49711427337854
642.0643211888971	1586.5333333333333	15526.8	95.80985561734336
642.8207675425394	1586.6666666666667	15513.166666666666	95.50637106590582
643.5771412091474	1586.5666666666666	15499.766666666666	95.49569743159473
644.3334421865558	1586.4	15496.0	95.51685794582266
645.0896704725996	1586.6666666666667	15477.0	95.28981500254247
645.8458260651132	1586.8333333333333	15437.2	95.37601163836425
646.6019089619319	1586.2666666666667	15399.733333333334	95.09579345565213
647.3579191608902	1586.4666666666667	15376.666666666666	94.47326911973984
648.1138566598231	1586.9333333333334	15375.366666666667	95.94046306929985
648.8697214565653	1586.4666666666667	15366.366666666667	95.56031643711273
649.6255135489516	1586.6333333333334	15338.433333333332	95.65149641912993
650.3812329348169	1586.3333333333333	15298.866666666667	95.13450906273822
651.1368796119959	1586.6666666666667	15316.833333333334	95.90952816331892
651.8924535783235	1586.3666666666666	15323.766666666666	95.35659422832043
652.6479548316345	1586.7	15300.766666666666	95.96312284282865
653.4033833697637	1586.6333333333334	15291.666666666666	96.32258536156141
654.1587391905458	1586.6333333333334	15274.866666666667	96.22391758475663
654.9140222918159	1586.5	15270.633333333333	95.26044112380735
655.6692326714084	1586.1333333333334	15261.733333333334	95.32163652200732
656.4243703271585	1586.1	15300.2	95.16046872298261
657.1794352569008	1586.6	15320.633333333333	95.93452362475519
657.9344274584702	1587.0666666666666	15312.333333333334	95.96363156756084
658.6893469297014	1587.0	15326.533333333333	95.9703956308232
659.4441936684294	1586.3333333333333	15369.5	97.2462396550872
660.1989676724888	1586.8666666666666	15389.566666666668	96.2337916765847
660.9536689397146	1587.2	15406.566666666668	96.98308579382717
661.7082974679414	1586.7666666666667	15469.2	98.13362601556123
662.4628532550042	1586.4	15505.633333333333	97.94816722756362
663.2173362987378	1586.5666666666666	15565.933333333332	97.72472742203418
663.9717465969768	1586.9333333333334	15648.066666666668	99.04795639560938
664.7260841475563	1586.4333333333334	15683.466666666667	99.47433526136679
665.480348948311	1586.4	15741.066666666668	99.85394142500776
666.2345409970756	1587.0666666666666	15822.433333333332	99.44039296328303
666.988660291685	1586.6	15905.6	100.74977429437976
667.742706829974	1586.9333333333334	15951.3	100.38290098448807
668.4966806097776	1586.1666666666667	16005.633333333333	99.24823053794563
669.2505816289303	1586.6333333333334	16111.9	99.75149414221426
670.0044098852671	1586.7333333333333	16203.1	100.14438988295048
670.7581653766227	1586.4666666666667	16303.466666666667	99.3205024227844
671.511848100832	1586.7333333333333	16412.233333333334	100.37927474262281
672.2654580557298	1586.5666666666666	16473.1	99.47243979995574
673.0189952391509	1587.0	16566.966666666667	99.47876867638593
673.7724596489301	1586.9666666666667	16671.433333333334	98.53758215975273
674.5258512829022	1586.7333333333333	16807.533333333333	97.80877950965119
675.279170138902	1586.8	16946.8	98.11570244186406
676.0324162147645	1586.9	17046.933333333334	97.54229618545786
676.7855895083242	1586.4	17169.6	96.91210321831655
677.5386900174161	1585.9333333333334	17273.966666666667	96.55581291950075
678.2917177398749	1586.6666666666667	17371.533333333333	96.25339923943426
679.0446726735356	1586.3333333333333	17534.7	96.51624568277396
679.797554816233	1586.6333333333334	17673.2	95.689649707382
680.5503641658016	1587.5333333333333	17775.066666666666	95.03915218207081
681.3031007200765	1586.4333333333334	17854.633333333335	94.90444858766607
682.0557644768925	1586.7333333333333	17936.9	94.52818243067678
682.8083554340842	1587.2333333333333	18029.166666666668	94.1075421478525
683.5608735894867	1586.8666666666666	18146.966666666667	94.18828154471734
684.3133189409347	1586.7	18295.633333333335	93.91549722060623
685.0656914862628	1586.8666666666666	18416.066666666666	94.03551036673669
685.8179912233061	1586.7333333333333	18507.0	92.61962723449236
686.5702181498993	1586.5333333333333	18669.033333333333	92.9094863571331
687.3223722638772	1586.7333333333333	18808.4	93.05308849763587
688.0744535630747	1586.6333333333334	18931.733333333334	92.75727247858136
688.8264620453265	1586.4666666666667	19049.7	92.86755790030466
689.5783977084674	1586.5666666666666	19189.633333333335	93.11244726854997
690.3302605503324	1586.9	19293.0	91.93835020967283
691.082050568756	1586.7333333333333	19400.766666666666	92.00686958964117
691.8337677615733	1586.7	19505.133333333335	92.02089772142892
692.585412126619	1587.0	19614.133333333335	93.33040533490237
693.3369836617278	1586.6	19682.233333333334	92.49870017277668
694.0884823647348	1586.6	19782.4	92.37914901062072
694.8399082334745	1586.9666666666667	19842.966666666667	92.20453213784513
695.5912612657819	1586.9	19892.4	91.94639127648092
696.3425414594917	1586.5333333333333	19946.533333333333	91.62304545271645
697.0937488124388	1587.5	20018.666666666668	91.52404765662378
697.8448833224579	1586.1	20070.7	91.95104552258601
698.5959449873841	1586.2333333333333	20125.966666666667	91.93405814136729
699.3469338050518	1586.5666666666666	20174.4	92.48462976173658
700.0978497732962	1586.4333333333334	20228.266666666666	91.98841274872095
700.8486928899517	1587.3666666666666	20257.233333333334	91.45157583882236
701.5994631528534	1586.6666666666667	20284.6	91.4899197641054
702.3501605598362	1587.1666666666667	20281.933333333334	91.10679839125919
703.1007851087347	1586.6333333333334	20303.733333333334	91.44865209672886
703.8513367973837	1586.7	20315.6	92.13786139071065
704.6018156236181	1586.3333333333333	20332.1	91.82888685178831
705.3522215852728	1586.5	20339.533333333333	91.7444455505172
706.1025546801824	1587.2333333333333	20316.666666666668	91.38735243151167
706.8528149061818	1586.8333333333333	20268.8	91.79995695626587
707.603002261106	1587.0	20260.633333333335	92.20298833090936
708.3531167427894	1586.3	20266.333333333332	91.96087563292672
709.1031583490673	1586.8	20222.366666666665	91.98542297595685
709.8531270777742	1587.0	20159.833333333332	91.06664742775698
710.6030229267449	1586.8666666666666	20099.366666666665	90.79610267594849
711.3528458938142	1586.6	20036.433333333334	91.29219074453204
712.1025959768172	1587.5333333333333	19975.733333333334	91.38890011385567
712.8522731735884	1587.1666666666667	19893.866666666665	90.64289040472136
713.6018774819628	1586.8666666666666	19816.4	90.52068272625817
714.351408899775	1586.8666666666666	19745.8	90.29733244566863
715.1008674248601	1587.0	19661.133333333335	89.93222445377022
715.8502530550527	1586.8666666666666	19526.566666666666	89.1639694034123
716.5995657881876	1586.8333333333333	19438.1	89.29981875367545
717.3488056220998	1586.3333333333333	19336.333333333332	89.75148400364336
718.097972554624	1586.6333333333334	19278.966666666667	90.02622707572877
718.8470665835949	1586.5	19244.766666666666	91.03639295300297
719.5960877068475	1586.0	19183.7	90.84125815834004
720.3450359222164	1587.0666666666666	19117.433333333334	90.47624303586441
721.0939112275368	1587.1666666666667	19042.3	90.77507042389989
721.842713620643	1586.7	18994.233333333334	90.44142264459093
722.5914430993702	1586.9666666666667	18890.933333333334	89.05183275413378
723.340099661553	1586.6333333333334	18836.5	88.68717821281388
724.0886833050263	1586.7	18855.2	88.77638521568133
724.837194027625	1587.8666666666666	18848.066666666666	88.55833803416523
725.5856318271836	1587.0666666666666	18838.166666666668	89.62500530352848
726.3339967015373	1586.1	18797.466666666667	89.19230083337901
727.0822886485207	1586.8666666666666	18774.666666666668	89.30014652258308
727.8305076659686	1586.7333333333333	18739.9	89.68501339416619
728.5786537517159	1586.5666666666666	18699.566666666666	89.66195633952934
729.3267269035974	1586.8	18633.266666666666	90.57673969439978
730.0747271194479	1587.5333333333333	18596.866666666665	90.84282478991348
730.822654397102	1586.5666666666666	18593.333333333332	90.95252160853059
731.5705087343949	1587.0666666666666	18539.8	90.90650130350029
732.3182901291611	1586.8666666666666	18463.533333333333	89.53917333247415
733.0659985792356	1586.5	18450.133333333335	88.56107606259164
733.8136340824532	1585.9666666666667	18458.233333333334	89.59568794737638
734.5611966366486	1587.3666666666666	18436.3	88.66576026985727
735.3086862396566	1586.9	18393.666666666668	88.20392519018179
736.056102889312	1586.3666666666666	18387.333333333332	88.34750186991228
736.8034465834498	1586.8666666666666	18410.2	89.11857822474117
737.5507173199047	1587.2666666666667	18412.8	89.77799054828796
738.2979150965115	1587.0333333333333	18411.366666666665	89.05776808835995
739.045039911105	1586.4333333333334	18382.7	88.93410994396106
739.79209176152	1586.3666666666666	18369.5	89.04840707446158
740.5390706455914	1586.5666666666666	18386.666666666668	89.25328407481493
741.285976561154	1586.2	18374.2	89.19126486704381
742.0328095060426	1585.7666666666667	18366.833333333332	88.92822193735351
742.7795694780918	1586.3666666666666	18364.5	88.77396403309542
743.5262564751367	1587.2666666666667	18330.2	88.762534151506
744.272870495012	1585.9666666666667	18309.866666666665	88.8332094502163
745.0194115355524	1587.4333333333334	18295.166666666668	89.68316531254099
745.765879594593	1587.2333333333333	18251.0	89.66617808208957
746.5122746699683	1586.8	18239.433333333334	89.2093516833685
747.2585967595134	1587.0666666666666	18249.0	89.1039415796255
748.0048458610628	1586.3666666666666	18250.133333333335	88.3705380573021
748.7510219724516	1586.7333333333333	18261.433333333334	88.90462170617425
749.4971250915144	1586.3333333333333	18264.266666666666	88.50859965462594
750.243155216086	1586.5333333333333	18297.433333333334	87.92446235027784
750.9891123440015	1586.9666666666667	18365.766666666666	88.38494379540624
751.7349964730954	1587.7333333333333	18425.333333333332	88.7034997722292
752.4808076012027	1586.3333333333333	18490.633333333335	89.32194955900822
753.2265457261582	1586.8666666666666	18556.733333333334	90.02179295405206
753.9722108457964	1586.4333333333334	18577.0	89.89679570034528
754.7178029579526	1586.5666666666666	18578.3	88.96145369289422
755.4633220604613	1587.0	18646.033333333333	89.2448765707854
756.2087681511574	1586.9	18692.633333333335	88.91838785835428
756.9541412278757	1586.2333333333333	18739.0	88.30128575460282
757.699441288451	1586.2	18786.9	88.69383171325936
758.4446683307182	1585.7	18837.533333333333	88.71198576184908
759.1898223525119	1586.7666666666667	18915.166666666668	89.14938057027939
759.9349033516671	1586.5666666666666	18981.766666666666	88.84202365762323
760.6799113260186	1586.4333333333334	19070.6	88.56399080090938
761.424846273401	1587.7666666666667	19103.7	88.02942452680026
762.1697081916495	1586.2666666666667	19133.833333333332	87.61626737870854
762.9144970785986	1586.8	19201.3	87.982594186228
763.6592129320832	1586.4666666666667	19265.1	88.24556479558184
764.4038557499381	1587.4333333333334	19337.666666666668	88.47449680496413
765.1484255299982	1586.7	19372.866666666665	87.76792651290404
765.8929222700982	1586.6333333333334	19420.233333333334	87.77549529822531
766.637345968073	1586.3	19508.033333333333	88.21188351874665
767.3816966217572	1587.0333333333333	19583.166666666668	87.52913431501716
768.1259742289859	1586.5	19667.2	87.49967070032407
768.8701787875938	1587.2333333333333	19750.5	87.63131073244419
769.6143102954156	1586.7666666666667	19819.0	87.67011893642133
770.3583687502863	1587.1333333333334	19885.633333333335	88.29266166641408
771.1023541500406	1587.1333333333334	19912.066666666666	87.87766168645696
771.8462664925133	1586.3666666666666	19979.4	87.73579571668594
772.5901057755393	1586.3333333333333	20081.233333333334	87.23889399406875
773.3338719969533	1586.2	20150.366666666665	87.73473166392286
774.0775651545903	1586.6333333333334	20254.566666666666	87.51514610918574
774.8211852462848	1586.4333333333334	20379.133333333335	88.31767295214524
775.5647322698719	1586.2	20485.8	88.04259326086789
776.3082062231862	1586.7333333333333	20525.133333333335	87.87730229895307
777.0516071040627	1586.4666666666667	20606.366666666665	87.33076854342609
777.7949349103361	1586.1333333333334	20730.533333333333	87.77816930150786
778.5381896398412	1586.8	20871.466666666667	87.98856893746812
779.281371290413	1587.1	20970.533333333333	87.30828737066241
780.024479859886	1586.5666666666666	21065.5	87.12771554834536
780.7675153460953	1586.5666666666666	21166.133333333335	87.0999016823874
781.5104777468754	1586.2666666666667	21252.533333333333	86.83490908792251
782.2533670600615	1586.5666666666666	21355.866666666665	86.77842262917537
782.996183283488	1586.7	21499.5	87.31879023827283
783.73892641499	1586.8	21616.233333333334	87.531559125875
784.4815964524023	1586.9	21704.766666666666	87.09053434654032
785.2241933935596	1586.6666666666667	21816.166666666668	87.72805929590562
785.9667172362967	1587.1	21904.833333333332	87.64422245575716
786.7091679784486	1586.6333333333334	21984.733333333334	87.09868626723029
787.4515456178499	1587.1333333333334	22066.866666666665	87.0416456630174
788.1938501523355	1586.6	22200.9	87.21572440866106
788.9360815797401	1586.9666666666667	22311.166666666668	87.68659009416828
789.6782398978987	1586.3333333333333	22409.166666666668	86.87233048390497
790.420325104646	1586.1666666666667	22502.566666666666	86.00171372581178
791.1623371978169	1586.7333333333333	22625.966666666667	86.51364173900812
791.9042761752461	1586.4666666666667	22742.166666666668	86.15128396989076
792.6461420347684	1587.1333333333334	22863.2	86.53415989610306
793.3879347742187	1586.2333333333333	22974.733333333334	86.4099734968961
794.1296543914318	1586.3666666666666	23130.733333333334	87.62863519148881
794.8713008842426	1586.6	23226.933333333334	87.42646907753686
795.6128742504857	1586.6333333333334	23343.233333333334	87.58844092038493
796.354374487996	1586.5666666666666	23425.3	86.93037579752863
797.0958015946084	1586.5333333333333	23547.7	86.24700595662804
797.8371555681575	1586.0666666666666	23705.733333333334	86.50615377174427
798.5784364064783	1587.4333333333334	23810.233333333334	87.19295472001401
799.3196441074057	1586.8333333333333	23920.3	87.52276059598232
800.0607786687742	1586.3333333333333	23990.5	87.20976932159321
800.8018400884189	1587.0666666666666	24138.2	88.02259242732576
801.5428283641745	1586.6333333333334	24210.233333333334	87.24837348544439
802.2837434938757	1586.0333333333333	24313.533333333333	88.392747482572
803.0245854753575	1587.4666666666667	24400.466666666667	88.17084875293358
803.7653543064547	1586.3333333333333	24501.0	87.90050754461552
804.5060499850019	1586.5666666666666	24602.933333333334	87.19259796720327
805.2466725088342	1587.0	24687.466666666667	86.44490385808803
805.9872218757862	1586.5333333333333	24777.366666666665	86.52542130733953
806.7276980836928	1587.1	24921.766666666666	86.74848976834345
807.4681011303886	1586.8333333333333	25050.933333333334	87.08306903410855
808.2084310137088	1586.9	25058.133333333335	86.35793101022449
808.948687731488	1586.7333333333333	25143.566666666666	86.34213244673782
809.688871281561	1587.2666666666667	25204.0	85.84588509602489
810.4289816617627	1586.5666666666666	25328.6	86.44723969454657
811.1690188699278	1586.7	25471.0	87.07832410578993
811.9089829038911	1587.5	25468.466666666667	85.76924241911522
812.6488737614875	1586.5666666666666	25576.566666666666	86.18026045410754
813.3886914405518	1587.7666666666667	25733.333333333332	86.58403642872658
814.1284359389189	1586.6333333333334	25896.6	86.65275853945333
814.8681072544233	1585.7	25994.866666666665	86.57797123337181
815.6077053849002	1586.5666666666666	26092.633333333335	87.23938519670786
816.3472303281842	1586.4	26099.233333333334	87.04815076325531
817.0866820821101	1587.0	26136.833333333332	86.0997900322229
817.8260606445127	1586.4	26250.4	86.36398628568297
818.5653660132269	1586.8666666666666	26320.3	86.81219886517715
819.3045981860876	1587.4333333333334	26386.933333333334	86.73086307295138
820.0437571609293	1586.9333333333334	26474.566666666666	85.18270045771058
820.7828429355872	1587.2333333333333	26516.0	85.06840977205499
821.5218555078957	1586.9666666666667	26586.833333333332	84.7392943230691
822.26079487569	1586.8333333333333	26659.9	85.33039677249192
822.9996610368046	1587.5666666666666	26714.3	85.6908384978767
823.7384539890745	1587.0333333333333	26732.3	85.67221282371521
824.4771737303345	1586.5	26849.8	85.8188546883243
825.2158202584193	1586.0	26939.166666666668	85.17409356381438
825.9543935711638	1587.0	27040.4	85.31215977853552
826.6928936664028	1586.5333333333333	27133.266666666666	85.91647037722942
827.4313205419711	1586.7333333333333	27228.433333333334	85.82746462980643
828.1696741957036	1586.4333333333334	27333.533333333333	86.21745685054469
828.907954625435	1587.0333333333333	27477.166666666668	86.59771373170723
829.646161829	1586.8666666666666	27559.366666666665	86.58227003767213
830.3842958042337	1587.5	27605.433333333334	86.52430145844285
831.1223565489707	1586.6666666666667	27657.466666666667	85.7933525970734
831.8603440610459	1586.4	27714.2	85.22023160587038
832.598258338294	1586.3	27781.833333333332	85.89989786704824
833.3360993785501	1586.2666666666667	27880.6	86.42966871505072
834.0738671796487	1585.8	27990.133333333335	85.83166066176739
834.8115617394246	1586.6666666666667	28103.466666666667	86.17568174474057
835.5491830557129	1586.0333333333333	28241.366666666665	85.66931912020249
836.2867311263482	1586.3666666666666	28290.1	85.79681947476315
837.0242059491653	1586.7333333333333	28383.133333333335	85.92166876401113
837.7616075219992	1586.9	28467.333333333332	85.97712194178956
838.4989358426844	1586.4333333333334	28476.4	85.60365210341585
839.2361909090561	1586.5	28484.033333333333	85.41582773372592
839.9733727189487	1586.7333333333333	28591.033333333333	85.0995128739224
840.7104812701973	1587.1666666666667	28772.433333333334	85.79314974011868
841.4475165606366	1586.3333333333333	28913.233333333334	86.43671510500151
842.1844785881015	1585.9333333333334	29070.333333333332	87.17662938991333
842.9213673504267	1586.9333333333334	29173.7	87.50482626919509
843.6581828454471	1585.7666666666667	29164.433333333334	87.74846693429228
844.3949250709974	1586.6666666666667	29167.1	86.63807594314645
845.1315940249126	1586.8	29283.066666666666	86.35456202021999
845.8681897050272	1586.8	29407.7	87.069182807579
846.6047121091764	1586.4333333333334	29522.966666666667	86.74433333475932
847.3411612351948	1586.6	29579.333333333332	86.12638920131432
848.0775370809172	1586.2	29580.0	84.84209775967291
848.8138396441784	1586.7333333333333	29578.066666666666	83.82918076205719
849.5500689228132	1586.2333333333333	29662.766666666666	83.84064158070782
850.2862249146566	1586.8333333333333	29826.0	84.23220830158186
851.0223076175432	1586.6666666666667	29986.033333333333	84.59791212205727
851.7583170293079	1587.2	30175.4	84.70333451313412
852.4942531477856	1586.4333333333334	30304.233333333334	84.9074354031463
853.2301159708109	1587.0666666666666	30310.4	84.51266301325295
853.9659054962187	1585.9666666666667	30356.3	84.90751533252428
854.7016217218439	1586.6	30433.933333333334	85.27182019679974
855.4372646455213	1586.1	30527.5	85.61765847138948
856.1728342650856	1586.5	30637.333333333332	85.80983935526864
856.9083305783716	1586.9	30807.366666666665	86.51583757716969
857.6437535832143	1586.6333333333334	30926.266666666666	86.26496806771573
858.3791032774483	1586.7333333333333	30994.833333333332	86.14968575838013
859.1143796589085	1586.6666666666667	31024.433333333334	86.22396724157763
859.8495827254299	1586.4666666666667	31113.133333333335	86.41401055028523
860.5847124748469	1586.8333333333333	31099.5	86.16018685040626
861.3197689049947	1587.5666666666666	31185.733333333334	86.13777706227764
862.0547520137079	1586.8666666666666	31403.5	86.25494253608005
862.7896617988213	1587.0666666666666	31539.133333333335	86.22849337385486
863.5244982581698	1585.9666666666667	31646.766666666666	85.51755734444897
864.2592613895882	1586.2666666666667	31688.9	86.20478598622513
864.9939511909114	1586.8333333333333	31707.933333333334	86.70167843756333
865.728567659974	1586.4	31761.466666666667	86.17599108037054
866.4631107946109	1587.0666666666666	31857.3	86.62655134397772
867.197580592657	1586.6333333333334	31932.166666666668	86.23218002748048
867.931977051947	1586.0	32020.6	85.40384876714904
868.6663001703158	1586.3666666666666	32070.2	86.5965426048142
869.4005499455982	1586.1666666666667	32062.833333333332	86.62603695979263
870.1347263756289	1586.7666666666667	32010.166666666668	85.68602099385483
870.8688294582428	1586.0666666666666	32164.766666666666	86.15094296850367
871.6028591912748	1586.9	32287.5	85.16305927516957
872.3368155725594	1586.9666666666667	32452.433333333334	85.66737964894659
873.0706985999318	1586.4333333333334	32482.2	85.92729462080433
873.8045082712266	1586.5333333333333	32561.233333333334	86.21898978065288
874.5382445842787	1586.7	32622.266666666666	85.7267344820637
875.2719075369228	1586.4333333333334	32776.5	85.62085646481434
876.0054971269938	1587.0333333333333	32991.166666666664	86.0420778508291
876.7390133523264	1586.8333333333333	33209.933333333334	86.51691489346037
877.4724562107556	1587.4666666666667	33450.46666666667	86.44985289557277
878.2058257001161	1586.3	33635.23333333333	86.27581368681354
878.9391218182427	1586.8666666666666	33747.03333333333	85.45671507823701
879.6723445629702	1586.8666666666666	33797.333333333336	85.14136387380029
880.4054939321335	1585.6	33897.6	84.4990749474659
881.1385699235674	1586.1333333333334	34150.6	84.2846565136668
881.8715725351066	1586.4	34377.7	84.61958199977147
882.604501764586	1586.9666666666667	34622.73333333333	85.26414686556885
883.3373576098403	1586.0333333333333	34813.6	84.74715570192245
884.0701400687044	1586.8666666666666	34904.433333333334	84.35248120648795
884.8028491390132	1587.0	34975.53333333333	83.995732181919
885.5354848186014	1586.8	35083.63333333333	83.68941304007879
886.2680471053038	1586.0333333333333	35189.53333333333	83.15334992781396
887.0005359969554	1586.6666666666667	35328.03333333333	82.93896468137251
887.7329514913906	1586.9	35429.0	81.88947182118595
888.4652935864447	1587.1666666666667	35601.13333333333	81.49031729160029
889.1975622799522	1586.6	35824.03333333333	81.68319800228731
889.929757569748	1586.6666666666667	36074.23333333333	81.57247057394852
890.6618794536669	1586.4666666666667	36217.5	81.96303350058731
891.3939279295437	1586.9	36305.8	81.8379854422701
892.1259029952132	1586.3333333333333	36473.2	82.02868706939654
892.8578046485103	1586.8333333333333	36681.4	81.70821142167736
893.5896328872698	1586.0	36827.566666666666	81.01397633934587
894.3213877093264	1586.2	37062.8	80.92059987625402
895.0530691125149	1587.4666666666667	37300.833333333336	80.33714420251546
895.7846770946703	1587.1333333333334	37527.36666666667	80.10631881015317
896.5162116536272	1586.3666666666666	37676.46666666667	80.58543015747097
897.2476727872206	1586.8	37830.666666666664	81.1733158789191
897.9790604932853	1586.4333333333334	37999.46666666667	80.5219085825331
898.7103747696559	1586.3	38142.6	80.96001644117848
899.4416156141674	1586.7666666666667	38348.666666666664	81.4699112673483
900.1727830246544	1586.3666666666666	38620.7	82.07959942141876
900.9038769989521	1585.9333333333334	38871.46666666667	81.6015574253427
901.634897534895	1586.4	39075.833333333336	81.40224860455062
902.365844630318	1586.4333333333334	39240.46666666667	81.71305511072349
903.0967182830558	1586.9666666666667	39289.86666666667	81.7619819920365
903.8275184909435	1586.6	39388.7	82.10712491740078
904.5582452518156	1586.9666666666667	39638.433333333334	83.05603840107324
905.288898563507	1586.1666666666667	39828.5	82.79042014959406
906.0194784238527	1586.9333333333334	39916.76666666667	82.76957972497172
906.7499848306873	1586.3666666666666	40148.0	82.30166296513353
907.4804177818455	1586.5	40350.8	82.4557849003164
908.2107772751625	1587.3333333333333	40508.0	82.30102139209005
908.9410633084728	1586.6	40699.433333333334	82.18105019206368
909.6712758796114	1586.4333333333334	40807.333333333336	82.79430634934585
910.4014149864129	1586.9666666666667	40891.26666666667	82.590559040432
911.1314806267123	1586.1	41055.333333333336	82.41452448291152
911.8614727983444	1586.3333333333333	41241.833333333336	81.73853134254163
912.5913914991438	1586.3333333333333	41411.6	81.38776141739892
913.3212367269456	1586.6	41551.46666666667	80.93551547383824
914.0510084795844	1586.7666666666667	41742.36666666667	81.03417529401118
914.7807067548952	1586.5333333333333	41890.7	80.95295839925416
915.5103315507125	1586.6666666666667	41994.433333333334	81.27054808816695
916.2398828648716	1586.5333333333333	42134.73333333333	81.0394301302752
916.9693606952068	1586.7333333333333	42283.8	81.33908948473506
917.6987650395532	1586.4333333333334	42450.36666666667	82.06940844839427
918.4280958957455	1586.9	42503.36666666667	81.35053098682165
919.1573532616186	1586.8333333333333	42617.333333333336	80.97226213656252
919.8865371350073	1586.8666666666666	42565.566666666666	80.89068066493677
920.6156475137464	1586.6	42605.9	81.89781181963332
921.3446843956707	1586.9666666666667	42532.833333333336	81.72136325223691
922.0736477786149	1586.6666666666667	42392.0	81.38369518540648
922.802537660414	1587.1666666666667	42373.96666666667	81.72630047246383
923.5313540389027	1586.4	42426.333333333336	81.62387017593547
924.2600969119159	1587.1666666666667	42436.166666666664	81.20085525978538
924.9887662772883	1587.0	42440.03333333333	81.87438636897157
925.7173621328548	1586.6	42409.166666666664	81.52899189631376
926.4458844764501	1586.4666666666667	42410.96666666667	82.30322927973799
927.1743333059092	1586.0	42234.7	82.41622801491906
927.9027086190666	1586.7333333333333	41983.4	82.12515278403313
928.6310104137575	1586.2	41546.9	81.87551349348284
929.3592386878165	1586.6666666666667	40985.7	81.47027251213538
930.0873934390784	1586.8666666666666	40246.2	80.65463245887351
930.815474665378	1587.0	39446.2	80.0208390111788
931.5434823645503	1585.8666666666666	38532.6	80.86746216758672
932.2714165344298	1587.0333333333333	37450.9	80.86563357801042
932.9992771728516	1586.4666666666667	36452.6	81.16044905218172
933.7270642776504	1586.9666666666667	35339.333333333336	80.68164903355877
934.4547778466609	1586.5	34244.63333333333	80.3927160239969
935.1824178777181	1586.3666666666666	33347.7	80.6091180422751
935.9099843686568	1586.1	32653.133333333335	80.76144513333013
936.6374773173115	1586.9666666666667	32117.333333333332	80.54509719909582
937.3648967215174	1586.7666666666667	31774.8	80.97854947875646
938.0922425791092	1586.6	31614.5	81.40875978983068
938.8195148879216	1587.0333333333333	31677.933333333334	80.9215656432021
939.5467136457895	1586.2	31850.0	80.88941608126534
940.2738388505477	1587.0	32126.166666666668	80.7262001604709
941.000890500031	1587.2666666666667	32551.466666666667	80.90477295400731
941.7278685920743	1586.7	33110.3	81.15470394767586
942.4547731245123	1586.0666666666666	33724.8	80.21126521818508
943.1816040951798	1586.6	34495.4	80.67824124930331
943.9083615019116	1586.2	35230.63333333333	80.42213369717014
944.6350453425426	1586.7333333333333	36018.63333333333	80.07846214514586
945.3616556149077	1586.4333333333334	36816.86666666667	80.80993218074205
946.0881923168415	1586.8666666666666	37550.5	79.96294005762344
946.8146554461789	1586.9333333333334	38248.73333333333	80.25106889011931
947.5410450007547	1586.6	39014.1	80.90641310675812
948.2673609784038	1586.6666666666667	39732.5	80.33944023970109
948.9936033769609	1585.9	40525.333333333336	80.32788195501004
949.7197721942608	1586.4666666666667	41256.0	80.53401843268446
950.4458674281384	1587.6666666666667	41953.066666666666	80.23346641920412
951.1718890764284	1586.5666666666666	42747.066666666666	80.31910433715478
951.8978371369658	1587.3333333333333	43513.933333333334	80.76274950237892
952.6237116075853	1586.9666666666667	44128.53333333333	81.08921918264194
953.3495124861216	1586.8	44677.566666666666	80.61321965905472
954.0752397704097	1585.9333333333334	45190.3	80.52478582806258
954.8008934582843	1586.8333333333333	45701.1	80.72910378513653
955.5264735475803	1587.2	46225.833333333336	80.39902655909611
956.2519800361324	1586.9	46673.9	80.29463232539278
956.9774129217755	1586.5	47145.833333333336	80.8707643542212
957.7027722023442	1586.3666666666666	47563.3	80.82315017859901
958.4280578756737	1587.0666666666666	47843.933333333334	80.9433929495658
959.1532699395985	1586.9666666666667	48028.1	80.6783185480604
959.8784083919536	1585.7666666666667	48256.566666666666	80.42437537407565
960.6034732305736	1586.6	48508.46666666667	79.83061720309401
961.3284644532936	1587.6	48764.0	79.88181657136859
962.053382057948	1586.8666666666666	49111.36666666667	79.91933598132688
962.7782260423721	1586.0333333333333	49368.066666666666	79.67045311372979
963.5029964044004	1586.9666666666667	49680.333333333336	79.54085851290955
964.2276931418677	1586.6	49935.3	79.03126340972887
964.952316252609	1586.3	50121.36666666667	79.29281280493063
965.6768657344589	1586.5	50247.23333333333	79.40776077244959
966.4013415852523	1586.6333333333334	50388.2	79.7480195870926
967.1257438028242	1586.5666666666666	50448.6	79.58169492363518
967.8500723850091	1587.6666666666667	50513.13333333333	79.92064951823471
968.574327329642	1586.4666666666667	50591.4	79.40155863192433
969.2985086345576	1586.6	50719.333333333336	79.74177774003483
970.0226162975908	1587.1333333333334	50671.9	79.24182852878047
970.7466503165765	1586.8333333333333	50634.76666666667	79.31136752595343
971.4706106893493	1586.9666666666667	50592.53333333333	79.00764177167156
972.1944974137441	1586.7666666666667	50409.066666666666	79.12093934039686
972.9183104875957	1586.3	50118.7	79.1078741571902
973.6420499087391	1586.6	49824.9	80.0397297710798
974.3657156750087	1586.8666666666666	49558.23333333333	79.77886661493561
975.0893077842397	1586.7333333333333	49257.26666666667	79.60502253368895
975.8128262342667	1586.8333333333333	49132.9	79.0828515946607
976.5362710229247	1586.5333333333333	48972.96666666667	78.81986955444607
977.2596421480483	1586.6333333333334	48849.666666666664	78.9948742370973
977.9829396074724	1587.8	48785.0	79.45922633678673
978.7061633990318	1586.5333333333333	48596.36666666667	79.62411312930244
979.4293135205613	1587.0	48357.433333333334	79.76136822593561
980.1523899698958	1586.9333333333334	48149.76666666667	79.52455544427802
980.87539274487	1586.0333333333333	48099.76666666667	80.23884835513752
981.5983218433189	1586.2333333333333	48104.23333333333	79.98488964313401
982.3211772630771	1586.4333333333334	48212.76666666667	79.85812001871112
983.0439590019795	1587.2666666666667	48362.23333333333	80.54310166164534
983.7666670578608	1587.0333333333333	48480.666666666664	80.40836723522773
984.4893014285559	1586.3333333333333	48510.63333333333	80.22111018667516
985.2118621118997	1586.9	48432.63333333333	79.84826220627978
985.9343491057269	1586.0	48372.0	79.55642402298415
986.6567624078724	1586.8666666666666	48248.46666666667	79.71767888755873
987.3791020161709	1586.5333333333333	48154.03333333333	79.58114796865874
988.1013679284573	1587.2666666666667	48093.166666666664	80.0653789625936
988.8235601425663	1586.3	48083.7	79.90665016292323
989.5456786563328	1586.7	48167.96666666667	79.35457103902414
990.2677234675917	1587.2	48249.666666666664	78.92208829218622
990.9896945741776	1586.5	48232.76666666667	78.7125042094558
991.7115919739255	1586.9666666666667	48090.53333333333	78.34012362972408
992.4334156646702	1586.9666666666667	47857.666666666664	78.52116475946839
993.1551656442463	1586.9	47464.23333333333	78.2905487235853
993.8768419104888	1587.0	47092.63333333333	77.63707954480698
994.5984444612325	1586.1666666666667	46796.86666666667	77.58210330009636
995.3199732943121	1586.5666666666666	46461.833333333336	77.34582913865917
996.0414284075626	1586.9333333333334	46176.433333333334	77.46478201838706
996.7628097988187	1586.8666666666666	45876.46666666667	77.42993786812856
997.4841174659151	1587.0	45614.166666666664	77.41054719340181
998.2053514066869	1586.5333333333333	45261.2	77.41708208057808
998.9265116189687	1587.0333333333333	44845.5	77.75103025599049
999.6475981005952	1586.3	44276.066666666666	78.68067069827008
1000.3686108494015	1586.4666666666667	43713.333333333336	78.38267371143975
1001.0895498632223	1587.0	43402.8	78.26741856811908
1001.8104151398923	1587.0333333333333	43123.9	79.04478654759643
1002.5312066772464	1586.4666666666667	42768.4	78.82677224027722
1003.2519244731194	1587.3333333333333	42462.433333333334	78.95202087637266
1003.9725685253462	1586.4666666666667	42155.9	79.08526877478126
1004.6931388317614	1587.1666666666667	41782.73333333333	79.02187236010327
1005.4136353902	1586.7	41282.066666666666	78.68489565505205
1006.1340581984969	1587.0	40754.666666666664	78.65805578421238
1006.8544072544867	1586.3666666666666	40142.46666666667	78.76715496684713
1007.5746825560042	1586.5333333333333	39547.53333333333	78.99960820171304
1008.2948841008844	1586.9	38912.53333333333	78.78574883531603
1009.0150118869618	1586.4666666666667	38408.6	78.30572757861297
1009.7350659120716	1586.8333333333333	38084.066666666666	77.98526132071527
1010.4550461740483	1586.8666666666666	37685.6	77.82981244348886
1011.174952670727	1586.4	37315.6	78.01349011492849
1011.8947853999423	1586.9666666666667	36864.0	77.95671935815155
1012.614544359529	1587.1666666666667	36336.46666666667	78.28057961362022
1013.334229547322	1586.3	35718.36666666667	78.0404747996571
1014.0538409611561	1586.5	35071.3	78.78610333371783
1014.7733785988661	1586.7333333333333	34415.1	78.88086971298277
1015.4928424582868	1586.9333333333334	33849.5	78.32658024451402
1016.2122325372529	1587.9666666666667	33410.8	78.2454161371866
1016.9315488335994	1586.6666666666667	32981.63333333333	77.81731033006893
1017.6507913451611	1587.3	32642.366666666665	78.3388818698184
1018.3699600697728	1586.5	32336.133333333335	79.03655067966496
1019.0890550052692	1587.1	31914.6	79.29439000426711
1019.8080761494851	1586.9333333333334	31400.766666666666	79.72512524885482
1020.5270235002555	1586.3666666666666	30765.166666666668	79.2425720651448
1021.2458970554151	1586.8	29985.566666666666	78.92878560281514
1021.9646968127987	1587.1666666666667	29330.8	78.91260484561658
1022.6834227702411	1586.9333333333334	28813.566666666666	78.72390333406116
1023.4020749255772	1586.4666666666667	28334.8	78.46246399943814
1024.1206532766416	1586.9333333333334	27994.933333333334	78.65267845843853
1024.8391578212693	1587.1666666666667	27700.733333333334	78.73454570250492
1025.5575885572953	1586.9333333333334	27405.9	79.08380874511234
1026.2759454825539	1585.8	26948.933333333334	78.58258003046392
1026.9942285948803	1586.4333333333334	26355.666666666668	78.06252323395746
1027.7124378921092	1586.2666666666667	25795.766666666666	78.48254574868635
1028.4305733720753	1586.9333333333334	25165.366666666665	78.11486015408576
1029.1486350326138	1587.5333333333333	24587.3	78.59338938916105
1029.866622871559	1586.8666666666666	24065.133333333335	77.89998983287698
1030.584536886746	1585.9333333333334	23637.6	77.4740809588453
1031.3023770760096	1587.1666666666667	23262.933333333334	77.13851756461409
1032.0201434371845	1587.4666666666667	22928.666666666668	77.01166101321185
1032.7378359681059	1586.9333333333334	22570.566666666666	77.03395599174904
1033.455454666608	1586.8666666666666	22172.3	77.23944952225726
1034.1729995305259	1586.8333333333333	21748.4	77.83502978356486
1034.8904705576945	1586.7	21206.533333333333	77.21814029847015
1035.6078677459486	1586.4	20667.066666666666	77.0249229247909
1036.3251910931228	1586.4	20182.8	77.40347051150425
1037.042440597052	1586.8666666666666	19722.8	77.4522335454498
1037.7596162555712	1586.8333333333333	19290.833333333332	76.54873816278754
1038.4767180665153	1586.1666666666667	18985.366666666665	77.42159885507914
1039.1937460277186	1586.3666666666666	18691.1	77.29967418611865
1039.9107001370162	1586.4666666666667	18421.733333333334	77.53510014032105
1040.627580392243	1586.7333333333333	18150.566666666666	77.33286878197352
1041.3443867912338	1586.7666666666667	17811.866666666665	76.82946753714222
1042.0611193318232	1586.9	17435.833333333332	77.22294482632171
1042.7777780118463	1586.2	17007.633333333335	78.08188989417721
1043.4943628291376	1586.7	16536.633333333335	77.43749511933775
1044.2108737815322	1586.8666666666666	16138.6	77.76215574511427
1044.9273108668647	1586.5333333333333	15775.766666666666	76.84648085673517
1045.64367408297	1586.7	15451.333333333334	76.6063426718917
1046.359963427683	1587.5666666666666	15168.366666666667	76.21102403281462
1047.0761788988382	1586.8666666666666	14908.5	76.2762640977359
1047.7923204942708	1587.3333333333333	14650.733333333334	76.93570096127577
1048.5083882118154	1586.5333333333333	14360.9	76.29721640316123
1049.224382049307	1586.3	14082.533333333333	76.51454806507421
1049.9403020045802	1586.8666666666666	13745.633333333333	76.6428927846111
1050.6561480754697	1586.5	13392.2	75.79464427568611
1051.3719202598106	1585.8333333333333	13083.9	76.80465681615132
1052.0876185554378	1586.2333333333333	12781.3	76.68033932223908
1052.8032429601856	1586.7	12540.566666666668	76.80993320800634
1053.5187934718892	1586.9	12338.7	77.13573612254599
1054.2342700883835	1587.3333333333333	12171.266666666666	76.95855784560612
1054.949672807503	1586.4	12023.133333333333	76.93556961387957
1055.6650016270826	1586.4333333333334	11845.2	76.67919087367211
1056.3802565449573	1586.2	11648.0	77.11264415352443
1057.0954375589617	1587.3333333333333	11421.833333333334	76.87778180835078
1057.8105446669308	1587.3666666666666	11207.366666666667	77.38458666596192
1058.5255778666992	1586.8333333333333	10993.133333333333	78.39613258329959
1059.240537156102	1586.4	10769.833333333334	78.06629370087583
1059.9554225329737	1586.4333333333334	10581.9	78.20260238513806
1060.6702339951491	1587.0333333333333	10428.833333333334	77.71019025838827
1061.3849715404633	1586.6666666666667	10294.1	77.03555712477934
1062.0996351667509	1586.9333333333334	10179.566666666668	77.12566295554286
1062.8142248718468	1586.2	10064.633333333333	77.38565456720754
1063.528740653586	1586.4666666666667	9923.133333333333	77.12664453818043
1064.2431825098029	1586.4666666666667	9755.6	78.01818378141142
1064.9575504383324	1586.3	9539.9	77.51140881510094
1065.6718444370097	1586.5333333333333	9339.9	77.33932058458743
1066.386064503669	1586.8	9181.433333333332	77.57125292365133
1067.1002106361457	1586.4	9030.733333333334	77.17978352086851
1067.8142828322743	1586.8	8915.933333333332	77.92053171362883
1068.5282810898898	1587.1	8833.333333333334	78.90523861707133
1069.2422054068265	1586.3666666666666	8724.933333333332	78.17534397276978
1069.95605578092	1586.4	8623.966666666667	77.47684894823381
1070.6698322100044	1585.8333333333333	8493.9	78.37644699993768
1071.383534691915	1587.1333333333334	8315.5	77.82315566001692
1072.0971632244864	1586.6666666666667	8151.6	78.04049206338273
1072.8107178055534	1586.3	7990.566666666667	77.8126717636064
1073.524198432951	1586.4666666666667	7858.933333333333	77.25699980382979
1074.2376051045137	1587.1333333333334	7761.733333333334	77.9394887618561
1074.9509378180765	1586.9333333333334	7665.533333333334	77.83442730305607
1075.6641965714741	1586.8	7584.066666666667	77.1689050794749
1076.3773813625414	1586.9333333333334	7479.266666666666	77.44626077685201
1077.0904921891133	1587.0	7373.366666666667	77.65631145669695
1077.8035290490245	1586.9	7258.6	78.04181646885807
1078.51649194011	1586.8333333333333	7125.4	78.47349416077924
1079.2293808602042	1586.5	6999.766666666666	79.51083992021614
1079.9421958071423	1586.6	6879.066666666667	78.95700936779478
1080.6549367787588	1586.2	6791.133333333333	79.48284370064056
1081.367603772889	1586.4666666666667	6715.2	79.25351121872986
1082.080196787367	1586.3333333333333	6651.2	78.68648497400679
1082.7927158200282	1586.2	6577.6	77.71848819051745
1083.5051608687072	1586.2333333333333	6481.466666666666	78.72665730115246
1084.217531931239	1586.6333333333334	6356.733333333334	78.8845402268694
1084.9298290054578	1587.1666666666667	6231.933333333333	78.79307503800327
1085.6420520891993	1586.9666666666667	6130.5	78.44140999452759
1086.3542011802977	1586.3333333333333	6062.0	79.17995225501288
1087.0662762765878	1586.7	5994.033333333334	79.93605386855313
1087.7782773759047	1587.2333333333333	5935.466666666666	78.49794991607949
1088.4902044760831	1586.2666666666667	5858.4	78.43504355827179
1089.202057574958	1587.0333333333333	5773.6	78.51439492584333
1089.9138366703637	1586.3666666666666	5681.666666666667	78.27231417520053
1090.6255417601355	1586.7666666666667	5592.7	79.25641876677828
1091.337172842108	1586.7	5510.9	78.19518249343815
1092.048729914116	1587.1666666666667	5457.433333333333	79.77263732690868
1092.7602129739944	1586.6666666666667	5420.8	79.80392524191569
1093.471622019578	1586.3666666666666	5365.5	77.95258552802831
1094.1829570487016	1585.7333333333333	5301.233333333334	78.9732366103576
1094.8942180592	1586.4	5209.133333333333	78.4833044227261
1095.605405048908	1586.7333333333333	5127.033333333334	79.45857252882061
1096.3165180156604	1586.5333333333333	5060.066666666667	79.45306208842257
1097.027556957292	1586.1333333333334	5014.433333333333	79.83286601060007
1097.7385218716379	1586.7333333333333	4975.5	79.58726657388188
1098.4494127565324	1586.2	4924.433333333333	79.93038378265014
1099.1602296098106	1586.5666666666666	4843.1	80.40633707693115
1099.8709724293074	1586.6	4761.066666666667	80.64299547867786
1100.5816412128574	1587.3	4688.166666666667	79.67265309921979
1101.2922359582956	1586.6	4642.5	80.95564025160293
1102.0027566634565	1586.0666666666666	4609.6	80.65651789184867
1102.7132033261753	1586.1666666666667	4558.0	81.53652809514946
1103.4235759442865	1586.5	4484.7	81.84473402084743
1104.1338745156252	1586.7666666666667	4409.533333333334	80.42719916321775
1104.844099038026	1586.8333333333333	4366.933333333333	81.69105523972709
1105.5542495093239	1586.8333333333333	4321.566666666667	82.12169435124775
1106.2643259273534	1586.3	4276.866666666667	82.05854085070752
1106.9743282899494	1586.2	4198.7	81.63851986556263
1107.684256594947	1587.0	4118.533333333334	82.63517223753156
1108.394110840181	1586.7666666666667	4061.3333333333335	82.33181434227724
1109.1038910234856	1586.7	4021.2	83.65327987252115
1109.8135971426964	1586.4666666666667	3958.866666666667	82.48153394847974
1110.5232291956477	1586.6666666666667	3893.2	83.58180878227002
1111.2327871801745	1586.6	3823.2	82.68272796405213
1111.9422710941117	1586.6666666666667	3776.866666666667	83.51761080346348
1112.6516809352938	1586.8	3733.633333333333	84.4143369566887
1113.3610167015559	1586.0333333333333	3672.366666666667	84.69772251210526
1114.0702783907325	1586.5	3610.4333333333334	84.4603847379744
1114.7794660006589	1586.8333333333333	3572.266666666667	85.5433844544237
1115.4885795291696	1586.7333333333333	3540.8	86.33108708313023
1116.1976189740992	1586.4	3488.4333333333334	84.11217545774643
1116.906584333283	1586.3	3445.5333333333333	86.51044314560154
1117.6154756045555	1586.3666666666666	3406.6	86.3679429041105
1118.3242927857516	1586.4666666666667	3373.366666666667	86.73719813541871
1119.0330358747062	1586.6333333333334	3333.866666666667	87.58215055934745
1119.741704869254	1586.0	3286.0333333333333	87.61972322622398
1120.4502997672296	1585.8333333333333	3246.266666666667	86.63995911722638
1121.1588205664682	1585.4	1661.5666666666666	77.85283715814165
1121.8672672648045	1585.7	1660.7333333333333	85.43858384134762
1122.5756398600731	1585.6666666666667	1661.9333333333334	89.94307590307017
1123.2839383501089	1585.8666666666666	1661.6666666666667	81.94014033505071
