# Supplementary material for: Roblonski: A Material-Efficient Robo-Fluidic Toolbox for Rapid Photochemical Characterization
Source: ACS Cent Sci. 2026 Feb 6;12(3):333–44. doi: 10.1021/acscentsci.5c02027 (PMC13022720; doi:10.1021/acscentsci.5c02027)
Supplement: Supplementary file 2 [file oc5c02027_si_002.zip › BeerLambertStudy/Raw Data (Automataed)/BLEC Study (2025 Jun 12)/ZnPc1/blec_ZnPc1__13062025_aABS_i15_eREF_d400e-03_t-1_m0_v0.csv]

name	C:/Users/cbe.mabolha.shared/Documents/Gilson Spectroscopy Project\BLEC Study (2025 Jun 12)\ZnPc1\blec_ZnPc1__13062025_aABS_i15_eREF_d400e-03_t-1_m0_v0.csv
2025-06-13 04:17:47.278262
count	30
interval	0.1 (Sec)
integration_time	40000 (uSec)
NLC=False	DCC=False	WCAL=-5	Slit=S5
Conc_0=0.004	FRAC=0.0	Conc_(15;None)=0.0
wavelength (nm)	dark reference (int)	light reference (int)	abs (mOD)
W	D	L	S
344.6678771972656	1602.6333333333334	1677.7	90.1172964488788
345.45221902608614	1590.0666666666666	1664.9666666666667	95.84828577608408
346.236489003635	1585.8	1661.1333333333334	84.12876250207843
347.02068712774695	1584.8	1658.6666666666667	79.33805936649983
347.8048133962569	1585.3333333333333	2387.0666666666666	141.22638191130994
348.5888678069997	1585.8	2402.4666666666667	141.7329548014967
349.3728503578101	1586.3	2415.733333333333	142.0076824280876
350.15676104652283	1587.8333333333333	2429.4666666666667	140.03047685620308
350.94059987097285	1587.9666666666667	2434.8	141.11749133000328
351.72436682899485	1587.3	2444.3	141.19663543084633
352.5080619184237	1586.3	2449.9666666666667	138.98627329690888
353.2916851370942	1586.0666666666666	2454.4333333333334	139.79940665018222
354.0752364828412	1585.0666666666666	2459.4	139.45079817962113
354.8587159534994	1586.4666666666667	2460.6666666666665	137.47136981828328
355.6421235469038	1585.3	2459.8	134.74372354734658
356.42545926088906	1587.0666666666666	2467.233333333333	138.04578302414598
357.20872309329	1586.9666666666667	2458.766666666667	131.14902217280923
357.9919150419415	1587.0	2458.766666666667	134.89940092623388
358.77503510467835	1585.4666666666667	2453.5333333333333	135.39196799839402
359.5580832793353	1586.3333333333333	2446.5	130.42045091300457
360.34105956374725	1586.5333333333333	2444.9666666666667	134.04444314511522
361.12396395574893	1585.9666666666667	2442.733333333333	131.48172173265831
361.9067964531752	1586.7	2438.233333333333	129.9200037628117
362.6895570538609	1586.8666666666666	2440.0666666666666	131.06737421319824
363.47224575564076	1586.9333333333334	2439.3	131.03321759588192
364.2548625563497	1587.4666666666667	2434.5333333333333	131.08895411321575
365.0374074538224	1586.3666666666666	2435.0	132.0532615014483
365.8198804458938	1586.5	2433.5	131.12411353915792
366.6022815303986	1586.5333333333333	2429.6666666666665	131.1062403623847
367.3846107051717	1585.8333333333333	2429.3333333333335	127.73374057538739
368.1668679680479	1585.6333333333334	2433.0	130.71149094841832
368.9490533168619	1586.7666666666667	2433.6666666666665	125.6515503116277
369.7311667494487	1586.6333333333334	2439.133333333333	125.94178551407487
370.5132082636429	1586.4666666666667	2448.9	126.72728592159957
371.2951778572795	1585.9666666666667	2452.9333333333334	124.84412574245611
372.07707552819323	1586.8333333333333	2455.3333333333335	126.72592485289086
372.8589012742189	1586.1333333333334	2462.9	126.0243287246238
373.6406550931913	1586.7	2470.1666666666665	126.09822688426215
374.4223369829453	1586.4	2481.9	126.72603699433319
375.2039469413157	1586.5	2483.5333333333333	123.99836177731707
375.9854849661373	1586.0	2479.0333333333333	123.15385514353886
376.7669510552448	1586.4	2486.266666666667	128.06015081735558
377.5483452064732	1586.6333333333334	2486.7	124.92801421438524
378.3296674176572	1586.1666666666667	2502.9	122.34617668688871
379.11091768663164	1586.5333333333333	2508.233333333333	126.0133277599895
379.89209601123133	1585.6	2511.4666666666667	121.80212286560958
380.67320238929113	1586.7666666666667	2515.266666666667	124.52836077179347
381.45423681864577	1585.7666666666667	2521.5333333333333	123.90346917669463
382.23519929713007	1585.6333333333334	2527.6	123.0219278812389
383.01608982257886	1586.6333333333334	2537.8	120.84370827582103
383.796908392827	1586.6333333333334	2549.9666666666667	121.18808797671541
384.57765500570923	1585.9333333333334	2555.0	122.73343497398102
385.3583296590604	1586.2	2541.5666666666666	123.6425826138057
386.1389323507153	1586.0333333333333	2546.9333333333334	121.303112795665
386.91946307850884	1585.9666666666667	2557.0	119.80593730109668
387.69992184027564	1586.7666666666667	2579.0333333333333	118.60476083891052
388.48030863385065	1586.4	2603.733333333333	118.64750645922551
389.2606234570687	1586.5333333333333	2587.1	118.7092166044633
390.04086630776453	1586.9666666666667	2575.4666666666667	118.66259051318899
390.82103718377294	1586.9	2583.5	119.4632520013252
391.6011360829288	1586.0	2589.4	118.94955873685225
392.3811630030669	1586.9666666666667	2621.9333333333334	118.87805844380446
393.161117942022	1586.8333333333333	2658.3	118.62571177322477
393.941000897629	1586.3333333333333	2705.633333333333	119.64681250553312
394.72081186772266	1586.8666666666666	2710.1	117.8271336542211
395.5005508501378	1586.9	2700.5666666666666	120.15556701144135
396.28021784270925	1586.1333333333334	2698.2	119.49688660023598
397.0598128432718	1586.1	2708.3333333333335	117.16991578169308
397.83933584966024	1586.6	2712.733333333333	118.59210005730064
398.6187868597095	1586.3	2722.4	115.3485461011361
399.3981658712542	1587.0666666666666	2745.366666666667	119.1410224624012
400.1774728821293	1586.4333333333334	2765.6666666666665	116.97136936296744
400.9567078901696	1586.1666666666667	2788.633333333333	117.35654006190006
401.7358708932098	1586.7	2793.366666666667	117.92538917383143
402.5149618890848	1586.6	2779.6	118.2358468913494
403.2939808756294	1586.6666666666667	2785.5	118.8592220511991
404.07292785067847	1586.5333333333333	2812.0333333333333	117.31595001561135
404.8518028120667	1586.5666666666666	2824.6	115.06969057041138
405.630605757629	1586.2	2828.9	115.8510181081928
406.4093366852001	1586.0	2821.6666666666665	120.67188403365995
407.1879955926149	1586.1666666666667	2825.5	117.37351523470066
407.9665824777082	1585.7666666666667	2841.3333333333335	117.54983059103442
408.74509733831474	1586.4	2862.133333333333	117.36446926016822
409.52354017226935	1586.1666666666667	2867.8	115.06303296736172
410.3019109774069	1586.7666666666667	2873.0666666666666	116.17066460720841
411.08020975156217	1586.7333333333333	2884.2	115.62245036207234
411.8584364925699	1586.9	2912.6	116.00774005867288
412.6365911982651	1586.8666666666666	2934.3	116.69817277624647
413.4146738664823	1586.5666666666666	2962.133333333333	116.60353440308734
414.19268449505654	1586.5	2990.4666666666667	115.67908610200776
414.97062308182257	1586.5	3024.133333333333	113.95845706353144
415.74848962461516	1586.1666666666667	3070.9	115.42987759206481
416.52628412126916	1587.1666666666667	3140.9666666666667	116.23761386194207
417.3040065696194	1586.7666666666667	3215.633333333333	117.85719637153446
418.0816569675006	1586.3666666666666	3209.7	115.80848627832299
418.8592353127476	1586.3	3197.8333333333335	115.53717127300537
419.63674160319533	1586.4666666666667	3207.1666666666665	115.11505503132672
420.4141758366785	1586.4666666666667	3242.6	114.25552294360847
421.1915380110319	1586.5333333333333	3263.5333333333333	116.90483360211441
421.9688281240904	1586.1	3259.8333333333335	114.69302115358037
422.7460461736888	1586.7666666666667	3312.0	114.95985548017883
423.52319215766187	1586.2333333333333	3380.8333333333335	116.34984781492136
424.3002660738445	1586.0666666666666	3465.266666666667	116.01282247833892
425.0772679200714	1586.5666666666666	3605.6666666666665	115.34946711837935
425.8541976941775	1586.2	3753.0	118.48405995927182
426.6310553939975	1586.6666666666667	3808.366666666667	115.6578200368313
427.40784101736625	1586.0333333333333	3863.0	117.64854015541911
428.18455456211865	1586.4666666666667	3985.733333333333	118.91878394497864
428.96119602608934	1586.6	4174.533333333334	118.47216161281187
429.7377654071133	1586.4	4386.333333333333	119.30534079947978
430.5142627030252	1586.0666666666666	4511.366666666667	120.63331987394051
431.29068791166	1586.4333333333334	4657.333333333333	119.90354035490837
432.06704103085235	1586.9333333333334	4779.1	121.72626076214067
432.8433220584372	1586.2	4873.4	121.56964736779308
433.6195309922492	1586.3666666666666	4928.633333333333	121.45304222325943
434.3956678301234	1585.7	4970.4	121.25759717859725
435.1717325698944	1586.5	4987.7	120.5739312058498
435.9477252093971	1586.7	4998.5	118.16614546424609
436.72364574646633	1586.2333333333333	5050.533333333334	120.19950849281359
437.49949417893686	1586.9666666666667	5111.3	118.56962788725086
438.27527050464346	1586.2666666666667	5210.3	118.70291257063941
439.0509747214211	1587.0333333333333	5385.633333333333	117.73503756114211
439.8266068271044	1585.9666666666667	5648.233333333334	119.63528396200248
440.6021668195283	1586.8333333333333	6019.8	119.8298719209589
441.37765469652754	1586.6333333333334	6490.1	120.43141776297995
442.1530704559369	1586.2333333333333	6972.1	120.51738220713301
442.9284140955914	1586.6666666666667	7402.233333333334	121.16568380924886
443.7036856133256	1586.4666666666667	7712.266666666666	120.69475472989213
444.47888500697445	1586.3666666666666	7879.133333333333	120.6086240668318
445.2540122743727	1586.6333333333334	7905.066666666667	119.72117786894033
446.0290674133552	1586.0333333333333	7862.2	120.39783643571855
446.8040504217568	1586.6	7772.8	119.393866256383
447.5789612974122	1586.0	7692.566666666667	119.58186104966357
448.35380003815635	1586.5	7626.766666666666	119.19296705654534
449.1285666418239	1586.1333333333334	7602.066666666667	118.9878653389861
449.90326110624983	1586.7333333333333	7594.866666666667	118.19344262743331
450.67788342926883	1586.9333333333334	7631.033333333334	119.71769790681044
451.4524336087157	1586.2	7654.233333333334	117.9268306927278
452.22691164242536	1585.8333333333333	7697.266666666666	117.6763993593849
453.00131752823256	1586.2	7765.0	117.2443996766587
453.7756512639721	1587.2	7833.866666666667	117.68873408879249
454.5499128474788	1586.7	7907.0	118.23160709849759
455.32410227658755	1586.1333333333334	7933.266666666666	116.7911126510597
456.09821954913303	1586.3	7946.3	117.87360248099209
456.8722646629501	1587.1666666666667	7938.733333333334	118.83783023900097
457.6462376158736	1586.3	7863.933333333333	118.1712377016399
458.4201384057383	1586.1666666666667	7760.133333333333	116.6836271171886
459.1939670303791	1587.1666666666667	7637.866666666667	117.16051171140651
459.96772348763074	1586.1333333333334	7503.966666666666	117.41520775261316
460.741407775328	1586.9333333333334	7348.4	116.48527515803833
461.51501989130577	1586.3	7223.133333333333	116.62510532812244
462.2885598333988	1586.4	7108.166666666667	116.58725316953057
463.0620275994419	1586.4333333333334	7014.033333333334	115.71290413095525
463.83542318726995	1585.8	6953.766666666666	116.57071272518506
464.6087465947177	1586.9	6894.933333333333	114.90195679639658
465.38199781962	1586.5333333333333	6888.4	116.3843959968104
466.1551768598116	1587.1	6884.833333333333	115.97787116667529
466.92828371312737	1586.4333333333334	6890.0	114.71760359796713
467.7013183774021	1586.1666666666667	6930.633333333333	115.21232779891123
468.4742808504707	1586.3666666666666	6972.166666666667	114.61019399078833
469.24717113016777	1586.0666666666666	7035.4	115.93315119611289
470.0199892143283	1586.5333333333333	7089.233333333334	115.3457238406123
470.792735100787	1586.9	7172.8	115.8219219988405
471.5654087873788	1586.7	7246.7	115.60364435118692
472.33801027193834	1586.2333333333333	7305.3	115.23012767738712
473.11053955230057	1586.6333333333334	7383.666666666667	115.28518301899767
473.88299662630027	1586.1666666666667	7441.633333333333	114.1367293794839
474.65538149177223	1587.0	7492.666666666667	114.24177641720765
475.4276941465513	1586.3333333333333	7513.466666666666	113.68624277967085
476.1999345884722	1586.8666666666666	7527.366666666667	114.34099483240914
476.97210281536985	1586.1333333333334	7533.0	113.57130659397245
477.74419882507897	1586.6	7499.666666666667	113.14645409730193
478.51622261543446	1587.1	7477.6	114.13385795141103
479.2881741842711	1586.1666666666667	7449.733333333334	114.34176645149657
480.06005352942367	1586.9333333333334	7393.0	113.5777336658132
480.831860648727	1586.3	7368.866666666667	115.0703735431737
481.60359554001593	1586.6333333333334	7317.233333333334	114.18517430438544
482.37525820112523	1586.5	7278.533333333334	114.26952434157836
483.14684862988975	1586.3	7208.0	112.9319984738219
483.91836682414424	1586.9	7171.533333333334	114.04160777496938
484.68981278172356	1585.9666666666667	7130.933333333333	113.566002856772
485.46118650046253	1586.5333333333333	7081.566666666667	113.82850474240314
486.23248797819593	1586.9	7033.666666666667	113.65534098911142
487.0037172127586	1586.8666666666666	6989.0	112.59243894766685
487.7748742019853	1587.1	6964.233333333334	112.56201412442273
488.54595894371096	1586.7	6925.1	112.2188444687492
489.31697143577026	1586.2	6902.733333333334	113.36049463059695
490.08791167599804	1586.3666666666666	6863.866666666667	113.18254650129424
490.8587796622292	1586.6	6824.333333333333	112.23559434712381
491.6295753922984	1586.9	6809.1	113.49422652239214
492.4002988640406	1586.5333333333333	6781.5	112.72368387014782
493.17095007529053	1586.9	6745.866666666667	112.82516639159218
493.94152902388305	1586.9	6715.066666666667	111.96728334651925
494.71203570765294	1586.5333333333333	6677.633333333333	111.91839858486975
495.482470124435	1586.6	6661.466666666666	112.81491114390236
496.25283227206404	1587.2333333333333	6635.4	111.94289090274175
497.02312214837485	1586.6666666666667	6598.866666666667	111.51392186066319
497.7933397512024	1587.1666666666667	6568.233333333334	111.83906469993153
498.56348507838123	1586.8333333333333	6552.466666666666	112.56803666485938
499.3335581277464	1586.9	6530.3	112.35669340973739
500.10355889713264	1586.9	6524.4	111.17097622871397
500.8734873843747	1586.3	6521.933333333333	111.77625449740391
501.6433435873074	1587.3666666666666	6519.733333333334	111.3825011813513
502.4131275037657	1586.6666666666667	6517.233333333334	111.05711963309967
503.1828391315842	1587.1666666666667	6536.0	111.73137703156911
503.95247846859786	1585.9	6564.466666666666	111.62103735068607
504.72204551264144	1586.7666666666667	6579.1	110.79465447591008
505.49154026154974	1586.3333333333333	6617.7	110.73644589041905
506.2609627131576	1587.2666666666667	6652.9	111.36614924857209
507.03031286529983	1586.0666666666666	6714.733333333334	111.06084191021888
507.7995907158112	1586.7	6767.6	110.84226784099178
508.5687962625266	1586.8	6833.133333333333	110.21523451188962
509.33792950328075	1587.0	6911.333333333333	110.25560094432515
510.1069904359085	1586.1666666666667	6997.233333333334	111.49749411503956
510.8759790582447	1586.9333333333334	7073.4	111.37412939206413
511.6448953681241	1586.3666666666666	7155.533333333334	109.48958380958402
512.4137393633815	1586.7333333333333	7249.133333333333	110.24922819759355
513.1825110418519	1586.1666666666667	7343.566666666667	109.93507356574254
513.9512104013698	1587.0333333333333	7446.066666666667	109.96731795122975
514.7198374397702	1586.0666666666666	7567.333333333333	110.85588005251371
515.4883921548881	1586.6	7653.1	109.2078814270411
516.2568745445578	1586.7666666666667	7771.033333333334	109.93841074187601
517.0252846066146	1586.5333333333333	7872.5	111.05124321348397
517.793622338893	1586.8	7974.5	110.13435361104186
518.561887739228	1587.2333333333333	8079.766666666666	109.87451720336337
519.3300808054544	1587.3	8161.166666666667	109.07715250467696
520.0982015354069	1587.1333333333334	8262.666666666666	110.1059076215151
520.8662499269203	1586.2666666666667	8348.3	109.62857068906558
521.6342259778296	1586.7666666666667	8430.9	109.79885084686686
522.4021296859694	1586.5	8503.533333333333	108.79061884401392
523.1699610491747	1586.6333333333334	8589.433333333332	110.90934082418099
523.9377200652801	1586.7	8658.7	110.57417374119488
524.7054067321207	1586.5333333333333	8715.266666666666	110.1328146658487
525.4730210475309	1587.1333333333334	8780.4	108.8984385567561
526.2405630093459	1585.6333333333334	8831.833333333334	108.85688098187741
527.0080326154003	1587.3	8902.733333333334	109.77194988175285
527.7754298635291	1586.9333333333334	8956.633333333333	110.1145252397447
528.5427547515668	1586.3333333333333	9001.4	109.99427473035325
529.3100072773485	1586.9	9032.3	108.94452490677368
530.077187438709	1587.3	9081.5	109.70032428891565
530.8442952334829	1586.5	9118.733333333334	109.51308871982657
531.6113306595051	1586.6	9158.566666666668	108.96561149880975
532.3782937146104	1586.1333333333334	9193.566666666668	109.41803510849405
533.1451843966338	1587.7666666666667	9234.466666666667	110.13382884549098
533.9120027034099	1586.6	9278.833333333334	110.28913343790889
534.6787486327736	1586.4	9301.9	108.60764753159427
535.4454221825597	1587.0	9327.5	109.11000520302466
536.212023350603	1586.5333333333333	9375.433333333332	109.33807292982847
536.9785521347383	1586.9	9399.733333333334	108.95022194689162
537.7450085328004	1587.0	9423.333333333334	108.86138870657392
538.5113925426242	1586.3333333333333	9462.8	109.49959980162419
539.2777041620444	1587.2333333333333	9475.6	108.72677624816289
540.0439433888959	1586.2333333333333	9489.2	108.99272002490876
540.8101102210134	1586.6666666666667	9514.2	108.84822025788239
541.5762046562318	1586.6666666666667	9542.166666666666	108.68693044167867
542.3422266923859	1587.0	9562.5	108.61037503734717
543.1081763273105	1586.6333333333334	9572.3	108.08346087861996
543.8740535588404	1586.7333333333333	9574.866666666667	107.4811666823952
544.6398583848105	1587.1	9578.1	107.90864890854485
545.4055908030555	1586.4	9590.166666666666	107.5024277787226
546.1712508114102	1586.8666666666666	9608.9	109.16483599200306
546.9368384077096	1586.2333333333333	9600.133333333333	107.87820919830199
547.7023535897882	1586.5333333333333	9610.266666666666	108.08206055949717
548.4677963554811	1587.3666666666666	9616.066666666668	107.56705645284322
549.2331667026231	1587.5333333333333	9599.7	106.9190257702597
549.9984646290487	1586.3333333333333	9602.633333333333	107.56153632339665
550.7636901325931	1586.8666666666666	9596.2	106.86018790419983
551.5288432110908	1586.3666666666666	9588.533333333333	106.510712099792
552.2939238623768	1586.9	9593.033333333333	107.10062504613175
553.0589320842859	1586.6	9599.266666666666	108.09166629865027
553.8238678746528	1586.9	9573.766666666666	105.8021011388741
554.5887312313124	1587.1666666666667	9595.1	108.3753001951353
555.3535221520995	1586.6	9588.566666666668	108.03766843923148
556.1182406348488	1586.8	9586.466666666667	107.56726629279467
556.8828866773954	1586.7333333333333	9592.966666666667	107.06208803643628
557.6474602775738	1587.3333333333333	9568.1	106.10669412996411
558.411961433219	1586.8666666666666	9574.233333333334	106.84336261727731
559.1763901421657	1586.7	9585.133333333333	107.75306632980926
559.9407464022488	1586.9666666666667	9594.733333333334	106.92088934979117
560.7050302113031	1586.6333333333334	9603.6	106.84644767114762
561.4692415671633	1587.1666666666667	9634.933333333332	107.65349722235146
562.2333804676643	1586.9666666666667	9640.233333333334	107.12124960014235
562.997446910641	1587.3666666666666	9663.7	107.67611522900349
563.7614408939281	1587.1666666666667	9679.133333333333	106.76245079155802
564.5253624153604	1586.0333333333333	9695.3	106.82611189135575
565.2892114727728	1586.6666666666667	9727.5	106.57943136993866
566.0529880639999	1587.0333333333333	9727.033333333333	106.32819123191908
566.8166921868768	1586.5666666666666	9746.9	106.07339766055138
567.5803238392382	1586.5666666666666	9753.633333333333	105.5514870025462
568.3438830189189	1586.8	9797.3	106.34779104231245
569.1073697237535	1587.0	9820.1	106.63031970840854
569.8707839515772	1587.1333333333334	9828.2	105.89883674979603
570.6341257002246	1586.6333333333334	9825.766666666666	105.95613064225994
571.3973949675305	1587.3666666666666	9852.4	105.7612082638198
572.1605917513298	1586.3666666666666	9856.833333333334	106.05555250017669
572.9237160494572	1586.4333333333334	9855.066666666668	105.43000686369533
573.6867678597476	1586.7333333333333	9882.1	106.37011882130166
574.4497471800358	1586.6	9880.166666666666	105.2760008155824
575.2126540081566	1586.7333333333333	9887.3	105.69356520995511
575.9754883419448	1587.1333333333334	9897.5	105.4725161116128
576.7382501792351	1587.1	9891.933333333332	104.70381668727933
577.5009395178625	1587.2333333333333	9914.2	105.07733866188934
578.2635563556619	1586.3666666666666	9947.3	105.16338530394925
579.0261006904677	1586.7666666666667	9954.133333333333	105.02563450419197
579.7885725201152	1586.7	9975.366666666667	104.80752295388658
580.5509718424388	1586.2	10002.733333333334	105.50377779714219
581.3132986552736	1587.3666666666666	10006.9	105.01648401864682
582.0755529564542	1587.1333333333334	10023.666666666666	105.4547638358761
582.8377347438156	1587.0333333333333	10046.4	104.27245829119401
583.5998440151925	1586.5333333333333	10068.133333333333	103.9007468941887
584.3618807684197	1586.4333333333334	10110.433333333332	104.0029116739004
585.123845001332	1586.4	10132.1	104.5593633682429
585.8857367117644	1586.9	10157.5	104.6069989323974
586.6475558975515	1586.9	10196.833333333334	104.85183921960139
587.4093025565281	1586.2333333333333	10222.066666666668	104.11053013714994
588.1709766865292	1586.5666666666666	10253.266666666666	104.44950986416674
588.9325782853895	1586.3666666666666	10306.833333333334	104.58084167539627
589.6941073509438	1586.6	10387.0	105.20038104760687
590.4555638810269	1586.9	10441.433333333332	104.26534155330883
591.2169478734736	1586.4666666666667	10526.966666666667	105.16494606907817
591.9782593261189	1587.2	10609.9	104.92106899697846
592.7394982367973	1587.1	10683.233333333334	104.68240025187563
593.5006646033439	1586.5666666666666	10778.166666666666	104.16672967515183
594.2617584235933	1587.0333333333333	10877.566666666668	104.29955734319635
595.0227796953804	1585.5333333333333	10977.7	103.96466623224393
595.78372841654	1586.6666666666667	11084.5	104.60636795325881
596.544604584907	1586.8333333333333	11194.2	104.50596493689392
597.3054081983161	1586.9	11298.033333333333	104.31490287311718
598.0661392546021	1585.9666666666667	11413.2	104.40162109003754
598.8267977515999	1586.8	11532.066666666668	104.23014896745939
599.5873836871442	1587.0666666666666	11653.6	104.8956606839614
600.34789705907	1586.4	11779.6	105.11561674273813
601.1083378652119	1586.7	11889.666666666666	103.34743649613107
601.8687061034049	1585.9333333333334	12046.533333333333	104.1391707961349
602.6290017714836	1586.7	12180.166666666666	103.51983138266054
603.3892248672829	1586.3	12343.333333333334	103.28129821977537
604.1493753886377	1586.9666666666667	12486.6	103.32772943822795
604.9094533333828	1586.7333333333333	12596.166666666666	102.5486603525808
605.6694586993528	1586.5333333333333	12754.6	103.81952239590996
606.4293914843829	1586.7	12861.366666666667	102.86988316650016
607.1892516863076	1586.6333333333334	12985.233333333334	103.6493390178598
607.9490393029618	1587.0333333333333	13135.933333333332	104.11690664212409
608.7087543321802	1587.1333333333334	13246.4	103.35414881945947
609.4683967717978	1587.0333333333333	13398.666666666666	103.3789354556708
610.2279666196492	1586.8	13539.866666666667	103.35160665531802
610.9874638735695	1585.6666666666667	13680.1	103.49262431491306
611.7468885313933	1586.5	13794.666666666666	102.78370604428831
612.5062405909555	1586.1	13912.266666666666	103.06348478221229
613.2655200500909	1586.2	14046.1	102.09596298431255
614.0247269066342	1585.9	14183.9	103.25323281043126
614.7838611584203	1586.2666666666667	14311.4	102.91853569230392
615.5429228032841	1586.9666666666667	14422.6	103.65039623353962
616.3019118390603	1586.7333333333333	14515.7	103.22202671555318
617.0608282635836	1587.0333333333333	14615.133333333333	102.68945538298831
617.8196720746892	1586.5	14707.3	102.18295521277183
618.5784432702114	1585.8666666666666	14763.466666666667	102.21040675309074
619.3371418479854	1586.4	14837.933333333332	102.20470578606285
620.0957678058459	1586.6333333333334	14887.933333333332	102.84544112199276
620.8543211416277	1586.1666666666667	14950.233333333334	102.385770653168
621.6128018531655	1586.3333333333333	15013.933333333332	101.89432614680193
622.3712099382943	1586.5666666666666	15079.533333333333	102.46433136233625
623.1295453948488	1587.1	15157.866666666667	102.86492755125553
623.8878082206638	1586.3333333333333	15213.666666666666	102.9552847424246
624.6459984135743	1586.4	15256.333333333334	102.20996026058015
625.4041159714149	1586.6333333333334	15323.233333333334	102.254758821942
626.1621608920203	1586.5333333333333	15379.866666666667	102.6533160543894
626.9201331732256	1586.9	15421.566666666668	102.31675156159167
627.6780328128656	1586.7	15449.066666666668	102.24614378850096
628.4358598087749	1586.8666666666666	15485.3	101.94839764251748
629.1936141587885	1586.8333333333333	15527.933333333332	102.9806945149786
629.9512958607411	1586.9666666666667	15530.733333333334	102.42846277974039
630.7089049124675	1586.9333333333334	15566.433333333332	102.54223461148109
631.4664413118026	1586.4333333333334	15590.6	103.11514346731049
632.2239050565811	1586.4	15605.233333333334	102.28448928519106
632.9812961446379	1586.4333333333334	15647.533333333333	102.92200117703413
633.7386145738079	1586.5	15631.766666666666	101.93061063976047
634.4958603419257	1586.8	15628.333333333334	102.05112855409719
635.2530334468262	1586.2	15624.866666666667	101.91681565324521
636.0101338863443	1586.5333333333333	15620.233333333334	102.05662489859105
636.7671616583146	1586.8	15590.966666666667	101.50459625755347
637.5241167605723	1586.7666666666667	15594.566666666668	101.08999390538301
638.2809991909518	1586.3333333333333	15596.7	100.56999123043192
639.037808947288	1586.5	15580.366666666667	101.57177608085877
639.7945460274159	1586.2666666666667	15556.966666666667	101.7288288653305
640.5512104291702	1586.8666666666666	15525.4	101.35423093364147
641.3078021503857	1586.6	15473.633333333333	100.50802380831286
642.0643211888971	1586.7333333333333	15427.466666666667	99.85591630858359
642.8207675425394	1586.9666666666667	15437.066666666668	100.34985013855434
643.5771412091474	1587.2	15426.166666666666	100.99206037236499
644.3334421865558	1586.1333333333334	15415.333333333334	101.70563917378915
645.0896704725996	1586.7	15391.533333333333	101.81250644609072
645.8458260651132	1586.7	15377.233333333334	101.29347026268934
646.6019089619319	1585.8666666666666	15368.266666666666	101.5120417614345
647.3579191608902	1586.8	15315.8	101.30682573972211
648.1138566598231	1586.8666666666666	15299.933333333332	100.96231372021413
648.8697214565653	1586.4333333333334	15278.7	101.47945454640922
649.6255135489516	1586.3666666666666	15253.566666666668	101.17542420324463
650.3812329348169	1586.4	15236.633333333333	100.9810545487305
651.1368796119959	1586.6666666666667	15287.733333333334	101.10188072479073
651.8924535783235	1585.6666666666667	15307.333333333334	100.82454173033678
652.6479548316345	1586.7	15278.0	100.59753267380314
653.4033833697637	1586.1333333333334	15264.333333333334	99.83270138202445
654.1587391905458	1585.9666666666667	15263.633333333333	100.13820315917036
654.9140222918159	1586.4666666666667	15279.333333333334	101.08598941386738
655.6692326714084	1586.6	15291.133333333333	100.84251532799095
656.4243703271585	1586.4	15267.433333333332	99.43545618202937
657.1794352569008	1586.8	15279.466666666667	99.45483877820625
657.9344274584702	1586.5666666666666	15308.966666666667	100.62558095175345
658.6893469297014	1586.7333333333333	15334.233333333334	99.73073436585702
659.4441936684294	1586.1666666666667	15359.666666666666	100.44666801750394
660.1989676724888	1586.0666666666666	15378.1	100.71684994906641
660.9536689397146	1586.4	15403.633333333333	100.15772312470692
661.7082974679414	1586.8	15468.3	100.90949653158613
662.4628532550042	1586.7333333333333	15494.8	99.74599389661007
663.2173362987378	1586.0	15576.933333333332	100.07920796743409
663.9717465969768	1586.6	15630.833333333334	100.31406217199067
664.7260841475563	1586.1	15673.333333333334	100.60279023385122
665.480348948311	1585.9666666666667	15734.7	100.52347375398729
666.2345409970756	1586.8333333333333	15812.4	100.34998930860296
666.988660291685	1586.3	15867.1	100.39870668618579
667.742706829974	1586.4666666666667	15935.1	100.49911948762237
668.4966806097776	1586.8333333333333	15991.533333333333	99.36255177875594
669.2505816289303	1586.8666666666666	16073.466666666667	99.27780565737733
670.0044098852671	1586.5333333333333	16159.166666666666	99.1486923109351
670.7581653766227	1586.6666666666667	16268.533333333333	99.09805104179864
671.511848100832	1586.3	16372.033333333333	99.08239602504638
672.2654580557298	1586.4666666666667	16460.766666666666	99.06893964948674
673.0189952391509	1586.3666666666666	16544.033333333333	98.93871902840789
673.7724596489301	1586.5666666666666	16627.833333333332	98.36985531199515
674.5258512829022	1586.5	16726.733333333334	97.86554996330852
675.279170138902	1586.6333333333334	16886.866666666665	98.75254322275339
676.0324162147645	1586.2	16995.633333333335	98.29368474267629
676.7855895083242	1586.8	17151.5	99.43765017569278
677.5386900174161	1586.2333333333333	17261.166666666668	99.13265703375163
678.2917177398749	1586.4333333333334	17331.866666666665	98.4359203008468
679.0446726735356	1586.6666666666667	17488.766666666666	99.54022587912429
679.797554816233	1587.0333333333333	17569.933333333334	98.8112581389144
680.5503641658016	1586.9	17699.666666666668	98.42135847981842
681.3031007200765	1586.3666666666666	17808.833333333332	98.73002234674055
682.0557644768925	1586.6	17896.2	98.70824617992402
682.8083554340842	1586.3333333333333	18019.4	98.6805549149878
683.5608735894867	1586.7333333333333	18168.233333333334	98.3398011677182
684.3133189409347	1586.8666666666666	18328.833333333332	98.7016504255824
685.0656914862628	1587.0333333333333	18443.4	98.41317400966909
685.8179912233061	1586.5	18554.133333333335	98.3630641245183
686.5702181498993	1586.6	18659.333333333332	99.0420582052086
687.3223722638772	1586.6333333333334	18775.8	98.94232457686476
688.0744535630747	1586.9333333333334	18902.9	98.89192308031122
688.8264620453265	1585.8	19035.9	98.39170220229965
689.5783977084674	1586.2333333333333	19116.433333333334	97.76638816135258
690.3302605503324	1586.3	19232.566666666666	97.6668489143337
691.082050568756	1586.9333333333334	19328.266666666666	96.93143287745382
691.8337677615733	1586.8333333333333	19437.666666666668	97.82534511782816
692.585412126619	1587.0333333333333	19524.666666666668	98.16395230548042
693.3369836617278	1586.4	19584.366666666665	98.17990967155286
694.0884823647348	1586.2333333333333	19663.533333333333	98.557999559159
694.8399082334745	1586.1666666666667	19744.766666666666	98.68386793109121
695.5912612657819	1586.4	19806.6	97.63642268766503
696.3425414594917	1586.8	19887.1	97.88925154259768
697.0937488124388	1586.4666666666667	19973.266666666666	97.1701066710855
697.8448833224579	1586.7	20031.2	97.61500319925855
698.5959449873841	1586.4666666666667	20039.0	96.9353146920799
699.3469338050518	1587.1666666666667	20104.833333333332	97.65430536144176
700.0978497732962	1586.2666666666667	20126.966666666667	97.58279820985385
700.8486928899517	1586.3333333333333	20151.133333333335	98.05604769361985
701.5994631528534	1586.7666666666667	20177.366666666665	98.49013901458021
702.3501605598362	1586.0333333333333	20206.3	98.00800489466387
703.1007851087347	1586.5	20238.566666666666	97.75351792742315
703.8513367973837	1586.7666666666667	20235.133333333335	98.07483962845984
704.6018156236181	1587.2333333333333	20236.633333333335	97.83044857941923
705.3522215852728	1586.7	20300.0	99.07877267943417
706.1025546801824	1587.1666666666667	20315.966666666667	98.79643794020653
706.8528149061818	1586.6333333333334	20295.866666666665	99.20990774708282
707.603002261106	1586.3666666666666	20238.866666666665	98.36085811456562
708.3531167427894	1587.1	20229.433333333334	98.26816415654312
709.1031583490673	1587.1666666666667	20190.0	98.05448178735416
709.8531270777742	1586.5	20116.433333333334	97.50847088748344
710.6030229267449	1586.0666666666666	20061.666666666668	97.24942102380105
711.3528458938142	1586.5	20031.866666666665	97.7612102515974
712.1025959768172	1586.7333333333333	19958.633333333335	97.53946498069807
712.8522731735884	1586.6	19852.866666666665	97.14030272157198
713.6018774819628	1586.1333333333334	19782.866666666665	97.39218736901421
714.351408899775	1586.3666666666666	19713.8	97.1860153616795
715.1008674248601	1586.6666666666667	19667.5	97.46582189251136
715.8502530550527	1586.6	19548.433333333334	96.7146121649986
716.5995657881876	1586.4666666666667	19431.966666666667	96.20888094148499
717.3488056220998	1586.4	19325.633333333335	96.00572780046912
718.097972554624	1586.3333333333333	19224.233333333334	96.32418048208547
718.8470665835949	1586.6333333333334	19143.133333333335	96.24365719773908
719.5960877068475	1586.8666666666666	19081.566666666666	97.25127493689212
720.3450359222164	1587.1	18983.433333333334	96.75193192819275
721.0939112275368	1587.4666666666667	18923.566666666666	96.98767945440127
721.842713620643	1586.4666666666667	18898.733333333334	97.03797015006987
722.5914430993702	1586.3333333333333	18892.333333333332	97.20916504944235
723.340099661553	1586.8	18843.666666666668	97.37353311384493
724.0886833050263	1586.6666666666667	18849.366666666665	97.7271573865684
724.837194027625	1587.3333333333333	18814.366666666665	97.05268334229993
725.5856318271836	1586.8333333333333	18798.666666666668	96.60943190667027
726.3339967015373	1586.7	18769.633333333335	95.98047613882753
727.0822886485207	1586.6	18699.066666666666	95.82241243404829
727.8305076659686	1586.5333333333333	18630.766666666666	95.80154352362588
728.5786537517159	1586.5	18586.566666666666	95.71055332521628
729.3267269035974	1586.9666666666667	18557.366666666665	96.53014848080213
730.0747271194479	1586.5666666666666	18523.733333333334	96.50848173819364
730.822654397102	1587.1	18497.833333333332	95.9230362703322
731.5705087343949	1586.4666666666667	18467.2	96.21336416234774
732.3182901291611	1586.9666666666667	18420.7	95.1330880683114
733.0659985792356	1587.1333333333334	18392.533333333333	95.23091276187337
733.8136340824532	1586.5333333333333	18361.2	95.56259422620631
734.5611966366486	1586.7666666666667	18374.1	95.60981938727099
735.3086862396566	1586.3333333333333	18367.566666666666	95.0802910177018
736.056102889312	1586.3	18380.533333333333	95.76786924374332
736.8034465834498	1586.6333333333334	18372.433333333334	95.12222680970474
737.5507173199047	1587.0333333333333	18401.233333333334	95.5934386411647
738.2979150965115	1586.8	18413.6	95.59914049749167
739.045039911105	1586.9666666666667	18409.4	95.25489815867164
739.79209176152	1586.4333333333334	18398.6	95.82319452441845
740.5390706455914	1586.8666666666666	18398.866666666665	96.39904725855473
741.285976561154	1586.5666666666666	18384.4	96.08346576328071
742.0328095060426	1587.0	18365.733333333334	95.79370759714999
742.7795694780918	1586.3666666666666	18352.4	95.80707351115711
743.5262564751367	1587.3333333333333	18328.5	95.7539043919934
744.272870495012	1586.7333333333333	18312.866666666665	95.9721742925083
745.0194115355524	1586.8666666666666	18285.633333333335	95.9503108734007
745.765879594593	1587.7666666666667	18236.033333333333	95.63625445908933
746.5122746699683	1587.1333333333334	18219.3	95.93084017881341
747.2585967595134	1586.8	18206.3	95.1919950719977
748.0048458610628	1587.2	18189.2	95.05992834484324
748.7510219724516	1586.7666666666667	18220.733333333334	95.86170168572747
749.4971250915144	1586.6666666666667	18261.333333333332	95.73090085800844
750.243155216086	1586.5	18242.766666666666	95.04690374913599
750.9891123440015	1586.5333333333333	18310.066666666666	95.0849818153015
751.7349964730954	1586.5666666666666	18371.633333333335	94.67616959994643
752.4808076012027	1587.1333333333334	18421.9	94.58629868267262
753.2265457261582	1587.1666666666667	18474.233333333334	95.11947933593889
753.9722108457964	1586.9	18522.166666666668	94.47890408848397
754.7178029579526	1586.7333333333333	18561.466666666667	95.3644619928162
755.4633220604613	1586.9	18585.5	94.84377690781946
756.2087681511574	1586.9	18638.8	94.9444421880514
756.9541412278757	1586.7	18674.7	95.50281212400097
757.699441288451	1586.7666666666667	18692.0	95.25502005091657
758.4446683307182	1586.8333333333333	18727.033333333333	95.4279623724331
759.1898223525119	1586.0333333333333	18802.3	94.35543825094655
759.9349033516671	1587.0666666666666	18890.466666666667	94.8615610627774
760.6799113260186	1586.6	18944.733333333334	94.84476352562756
761.424846273401	1586.5666666666666	19007.5	94.29242948425245
762.1697081916495	1586.8666666666666	19077.966666666667	94.34609226458694
762.9144970785986	1587.4333333333334	19141.166666666668	93.76142757169478
763.6592129320832	1587.3666666666666	19218.4	94.63828992916002
764.4038557499381	1586.8	19272.933333333334	94.23271290668143
765.1484255299982	1587.3	19324.933333333334	93.75506145569503
765.8929222700982	1586.0666666666666	19364.166666666668	93.63107263377974
766.637345968073	1586.9	19459.666666666668	93.75289654717247
767.3816966217572	1586.3333333333333	19524.166666666668	93.9782833849091
768.1259742289859	1586.7	19589.933333333334	94.44800160094381
768.8701787875938	1586.8	19669.933333333334	94.2684370367223
769.6143102954156	1586.9	19703.466666666667	94.1654928081147
770.3583687502863	1586.3333333333333	19760.1	94.3124503632067
771.1023541500406	1586.8	19822.133333333335	93.69092226042025
771.8462664925133	1586.8	19927.1	93.20536889417532
772.5901057755393	1586.4666666666667	20062.5	94.92517885011078
773.3338719969533	1586.8	20147.033333333333	94.32489660757624
774.0775651545903	1587.1666666666667	20196.533333333333	93.39237436020375
774.8211852462848	1586.6333333333334	20282.0	93.57654886071666
775.5647322698719	1586.8	20400.533333333333	93.28237304247493
776.3082062231862	1586.6666666666667	20489.033333333333	93.0005463206891
777.0516071040627	1586.8666666666666	20581.533333333333	92.82991034801485
777.7949349103361	1586.6	20676.933333333334	93.24391189234215
778.5381896398412	1586.8333333333333	20770.7	93.68733140308538
779.281371290413	1586.1	20899.7	92.96326338463749
780.024479859886	1586.9333333333334	21005.533333333333	93.30599963943156
780.7675153460953	1586.6	21111.366666666665	93.01677970327579
781.5104777468754	1587.4333333333334	21251.7	94.46395534171079
782.2533670600615	1586.6333333333334	21305.7	93.59212632211808
782.996183283488	1587.1666666666667	21393.933333333334	93.19695210907675
783.73892641499	1586.6666666666667	21501.1	93.95636896069382
784.4815964524023	1587.3333333333333	21633.533333333333	93.58443183217328
785.2241933935596	1586.2666666666667	21738.266666666666	92.40417962352201
785.9667172362967	1586.9666666666667	21836.933333333334	92.5259953829709
786.7091679784486	1586.3	21995.266666666666	94.17287984761457
787.4515456178499	1586.8333333333333	22048.733333333334	94.29982518263485
788.1938501523355	1586.5333333333333	22189.4	94.7318421707802
788.9360815797401	1587.2	22291.4	93.72964035290495
789.6782398978987	1586.3666666666666	22435.833333333332	94.32887606828551
790.420325104646	1586.5666666666666	22561.0	94.02801802374768
791.1623371978169	1586.2333333333333	22647.9	93.4101380382332
791.9042761752461	1586.3666666666666	22700.633333333335	92.6801425520818
792.6461420347684	1586.6	22793.566666666666	93.4087973248141
793.3879347742187	1586.4666666666667	22872.466666666667	92.74492064090038
794.1296543914318	1587.4333333333334	22938.533333333333	92.53549507106476
794.8713008842426	1586.1	23084.566666666666	92.89862799313453
795.6128742504857	1585.7333333333333	23217.033333333333	92.50392596343048
796.354374487996	1586.9333333333334	23311.766666666666	92.30912339038696
797.0958015946084	1586.6	23402.333333333332	92.63083444634304
797.8371555681575	1586.3	23595.7	93.28181935053782
798.5784364064783	1586.7	23719.8	93.74397089770838
799.3196441074057	1586.0	23801.433333333334	93.63842283398132
800.0607786687742	1586.4	23877.333333333332	93.02225936863604
800.8018400884189	1586.6333333333334	23999.733333333334	93.11217981429947
801.5428283641745	1586.2	24110.466666666667	92.77339605960539
802.2837434938757	1586.2	24224.3	92.99288641228708
803.0245854753575	1586.3333333333333	24353.866666666665	92.80825431336739
803.7653543064547	1586.8	24489.833333333332	92.94278430103924
804.5060499850019	1586.1333333333334	24607.233333333334	93.42098086715315
805.2466725088342	1586.4333333333334	24641.466666666667	93.39292784281268
805.9872218757862	1586.6666666666667	24718.2	92.32798045925136
806.7276980836928	1587.4666666666667	24840.633333333335	91.41350038788701
807.4681011303886	1586.8666666666666	24952.1	91.89773263456935
808.2084310137088	1586.7666666666667	25005.766666666666	91.03499640546457
808.948687731488	1587.3666666666666	25068.9	91.63773624173564
809.688871281561	1586.7666666666667	25137.833333333332	91.82540921136507
810.4289816617627	1587.3	25236.1	92.56811771759851
811.1690188699278	1587.1333333333334	25366.0	92.67961254370161
811.9089829038911	1586.2666666666667	25375.566666666666	92.17433816917412
812.6488737614875	1585.9333333333334	25420.233333333334	91.83715458741746
813.3886914405518	1585.8666666666666	25549.566666666666	91.69468971373522
814.1284359389189	1586.8	25683.6	91.09630977243796
814.8681072544233	1586.8333333333333	25827.133333333335	90.94343190778281
815.6077053849002	1586.9333333333334	25904.833333333332	91.1601279952217
816.3472303281842	1586.7	25926.9	91.63678369255074
817.0866820821101	1586.9	26028.766666666666	91.91027900937426
817.8260606445127	1586.3666666666666	26132.366666666665	92.2851307854787
818.5653660132269	1587.0	26169.8	92.24191177281617
819.3045981860876	1586.3666666666666	26201.533333333333	92.32933582783765
820.0437571609293	1586.8333333333333	26301.4	92.5415906330809
820.7828429355872	1586.5333333333333	26401.766666666666	92.82570263807436
821.5218555078957	1587.1666666666667	26477.9	92.2838201496116
822.26079487569	1586.4	26573.3	92.44271592010102
822.9996610368046	1587.5666666666666	26634.533333333333	91.5722756307166
823.7384539890745	1586.3	26690.0	91.36045466171964
824.4771737303345	1587.2666666666667	26787.9	91.59611368663262
825.2158202584193	1586.6333333333334	26897.7	92.17351094102489
825.9543935711638	1586.0666666666666	26974.8	92.33741478042442
826.6928936664028	1586.7666666666667	27065.066666666666	91.70069227031271
827.4313205419711	1587.3	27169.966666666667	91.75103432124719
828.1696741957036	1586.9	27276.866666666665	91.98217113215428
828.907954625435	1586.5	27358.5	91.75887490018683
829.646161829	1586.8333333333333	27467.9	91.92738066878711
830.3842958042337	1586.9333333333334	27538.033333333333	92.33372732907152
831.1223565489707	1586.7333333333333	27574.7	91.82496725664788
831.8603440610459	1586.3666666666666	27649.133333333335	92.00640439215148
832.598258338294	1585.9666666666667	27755.533333333333	91.94303239440328
833.3360993785501	1586.2666666666667	27810.5	90.69852431611557
834.0738671796487	1586.5	27919.833333333332	90.80768249888688
834.8115617394246	1587.0666666666666	28022.666666666668	90.66200249750469
835.5491830557129	1587.0666666666666	28091.533333333333	90.4653668785044
836.2867311263482	1586.5666666666666	28169.266666666666	90.71606035706955
837.0242059491653	1586.6333333333334	28295.233333333334	90.66062818287662
837.7616075219992	1587.0333333333333	28388.166666666668	91.24135415312118
838.4989358426844	1586.0	28448.566666666666	91.5398448387535
839.2361909090561	1585.9	28491.7	91.20551065134407
839.9733727189487	1586.7666666666667	28579.133333333335	90.94626765315336
840.7104812701973	1586.1	28694.866666666665	90.6804984903931
841.4475165606366	1586.5666666666666	28818.4	90.19294673158515
842.1844785881015	1586.5666666666666	28969.433333333334	90.94469303632712
842.9213673504267	1587.1333333333334	29002.7	91.08967492118548
843.6581828454471	1586.1	29010.4	91.18892511313643
844.3949250709974	1587.1666666666667	29097.566666666666	92.14802192638888
845.1315940249126	1586.3666666666666	29174.766666666666	91.29226734598451
845.8681897050272	1586.0666666666666	29311.133333333335	91.3126941393134
846.6047121091764	1586.6	29460.733333333334	90.99173849272907
847.3411612351948	1586.2333333333333	29576.066666666666	90.72581154477781
848.0775370809172	1587.3333333333333	29679.766666666666	90.94477346944426
848.8138396441784	1586.9	29761.533333333333	90.89668320497134
849.5500689228132	1586.7666666666667	29812.2	90.78048227863914
850.2862249146566	1587.1666666666667	29892.633333333335	90.8177380490847
851.0223076175432	1586.0666666666666	30018.866666666665	91.10222745271558
851.7583170293079	1586.2	30222.2	91.2546777304892
852.4942531477856	1586.6	30361.033333333333	91.56947486369518
853.2301159708109	1586.2	30334.6	91.35282846569383
853.9659054962187	1586.7666666666667	30336.266666666666	91.96519762321702
854.7016217218439	1586.8666666666666	30327.0	91.58229594302871
855.4372646455213	1586.3666666666666	30459.2	91.21725272978935
856.1728342650856	1586.2	30594.766666666666	91.35492914839892
856.9083305783716	1586.2	30794.733333333334	91.84696876739385
857.6437535832143	1586.9333333333334	30901.433333333334	92.31765318869985
858.3791032774483	1586.8	30991.7	93.14393092686265
859.1143796589085	1586.2666666666667	30941.8	92.81642859396842
859.8495827254299	1586.8333333333333	31008.0	92.66237887799909
860.5847124748469	1586.4333333333334	31062.833333333332	92.90599994929379
861.3197689049947	1586.0	31104.966666666667	92.16565291496798
862.0547520137079	1586.3	31293.533333333333	92.95809630823027
862.7896617988213	1586.9333333333334	31383.933333333334	92.82216828750826
863.5244982581698	1586.7333333333333	31532.266666666666	93.15004541995485
864.2592613895882	1586.8666666666666	31532.5	93.13532098054483
864.9939511909114	1586.9333333333334	31500.3	92.55031327599953
865.728567659974	1586.0666666666666	31570.8	92.77446905298034
866.4631107946109	1586.5666666666666	31625.466666666667	92.78308442286495
867.197580592657	1586.4666666666667	31732.5	92.90722209263791
867.931977051947	1587.0	31875.4	92.61396683010544
868.6663001703158	1586.5	31977.6	92.88188982746632
869.4005499455982	1586.4666666666667	32006.733333333334	92.79439184573052
870.1347263756289	1586.8	32002.8	91.74173333350933
870.8688294582428	1586.3666666666666	32108.2	91.59904562432467
871.6028591912748	1586.0	32166.766666666666	91.76029315222004
872.3368155725594	1586.3333333333333	32241.066666666666	91.63511069657028
873.0706985999318	1586.3666666666666	32269.5	91.17968572941395
873.8045082712266	1586.6	32330.4	90.99462164867136
874.5382445842787	1586.4	32410.5	90.4636802352089
875.2719075369228	1586.4	32607.8	90.64418925775423
876.0054971269938	1586.3333333333333	32770.933333333334	91.24328598042227
876.7390133523264	1586.4	32974.73333333333	92.00464771126292
877.4724562107556	1586.0666666666666	33190.3	91.73324552886594
878.2058257001161	1586.3	33415.933333333334	91.96052617788497
878.9391218182427	1586.6666666666667	33499.86666666667	91.4274915742168
879.6723445629702	1587.4333333333334	33607.566666666666	90.42751709792265
880.4054939321335	1586.4333333333334	33732.36666666667	91.23662903656266
881.1385699235674	1586.0333333333333	33907.46666666667	90.97609340231014
881.8715725351066	1586.1333333333334	34164.666666666664	90.59781101712684
882.604501764586	1586.7	34431.0	90.14994818287894
883.3373576098403	1586.5333333333333	34559.433333333334	89.38757885307645
884.0701400687044	1586.6666666666667	34663.36666666667	88.40458010225751
884.8028491390132	1586.6333333333334	34835.833333333336	88.72698193173468
885.5354848186014	1586.3333333333333	34959.666666666664	88.49551066498205
886.2680471053038	1586.3666666666666	35044.73333333333	88.32936280630739
887.0005359969554	1586.1666666666667	35235.5	88.21530945278285
887.7329514913906	1586.6333333333334	35364.23333333333	87.32388153984978
888.4652935864447	1586.4666666666667	35575.53333333333	86.71472948647997
889.1975622799522	1586.7	35814.066666666666	86.65175617031475
889.929757569748	1585.9666666666667	36106.46666666667	86.39654291420324
890.6618794536669	1586.7	36235.9	86.20363448360598
891.3939279295437	1586.5666666666666	36329.63333333333	85.55166330457186
892.1259029952132	1586.5	36405.433333333334	85.15038546844856
892.8578046485103	1586.4333333333334	36604.86666666667	85.32162951893935
893.5896328872698	1586.3	36759.96666666667	85.27021290943364
894.3213877093264	1586.6333333333334	36941.76666666667	85.43891867231979
895.0530691125149	1586.6333333333334	37171.833333333336	86.44515564712857
895.7846770946703	1586.3666666666666	37402.86666666667	86.33054443597536
896.5162116536272	1586.5666666666666	37510.4	86.74344889683971
897.2476727872206	1586.4	37613.7	87.39111118989165
897.9790604932853	1586.5	37728.3	86.91471803365782
898.7103747696559	1585.8333333333333	37893.96666666667	87.62831712351546
899.4416156141674	1586.1	38090.53333333333	87.82243754711062
900.1727830246544	1586.4333333333334	38374.6	88.0862929637701
900.9038769989521	1586.7666666666667	38701.066666666666	87.65024930968154
901.634897534895	1586.5	39005.833333333336	87.34339665255351
902.365844630318	1586.7666666666667	39242.23333333333	87.6215055350741
903.0967182830558	1586.6	39367.166666666664	88.05037184190422
903.8275184909435	1586.8	39413.26666666667	87.94318942406055
904.5582452518156	1587.0333333333333	39614.833333333336	88.4356075354072
905.288898563507	1587.0	39836.63333333333	88.47685820829166
906.0194784238527	1586.8333333333333	39952.76666666667	89.25883984823778
906.7499848306873	1586.8333333333333	40128.566666666666	89.00021106439556
907.4804177818455	1587.0666666666666	40245.63333333333	88.23766626945515
908.2107772751625	1586.7666666666667	40456.76666666667	88.90797189210454
908.9410633084728	1585.9333333333334	40625.03333333333	88.26902023490534
909.6712758796114	1585.7333333333333	40766.0	88.36007224431226
910.4014149864129	1586.2	40825.13333333333	87.64576956262806
911.1314806267123	1586.3666666666666	40979.166666666664	87.50883124549614
911.8614727983444	1585.7666666666667	41073.03333333333	86.89838667982598
912.5913914991438	1586.6333333333334	41211.433333333334	87.40152044632755
913.3212367269456	1586.0666666666666	41433.433333333334	87.72945762779442
914.0510084795844	1586.1	41583.0	87.91397761402868
914.7807067548952	1586.5	41726.933333333334	88.21783678724023
915.5103315507125	1586.4666666666667	41865.9	89.41081345582622
916.2398828648716	1586.4666666666667	41954.8	89.0931605446393
916.9693606952068	1586.1	42159.066666666666	89.20461229806077
917.6987650395532	1586.4	42316.46666666667	88.62314286364825
918.4280958957455	1586.5333333333333	42424.1	89.07929172236784
919.1573532616186	1587.2	42486.7	89.1481466722398
919.8865371350073	1586.7	42514.933333333334	89.09691793498534
920.6156475137464	1586.1333333333334	42590.066666666666	89.30666107058967
921.3446843956707	1586.5	42613.3	88.92996856861078
922.0736477786149	1586.2	42603.86666666667	89.10097531321782
922.802537660414	1586.5666666666666	42486.26666666667	88.46283741236797
923.5313540389027	1586.7	42509.833333333336	88.16737000729685
924.2600969119159	1586.7	42566.7	88.5048691872243
924.9887662772883	1586.5	42534.6	88.0523449341473
925.7173621328548	1587.2	42507.76666666667	88.40890477008715
926.4458844764501	1586.4333333333334	42446.166666666664	87.52825708997995
927.1743333059092	1587.8666666666666	42201.3	87.04222570127787
927.9027086190666	1586.2	41892.73333333333	87.19678916908659
928.6310104137575	1587.3666666666666	41431.666666666664	87.22409873040776
929.3592386878165	1586.3	40919.933333333334	87.55652205701695
930.0873934390784	1586.9666666666667	40257.933333333334	88.03387505862176
930.815474665378	1586.8333333333333	39453.96666666667	87.1230759712322
931.5434823645503	1586.6666666666667	38485.03333333333	88.08585324103736
932.2714165344298	1586.2333333333333	37352.1	88.31599994441537
932.9992771728516	1586.3	36248.933333333334	87.67425806895567
933.7270642776504	1586.3333333333333	35158.23333333333	87.40931339411708
934.4547778466609	1586.5666666666666	34051.666666666664	87.09548098321295
935.1824178777181	1586.4666666666667	33205.2	87.49232076153785
935.9099843686568	1585.8	32468.9	86.83216652677962
936.6374773173115	1586.4	31938.5	86.05800613719614
937.3648967215174	1586.4	31601.366666666665	86.65587623778794
938.0922425791092	1586.4	31446.433333333334	86.87537464885041
938.8195148879216	1586.4666666666667	31501.033333333333	87.00507546800391
939.5467136457895	1587.0666666666666	31705.2	86.99233538072845
940.2738388505477	1586.4	32023.466666666667	87.12264346862783
941.000890500031	1586.4	32470.433333333334	87.48180337843503
941.7278685920743	1586.9333333333334	33057.9	87.72974690151494
942.4547731245123	1586.5666666666666	33692.9	87.31252711224599
943.1816040951798	1586.8666666666666	34332.73333333333	87.22754762596615
943.9083615019116	1585.6666666666667	35117.566666666666	87.34794974542544
944.6350453425426	1586.7666666666667	35876.8	87.34653266860275
945.3616556149077	1586.9666666666667	36615.03333333333	87.12684885108733
946.0881923168415	1586.1333333333334	37408.03333333333	87.44259036258713
946.8146554461789	1586.0666666666666	38162.2	87.68011044829538
947.5410450007547	1586.3	38948.46666666667	87.42320816544915
948.2673609784038	1586.1333333333334	39770.0	87.69561650583836
948.9936033769609	1586.5	40532.8	87.23633691638857
949.7197721942608	1586.2666666666667	41272.2	86.53458631946712
950.4458674281384	1586.7333333333333	42054.2	86.49804429798513
951.1718890764284	1586.7666666666667	42782.6	86.76056266022279
951.8978371369658	1586.7333333333333	43358.6	86.33744343770084
952.6237116075853	1586.3333333333333	43917.5	86.2840404727748
953.3495124861216	1586.1333333333334	44460.7	86.5516769810729
954.0752397704097	1586.3333333333333	44968.3	86.78818995328082
954.8008934582843	1586.6666666666667	45476.9	87.09524354023412
955.5264735475803	1586.3333333333333	46000.53333333333	86.24709522129749
956.2519800361324	1586.9333333333334	46460.933333333334	85.80957368051266
956.9774129217755	1586.3666666666666	46885.9	85.52315917251511
957.7027722023442	1586.8	47331.066666666666	85.49971322570478
958.4280578756737	1586.9333333333334	47663.7	85.87034114538713
959.1532699395985	1586.4333333333334	47935.0	85.51579833160066
959.8784083919536	1586.5333333333333	48312.0	85.65731232788238
960.6034732305736	1586.8	48681.066666666666	85.98599794824827
961.3284644532936	1586.4666666666667	49018.46666666667	86.53548724438845
962.053382057948	1586.8666666666666	49292.26666666667	85.91972110494011
962.7782260423721	1586.6	49555.46666666667	85.57678461028789
963.5029964044004	1587.2666666666667	49804.1	86.07708736557936
964.2276931418677	1586.6333333333334	49925.7	85.32109490347315
964.952316252609	1586.9666666666667	50067.36666666667	85.84646816644795
965.6768657344589	1586.8	50120.5	85.88034685576619
966.4013415852523	1586.5	50142.53333333333	85.79126296547818
967.1257438028242	1586.5333333333333	50234.96666666667	85.82647221724359
967.8500723850091	1586.7	50340.566666666666	85.99431531053183
968.574327329642	1586.8	50409.166666666664	85.80490483672233
969.2985086345576	1586.6666666666667	50426.86666666667	85.1784271068502
970.0226162975908	1587.3666666666666	50389.23333333333	85.14732071685481
970.7466503165765	1587.1	50318.96666666667	84.94276738209341
971.4706106893493	1586.7	50256.63333333333	84.72149108922855
972.1944974137441	1586.7	50129.6	84.4190965190593
972.9183104875957	1586.7666666666667	49880.9	84.4421755705201
973.6420499087391	1586.8	49664.9	84.93076866144452
974.3657156750087	1587.5	49452.36666666667	85.3643199413789
975.0893077842397	1585.9333333333334	49221.933333333334	85.88591129982989
975.8128262342667	1586.8	49064.6	86.11062560562729
976.5362710229247	1586.0333333333333	48951.9	85.88074317849389
977.2596421480483	1587.1333333333334	48890.03333333333	86.19859084988651
977.9829396074724	1586.8	48805.13333333333	86.06016649794509
978.7061633990318	1586.3333333333333	48620.46666666667	85.44646818079794
979.4293135205613	1586.3333333333333	48445.4	85.4882255621331
980.1523899698958	1586.1	48247.566666666666	84.91829626393188
980.87539274487	1586.3666666666666	48082.23333333333	84.76511999838887
981.5983218433189	1586.8666666666666	48047.36666666667	84.4153513134011
982.3211772630771	1586.7	48093.833333333336	84.41567911707607
983.0439590019795	1586.6666666666667	48173.53333333333	83.94094823848593
983.7666670578608	1586.5666666666666	48260.166666666664	83.53274278745089
984.4893014285559	1586.3333333333333	48310.566666666666	84.00061938102415
985.2118621118997	1586.6666666666667	48282.6	84.10870949702067
985.9343491057269	1586.6	48246.933333333334	84.13884998943136
986.6567624078724	1586.7	48124.03333333333	83.91534773695737
987.3791020161709	1587.5666666666666	48027.96666666667	83.72477090324794
988.1013679284573	1586.7666666666667	48012.76666666667	83.97884423933557
988.8235601425663	1586.8666666666666	48032.23333333333	83.75231536835973
989.5456786563328	1586.3	48078.96666666667	83.59643991305748
990.2677234675917	1586.6333333333334	48145.13333333333	83.8913692617555
990.9896945741776	1586.5333333333333	48047.566666666666	83.82319407729617
991.7115919739255	1586.2	47880.26666666667	83.79141576881241
992.4334156646702	1586.6666666666667	47575.2	83.32373687827916
993.1551656442463	1586.7333333333333	47234.8	83.06452704829665
993.8768419104888	1587.1333333333334	46865.3	82.77228424086617
994.5984444612325	1586.9666666666667	46558.36666666667	83.48797601109615
995.3199732943121	1587.3	46240.666666666664	83.35307928750679
996.0414284075626	1586.7333333333333	45936.666666666664	82.55442784747018
996.7628097988187	1586.7666666666667	45756.73333333333	82.94051314546134
997.4841174659151	1587.2333333333333	45504.53333333333	82.56792135657562
998.2053514066869	1586.0666666666666	45214.46666666667	82.55010543340177
998.9265116189687	1586.7666666666667	44721.066666666666	82.65359462193759
999.6475981005952	1587.0333333333333	44144.0	82.67318406966112
1000.3686108494015	1586.3	43618.36666666667	82.92431585664184
1001.0895498632223	1587.6	43323.73333333333	83.44906836413762
1001.8104151398923	1586.5	43016.066666666666	83.47353615242321
1002.5312066772464	1587.0	42660.63333333333	83.55904964579913
1003.2519244731194	1586.8666666666666	42421.8	83.57553067850297
1003.9725685253462	1586.8333333333333	42100.166666666664	83.10925019452452
1004.6931388317614	1586.4666666666667	41773.8	83.2398589921566
1005.4136353902	1585.9666666666667	41334.86666666667	84.52686267526319
1006.1340581984969	1586.7333333333333	40783.933333333334	84.20583000821304
1006.8544072544867	1587.4666666666667	40126.76666666667	83.6283220158335
1007.5746825560042	1586.3333333333333	39522.7	83.8593416341312
1008.2948841008844	1586.5	38958.13333333333	83.50047383050706
1009.0150118869618	1586.3	38468.26666666667	83.43030067909204
1009.7350659120716	1586.8666666666666	38129.5	83.27539507489473
1010.4550461740483	1586.1	37809.46666666667	83.64794862447478
1011.174952670727	1586.7666666666667	37467.2	83.19247927151328
1011.8947853999423	1586.5666666666666	37052.6	83.10906240891184
1012.614544359529	1586.5	36478.6	83.20545743184454
1013.334229547322	1586.6	35883.76666666667	83.69847817929755
1014.0538409611561	1586.7333333333333	35218.7	83.8488593841481
1014.7733785988661	1587.4333333333334	34580.566666666666	83.76046472666933
1015.4928424582868	1586.4	34033.433333333334	83.81549238093486
1016.2122325372529	1586.7666666666667	33611.566666666666	84.29450675264691
1016.9315488335994	1586.6333333333334	33191.333333333336	83.43908949773186
1017.6507913451611	1586.6333333333334	32845.1	83.89257682752971
1018.3699600697728	1586.2666666666667	32494.166666666668	84.09966839376685
1019.0890550052692	1587.2	32044.566666666666	83.92232323716719
1019.8080761494851	1587.1	31491.133333333335	83.89874999857118
1020.5270235002555	1586.2	30814.4	83.91299238595366
1021.2458970554151	1586.7666666666667	30094.466666666667	84.40776609733733
1021.9646968127987	1586.4666666666667	29406.166666666668	83.91303438835992
1022.6834227702411	1586.8	28856.666666666668	84.23910303484847
1023.4020749255772	1586.7333333333333	28357.433333333334	83.88756815411202
1024.1206532766416	1586.5666666666666	27937.166666666668	84.09867925614961
1024.8391578212693	1587.6	27573.7	84.31583216699296
1025.5575885572953	1587.3333333333333	27221.5	83.96013028026546
1026.2759454825539	1586.6666666666667	26776.266666666666	84.19968180033258
1026.9942285948803	1587.0333333333333	26220.433333333334	83.90853226507306
1027.7124378921092	1586.3	25655.266666666666	83.76622280677927
1028.4305733720753	1586.8333333333333	25062.166666666668	83.80438127557686
1029.1486350326138	1587.1	24524.366666666665	83.48053323578685
1029.866622871559	1586.2666666666667	24027.466666666667	83.76011605175219
1030.584536886746	1586.6666666666667	23603.7	84.18855791468468
1031.3023770760096	1587.0	23232.4	83.88962718130037
1032.0201434371845	1586.4	22908.066666666666	84.2883940005248
1032.7378359681059	1586.7	22570.766666666666	83.9230566280332
1033.455454666608	1586.2666666666667	22182.3	84.16999413495748
1034.1729995305259	1586.1666666666667	21767.8	84.67122784741882
1034.8904705576945	1587.7666666666667	21233.7	84.03028805452206
1035.6078677459486	1585.8666666666666	20699.666666666668	82.88973519714935
1036.3251910931228	1586.2	20224.7	83.78324441540718
1037.042440597052	1587.1333333333334	19763.666666666668	83.13132944032935
1037.7596162555712	1587.0	19349.4	82.97286242333779
1038.4767180665153	1587.1666666666667	18968.266666666666	82.76255815563644
1039.1937460277186	1586.1666666666667	18696.133333333335	83.27505557493991
1039.9107001370162	1586.7666666666667	18439.766666666666	83.76449693613496
1040.627580392243	1587.0666666666666	18165.0	82.61015551519593
1041.3443867912338	1586.0333333333333	17825.9	83.13101188726377
1042.0611193318232	1587.1666666666667	17424.8	83.30284219081084
1042.7777780118463	1586.8	16991.233333333334	83.44550868266133
1043.4943628291376	1586.5666666666666	16517.766666666666	82.47230049015404
1044.2108737815322	1586.7666666666667	16110.9	83.30002211696065
1044.9273108668647	1586.2333333333333	15750.5	82.43944452640808
1045.64367408297	1586.6	15394.3	82.09917697017794
1046.359963427683	1586.7333333333333	15120.966666666667	82.25312224740111
1047.0761788988382	1586.8333333333333	14855.533333333333	81.72136527738442
1047.7923204942708	1587.0666666666666	14618.133333333333	82.3518055701012
1048.5083882118154	1586.7	14367.066666666668	83.04393229203009
1049.224382049307	1586.8333333333333	14049.066666666668	82.23472440423997
1049.9403020045802	1586.9	13712.033333333333	82.34950851543022
1050.6561480754697	1587.0	13376.2	82.53911448923957
1051.3719202598106	1586.6	13073.6	83.19218019845056
1052.0876185554378	1586.6333333333334	12767.8	82.89976096557164
1052.8032429601856	1586.0	12511.8	83.60154361382666
1053.5187934718892	1586.6333333333334	12314.933333333332	83.07594711749954
1054.2342700883835	1586.6333333333334	12167.9	83.35596530600175
1054.949672807503	1586.7666666666667	12018.066666666668	83.12684603841656
1055.6650016270826	1586.7	11862.9	83.06640602687551
1056.3802565449573	1586.8666666666666	11658.666666666666	83.66811083655912
1057.0954375589617	1586.8	11448.633333333333	84.25546288304281
1057.8105446669308	1586.9	11218.866666666667	83.63746850498612
1058.5255778666992	1586.9	11008.133333333333	84.38597573410937
1059.240537156102	1586.0666666666666	10781.066666666668	83.59233133358521
1059.9554225329737	1587.6	10592.4	83.6664950512471
1060.6702339951491	1587.2666666666667	10422.566666666668	82.87266104084469
1061.3849715404633	1586.6666666666667	10301.6	83.48081993992284
1062.0996351667509	1586.8	10186.233333333334	83.3848298729474
1062.8142248718468	1586.9666666666667	10065.066666666668	83.71367897824706
1063.528740653586	1586.7333333333333	9919.4	83.71560455735299
1064.2431825098029	1586.2	9737.433333333332	83.51166324916296
1064.9575504383324	1586.1666666666667	9528.8	83.49121031560138
1065.6718444370097	1586.8666666666666	9345.1	84.36167197129052
1066.386064503669	1587.0666666666666	9167.666666666666	83.32585809026129
1067.1002106361457	1586.2333333333333	9010.333333333334	83.09832998076892
1067.8142828322743	1586.0666666666666	8901.4	83.87839780801836
1068.5282810898898	1587.0	8797.833333333334	82.41141474777822
1069.2422054068265	1586.2333333333333	8703.366666666667	82.88100072695977
1069.95605578092	1586.4666666666667	8603.0	82.78945546352394
1070.6698322100044	1586.7	8454.266666666666	83.4879909081245
1071.383534691915	1586.6333333333334	8297.833333333334	83.7034802300859
1072.0971632244864	1586.5	8122.866666666667	83.4442515410295
1072.8107178055534	1586.7666666666667	7967.466666666666	83.51394578887889
1073.524198432951	1586.9666666666667	7839.5	83.96497170462153
1074.2376051045137	1587.3666666666666	7744.9	85.0903504219183
1074.9509378180765	1585.9666666666667	7653.366666666667	84.30486607902404
1075.6641965714741	1586.8333333333333	7580.233333333334	84.72064647422214
1076.3773813625414	1587.0	7494.033333333334	85.16229710194605
1077.0904921891133	1586.3333333333333	7384.5	84.05363901388115
1077.8035290490245	1586.2333333333333	7255.5	83.38002819112853
1078.51649194011	1586.2	7136.5	84.53649114291245
1079.2293808602042	1586.2333333333333	7004.966666666666	83.78137457337141
1079.9421958071423	1586.9666666666667	6891.933333333333	84.17140917773757
1080.6549367787588	1586.5	6794.633333333333	84.2517984944713
1081.367603772889	1586.9	6718.666666666667	84.09768462886149
1082.080196787367	1586.7	6657.1	83.49206752075516
1082.7927158200282	1586.4666666666667	6590.233333333334	84.20311047629336
1083.5051608687072	1587.3666666666666	6487.233333333334	83.77781492988561
1084.217531931239	1586.5666666666666	6363.366666666667	83.76945358824594
1084.9298290054578	1586.7	6235.7	83.64702876910202
1085.6420520891993	1586.2333333333333	6140.666666666667	84.64635466758817
1086.3542011802977	1587.1	6063.966666666666	84.06158066000667
1087.0662762765878	1586.1333333333334	6005.333333333333	85.30146062465086
1087.7782773759047	1586.8333333333333	5951.766666666666	83.61479975223732
1088.4902044760831	1586.2333333333333	5873.166666666667	84.21211536990049
1089.202057574958	1586.4	5792.866666666667	84.57366241527026
1089.9138366703637	1586.3	5697.3	85.12501235312615
1090.6255417601355	1585.8333333333333	5599.766666666666	84.67911307236523
1091.337172842108	1586.3333333333333	5521.133333333333	84.95888781253052
1092.048729914116	1586.2333333333333	5457.933333333333	83.66197749352358
1092.7602129739944	1586.2666666666667	5426.233333333334	85.54380041775629
1093.471622019578	1586.4	5374.666666666667	84.27202911800914
1094.1829570487016	1586.8666666666666	5307.366666666667	85.15909385226423
1094.8942180592	1586.2666666666667	5223.7	85.73432864088275
1095.605405048908	1585.9333333333334	5133.766666666666	85.13101192477696
1096.3165180156604	1586.3	5069.433333333333	85.91800560515591
1097.027556957292	1586.5666666666666	5021.766666666666	85.06683026341018
1097.7385218716379	1586.8	4983.566666666667	85.83006601332583
1098.4494127565324	1587.0333333333333	4930.666666666667	85.75541102942744
1099.1602296098106	1586.2666666666667	4849.733333333334	86.09570750765079
1099.8709724293074	1586.1666666666667	4765.2	86.86540753310456
1100.5816412128574	1586.5	4686.333333333333	85.72451033435625
1101.2922359582956	1586.4666666666667	4643.4	87.13175979906003
1102.0027566634565	1586.8	4614.533333333334	87.37282857457066
1102.7132033261753	1587.0	4556.0	86.74783130541309
1103.4235759442865	1587.6	4482.566666666667	86.93798116126189
1104.1338745156252	1586.5333333333333	4413.333333333333	86.87542729244966
1104.844099038026	1586.6666666666667	4359.333333333333	87.91894354301007
1105.5542495093239	1586.6333333333334	4330.2	86.78976315127093
1106.2643259273534	1585.8333333333333	4282.8	88.40683887974205
1106.9743282899494	1586.3	4203.433333333333	87.16861420126043
1107.684256594947	1587.0333333333333	4121.733333333334	87.90027521841823
1108.394110840181	1585.9666666666667	4065.8	86.74108196369792
1109.1038910234856	1586.1	4019.1	87.55099763324885
1109.8135971426964	1585.8333333333333	3976.3	90.2185579956003
1110.5232291956477	1586.9	3893.0666666666666	88.79444771524975
1111.2327871801745	1586.6666666666667	3823.3	90.10444371041334
1111.9422710941117	1586.3666666666666	3777.8	89.33341326570672
1112.6516809352938	1586.8333333333333	3727.266666666667	88.00168807621492
1113.3610167015559	1586.2	3672.5666666666666	90.42595809299749
1114.0702783907325	1586.9333333333334	3615.0666666666666	90.07781002011272
1114.7794660006589	1587.6666666666667	3572.8333333333335	92.09650565256332
1115.4885795291696	1586.8666666666666	3533.733333333333	90.2212473532438
1116.1976189740992	1586.6	3491.233333333333	92.27185967063596
1116.906584333283	1586.1	3442.866666666667	89.84749832438595
1117.6154756045555	1586.4666666666667	3404.3333333333335	91.63454758050588
1118.3242927857516	1586.7333333333333	3370.633333333333	92.03395459238335
1119.0330358747062	1586.3333333333333	3329.6	91.35487232804635
1119.741704869254	1586.0333333333333	3291.266666666667	93.31269437981862
1120.4502997672296	1586.6666666666667	3248.9333333333334	93.2719182342015
1121.1588205664682	1586.2333333333333	1662.1	90.00052932001859
1121.8672672648045	1585.9	1661.0666666666666	87.38562949636933
1122.5756398600731	1585.1333333333334	1661.4666666666667	85.21586324865095
1123.2839383501089	1586.4666666666667	1660.6333333333334	86.54334666197462
