# Supplementary material for: Roblonski: A Material-Efficient Robo-Fluidic Toolbox for Rapid Photochemical Characterization
Source: ACS Cent Sci. 2026 Feb 6;12(3):333–44. doi: 10.1021/acscentsci.5c02027 (PMC13022720; doi:10.1021/acscentsci.5c02027)
Supplement: Supplementary file 2 [file oc5c02027_si_002.zip › BeerLambertStudy/Raw Data (Automataed)/BLEC Study (2025 Jun 12)/ZnPc1/ZnPc1_abs_summary.csv]

Concentration	0.004	0.0	0.004	0.0026680019865619755	0.001779558650074662	0.0011869665034006862	0.0007917072472638881	0.0005280691271188915	0.0003522223700488128	0.0
Signal	188.08860625548593	100.29443245760557	93.90329657709253	61.11942477208781	40.297399391098836	26.783875604875078	18.138942794454792	11.779402185718197	8.32897891079854	0.0
Signal	669.2505816289303	664.7260841475563	669.2505816289303	669.2505816289303	669.2505816289303	669.2505816289303	670.0044098852671	670.0044098852671	670.7581653766227	0.0
Signal	188.08860625548593	99.54061718747991	93.90329657709253	61.11942477208781	40.297399391098836	26.783875604875078	18.074074820346283	11.712715802106118	8.199544683341571	0.0
Wavelength_nm	S-CHK	S-REF	S-EXP0	S-EXP1	S-EXP2	S-EXP3	S-EXP4	S-EXP5	S-EXP6
350.15676104652283	146.64462123328929	133.8884742071153	16.58782766109806	10.184913017539941	5.957627135856114	3.7289370922294296	3.1369903808744084	1.8189369648576132	-0.16100434728508617
350.94059987097285	150.33319181555106	136.62803165637155	17.27114879687258	10.618365255699018	6.215478278756322	3.7735014809413343	3.2349222892040785	1.7602329588099792	-0.1844165179232391
351.72436682899485	152.36983636218244	138.09285378060446	17.591346270859646	10.765707159755607	6.335817861299063	3.8485718225073384	3.2748344341131173	1.7231449663630087	-0.12736448713565096
352.5080619184237	153.21246348813207	138.6029156691495	17.751192312294165	10.719849885020182	6.4257053542225435	4.000725630650692	3.2996497970455323	1.7794323883682779	0.012454464153691447
353.2916851370942	153.30489548877264	138.4813050692976	17.880361066282035	10.567791289308161	6.550514338220836	4.247660121695986	3.3580933825253254	1.9425844611498064	0.20398086439421093
354.0752364828412	152.97421906483424	137.98335264231235	18.025645688292286	10.384311785509567	6.722099185301488	4.576964054635198	3.480506608472652	2.181360123986906	0.40493079332702564
354.8587159534994	152.4121809391142	137.2853466432818	18.174751398083714	10.225173453840114	6.911586579347784	4.9473000014741615	3.6642416300794167	2.4398214169386563	0.5823072424460349
355.6421235469038	151.70661319558573	136.5026313220623	18.295243806405125	10.120508211276999	7.075105589721247	5.296644910242705	3.876387712697351	2.6579525465544407	0.7226359020597783
356.42545926088906	150.88918297409307	135.70919802785295	18.366268396506797	10.074155131740227	7.177303125873678	5.558603609872392	4.07289951419304	2.789247894273018	0.8286970953164285
357.20872309329	149.97706477455233	134.9489335999946	18.38807408603664	10.072020856177332	7.20322590978563	5.683548658895987	4.222148018959686	2.8122407033083476	0.9093576217321413
357.9919150419415	148.9991426242227	134.24252066305743	18.37171977549879	10.092136039053145	7.156617954275703	5.654417129949053	4.318905083013789	2.7327938923031354	0.9676011810924621
358.77503510467835	148.00404471618376	133.59799671869	18.318305141279183	10.11195296517866	7.051254991472305	5.485527529781493	4.3802758281508005	2.5756958343473286	0.9971148247776824
359.5580832793353	147.04144190029552	133.01627829582955	18.20847497307473	10.111895858368925	6.901512187249949	5.210221821141715	4.429776056134742	2.3714400210672437	0.9871387087209058
360.34105956374725	146.14392649485728	132.50136692080005	18.00741375108636	10.072140539629174	6.716177649614792	4.8628267658502295	4.476517682888698	2.141830951359495	0.9304082268075575
361.12396395574893	145.31377927387175	132.06092832480846	17.681575526512006	9.970453057748273	6.497828856467137	4.46939682039681	4.504554133735283	1.893949796023378	0.8282043121217129
361.9067964531752	144.52568805416072	131.6996926216622	17.216126353871488	9.783715926367634	6.246270664222962	4.050392124030253	4.477285202123042	1.6238254208568321	0.6908309782451738
362.6895570538609	143.744177843332	131.40920584252228	16.62481289011147	9.496252454502297	5.965028934840944	3.6296918140764802	4.357518157431784	1.3283911124698164	0.5364714822411827
363.47224575564076	142.9436049717171	131.1607289868457	15.951367413373205	9.112123118868311	5.667054432506816	3.2410276230189368	4.1314629633939575	1.0204771040469893	0.3924692039364288
364.2548625563497	142.1197341830218	130.90799921892972	15.262949880879447	8.662143279415972	5.376068997755269	2.9249467868398398	3.823862781999722	0.7357205657240371	0.2950480390186243
365.0374074538224	141.2882848903401	130.59943083766814	14.63754957597196	8.199551303392383	5.12283457524471	2.719658634734131	3.4951713950661514	0.5257138978034277	0.28447593728523657
365.8198804458938	140.47429853449898	130.19527239890323	14.144535054983763	7.783326891301826	4.939065794425304	2.650369739152538	3.2203769427443945	0.4383275263774067	0.3916338181638963
366.6022815303986	139.69902320762876	129.68229824049968	13.822215180138357	7.457109333953937	4.849751251435194	2.7209723708874236	3.059890336256956	0.49380688515228144	0.6231026295700133
367.3846107051717	138.96977266703243	129.07993877036705	13.661002951663733	7.234878720604897	4.8653461280653545	2.9098260923503005	3.035694721381006	0.670897182505243	0.9516981337088453
368.1668679680479	138.2780783824935	128.43394989091559	13.604593154014935	7.099140413877649	4.973903783026813	3.173043724713139	3.125279130723328	0.9141158860934411	1.3217523181140365
368.9490533168619	137.60583664945617	127.8030529969005	13.569184049665935	7.009069762509057	5.135542159064144	3.452925781050226	3.271687882761185	1.1530254008774676	1.6628666586990306
369.7311667494487	136.9371007376724	127.24055164723042	13.474173693982081	6.9149263186854455	5.287348614731741	3.6941667785330594	3.406228349573368	1.3278225160223798	1.9120163108238728
370.5132082636429	136.26909273014022	126.77837909299134	13.269421229694075	6.775889805472218	5.361385202424671	3.8587829842522012	3.472613134553697	1.408295637760446	2.0313111128445627
371.2951778572795	135.61440790489425	126.42105982848665	12.944929788523652	6.574461463253243	5.307922986405671	3.932221281589918	3.4403465952747467	1.3984900425159736	2.016723085471881
372.07707552819323	134.99250570694878	126.14858574641367	12.523905054083556	6.324724205609314	5.115174682515061	3.9201844467103797	3.309396341498541	1.3307693574799941	1.8963048058034104
372.8589012742189	134.4161675193525	125.92878769536213	12.04455713518989	6.065470914574945	4.813052568075804	3.8380528597005252	3.104412311193059	1.2485278667056434	1.7182157352061438
373.6406550931913	133.88297541691827	125.73105118021313	11.543901876159595	5.840707537987967	4.460159685817189	3.7014523725775064	2.8639789265898514	1.1864209558427206	1.533343667890506
374.4223369829453	133.37708745092885	125.53487049042172	11.049784206074747	5.679057530996644	4.121536314753911	3.523822886328688	2.628125517749808	1.156939947851626	1.3801079639769966
375.2039469413157	132.8803694991076	125.33029038160467	10.583447562594372	5.583346005968679	3.847454207733634	3.31912746865126	2.42738311113807	1.1500495532098114	1.2756816723562991
375.9854849661373	132.38261554151768	125.11306826971095	10.164365521181395	5.536335576367165	3.662197940635039	3.10602606931576	2.276115287127098	1.1450495770792202	1.2167903506374813
376.7669510552448	131.88558584967785	124.87992378927423	9.813207247649515	5.515316607422093	3.5647622378764225	2.9068694667338235	2.1734584567082464	1.125595959687601	1.1856526535547118
377.5483452064732	131.39921381991175	124.62780960215784	9.548832165293362	5.505338985220419	3.538416890345914	2.7398303642688973	2.110049850795974	1.0868566367849866	1.158367698115427
378.3296674176572	130.9359411194145	124.3551748391185	9.38153156175919	5.501927540124058	3.562478465074676	2.611407806591302	2.0784751317104764	1.0342449293265759	1.1123166722831428
379.11091768663164	130.5065609183871	124.0633386110158	9.305363944161726	5.5059938984214085	3.6198896805067164	2.5131814052638077	2.0800524191793244	0.9775197990444013	1.031770337611178
379.89209601123133	130.11866422741107	123.75533589960388	9.294562782894289	5.5169825488657835	3.698815390606896	2.4295981360521353	2.123767874082006	0.9270920905970286	0.9117559581939645
380.67320238929113	129.77579086011605	123.43551326036005	9.305221281513482	5.5282189794695	3.7889178114596973	2.3501388811364734	2.216539977658627	0.890562593068907	0.7586618837655976
381.45423681864577	129.47674473740724	123.1091386673925	9.28388098153465	5.527195031978408	3.877760902549838	2.279006814107575	2.3524581192608593	0.8699495813777389	0.5877059682133279
382.23519929713007	129.213531085938	122.7807057648628	9.184260141253233	5.50026235420242	3.9523951055731175	2.235899603212502	2.510762501258583	0.8596465066235481	0.41943539980623257
383.01608982257886	128.96985428200978	122.4500203700797	8.984937723690336	5.43766937992423	4.0035518596661746	2.2479269392491403	2.6659747670044993	0.8499453684964067	0.2757940984136269
383.796908392827	128.72040883770268	122.10772712449739	8.700991533804014	5.3376958279472575	4.031104304572281	2.3368067207122607	2.8028787470320964	0.8379974408466211	0.17970443597253904
384.57765500570923	128.43463589745494	121.73702389979155	8.378607338018838	5.205222500567544	4.0436844935452	2.5066642902749265	2.9225492854599224	0.8365468589729517	0.15167900546312296
385.3583296590604	128.0847634813276	121.32372310564436	8.073955102655148	5.046760419379197	4.052476394490952	2.736792988521529	3.0342653896574774	0.8718613741444017	0.20196560859336898
386.1389323507153	127.65677751466353	120.87002696726816	7.826927918703916	4.865858446750281	4.061957562572971	2.983476090235172	3.1384915992846203	0.9695318245952507	0.31887882055650607
386.91946307850884	127.15812745069032	120.40133264939503	7.647011501993475	4.664236660399752	4.063457923746412	3.191446907490189	3.2180915570806548	1.136738986182138	0.46370106026421354
387.69992184027564	126.61707685161059	119.96003601914948	7.517017519147132	4.447188800270538	4.035460980920334	3.3110845920688377	3.24384575769011	1.3534925576252164	0.5795066741390542
388.48030863385065	126.07330586995538	119.58839974480703	7.408975776101542	4.228130672619017	3.9514038794013118	3.3144734228791464	3.19119073781296	1.5800635160417187	0.6141671804041664
389.2606234570687	125.56302478318801	119.31164532813742	7.298607308573125	4.02615217576556	3.7919064577845916	3.200978080853872	3.053865986962947	1.7745133848841306	0.5435160824267058
390.04086630776453	125.10581696597478	119.13133368412022	7.169162616492244	3.856361408993365	3.556160089826875	2.9912336982327616	2.844843141804205	1.9089796440265019	0.38143747392253147
390.82103718377294	124.69856078732278	119.02872683435545	7.0098469148884845	3.7226844558907715	3.2675954197805197	2.7152924224952955	2.589454126232525	1.9787247795732128	0.17173401267230304
391.6011360829288	124.31961284413401	118.97604215750515	6.813998673649195	3.6159545863401803	2.9677305488319803	2.4012780520252477	2.3141178070075057	1.9967513574602265	-0.03339112760311025
392.3811630030669	123.94157727370137	118.94518084568185	6.583751161466594	3.5211314661821262	2.701772859527324	2.071103367873249	2.040716068259826	1.9834223477411257	-0.19209004147101894
393.161117942022	123.5456099225705	118.9119289748893	6.335337049773614	3.4269327609308533	2.5029152462900015	1.7432941055611337	1.7853443833687521	1.9555426496092565	-0.28036849691960697
393.941000897629	123.13185086140531	118.85619095403717	6.097563492055357	3.3316448584199776	2.3828066887197252	1.4368742049712182	1.560223232417755	1.9223403124255896	-0.28715302927686537
394.72081186772266	122.71830908882006	118.76252761909822	5.900709844629532	3.242723101100623	2.3321863467144084	1.172410277218745	1.3760625373538886	1.8886866038492087	-0.20574246504193638
395.5005508501378	122.33118539302471	118.62343701029864	5.762128667802955	3.1713414912587012	2.3283614439868927	0.9683007701521831	1.24418642424925	1.8607686625910702	-0.031283801013358925
396.28021784270925	121.99179831676084	118.44398244236777	5.676598969896574	3.124630469839346	2.3434001154179214	0.8341591343063897	1.1748975111790685	1.849038110636755	0.2326335043042036
397.0598128432718	121.70816979919947	118.24327252324275	5.619581607223537	3.0996951835710007	2.3504545143069464	0.7668483455676949	1.173189248332264	1.8657793722014162	0.5638108952374665
397.83933584966024	121.4753179163474	118.04938199996532	5.560416638008434	3.0831393145538613	2.3290793933367837	0.751342674734147	1.2324631005464397	1.9173102725629576	0.9171643063705801
398.6187868597095	121.28215321231032	117.88935641327404	5.475863973082454	3.0555435185771813	2.2694037965817273	0.7668239822386482	1.331349082232549	1.9966697033077025	1.2331501720080809
399.3981658712542	121.1177669603548	117.7781978206622	5.356490818310306	3.0011592485469123	2.1765806450981415	0.7948158803441174	1.4378089136183831	2.081309694920918	1.4562567425053459
400.1774728821293	120.97261231019347	117.71321238427156	5.203353408922354	2.916048181926925	2.0707787083521936	0.8255603834968355	1.5194956120906937	2.1408693990145764	1.555709572551109
400.9567078901696	120.83462521166282	117.67679690885794	5.01958441650315	2.809415041428906	1.9804264849297226	0.8591378566732999	1.556433621809461	2.150252024836348	1.5373920131007281
401.7358708932098	120.68637977192449	117.64594761435913	4.804145009215674	2.696910898078926	1.9296698603970412	0.8985795795359621	1.5475754963813415	2.1022901807282466	1.4403146496390207
402.5149618890848	120.50700142273274	117.6040525101401	4.552684521683432	2.5883764326107865	1.9270900578290338	0.9392121555636095	1.5072100854355313	2.0093718950617614	1.318459129177569
403.2939808756294	120.27945501143756	117.54811663838579	4.263817746302138	2.47944034444356	1.9597517812057674	0.96140748065325	1.452983509687499	1.8927243914609306	1.2165495358240435
404.07292785067847	119.99725002492269	117.48642209584898	3.946640468395927	2.3545280286917745	1.999574753065943	0.936662298011953	1.3958845592873246	1.7686005971325613	1.153306787778277
404.8518028120667	119.6673451832825	117.42767916568795	3.6247848781179783	2.200025004477638	2.017351683274015	0.8464237071083005	1.3392400404780034	1.6416256945742305	1.1194912816634854
405.630605757629	119.3086405274617	117.36905207820999	3.334179575438867	2.019230916122865	1.9982413871885996	0.7018086933985899	1.2871377710430352	1.5097518767720715	1.0908839735418638
406.4093366852001	118.9478658765911	117.29366677055079	3.113220281815728	1.8359500941731994	1.9469824353386116	0.5470735167748586	1.2513042423973673	1.3732481987518668	1.044809557095732
407.1879955926149	118.61306721895903	117.17993614756344	2.989387865467407	1.6848351609934156	1.8818453643210376	0.44011655072004885	1.2503680119968408	1.2388936560148949	0.9710470703547287
407.9665824777082	118.32637305463447	117.01711833816958	2.967659047007828	1.5926885038238936	1.8211473408368306	0.4202133591165591	1.298264744228959	1.1158092486648314	0.8719917221567499
408.74509733831474	118.0974661518305	116.8148186258461	3.0264959140400833	1.5654816014347546	1.7734197462520171	0.4860390760176472	1.3925839699775793	1.0093626828344497	0.7571002043882942
409.52354017226935	117.91933252017958	116.59906166493039	3.1243927267826592	1.5876132046879547	1.7369015796468688	0.5978195506694277	1.5126785316040952	0.9199962273867328	0.6389036710870357
410.3019109774069	117.77018280244839	116.39877801041068	3.21411456295165	1.6319280413449633	1.7049999583215936	0.6998464554073394	1.6283348317760442	0.8467542911710808	0.5327492639685545
411.08020975156217	117.62143202140005	116.2318138476979	3.258091539571595	1.6727473179732613	1.670795116056837	0.7480072302793701	1.7142048153541936	0.7918607393676353	0.45776193803068566
411.8584364925699	117.44921727799583	116.10106969498733	3.2365597766956995	1.6914208121342114	1.62651769737478	0.7258354076766977	1.758028985566412	0.7588404402371083	0.4315066815063773
412.6365911982651	117.24521774173945	116.00035459699505	3.1467338390702935	1.6751798659111188	1.5622122776879337	0.6437782701638639	1.759579113764886	0.7472958815020547	0.4602673736660563
413.4146738664823	117.02000968765138	115.92438082296029	2.9960981539573908	1.612792448825033	1.4684074133736829	0.527798165991797	1.7229746439334264	0.7475985102624065	0.5293857087308851
414.19268449505654	116.79793540034028	115.87319242692342	2.796659480722184	1.4959473489022486	1.3447476948469017	0.40737485911104443	1.6527428129074195	0.743310391669155	0.6042113169493888
414.97062308182257	116.60496457218044	115.84784109966093	2.565134696181161	1.3261985963159049	1.208923499890389	0.3097521319978114	1.5569118012246008	0.7219442166536254	0.6443185207914723
415.74848962461516	116.4562324786294	115.84239828872646	2.3270466288140312	1.1218101502562519	1.096042986786415	0.26071589554436514	1.4546471078075314	0.6856486057565121	0.6242707214079672
416.52628412126916	116.35012738236419	115.8409786475804	2.116769975490982	0.9158748067751361	1.0449728595394845	0.2844441856210125	1.3771935978242595	0.6526328565701505	0.5479304427597071
417.3040065696194	116.27118171184199	115.82387288495518	1.9700758343355034	0.7444259890563245	1.0788388361151249	0.3992995624486184	1.3575939702468531	0.6458672842988307	0.4468750603681144
418.0816569675006	116.20052995585777	115.77934490690151	1.909865607436089	0.6320534170871781	1.1913582581260016	0.6098767708170527	1.4135570841894918	0.6757809800016759	0.36411443463474313
418.8592353127476	116.12772988160465	115.71215373482983	1.9346586525064424	0.5852377870311756	1.3487708079741765	0.9010300872986505	1.5357090891383791	0.7310643971262039	0.33480915948801737
419.63674160319533	116.05747025523905	115.64242796012098	2.0179781666203667	0.5969092212517637	1.5054665561014247	1.2393375587178355	1.6903593389945542	0.7840015314569371	0.3748191753350909
420.4141758366785	116.00864212332772	115.59677125761887	2.1202644284127814	0.6564900045670186	1.6235564536432037	1.5810880193862147	1.835285256752016	0.8080509018281248	0.4809167234465974
421.1915380110319	116.00714860830624	115.59838125088143	2.2062337616010126	0.7560676766822496	1.6852201421684896	1.8831592612435202	1.938009705358425	0.7939711042343731	0.6373473712871771
421.9688281240904	116.07662593659896	115.66135832300617	2.2588719885634845	0.8915540688678476	1.6946704883474695	2.1115963981008576	1.9870946102063982	0.756037261036397	0.8225612244491032
422.7460461736888	116.23175515707626	115.79103353526783	2.2826207502250497	1.058783147158323	1.6734353695786126	2.2488082328085994	1.99271307599993	0.7252473375481685	1.012828186443798
423.52319215766187	116.47579120955069	115.98690868667725	2.2966564459631655	1.2514213670556558	1.6521598320591693	2.2979857470884326	1.9793645373603397	0.7344422133258774	1.1859868911220275
424.3002660738445	116.80186017479042	116.24596762459689	2.322486374288914	1.4610337412828187	1.6610730682211	2.2833487507645316	1.975175753889701	0.804076061069452	1.3254882664892875
425.0772679200714	117.19562218476469	116.56462341294583	2.374001522208218	1.6778071106794101	1.718538058856197	2.2427830492191276	2.0021003036404323	0.9351443613586241	1.423844545940426
425.8541976941775	117.63921904816345	116.93911234713475	2.454125487599015	1.890619366105895	1.822077895626009	2.2139003494016265	2.0685222847266687	1.1113892984095486	1.482182531650011
426.6310553939975	118.1149850436124	117.36464464148457	2.5576258534833727	2.0855961598828543	1.946609785366988	2.2187246364791093	2.166523326822997	1.3079084617603343	1.5064197334539244
427.40784101736625	118.60804655136371	117.83360555159749	2.6753616518714836	2.246084592372725	2.0533671403548794	2.255366673210048	2.2739582282279116	1.4996820747747819	1.5027359456615272
428.18455456211865	119.10528885571344	118.33335203210073	2.7965806541206604	2.3548278110681906	2.105791800277075	2.3009391706792286	2.3611221823361603	1.6658819776936582	1.475845781420844
428.96119602608934	119.59147633307991	118.84483187889137	2.9079528360879294	2.399108410639755	2.083526015360391	2.324366623503664	2.4001218824109856	1.7901530202108376	1.430089723057307
429.7377654071133	120.04396694711066	119.34218733172041	2.9929291609000614	2.375962312772657	1.9892785985458943	2.3026871589677995	2.3746694101143646	1.860549552749461	1.3714018854849002
430.5142627030252	120.43176299123131	119.79367187142422	3.035474527151379	2.2948635573303022	1.8463105823655752	2.232590433315494	2.2870311603146263	1.873265608233723	1.3089254061957405
431.29068791166	120.72162499691686	120.16412665254055	3.0270942786290647	2.1766001835821243	1.6901122912250202	2.1319263572360256	2.1589604995283764	1.8372208802705643	1.2565630201970492
432.06704103085235	120.88784840678994	120.42050461501046	2.9720310115064734	2.0481749931827267	1.557206461927919	2.0306676751130084	2.0258078350115056	1.7745103220807152	1.2318152090753216
432.8433220584372	120.92123620762554	120.53926541392002	2.886015870226288	1.9365658523747413	1.4749888385950953	1.957180635382386	1.925296247426104	1.7141094240822383	1.25234134679269
433.6195309922492	120.83152961442681	120.51478024004169	2.7878971094341836	1.8614145006669673	1.4542718261746899	1.9258387673173871	1.8850074217103128	1.6805931158850314	1.328620845282444
434.3956678301234	120.64416077966526	120.36434467061201	2.6898725184831704	1.829633474088567	1.4875254220260246	1.9327685749324957	1.9143133114278328	1.6851894235008444	1.457484183550747
435.1717325698944	120.39479091769896	120.1272408133886	2.5928119673811665	1.8331575687994643	1.5539896686359214	1.959013773267202	2.002863100617745	1.7237408863228296	1.620532647938873
435.9477252093971	120.12440342729566	119.85735534438523	2.489784948968193	1.8524808399193802	1.6284881007910315	1.9791323415473698	2.1256965523817257	1.781102006358438	1.7895285339304934
436.72364574646633	119.87521769944664	119.6121166311298	2.374233309163273	1.8656730623413864	1.6900396229613364	1.9700581156132415	2.251459135770844	1.8385443837155577	1.9359407095231091
437.49949417893686	119.68510853676348	119.440251822265	2.2484966168929645	1.8590195933926452	1.7279091598310146	1.919653013433546	2.351806090692378	1.8812814954965944	2.040504638631006
438.27527050464346	119.58037259842112	119.37270595279682	2.1261052695705303	1.833008014707417	1.7429774199137142	1.831577260471903	2.4091177142267384	1.9027207234768753	2.097994741260081
439.0509747214211	119.56897767928012	119.41672112246525	2.028361438610432	1.8011752253431865	1.7474288355268328	1.7258498940700377	2.4220340863253824	1.906614523472399	2.117244513206245
439.8266068271044	119.63831138920581	119.55501498849293	1.9766417874389361	1.782028828884222	1.7604368387745666	1.6325801618033466	2.4053668922075815	1.9047927734444556	2.1163908384327073
440.6021668195283	119.75905798545101	119.75055198599556	1.9841277873466368	1.789208461458415	1.8005336471852758	1.580070034636094	2.3832461949001953	1.911509553415513	2.114973020318075
441.37765469652754	119.89323517732893	119.95631311974041	2.0505218283046247	1.8248440099011276	1.876170259113593	1.5821752254951065	2.3772918099615623	1.9358010854667498	2.1252260295490117
442.1530704559369	120.0026823174241	120.12700299348921	2.1619199605202652	1.8803202361385303	1.979437472571007	1.6318547025612702	2.3961168575873444	1.9773063609246435	2.147330321574046
442.9284140955914	120.05576147691849	120.229733946122	2.293854862410342	1.9414114504389346	2.0877149143943967	1.7041433294719752	2.431873628923725	2.0269598435534135	2.1702102226500415
443.7036856133256	120.03183802406022	120.24924018298637	2.4171265057897955	1.9953167919512111	2.173300278278674	1.7683148532310469	2.467021792686623	2.072281014222199	2.1790273864623373
444.47888500697445	119.92503389490543	120.18746990949178	2.504683864695693	2.034382789283484	2.2158410832683018	1.8012264997149998	2.4856741746640125	2.1039144552917293	2.163196632320279
445.2540122743727	119.74641056814582	120.05846245542575	2.538700323616098	2.055892404986821	2.209981123299258	1.7959949680028018	2.4833055721349098	2.1190328622691226	2.121975605808501
446.0290674133552	119.52210813020571	119.88139842220446	2.5166385576636543	2.0596330253777495	2.1649551328827243	1.7626054566304248	2.4690447567329414	2.120987626611665	2.064213195056496
446.8040504217568	119.28557616898938	119.67461290194836	2.452927904470968	2.046169745167461	2.097689959520622	1.721337853435216	2.4608102186948884	2.1162530056369775	2.005005962498416
447.5789612974122	119.06614828088125	119.452075278996	2.374312217799755	2.017333135568805	2.024502030742582	1.6938601664217288	2.4760364680930564	2.1110483525411325	1.9600243142978968
448.35380003815635	118.87893285636383	119.22213096955292	2.310516827552192	1.9785838173078645	1.9565231812906347	1.6962395362407108	2.523574807783973	2.109705988247555	1.9407651220278979
449.1285666418239	118.72206872312867	118.9889875239393	2.283714097903797	1.940507800828172	1.8986748558598094	1.7347461009112521	2.5999125503911955	2.114621507992311	1.950683132579769
449.90326110624983	118.58173710427457	118.75555385726639	2.3017875659018188	1.918014669143588	1.852169990211138	1.8043683838062776	2.690638415618835	2.1271353986757333	1.984032496106778
450.67788342926883	118.4419181059879	118.52690178990052	2.3575257444736906	1.9258797262412486	1.8169460861114857	1.8895355003437544	2.7762821643288476	2.148118257533497	2.027818883971989
451.4524336087157	118.29310524150864	118.31221146178552	2.4328005537105923	1.9718735812641057	1.7933779867948232	1.9675214244085453	2.8389061939659257	2.1771075558037296	2.066754248258917
452.22691164242536	118.13542723654986	118.12399026302379	2.5044336237123446	2.0505974843852783	1.782069987500691	2.0151416709535113	2.867357638818092	2.2105413953393764	2.088342411054839
453.00131752823256	117.97618078765328	117.97378715379259	2.5500987779219884	2.142690165331331	1.7827452043668472	2.0175922293445154	2.8593221316647828	2.2406916900252725	2.086384069213281
453.7756512639721	117.82414077770339	117.86658787215347	2.5530539498556095	2.221701430706645	1.7930262286028409	1.975254186163852	2.8209793855862983	2.2569753725920947	2.061698788507343
454.5499128474788	117.68443636530938	117.79679515363603	2.5063369525398542	2.2652993357784794	1.8082928697739789	1.9045153568382602	2.7644740042495073	2.250354579827487	2.020988562480156
455.32410227658755	117.55576987565667	117.74813142408975	2.4153685541183876	2.2649680068700917	1.8227011197188716	1.8309014889474184	2.704326717972066	2.2188624836010575	1.9750020721980945
456.09821954913303	117.43048601801617	117.69829061939629	2.2965730508874884	2.227212376603049	1.8302542334538714	1.7773195827250134	2.6528025236120243	2.1706732814279235	1.935609064416326
456.8722646629501	117.29656591027053	117.62613330491052	2.1719281835250968	2.1671662719577824	1.825452325534357	1.7539419645134302	2.615720335151252	2.1221165722417084	1.9126356853426216
457.6462376158736	117.14159611070065	117.51839809819884	2.060381160826225	2.0993463993299883	1.8036341027473952	1.7551958037761892	2.5906774664828873	2.091249056336835	1.9110860695466698
458.4201384057383	116.958046113462	117.3729393876527	1.9709302452913136	2.0328362336151287	1.7615665405627965	1.7650865874558974	2.569134435358194	2.0901406089920584	1.930358043403217
459.1939670303791	116.74786485730141	117.196875054359	1.901121691863196	1.9728474992710971	1.6986345861671452	1.7677738225437736	2.541700897714435	2.120871554126552	1.9663841316467057
459.96772348763074	116.52320626682075	117.00192534957947	1.8414173836770402	1.9244373583353678	1.6175138519259207	1.7557567688278368	2.5029842092184964	2.175268934623986	2.0142733332132536
460.741407775328	116.30201923427288	116.79943190135909	1.7825500930084814	1.8931729648497395	1.5240622092244251	1.7321049351544104	2.4533857007210145	2.2386132741388423	2.069319100418298
461.51501989130577	116.0994042777527	116.5980012728187	1.7210473162283932	1.881046015992652	1.4263848152690741	1.7055838676160278	2.396710302746257	2.2935578048454914	2.1254202490832057
462.2885598333988	115.92107243851271	116.40295966519639	1.661273331685237	1.88319070238407	1.3349066545472539	1.6849205135890344	2.3368873918687285	2.3247306218665074	2.1735606285423756
463.0620275994419	115.7631613420823	116.21733193389952	1.6127360221359623	1.888504525681853	1.2621566096506456	1.675011255158509	2.275859303734393	2.321361037149515	2.2026109029000764
463.83542318726995	115.6181214180499	116.04276669485401	1.5851964520559818	1.8855535758697215	1.2211073142263587	1.6772324462899064	2.214124973099544	2.27833601428145	2.20288072639039
464.6087465947177	115.4821279260351	115.88068367207607	1.5830657648856743	1.8683397258906353	1.2206457647692162	1.6906051938745748	2.152594841508204	2.1955146530365397	2.170209505276304
465.38199781962	115.35842234589983	115.73382159922548	1.6018308306008322	1.8378184865481728	1.2598542882838473	1.711776764030617	2.093632971523789	2.076200747508736	2.1076441586210706
466.1551768598116	115.25407114399465	115.60706381219391	1.628807845896901	1.798282601164857	1.3255502664836314	1.7344324325701592	2.040523463004334	1.9271890886496976	2.024176736204808
466.92828371312737	115.17306142315977	115.50666598830884	1.6477348524887816	1.752905390712101	1.3956324288818536	1.7497096479601595	1.9960598308844055	1.7597897515732654	1.932316823177601
467.7013183774021	115.11088823738349	115.43652358062664	1.6459663707811103	1.7033991653537157	1.448173296896499	1.7499163653643421	1.962039264362133	1.5921379017627544	1.8461353903810789
468.4742808504707	115.05445279773336	115.3935361668724	1.6198313883380706	1.6538377139889633	1.4713302212353199	1.7331925064288924	1.9401340708713946	1.448881473143274	1.779505028955029
469.24717113016777	114.98743424204886	115.36500063595203	1.5765809276691272	1.614463391524069	1.4687670443351806	1.7056033543812106	1.9335113801628268	1.3574077791152206	1.7438264095725202
470.0199892143283	114.89807399613696	115.33052849986052	1.532171612349785	1.6007607322322457	1.4575514703576147	1.678571571454512	1.9474050751742737	1.3403988094713952	1.745180296725394
470.792735100787	114.78499073628926	115.26822714046764	1.506770066546494	1.6267948577289957	1.4593619487573193	1.66278476637396	1.9882244145798609	1.408104647774735	1.782091742155174
471.5654087873788	114.65815644205395	115.16249161465505	1.5190065605765852	1.6966834673486488	1.489648047112766	1.6623728877354438	2.060576147462541	1.5528339056762093	1.8456674397551893
472.33801027193834	114.53461979001594	115.00956651875958	1.5804429368337765	1.799964622921081	1.549997608838794	1.673277566575024	2.1636443748169683	1.748599089835281	1.9220194802174433
473.11053955230057	114.4307629015746	114.81890541276337	1.6905857307662018	1.9138125722864316	1.6270546559939731	1.685764509208937	2.2882727245570464	1.956168141676713	1.9955743303092532
473.88299662630027	114.35527688355752	114.60988947857385	1.834793596662351	2.0108513493723166	1.6978870780139772	1.6893278115038584	2.41744400858596	2.1323613155658734	2.0520642448684043
474.65538149177223	114.30639177320613	114.40634031434769	1.986615962632726	2.067071423882382	1.7387537959735084	1.676328246324701	2.529535241235479	2.2409516980730046	2.0804489021442407
475.4276941465513	114.27383181153502	114.2303135439245	2.1145643097343907	2.0676783378699355	1.7337549824823952	1.64328081772436	2.6045195631095623	2.2624097606103675	2.074518428995688
476.1999345884722	114.24390800475848	114.09793302665264	2.1899537006339074	2.0079696808881238	1.6791547789437828	1.5888232680606933	2.6288937199537656	2.1983903121611235	2.033042718413256
476.97210281536985	114.20404250230477	114.01656160324808	2.1943267784438802	1.8931541278498827	1.5833506363774035	1.5118800317343783	2.5986549912087327	2.069566996255247	1.9596770546893225
477.74419882507897	114.14520973132112	113.98367149472121	2.123909149710059	1.7378505365927168	1.4633860265221017	1.4122280833710192	2.519458393108323	1.9078234665127525	1.8624393316343912
478.51622261543446	114.062414352026	113.98731839094889	1.9907926280210688	1.5652269800494452	1.3397509226466013	1.2935625244460596	2.405814837872853	1.745932435621242	1.7528250506183127
479.2881741842711	113.9546295442464	114.00835783257799	1.8201883528991942	1.4039473026659692	1.2314536275007555	1.1672901681741337	2.2792317452525452	1.6093728435482717	1.6441308748064642
480.06005352942367	113.82460583644618	114.02531896327436	1.6433566112657019	1.281302686383782	1.15143788382953	1.0521311906640136	2.1635820867398934	1.511147506101139	1.5486513886586977
480.831860648727	113.67886432524247	114.02008628787301	1.488103181467224	1.2146200724650527	1.1037274247361495	0.9690616582111176	2.0782251798603966	1.4512462165450586	1.4748428220796086
481.60359554001593	113.52622716339812	113.98263558379564	1.3706403038526105	1.2051045627868007	1.0835121408176178	0.9330186057341621	2.030988320499887	1.4193418542035658	1.426034529520237
482.37525820112523	113.37533507697319	113.91203651723615	1.2935208817170434	1.2386495678472471	1.081619799026825	0.9474205728782721	2.0160019307948005	1.4011190475504094	1.4014232294052533
483.14684862988975	113.23256671979415	113.81342420325929	1.2503645076002101	1.2935023256758313	1.0915695554617173	1.0046332431841023	2.018722984937966	1.386260388544713	1.3991276519793132
483.91836682414424	113.1001502968731	113.6937452873363	1.2332445661763245	1.3498956385736562	1.114620068628568	1.0908656737609306	2.0245413149183804	1.3747133575579369	1.4174665588584219
484.68981278172356	112.9758224588385	113.55907740854124	1.2379204782654227	1.395487454695953	1.1590391412402425	1.1916043294389738	2.0260933050541183	1.3772693984914497	1.4540664396874377
485.46118650046253	112.85386664709905	113.41555928470214	1.2634173545567933	1.4242090660435025	1.2323187180597586	1.293693874677814	2.0237982083248767	1.4084392248194462	1.5027101069539555
486.23248797819593	112.72760468205999	113.27166375504248	1.3087211704464181	1.431889535036916	1.331608843789354	1.3849819097291203	2.0207553221759866	1.4755412597159818	1.5517634392881234
487.0037172127586	112.59195356665526	113.13870081774122	1.37007788155465	1.4138433708944405	1.4388850932475918	1.453938990011153	2.0169978262802317	1.5701718117430659	1.5859686509468816
487.7748742019853	112.44501557074388	113.0276636112498	1.4413963121073863	1.367834720064451	1.5255012763531965	1.4918597586609792	2.0074001115093836	1.6688497302847196	1.5919296677990218
488.54595894371096	112.28791440310131	112.94408748970254	1.5163118852803876	1.2993390688869084	1.5643113488414855	1.4964492622475802	1.9851703495380377	1.7426349145569304	1.5633442228602377
489.31697143577026	112.1235979070786	112.884587404162	1.5899660933982318	1.2242690265043592	1.542745850594855	1.4743148188194937	1.9477929379208092	1.7705710578289882	1.5038035965035021
490.08791167599804	111.95666189799748	112.83760132333944	1.658617921523728	1.1657295600445678	1.4690856163797292	1.439633153376903	1.9009366352349701	1.7485337689843163	1.425905804011947
490.8587796622292	111.79413304610111	112.78815901270067	1.7187518923001193	1.1458164856214097	1.3688417364355843	1.4090221440809785	1.8575902974415897	1.6894297559610862	1.3474518304474117
491.6295753922984	111.64604461071123	112.72411972099019	1.7672158801249225	1.1768219227816274	1.2733363706807523	1.3944995526413209	1.8328407385594687	1.6151191091986732	1.2858289316452414
492.4002988640406	111.52433486908033	112.64021132209542	1.8030767645381331	1.2564534294783272	1.2071978380472927	1.398634431377971	1.8374690839605705	1.5460470002520168	1.2528497035070245
493.17095007529053	111.43881407950478	112.53911104741871	1.8289894203420687	1.3681991123091564	1.1803101096231785	1.4134309291736145	1.8732550927573897	1.4938496130735075	1.2508727453116677
493.94152902388305	111.39264045282464	112.42912858121944	1.8506651416617785	1.4867043284830004	1.1869910730167277	1.4234406912945872	1.932197264368483	1.459865553805784	1.2724152415584484
494.71203570765294	111.38034096900371	112.32039440911166	1.8736622536646905	1.585059109448764	1.2109400024210828	1.4114307108585251	1.9988267806983941	1.4386402021357867	1.3036133448768936
495.482470124435	111.38992885384988	112.2209085247015	1.8998279658674448	1.6422755162392235	1.2331383495808979	1.3648036679474842	2.0560878416213058	1.4238350594479101	1.3303651133209513
496.25283227206404	111.40758895965253	112.13408030222837	1.9258453556307984	1.6485989246539106	1.2390992099989404	1.2814961179712157	2.0915450111259304	1.4127552688846663	1.3439536932850729
497.02312214837485	111.4217487798445	112.05791414276631	1.9449818027657244	1.6083108020280434	1.2238946621709346	1.1729926345264232	2.1024603758851867	1.407285037442719	1.3437842082724245
497.7933397512024	111.424277502571	111.98612212447472	1.9503421792610567	1.5389634637464127	1.1928399975251125	1.0629767206999219	2.0959865494285737	1.4109394296433209	1.335585861958478
498.56348507838123	111.40957094593405	111.91112523449638	1.937071344666407	1.4661231552422294	1.157349211661483	0.9801276909586534	2.0830454941336	1.423637782019938	1.326714429527442
499.3335581277464	111.37323383839222	111.82753782335817	1.9030564924820652	1.4144492507914919	1.1280740211182092	0.9473662146097013	2.0695313405911833	1.4381102258214753	1.3207969161291402
500.10355889713264	111.31156713463152	111.73463430660317	1.8490341922925921	1.3982836738503295	1.109522397338253	0.973010123519515	2.050791664445228	1.4418269471072165	1.3155717095682036
500.8734873843747	111.22264650001068	111.63596613896964	1.7792851804377818	1.4166869031222689	1.099289623797759	1.0484814566782745	2.0142699373063806	1.4238671403764158	1.305193454876985
501.6433435873074	111.10768615666873	111.53658308778307	1.7024661746909828	1.455781471278712	1.092726708434924	1.153288470744144	1.9494074056595423	1.3826781716773695	1.2856801766553616
502.4131275037657	110.97212357264468	111.44008865869804	1.6304088934189167	1.4963683131651493	1.0881742745913527	1.2633452221200656	1.8579215723293458	1.3283070800185754	1.2593826518078117
503.1828391315842	110.82617903452794	111.34731136399712	1.5746973401649171	1.522441230429564	1.0889813865937867	1.3584232563857483	1.7572031072044894	1.2782691941121982	1.2355460749773073
503.95247846859786	110.68357951722203	111.25712371512377	1.5419897020514526	1.5258956056203203	1.1001630072646265	1.426061344525607	1.6743935196016793	1.2497822074315366	1.225782030918694
504.72204551264144	110.55861590728824	111.16822135540527	1.531452327548621	1.506611841293676	1.1230116077779115	1.4623320200620924	1.635283964153217	1.2536262998137317	1.237891185955064
505.49154026154974	110.46234825683482	111.08042707581644	1.5361234514049613	1.4695891693811944	1.1515337322392298	1.4705619366432927	1.6540099819266914	1.292170608100463	1.2715019184294363
506.2609627131576	110.39934312311827	110.9947599246548	1.5477413026054165	1.421908766342014	1.1745723871909348	1.459578083048001	1.7285776774807573	1.3605232155184126	1.3193574767700085
507.03031286529983	110.36641171194839	110.91271652635051	1.5617994253439917	1.3705179594118562	1.1818840944616795	1.4410329685432117	1.8434171074072054	1.4481071705741613	1.3721861999353848
507.7995907158112	110.35369067862842	110.83487489223153	1.5793332969621616	1.3221142752989152	1.1710226222589455	1.4266089915841889	1.9759358725267475	1.540560017802008	1.424799533121032
508.5687962625266	110.34793881188756	110.75950179104719	1.6041137446946152	1.2843857028340437	1.1508782910670732	1.4253718428532807	2.103801598543285	1.6229879608782483	1.4792568695710173
509.33792950328075	110.33696589557351	110.68244959479222	1.6375980918668347	1.2665213611739432	1.1390206297775052	1.441880802137561	2.2098687858799195	1.6842685086024574	1.5426814283833892
510.1069904359085	110.31379634006667	110.59899968281896	1.6751697905858833	1.2773159157242446	1.15351997083296	1.4749809534619942	2.2834572953486685	1.719751230484306	1.6206838899254024
510.8759790582447	110.27853269848383	110.50735987600477	1.7065848579646996	1.3201832836538188	1.203462307652373	1.5180060421220674	2.31929066078186	1.730808126656953	1.709899109316865
511.6448953681241	110.23610364343702	110.41118295332598	1.72149913873767	1.3889364555399197	1.2840037362508525	1.5609241300087149	2.3161132361317414	1.7218567996969085	1.7953874368143516
512.4137393633815	110.19127961231641	110.31888985458238	1.7158692690764354	1.468356948519613	1.3792159392481125	1.5942934315023223	2.27716051114362	1.6983254445390656	1.8555916642391992
513.1825110418519	110.14361666488277	110.23973346246987	1.6949033065304207	1.5401345909808128	1.4708898737664668	1.6131728752133228	2.2115329539234097	1.6669250826963093	1.872873719903538
513.9512104013698	110.08601277338978	110.17929387049769	1.6700583316171134	1.5914110129099015	1.5473928544881232	1.6185658845652426	2.1345699905451028	1.636527891923805	1.8430168643735954
514.7198374397702	110.00821442431084	110.13653089772818	1.6521520884313503	1.6205172961723378	1.6081006777892526	1.6161853169569156	2.065545222025804	1.6175115660683446	1.7789222061957446
515.4883921548881	109.90376173940186	110.10432821702094	1.6452272667866623	1.6364881848639925	1.6611152528714541	1.612537986657145	2.0227393868061085	1.6185677168428043	1.7057789680027327
516.2568745445578	109.77628364481741	110.07262581184114	1.6459183802213317	1.6532458585175362	1.7167672845557576	1.6118732859284535	2.017471652590501	1.6429780214332368	1.6506455820652945
517.0252846066146	109.64124448849806	110.03298558740437	1.6475141445472303	1.6812708452747103	1.780561710947211	1.6136033482332124	2.0493027325809265	1.6859581446969258	1.631199314790308
517.793622338893	109.52166873364506	109.98260183480133	1.644883339549395	1.7212791413281963	1.8481346902132998	1.6113189144626148	2.1052086343078713	1.7350268046124029	1.6478998458517538
518.561887739228	109.43954371543235	109.92602658019831	1.635845795710324	1.7632672305550585	1.9052205247072749	1.593750121840941	2.1630251161474376	1.7731507868208496	1.6837452250599227
519.3300808054544	109.40657891810103	109.87332297923908	1.6189790855880943	1.79095556728943	1.9320688076457913	1.5479886687486442	2.198951199968775	1.7839633822898122	1.711768203471081
520.0982015354069	109.41859308755005	109.83516557146874	1.5914736458061185	1.7895736118482404	1.9115072412469374	1.46522081840682	2.1961862768583416	1.7578078033635904	1.708351057298927
520.8662499269203	109.45665726597556	109.817252491519	1.5507572825595162	1.7528349343250227	1.8363829185166622	1.3469181796797471	2.150257199912261	1.6959501244171094	1.6654598371711415
521.6342259778296	109.49406271919375	109.8165697295229	1.4996066075044183	1.6865633825564288	1.7137799830487381	1.2085464385372973	2.0696741747844953	1.612029454786665	1.5959494532419285
522.4021296859694	109.50675946999513	109.82203221751108	1.4495198385051822	1.6065380896214805	1.5633151667459515	1.0770512525207607	1.971631841661761	1.5284858883947834	1.5276419344581456
523.1699610491747	109.48204319862427	109.81972759838405	1.4170410688857658	1.5312080034555606	1.4100776057113507	0.9811757954618656	1.8747768571739414	1.4680817337736443	1.489241969009825
523.9377200652801	109.42191352134918	109.79991423373255	1.4142143589228908	1.4720964043580267	1.275585491323696	0.9384197037397826	1.7928266472620038	1.4439029502272973	1.4958035197904849
524.7054067321207	109.33948600934157	109.76203822115382	1.4392635812109944	1.427508772525627	1.1708946858435922	0.9455668142781803	1.7311516767105672	1.4521646142028573	1.5420110822347795
525.4730210475309	109.25157230393725	109.71415397091924	1.4755418555400865	1.3845951762506132	1.095393775614724	0.9793473320439148	1.6879598888923084	1.4736177851278853	1.6070741228895145
526.2405630093459	109.17110069151603	109.66712386252205	1.4997066252831956	1.3295693426290143	1.041674820867243	1.0078545386372753	1.6587882953579225	1.4830985909096626	1.6672529466155765
527.0080326154003	109.10358614015568	109.62803888542457	1.4943662795367771	1.2587819417564532	1.003188966559108	1.0061930603571483	1.641118992417944	1.4619012878432898	1.70703214805215
527.7754298635291	109.0476978538241	109.59757037044582	1.4565483965377979	1.1820527885988668	0.9791581505257483	0.9666409021577635	1.6359047427926043	1.4054043727091567	1.721632643580321
528.5427547515668	108.99865874634773	109.57247557493338	1.3979710894820272	1.1153892179240898	0.973542667516341	0.8983067791546802	1.645253277806873	1.3221368724518214	1.7116296753265772
529.3100072773485	108.95158642588818	109.55018407971143	1.3382165290209258	1.0686534780487875	0.9893589711369941	0.8186174664268719	1.6692702396677106	1.226631662078404	1.6756824937101271
530.077187438709	108.90336920146476	109.53075247892099	1.2963378014193836	1.0383491548875412	1.023505378409439	0.744042064340718	1.7052505144655328	1.1316109408363815	1.6093214157472318
530.8442952334829	108.85314880832938	109.51516694802446	1.2840350619834453	1.0107386469006912	1.0660799651356	0.6850256539805173	1.7499819253868196	1.043717757335159	1.5098867325307594
531.6113306595051	108.80168019764737	109.50163879859235	1.3026451076699885	0.9728305441544762	1.1049037845251206	0.6463227752414724	1.8022871475242113	0.9638727921091288	1.3836362211337558
532.3782937146104	108.74992130829219	109.48418990996085	1.3432286445432027	0.9226714519567167	1.1317009011585384	0.6293839117290361	1.862910717179517	0.8904401494567082	1.2481618801420922
533.1451843966338	108.69756396266366	109.45487200428377	1.3898065544637035	0.8720017406857465	1.1451078978438858	0.6342980910356886	1.9309913845497988	0.8230543248134694	1.1277794728735984
533.9120027034099	108.64224960843252	109.40850565015592	1.4250674604711975	0.8398858818601127	1.1485545113222457	0.6601916635075042	1.9996110982840491	0.7645702324995369	1.0437819935514057
534.6787486327736	108.5804625101738	109.34587166202996	1.4375035229528663	0.842487996530906	1.1459896886082248	0.705336138732477	2.0550570868816465	0.720829649112062	1.0061099918812175
535.4454221825597	108.5103397093133	109.2733343788575	1.426478868519112	0.885348469541043	1.1388942494414351	0.7670296761026094	2.080912451601961	0.6980209511905429	1.0108866085041512
536.212023350603	108.4348028525416	109.19878768220752	1.4031922930194725	0.9623612338618841	1.1274131328611219	0.8420893652390475	2.0656157462539255	0.7003674486087732	1.045048511047682
536.9785521347383	108.36230946970707	109.12717517087742	1.3856921546948655	1.059644542683003	1.1133478812917872	0.9266558728279222	2.0083119281855346	0.7289086174918822	1.0942523288529316
537.7450085328004	108.30409470273884	109.05784623590044	1.3916338620093	1.1614931040195842	1.1018835869677872	1.0157332289574157	1.9205833978580813	0.7827533269475566	1.1497061370357216
538.5113925426242	108.26906679011731	108.98530635468403	1.431432375657451	1.2549502956016596	1.1005285428711602	1.1030247526327912	1.8226274362906594	0.8599589736659681	1.209987790219742
539.2777041620444	108.25898738756429	108.90196537061973	1.505609820696975	1.3320501981324213	1.116102514320076	1.1817430513480645	1.7365010417258873	0.9575746272210495	1.2786501930518313
540.0439433888959	108.26730288840257	108.80163673935016	1.6054289627834493	1.3899546029281709	1.1516759055939758	1.2456560402450094	1.6789209182649643	1.0697295837693446	1.3596189178398959
540.8101102210134	108.28203262330578	108.68269252232517	1.71601007377744	1.4293633421022776	1.2042378607798696	1.2897086391745063	1.6560114266661827	1.1851910499067912	1.452758135913868
541.5762046562318	108.29032019889257	108.54965374778246	1.820689917780669	1.4529036243041276	1.2644773802263813	1.3105376118505632	1.662299617949401	1.287587681557909	1.551574013652825
542.3422266923859	108.28229482875213	108.4128613854086	1.9060432340196627	1.4639539620760758	1.3188101518085773	1.3076952102143906	1.6846723273239377	1.359583170181395	1.6434422020679023
543.1081763273105	108.25276971108887	108.28528550948153	1.9663475784172704	1.4670015154197387	1.354962677178463	1.2864838268109224	1.709913471363734	1.3899605456766722	1.7133391294564717
543.8740535588404	108.20134133799237	108.17700035468812	2.005837989202874	1.4690560159264834	1.3689094313130568	1.260386987594032	1.7325636323503062	1.3808478503181476	1.7508530804193754
544.6398583848105	108.13137644124653	108.08971443668855	2.0374124383686762	1.4803255501995665	1.3693225107225402	1.2500103793305328	1.7584978427367162	1.3500883605155707	1.7565873089118895
545.4055908030555	108.04879450122453	108.01508598163441	2.077348552827246	1.5121129248384904	1.375177411084337	1.2761583526074674	1.8007600839329285	1.3262216205579591	1.7437107558802296
546.1712508114102	107.9608545739088	107.93808916577612	2.1385516182927233	1.572729153185648	1.4069086276063985	1.3498976327898617	1.8703794903969992	1.3376246861217993	1.7322250415026872
546.9368384077096	107.87571601956125	107.84459641031884	2.22537550322582	1.6631886045666988	1.476640408772127	1.4658460465790597	1.9671875083386823	1.4007540276305548	1.7386572714401325
547.7023535897882	107.80295164588965	107.72878120621134	2.331817412311011	1.7756995656489352	1.5829111732882382	1.6039033163225866	2.0771512360412174	1.5132066411877645	1.767618157372894
548.4677963554811	107.75411694497603	107.59646113160377	2.443490506366487	1.8956139931062097	1.7118584035729327	1.7382072298814677	2.177591199215925	1.654638867506236	1.8103474974828941
549.2331667026231	107.74120982489995	107.46305901960613	2.541214266010485	2.005478875044062	1.841871091081586	1.8468803714615092	2.246504793742446	1.7937618100559973	1.8498727570222826
549.9984646290487	107.77236058728083	107.34754843885395	2.605539990740823	2.0889012798446203	1.9487814638371788	1.9166815833146416	2.270424356379607	1.8983132757273324	1.8693259406554006
550.7636901325931	107.84632197459945	107.26576539336693	2.621042356715165	2.133409281202134	2.010364342075718	1.9410811267076156	2.2466805160543544	1.9436105203340617	1.8579509096079079
551.5288432110908	107.94996582424952	107.22534070006435	2.580684910038215	2.132623466187951	2.011104618713034	1.916666326629283	2.180889565304213	1.9184926187376306	1.8131940533079955
552.2939238623768	108.06149707288091	107.22335400161452	2.489553687827623	2.088873170806238	1.947586971234756	1.8425299081787898	2.0836614390788384	1.827823992815624	1.740405393434017
553.0589320842859	108.15837670970429	107.24694686567041	2.3669006054383033	2.0152453141058686	1.8321530992117658	1.7242288725588963	1.9691126513115051	1.6913111018266562	1.6516638760104172
553.8238678746528	108.22526659105085	107.27705087734599	2.243627996377782	1.9342614729763596	1.690919403196986	1.5774201659100129	1.8544260331422606	1.538018404432563	1.5639284611146707
554.5887312313124	108.25750414977036	107.29447058450623	2.154839112376962	1.8717400335155503	1.5559334923151198	1.426884235253084	1.7581188834105177	1.398093462045722	1.4952580514418372
555.3535221520995	108.25941328148197	107.28701448943568	2.1280502068705403	1.8471941257550526	1.4533964105951043	1.2991025813540062	1.6954039691297993	1.2938891530235423	1.458601030054325
556.1182406348488	108.23956247513038	107.25415106192506	2.173269829495922	1.8662856219246322	1.3948439370476393	1.212484388947928	1.6727345758142604	1.2348640249127243	1.4561120042086912
556.8828866773954	108.20693410124912	107.20680488632937	2.2792527401830966	1.9189507529456336	1.3749653845781893	1.170805286657739	1.6845495713426857	1.2173318011977017	1.4770587171466474
557.6474602775738	108.16881856734189	107.16129582421782	2.419385947303084	1.9852572655980651	1.3777671168074193	1.1638022742952927	1.7154969247208953	1.2294597749265392	1.5019787463243262
558.411961433219	108.13026171550612	107.13107777182216	2.5627285580895034	2.044798979285389	1.3868578478862617	1.174049327205509	1.7464509033904534	1.2573092989612462	1.511093419042183
559.1763901421657	108.0934743223302	107.12040928617722	2.6849003239134532	2.084565830186804	1.3941231559987983	1.185617838400745	1.7621692448074526	1.2892137258145198	1.4932464547759707
559.9407464022488	108.05772819591716	107.12295824172361	2.773930722501433	2.102352904480952	1.4022858319876406	1.1902272672222125	1.756794868030184	1.3177904800762263	1.4511743979108047
560.7050302113031	108.02055844398227	107.12505138990366	2.83051945142266	2.105391659016803	1.420961108629399	1.1891115135433807	1.7356617521990643	1.340245880163323	1.4005880421486125
561.4692415671633	107.98024495269229	107.11090031133295	2.864871557965472	2.106577505705644	1.460145144767992	1.191371085174282	1.7133107801470828	1.3587312794458626	1.3637699041993443
562.2333804676643	107.93818948405745	107.06760766544349	2.8919730122155727	2.119330269296924	1.5247792818241237	1.2100123415691257	1.7087214964239337	1.3798724041302535	1.360599071929272
562.997446910641	107.89922063444442	106.98880561695712	2.9265194932583682	2.1525526995846462	1.6133192641890446	1.2569326657800843	1.7385878594017186	1.4124771394841673	1.40095138294204
563.7614408939281	107.86956891296961	106.87637762000293	2.9785368442980342	2.2068590502313157	1.7191714701636585	1.338139235465178	1.8109194899400762	1.463590443074139	1.4816821548518675
564.5253624153604	107.85419057430693	106.73997533552792	3.051385622143613	2.2741768683488317	1.8335737598510349	1.4512007768928186	1.9214166302541713	1.5342781196015522	1.5887186440953656
565.2892114727728	107.85507623159967	106.5945221225328	3.142364347196164	2.3411782839514075	1.9472692816172525	1.5859638035623078	2.0541176629088227	1.6175200889803136	1.7021720582462905
566.0529880639999	107.87123292736462	106.45574805205939	3.245881543511217	2.395779570376689	2.05139033316415	1.7282590182405073	2.1864538634910815	1.700369407974037	1.8018929155605434
566.8166921868768	107.89877912308151	106.33548823082933	3.3564706741643846	2.432670690724038	2.138695624893387	1.8642703450542086	2.2966092832935914	1.7695338490408545	1.8720631737732276
567.5803238392382	107.93067156452992	106.23845899210906	3.4698063905236296	2.4546908961047933	2.2048277869326114	1.983265635455595	2.3698821530836085	1.8171895664381594	1.9045324078101373
568.3438830189189	107.95645273267502	106.16194726831188	3.581435102761617	2.469328341483447	2.2493737573493036	2.0779458057496356	2.4016256767951916	1.8437912576073785	1.9010868997764305
569.1073697237535	107.96371211072477	106.09848947600135	3.6850999068825416	2.48326908007607	2.2755104590837902	2.1430883267586154	2.3962089972299196	1.8564804916136524	1.8736056353140782
569.8707839515772	107.9424371356882	106.03986001640435	3.772895406623249	2.4995468692247726	2.289261729888139	2.175093019754698	2.3638144182337726	1.8649285759518506	1.8411466969581198
570.6341257002246	107.8900782616477	105.9799523923314	3.8388981515624465	2.5196922858839343	2.299364010978948	2.1734765163154037	2.3176043348746873	1.8771978388455608	1.8243686197940576
571.3973949675305	107.8143404971262	105.91538165073094	3.8842428932635045	2.548139015213849	2.3171634410161204	2.143617870114923	2.2722253833204604	1.8973791234478057	1.8391614611175413
572.1605917513298	107.73142121254834	105.8441236196613	3.9198334543523856	2.5945759889715276	2.3549161962672684	2.0982003738403137	2.242581772561053	1.9253912087410043	1.8916421504764571
572.9237160494572	107.66023126987369	105.76426894339974	3.963727469601949	2.670368300172214	2.4213075532265975	2.0551563190229842	2.2408823437715313	1.957205736455606	1.9757719603596087
573.6867678597476	107.61554458974659	105.67428345189711	4.032978563800043	2.780945383733183	2.515809470470714	2.0317881896653915	2.2718663448913077	1.9859404367728217	2.074609831166981
574.4497471800358	107.6031298386615	105.57461700923116	4.135197307023546	2.9197864317351616	2.6261434349661954	2.0375819664687356	2.32912043835735	2.0033101500172563	2.1650893263399382
575.2126540081566	107.61897256243276	105.46925201866388	4.264948698866576	3.0690975598760133	2.7318757131924656	2.069560003870677	2.3956784367709076	2.0023692516653284	2.2252362490988276
575.9754883419448	107.65166374352458	105.36550267008516	4.407333984183154	3.2080227361847165	2.812644377387315	2.1136381408663993	2.450566967119599	1.9813433307344894	2.242103036371489
576.7382501792351	107.68721473212146	105.2716860453254	4.5459583235046495	3.3224225479665535	2.8559606817975265	2.1512825426812867	2.4778068058527225	1.94643762443269	2.2167939227145013
577.5009395178625	107.71410430709858	105.19358714083299	4.670367593648152	3.410055241204944	2.8608249684248364	2.1680787825987125	2.473340238245143	1.9115589940136601	2.1634435466778683
578.2635563556619	107.72712350737014	105.13129834440625	4.7793986820203	3.4787508909508205	2.836484025713048	2.1601072666060332	2.445936093415227	1.8943855458701933	2.1024332865308395
579.0261006904677	107.72880568602372	105.07836271533307	4.879465796476879	3.53976588968159	2.7988683627301896	2.1347559692990927	2.4127545756189477	1.9096367713567446	2.0511707487837185
579.7885725201152	107.72825481892352	105.02369332515946	4.9803024055466665	3.6019949337256207	2.7663223887579704	2.107119609988132	2.392860354464986	1.9633221601802973	2.0186842385057844
580.5509718424388	107.73775503562723	104.95623118305313	5.089977279519232	3.669341676113021	2.7551257741199606	2.0936672248993204	2.401549521278781	2.05051761342402	2.0057866303325085
581.3132986552736	107.7679595712624	104.87046783572859	5.211070679019329	3.7413922526689873	2.7744881752644517	2.1060378950428884	2.4467947790951143	2.15756581713417	2.009225485279657
582.0755529564542	107.82341193354489	104.77020916416872	5.3387951567124645	3.8149235127374794	2.8227124704458504	2.146987253713789	2.5276189311311583	2.266200072333433	2.024731734172974
582.8377347438156	107.9000323132621	104.6679536258719	5.462359453794278	3.8864465248362876	2.887869003300338	2.2101934750687917	2.6344458307664667	2.35820951798749	2.0478031870332956
583.5998440151925	107.98627055557347	104.57983553335752	5.568874451515683	3.954931665622766	2.9537738213771547	2.2836656128587975	2.752164001913485	2.4192082498425407	2.0729190746283024
584.3618807684197	108.06769218933078	104.51880091714285	5.64816418329913	4.023788383685982	3.0085692762711886	2.3550743455309373	2.8650347356283277	2.441337107888259	2.0939341139266787
585.123845001332	108.1334955315086	104.48979027314365	5.6963141901011625	4.100058751092746	3.050318687390032	2.416102361996437	2.9618757254669816	2.42484034310111	2.1062567112233097
585.8857367117644	108.18202927856588	104.48969567111709	5.716825161171215	4.189825404133174	3.085465358248726	2.4640647372138034	3.0379845737906948	2.3776222734775985	2.1082159928425597
586.6475558975515	108.22297141903823	104.51085985694579	5.720042515994649	4.29280180223698	3.1224505311513013	2.5012795966791828	3.09328165819727	2.313047385336347	2.100937703253379
587.4093025565281	108.27503667063957	104.54489049344345	5.722271642728558	4.40047512988771	3.1655292106593294	2.533480559210716	3.128742412590782	2.2466632379121876	2.086482497003601
588.1709766865292	108.36023825692524	104.58435808058896	5.744361718440771	4.500092008924398	3.2134031904493696	2.5683538770854	3.1443534962286463	2.192541305889648	2.066365509810481
588.9325782853895	108.49666702793256	104.62208941309243	5.809543373352625	4.582728460534497	3.263003633740581	2.613496437730234	3.140465075878481	2.160310494041539	2.04151967291034
589.6941073509438	108.69318151152535	104.65020641757569	5.938999798792096	4.650202025622903	3.3148849779279317	2.6740242511727246	3.1208359425555017	2.1532681361189816	2.013311136291506
590.4555638810269	108.94808581286661	104.66084054591784	6.146517634988143	4.717114011897991	3.3761536066188995	2.7502717319576533	3.0940299710096326	2.1680239143638715	1.9839586829075273
591.2169478734736	109.25252975762199	104.6486619481106	6.435144850347285	4.806493005006104	3.458517580907966	2.8373501533490497	3.0716242707947714	2.1960106357131934	1.956340883209947
591.9782593261189	109.59682760883403	104.61360960954806	6.797958164379551	4.941809964623204	3.5730945594439447	2.9270075245181744	3.0640759618495252	2.2268329856477465	1.9330731525581797
592.7394982367973	109.97654072366629	104.56223198746056	7.222703861232219	5.138055921307313	3.724193107101044	3.010638904851618	3.0765934402378576	2.251091161637916	1.9153672741221328
593.5006646033439	110.39525200747424	104.50572566018815	7.698508359036367	5.396297694929942	3.9067468064730804	3.08281835142229	3.1080391445069893	2.2627303175859197	1.9030166094767935
594.2617584235933	110.8625945132215	104.45604614832263	8.220049525824138	5.703960865628531	4.107838872702388	3.1438949126453224	3.1527088734703312	2.259133363463704	1.894850615113171
595.0227796953804	111.38882053692912	104.42147822408369	8.78818098804014	6.041218632323876	4.312993276870458	3.2009445199398385	3.203781401565422	2.2402119903688344	1.8901235377568497
595.78372841654	111.97823850536807	104.40389127232928	9.406723573631496	6.390904002775372	4.5136929856369505	3.266770135236058	3.25677763935208	2.2078918275814914	1.8898163791186562
596.544604584907	112.62482487037157	104.39853091295267	10.07819558343273	6.746636232557464	4.712416859680232	3.355984743149733	3.3112891504915183	2.167476110359459	1.897449475911145
597.3054081983161	113.31151323532245	104.39541843579376	10.800955553159454	7.115042664761717	4.9232585006180045	3.4802821686233614	3.371360309805837	2.129992278861195	1.9192389901166251
598.0661392546021	114.01273657828199	104.38169134692407	11.568241137681383	7.511416963762599	5.167186271105422	3.6452948679214217	3.444697196154266	2.113222657536042	1.963334724668215
598.8267977515999	114.69846775747146	104.34424642291556	12.368060760018224	7.9515193877347485	5.46396469610832	3.8503391305140156	3.540842101604241	2.1383319936784204	2.038057450483123
599.5873836871442	115.33809765898636	104.27295756239812	13.182067614211078	8.442626026387543	5.823238909335615	4.0899838952339	3.668267996240303	2.2218035069791853	2.148713896285244
600.34789705907	115.90333769406568	104.16430025142881	13.982836454625286	8.976507185013006	6.237826780711146	4.354805284866714	3.8304842892783313	2.3663561960976693	2.293163898536065
601.1083378652119	116.3701338339209	104.02363004816635	14.731796828972136	9.526343484839032	6.682092485689182	4.630418379709795	4.022695387748797	2.5566874213606354	2.459335055964715
601.8687061034049	116.71975114197879	103.8650573837113	15.3808744303699	10.048194890608784	7.115865317969522	4.895779938382049	4.229572525087448	2.762257987404155	2.6256725815054125
602.6290017714836	116.93913432622846	103.7080502558685	15.88013319968357	10.488088107210075	7.492809951332333	5.123683407600296	4.4261122112367275	2.9462069734995566	2.7659766587426162
603.3892248672829	117.02170426700192	103.57236904678086	16.189533283798156	10.793494022197919	7.769831439692865	5.284627606025282	4.581476864433526	3.0751291052304595	2.856384092904733
604.1493753886377	116.96833918620759	103.47270855020088	16.290091394273176	10.927098546262428	7.915576540209969	5.354006914882277	4.666169728443052	3.126435533704651	2.882101877717858
604.9094533333828	116.78872299276672	103.41503394184147	16.1885722917596	10.878031379165733	7.916525787123206	5.3199568821193	4.66070167547619	3.0922286893896285	2.841996659311448
605.6694586993528	116.50144851094751	103.39502231798576	15.914329388193224	10.666351598936814	7.780962660981743	5.189525493220415	4.5638695937978895	2.981232728130223	2.749595322184504
606.4293914843829	116.13212804591376	103.3996613191554	15.510030071747622	10.337801346882486	7.539213911607291	4.989646578107411	4.395872250985519	2.8181069561220937	2.630676631624439
607.1892516863076	115.70943065005774	103.41109752028211	15.022238337006499	9.950799570947183	7.23845373915465	4.761543707176102	4.194378029550364	2.6392811003587013	2.517302980498073
607.9490393029618	115.26084527060549	103.41200968351964	14.494733599850122	9.560086801045315	6.930770700468457	4.548981088211008	4.003067125800868	2.4839972521033644	2.4392342165682095
608.7087543321802	114.8093455973783	103.39045345160726	13.965617900813115	9.203570680560233	6.6578241903714	4.384258697289567	3.8573239455321158	2.382357620779203	2.414463331687571
609.4683967717978	114.37144604808586	103.34268325903915	13.465601575661708	8.8966165188926	6.438634002422404	4.277773959065115	3.773125037858037	2.345559862785578	2.4425198189286164
610.2279666196492	113.95653683608884	103.27339699894267	13.015477584312933	8.63472188506384	6.266537647088981	4.215784955200235	3.7433841102449463	2.362509090804892	2.5033092035608178
610.9874638735695	113.56717888908226	103.19361895918426	12.623772225547583	8.401652205501662	6.116908652644952	4.1681620716868935	3.7426302485131373	2.404931484160784	2.563440261509257
611.7468885313933	113.2009603292082	103.11665223122895	12.286492120828541	8.179985100824368	5.961835872643405	4.10287088116992	3.7383102491566973	2.4392766487791278	2.5884396820348883
612.5062405909555	112.85355687689392	103.05329534899879	11.990127294295505	7.959726561697053	5.784566565850369	4.001428647788529	3.7046386295602503	2.440246825084756	2.556648101316725
613.2655200500909	112.52170207329627	103.00713892189756	11.718535271757219	7.742868999213883	5.5881241841969995	3.868494342053509	3.6343762321862414	2.4012352765919474	2.4691718607733293
614.0247269066342	112.2040817970655	102.97254789373875	11.459815531530396	7.542187048812437	5.394295105039291	3.730688494897066	3.542235645700771	2.3365906197870174	2.350057106083298
614.7838611584203	111.90013793836353	102.93700262147651	11.210567313367122	7.374753391232673	5.233293863509999	3.6242699821174824	3.4572531613977304	2.274296084333699	2.2360056819112515
615.5429228032841	111.60801032477815	102.88732981428072	10.975098982329428	7.25317427139926	5.12841345542823	3.576969160231613	3.407300601301543	2.2418713736533817	2.1595662962456856
616.3019118390603	111.32450959439983	102.81697511856791	10.76069309091831	7.178777592623959	5.082727991736732	3.592813816126025	3.4040047600593084	2.252805941590154	2.134417206110953
617.0608282635836	111.04737579154536	102.72960054825839	10.572123174821854	7.140002849976952	5.075838875472826	3.6488284812303675	3.437361458427148	2.300826967394414	2.1509500090040063
617.8196720746892	110.77795845585257	102.63741837921434	10.407986243795335	7.116676790625277	5.073184832705863	3.705561770630098	3.4831612118553608	2.3654046067583607	2.183977930431311
618.5784432702114	110.52191283610355	102.55530918281428	10.260733491955861	7.0884294234708705	5.0432420065180565	3.72597693634944	3.5177521180396667	2.4242691541929986	2.2079790389536953
619.3371418479854	110.28709111178226	102.49458309879407	10.119954273136429	7.0425192971957244	4.972698625419781	3.6917049814223475	3.529860692957854	2.464719496266568	2.20981719461696
620.0957678058459	110.0801311717818	102.4597441851655	9.976899349883851	6.976782647814261	4.870709484521612	3.6080305747238555	3.5220032479750074	2.486300421296818	2.1911734382077697
620.8543211416277	109.90450952454908	102.44842193919976	9.828263435774659	6.89699805059702	4.76093174814136	3.496708200639148	3.5024408406311665	2.4948698860473257	2.161261457801359
621.6128018531655	109.76128564105633	102.45348468814893	9.67784271299736	6.811076579611964	4.667559075722096	3.3829988889532814	3.474832919980173	2.4936087167263423	2.126290243837005
622.3712099382943	109.65131911728204	102.46549177092042	9.535813088720715	6.725325452949548	4.604532564452441	3.2858637518478275	3.434652703098095	2.4788128658750708	2.0844885237569883
623.1295453948488	109.57711967759941	102.4752765412774	9.416198969572605	6.644988910673476	4.572685033367662	3.2158656290367844	3.3743853321765584	2.443755221931511	2.029723011575669
623.8878082206638	109.54282262119486	102.47650938336002	9.33354354232091	6.577575804733058	4.5643415381365315	3.1779294502574515	3.2931340790398167	2.386657038495102	1.9596849429736665
624.6459984135743	109.5527665763669	102.46766762755982	9.299340140534099	6.534546029312111	4.570000411306481	3.1737044529973844	3.2024998002480345	2.315822249249564	1.8816766730968055
625.4041159714149	109.60970496568645	102.45238214856668	9.319051306145454	6.5284976899416165	4.582901219931202	3.200571140279834	3.1234938873285785	2.247207251520166	1.810352036021385
626.1621608920203	109.71316618349488	102.43781294442535	9.390321338753893	6.5670668767586164	4.599881012410336	3.24925029549442	3.075891415795681	2.19553608768274	1.7595004976802215
626.9201331732256	109.85838206094101	102.43152354457025	9.504127723694467	6.647863009312857	4.620307550181749	3.3044611808128366	3.0675327732136566	2.1656746913594134	1.7336757078785325
627.6780328128656	110.03651523830005	102.43818028298853	9.649817242955805	6.758636020015047	4.645399098452998	3.3505633655579317	3.090634078937626	2.150737209297901	1.7255822930864753
628.4358598087749	110.23733995256931	102.45722023522102	9.822446956533739	6.883261644010972	4.679191224796583	3.3795211498324846	3.128011467921155	2.138243389280248	1.7210457551237113
629.1936141587885	110.45394498143361	102.48221178370412	10.028610552883492	7.010547465165928	4.730269943958106	3.3961759142684684	3.1648640035011795	2.1202524696071805	1.7080322002048973
629.9512958607411	110.686744288192	102.50222664627493	10.286080544600054	7.1409045068458425	4.811547602227989	3.4165801875792425	3.1983663659546693	2.1000690318685997	1.6835877557970065
630.7089049124675	110.94302878437256	102.50474709036573	10.616492837697905	7.286844230129404	4.93719806239416	3.4608323949665873	3.239466996938887	2.0920555362052937	1.655110620443594
631.4664413118026	111.23139514599615	102.47915162719246	11.034056735559943	7.467636765783382	5.117387387385733	3.5443554465507106	3.306377245930193	2.115193569933311	1.6362096198111544
632.2239050565811	111.55433068545157	102.41948266395755	11.536864374468067	7.700688266478394	5.3535529468719005	3.6728809043420654	3.414513989550713	2.1850758740361442	1.6409299316301542
632.9812961446379	111.9043186283424	102.32552892321746	12.105778242669018	7.994243378052474	5.6366415536992065	3.842619544505638	3.5690158812321613	2.3084647968157697	1.6797245465081403
633.7386145738079	112.26605552862581	102.20207273092261	12.710883747543406	8.34379364371297	5.949423126273629	4.043751717066513	3.762388050976469	2.481506489664568	1.757615571100473
634.4958603419257	112.62290964966631	102.05716380103455	13.321394625188404	8.73282454798661	6.270831888299	4.2643517855052835	3.9767273822085656	2.6905975146958525	1.8733533521714492
635.2530334468262	112.96270965043695	101.90044553149929	13.912316086392664	9.136049665604531	6.580000650054444	4.492446306728112	4.188158810056208	2.9141665075499503	2.0184623835827296
636.0101338863443	113.27973508751302	101.74187687528155	14.465794754083845	9.52426295069138	6.858822562282242	4.716659685076465	4.372504295568007	3.1261220493169617	2.177347226526379
636.7671616583146	113.57295059015908	101.59026022798813	14.968779461251572	9.870325560870327	7.093968379481467	4.927498084250004	4.5116832922779935	3.3014091765674465	2.330755175438469
637.5241167605723	113.84263632132901	101.45131907586304	15.411278152831756	10.155881219606869	7.279251318104556	5.119768055224583	4.599809973277303	3.4236174104851926	2.4621753689341404
638.2809991909518	114.08758157295748	101.32636946264402	15.786864757984318	10.376216997555218	7.417138273085243	5.294073516885973	4.645609839428801	3.4903418801611394	2.5639789470079535
639.037808947288	114.3038294130666	101.21351568504569	16.09359970572271	10.54007631464097	7.516819735813272	5.454800936303528	4.667462424651944	3.512381205043937	2.638326202045775
639.7945460274159	114.48503799798189	101.11200598283607	16.33251540145433	10.66291332868903	7.5880109789251975	5.603844737200902	4.682407358895617	3.5056452498783415	2.6911595633960843
640.5512104291702	114.62466403219156	101.02679114893245	16.50421594468378	10.7573782634136	7.634112457444445	5.733997684295389	4.694959479107624	3.4809415234953605	2.724122870196453
641.3078021503857	114.71939533544918	100.96940313647238	16.607226742678336	10.826844741262832	7.649740547658368	5.827118421038918	4.6935408912771805	3.4380490697683967	2.7303382837932872
642.0643211888971	114.77278499754902	100.95263677016945	16.641556921964977	10.866519988224837	7.625959734533581	5.860265683794367	4.658138117992195	3.368490451446732	2.698570585646962
642.8207675425394	114.7976908470898	100.98178658686292	16.616225326800745	10.871331627736438	7.560233536942462	5.817727498102599	4.575074288988418	3.2648090149088347	2.622730110700232
643.5771412091474	114.81557676228633	101.04882125226335	16.554898606001558	10.844930237957385	7.46435905225303	5.702443104678764	4.449248967637985	3.1295524279077256	2.509911262811883
644.3334421865558	114.85302399525848	101.13358288187717	16.494789412773088	10.804679134973284	7.365025653402554	5.539938539802591	4.306484799876102	2.9782924408031874	2.3813700533664957
645.0896704725996	114.93705523493263	101.21184373666195	16.478448055652095	10.779641050392044	7.296558702555885	5.371994082354007	4.184207809183249	2.835161509435025	2.265448667792242
645.8458260651132	115.0912421788181	101.26455781403908	16.543547293123126	10.803572746823733	7.2902024469291575	5.243211763338607	4.116503963792169	2.724567676518731	2.187421463559204
646.6019089619319	115.33439580183034	101.28304589069462	16.716212336321192	10.906427326107476	7.365586077729958	5.186983080885014	4.121923794819708	2.663892226995742	2.1619186644262953
647.3579191608902	115.68127403078836	101.2680909993752	17.01099494559864	11.107978487060024	7.527901863154511	5.217502820635289	4.199951013942709	2.660498449805118	2.1909350399989194
648.1138566598231	116.14397884516788	101.22525268971364	17.435689205644707	11.415688843186203	7.770921236926611	5.330663512648599	4.336379774859864	2.7130884813940384	2.2671859466648527
648.8697214565653	116.73215328669241	101.1601005629878	17.997327620919663	11.826965649687068	8.083425123184767	5.512319074041017	4.513395545583066	2.815435741676609	2.37984295605375
649.6255135489516	117.45207705877911	101.07627618329167	18.705724126041844	12.334830162205776	8.455398675312793	5.747879063068794	4.717894395840787	2.9593936172069846	2.518750738224611
650.3812329348169	118.30622753916579	100.97663032047026	19.57369153299041	12.93367926881163	8.881492543590781	6.028308991708997	4.944323673161264	3.1360663241340774	2.6749157501567
651.1368796119959	119.29534449108698	100.86534876446007	20.614973476453358	13.623916094878624	9.362041108408079	6.3504291205204595	5.192598090645802	3.335700662757631	2.8383013842087195
651.8924535783235	120.42359678681383	100.74893181224496	21.842635183389064	14.413775634484224	9.903073580895224	6.7139749164732905	5.464197209671468	3.548152700433036	2.9963643037064287
652.6479548316345	121.70493639350472	100.63495604873651	23.269336735871804	15.319531581373695	10.516240069265194	7.119120276401205	5.76045215270797	3.765355243872662	3.136194400112302
653.4033833697637	123.16741503337414	100.52939818076196	24.90935986326177	16.36440766606873	11.218607154681209	7.567154000319519	6.083779438639766	3.9857168116641617	3.2502962856511033
654.1587391905458	124.85339506674913	100.4351595140476	26.77996482328288	17.575892878479536	12.030599284868728	8.063232059501615	6.439596841323549	4.216891543864406	3.3418272117891377
654.9140222918159	126.81487297119827	100.353063536514	28.900404470398072	18.981083190420037	12.971760479570122	8.618316143145051	6.836006266948729	4.473730904786365	3.424714745274244
655.6692326714084	129.1053056783394	100.28467430622669	31.289825637124864	20.600501480559217	14.055783230878546	9.247419925596603	7.280844634477148	4.771079780256642	3.5174534231215233
656.4243703271585	131.76958117993692	100.23400497209114	33.966915610606875	22.44347302023482	15.287358480904288	9.965213865701045	7.7783633415107545	5.115165499936978	3.6350233226196877
657.1794352569008	134.83479708764298	100.20607885662535	36.952370052776956	24.507646380347254	16.662401595232822	10.78184234462401	8.327787576624573	5.49976461163989	3.784260339179994
657.9344274584702	138.30360349578746	100.2029798541931	40.270794480662786	26.782636796583162	18.171207166603892	11.701419018017376	8.925055596776943	5.90969634415768	3.9654484390326132
658.6893469297014	142.15178333481242	100.2207098840635	43.94691734442458	29.254885652830993	19.80186805314743	12.722939925396716	9.565457885497196	6.329250524643626	4.17727665716383
659.4441936684294	146.32999495042637	100.24964344344556	47.993606239475994	31.909412992805045	21.541532732907868	13.841333883686374	10.245171263598905	6.7498564439338935	4.420418415965017
660.1989676724888	150.76857321102617	100.27861423210705	52.39522404308774	34.72691348248715	23.374875441389975	15.046910285341028	10.96070180452709	7.172480587477466	4.697246516130448
660.9536689397146	155.38264858273095	100.29986548522464	57.093903957577126	37.6779524428605	25.281029539378878	16.323779855972987	11.707220464626445	7.604081501829171	5.008335231021775
661.7082974679414	160.07545330732762	100.31162254321187	61.986350891358015	40.71785021913024	27.231172064389867	17.648929955937405	12.47688597854902	8.051436184452356	5.349302784095016
662.4628532550042	164.74016758489861	100.31658744642058	66.93374162219399	43.78564478016641	29.188653630240836	18.99321220883907	13.25849424249806	8.51611398934763	5.710320608189122
663.2173362987378	169.261186399199	100.31751650125798	71.78156456394494	46.808063535183294	31.11154579754745	20.323966764752072	14.037729474098867	8.992734771633565	6.078249316230867
663.9717465969768	173.51788434003035	100.31271521985325	76.38142819505961	49.70681235682133	32.955837231645475	21.607451533976047	14.797511725025188	9.469990090789139	6.439908468645257
664.7260841475563	177.39167717709586	100.29443245760557	80.60695473386329	52.40603890585713	34.67770615251348	22.810362475255673	15.518427434210281	9.933155393275328	6.784326756830978
665.480348948311	180.77521356728548	100.2511368782466	84.35955271806452	54.83682578001843	36.234363178022065	23.90058874263515	16.17955172137114	10.366586678056763	7.103639142479835
666.2345409970756	183.58068402787654	100.17247395363503	87.5649611727389	56.938565144861414	37.58495526221702	24.84840874337813	16.76085368931679	10.756217073059247	7.392950810101709
666.988660291685	185.74445224919918	100.05420125224973	90.16570144192843	58.658364574725354	38.69271465822439	25.628027009616105	17.24669927768366	11.091328119080856	7.649529641368247
667.742706829974	187.22708091204245	99.9008983450228	92.11405969171842	59.95069862939933	39.52729384762132	26.2188367247076	17.628308613709493	11.364997704929763	7.871518162267876
668.4966806097776	188.00961789490057	99.72465029856104	93.3699765051779	60.77911843281646	40.06659999962986	26.606560689449893	17.903656852284286	11.573176269663477	8.056395235519147
669.2505816289303	188.08860625548593	99.54061718747991	93.90329657709253	61.11942477208781	40.297399391098836	26.783875604875078	18.074074820346283	11.712715802106118	8.199544683341571
670.0044098852671	187.47148986343004	99.36204468297548	93.69833474303137	60.96237951110638	40.2152584142451	26.75073565867251	18.138942794454792	11.779402185718197	8.293555421990405
670.7581653766227	186.17392544008618	99.19702583093695	92.75737311380618	60.3146045626286	39.82480797752088	26.513844984650646	18.09166661992805	11.767477500757806	8.32897891079854
671.511848100832	184.21964408871077	99.04917334202855	91.10075105491262	59.19631547982979	39.13932321321212	26.084322997550714	17.918734093511404	11.670210022806884	8.296411457981279
672.2654580557298	181.6428010418038	98.92107090735125	88.76369333520576	57.63738033485234	38.17837065556158	25.473772625007726	17.603099046220862	11.481177708627271	8.188767442100541
673.0189952391509	178.49157174807812	98.81732226418285	85.79297479737473	55.674333386562054	36.96414384642205	24.69165971681393	17.131173554266198	11.196532503092001	8.003350182736654
673.7724596489301	174.83095385694702	98.74480063944978	82.24643352270085	53.34955590221003	35.518767916136554	23.74608688725479	16.50115999462342	10.817495408904094	7.743159521778622
674.5258512829022	170.74295926615255	98.70910694579791	78.19652099822653	50.71312196260246	33.86554689254963	22.648941265199255	15.729658448210017	10.353404878038816	7.417806227751427
675.279170138902	166.32364995070944	98.70987839675507	73.73494981927443	47.82432183654423	32.03338594356809	21.421867937759345	14.85275706696811	9.823216247085966	7.043252271957286
676.0324162147645	161.6771983664168	98.73824365750207	68.97403290326982	44.75102723330646	30.060892649068606	20.098436366285597	13.919683639999292	9.253690623597663	6.640189577376304
676.7855895083242	156.90875168822282	98.77864650394892	64.04115132211977	41.56540342208757	27.995644563171254	18.72021352179634	12.980083099932799	8.673684910014103	6.230215909674371
677.5386900174161	152.11704381143835	98.81406279429369	59.06659120656947	38.338037393856666	25.888236210342427	17.328810192653492	12.070737277518163	8.106488033922759	5.831386747059838
678.2917177398749	147.38841698937995	98.83166318592706	54.16869230808827	35.1332026907032	23.784918745930554	15.958928292085915	11.208606818565968	7.5644257869358995	5.454646409873121
679.0446726735356	142.79369305140972	98.82616323423602	49.44084729174274	32.006922659919326	21.723614845499057	14.636239206181742	10.393660144024793	7.048725853812115	5.103401054022484
679.797554816233	138.38874177120968	98.79983726974652	44.94442452612718	29.0069138868721	19.73489633689121	13.379638980493226	9.619078742337734	6.554484362694993	4.7759841284410385
680.5503641658016	134.2179686628569	98.75992128465481	40.70943849329194	26.17269400704737	17.84535027003355	12.204090141297996	8.881695914586004	6.076939957686875	4.4689487350460695
681.3031007200765	130.31772416140748	98.71531302520171	36.74194602584316	23.534063248032908	16.079012958756124	11.120625294501977	8.18577114937554	5.615118976234712	4.178944760937853
682.0557644768925	126.71724987143787	98.6739535838046	33.03505189645179	21.108275430679228	14.455012721279658	10.133081859052993	7.538767404809491	5.171008921942189	3.9029855937382933
682.8083554340842	123.43593470038998	98.64151280817968	29.57908491172057	18.89780812679537	12.982827666094465	9.234870903027769	6.942827527334842	4.746212584970905	3.6376527485173114
683.5608735894867	120.47951529428917	98.62055489436449	26.36871264572528	16.891675760896987	11.659240688482015	8.409706747964123	6.38965503647961	4.3396093296126	3.380175278454928
684.3133189409347	117.83843040968468	98.60963880293342	23.40582631773279	15.07147122577885	10.47044568096824	7.637908096965845	5.863604780590748	3.9487397778158737	3.1310600806828006
685.0656914862628	115.49050629838939	98.60231256308276	20.69934221545617	13.420751552972362	9.399206004457056	6.905625990054773	5.352097787544565	3.5742065667522667	2.897163657663455
685.8179912233061	113.40717755861847	98.58722112742024	18.26224142464268	11.93265513237472	8.433356935252505	6.211925037859558	4.8569325400368655	3.224003276345343	2.6917894403838147
686.5702181498993	111.56022671844639	98.55063101497026	16.106635222295395	10.611286941718106	7.570397214313715	5.568978602010517	4.398230321358355	2.913886823270431	2.5304730764320027
687.3223722638772	109.92603922901071	98.48204497798801	14.236056308963654	9.464769158436326	6.814586183737418	4.995059059964319	4.007132984437121	2.6617997592623794	2.423661125175002
688.0744535630747	108.48578294873236	98.38023439562878	12.63821193307595	8.494506367275477	6.168415498599998	4.504544415002115	3.7105372177054505	2.479249171526135	2.3707827432077693
688.8264620453265	107.22315101905681	98.25675051605566	11.28097767742311	7.686016839322249	5.6238881760004205	4.100058115886796	3.515717850839792	2.3638960568016785	2.3587958285908854
689.5783977084674	106.12147679024864	98.13365272251731	10.115538348826846	7.007372855187953	5.1595626083925765	3.770424295150505	3.4036663848074653	2.29819640426129	2.366307004049986
690.3302605503324	105.1622084752134	98.03548366588063	9.086477643138664	6.416078754550753	4.74569339879784	3.4945352135279535	3.3344845065196154	2.2548843041237916	2.370777707081672
691.082050568756	104.32530655472758	97.97889334869127	8.145556549169228	5.871331492082845	4.354428268443968	3.2492533498829914	3.2627979917452024	2.2065226730188527	2.3553050218655756
691.8337677615733	103.59079601526597	97.96512322988343	7.263288916425665	5.346224656948181	3.9696037514778197	3.0174514657834095	3.155402396134974	2.1346185723306093	2.3126890661305737
692.585412126619	102.94109142600318	97.97913558927348	6.433496338629894	4.834363386233193	3.591394853419061	2.7935987565214333	3.0032076210080163	2.034855150686724	2.246392069043665
693.3369836617278	102.3624439763764	97.99611097198063	5.66904661761302	4.34782932284007	3.2342859587830333	2.5841041653740575	2.8216358989816115	1.9165451113761662	2.168699572808194
694.0884823647348	101.84529951246304	97.99215245454681	4.991241669766552	3.907675185364795	2.9199455648769543	2.4022081181653476	2.6402038242096495	1.7974213194044353	2.0966056184215773
694.8399082334745	101.38318356760075	97.95418845039858	4.417586509876244	3.5315365631151963	2.6677093169105177	2.2595871750668834	2.486892550787914	1.6958558713150325	2.045787842896317
695.5912612657819	100.97063098724433	97.88468919770875	3.9535078583407	3.2247935350847996	2.4864117432442185	2.158766132795648	2.3757534782180585	1.6234976467561353	2.024404047963685
696.3425414594917	100.60182891636154	97.79994177620956	3.59042828580003	2.9787643006211937	2.370229041521725	2.090574745248702	2.3032013304619454	1.581293261887737	2.028699524011202
697.0937488124388	100.27087113750291	97.72302412365524	3.3101179712579807	2.775788764274367	2.3001252307624185	2.0377656511087707	2.2534942272839658	1.560444161728043	2.0431368174563005
697.8448833224579	99.97340949530543	97.67509136310814	3.0920221267212042	2.5969482220923084	2.250360668957839	1.9822079606480685	2.208553153523056	1.5477741505018656	2.0454356088125536
698.5959449873841	99.70836855073694	97.66829953137507	2.9200427649800673	2.4287987340492236	2.1971016997997737	1.911608852778727	2.156576210774034	1.5324598805911194	2.0153374422378505
699.3469338050518	99.47765076697843	97.70299665131309	2.7854125259296154	2.2662275201348194	2.125429660152605	1.8223532576032682	2.095400205967721	1.5103667651844717	1.9433106501612087
700.0978497732962	99.28339396867055	97.76970489620047	2.685396897697842	2.111743070025568	2.0319311605069004	1.7181096675788439	2.0302238271682	1.4836902510609349	1.8348461422051798
700.8486928899517	99.1239382186285	97.85480631176893	2.6180724888424436	1.9717762093605842	1.9222492344826634	1.606030931499916	1.96786487365614	1.4565786907521527	1.7073188168776454
701.5994631528534	98.99142127708346	97.94688719961087	2.576410754749787	1.8517805661682587	1.806067446678611	1.4929082529426694	1.9115911883721566	1.4302327920240856	1.5812971782921892
702.3501605598362	98.87290229309963	98.04046344789067	2.5448759203170965	1.7523879680138919	1.6925834387013623	1.3836540468717686	1.8593199753868817	1.4015858689295442	1.4710786291772848
703.1007851087347	98.75447552438864	98.13468488746824	2.501902394227841	1.6694450095169628	1.5889232106759295	1.2825319030711597	1.8069024768135904	1.3670552581113498	1.380941289999214
703.8513367973837	98.62580492780867	98.22825080514451	2.427575450881676	1.597733355988538	1.5013203156702843	1.1954663931923903	1.7537277435166772	1.328380763890351	1.3084937284668143
704.6018156236181	98.48210411730948	98.31412334534139	2.312752703779651	1.5360393901288063	1.436191938636611	1.1308917558554725	1.7066119414910474	1.295789085818626	1.2519099125344155
705.3522215852728	98.32314641822697	98.3780821571862	2.1640369645237314	1.4888348835141727	1.3986839019331683	1.0972590205017667	1.677953062664855	1.28464050799046	1.214329830510792
706.1025546801824	98.1509342101792	98.40282021781313	2.001281348276976	1.4631037687969695	1.3887098136086138	1.097949527880175	1.6785409675693188	1.3070447520872364	1.2019025031219286
706.8528149061818	97.96850908136838	98.37540037574198	1.8492015554628978	1.4625666798502408	1.3981579416365975	1.1272113933542016	1.709726615955688	1.3637005301592637	1.217395684572523
707.603002261106	97.78040739400862	98.29354936946677	1.7277932979371684	1.4840231783478828	1.4123185899125872	1.1700414609365737	1.7605433652697116	1.4419288358920141	1.255145291699094
708.3531167427894	97.59359288523562	98.16732664105488	1.6456827547519595	1.5181266594993588	1.4159044582760458	1.2067984990207918	1.8118712444863831	1.5208445088264426	1.3012329669439424
709.1031583490673	97.41670812280717	98.01522859947312	1.5989140768325427	1.5537787124176532	1.3995853929574906	1.2201578224712648	1.8448201815785268	1.5802198586581966	1.3386106822905361
709.8531270777742	97.25758034547141	97.85727475934104	1.5736456504450018	1.5819966156217333	1.3626685401974328	1.2001464420114445	1.8473294314816116	1.6071870975211056	1.3531147462936275
710.6030229267449	97.12071546218468	97.70833848185931	1.5517770694880966	1.5975063116872406	1.3108790626262277	1.1458491106608193	1.8162399173717887	1.598020351588346	1.3368142145787516
711.3528458938142	97.00671783773569	97.57444735240713	1.5177567170425448	1.5988868424628464	1.2524908729373578	1.0645555719480058	1.75556281675442	1.5562901095810133	1.2886309795698452
712.1025959768172	96.91433196490189	97.45300586958524	1.465022819448123	1.588156510150739	1.196134878347877	0.9705561300695109	1.6743888986980693	1.490966525103019	1.213841521280969
712.8522731735884	96.84322338479956	97.33593029164486	1.399703988447655	1.5711777265053684	1.1515860227826238	0.8844795387746132	1.5866828328022962	1.415998878017433	1.1240633661446253
713.6018774819628	96.79553417976823	97.2145221121431	1.338954965680614	1.5572054006076002	1.1303765720795695	0.8309512396991323	1.5113657169808192	1.349875684573604	1.0369665310009282
714.351408899775	96.77475736926979	97.0844499247925	1.30316715608528	1.556561435044685	1.1434615616591088	0.8324137006037091	1.468981246646564	1.3124240313843814	0.9737200099638841
715.1008674248601	96.78261732784364	96.94930120428641	1.3051504854436757	1.5760251595325485	1.1956504519402245	0.8995497172757894	1.4745490635695262	1.3177969980689284	0.9529939212703482
715.8502530550527	96.81556115111569	96.82125140350345	1.3416747466744	1.6138985257747152	1.2799390755412077	1.0232884218367388	1.5288835568568118	1.3667752867229837	0.9831970584685337
716.5995657881876	96.86279554942267	96.71774504014077	1.392922253711589	1.6579314893072876	1.3760828750028082	1.174215366401171	1.6146438197802127	1.4432941501016785	1.05670098183586
717.3488056220998	96.90685523069739	96.65526553930711	1.4303269533520933	1.6878031258571582	1.455154224506117	1.3111761081170386	1.700409438344451	1.5180897804998068	1.1492201580830255
718.097972554624	96.92713873393797	96.64277814017738	1.4287213118715698	1.6817873204801401	1.4882069127218926	1.3955072578743	1.7515321372710986	1.557783962711639	1.2257244494082045
718.8470665835949	96.90556877837898	96.67826626322172	1.3754073729221687	1.6240057243003747	1.4545741609956053	1.4031089708733475	1.7419914608299223	1.5346317995100804	1.2504529482068847
719.5960877068475	96.83203728059003	96.74957761656755	1.2719841973763835	1.5093198620404848	1.3468617017222755	1.3296946188556547	1.661776631674826	1.433612283946772	1.1977946958185584
720.3450359222164	96.70694126759014	96.83836863400774	1.1301712512016593	1.3443131135021957	1.1721273688318945	1.1889398030311185	1.5181504640957115	1.25559048802522	1.0607018430099941
721.0939112275368	96.53991087242244	96.92428352303283	0.9661309159215676	1.1459282639453363	0.95126273061787	1.0071059092524024	1.332809854621317	1.018069500164259	0.8548426524756394
721.842713620643	96.34594163835455	96.98775163654611	0.7972971673107878	0.9389547847641495	0.7169515287967272	0.8171419195452785	1.137049719664546	0.753643589745451	0.6172007691750139
722.5914430993702	96.14181024893395	97.01172338842696	0.6413071953208913	0.7527065644775206	0.5088368062125852	0.6529247820408983	0.96593117868143	0.5052061752711836	0.39836074314824543
723.340099661553	95.94409511787015	96.98395732371617	0.5149394146208977	0.6164102317569728	0.36506917139611517	0.5432744628388235	0.8509206522807773	0.31695444139843687	0.249328406681542
724.0886833050263	95.76813722403396	96.90069810744906	0.43144680813632874	0.5527908948373579	0.31166839733630525	0.5059686392296356	0.8123227602590504	0.22319250618473063	0.20660768290625242
724.837194027625	95.62625364948379	96.76973194580542	0.3979990815658425	0.5722428207852346	0.3546812283657488	0.5441580813687494	0.8547979887493113	0.23964571210800045	0.2816747184560455
725.5856318271836	95.52455396696806	96.61024753614947	0.41491310127547365	0.670167115600762	0.4795224297840548	0.6471090362227727	0.9683545077305666	0.36114408044713286	0.4593753613892204
726.3339967015373	95.46026150814292	96.44760924323435	0.477153520946743	0.8286846374776786	0.657786454897618	0.795291315569628	1.1340290793423264	0.5664899062359723	0.7059456703504026
727.0822886485207	95.42230588860366	96.3046568324779	0.5760507946164921	1.0214729525650341	0.8572103208096138	0.9671566682384594	1.3304402551323733	0.8264746313186464	0.9813177525882395
727.8305076659686	95.39628039425969	96.19326973424516	0.6996253780421711	1.219142679535608	1.049962736698788	1.143792324577646	1.5376386790407253	1.1105408603233826	1.249494801383591
728.5786537517159	95.3710021100891	96.11094813082256	0.8324194200228305	1.393591278016288	1.2155217138205217	1.3097318703376715	1.7370974370010401	1.3887953979598109	1.482838383958068
729.3267269035974	95.3425340171021	96.04397434124863	0.9568967551046228	1.5208973293205474	1.3396437654781295	1.4506259369966443	1.909971051942847	1.6314658232367805	1.6615541072246316
730.0747271194479	95.3134173072146	95.97573388054798	1.0572591778356895	1.5837805648020549	1.4121718708189945	1.5512088560186044	2.0366175554776333	1.8092916855181045	1.7718469454532624
730.822654397102	95.28871725868888	95.89536226874597	1.1236651819528163	1.574708646749599	1.4273609945404075	1.5967210344071248	2.0993215246795955	1.8977398306061275	1.806341256457344
731.5705087343949	95.27281220859801	95.80241638569768	1.1541150963200266	1.4987676140373196	1.386995188029843	1.578543060471759	2.0879855518136026	1.8849025442214327	1.7668327611231973
732.3182901291611	95.26945948695516	95.70556386805481	1.1535208016959189	1.3748185257694985	1.304137989063804	1.5012670550138694	2.006301873835014	1.7786462256655113	1.6668395918699872
733.0659985792356	95.28393774729155	95.61721294502286	1.1316474248283726	1.2321385804186065	1.2028223422995836	1.38578305427842	1.8746254142759682	1.6081240295374641	1.5307617335304826
733.8136340824532	95.32310172917656	95.54773909353781	1.101156946896495	1.1024006653419178	1.1114125842997566	1.2644527283898697	1.7259136950403615	1.4166701640084938	1.3886076723522365
734.5611966366486	95.39154832785263	95.50250367177344	1.0757024274892615	1.0095829346972067	1.0518864764877378	1.1686527657846142	1.5954847194203126	1.2482510316376079	1.2675450569980597
735.3086862396566	95.48580873229916	95.48228215563304	1.066472557650357	0.9626603026731573	1.030650784319974	1.114760692364328	1.5085957078637477	1.1331517355938416	1.1837124156694045
736.056102889312	95.59139776312571	95.48556552395253	1.0778024897406482	0.9545868512302036	1.0366896036137092	1.0967601820689055	1.4724161715036956	1.0798408069427126	1.1379630455166136
736.8034465834498	95.68548944890078	95.51038350437878	1.1041295442170878	0.9680651810434711	1.0483175965714935	1.0899767515797976	1.476334453437488	1.0763224544103451	1.1174409394638047
737.5507173199047	95.74432724170697	95.55447609777326	1.131342473326285	0.9840238691768519	1.044530266483818	1.0646088346038027	1.4995814244452959	1.099178856249182	1.102771168080423
738.2979150965115	95.75172568257744	95.61393928121014	1.1427072825528768	0.9886172963083197	1.0145626755502377	1.0010330306240434	1.5212867603654274	1.1249341658004255	1.0773790670368015
739.045039911105	95.70483752728718	95.6819781420174	1.126036129355498	0.9757253503283039	0.9605071208312239	0.8988164613746648	1.5272045793495295	1.1379617130136523	1.034287140217188
739.79209176152	95.61528366410532	95.74916273919204	1.0787214571689248	0.9450988304470513	0.8931090393555081	0.7753884457615356	1.5114694754806663	1.1326920306151607	0.9778243953669801
740.5390706455914	95.50570838455607	95.8054920687192	1.0081864493161135	0.8993068452282529	0.8248644950657251	0.6568520579717472	1.4744368601682822	1.111660486348839	0.9202154705640169
741.285976561154	95.40288799189616	95.84341175714266	0.9289416982119008	0.8418496546199634	0.7652620270021515	0.5668313447453102	1.4201428869624948	1.0818747228754262	0.8758723532074271
742.0328095060426	95.3297305381066	95.85982176194673	0.8579406818640365	0.777458936287843	0.7204214661338426	0.5190490814731561	1.3558439436379786	1.0515998115587166	0.8560660340608592
742.7795694780918	95.29850932329674	95.85560644923581	0.8104341732515223	0.7135656119621103	0.6956440900612222	0.5158329172680283	1.292948120983553	1.0281810058148437	0.8655035671717428
743.5262564751367	95.30772446050545	95.83367405867403	0.7961235544072736	0.6597246466509148	0.6962932050821706	0.550224381089663	1.2459733946902674	1.0156444272163156	0.9007911874583954
744.272870495012	95.34411588472103	95.79693554501483	0.8159709907387764	0.6242501656556243	0.7250135042913826	0.6091558136278934	1.2281263994947977	1.0127661551352531	0.951015186983966
745.0194115355524	95.38851759112839	95.74764949008747	0.8606234501458232	0.6097067931275006	0.7770923780481382	0.6762514237940991	1.2451745902966849	1.0123592253723785	1.0005457362290144
745.765879594593	95.42315579116732	95.68803871692373	0.9122989033496793	0.6108096906057625	0.8383375037285674	0.7342455102455858	1.2914981562593084	1.0033903174406902	1.0343489548095874
746.5122746699683	95.43693922159451	95.62059573746272	0.9515044360802136	0.6180617218934117	0.8892095867833518	0.7690736617497862	1.352039984405934	0.9758706663912307	1.044454236353289
747.2585967595134	95.42664649975319	95.54735333109657	0.9666742920109215	0.6257863245512141	0.9141253235633826	0.7745757054300526	1.4094964185242844	0.9273856539799112	1.0347495541859786
748.0048458610628	95.39406773608283	95.46886925528909	0.9614942821227572	0.6393178389388652	0.9106057660104057	0.7561530011376334	1.4525222907132758	0.8672828170054743	1.021529808946994
748.7510219724516	95.34153382280523	95.38428228519876	0.9548946505181704	0.6754124538283008	0.8921973244857782	0.729939609227543	1.480033734968373	0.8160863265666336	1.028667058528697
749.4971250915144	95.26933582534345	95.29338049153046	0.9724075529096439	0.7540683108292967	0.8821452869489264	0.7167979362891259	1.499449328637425	0.7987761519068499	1.0783694810520643
750.243155216086	95.1771046258268	95.19928153936198	1.0331225606461913	0.8858947345717496	0.9015029298860924	0.733154722357753	1.520718125585205	0.8342468540849666	1.181064052526935
750.9891123440015	95.06799382026841	95.10963516446287	1.1389271618565715	1.0627208965494361	0.9581968844581041	0.7839301270318231	1.5503662063925816	0.9260770038276576	1.328608362863477
751.7349964730954	94.95181356717512	95.03477145520934	1.271261010043787	1.2573386763606464	1.043801062120906	0.861303824128683	1.5886118497350736	1.0596026180281797	1.49475191910048
752.4808076012027	94.84395935454697	94.98390292690951	1.3965878880713944	1.4323877475849116	1.1386107228270532	0.9496762611089054	1.6301254854067366	1.2071449278698196	1.6431811019414937
753.2265457261582	94.75979700122812	94.96142507890347	1.4777411468189854	1.5536581546542152	1.2209394591246365	1.0329444613339973	1.6666880174132501	1.3388283013379834	1.7403889682206852
753.9722108457964	94.70781943471219	94.96504840440014	1.4875464716810427	1.601550841386313	1.275289054086798	1.1003705543436553	1.6903368603152131	1.4339220601122378	1.7679348390584977
754.7178029579526	94.68583918055708	94.98637874933243	1.4194354829666764	1.576961124520011	1.2961875619542127	1.1484738956584266	1.6966450245999454	1.4872906134755652	1.7285085703454683
755.4633220604613	94.68287515362842	95.01287269225772	1.291588945499555	1.500329669344353	1.2884243235085648	1.1808218671403523	1.68783388248049	1.509382718912832	1.643738107080054
756.2087681511574	94.68506458458774	95.03062671072561	1.1416896141255535	1.4049319265420195	1.2651474547180186	1.2062820716026579	1.6741038644367023	1.5202261182103456	1.5446246571694786
756.9541412278757	94.68188508884245	95.02734625874639	1.0139562387147123	1.326067690188708	1.2441681401576545	1.2364113342487428	1.670952783950284	1.5405415197642043	1.4593902057709727
757.699441288451	94.66899314105902	94.99497133005801	0.9437886304049528	1.2901561920250373	1.242813561420391	1.280989652179997	1.692550176171551	1.5834926460199057	1.404015587701096
758.4446683307182	94.64702749304037	94.93142784377254	0.9469261384267611	1.3075203426317046	1.2722388283277724	1.3427109800852577	1.7438354327581038	1.6498317461894203	1.3792211966352141
759.1898223525119	94.61913396372125	94.84067450693124	1.0180578997588583	1.3723581169152084	1.334359104087568	1.4144622245752743	1.81739309887503	1.7287661353771284	1.3749429882403206
759.9349033516671	94.58962763922263	94.7308970909488	1.13768102718592	1.4692908033000123	1.423110596390842	1.482089888263971	1.8972594241036802	1.8041329335740386	1.3787859762534964
760.6799113260186	94.5646299661534	94.61184877270794	1.2822970014095745	1.5820410458522076	1.528635798316543	1.5317407779407546	1.9675775425156417	1.8623183209392238	1.3833287083662213
761.424846273401	94.55278950435874	94.49240746835241	1.432216314033937	1.698992527586924	1.6409182046464394	1.5575804331354277	2.0200372375010858	1.8974188512644758	1.3882688515517856
762.1697081916495	94.5639892415866	94.37911418571963	1.574405013498037	1.8134234898255244	1.750768157023515	1.5644485343124757	2.0558916837884595	1.9113993127649564	1.3970496227253903
762.9144970785986	94.60555233599149	94.27624626513327	1.7009276819906063	1.9195479356598213	1.848008491617506	1.563723055346344	2.081949295085593	1.9095546249308342	1.411315622462027
763.6592129320832	94.67814597109592	94.1870735141131	1.806117772851465	2.0084131195310704	1.920145789449819	1.5649719490113085	2.104279849040836	1.8951910843942699	1.4271684261288442
764.4038557499381	94.77338746986442	94.1150076884206	1.8850172099851221	2.0670004108783218	1.9536787869252095	1.5693820224373667	2.1240279924476653	1.8672085143516597	1.4359634478432781
765.1484255299982	94.87458840506517	94.06394942350047	1.9334844699862117	2.0811138193176504	1.9381256098981225	1.568701706505209	2.136841254784642	1.8218015689294873	1.4283704023026615
765.8929222700982	94.96014011161202	94.03649264852706	1.9496495506559626	2.0412450169858403	1.8709779054731541	1.5510848561225572	2.1357070508697547	1.7571555930315839	1.4000014553594298
766.637345968073	95.00813766092682	94.03124437487546	1.9347402217600234	1.9480669322730932	1.7603033972149262	1.5093821229247055	2.115241357146388	1.6777299442860283	1.35468840040501
767.3816966217572	95.00109100375307	94.04139612656985	1.8920106185696852	1.814339595209816	1.623278075270406	1.44655715063287	2.074869111605608	1.5946572686991374	1.3036933154701131
768.1259742289859	94.9299031476236	94.05615927149526	1.8241076661655171	1.6616645085346846	1.4808737609705531	1.3745142869467912	2.019467544886666	1.521680322235838	1.2608125371911143
768.8701787875938	94.7962909621153	94.06474436584597	1.7310615136019152	1.5137471372269857	1.3513738767708787	1.307579371194251	1.9572291094048921	1.4689563933892202	1.2360215370093925
769.6143102954156	94.61255210118176	94.06002558209401	1.611461984909198	1.3899038892241293	1.246973138028423	1.2556006743618724	1.8967197767201895	1.439072053766182	1.2320292451014154
770.3583687502863	94.39842015827152	94.03953636145386	1.4673518806214645	1.3022433597112553	1.1743972173336488	1.2218178432993767	1.845075293058116	1.4277546316927214	1.2459231594681341
771.1023541500406	94.17600797266141	94.00322572827231	1.3100530878728875	1.2569561576779336	1.1380114449410144	1.205657755896155	1.8080685706851511	1.4284210158413373	1.2747266279138643
771.8462664925133	93.96514675037758	93.95028099516938	1.1621789102762818	1.257058844353594	1.141392582384853	1.2071370023665509	1.7911065384074334	1.436899246999232	1.3199055068348287
772.5901057755393	93.780715338241	93.8783960128811	1.051883990845326	1.3028834059538497	1.1849505435969405	1.2274492477499734	1.7985516670164117	1.452761280804495	1.3864427858439967
773.3338719969533	93.63223208653162	93.78608768365112	1.0020754479611895	1.3897298659839663	1.2616949643959572	1.2658352692054677	1.8311338631069418	1.4768815642495667	1.4770711291305219
774.0775651545903	93.52389581647813	93.6767665003241	1.0193652383442355	1.505000016697693	1.354947844120602	1.3153898362303522	1.8827849441235003	1.507353415168339	1.5856243864883481
774.8211852462848	93.45385946770942	93.56056069916544	1.090189516550339	1.628925712415807	1.4414922939337202	1.362966014799298	1.9400691084250496	1.537352663860176	1.6954543504743214
775.5647322698719	93.413033086369	93.45229267767725	1.1859566729349496	1.7395931462863388	1.4989796802931181	1.3937515760040498	1.9853417359733783	1.5561735573004682	1.7841375099425676
776.3082062231862	93.38571724671513	93.3666325025717	1.2745570718837627	1.8192496318689422	1.5129127707271266	1.3975850301328023	2.002011829731785	1.5525381391823174	1.8315258162287762
777.0516071040627	93.35387998639978	93.31334685920014	1.3319695710700898	1.8584338415823112	1.4798651303851784	1.372835443014111	1.9801606451106153	1.5188978278367955	1.826148677284806
777.7949349103361	93.3039701020547	93.2950387157456	1.3491314753323564	1.8561721488050011	1.4068394435055325	1.3263478068229375	1.9200243594786457	1.4554461262702318	1.7676112300992912
778.5381896398412	93.23333255120653	93.30768710439237	1.3318316750701484	1.817967911951655	1.308889137520822	1.2705418438962681	1.8327414312504402	1.372460857227395	1.6657599545125379
779.281371290413	93.15220035486921	93.34269586974689	1.2952757239010282	1.7539751224209397	1.2067346750859258	1.219868524575972	1.7376342579829611	1.2894942370448348	1.538284005918868
780.024479859886	93.07981903019349	93.38874134272929	1.2568964587738094	1.6784352659938406	1.123994026353401	1.1879213891444635	1.657035122258307	1.2308061663724317	1.4079818029527615
780.7675153460953	93.03639926161657	93.43353779035564	1.2305573356854183	1.608411459231462	1.0825647339026006	1.1850858426923594	1.6095376008174895	1.217776591778005	1.2986913604787276
781.5104777468754	93.03476437325058	93.46609534895553	1.2233287817756775	1.5601148852498454	1.096283772676486	1.215857272513162	1.6040886821339768	1.2608113079717924	1.2295044063900775
782.2533670600615	93.0753229887996	93.48035538031505	1.233667951742774	1.542522787750542	1.1642850311256439	1.2756843388042682	1.6362889686261326	1.3532610023631548	1.2080765771860058
782.996183283488	93.14611463285895	93.47885569076982	1.250811369633169	1.5512333249548078	1.2676547491744259	1.3486581112030365	1.688500147021557	1.47006405170076	1.2259244493138794
783.73892641499	93.22683721190208	93.47360820707144	1.25620936621182	1.566627376345508	1.371682877580085	1.408445867680669	1.7339923062533131	1.5725374982318954	1.2595414501048907
784.4815964524023	93.29529907273843	93.48225375571161	1.2283001640764297	1.558910874677565	1.4349186186295242	1.4244565810042928	1.7444107781688132	1.6192496228812274	1.2778225045260285
785.2241933935596	93.33412600831336	93.52000171999438	1.1505217429936607	1.499000659717467	1.4220252100825093	1.3718695565071215	1.6982870422577747	1.5797428655582024	1.2538125040144195
785.9667172362967	93.33562112887336	93.59064443373765	1.0194660929024195	1.3706670545898163	1.3163403586553954	1.2419496992215358	1.5880994439590523	1.4462937425330011	1.1753898905109992
786.7091679784486	93.30299632841223	93.68193691109516	0.8481045817342476	1.177790587645788	1.1264656893841334	1.0465740146561018	1.4229710431917368	1.2376383209892623	1.05004177381511
787.4515456178499	93.24730092828898	93.7685701047156	0.6613820863970403	0.9431266961998972	0.8832927163709741	0.8142603468594274	1.2259880713870075	0.9922880399244747	0.90134044947483
788.1938501523355	93.18157764679935	93.82155328016603	0.48709418627774426	0.7001693684181731	0.6295493930117004	0.580139957346347	1.0277910172012241	0.7550196816697934	0.7601775121321737
788.9360815797401	93.11537590332657	93.81912573521791	0.348294218433324	0.4828418474637317	0.4071081546389621	0.37559464184174374	0.8596039675648086	0.563964473941212	0.6556398208005874
789.6782398978987	93.05232354205373	93.75384596684867	0.26123081055713726	0.3180112260416621	0.24781856512419154	0.22287997619194755	0.7476634988217796	0.4444412364575925	0.6092397148939597
790.420325104646	92.99146570730237	93.63349836973518	0.23749955969179837	0.2223925330927301	0.16989189029558815	0.1349236337873947	0.7094949481354007	0.40917128138769954	0.63252686089821
791.1623371978169	92.93102473603471	93.47661828623896	0.28560032866579377	0.20263267092485648	0.1785710263457787	0.11773966130618874	0.7517963240646282	0.4612008154809928	0.7261614546797972
791.9042761752461	92.87179995387302	93.3061098583231	0.40772602256217283	0.256284984940379	0.2679557933075216	0.17165342830944041	0.8692988068642364	0.5946674065446018	0.8789268880388192
792.6461420347684	92.81849990726266	93.14353058595538	0.5938043106475845	0.3728475238628448	0.4226705464344178	0.29031880274933997	1.0451576656251405	0.7929597006213669	1.067799317175826
793.3879347742187	92.77845966725506	93.00622125354101	0.8168459595687949	0.534434882380225	0.6189032146562141	0.4583934520115207	1.252575543244319	1.026835652400095	1.260902942295047
794.1296543914318	92.75855293006683	92.90663054834599	1.035410371501868	0.7175372077557256	0.8270963082922265	0.6509148999673613	1.459033922297806	1.2570797075006936	1.4244029922156187
794.8713008842426	92.76193170766979	92.85235817434149	1.2041741708301856	0.8968211613875496	1.0176047169668578	0.8370652274051196	1.6335019948474354	1.443833272666211	1.5325253357103605
795.6128742504857	92.78567846663863	92.84540157622456	1.2894689460416942	1.0507756378461295	1.168295355256447	0.9888022891764336	1.7553495232542389	1.5598785998813298	1.5768324939476912
796.354374487996	92.82071569320611	92.88047762022995	1.2828403915086142	1.167379354323188	1.2708272383172527	1.0908770592245816	1.8215734791982214	1.600965916190333	1.570083820580038
797.0958015946084	92.85362800265482	92.9440582965235	1.2063249846280115	1.247172382021759	1.3321299840397813	1.147254806433736	1.8477450473581172	1.5872585714216996	1.5419478365371475
797.8371555681575	92.87017791141464	93.0162692772582	1.105458316455966	1.3012715972219269	1.3696840804777537	1.1792893124954702	1.8611381765522026	1.5537597979301125	1.5275503049789734
798.5784364064783	92.85943730617038	93.07648169027073	1.0319599891584517	1.3446855438281915	1.4026963881367607	1.21525094305521	1.8884207808557534	1.5348267024037199	1.5535279573322356
799.3196441074057	92.81761512206562	93.10999074246573	1.0238931715174573	1.3884215296229456	1.4436851642116864	1.2764854876006382	1.944193668524008	1.5504384052665614	1.6280899936188291
slope	23363.124071497594	128.55521064634803
intercept	-0.4755558525400687	0.24359292084756962
pearsons_r2	0.9995907149685725
rmse	0.6889848247214176
mae	0.5237939570445946
slope	74005.66968935201	43266.283853347195
intercept	481.37778646534537	81.98314486878625
pearsons_r2	0.17786409963381858
rmse	231.88335071887144
mae	149.77553716090603
slope	23381.69740389609	125.33799609381003
intercept	-0.5344294086278154	0.23749677985176082
pearsons_r2	0.9996115538692333
rmse	0.6717423341725948
mae	0.5102069840867705
Lambda_Range	350	800
FOLD	<class 'function'>:take_signal_near(669; 5)
FOLD	<class 'function'>:find_wavelength_of_max_signal(669; 5)
FOLD	<class 'function'>:take_signal_at(669)
