# Supplementary material for: Roblonski: A Material-Efficient Robo-Fluidic Toolbox for Rapid Photochemical Characterization
Source: ACS Cent Sci. 2026 Feb 6;12(3):333–44. doi: 10.1021/acscentsci.5c02027 (PMC13022720; doi:10.1021/acscentsci.5c02027)
Supplement: Supplementary file 2 [file oc5c02027_si_002.zip › BeerLambertStudy/Raw Data (Automataed)/BLEC Study (2025 Jun 12)/ZnPc2/blec_ZnPc2__13062025_aABS_i16_eCHK_d400e-03_t-1_m0_v0.csv]

name	C:/Users/cbe.mabolha.shared/Documents/Gilson Spectroscopy Project\BLEC Study (2025 Jun 12)\ZnPc2\blec_ZnPc2__13062025_aABS_i16_eCHK_d400e-03_t-1_m0_v0.csv
2025-06-13 05:13:25.321331
count	30
interval	0.1 (Sec)
integration_time	40000 (uSec)
NLC=False	DCC=False	WCAL=-5	Slit=S5
Conc_0=0.004	FRAC=1.0	Conc_(16;None)=0.004
wavelength (nm)	dark reference (int)	light reference (int)	abs (mOD)
W	D	L	S
344.6678771972656	1602.4333333333334	1676.4666666666667	77.97058666563125
345.45221902608614	1589.9	1665.0666666666666	87.38562949636933
346.236489003635	1587.0333333333333	1662.1666666666667	83.44096749217204
347.02068712774695	1584.6	1658.4333333333334	71.21588129540889
347.8048133962569	1585.7333333333333	2385.5333333333333	156.45098732998514
348.5888678069997	1585.7333333333333	2401.5666666666666	157.55905897007645
349.3728503578101	1586.7666666666667	2414.5	155.33691193131335
350.15676104652283	1586.9333333333334	2423.0	155.060297290489
350.94059987097285	1587.5	2431.9666666666667	153.35696577208137
351.72436682899485	1587.1333333333334	2438.1	152.58240798302177
352.5080619184237	1585.9333333333334	2447.5666666666666	154.4054081742063
353.2916851370942	1585.7	2451.5666666666666	151.93137186268308
354.0752364828412	1585.0666666666666	2453.9	152.23236374182352
354.8587159534994	1585.8	2456.366666666667	151.42151901586033
355.6421235469038	1586.2333333333333	2458.6666666666665	150.77568842804124
356.42545926088906	1586.4	2458.133333333333	146.38385186817968
357.20872309329	1587.3333333333333	2459.9	149.4121052503905
357.9919150419415	1586.8666666666666	2458.5666666666666	149.07415612878512
358.77503510467835	1586.9	2451.4333333333334	147.5301662798364
359.5580832793353	1585.9	2441.4333333333334	143.6914904776824
360.34105956374725	1586.7666666666667	2441.3333333333335	147.74713981791868
361.12396395574893	1585.8666666666666	2440.233333333333	145.4135822311675
361.9067964531752	1586.4	2437.9	144.5701273517957
362.6895570538609	1586.4333333333334	2438.3	146.25380827751687
363.47224575564076	1587.3666666666666	2437.4333333333334	143.36439283780518
364.2548625563497	1586.9	2428.5	141.34503106573996
365.0374074538224	1586.8333333333333	2431.4333333333334	140.37300047454917
365.8198804458938	1587.2666666666667	2425.5666666666666	140.37775179017194
366.6022815303986	1586.4666666666667	2428.1666666666665	139.75630218351097
367.3846107051717	1586.2333333333333	2427.766666666667	139.07750169748198
368.1668679680479	1586.6	2427.6	136.15633379996385
368.9490533168619	1586.9666666666667	2432.5	137.17417137647027
369.7311667494487	1586.6333333333334	2440.1	136.79147401212134
370.5132082636429	1586.9	2448.0	135.57519039308434
371.2951778572795	1587.1	2449.1666666666665	136.06245381493792
372.07707552819323	1586.4333333333334	2453.4333333333334	136.79838313496566
372.8589012742189	1587.0666666666666	2457.4	133.70926638571925
373.6406550931913	1586.3333333333333	2467.6	135.99674422011827
374.4223369829453	1586.4	2475.8	132.1270873556164
375.2039469413157	1586.5333333333333	2479.2	132.0895728271549
375.9854849661373	1586.4	2475.0666666666666	131.32778773597053
376.7669510552448	1586.3	2479.4	132.1904491274646
377.5483452064732	1586.5	2489.766666666667	132.25481740830736
378.3296674176572	1586.2333333333333	2501.733333333333	130.36460426070545
379.11091768663164	1587.1666666666667	2505.0	130.29749336907327
379.89209601123133	1585.9666666666667	2508.8333333333335	130.50635350480735
380.67320238929113	1586.3333333333333	2513.4333333333334	130.33845296080423
381.45423681864577	1585.3666666666666	2518.1	129.88158156531298
382.23519929713007	1586.0666666666666	2522.0666666666666	128.60421497731687
383.01608982257886	1586.7666666666667	2535.1666666666665	126.48826083903487
383.796908392827	1587.2	2546.5	127.12230389843585
384.57765500570923	1587.2333333333333	2547.0666666666666	127.16151147037849
385.3583296590604	1587.4333333333334	2539.9666666666667	126.96986219761338
386.1389323507153	1585.8333333333333	2547.1	128.96323264969476
386.91946307850884	1586.8	2558.0333333333333	124.37766783097436
387.69992184027564	1585.9666666666667	2577.1	125.6891586767835
388.48030863385065	1586.8666666666666	2597.1666666666665	125.31622819108587
389.2606234570687	1586.7	2584.1666666666665	123.95295526612114
390.04086630776453	1586.9666666666667	2574.633333333333	122.86237776851694
390.82103718377294	1586.9333333333334	2580.5	122.42537567481261
391.6011360829288	1586.4	2584.4666666666667	122.74924694777904
392.3811630030669	1586.6333333333334	2613.3	122.22116598133847
393.161117942022	1586.0333333333333	2654.233333333333	120.90093385986
393.941000897629	1586.5333333333333	2697.9	121.50915058275821
394.72081186772266	1586.6	2709.7	122.62048271848312
395.5005508501378	1586.2666666666667	2695.866666666667	121.0422948794037
396.28021784270925	1586.2333333333333	2698.633333333333	123.1897463192083
397.0598128432718	1586.3	2713.3333333333335	123.31903822039105
397.83933584966024	1585.7666666666667	2708.5333333333333	118.4758066138598
398.6187868597095	1586.8333333333333	2722.5	118.93824518602177
399.3981658712542	1585.7666666666667	2749.733333333333	122.16582143980665
400.1774728821293	1586.4333333333334	2763.2	120.29304633467143
400.9567078901696	1586.9	2790.5333333333333	117.61998731999971
401.7358708932098	1586.9333333333334	2792.9	121.24523601629792
402.5149618890848	1586.4333333333334	2776.1666666666665	118.97704329249208
403.2939808756294	1586.8	2784.5333333333333	119.73255484462172
404.07292785067847	1586.6666666666667	2811.7	119.54044648925013
404.8518028120667	1586.2333333333333	2820.0666666666666	117.82074429989162
405.630605757629	1587.1666666666667	2829.0	118.8920061158752
406.4093366852001	1586.1666666666667	2816.6	119.1535898161201
407.1879955926149	1586.6	2825.8	119.09050195827234
407.9665824777082	1586.7333333333333	2837.866666666667	119.18397179016229
408.74509733831474	1586.8333333333333	2859.633333333333	117.39187392421624
409.52354017226935	1587.3	2869.8	116.35885368044575
410.3019109774069	1586.7666666666667	2870.0333333333333	116.35286904705967
411.08020975156217	1586.7	2884.1	116.25587171469232
411.8584364925699	1586.9333333333334	2909.0333333333333	115.46912044697268
412.6365911982651	1586.5	2933.366666666667	118.2619100526195
413.4146738664823	1586.4333333333334	2954.8	114.51713403756229
414.19268449505654	1587.5	2985.9333333333334	115.82526377110936
414.97062308182257	1586.0666666666666	3022.866666666667	117.0049810264505
415.74848962461516	1586.3666666666666	3063.3333333333335	113.77577906028581
416.52628412126916	1587.1666666666667	3136.7	114.71479157990647
417.3040065696194	1587.0666666666666	3205.6	113.51066873075422
418.0816569675006	1586.4	3203.1	114.55446811067532
418.8592353127476	1586.2	3191.4	114.68349895830927
419.63674160319533	1586.9666666666667	3208.6	115.90100736661584
420.4141758366785	1586.5666666666666	3249.366666666667	116.46672826294045
421.1915380110319	1587.1	3260.3	115.15198290113054
421.9688281240904	1586.0666666666666	3264.1666666666665	116.34301918374786
422.7460461736888	1586.2	3316.8333333333335	115.70521206450061
423.52319215766187	1586.6	3382.266666666667	115.17615231050341
424.3002660738445	1586.5666666666666	3465.6	116.40720327240672
425.0772679200714	1586.5333333333333	3608.9	118.22638852163674
425.8541976941775	1586.4666666666667	3749.0	117.06670142470047
426.6310553939975	1585.8666666666666	3817.366666666667	115.59231508753143
427.40784101736625	1587.2333333333333	3870.4666666666667	117.46890569786893
428.18455456211865	1586.4333333333334	3994.4666666666667	116.6322966494948
428.96119602608934	1586.7	4188.766666666666	119.01895070863984
429.7377654071133	1586.5666666666666	4398.5	120.12276872411005
430.5142627030252	1586.6333333333334	4514.866666666667	119.71180474440007
431.29068791166	1586.9	4662.4	119.9637636017887
432.06704103085235	1586.0666666666666	4804.466666666666	122.0933240542794
432.8433220584372	1587.0666666666666	4884.233333333334	121.01813401364005
433.6195309922492	1587.0666666666666	4938.233333333334	119.91229134925275
434.3956678301234	1586.5	4980.133333333333	120.01700735211638
435.1717325698944	1586.8666666666666	5003.266666666666	120.23541415466863
435.9477252093971	1586.7333333333333	5013.233333333334	120.28960672310374
436.72364574646633	1586.7666666666667	5055.3	118.55291281774507
437.49949417893686	1587.2	5135.633333333333	120.91447342493358
438.27527050464346	1586.8333333333333	5219.466666666666	118.18624622625876
439.0509747214211	1587.0666666666666	5405.333333333333	117.53074113471787
439.8266068271044	1586.7666666666667	5665.733333333334	117.93409057177702
440.6021668195283	1586.4333333333334	6047.166666666667	118.48547330611942
441.37765469652754	1586.3	6510.033333333334	119.96903590643738
442.1530704559369	1586.3666666666666	6992.966666666666	119.67808821403342
442.9284140955914	1586.4666666666667	7431.633333333333	121.30585539538909
443.7036856133256	1587.0	7734.766666666666	120.27243889206483
444.47888500697445	1586.4	7901.066666666667	119.78528812989441
445.2540122743727	1586.9	7939.533333333334	119.63952872218078
446.0290674133552	1587.0	7877.133333333333	119.0200077910883
446.8040504217568	1586.4333333333334	7780.566666666667	117.63388879571337
447.5789612974122	1586.6666666666667	7717.0	118.5548682246414
448.35380003815635	1586.2333333333333	7647.333333333333	117.68392484397916
449.1285666418239	1586.5666666666666	7623.5	118.13093667219955
449.90326110624983	1586.5	7628.633333333333	118.18392633074802
450.67788342926883	1587.0333333333333	7636.933333333333	117.20650220304387
451.4524336087157	1586.3666666666666	7680.733333333334	118.00831457632405
452.22691164242536	1586.5333333333333	7726.233333333334	117.2089586141849
453.00131752823256	1586.8666666666666	7787.433333333333	117.55187751345952
453.7756512639721	1586.3666666666666	7851.1	117.1961552677509
454.5499128474788	1586.3	7939.1	118.46093029892212
455.32410227658755	1586.8	7969.5	117.28823855381661
456.09821954913303	1586.9	7971.666666666667	117.3961537381859
456.8722646629501	1587.0333333333333	7942.9	117.68682509162863
457.6462376158736	1586.5333333333333	7882.433333333333	117.61456340054673
458.4201384057383	1586.2	7766.433333333333	115.69406085332528
459.1939670303791	1587.7333333333333	7666.1	117.41245459519175
459.96772348763074	1586.3666666666666	7514.9	116.70847635811091
460.741407775328	1586.5666666666666	7381.066666666667	116.99474537302645
461.51501989130577	1586.9333333333334	7240.133333333333	116.32832193120828
462.2885598333988	1586.2	7124.1	115.92804171189931
463.0620275994419	1586.7666666666667	7037.3	116.09470020859878
463.83542318726995	1586.6	6968.033333333334	114.29643420779804
464.6087465947177	1586.9333333333334	6926.1	115.32563961774893
465.38199781962	1586.3	6907.2	114.9064529598034
466.1551768598116	1587.0666666666666	6891.5	114.42257874904634
466.92828371312737	1586.2	6903.433333333333	114.41570085404221
467.7013183774021	1586.6	6942.3	113.99984878145104
468.4742808504707	1586.3333333333333	6993.866666666667	115.27215157207307
469.24717113016777	1586.2	7055.2	114.4932189652534
470.0199892143283	1586.4333333333334	7127.933333333333	114.71756658438775
470.792735100787	1586.5666666666666	7199.733333333334	114.75753869541232
471.5654087873788	1586.4666666666667	7256.966666666666	114.07178450075628
472.33801027193834	1586.4	7333.3	114.37507275747345
473.11053955230057	1587.0333333333333	7395.6	113.10775282161757
473.88299662630027	1587.0	7463.566666666667	114.11015822620392
474.65538149177223	1586.9666666666667	7507.733333333334	113.35913751818933
475.4276941465513	1586.9333333333334	7536.933333333333	113.93605330125004
476.1999345884722	1586.7666666666667	7550.666666666667	114.06789330378447
476.97210281536985	1586.4666666666667	7555.066666666667	113.95572222832118
477.74419882507897	1585.6666666666667	7529.9	112.95230903693376
478.51622261543446	1587.1	7492.566666666667	112.61331666058835
479.2881741842711	1586.8333333333333	7471.133333333333	112.05582169353416
480.06005352942367	1587.3666666666666	7427.533333333334	113.0647707916425
480.831860648727	1586.8666666666666	7385.833333333333	111.65595313768625
481.60359554001593	1586.6	7347.5	112.48506299009523
482.37525820112523	1586.4333333333334	7299.333333333333	112.52637359658537
483.14684862988975	1586.6333333333334	7238.033333333334	112.74925238500592
483.91836682414424	1587.2333333333333	7202.5	111.71724262615486
484.68981278172356	1586.4666666666667	7158.833333333333	112.14051586882859
485.46118650046253	1586.7333333333333	7107.166666666667	112.00661713165769
486.23248797819593	1586.5666666666666	7060.766666666666	110.9957768385591
487.0037172127586	1585.8	7025.5	112.12923645065514
487.7748742019853	1586.9666666666667	6993.433333333333	112.50677598880482
488.54595894371096	1586.1333333333334	6956.166666666667	112.24294613401077
489.31697143577026	1587.0333333333333	6928.633333333333	112.33164531659804
490.08791167599804	1586.4666666666667	6881.166666666667	111.98003194177548
490.8587796622292	1586.5666666666666	6838.666666666667	110.30485509223266
491.6295753922984	1586.4666666666667	6829.066666666667	110.70346386024576
492.4002988640406	1586.4333333333334	6811.633333333333	111.56749901742494
493.17095007529053	1586.6	6782.866666666667	111.35015700379759
493.94152902388305	1586.5333333333333	6753.566666666667	110.49056941580606
494.71203570765294	1586.5333333333333	6718.1	110.9201262407297
495.482470124435	1586.7333333333333	6679.866666666667	110.74726207622183
496.25283227206404	1586.9333333333334	6657.933333333333	111.32772124899489
497.02312214837485	1586.2333333333333	6637.066666666667	111.76053597399492
497.7933397512024	1586.3	6606.4	111.57853262034342
498.56348507838123	1586.6	6584.866666666667	110.49915242167864
499.3335581277464	1586.3	6559.766666666666	110.19193574998408
500.10355889713264	1586.3	6556.2	110.85308100732122
500.8734873843747	1586.5333333333333	6549.3	110.6543562428006
501.6433435873074	1586.1333333333334	6549.166666666667	110.86590825272984
502.4131275037657	1586.3	6542.066666666667	109.78926763268944
503.1828391315842	1586.9666666666667	6569.7	109.78660671390297
503.95247846859786	1587.0	6581.066666666667	109.26830453255504
504.72204551264144	1586.2666666666667	6612.066666666667	109.788105786467
505.49154026154974	1586.3	6651.933333333333	109.75523958039877
506.2609627131576	1586.9	6692.133333333333	110.21075378618221
507.03031286529983	1587.2666666666667	6736.0	109.57164995947454
507.7995907158112	1586.8	6801.966666666666	110.25662589518899
508.5687962625266	1586.7333333333333	6862.3	108.65277672869261
509.33792950328075	1586.7	6940.433333333333	109.38248643570583
510.1069904359085	1586.8666666666666	7018.166666666667	109.0017046359819
510.8759790582447	1586.9	7107.166666666667	109.89100315075717
511.6448953681241	1586.6666666666667	7193.233333333334	109.55262639333647
512.4137393633815	1586.8	7282.2	108.89181687100955
513.1825110418519	1586.7	7372.566666666667	109.12373871281963
513.9512104013698	1586.3333333333333	7488.033333333334	109.28746399492125
514.7198374397702	1586.4333333333334	7595.7	109.22569562866153
515.4883921548881	1586.1333333333334	7707.4	110.83090745203798
516.2568745445578	1586.4333333333334	7809.966666666666	110.32373388070131
517.0252846066146	1586.5333333333333	7898.333333333333	108.44418835856555
517.793622338893	1586.8666666666666	8003.166666666667	109.23633888195106
518.561887739228	1586.6333333333334	8107.666666666667	109.16857259930484
519.3300808054544	1586.4666666666667	8205.0	109.05854967810369
520.0982015354069	1586.6666666666667	8293.066666666668	109.06584156984503
520.8662499269203	1587.5333333333333	8386.7	109.16971585914462
521.6342259778296	1586.8333333333333	8482.666666666666	108.75267528514635
522.4021296859694	1587.5	8559.066666666668	108.63454232841318
523.1699610491747	1587.2666666666667	8615.533333333333	107.83526579347615
523.9377200652801	1586.9	8703.466666666667	108.94632594170837
524.7054067321207	1586.7666666666667	8746.733333333334	108.65574213795846
525.4730210475309	1587.0333333333333	8806.3	108.24446943535011
526.2405630093459	1586.4333333333334	8868.2	108.69199887223797
527.0080326154003	1587.0	8924.566666666668	107.9814375338746
527.7754298635291	1586.2666666666667	8981.5	108.35601633704526
528.5427547515668	1586.4	9028.766666666666	108.95999770638863
529.3100072773485	1586.9333333333334	9074.6	108.11960881592988
530.077187438709	1587.2	9111.366666666667	108.63737978632338
530.8442952334829	1586.8333333333333	9173.366666666667	109.34105660867318
531.6113306595051	1587.0333333333333	9193.233333333334	108.5258109873483
532.3782937146104	1587.0666666666666	9245.333333333334	109.38001165513568
533.1451843966338	1587.0333333333333	9274.2	108.513517463584
533.9120027034099	1585.8	9296.9	108.37195426858355
534.6787486327736	1586.6333333333334	9335.6	108.1301642678031
535.4454221825597	1586.7	9380.033333333333	108.27944921092595
536.212023350603	1587.1666666666667	9427.733333333334	107.66226706178628
536.9785521347383	1586.9333333333334	9459.966666666667	108.07983000989452
537.7450085328004	1586.6666666666667	9483.166666666666	108.96222741693225
538.5113925426242	1586.5	9495.633333333333	107.97045000685154
539.2777041620444	1586.6333333333334	9511.533333333333	107.58855555850866
540.0439433888959	1586.6	9531.7	107.11035060053176
540.8101102210134	1586.4333333333334	9562.166666666666	107.81967880403592
541.5762046562318	1586.9	9569.766666666666	107.1506378088419
542.3422266923859	1587.1666666666667	9599.333333333334	108.33577083904795
543.1081763273105	1586.8	9608.766666666666	108.40083570010589
543.8740535588404	1586.8666666666666	9621.433333333332	107.7203159038105
544.6398583848105	1587.0666666666666	9640.333333333334	108.11157005141888
545.4055908030555	1587.1	9639.7	107.67691393804353
546.1712508114102	1586.9333333333334	9642.2	107.88521445701386
546.9368384077096	1587.1666666666667	9643.9	107.4093903411964
547.7023535897882	1587.0333333333333	9637.566666666668	106.54385141876737
548.4677963554811	1587.2666666666667	9642.566666666668	107.02159859698237
549.2331667026231	1587.4	9649.5	107.94715903522766
549.9984646290487	1586.2666666666667	9650.433333333332	108.11603465226226
550.7636901325931	1586.3	9653.866666666667	107.50313081178149
551.5288432110908	1587.5666666666666	9650.766666666666	108.14226749874449
552.2939238623768	1586.6666666666667	9635.633333333333	108.1310127334541
553.0589320842859	1586.6333333333334	9632.033333333333	107.82549510820095
553.8238678746528	1586.6666666666667	9621.766666666666	108.36376779096297
554.5887312313124	1587.1333333333334	9618.633333333333	107.61686798705645
555.3535221520995	1587.0	9623.233333333334	107.19433376437571
556.1182406348488	1586.6333333333334	9625.333333333334	107.43830524817083
556.8828866773954	1586.8	9642.233333333334	107.4359608393342
557.6474602775738	1586.9	9656.266666666666	108.37296417008017
558.411961433219	1586.5	9633.533333333333	107.75223392982551
559.1763901421657	1586.7	9649.466666666667	107.60795702683343
559.9407464022488	1586.4666666666667	9652.5	107.05988301212093
560.7050302113031	1586.8333333333333	9666.5	106.47026215277185
561.4692415671633	1586.7333333333333	9692.633333333333	107.365515346467
562.2333804676643	1586.8666666666666	9695.533333333333	106.54520080956829
562.997446910641	1586.9666666666667	9716.633333333333	107.3970544761915
563.7614408939281	1587.0333333333333	9723.133333333333	107.59695969810357
564.5253624153604	1587.0666666666666	9759.233333333334	108.29551583896995
565.2892114727728	1586.2666666666667	9778.5	106.88543960681935
566.0529880639999	1586.7	9787.766666666666	107.2065804864923
566.8166921868768	1587.0333333333333	9814.2	106.95827971689886
567.5803238392382	1586.8666666666666	9822.366666666667	106.60408704013658
568.3438830189189	1586.7666666666667	9833.233333333334	107.01578708847286
569.1073697237535	1587.1333333333334	9851.4	107.64909652531615
569.8707839515772	1587.5	9852.166666666666	107.62747411858538
570.6341257002246	1586.8333333333333	9847.5	105.92067325336299
571.3973949675305	1586.0666666666666	9884.766666666666	106.29497008197274
572.1605917513298	1586.8666666666666	9907.066666666668	106.73071221941959
572.9237160494572	1586.6	9919.166666666666	106.76661894520934
573.6867678597476	1586.5	9918.633333333333	107.21747540219417
574.4497471800358	1586.7	9930.6	107.94824003265772
575.2126540081566	1586.7333333333333	9952.066666666668	107.15127394588609
575.9754883419448	1587.0333333333333	9956.666666666666	107.08441567299698
576.7382501792351	1586.9	9979.0	107.4106005107522
577.5009395178625	1586.4666666666667	9995.633333333333	107.52484505153109
578.2635563556619	1586.7333333333333	10005.166666666666	107.7584610378343
579.0261006904677	1586.9333333333334	10024.833333333334	107.97108087577138
579.7885725201152	1586.3666666666666	10024.233333333334	106.25026304357009
580.5509718424388	1586.7666666666667	10032.2	107.0955500978355
581.3132986552736	1586.8	10050.133333333333	107.21079068586909
582.0755529564542	1587.1666666666667	10070.266666666666	106.96464302130535
582.8377347438156	1587.7333333333333	10095.566666666668	106.8406186918952
583.5998440151925	1587.2333333333333	10129.533333333333	107.72036875647959
584.3618807684197	1586.6333333333334	10155.933333333332	107.64042465137385
585.123845001332	1586.2333333333333	10181.6	107.50305531623471
585.8857367117644	1587.5666666666666	10213.166666666666	108.12716377152708
586.6475558975515	1587.1	10264.166666666666	108.70043570215205
587.4093025565281	1586.4	10309.566666666668	107.50367554171486
588.1709766865292	1586.8333333333333	10357.766666666666	107.98335899966031
588.9325782853895	1586.7	10400.633333333333	108.57561440731111
589.6941073509438	1586.7333333333333	10437.166666666666	107.21422243843445
590.4555638810269	1586.6	10505.8	108.2702834319083
591.2169478734736	1586.6333333333334	10577.1	109.28020780468017
591.9782593261189	1586.5666666666666	10650.066666666668	109.64309092225182
592.7394982367973	1587.0	10720.033333333333	109.10597661217437
593.5006646033439	1586.4666666666667	10815.733333333334	109.5067293525812
594.2617584235933	1587.1666666666667	10915.233333333334	110.14106262059566
595.0227796953804	1586.3	11011.366666666667	110.17698021025328
595.78372841654	1586.9	11121.4	111.64190866814043
596.544604584907	1586.8	11222.766666666666	112.14338005697148
597.3054081983161	1587.2333333333333	11344.533333333333	112.28290639535179
598.0661392546021	1586.4	11479.8	113.73839984316135
598.8267977515999	1587.0666666666666	11584.566666666668	113.54735728687353
599.5873836871442	1587.2666666666667	11725.833333333334	115.49033794679819
600.34789705907	1586.9333333333334	11835.133333333333	115.3797843725656
601.1083378652119	1586.9666666666667	11965.466666666667	116.06073153738626
601.8687061034049	1587.0666666666666	12107.566666666668	116.7569253340459
602.6290017714836	1587.1	12246.8	117.24508594198387
603.3892248672829	1587.2	12373.966666666667	116.57422600351781
604.1493753886377	1586.8333333333333	12536.3	116.94259620516658
604.9094533333828	1586.6	12653.133333333333	116.69086016247013
605.6694586993528	1586.4666666666667	12792.466666666667	116.42081203986409
606.4293914843829	1587.0333333333333	12921.366666666667	116.12482851492238
607.1892516863076	1586.9	13077.3	115.73075831567364
607.9490393029618	1586.4666666666667	13224.033333333333	114.79192871597118
608.7087543321802	1586.7	13381.633333333333	114.16322590524912
609.4683967717978	1586.4666666666667	13529.333333333334	113.84348306591252
610.2279666196492	1586.5666666666666	13632.533333333333	112.85710992324155
610.9874638735695	1586.5666666666666	13743.6	112.26532083662717
611.7468885313933	1586.9333333333334	13868.333333333334	112.34181851103212
612.5062405909555	1586.9333333333334	13986.066666666668	111.98351194542914
613.2655200500909	1587.0333333333333	14141.533333333333	112.81042025241706
614.0247269066342	1587.1333333333334	14235.533333333333	111.85959067819572
614.7838611584203	1586.9	14361.333333333334	111.99369157091895
615.5429228032841	1586.5	14473.5	111.78494721392192
616.3019118390603	1586.7	14566.633333333333	111.47963597922579
617.0608282635836	1586.7666666666667	14680.0	111.33600996445524
617.8196720746892	1587.1666666666667	14786.366666666667	111.81688519599993
618.5784432702114	1587.4	14852.9	110.87135394200115
619.3371418479854	1586.3	14931.733333333334	110.47066426006567
620.0957678058459	1586.8666666666666	14959.633333333333	109.33828636189429
620.8543211416277	1587.1	15035.866666666667	109.59664615904008
621.6128018531655	1586.6333333333334	15107.133333333333	109.80758958277683
622.3712099382943	1586.6666666666667	15164.7	110.26554524655991
623.1295453948488	1586.7666666666667	15235.566666666668	109.3067778895537
623.8878082206638	1586.4666666666667	15290.066666666668	109.48098770466513
624.6459984135743	1586.4333333333334	15327.433333333332	109.49317554814628
625.4041159714149	1586.3333333333333	15403.733333333334	110.45712321767556
626.1621608920203	1586.0333333333333	15436.633333333333	109.79356814831661
626.9201331732256	1586.9333333333334	15455.433333333332	108.36452765012558
627.6780328128656	1586.7	15520.4	109.8887014422024
628.4358598087749	1586.8	15551.366666666667	108.8178968096057
629.1936141587885	1586.2666666666667	15591.866666666667	110.5958810606509
629.9512958607411	1586.7	15608.7	110.50185059162055
630.7089049124675	1587.3666666666666	15611.033333333333	110.65467713145765
631.4664413118026	1586.3666666666666	15604.6	109.89810112717423
632.2239050565811	1586.5	15635.3	109.91533543747586
632.9812961446379	1586.8666666666666	15656.466666666667	111.19937141525023
633.7386145738079	1586.9333333333334	15674.4	112.0589993506305
634.4958603419257	1586.7	15675.266666666666	111.4668766156477
635.2530334468262	1586.9333333333334	15687.4	112.98263413635974
636.0101338863443	1586.7666666666667	15672.2	113.24575368694467
636.7671616583146	1585.8333333333333	15664.366666666667	113.25578100055546
637.5241167605723	1587.0333333333333	15663.766666666666	113.01344281509971
638.2809991909518	1586.8666666666666	15659.5	112.81623214745095
639.037808947288	1586.6666666666667	15682.366666666667	115.25961491304456
639.7945460274159	1585.7333333333333	15654.1	115.79281323576664
640.5512104291702	1587.0333333333333	15629.066666666668	115.18607013328247
641.3078021503857	1586.6666666666667	15582.266666666666	114.59113739433442
642.0643211888971	1586.5333333333333	15541.6	114.63437119418512
642.8207675425394	1587.3	15518.0	114.55804547534228
643.5771412091474	1587.1	15506.366666666667	113.91069652985026
644.3334421865558	1586.7	15505.533333333333	114.38820758700426
645.0896704725996	1586.1	15514.266666666666	115.29830440388618
645.8458260651132	1585.8	15482.533333333333	115.15008711576705
646.6019089619319	1586.6666666666667	15438.033333333333	114.30752382632677
647.3579191608902	1586.8333333333333	15433.1	115.21499045569799
648.1138566598231	1585.9666666666667	15377.733333333334	114.20069695017511
648.8697214565653	1587.0	15379.766666666666	115.11236163885704
649.6255135489516	1586.7333333333333	15353.766666666666	115.71004537098828
650.3812329348169	1585.4666666666667	15334.4	116.867437203293
651.1368796119959	1586.2333333333333	15376.333333333334	118.67740017963987
651.8924535783235	1586.3666666666666	15370.1	119.42432878374576
652.6479548316345	1586.6333333333334	15350.833333333334	120.46527809830822
653.4033833697637	1587.8333333333333	15329.966666666667	121.80381093983564
654.1587391905458	1586.4	15334.133333333333	123.51879666670065
654.9140222918159	1587.1333333333334	15341.066666666668	125.16824965955067
655.6692326714084	1586.5	15359.2	126.86405812854865
656.4243703271585	1586.6333333333334	15382.833333333334	129.4439743269727
657.1794352569008	1586.8333333333333	15383.1	132.15603063234212
657.9344274584702	1586.8333333333333	15405.866666666667	135.61197212864644
658.6893469297014	1586.7	15420.633333333333	139.53651004714993
659.4441936684294	1586.5333333333333	15433.033333333333	144.94801883186585
660.1989676724888	1586.5666666666666	15470.433333333332	150.35619727759376
660.9536689397146	1586.8333333333333	15471.933333333332	155.79518702489005
661.7082974679414	1586.6333333333334	15500.366666666667	159.73471647327133
662.4628532550042	1586.6	15531.666666666666	163.9157625138563
663.2173362987378	1586.5333333333333	15622.3	170.30260199573155
663.9717465969768	1586.4333333333334	15680.233333333334	174.80204372033322
664.7260841475563	1586.8666666666666	15717.3	178.60132697219424
665.480348948311	1585.9666666666667	15778.5	183.360659296701
666.2345409970756	1585.9	15829.8	186.06066072621962
666.988660291685	1587.0	15888.1	188.51464494599924
667.742706829974	1586.6666666666667	15984.266666666666	190.62982441309165
668.4966806097776	1586.2333333333333	16086.533333333333	190.8921881471481
669.2505816289303	1586.2333333333333	16138.633333333333	190.4540737411599
670.0044098852671	1586.9666666666667	16253.5	191.13317499616005
670.7581653766227	1586.4333333333334	16331.3	188.72237470226207
671.511848100832	1586.6666666666667	16439.4	187.18457103592155
672.2654580557298	1587.0	16522.6	184.30884821846598
673.0189952391509	1587.5666666666666	16585.1	180.38464127059527
673.7724596489301	1586.6	16680.033333333333	176.83377629192387
674.5258512829022	1586.6333333333334	16806.933333333334	171.30548315103943
675.279170138902	1586.6	16933.866666666665	166.86349540477906
676.0324162147645	1585.9	17055.566666666666	161.93293642937172
676.7855895083242	1586.4666666666667	17174.733333333334	155.95343415093558
677.5386900174161	1586.5666666666666	17306.933333333334	150.57925373770604
678.2917177398749	1587.0333333333333	17395.533333333333	145.2322670745644
679.0446726735356	1586.8	17520.366666666665	140.5376864855467
679.797554816233	1587.2	17656.566666666666	136.6106653650874
680.5503641658016	1586.7333333333333	17781.866666666665	133.1179883399031
681.3031007200765	1587.0	17867.266666666666	129.11309645771192
682.0557644768925	1587.2	17942.766666666666	124.82575220747793
682.8083554340842	1586.7	18047.1	121.55367824378561
683.5608735894867	1586.4666666666667	18167.133333333335	118.76408152328999
684.3133189409347	1586.7666666666667	18328.4	116.17637637000503
685.0656914862628	1587.1666666666667	18482.966666666667	114.0826918895956
685.8179912233061	1587.6333333333334	18628.6	111.96011751652081
686.5702181498993	1586.6333333333334	18753.066666666666	110.44219971784037
687.3223722638772	1587.4	18849.333333333332	108.626620900308
688.0744535630747	1586.9	18966.6	107.57765767465403
688.8264620453265	1587.1333333333334	19079.266666666666	105.3494119278661
689.5783977084674	1586.7	19224.266666666666	104.29854460989547
690.3302605503324	1586.8333333333333	19308.366666666665	103.40852771274488
691.082050568756	1587.8666666666666	19412.033333333333	103.7885658881438
691.8337677615733	1586.9666666666667	19497.2	102.53309022384687
692.585412126619	1586.8	19620.633333333335	101.48962479549829
693.3369836617278	1586.6333333333334	19677.3	100.76612909680237
694.0884823647348	1586.2333333333333	19760.933333333334	100.43573707510208
694.8399082334745	1586.9666666666667	19846.766666666666	100.65547797990632
695.5912612657819	1586.9	19932.3	100.0010688484053
696.3425414594917	1587.1333333333334	19989.533333333333	99.9825476160405
697.0937488124388	1587.3333333333333	20021.666666666668	99.05524518048675
697.8448833224579	1586.8666666666666	20135.466666666667	99.24635623440899
698.5959449873841	1586.2333333333333	20209.266666666666	99.39664780237725
699.3469338050518	1586.5	20276.1	99.43022375564172
700.0978497732962	1586.5	20266.3	98.91816727132478
700.8486928899517	1586.8	20300.133333333335	97.52254934660367
701.5994631528534	1587.0333333333333	20369.966666666667	98.34631998286383
702.3501605598362	1587.4333333333334	20377.2	98.23469275720034
703.1007851087347	1587.3333333333333	20364.6	98.50051701132463
703.8513367973837	1586.7	20355.966666666667	97.9625509747265
704.6018156236181	1587.3666666666666	20346.766666666666	97.79411401518468
705.3522215852728	1586.6	20354.933333333334	98.33737879566965
706.1025546801824	1586.7666666666667	20371.633333333335	97.66571054354728
706.8528149061818	1586.7666666666667	20335.2	97.92985995541345
707.603002261106	1586.8	20322.5	97.83317316957869
708.3531167427894	1586.1	20304.733333333334	97.62713469167016
709.1031583490673	1586.9	20270.4	97.1686885847368
709.8531270777742	1586.6	20213.4	96.82958173575513
710.6030229267449	1586.9	20183.733333333334	96.88082256209047
711.3528458938142	1587.2	20140.7	96.85052255032933
712.1025959768172	1586.6666666666667	20079.566666666666	97.34625888482863
712.8522731735884	1586.9666666666667	20008.433333333334	97.21384972852795
713.6018774819628	1587.1	19947.766666666666	97.40899469532326
714.351408899775	1586.4666666666667	19851.766666666666	96.80322766997611
715.1008674248601	1587.1666666666667	19775.333333333332	96.86126511493849
715.8502530550527	1586.8666666666666	19684.733333333334	97.68140127411536
716.5995657881876	1586.8666666666666	19535.566666666666	97.15386049572108
717.3488056220998	1586.3333333333333	19397.4	96.94719929522537
718.097972554624	1586.6	19323.6	96.65911191456735
718.8470665835949	1586.4	19273.366666666665	96.28350708926729
719.5960877068475	1587.0666666666666	19234.533333333333	96.16334820885425
720.3450359222164	1586.6	19170.633333333335	95.85216002536453
721.0939112275368	1585.6333333333334	19119.166666666668	95.80690787983616
721.842713620643	1586.6	19076.366666666665	95.7036449855375
722.5914430993702	1587.4	19054.933333333334	96.1738650514919
723.340099661553	1586.8	19023.533333333333	95.1871809668072
724.0886833050263	1587.3333333333333	19010.233333333334	95.98414480192766
724.837194027625	1586.9666666666667	18981.5	95.85102729187184
725.5856318271836	1586.6666666666667	18926.4	96.18907236363648
726.3339967015373	1587.1666666666667	18884.1	95.64431464090539
727.0822886485207	1587.2	18845.4	95.9577415309803
727.8305076659686	1587.0666666666666	18769.8	95.49859107857836
728.5786537517159	1586.9	18725.3	95.28135791892689
729.3267269035974	1586.4333333333334	18695.366666666665	95.10241454859063
730.0747271194479	1586.8333333333333	18641.0	94.69591557813192
730.822654397102	1586.2333333333333	18613.633333333335	94.61272919772092
731.5705087343949	1586.9333333333334	18604.2	94.99422889705393
732.3182901291611	1586.4333333333334	18594.033333333333	95.45735762297643
733.0659985792356	1587.2666666666667	18546.466666666667	95.32286126918818
733.8136340824532	1586.6	18470.7	93.84108922110399
734.5611966366486	1586.7333333333333	18438.133333333335	94.81636681202048
735.3086862396566	1586.9	18408.866666666665	94.49659279894333
736.056102889312	1587.1	18432.733333333334	94.85050372629283
736.8034465834498	1586.7333333333333	18426.7	93.91289195075133
737.5507173199047	1587.1333333333334	18451.066666666666	95.20658736864306
738.2979150965115	1587.0333333333333	18469.233333333334	95.073279208843
739.045039911105	1586.8666666666666	18477.633333333335	95.20608678567466
739.79209176152	1586.7	18468.6	95.69254909828592
740.5390706455914	1586.9333333333334	18484.733333333334	95.45305730621172
741.285976561154	1587.2333333333333	18475.3	94.8294325011367
742.0328095060426	1586.4666666666667	18450.033333333333	94.44853661408074
742.7795694780918	1586.7333333333333	18427.133333333335	94.02759535507263
743.5262564751367	1587.0333333333333	18418.2	94.470966082817
744.272870495012	1586.7666666666667	18413.3	94.71076321562411
745.0194115355524	1586.7333333333333	18374.3	94.61966858221948
745.765879594593	1587.0	18339.0	94.73238621972145
746.5122746699683	1586.3333333333333	18300.566666666666	94.94254429265254
747.2585967595134	1587.3333333333333	18290.033333333333	94.78720723362744
748.0048458610628	1587.0666666666666	18277.266666666666	94.04611568986138
748.7510219724516	1587.0333333333333	18279.566666666666	93.6191839493289
749.4971250915144	1587.0	18323.3	94.28970687452365
750.243155216086	1587.3333333333333	18330.1	94.07934461885567
750.9891123440015	1586.7	18373.8	94.49180846847435
751.7349964730954	1586.1666666666667	18454.1	94.1461160220933
752.4808076012027	1586.9	18517.3	93.69049612768818
753.2265457261582	1586.0666666666666	18594.533333333333	94.12003997056165
753.9722108457964	1587.1	18664.4	94.49991081615165
754.7178029579526	1586.6666666666667	18701.266666666666	94.11543467101943
755.4633220604613	1586.7333333333333	18717.433333333334	94.26123584967208
756.2087681511574	1586.8	18756.3	94.08622540619683
756.9541412278757	1586.9333333333334	18791.766666666666	94.52588578636986
757.699441288451	1586.8	18842.133333333335	93.74507244596042
758.4446683307182	1586.5666666666666	18897.033333333333	94.39923081344888
759.1898223525119	1586.8333333333333	18959.766666666666	94.6995451950816
759.9349033516671	1586.7	18994.433333333334	94.18321102969514
760.6799113260186	1586.9333333333334	19074.566666666666	93.64952582430217
761.424846273401	1587.3	19134.966666666667	93.45679775147917
762.1697081916495	1586.4	19185.566666666666	92.91330778074922
762.9144970785986	1586.8666666666666	19259.5	94.04957258823357
763.6592129320832	1586.9333333333334	19273.033333333333	92.9200892670482
764.4038557499381	1586.8	19318.466666666667	93.93214940989914
765.1484255299982	1586.9666666666667	19378.0	94.09239492026428
765.8929222700982	1587.4666666666667	19431.933333333334	93.61685300404962
766.637345968073	1586.4333333333334	19510.566666666666	94.08255725727906
767.3816966217572	1587.0333333333333	19598.3	93.53377396169734
768.1259742289859	1587.1333333333334	19719.866666666665	93.63176900500139
768.8701787875938	1586.8333333333333	19789.933333333334	93.47452649292835
769.6143102954156	1586.6333333333334	19848.933333333334	93.23677231241979
770.3583687502863	1587.0333333333333	19934.7	93.13331905738373
771.1023541500406	1586.0	20026.433333333334	93.2314330793223
771.8462664925133	1585.9333333333334	20087.266666666666	93.48369141672532
772.5901057755393	1586.7	20199.966666666667	93.45637423252084
773.3338719969533	1587.0666666666666	20267.266666666666	93.25193922386798
774.0775651545903	1587.5333333333333	20351.266666666666	93.15800002548721
774.8211852462848	1587.0333333333333	20459.533333333333	93.49944209167293
775.5647322698719	1586.2333333333333	20525.9	92.60994309047494
776.3082062231862	1587.1	20579.233333333334	92.7172496994007
777.0516071040627	1587.6666666666667	20669.133333333335	93.18410524675411
777.7949349103361	1587.0666666666666	20770.233333333334	93.23819424211553
778.5381896398412	1586.8	20880.8	93.19503062254653
779.281371290413	1586.3666666666666	20979.133333333335	92.88776640478117
780.024479859886	1587.0333333333333	21110.566666666666	93.29624336298309
780.7675153460953	1586.5	21248.166666666668	92.58298959248583
781.5104777468754	1587.0	21374.6	92.18086222777865
782.2533670600615	1586.8666666666666	21508.533333333333	92.95500674727143
782.996183283488	1587.2333333333333	21604.166666666668	92.6723035574834
783.73892641499	1587.4666666666667	21698.333333333332	93.08194133168676
784.4815964524023	1587.6	21800.2	92.74948315383573
785.2241933935596	1587.2666666666667	21906.2	92.27391530365273
785.9667172362967	1587.5666666666666	22087.066666666666	93.4984403599936
786.7091679784486	1586.2	22154.966666666667	93.09667520794494
787.4515456178499	1586.6	22207.233333333334	93.28006492619988
788.1938501523355	1586.8333333333333	22325.066666666666	93.98854269928688
788.9360815797401	1587.2	22399.466666666667	93.36267662758999
789.6782398978987	1586.9333333333334	22491.366666666665	93.56633257278709
790.420325104646	1587.3666666666666	22582.866666666665	92.69695948611374
791.1623371978169	1586.5	22690.2	91.77412602547422
791.9042761752461	1586.6666666666667	22808.666666666668	91.89967915767808
792.6461420347684	1587.0	22908.4	92.52875999177918
793.3879347742187	1586.6666666666667	23057.366666666665	92.6710649861092
794.1296543914318	1586.8	23161.0	92.05714675057902
794.8713008842426	1586.9	23256.433333333334	91.84473053152458
795.6128742504857	1587.1	23375.1	91.95027425326684
796.354374487996	1586.9666666666667	23494.766666666666	92.35323236237178
797.0958015946084	1586.4	23584.866666666665	92.67321243068476
797.8371555681575	1587.0333333333333	23714.633333333335	93.03421522778864
798.5784364064783	1586.7666666666667	23860.7	92.85749716717221
799.3196441074057	1586.7666666666667	23897.9	91.72934534555166
800.0607786687742	1587.7666666666667	24006.333333333332	92.11263448163776
800.8018400884189	1587.1333333333334	24104.266666666666	92.35661082841439
801.5428283641745	1586.5666666666666	24164.666666666668	91.51326341262985
802.2837434938757	1586.2666666666667	24257.1	90.92984001220978
803.0245854753575	1586.9666666666667	24405.866666666665	91.29986059392094
803.7653543064547	1586.8666666666666	24521.066666666666	91.83933012736709
804.5060499850019	1586.5	24646.866666666665	92.26422475177215
805.2466725088342	1587.4333333333334	24748.533333333333	92.30875118275371
805.9872218757862	1587.2666666666667	24844.0	92.66430910795678
806.7276980836928	1586.5	24989.866666666665	92.52786496057979
807.4681011303886	1586.9666666666667	25098.0	92.3634740130156
808.2084310137088	1586.9333333333334	25123.666666666668	92.71305123046311
808.948687731488	1586.2	25223.333333333332	92.63117299813213
809.688871281561	1586.8666666666666	25293.666666666668	93.06565304432705
810.4289816617627	1587.1666666666667	25381.3	92.818954677916
811.1690188699278	1587.0333333333333	25501.733333333334	93.25241715023479
811.9089829038911	1586.2	25498.6	92.70896795381547
812.6488737614875	1586.7666666666667	25547.566666666666	91.65630614578325
813.3886914405518	1587.1333333333334	25689.433333333334	92.22288085289875
814.1284359389189	1586.7333333333333	25827.366666666665	91.74978804163756
814.8681072544233	1586.6333333333334	25940.433333333334	91.54605372836593
815.6077053849002	1586.4	26023.433333333334	92.0198451214701
816.3472303281842	1586.2333333333333	26075.8	91.3460460814599
817.0866820821101	1586.8333333333333	26139.533333333333	92.04129628019751
817.8260606445127	1586.0	26229.066666666666	92.02840811111604
818.5653660132269	1586.8	26286.966666666667	91.49548145530402
819.3045981860876	1586.3666666666666	26357.4	91.6954719806155
820.0437571609293	1586.9666666666667	26471.333333333332	90.96669393290156
820.7828429355872	1586.7	26544.433333333334	90.81585840602146
821.5218555078957	1586.4333333333334	26621.333333333332	90.84163982366748
822.26079487569	1586.9666666666667	26736.533333333333	90.6633867573395
822.9996610368046	1586.4	26777.266666666666	90.65103787485815
823.7384539890745	1587.1666666666667	26848.266666666666	90.75701307767322
824.4771737303345	1586.6666666666667	26984.966666666667	90.62622519794061
825.2158202584193	1586.5333333333333	27096.433333333334	90.62722876268113
825.9543935711638	1586.1	27174.166666666668	91.32365962837284
826.6928936664028	1586.8	27286.166666666668	92.17517785615675
827.4313205419711	1586.6	27344.3	91.67189782741887
828.1696741957036	1586.9	27351.733333333334	90.41030139119198
828.907954625435	1586.7666666666667	27443.966666666667	90.820863955191
829.646161829	1586.3666666666666	27519.866666666665	91.60806147661553
830.3842958042337	1586.6666666666667	27604.933333333334	91.66192223299548
831.1223565489707	1586.7666666666667	27731.133333333335	91.65726772157885
831.8603440610459	1586.2	27788.133333333335	90.86677935602403
832.598258338294	1586.9333333333334	27799.833333333332	90.42849399542742
833.3360993785501	1586.7666666666667	27881.366666666665	91.41560808470732
834.0738671796487	1586.4666666666667	27997.133333333335	91.1586397416628
834.8115617394246	1586.6666666666667	28124.266666666666	91.39827148436254
835.5491830557129	1586.4333333333334	28241.633333333335	90.46181054251534
836.2867311263482	1585.6333333333334	28414.6	91.76345403871652
837.0242059491653	1587.0	28540.033333333333	91.94667282087849
837.7616075219992	1586.6666666666667	28624.6	92.23394258607566
838.4989358426844	1586.3	28596.333333333332	91.12199089816174
839.2361909090561	1587.3	28601.433333333334	90.97575208077133
839.9733727189487	1587.1333333333334	28619.766666666666	90.47031749897216
840.7104812701973	1586.9333333333334	28742.9	90.78703323388963
841.4475165606366	1586.1	28915.633333333335	90.7476974123159
842.1844785881015	1586.4	29023.566666666666	90.1928246213209
842.9213673504267	1587.0333333333333	29168.533333333333	91.02956071204676
843.6581828454471	1586.4666666666667	29216.4	90.775223242555
844.3949250709974	1586.3666666666666	29328.433333333334	90.6829343081767
845.1315940249126	1587.0333333333333	29445.8	90.9937503700964
845.8681897050272	1587.2	29510.6	91.10274536530345
846.6047121091764	1586.9333333333334	29615.866666666665	90.69262571140213
847.3411612351948	1586.7	29697.666666666668	90.89077633126811
848.0775370809172	1587.2333333333333	29720.9	90.41299682258823
848.8138396441784	1586.2333333333333	29775.366666666665	90.21969153724267
849.5500689228132	1585.9666666666667	29839.2	91.10626006862505
850.2862249146566	1586.6666666666667	29869.933333333334	90.52174701468165
851.0223076175432	1586.6	29973.933333333334	90.62704326260766
851.7583170293079	1586.3666666666666	30192.633333333335	90.27364896349576
852.4942531477856	1586.3	30358.733333333334	91.15742262008294
853.2301159708109	1586.2	30329.4	91.51358831658868
853.9659054962187	1586.6333333333334	30400.466666666667	91.4499512466231
854.7016217218439	1586.8666666666666	30515.1	92.44954266509929
855.4372646455213	1586.6666666666667	30602.366666666665	91.5122155176756
856.1728342650856	1586.6666666666667	30677.9	90.90534117338912
856.9083305783716	1586.5	30803.0	90.15966967743368
857.6437535832143	1587.5	30885.833333333332	90.05920102748004
858.3791032774483	1587.1333333333334	30971.966666666667	91.10976667907136
859.1143796589085	1587.3	31038.2	91.80264312739105
859.8495827254299	1586.4333333333334	31229.066666666666	92.8996807708827
860.5847124748469	1586.6666666666667	31337.666666666668	93.57753809888656
861.3197689049947	1586.0333333333333	31434.466666666667	93.95335679782715
862.0547520137079	1586.7666666666667	31514.933333333334	93.72741858401822
862.7896617988213	1586.9333333333334	31597.7	93.65977417677675
863.5244982581698	1586.7666666666667	31678.7	93.3337919969742
864.2592613895882	1586.8333333333333	31699.9	93.1522864786968
864.9939511909114	1586.7	31721.133333333335	93.3971856209079
865.728567659974	1586.5666666666666	31794.8	93.3155406370201
866.4631107946109	1586.8333333333333	31846.4	92.82962582833211
867.197580592657	1586.1333333333334	31911.3	92.31402263136918
867.931977051947	1587.2	31996.966666666667	91.97442148776875
868.6663001703158	1586.5	32016.933333333334	92.4689617132649
869.4005499455982	1586.1	32034.533333333333	92.06997755446628
870.1347263756289	1587.1333333333334	32021.733333333334	92.10013000443467
870.8688294582428	1586.7666666666667	32114.4	91.01090843766643
871.6028591912748	1586.1333333333334	32295.266666666666	92.21621984991248
872.3368155725594	1585.9333333333334	32463.266666666666	91.90770959200987
873.0706985999318	1586.1666666666667	32574.566666666666	91.45853363319621
873.8045082712266	1587.0	32636.433333333334	91.41899812673037
874.5382445842787	1587.1	32703.966666666667	90.91339107192198
875.2719075369228	1586.6	32832.63333333333	90.78723373150447
876.0054971269938	1586.5666666666666	32959.23333333333	90.55034140878638
876.7390133523264	1586.5666666666666	33149.566666666666	90.07341028136251
877.4724562107556	1586.2333333333333	33391.566666666666	90.19847852915434
878.2058257001161	1586.9666666666667	33620.13333333333	91.0253685251802
878.9391218182427	1587.0333333333333	33752.26666666667	91.24123272302873
879.6723445629702	1586.8333333333333	33853.03333333333	90.49184054430705
880.4054939321335	1586.3666666666666	33928.03333333333	89.7697705158103
881.1385699235674	1586.9666666666667	34206.03333333333	89.57933926484843
881.8715725351066	1586.8333333333333	34367.2	89.31296655170507
882.604501764586	1586.7666666666667	34587.8	89.64903141824045
883.3373576098403	1586.3333333333333	34766.86666666667	89.16480135203125
884.0701400687044	1586.4666666666667	34927.76666666667	89.70031723964648
884.8028491390132	1586.2	35123.833333333336	89.76818377913231
885.5354848186014	1587.0	35225.63333333333	89.51224360067988
886.2680471053038	1586.5666666666666	35236.03333333333	88.42370691089117
887.0005359969554	1586.8333333333333	35342.76666666667	87.59369774213218
887.7329514913906	1586.9	35446.0	86.13498010856101
888.4652935864447	1586.7666666666667	35710.46666666667	86.12045817521245
889.1975622799522	1586.5333333333333	35967.933333333334	86.20691334503805
889.929757569748	1587.4666666666667	36193.46666666667	86.33033991068368
890.6618794536669	1586.4333333333334	36351.666666666664	87.30769862269815
891.3939279295437	1586.4666666666667	36456.86666666667	87.13130982042726
892.1259029952132	1585.8666666666666	36596.73333333333	87.21013524293497
892.8578046485103	1586.1666666666667	36675.63333333333	86.10458929987387
893.5896328872698	1586.3333333333333	36784.166666666664	85.97238009661017
894.3213877093264	1586.2	36969.46666666667	85.36434759807291
895.0530691125149	1586.6666666666667	37228.433333333334	85.762089300452
895.7846770946703	1587.6	37515.36666666667	86.81806209630241
896.5162116536272	1586.7666666666667	37615.2	86.3892841388225
897.2476727872206	1586.5666666666666	37720.26666666667	86.92013769897224
897.9790604932853	1586.4	37826.2	86.57413187242084
898.7103747696559	1586.6	38024.23333333333	86.89448143269287
899.4416156141674	1586.2	38185.833333333336	86.81366080686958
900.1727830246544	1586.9333333333334	38361.63333333333	87.15870495791043
900.9038769989521	1586.8666666666666	38650.13333333333	87.56222491724574
901.634897534895	1587.0666666666666	38939.36666666667	87.82437465249804
902.365844630318	1585.9	39220.96666666667	87.84173576106218
903.0967182830558	1586.1666666666667	39380.23333333333	89.12020694528488
903.8275184909435	1586.4333333333334	39552.833333333336	89.15665641762727
904.5582452518156	1586.7666666666667	39766.566666666666	88.37327440553666
905.288898563507	1586.3666666666666	39995.53333333333	88.03944299709639
906.0194784238527	1586.6	40113.63333333333	86.9084695778357
906.7499848306873	1586.7666666666667	40334.833333333336	87.33328090613168
907.4804177818455	1586.5666666666666	40535.0	86.56908674901933
908.2107772751625	1586.7666666666667	40689.8	86.37292903666635
908.9410633084728	1586.1	40832.23333333333	86.85280928525323
909.6712758796114	1585.7	40808.2	86.1742199949628
910.4014149864129	1586.2	40818.9	85.36229038948166
911.1314806267123	1586.6	40935.13333333333	85.79998425937755
911.8614727983444	1586.3	41079.6	85.91943977298307
912.5913914991438	1586.7666666666667	41327.1	86.59023859550072
913.3212367269456	1586.4666666666667	41555.03333333333	87.44405689248109
914.0510084795844	1587.0	41801.933333333334	87.99169861698648
914.7807067548952	1587.0666666666666	42031.1	88.22296910074708
915.5103315507125	1586.5333333333333	42158.666666666664	88.60283087305169
916.2398828648716	1587.1666666666667	42196.933333333334	87.98759650080595
916.9693606952068	1587.2333333333333	42278.666666666664	87.54287774679149
917.6987650395532	1586.0666666666666	42377.066666666666	86.84735953593783
918.4280958957455	1586.6	42489.76666666667	87.40408981577016
919.1573532616186	1587.0	42589.26666666667	87.67880087597302
919.8865371350073	1587.2666666666667	42542.2	86.75481890663583
920.6156475137464	1586.5	42606.3	86.90939792761696
921.3446843956707	1586.5333333333333	42683.933333333334	87.34152774695873
922.0736477786149	1586.4333333333334	42600.066666666666	87.38115636361461
922.802537660414	1586.7	42597.6	87.34573759137045
923.5313540389027	1586.4666666666667	42587.566666666666	86.83079910972118
924.2600969119159	1587.1	42582.7	86.50569490056327
924.9887662772883	1586.6	42540.666666666664	86.59717314495576
925.7173621328548	1586.2	42497.86666666667	85.9846740045878
926.4458844764501	1586.7333333333333	42527.63333333333	86.24313183693319
927.1743333059092	1587.1333333333334	42319.833333333336	85.8250100139241
927.9027086190666	1586.8666666666666	42031.7	86.02811902734993
928.6310104137575	1586.6	41596.9	86.1457228543157
929.3592386878165	1586.2333333333333	41008.666666666664	85.6749727336789
930.0873934390784	1586.1333333333334	40286.566666666666	85.55601327850367
930.815474665378	1586.8666666666666	39462.2	85.48530410921586
931.5434823645503	1586.8666666666666	38512.433333333334	85.0592576479177
932.2714165344298	1586.6333333333334	37449.86666666667	85.67918329764527
932.9992771728516	1586.1666666666667	36329.8	85.89223349889936
933.7270642776504	1586.9666666666667	35219.96666666667	85.58386550577262
934.4547778466609	1586.6666666666667	34186.76666666667	85.45160738900289
935.1824178777181	1586.4666666666667	33366.76666666667	86.42084697443013
935.9099843686568	1586.5	32672.666666666668	86.28934972242043
936.6374773173115	1587.5	32134.866666666665	86.66448640532924
937.3648967215174	1586.2	31803.933333333334	86.29321597272816
938.0922425791092	1587.3	31644.4	87.02491576338522
938.8195148879216	1586.6333333333334	31704.033333333333	86.6858846739526
939.5467136457895	1586.7	31898.633333333335	86.58211675988915
940.2738388505477	1586.3	32163.6	86.22920959478648
941.000890500031	1586.7	32578.6	86.1085353115847
941.7278685920743	1586.4666666666667	33138.433333333334	86.85383205128794
942.4547731245123	1586.1	33808.166666666664	87.08773135550807
943.1816040951798	1586.3333333333333	34525.76666666667	86.78418771319323
943.9083615019116	1587.1666666666667	35242.36666666667	86.35924568332783
944.6350453425426	1586.4666666666667	35928.4	85.28619929941476
945.3616556149077	1586.2	36695.03333333333	85.26857347272457
946.0881923168415	1586.9333333333334	37443.13333333333	85.1379528142592
946.8146554461789	1586.7333333333333	38150.566666666666	85.15232868789002
947.5410450007547	1586.6666666666667	38894.566666666666	84.94356132145111
948.2673609784038	1586.8333333333333	39635.03333333333	84.52807791896555
948.9936033769609	1586.4333333333334	40525.833333333336	85.23294364897315
949.7197721942608	1585.8333333333333	41319.36666666667	85.45449584331755
950.4458674281384	1586.4	42043.3	84.92631258500641
951.1718890764284	1585.9333333333334	42871.3	85.67289380724283
951.8978371369658	1586.7	43525.566666666666	84.88907929600646
952.6237116075853	1586.0	44124.63333333333	84.75685192489165
953.3495124861216	1586.6	44686.46666666667	84.33648051579614
954.0752397704097	1586.9666666666667	45229.13333333333	84.90743443078367
954.8008934582843	1586.6	45748.066666666666	85.04554760847387
955.5264735475803	1586.6333333333334	46230.433333333334	85.12388575463056
956.2519800361324	1587.3	46778.23333333333	85.87488829107396
956.9774129217755	1587.5666666666666	47325.76666666667	86.31999686931553
957.7027722023442	1586.8666666666666	47868.36666666667	86.69106605339869
958.4280578756737	1586.4333333333334	48211.7	86.77857975357104
959.1532699395985	1587.2666666666667	48422.86666666667	86.53863978277542
959.8784083919536	1586.7666666666667	48648.8	86.40528466125626
960.6034732305736	1586.0333333333333	48972.46666666667	85.94452085090613
961.3284644532936	1587.2	49250.23333333333	86.2378655325464
962.053382057948	1586.7333333333333	49489.73333333333	85.65864285751852
962.7782260423721	1586.7	49655.13333333333	85.05805061257682
963.5029964044004	1586.3666666666666	49926.433333333334	85.68633217951522
964.2276931418677	1586.6333333333334	50166.76666666667	85.57760968982569
964.952316252609	1586.4	50344.433333333334	85.37824013341718
965.6768657344589	1587.7333333333333	50389.7	85.54211938443615
966.4013415852523	1586.7333333333333	50378.13333333333	85.60487154484761
967.1257438028242	1586.6666666666667	50409.433333333334	85.44010921543118
967.8500723850091	1586.9333333333334	50446.96666666667	85.08868755235868
968.574327329642	1586.9333333333334	50447.23333333333	84.82695691080445
969.2985086345576	1586.1666666666667	50556.166666666664	84.75583289254295
970.0226162975908	1587.0333333333333	50539.13333333333	84.75375069824865
970.7466503165765	1586.9	50471.86666666667	84.04776716930931
971.4706106893493	1586.8333333333333	50451.26666666667	83.8527329454817
972.1944974137441	1587.4333333333334	50301.36666666667	84.10864966266621
972.9183104875957	1586.7666666666667	50020.4	84.08237040163372
973.6420499087391	1586.9	49728.13333333333	84.20246561762335
974.3657156750087	1586.2666666666667	49559.63333333333	85.01851322302062
975.0893077842397	1586.6666666666667	49346.0	84.9184728889165
975.8128262342667	1587.1	49292.96666666667	84.92838956482402
976.5362710229247	1586.7	49236.23333333333	84.65553291204931
977.2596421480483	1586.5	49152.833333333336	84.83792436477123
977.9829396074724	1586.9333333333334	49023.433333333334	84.88881890574076
978.7061633990318	1586.8666666666666	48839.2	85.23685516180143
979.4293135205613	1587.2333333333333	48595.26666666667	85.80423030400485
980.1523899698958	1586.9666666666667	48409.333333333336	85.34660411314196
980.87539274487	1585.7	48346.46666666667	84.83583351046109
981.5983218433189	1587.0333333333333	48351.76666666667	84.23368702923241
982.3211772630771	1585.8	48362.4	83.96859574628381
983.0439590019795	1586.6333333333334	48429.0	84.0102723383722
983.7666670578608	1587.0333333333333	48510.333333333336	84.10460532208155
984.4893014285559	1586.5666666666666	48475.5	83.55507048994806
985.2118621118997	1586.9666666666667	48467.36666666667	83.77888993801908
985.9343491057269	1586.8	48415.666666666664	83.71637187264473
986.6567624078724	1586.7333333333333	48309.53333333333	83.86062240012109
987.3791020161709	1586.0666666666666	48253.4	83.68839348683574
988.1013679284573	1587.2	48278.13333333333	83.77257791012578
988.8235601425663	1587.2	48305.7	84.4205191019456
989.5456786563328	1587.1333333333334	48385.2	84.34287144484247
990.2677234675917	1586.6666666666667	48423.566666666666	84.29646884095438
990.9896945741776	1587.1	48280.03333333333	83.6750079225562
991.7115919739255	1586.9	48098.333333333336	82.9379355066305
992.4334156646702	1586.3333333333333	47822.86666666667	82.22667778721316
993.1551656442463	1586.0	47479.86666666667	82.59627730374697
993.8768419104888	1587.0	47128.86666666667	82.17624005043591
994.5984444612325	1586.0	46891.2	82.36430607996186
995.3199732943121	1586.3	46620.0	83.06668971126966
996.0414284075626	1586.9	46318.23333333333	82.8371900982679
996.7628097988187	1587.2333333333333	46123.13333333333	83.1717233795658
997.4841174659151	1586.9	45865.2	83.04895658454419
998.2053514066869	1586.5333333333333	45544.333333333336	82.93993443050906
998.9265116189687	1586.8666666666666	45086.23333333333	83.37598486479513
999.6475981005952	1587.2	44507.066666666666	83.4543588748201
1000.3686108494015	1586.5333333333333	43933.933333333334	83.37998526497864
1001.0895498632223	1586.1	43504.1	83.12659855845979
1001.8104151398923	1586.8666666666666	43163.76666666667	83.0454907029799
1002.5312066772464	1586.7	42838.13333333333	83.5341305313902
1003.2519244731194	1586.1333333333334	42521.73333333333	82.98277835680703
1003.9725685253462	1586.7	42168.23333333333	83.40768547678324
1004.6931388317614	1586.9	41812.433333333334	83.57700248478591
1005.4136353902	1587.3666666666666	41286.433333333334	83.33743022222079
1006.1340581984969	1586.8	40748.96666666667	83.21667953745164
1006.8544072544867	1586.7333333333333	40132.03333333333	83.2157545925815
1007.5746825560042	1586.4	39531.166666666664	83.28622525340347
1008.2948841008844	1586.9333333333334	38942.2	83.43372772725668
1009.0150118869618	1586.2	38446.26666666667	83.31601339318966
1009.7350659120716	1587.7333333333333	38072.333333333336	83.08835660293646
1010.4550461740483	1586.4666666666667	37734.4	83.15126171293107
1011.174952670727	1586.5333333333333	37386.86666666667	82.80717839036812
1011.8947853999423	1586.5	36980.86666666667	82.59303727947922
1012.614544359529	1586.7333333333333	36492.433333333334	82.39341060449382
1013.334229547322	1586.9	35888.933333333334	82.15192253534521
1014.0538409611561	1586.7333333333333	35257.73333333333	82.51087211568809
1014.7733785988661	1586.2	34589.46666666667	82.08948085709056
1015.4928424582868	1586.6	34082.53333333333	82.78283550861717
1016.2122325372529	1586.5	33656.5	83.29580028105575
1016.9315488335994	1587.2	33232.23333333333	83.19939008282006
1017.6507913451611	1586.5333333333333	32870.8	83.53909638277896
1018.3699600697728	1586.7	32513.5	83.74485020272246
1019.0890550052692	1586.8666666666666	32035.533333333333	82.93590136173017
1019.8080761494851	1587.2666666666667	31499.966666666667	83.11880966210425
1020.5270235002555	1586.5333333333333	30852.1	82.76475835539222
1021.2458970554151	1586.7333333333333	30098.1	82.11707387839881
1021.9646968127987	1586.4666666666667	29418.233333333334	82.07652165619615
1022.6834227702411	1586.7666666666667	28878.966666666667	81.91217093099523
1023.4020749255772	1586.3	28399.266666666666	81.6320871302295
1024.1206532766416	1586.3333333333333	27971.566666666666	81.01863432983244
1024.8391578212693	1585.9	27653.466666666667	81.59915962445326
1025.5575885572953	1586.5	27315.066666666666	81.8348600318922
1026.2759454825539	1586.8333333333333	26907.1	82.26973715672446
1026.9942285948803	1586.7666666666667	26329.333333333332	82.04765034080854
1027.7124378921092	1586.3	25760.066666666666	82.69522865244602
1028.4305733720753	1586.4666666666667	25170.266666666666	82.96761219489116
1029.1486350326138	1586.3333333333333	24621.9	83.18305980690569
1029.866622871559	1586.8333333333333	24114.6	83.07445937569857
1030.584536886746	1586.2	23675.266666666666	82.3793953797156
1031.3023770760096	1587.1333333333334	23338.166666666668	82.78925051239527
1032.0201434371845	1587.6666666666667	22991.366666666665	82.03167331319702
1032.7378359681059	1587.1666666666667	22673.566666666666	82.1870994533521
1033.455454666608	1586.5333333333333	22284.5	82.59645726588286
1034.1729995305259	1587.3666666666666	21829.966666666667	82.58348766908556
1034.8904705576945	1587.2333333333333	21313.333333333332	82.81188601332224
1035.6078677459486	1586.1333333333334	20788.2	82.28876486873018
1036.3251910931228	1586.6666666666667	20282.1	82.71336335826952
1037.042440597052	1586.7333333333333	19815.1	82.70367344848589
1037.7596162555712	1586.5333333333333	19415.933333333334	83.20433269756703
1038.4767180665153	1587.2333333333333	19075.1	83.27090716110197
1039.1937460277186	1586.9333333333334	18766.766666666666	82.86213353813534
1039.9107001370162	1586.6333333333334	18516.233333333334	83.25344709017004
1040.627580392243	1586.7666666666667	18242.1	82.9980238006535
1041.3443867912338	1586.8	17915.566666666666	83.19154405515731
1042.0611193318232	1586.9666666666667	17506.366666666665	82.59710972828728
1042.7777780118463	1586.6333333333334	17074.2	82.84900112376559
1043.4943628291376	1586.8666666666666	16598.166666666668	82.24892247118223
1044.2108737815322	1586.3	16170.933333333332	82.05753262536044
1044.9273108668647	1586.8333333333333	15783.1	81.37677721333482
1045.64367408297	1586.8666666666666	15470.266666666666	82.3673578794505
1046.359963427683	1586.5	15178.133333333333	82.09467896140929
1047.0761788988382	1586.7	14927.133333333333	81.77490785874397
1047.7923204942708	1587.5666666666666	14666.633333333333	82.01112638353788
1048.5083882118154	1586.8	14413.8	82.65674087044093
1049.224382049307	1586.6666666666667	14099.933333333332	82.36321787495922
1049.9403020045802	1586.1333333333334	13764.9	82.3122776163186
1050.6561480754697	1586.8	13417.333333333334	82.57518514464874
1051.3719202598106	1586.8	13101.633333333333	82.56748884431876
1052.0876185554378	1587.2	12806.566666666668	81.98691135051322
1052.8032429601856	1586.7333333333333	12548.766666666666	82.2104176170615
1053.5187934718892	1587.1333333333334	12361.1	82.35496944423612
1054.2342700883835	1586.3666666666666	12183.866666666667	82.23684677270246
1054.949672807503	1586.3666666666666	12032.4	81.77131981708312
1055.6650016270826	1586.4333333333334	11881.7	82.34585377514792
1056.3802565449573	1587.3	11677.933333333332	82.58924116989836
1057.0954375589617	1586.9333333333334	11455.933333333332	82.71429189442203
1057.8105446669308	1587.4333333333334	11211.166666666666	82.5833065539546
1058.5255778666992	1586.6333333333334	10991.533333333333	81.97843033040822
1059.240537156102	1586.6333333333334	10779.533333333333	82.73990977813197
1059.9554225329737	1587.1	10587.6	82.05595864266442
1060.6702339951491	1586.9333333333334	10431.266666666666	82.69821899230674
1061.3849715404633	1586.9666666666667	10303.966666666667	83.50126468612633
1062.0996351667509	1586.8	10199.0	82.41661378435316
1062.8142248718468	1586.5	10088.6	82.18186096695906
1063.528740653586	1586.3	9956.633333333333	82.95475588183714
1064.2431825098029	1586.8333333333333	9777.933333333332	83.24565351031853
1064.9575504383324	1586.8	9573.166666666666	82.95887551779248
1065.6718444370097	1586.5	9372.3	82.71195101692557
1066.386064503669	1586.7333333333333	9185.233333333334	82.65758988478356
1067.1002106361457	1586.2	9037.433333333332	82.92484907867617
1067.8142828322743	1586.0666666666666	8918.3	82.43172841577301
1068.5282810898898	1586.9666666666667	8835.833333333334	83.46968542662782
1069.2422054068265	1586.6	8730.2	82.87132255180666
1069.95605578092	1586.0666666666666	8633.3	83.71795419863324
1070.6698322100044	1586.7	8493.4	83.32716929196415
1071.383534691915	1587.5	8322.366666666667	82.63757550792023
1072.0971632244864	1586.3333333333333	8161.3	83.56853664747885
1072.8107178055534	1586.4666666666667	7993.5	82.26094836944239
1073.524198432951	1587.2	7868.1	82.6760423694394
1074.2376051045137	1587.3333333333333	7762.833333333333	82.76146034006136
1074.9509378180765	1586.8666666666666	7680.633333333333	82.76273123422804
1075.6641965714741	1587.0333333333333	7599.2	83.0213810761662
1076.3773813625414	1586.7666666666667	7500.266666666666	82.66009771414441
1077.0904921891133	1587.1333333333334	7399.466666666666	84.71672343677872
1077.8035290490245	1587.3333333333333	7272.233333333334	83.89892079487653
1078.51649194011	1586.6666666666667	7133.8	83.59207991704689
1079.2293808602042	1586.6	7007.6	83.61969723988834
1079.9421958071423	1586.7333333333333	6885.3	84.44619240147419
1080.6549367787588	1587.3333333333333	6790.9	83.62791831441866
1081.367603772889	1587.0	6730.766666666666	83.89833216438785
1082.080196787367	1586.8666666666666	6651.8	82.988977497982
1082.7927158200282	1586.7333333333333	6578.033333333334	82.82481677457972
1083.5051608687072	1587.3333333333333	6471.4	82.27123904080499
1084.217531931239	1587.1333333333334	6361.466666666666	83.90546366311526
1084.9298290054578	1586.5	6237.4	83.19069797770513
1085.6420520891993	1587.0333333333333	6141.9	83.84259626011014
1086.3542011802977	1585.7	6064.0	84.16136387065487
1087.0662762765878	1586.7666666666667	5995.7	83.1049012013778
1087.7782773759047	1586.9333333333334	5941.766666666666	83.55058451937558
1088.4902044760831	1586.4	5871.2	84.07383795595265
1089.202057574958	1586.5333333333333	5775.733333333334	83.04244438677011
1089.9138366703637	1586.3333333333333	5684.533333333334	83.64646885964115
1090.6255417601355	1585.3	5591.966666666666	83.70812369687036
1091.337172842108	1586.4666666666667	5517.6	83.95489211581983
1092.048729914116	1586.7666666666667	5459.6	84.6921700490332
1092.7602129739944	1586.6666666666667	5415.466666666666	84.86703539997244
1093.471622019578	1586.9	5373.666666666667	83.90984397443344
1094.1829570487016	1586.2	5306.1	83.7797301679989
1094.8942180592	1586.8	5212.733333333334	83.69053082908383
1095.605405048908	1586.7	5133.866666666667	84.98486972966249
1096.3165180156604	1586.4333333333334	5073.233333333334	84.40392956167742
1097.027556957292	1586.6666666666667	5024.6	86.51060382768634
1097.7385218716379	1586.4666666666667	4998.133333333333	87.1600766992841
1098.4494127565324	1586.6333333333334	4936.633333333333	86.03334668809907
1099.1602296098106	1586.4	4851.6	84.79300041569911
1099.8709724293074	1586.8666666666666	4763.933333333333	84.74289758621507
1100.5816412128574	1586.1666666666667	4690.233333333334	86.47653250613628
1101.2922359582956	1586.4666666666667	4639.6	84.94518232474607
1102.0027566634565	1586.4666666666667	4609.066666666667	84.94361366446371
1102.7132033261753	1586.5666666666666	4560.666666666667	85.53284857796365
1103.4235759442865	1586.4333333333334	4487.433333333333	85.7518549229484
1104.1338745156252	1586.4	4411.1	85.84640799633353
1104.844099038026	1586.6666666666667	4362.7	86.04893079395409
1105.5542495093239	1586.2	4324.4	86.28106358951814
1106.2643259273534	1587.0666666666666	4286.666666666667	89.11369117565849
1106.9743282899494	1587.0333333333333	4208.033333333334	86.87777999146367
1107.684256594947	1586.7	4126.6	87.02480202233002
1108.394110840181	1587.1666666666667	4068.4	87.00045218946421
1109.1038910234856	1586.7666666666667	4028.0333333333333	88.53669033197794
1109.8135971426964	1586.3	3965.866666666667	88.09958825380868
1110.5232291956477	1587.0666666666666	3892.5333333333333	89.25601367272233
1111.2327871801745	1587.0666666666666	3836.8333333333335	90.79529308733872
1111.9422710941117	1586.8	3778.5666666666666	90.01661710457832
1112.6516809352938	1587.1333333333334	3732.9666666666667	90.68082126646745
1113.3610167015559	1586.6666666666667	3674.9666666666667	91.38397402086548
1114.0702783907325	1587.1666666666667	3614.5	90.71525956409349
1114.7794660006589	1586.4333333333334	3583.6	93.48953651670753
1115.4885795291696	1586.5333333333333	3540.9	92.58724578455706
1116.1976189740992	1586.9333333333334	3498.6666666666665	91.94635683787358
1116.906584333283	1585.9	3448.366666666667	93.119896537458
1117.6154756045555	1586.3	3405.5666666666666	91.62482564253246
1118.3242927857516	1586.9	3376.1	94.04514227432168
1119.0330358747062	1586.8666666666666	3336.8333333333335	94.75625718505526
1119.741704869254	1585.8	3291.633333333333	93.86558396057754
1120.4502997672296	1586.1666666666667	3251.366666666667	95.12931952533516
1121.1588205664682	1586.1	1661.4	76.99509885458896
1121.8672672648045	1585.9333333333334	1660.7666666666667	76.36602532267682
1122.5756398600731	1585.9	1660.6	83.73988965097288
1123.2839383501089	1585.6333333333334	1663.0666666666666	89.81725187840232
